# Supplementary material for: Consentaneous Agent-Based and Stochastic Model of the Financial Markets
Source: PLoS One. 2014 Jul 16;9(7):e102201. doi: 10.1371/journal.pone.0102201 (PMC4100891; doi:10.1371/journal.pone.0102201)
Supplement: Dataset S1 — Compressed set of time series for one minute empirical returns. Time series for each stock are given as separate. txt files, file names are self-explanatory. (ZIP) [file pone.0102201.s001.zip]

Archive with 11 entries (11 files):
- nyse_gm.txt
- nyse_mo.txt
- nyse_t.txt
- vilnius_apg1l.txt
- vilnius_ivl1l.txt
- vilnius_ptr1l.txt
- vilnius_sab1l.txt
- vilnius_teo1l.txt
- warsaw_kghm.txt
- warsaw_pzu.txt
- warsaw_tpsa.txt
