# Supplementary material for: Consentaneous Agent-Based and Stochastic Model of the Financial Markets
Source: PLoS One. 2014 Jul 16;9(7):e102201. doi: 10.1371/journal.pone.0102201 (PMC4100891; doi:10.1371/journal.pone.0102201)
Supplement: Dataset S1 — Compressed set of time series for one minute empirical returns. Time series for each stock are given as separate. txt files, file names are self-explanatory. (ZIP) [file pone.0102201.s001.zip › nyse_gm.txt]

-0.796
0.398
0.597
-0.199
-0.995
0.0
0.0
0.0
0.597
0.199
0.199
0.994
0.0
0.397
-0.397
0.0
0.397
0.397
0.0
0.0
0.198
0.397
-0.992
-0.397
-0.994
-0.199
0.0
-0.398
-0.199
0.0
0.0
-1.395
-0.998
-0.599
0.4
1.198
-0.599
-0.399
0.0
0.2
0.399
-0.2
0.0
0.0
0.0
-0.2
-0.2
-2.601
0.2
0.801
-0.2
0.0
0.0
0.2
-0.4
0.2
0.2
0.2
0.4
-0.2
0.2
0.8
-0.23
-0.37
0.0
-0.2
-0.2
-0.2
0.2
0.0
-0.2
-0.02
0.62
-0.008
0.008
0.0
0.4
0.4
0.2
0.0
0.2
1.396
0.598
0.0
0.597
-0.398
-0.398
0.597
0.0
-0.996
-0.798
0.598
0.02
-1.417
0.599
-0.2
0.399
0.997
-0.399
-0.199
0.0
-0.199
0.0
0.797
-0.199
0.797
0.199
0.398
0.199
-0.398
0.0
-0.199
0.199
-0.199
0.995
0.398
-0.199
0.397
-0.397
0.0
0.0
0.0
0.199
0.794
0.198
0.0
0.198
-0.595
-0.596
0.596
-0.795
0.0
0.0
-0.398
-0.398
0.0
-0.199
0.398
0.0
0.0
-0.199
-0.398
0.199
-0.199
0.0
-0.199
0.398
-0.199
0.0
-0.398
-0.398
-0.598
-0.199
-0.199
0.0
0.0
0.0
0.0
-0.2
0.598
0.199
0.598
-0.598
0.0
0.399
-0.598
0.199
0.0
-0.399
0.0
0.0
0.199
0.0
0.0
-0.199
0.199
-0.199
0.399
0.199
0.199
-0.199
0.199
-0.199
-0.199
-0.598
0.199
0.199
-0.399
0.598
0.0
0.399
0.05
-0.249
0.398
0.0
0.0
0.0
-0.199
0.0
0.398
0.0
0.199
0.03
0.766
0.398
-0.398
-0.199
-0.398
-0.199
0.199
0.0
0.398
-0.597
-0.199
0.0
-0.398
-0.199
-0.598
0.199
0.399
0.199
0.199
-0.398
0.199
0.0
0.199
0.398
-0.398
-0.199
0.598
-0.996
-0.598
-0.399
0.0
-0.799
-0.4
0.4
0.0
-0.2
0.2
0.2
-0.2
0.0
-0.4
0.4
0.0
0.0
-0.2
0.0
0.0
0.2
0.2
0.399
-0.599
-0.2
0.2
-0.2
0.0
-0.12
0.519
0.599
-0.399
0.2
0.0
-0.2
0.2
0.17
-0.369
-1.399
0.6
0.799
-0.2
-0.599
0.4
0.2
0.2
-0.2
-0.2
0.2
0.0
0.2
-0.2
0.2
0.2
0.399
0.0
-0.2
0.0
-0.399
0.12
0.08
-0.399
0.2
0.0
-0.399
-0.6
0.2
-0.2
-0.2
-0.2
0.0
0.2
0.0
0.0
0.4
0.0
0.0
-0.024
-0.176
0.0
0.0
-0.2
0.2
-0.4
0.2
-0.2
0.0
-0.2
0.2
-0.2
0.4
0.2
0.0
-0.92
0.12
0.0
-0.2
-0.801
0.0
0.2
0.0
0.0
-0.2
0.2
0.0
0.2
0.601
0.0
-0.4
0.2
0.0
0.4
0.2
-0.6
0.0
0.2
-0.4
-0.401
-0.2
0.2
-0.2
0.601
0.2
0.0
0.0
0.2
-1.001
0.601
0.2
-0.4
-0.401
0.2
-0.401
0.2
0.0
-0.2
-0.602
0.0
-0.201
0.201
0.602
-0.2
0.2
0.0
-0.802
0.201
-0.401
0.201
-0.201
-0.602
-0.603
0.201
-0.201
-0.402
0.0
0.382
0.02
0.804
-0.201
2.607
-0.4
-0.401
-0.802
-1.405
-0.804
-1.208
0.0
1.007
-0.201
-0.403
-0.203
0.002
-0.201
-0.403
0.0
0.806
1.207
-2.214
-0.403
0.0
0.403
0.806
-1.008
-0.524
0.121
-0.605
0.404
0.403
0.403
-0.202
1.209
-1.411
0.403
-0.403
0.806
-0.605
0.403
0.0
0.604
0.0
-0.403
0.0
0.0
-0.202
0.403
0.805
-1.41
0.202
-0.403
-1.009
0.202
-0.404
-0.606
-0.404
-0.404
-0.405
-0.81
1.012
-0.405
0.202
-0.607
0.0
0.203
0.0
0.0
0.0
-0.405
0.0
0.203
0.203
0.0
-1.216
0.608
0.203
0.203
-0.608
-0.405
-0.203
0.203
-0.406
0.203
-0.812
0.203
-0.203
-0.203
0.0
0.201
-0.201
0.203
0.71
-0.71
-0.406
0.0
0.203
0.0
-0.406
0.203
-0.813
0.407
0.0
0.0
0.61
0.609
-0.203
0.0
0.203
1.014
-0.203
0.405
-0.203
-0.203
-0.608
0.406
-0.812
0.609
0.0
0.0
-0.406
0.0
0.203
0.0
-0.203
0.811
0.405
0.203
0.0
-0.203
0.405
-0.405
0.0
1.619
-0.405
-0.202
-0.202
-0.202
0.202
0.0
0.202
0.202
-0.202
0.202
-0.405
0.0
0.0
-0.405
0.405
0.0
0.202
-0.202
0.809
-0.607
0.0
-0.405
-0.608
0.81
-0.202
0.405
-0.607
0.607
0.202
0.202
-1.012
-0.203
-0.608
0.405
0.0
-0.203
0.0
0.0
-0.203
-0.203
0.0
-0.203
0.203
0.0
-0.406
0.203
-0.203
0.406
-0.041
-0.162
0.0
0.203
0.405
0.608
-0.344
-0.061
0.81
0.0
-0.405
-0.811
0.172
-0.375
-0.203
0.608
-0.203
0.203
0.608
0.0
-0.203
-0.203
-0.203
0.0
-0.203
0.203
-0.203
-0.608
-0.203
-1.015
0.203
0.203
0.406
0.0
-0.203
0.0
0.203
-0.203
1.015
0.405
0.203
0.81
-0.202
0.607
0.202
0.404
1.414
-1.01
-0.404
-1.012
0.405
-0.202
0.0
-0.405
0.202
-0.608
-0.405
-0.608
0.608
0.0
-0.203
0.405
0.0
0.203
0.405
-0.203
-0.608
-0.405
-0.203
0.0
0.203
0.0
-0.406
-0.203
0.0
1.824
-2.23
1.623
0.405
0.203
0.0
0.202
0.202
-0.81
-1.216
1.014
-1.623
-0.609
0.406
0.244
-1.667
-0.376
0.173
-0.611
0.204
0.814
-1.018
-0.815
0.0
0.408
0.0
-0.408
0.0
0.204
0.204
0.0
-0.163
1.181
-1.222
-1.02
0.0
-0.204
-0.408
-0.409
0.204
-0.204
-0.838
-0.389
0.409
-0.614
0.614
0.205
0.409
-0.204
0.018
-0.018
-0.818
-0.409
-0.205
-0.205
0.207
0.817
-0.409
-0.819
0.205
-1.025
-1.232
0.616
-0.411
0.205
-0.411
0.616
1.026
2.047
-1.023
1.023
1.022
-0.409
0.409
0.816
0.204
-1.02
-0.409
-0.204
0.0
-0.409
-0.205
0.0
0.205
0.818
0.204
0.408
0.816
1.019
-0.204
0.018
0.796
0.814
-0.407
0.0
-0.407
0.0
-0.204
-0.407
-0.204
-0.815
0.815
-0.204
1.018
0.0
-0.407
-0.367
0.367
0.407
0.407
0.0
0.0
-0.203
0.203
0.203
0.203
0.407
0.0
0.203
-0.406
0.0
-0.61
0.0
-0.203
0.203
0.0
0.203
-0.203
0.0
0.407
0.407
0.203
-0.203
0.0
0.203
-0.406
0.813
-0.609
-0.61
-0.407
0.0
0.407
0.203
-0.61
0.61
-2.647
0.612
-0.816
0.204
0.408
-0.204
-0.816
-0.408
-0.409
1.225
0.204
0.815
-0.204
-0.204
-0.612
-0.816
1.02
-0.408
0.204
-0.408
-0.408
-1.226
0.0
-0.409
0.818
0.817
-1.022
0.613
0.817
-0.204
0.0
0.0
1.224
-1.224
0.204
-0.613
0.204
0.0
-0.409
0.0
0.204
-0.613
0.0
-1.228
0.0
-0.819
-0.205
0.41
-1.23
1.64
-0.205
0.205
0.819
-1.024
-0.41
-0.82
-0.205
0.205
0.41
0.41
-1.025
0.205
0.205
0.615
-0.615
0.0
0.0
0.0
-0.205
-0.205
0.205
-0.205
0.205
-0.41
0.205
1.025
0.205
0.205
-0.41
0.205
-1.025
0.0
0.41
0.0
0.41
0.615
0.819
0.0
-0.819
-0.615
-0.205
-0.41
0.205
-0.205
0.205
-0.615
-0.205
-0.616
0.0
-0.205
0.205
-0.822
-0.206
-0.411
0.0
0.0
-0.206
0.206
0.617
-0.617
-1.03
0.206
0.206
-0.206
-0.206
-0.206
0.0
-0.206
0.206
0.412
0.206
0.0
0.0
0.412
0.0
-0.206
0.206
0.412
-0.206
-0.206
-0.412
-0.412
-0.412
0.0
0.0
0.206
-0.206
0.206
0.206
-0.206
0.165
-0.783
-0.206
0.0
-0.619
0.0
-0.206
-0.62
-0.207
-0.207
-0.414
-0.621
0.0
1.241
1.033
-0.413
0.207
-0.207
-0.207
-0.207
-0.207
0.62
0.0
-0.413
-0.62
0.207
-0.207
-0.621
0.0
-0.414
0.207
-0.207
0.207
0.0
-0.207
-0.414
0.0
-0.207
-0.332
-0.083
0.207
0.0
0.0
0.0
0.0
0.622
0.0
0.621
0.0
-0.207
-0.207
0.0
0.207
-0.207
0.621
0.0
0.207
0.827
0.0
-0.62
0.0
0.0
0.207
0.207
0.207
0.413
0.826
0.206
-1.032
0.619
0.0
0.206
-0.206
0.0
0.206
0.0
0.0
0.0
1.031
0.412
0.618
0.206
-0.206
-0.412
-0.206
-0.412
0.206
0.618
0.206
0.206
1.028
0.205
0.411
-0.616
-0.206
0.616
-0.616
0.206
-0.617
0.411
0.411
-0.617
-0.411
-0.617
0.0
0.0
-0.618
0.412
0.0
0.412
0.412
0.0
0.617
-0.206
-0.823
-0.412
0.0
-0.412
0.0
0.0
-0.825
0.412
0.0
0.206
0.206
0.206
-0.206
0.0
0.206
-0.206
0.206
0.206
0.206
-0.206
0.412
0.0
-0.206
0.0
-0.206
-0.412
0.206
0.206
0.0
0.412
-0.206
0.412
-0.206
0.206
0.411
0.206
0.206
0.411
0.411
-0.411
0.0
0.0
0.205
0.0
0.0
-0.411
-0.206
-0.206
0.0
0.0
-0.206
0.0
0.206
-0.206
0.206
-0.206
0.206
0.0
0.0
0.0
0.0
-0.411
0.206
-0.206
0.206
0.0
-0.206
-0.206
0.0
0.206
-0.206
0.206
0.411
0.617
0.616
0.205
-0.411
0.0
-0.205
-0.205
0.0
-0.205
0.0
0.0
0.0
-0.206
0.0
0.0
0.0
-0.411
-0.385
-0.027
-0.618
0.0
-1.03
-0.206
-1.032
-0.207
-0.207
0.0
0.413
0.413
-0.206
-0.413
-1.034
0.0
-0.621
0.0
0.0
0.0
0.207
0.621
0.413
1.445
0.0
0.206
-1.032
0.0
0.0
0.0
-0.62
-0.62
0.207
0.413
5.151
-0.205
-0.205
0.616
0.205
1.026
0.82
0.033
0.786
0.614
-0.204
-1.023
0.0
-0.819
0.205
0.205
1.637
1.022
-0.204
-0.409
0.0
0.0
-0.204
0.613
-0.613
-0.409
-0.205
-0.409
0.409
-0.205
0.0
0.0
1.227
-0.204
0.204
-1.022
-0.614
1.023
0.409
0.409
-0.204
0.0
0.817
0.408
0.306
0.306
0.408
0.407
0.204
-0.407
-0.611
-0.612
0.0
0.0
0.408
0.0
-1.02
-0.408
0.204
-0.613
0.613
-0.204
-0.204
0.0
0.0
-0.613
0.204
0.613
0.0
-0.204
-0.409
0.409
0.0
0.817
-0.204
-0.204
-0.408
0.817
-0.408
-0.408
0.408
-0.613
0.0
-0.204
0.0
-0.204
0.204
0.613
-0.613
0.204
-0.409
0.204
-0.204
-0.818
0.0
-0.614
0.614
0.0
0.614
-0.205
0.0
-0.614
1.023
-0.409
-0.409
0.205
-0.409
0.205
0.614
0.0
1.43
-0.613
-0.818
0.989
0.033
0.0
-0.409
0.0
0.204
0.99
0.031
-0.204
0.0
0.204
0.0
0.204
-0.408
0.204
-1.021
0.204
0.0
0.0
-0.204
-0.613
0.0
0.204
0.0
0.204
0.817
-0.613
-0.204
-0.204
-0.613
0.205
-0.818
-0.205
0.205
0.614
-0.409
0.409
0.0
0.613
-0.204
0.409
0.204
-0.409
-0.204
0.613
-0.204
-0.613
0.204
-0.204
0.0
0.409
0.0
0.0
0.031
0.174
0.0
0.0
0.0
-0.204
0.0
0.0
0.0
0.204
0.204
-0.409
0.409
-0.204
0.409
-0.409
0.0
0.0
0.409
-0.204
0.204
0.204
0.0
0.0
-0.204
0.0
0.0
-0.409
-0.204
-0.204
-0.082
-0.123
-0.205
0.0
0.0
-0.205
0.0
0.205
0.818
0.613
-1.226
0.0
-0.696
1.309
-0.613
1.022
0.0
0.204
0.0
-1.635
0.614
0.204
-0.204
0.204
0.0
0.0
0.204
-0.204
0.0
-0.613
0.0
0.0
0.0
0.0
-0.205
0.0
-0.205
0.205
-0.205
1.023
-0.204
-0.204
0.204
-0.409
0.205
-0.205
0.0
0.0
0.0
0.0
-0.205
-0.409
0.0
0.205
-0.205
0.205
0.205
0.205
0.0
0.0
0.613
0.204
0.204
0.408
0.612
0.0
-0.816
0.0
0.0
0.204
-0.174
0.174
0.0
-0.204
0.0
0.0
0.0
-0.204
-0.204
0.163
0.041
-0.163
-0.245
0.0
0.174
-0.174
-0.204
0.204
0.0
0.0
0.0
0.0
0.0
0.204
-1.022
0.0
0.0
0.205
-0.205
0.205
-0.205
-0.205
0.409
0.0
0.0
0.0
0.0
-0.205
-0.205
0.0
0.409
0.0
0.0
0.205
-0.409
0.0
0.0
-0.205
-0.205
0.0
0.205
0.0
-0.205
0.0
-0.205
0.0
-0.205
0.0
0.205
0.516
-0.106
-1.372
-0.061
-0.41
-0.205
0.41
0.0
0.615
-0.205
-1.025
-0.205
1.026
0.41
-0.41
-0.205
0.0
0.0
-0.205
0.0
0.205
-0.205
-0.41
-0.205
0.0
-0.205
-0.411
-0.411
0.0
0.0
-0.411
-0.411
-0.206
0.411
1.028
0.821
0.82
-0.82
-0.205
0.0
-0.411
0.205
0.0
0.0
0.411
0.41
0.41
0.41
-0.205
-0.205
0.0
-0.615
-0.205
0.0
-0.616
-0.616
0.205
0.821
0.0
0.0
0.0
0.41
0.615
0.0
1.024
1.432
-0.613
-0.205
-1.228
0.41
-0.205
-1.64
-1.233
1.233
1.436
0.0
1.228
-0.409
-1.024
0.0
-1.025
0.615
0.0
-1.026
0.205
0.0
-0.616
0.411
-0.616
-1.645
-0.206
0.0
-0.412
-1.031
2.06
0.411
0.617
0.0
0.411
0.0
0.616
0.0
-1.027
-0.411
0.206
-0.206
0.411
-0.411
0.0
0.411
-0.206
-0.206
0.411
-0.206
0.206
-0.617
-0.411
-0.412
-0.412
0.0
-0.412
-0.825
0.041
0.165
0.0
0.0
0.0
-0.206
-0.826
0.206
-0.413
-1.24
-0.828
-0.622
-0.415
0.622
0.414
-0.622
0.0
-0.207
0.415
0.414
-0.414
-0.207
0.0
0.207
-0.207
0.207
0.414
0.207
0.0
-0.414
0.207
0.207
0.207
0.0
0.0
-0.186
0.6
0.0
0.0
0.0
0.207
-0.207
0.414
-0.207
-0.414
0.414
0.414
0.0
0.207
0.0
-0.207
-0.207
0.0
0.207
-0.207
-0.207
0.0
0.62
0.207
-0.62
0.0
0.0
0.0
0.0
0.207
0.0
-0.207
0.0
-0.207
-0.393
-0.228
-0.207
-0.207
0.207
-0.207
0.207
-0.207
-0.414
0.0
-0.415
-0.207
0.0
-0.83
0.208
0.0
0.415
-0.207
0.207
-0.207
-0.415
0.623
-0.207
0.0
0.0
0.0
0.207
0.0
-0.207
-0.208
0.0
-0.208
0.623
0.0
-0.207
0.207
0.207
0.0
0.207
-0.83
0.622
-0.207
0.207
0.0
0.0
0.0
0.207
0.0
0.829
-0.622
0.0
-0.207
0.622
0.207
0.0
-0.414
0.414
0.207
0.414
0.207
-0.621
0.0
-0.829
0.0
-0.207
0.207
0.0
-0.187
0.808
0.414
-0.414
0.0
0.0
0.0
0.0
0.0
0.414
-0.414
-0.622
0.207
0.0
0.0
0.207
-0.207
0.0
0.207
-0.207
0.207
-0.207
-0.415
0.207
-0.207
0.0
-0.207
-0.207
0.207
-0.207
0.0
0.0
0.0
-0.207
0.415
-0.207
0.207
-0.207
0.207
0.0
-0.207
0.207
0.0
-0.207
0.207
0.0
-0.207
0.0
0.207
0.137
0.278
0.0
-0.415
0.415
-0.207
-0.207
0.207
0.207
0.0
0.0
-0.207
0.415
-0.207
0.207
0.207
0.0
-0.207
0.207
-0.622
0.207
0.414
0.0
0.0
-0.207
0.207
0.0
0.207
0.414
-0.828
0.207
0.207
-0.207
0.0
-0.207
-0.207
-0.207
0.0
0.415
0.0
0.0
0.207
0.0
0.207
-0.414
-0.207
0.0
0.0
-0.415
0.415
0.0
-0.207
-0.207
0.207
0.0
-0.207
0.207
0.0
0.0
0.0
0.207
-0.622
0.207
-0.207
0.0
0.0
0.622
0.0
0.0
-0.207
0.0
0.0
-0.622
0.207
0.622
0.0
-0.415
0.0
0.0
0.415
0.207
0.207
0.0
0.207
0.207
0.0
-0.207
0.0
0.828
0.0
-0.414
-0.207
-0.414
0.207
0.0
0.0
-0.207
0.207
-0.207
0.414
-0.207
0.0
0.0
0.0
0.0
0.0
-0.414
0.207
0.0
-0.207
0.0
0.0
-0.415
0.207
0.0
0.0
-0.207
0.207
-0.207
0.0
0.0
0.207
-0.207
0.207
0.0
-0.207
0.415
0.207
0.0
0.0
0.207
0.0
-0.207
0.0
-0.166
-0.249
0.0
0.0
-0.207
0.0
0.0
0.0
0.415
0.207
0.0
0.0
-0.622
-3.532
-0.417
-0.834
0.209
0.0
0.208
0.0
0.417
-1.251
0.626
-0.209
-0.209
0.209
-0.209
0.0
-0.417
-0.626
0.626
0.209
-0.209
-0.209
0.417
0.0
0.0
-0.417
0.0
-0.209
-0.418
-0.418
-0.209
0.209
0.0
0.178
-0.146
-0.868
-0.837
0.209
-1.048
0.21
0.419
0.0
0.0
0.209
-0.629
0.419
3.137
1.668
-0.208
-0.834
0.417
0.0
1.042
0.416
-0.208
0.416
-0.208
-0.416
-0.208
0.416
0.208
-0.833
1.041
-0.416
0.208
-0.416
-0.416
-0.373
-0.044
0.0
0.833
-0.833
0.0
-1.043
0.0
0.209
-0.209
0.834
0.0
1.25
-0.416
-0.833
0.208
-0.208
-0.626
-0.209
-0.417
-1.044
-0.209
-0.209
-0.628
0.209
0.0
-0.209
0.0
0.209
0.0
-0.419
0.0
0.0
-0.209
0.0
0.419
-0.209
0.0
0.0
-0.628
-0.419
0.0
0.21
0.21
-0.419
1.257
0.209
0.0
-0.209
-0.419
-0.209
0.419
-0.419
-0.209
0.0
0.628
0.628
-0.628
-0.628
-0.21
0.0
0.0
0.0
-0.21
0.0
-0.419
0.839
-0.419
0.21
0.0
-0.21
0.0
0.21
0.0
0.0
0.0
0.021
0.189
-0.178
-0.451
-0.21
0.0
0.21
0.0
0.0
0.21
0.629
0.419
0.837
0.209
-0.209
-0.418
0.0
0.0
-0.419
-0.419
-0.209
0.209
0.0
-0.209
0.209
-0.209
0.0
0.0
0.209
-0.209
0.0
0.0
0.209
-0.209
0.0
-0.21
0.0
0.21
0.0
0.0
0.0
-0.21
-0.21
0.419
-0.419
0.21
-0.21
0.21
-0.839
0.0
0.0
-0.031
-0.147
-0.241
0.21
0.21
0.0
0.0
0.0
0.0
0.0
0.629
0.21
-0.21
0.0
0.0
0.0
0.0
-0.21
0.0
-0.189
-0.231
0.21
0.0
-0.21
0.0
0.0
0.0
0.21
0.0
0.0
0.629
0.21
0.419
0.0
0.628
0.0
0.0
0.0
-0.209
0.0
-0.419
0.209
0.0
-0.209
-0.209
-0.209
0.0
0.0
0.628
0.209
0.0
0.209
0.0
0.0
0.0
0.0
0.0
0.209
0.0
0.0
0.0
-0.209
0.0
-0.209
-0.209
0.419
0.0
0.209
0.209
0.0
0.209
-0.209
-0.209
0.0
0.0
0.0
0.209
0.0
-0.628
0.209
0.0
-0.209
0.209
-0.209
0.209
0.0
-0.209
0.0
-0.209
-0.419
-0.209
0.0
0.0
0.209
0.209
0.0
0.0
-0.209
-0.209
0.0
0.209
-0.209
-0.21
0.0
0.0
0.21
0.209
0.0
-0.209
0.0
0.0
0.0
0.209
0.0
-0.209
0.838
-0.419
0.209
0.209
-0.628
0.209
-0.419
-0.21
0.0
0.0
0.0
-0.419
0.419
0.21
-0.21
-0.21
0.21
-0.21
0.21
-0.629
0.839
0.209
0.419
0.419
0.209
0.0
0.0
-0.418
-0.209
-0.628
0.687
0.151
0.0
0.0
0.0
-0.209
-0.838
0.0
0.0
0.21
-0.419
0.21
-0.21
-0.21
0.0
-0.419
0.0
0.0
0.0
-1.05
0.0
0.0
-0.21
-0.42
0.0
0.0
0.0
0.21
0.0
0.0
-0.21
0.0
0.0
0.0
0.0
-0.21
0.0
0.0
0.0
0.21
0.0
0.0
0.0
0.63
0.21
-0.21
0.21
-0.21
0.0
-0.21
-0.21
2.309
-0.629
0.419
-0.554
-0.285
-0.42
0.0
-0.21
-0.42
1.889
-1.469
1.049
0.0
0.629
-0.839
-0.63
-0.21
0.42
-0.42
-0.84
0.21
0.21
-0.42
1.68
-0.63
-0.21
-0.63
0.21
-0.21
-0.42
0.0
-0.21
0.421
-0.21
0.0
-0.21
-0.21
0.0
0.421
0.0
0.0
0.631
-1.051
0.0
0.631
0.0
-0.421
-0.21
0.421
0.21
1.05
0.42
0.0
0.0
-0.63
-0.21
0.0
0.0
0.42
-0.63
-0.42
-0.21
0.0
0.063
0.147
0.0
-0.631
0.0
0.0
0.21
0.21
-0.21
-0.21
-0.21
0.0
0.0
-0.21
0.21
-0.21
0.0
0.21
-0.632
0.211
-0.211
0.0
0.0
-0.421
0.0
0.421
0.211
0.211
0.21
-0.21
-0.211
-0.421
-0.211
0.211
0.0
0.0
-0.211
-0.211
0.0
0.211
0.0
-0.422
0.211
0.421
0.0
-0.843
-0.211
0.211
-0.422
0.211
0.0
-0.211
0.211
-0.211
0.211
-0.422
0.211
0.0
-0.211
0.0
0.0
-0.422
0.0
-0.084
-0.338
0.422
-0.422
-0.211
-0.148
0.993
-1.056
-0.211
-0.211
-0.635
-0.212
0.212
-0.212
0.0
0.0
0.0
0.423
-0.423
0.0
0.212
-0.212
-0.212
0.212
0.212
-0.423
0.212
0.0
-0.186
-0.025
-0.848
0.636
-0.212
0.212
0.0
-0.212
0.0
0.424
0.212
0.212
-0.191
-0.021
0.423
-0.212
0.0
0.0
0.846
0.423
-0.211
0.211
0.0
0.211
-0.634
-0.423
0.423
0.423
0.0
0.0
1.056
-0.845
0.0
0.634
0.0
0.422
0.633
-0.633
0.211
-1.901
0.0
-0.846
0.0
0.0
-0.212
-0.424
0.212
0.847
-0.212
0.212
0.212
-0.18
-0.667
-0.212
0.0
0.212
-0.635
-0.297
0.085
0.0
0.212
0.212
0.212
0.212
0.846
0.0
0.0
0.846
0.0
-0.211
0.211
0.211
0.0
0.0
0.211
-0.211
0.211
0.211
-0.148
0.57
0.211
-0.211
0.0
-0.211
0.211
0.0
-0.211
-0.211
0.633
0.211
0.0
0.0
0.632
-0.038
0.038
0.421
0.211
-0.632
-0.211
0.0
0.0
-0.422
0.0
-0.211
-0.211
-0.211
0.211
0.0
-0.211
0.633
0.422
0.211
-0.422
-0.211
-0.211
0.211
0.843
1.053
0.0
-0.21
0.21
0.0
0.21
0.21
0.42
0.42
-1.261
0.0
-0.421
-0.211
-0.421
0.0
0.421
-0.843
0.421
0.211
0.0
0.421
-0.842
0.421
-0.211
-0.421
0.0
-0.422
0.211
-0.148
0.78
0.421
0.421
0.0
0.421
0.631
-0.42
0.0
0.0
-0.21
0.0
0.0
-0.421
-0.21
0.0
-0.211
1.052
0.42
-0.21
0.42
-0.21
0.063
-0.063
-0.631
0.21
0.21
-0.421
0.21
0.0
0.21
-0.21
-0.21
0.0
-0.842
-0.211
0.421
-0.211
0.211
0.389
0.873
-0.21
-0.21
0.042
-0.042
0.21
0.21
0.0
0.0
-0.21
-0.421
0.0
0.0
0.0
0.21
0.21
-0.21
0.0
0.42
0.0
0.21
0.21
0.0
0.0
0.0
-0.21
-0.21
0.032
-0.032
0.21
0.21
0.0
0.0
-0.21
0.0
0.0
0.0
0.21
0.0
-0.21
0.21
-0.21
-0.841
-0.421
0.21
0.421
0.42
0.21
0.0
0.0
-0.42
-0.421
-0.421
-1.685
-1.478
0.211
-0.845
-1.058
-1.695
1.06
0.212
0.0
0.212
0.423
0.423
0.423
-0.635
0.212
0.423
0.211
0.0
-0.634
0.0
0.0
0.0
-1.058
1.481
0.423
0.211
-0.243
0.032
-0.211
-0.846
0.635
-0.211
0.0
0.423
0.211
0.0
-0.423
-0.211
0.211
0.0
-0.423
0.212
0.0
0.0
0.0
-0.212
-0.847
0.847
-0.423
-0.212
0.0
0.212
0.423
0.212
0.211
-0.423
0.0
-0.212
0.212
0.0
0.423
-0.423
0.423
0.0
-0.635
-0.212
-0.423
0.0
-0.212
0.0
0.0
-0.212
0.0
-0.636
0.212
-0.424
0.212
0.0
-0.212
0.042
-0.255
-0.212
0.0
-0.637
0.212
0.425
0.636
0.212
0.636
-0.424
0.0
0.0
-0.636
-0.424
-0.212
-0.212
0.042
-0.042
-0.212
0.212
0.0
0.0
0.212
0.212
0.021
0.403
0.212
-0.424
0.0
0.0
-0.424
0.0
0.042
-0.042
0.0
0.0
-0.212
0.425
0.636
0.636
-0.212
-0.636
0.212
-0.424
0.424
0.424
0.0
0.0
-0.212
0.212
-0.212
0.212
0.0
0.0
0.636
0.212
-0.424
0.212
-0.212
0.424
0.0
0.0
0.0
0.0
0.423
-0.423
0.212
0.212
0.0
-0.212
0.0
-0.212
-0.424
-0.212
0.0
-0.424
0.424
-0.212
0.0
0.0
0.0
0.212
0.212
0.212
0.212
0.0
0.0
-0.212
0.0
0.212
0.0
0.0
0.0
0.212
0.212
0.0
0.212
0.0
0.0
0.0
-0.423
0.032
0.18
0.0
-0.169
-0.254
-0.212
-0.424
-0.424
0.0
0.0
0.424
-0.424
0.0
0.0
-0.212
-0.212
-0.212
0.212
-0.212
0.212
0.0
-0.212
0.0
-0.212
0.212
-0.212
-0.212
0.212
0.0
0.636
0.042
0.593
-0.424
-0.212
0.248
0.388
0.212
0.212
-0.424
-0.011
-0.413
0.0
0.212
-0.212
0.212
0.212
-0.212
0.0
0.0
-0.212
0.0
-0.212
0.0
-0.212
-0.424
0.424
-0.637
0.212
-0.212
0.424
0.0
-0.212
0.212
-0.424
-0.212
0.0
0.849
-0.17
-0.042
0.0
0.212
0.0
-0.212
0.021
-0.021
-0.637
-0.212
0.0
0.212
-0.17
-0.042
-0.212
0.212
0.181
0.456
0.212
0.0
0.0
0.0
-0.212
0.636
0.0
-0.636
0.848
-0.636
0.0
0.848
0.424
-0.424
0.212
-0.636
-0.849
0.637
-0.212
0.636
0.636
-0.212
0.0
0.424
-0.381
0.169
0.0
-0.212
0.635
0.423
-0.169
-0.466
0.0
-0.636
0.424
-0.636
-0.172
-0.04
0.212
0.0
-0.212
-0.467
0.042
0.212
0.254
-0.254
-0.637
0.0
0.042
0.17
0.424
0.0
0.424
-0.212
1.06
0.0
0.0
0.212
0.423
-0.212
0.042
-0.042
-0.212
0.423
-0.212
0.423
0.423
0.211
0.211
0.211
0.0
-0.211
0.211
0.211
0.0
0.211
-0.211
0.0
0.422
0.0
-0.634
0.211
0.171
0.04
1.266
-0.759
0.127
0.422
0.211
-1.266
1.055
0.0
0.0
0.211
0.843
0.421
0.631
-0.421
0.841
0.0
0.42
-0.42
0.042
-0.463
0.0
0.0
0.421
0.21
0.0
0.21
-0.21
-0.42
-0.421
0.0
0.0
-0.421
0.0
-0.211
0.211
0.0
-0.211
-0.211
-0.632
-1.477
-0.422
-0.634
-1.481
0.0
-0.212
1.27
0.846
-2.116
0.212
0.424
-0.212
0.847
-0.847
-0.424
-0.212
-0.212
-0.424
-0.424
1.272
0.0
0.424
0.212
-0.635
0.0
-0.424
-0.424
-0.637
-0.212
-0.637
0.425
-0.212
0.212
0.0
0.0
0.212
0.0
0.0
-0.425
0.212
0.212
-0.425
0.0
1.061
-0.424
0.0
0.0
-0.637
0.0
0.212
0.0
0.425
0.0
0.0
-0.212
-0.425
-0.212
0.425
-0.212
-0.212
-0.383
0.17
-0.425
0.213
-0.425
0.213
0.0
-0.213
0.0
-0.426
0.213
0.0
0.0
-0.213
-0.426
0.426
-0.213
-0.213
-0.426
0.639
-1.065
-0.64
0.0
-0.427
-0.641
0.427
1.067
0.0
0.043
1.023
0.0
0.0
0.213
-0.213
-0.213
-0.426
-0.213
0.0
-0.426
0.0
-0.213
0.0
0.0
-0.213
0.213
-0.64
0.0
0.427
-0.213
0.427
-0.213
0.213
0.0
-0.213
-0.213
0.213
-0.032
0.032
-0.213
0.0
0.0
0.213
0.0
0.0
-0.213
-0.213
-0.214
-0.214
-0.043
-0.171
0.0
-0.214
-0.214
0.0
0.427
0.427
-0.641
0.0
0.0
-0.214
0.214
-0.428
-0.214
-0.642
1.711
-0.855
0.0
0.214
0.0
1.068
0.213
-0.854
0.214
-0.641
0.0
0.0
-0.642
-0.214
0.0
0.0
-0.214
0.0
0.214
0.0
0.0
0.214
-0.214
0.0
0.214
-0.214
-0.214
0.0
-0.214
0.214
0.0
0.0
0.0
-0.214
0.0
0.0
0.428
0.0
0.0
0.0
0.0
-0.214
-0.214
0.214
-0.214
0.0
-0.171
-0.043
-0.214
0.214
0.0
0.0
0.0
-0.214
-0.214
-0.214
-0.429
0.214
-0.429
-0.215
0.643
0.0
0.0
0.643
-0.032
-0.214
-0.182
0.214
0.0
-0.214
0.214
0.214
-0.214
0.428
-0.214
0.0
0.0
0.214
0.214
0.0
0.0
0.0
-0.428
-0.214
-0.214
-0.214
0.214
0.0
0.214
0.171
0.043
-0.214
0.0
-0.214
0.0
0.214
0.0
-0.214
0.214
0.214
0.214
0.0
0.428
0.856
0.214
0.214
0.0
0.0
0.427
0.0
0.641
0.64
-0.64
0.0
-0.427
0.427
0.0
0.0
-0.213
0.427
0.427
0.213
-0.043
0.043
0.0
0.426
0.0
0.0
-0.64
0.0
-0.427
-0.854
0.214
0.0
0.0
-0.427
-0.214
0.214
0.214
0.427
-0.214
0.214
0.213
0.0
0.0
-0.213
0.0
0.0
-0.214
0.0
0.0
0.0
-0.214
0.214
-0.214
0.0
-0.641
0.214
0.0
-0.214
-0.214
0.214
-0.428
-0.214
0.214
-0.214
0.0
0.0
-0.214
-0.214
0.214
0.0
0.642
0.0
0.0
-0.428
1.283
2.985
2.55
0.636
2.117
0.211
-2.117
-0.636
1.695
0.635
1.268
-1.268
-1.058
-3.608
-2.557
-1.709
0.855
-0.855
-1.07
-0.857
-0.214
-0.601
-0.472
-1.074
1.289
-1.719
-0.215
-1.939
1.508
-0.215
0.431
-0.431
-1.293
0.0
0.862
-0.862
-0.863
-0.216
-1.08
-0.216
-0.866
0.0
0.433
0.649
0.0
0.432
0.648
-0.216
-1.081
0.865
-1.081
-0.433
0.0
0.0
0.0
-0.433
0.0
-0.217
0.217
0.649
1.945
-0.648
-0.648
-1.298
0.649
-0.216
-0.216
-0.217
-0.867
-2.389
-1.96
-1.964
0.218
-0.437
0.219
1.964
1.089
-0.871
-1.964
-1.312
-1.752
-0.658
0.439
-0.439
1.097
0.876
-1.315
-0.439
-0.219
-0.219
-0.22
1.097
1.971
1.311
-0.688
1.343
1.169
0.139
0.653
-0.653
-0.218
-0.218
1.089
-0.436
-0.218
0.218
0.653
-1.307
0.436
-0.218
-0.174
-0.916
0.872
-0.436
0.0
0.654
0.0
-0.654
-0.655
1.091
0.0
-0.218
1.307
-1.089
-0.218
0.436
0.0
1.089
0.87
0.869
0.0
-0.434
0.217
0.434
1.085
1.3
-0.65
-0.867
-0.434
0.217
0.651
-0.217
-1.519
1.519
0.217
-0.781
0.347
-0.868
-1.086
0.217
0.63
0.239
-0.217
-0.217
1.519
-1.519
0.0
0.651
0.651
0.867
-0.433
-0.217
-0.217
-0.868
0.434
0.0
0.434
0.0
0.0
0.217
0.217
-0.217
-0.217
0.0
0.217
0.867
0.0
0.649
1.297
0.216
0.0
-0.648
-0.432
-0.866
0.0
0.0
-0.433
0.0
-0.217
-0.867
0.0
-0.434
0.651
0.0
0.0
0.65
-0.217
-0.217
0.0
-0.651
-0.434
0.868
-0.347
0.997
-0.867
-0.434
0.434
0.217
0.184
-0.184
0.217
-0.217
0.217
-0.217
0.0
0.217
0.217
0.217
-0.043
-0.173
-0.434
0.0
0.0
0.0
-0.434
-0.434
-0.652
-0.435
-0.652
-0.871
0.218
0.218
0.435
-0.435
-0.436
0.871
0.218
0.217
0.217
0.435
-0.435
0.435
-0.435
-0.217
-0.217
0.0
0.0
0.0
0.217
0.217
-0.435
0.0
0.0
-0.435
0.0
0.218
0.0
0.0
0.0
0.0
0.0
-0.218
0.218
-0.218
0.0
0.0
0.0
-0.218
0.0
0.218
-0.218
0.218
0.435
0.217
-0.217
0.217
0.0
0.0
-0.435
-0.218
0.0
0.218
0.0
0.0
-0.218
-0.218
-0.218
0.0
-0.218
0.0
-0.218
-0.218
-0.218
0.0
0.0
0.218
-0.218
-0.654
0.0
-0.436
0.218
-0.218
0.218
0.0
-0.655
0.0
-0.437
0.0
0.218
0.218
0.0
0.0
-0.218
0.218
0.0
0.0
-0.437
0.0
-0.219
0.219
0.0
0.0
0.0
-0.656
0.0
0.219
-0.219
0.437
0.0
0.219
0.218
-0.656
0.0
0.656
-0.218
-0.219
0.219
0.0
-0.437
-0.219
-0.219
0.437
0.0
0.0
0.437
0.437
0.218
0.218
0.436
-0.218
0.218
-0.436
0.218
-0.655
0.218
0.655
0.175
-0.393
0.0
0.218
-0.218
0.218
0.0
0.218
0.218
0.218
0.218
0.0
0.0
-0.218
0.218
0.0
-0.218
0.436
0.218
-0.218
0.218
-0.218
0.218
0.218
0.218
-0.218
0.218
0.0
-0.218
0.653
0.0
-0.435
0.218
-0.218
-0.436
0.871
0.218
-0.218
-0.435
0.435
-0.871
0.218
0.218
0.218
0.218
0.0
-0.044
-0.174
0.435
-0.435
-0.218
0.435
-0.218
0.218
0.218
0.217
0.435
-0.217
-0.435
0.217
0.0
-0.174
-0.044
-0.871
-0.218
0.218
-0.436
0.218
0.0
-0.218
0.0
0.0
-0.218
-0.392
-0.044
0.218
0.0
0.436
-0.218
0.436
0.0
0.218
-0.174
-0.044
0.218
0.0
0.218
-0.218
-0.261
0.044
-0.436
-0.218
0.218
0.436
0.0
0.218
0.218
-0.218
0.218
-0.436
0.0
-0.436
-2.401
-2.627
-1.756
-0.44
-2.643
0.0
0.662
-1.765
-0.884
-0.442
-0.886
0.0
0.0
-0.443
0.0
1.55
0.0
1.105
-0.663
1.546
0.0
-1.104
0.663
-0.663
0.0
-1.327
-0.221
0.443
0.221
0.221
0.221
1.325
-0.662
-0.442
-0.221
-0.221
0.0
-0.221
0.0
0.221
1.105
0.442
-0.442
-0.442
-0.663
-0.442
0.885
-0.442
0.884
-0.884
0.0
0.442
0.221
0.221
0.883
-0.441
0.221
-0.442
0.221
0.0
0.221
0.221
-1.104
-0.663
0.0
0.663
-0.663
0.409
-0.188
-0.221
0.0
0.221
0.0
-0.442
0.663
0.221
-0.221
0.221
0.442
0.0
0.221
0.221
-0.221
-0.221
0.221
-0.177
0.0
0.177
0.221
0.0
0.0
0.0
0.0
-0.442
-0.221
0.442
-0.442
0.0
-0.221
0.0
0.0
0.221
-0.221
0.0
-0.221
0.0
0.0
0.0
-0.221
0.0
-0.221
0.221
0.442
-0.442
0.0
0.221
0.0
0.0
0.0
0.221
0.221
0.0
0.221
-0.221
0.662
-0.221
0.221
0.0
0.0
0.0
0.0
0.221
-0.441
0.221
0.0
-0.221
0.221
0.0
0.441
1.102
1.101
0.22
0.22
-0.22
-0.88
0.22
0.0
0.0
0.0
0.0
0.22
0.0
-0.176
-0.077
-0.187
0.0
-0.22
-0.22
0.0
0.22
0.66
0.22
0.22
-0.22
-0.22
-0.22
-0.22
0.051
0.17
0.0
0.0
0.0
-0.22
0.0
0.22
0.0
-0.22
0.0
-0.22
-0.22
-0.617
0.397
-0.882
0.441
0.0
0.0
0.11
0.11
0.0
0.22
0.0
0.441
-0.198
-0.022
0.044
-0.044
0.0
0.22
-0.22
0.22
0.0
-0.22
0.0
0.0
0.44
-0.22
0.187
0.033
0.0
-0.22
0.22
-0.44
0.0
0.22
-0.22
0.0
0.0
0.0
0.0
-0.22
0.0
-0.441
0.22
-0.22
0.0
0.22
-0.662
0.441
0.22
-0.22
0.22
-0.22
-0.176
0.0
-0.265
-0.662
0.044
0.177
0.0
0.0
0.221
0.0
0.0
0.221
0.0
0.0
0.0
0.0
0.0
0.0
0.0
0.0
0.0
0.441
0.0
0.0
-0.221
0.0
0.221
-0.441
0.0
-0.221
0.221
-0.221
0.221
0.221
0.0
0.0
-0.221
0.0
0.0
0.221
0.221
0.0
0.0
0.0
0.0
0.0
-0.221
0.221
0.0
0.0
0.0
0.22
0.0
0.22
-0.22
-0.22
0.0
0.0
0.0
0.0
0.0
0.22
0.22
0.22
0.22
-0.051
-0.126
0.176
0.22
-0.22
-0.22
0.0
0.22
-0.22
0.0
-0.22
0.22
-0.22
0.441
-0.441
0.0
0.441
-0.22
-0.441
0.0
-0.22
0.0
0.0
0.22
0.0
-0.441
0.221
0.0
-0.221
0.0
0.0
0.221
0.0
-0.441
0.0
0.221
-0.221
0.0
-0.221
-0.221
0.441
0.441
-0.221
0.221
0.22
-0.22
0.0
0.0
-0.221
0.265
-0.077
0.033
0.0
0.441
0.0
-0.441
0.0
0.441
0.0
0.22
0.0
0.661
0.0
0.0
-0.22
-0.22
0.66
-0.22
0.22
-0.22
0.22
0.0
0.0
0.22
0.0
0.22
0.0
0.44
0.0
-0.22
0.22
0.22
0.439
-0.22
-0.22
0.22
0.22
0.439
0.0
-0.439
-0.659
-0.44
4.168
0.0
-3.728
-0.44
0.879
0.878
0.439
2.191
2.839
2.829
-1.087
2.606
0.65
-0.65
0.434
0.866
0.865
0.216
0.432
0.216
0.0
0.0
-0.432
-2.815
1.95
0.433
-0.216
-1.515
-2.605
0.0
-1.959
-0.654
0.218
-1.965
-0.875
-3.289
-0.22
-0.88
0.0
0.0
-1.101
-2.648
1.325
0.0
0.662
1.322
0.22
1.1
-0.44
0.879
-1.979
-0.44
1.541
-0.22
-0.44
0.22
0.22
0.44
1.318
-0.439
0.0
1.316
-0.219
-0.439
-0.439
-1.978
-0.22
2.637
-0.439
0.0
-0.439
0.044
0.176
-0.879
0.0
-0.66
-0.66
-0.44
0.0
0.0
-0.22
0.22
-0.441
0.441
0.44
0.0
0.0
-0.44
0.0
0.0
0.44
0.88
-0.44
0.44
0.22
0.659
0.659
0.0
-0.439
-1.055
-0.044
-0.44
1.1
-0.88
-0.22
-0.881
-0.22
0.0
0.661
0.0
-0.22
-0.22
0.44
0.44
0.22
0.0
-0.44
-0.22
-0.22
0.22
0.0
-0.44
0.881
0.0
-2.645
1.764
-0.22
0.22
-0.22
-0.441
0.0
0.22
0.0
0.22
-0.928
-0.837
0.221
-0.221
0.221
0.441
-0.221
0.744
0.359
-0.397
0.617
0.22
0.0
-0.882
0.221
-0.441
0.221
0.221
0.22
0.22
-0.882
-0.221
-0.221
-0.221
-0.221
0.221
-0.221
0.0
-0.221
0.221
-0.221
0.0
0.0
-0.177
0.177
0.0
0.0
-0.221
0.0
-0.442
0.0
0.0
0.0
-0.442
0.0
0.221
-0.442
0.221
0.663
0.0
0.0
0.0
0.0
-0.221
0.0
0.0
0.221
0.0
0.0
0.0
-0.442
0.0
0.265
-0.265
0.221
-0.221
0.221
0.221
0.221
-0.663
-0.221
-0.221
0.442
-0.221
0.221
0.221
0.221
-0.442
0.442
0.0
-0.663
-0.221
0.221
0.221
0.221
0.0
-0.664
0.221
0.0
0.221
-0.442
0.0
-0.221
-0.221
-0.022
-0.642
0.222
0.443
0.664
-0.664
0.0
-0.443
0.221
0.0
0.0
0.0
0.0
0.664
0.221
0.221
-0.442
0.0
0.0
-0.664
0.221
-0.221
-0.443
0.222
0.443
0.443
0.0
-0.221
0.0
0.0
-0.221
0.221
0.0
0.0
-0.221
0.221
-0.221
0.0
0.221
0.221
-0.664
-0.886
0.443
0.0
0.0
-0.443
1.772
-1.107
0.0
0.443
-0.221
0.664
0.664
-0.177
0.177
0.0
1.105
0.221
0.662
-1.324
-0.663
0.221
0.221
0.442
0.221
-0.884
0.0
0.0
0.221
-0.442
0.442
0.442
0.221
0.0
-0.442
0.0
-0.221
0.0
0.0
0.221
0.0
0.442
0.0
0.0
0.0
0.0
-0.221
0.442
0.0
-0.442
0.221
0.221
0.882
1.322
0.044
0.176
0.22
-0.22
-0.22
0.0
-0.44
-0.441
0.441
-0.176
0.176
0.0
0.22
-0.22
-0.22
0.44
-0.22
0.0
0.44
-0.881
0.441
-1.102
0.0
0.0
0.265
0.397
1.101
-0.44
0.22
-0.44
0.44
0.22
0.0
-1.101
-0.22
0.0
-0.441
0.0
-0.441
-0.441
1.324
0.881
0.66
0.66
-0.22
-1.541
-0.22
0.128
-0.348
0.0
0.0
0.22
0.441
0.0
0.66
0.22
-0.693
-0.628
-0.441
0.441
-0.22
0.881
0.0
0.0
0.0
-0.44
0.881
0.66
-6.624
-0.222
0.222
0.665
-0.665
0.222
0.222
0.0
-1.109
0.0
0.222
-0.444
-1.11
0.222
-0.222
-0.889
-1.336
-0.223
1.559
0.889
-0.889
0.889
0.222
0.666
0.222
0.71
0.621
-0.222
0.0
-0.222
0.443
0.0
0.0
0.0
0.222
0.0
-0.222
0.664
0.443
1.327
-0.221
-0.442
-0.221
-1.328
0.664
-0.221
-0.489
0.047
0.443
-0.664
0.0
0.0
-0.665
0.665
-0.443
-0.222
-0.888
0.0
0.666
-0.888
-0.222
0.0
0.666
-0.222
0.222
-0.444
0.222
-0.444
-0.889
0.222
-0.311
-0.133
0.0
-0.222
-0.89
0.223
0.223
0.0
0.89
-0.89
0.668
0.478
0.189
-0.222
-0.445
-0.222
-0.223
0.0
0.0
-0.223
0.0
-0.223
0.668
0.667
0.222
0.444
-0.222
-0.889
0.889
0.0
0.0
0.0
0.0
-0.444
0.033
-0.033
0.222
-0.667
0.889
0.0
-0.889
-0.222
0.0
-0.223
-0.223
0.0
-0.178
-0.267
0.0
0.0
0.0
0.0
0.223
-0.223
0.0
0.445
0.445
-0.445
0.0
0.223
0.0
0.223
-0.445
0.0
-0.033
0.256
0.223
-0.223
0.223
0.0
0.222
-0.222
0.445
0.222
-0.445
0.667
-0.445
-0.445
-0.668
0.668
0.0
-0.668
0.445
0.223
0.222
0.0
0.0
-0.445
0.0
0.223
0.445
-0.222
-0.445
0.223
-0.223
-0.445
0.668
0.445
0.0
0.445
0.222
-0.444
0.222
-0.222
0.222
0.0
0.222
0.444
-0.222
0.222
0.222
0.0
-0.222
-0.222
0.222
-0.889
0.667
-0.222
-0.222
-0.222
0.0
-0.445
0.667
0.222
-0.444
0.444
0.222
0.0
-0.222
0.222
0.222
-0.444
0.222
-0.222
0.0
0.444
0.311
0.133
0.0
0.222
-0.222
0.222
0.444
-0.444
0.0
0.665
0.0
-0.444
-0.666
-0.444
-0.444
0.222
0.0
0.0
-0.667
-0.222
0.0
-0.222
0.222
0.0
-0.222
0.0
0.0
0.0
0.222
0.222
-1.335
-0.223
0.0
-0.223
0.223
-0.223
-0.223
-0.223
-0.223
-0.223
1.115
-0.446
0.446
0.0
0.445
0.223
-0.223
0.223
0.668
-0.668
-0.445
0.0
0.0
1.113
-0.222
0.0
-0.223
0.223
0.222
0.0
0.0
0.0
0.222
-0.222
0.0
-0.222
0.0
-0.89
0.89
-0.668
0.445
0.223
-0.445
0.445
-0.223
-0.445
0.668
0.445
0.222
0.0
0.0
-0.222
0.222
-0.667
-0.223
0.0
0.667
-0.445
0.222
-1.336
0.223
0.223
-0.445
0.0
-0.033
-0.189
0.223
-0.479
-0.636
0.0
0.0
-0.446
0.0
0.0
0.0
0.0
0.446
0.112
0.557
-0.223
-0.223
0.223
0.0
0.223
-0.669
0.892
0.045
-0.267
-0.223
0.669
1.113
0.0
-0.668
-0.445
0.0
0.445
-0.445
-0.223
-0.223
-0.223
0.0
-0.223
0.446
0.446
0.223
0.0
0.0
-0.223
-0.223
0.223
-0.446
0.223
0.0
-0.223
-0.669
0.223
0.446
-0.669
-0.625
-0.491
-0.201
0.648
0.0
0.0
-0.894
-0.447
0.447
0.894
0.446
-0.223
1.338
-0.196
-0.027
-0.446
-0.446
0.892
0.223
0.0
-0.446
0.0
-0.223
0.0
0.0
0.446
-0.223
0.223
0.223
-0.446
-0.223
-0.446
2.451
-2.897
0.223
-0.223
0.223
0.292
2.382
-2.451
0.223
0.0
-0.223
0.223
0.0
-0.446
0.0
0.446
-0.446
0.446
0.892
-0.223
-0.223
-0.669
0.0
0.446
-0.446
-0.446
-0.625
1.295
0.892
-1.561
0.0
0.223
0.0
-0.223
-0.179
-0.268
0.0
0.223
0.67
0.223
-0.446
-0.447
-0.447
-0.447
-0.671
0.447
0.0
-0.224
0.671
0.67
0.0
-0.447
0.447
0.893
-1.116
0.223
0.223
0.446
0.223
0.0
-0.67
0.0
-0.447
0.447
0.446
0.223
-0.446
0.223
0.0
-0.446
0.0
0.904
-0.011
-0.223
1.115
-0.892
0.0
-0.669
0.669
-0.223
0.0
0.0
-0.446
0.223
0.0
-0.223
0.223
-0.223
0.446
0.0
-0.223
0.223
0.0
-0.223
-0.223
0.045
0.179
-0.223
0.223
-0.223
0.446
0.0
0.0
0.045
0.178
-0.223
0.0
0.0
0.223
0.0
0.0
-0.402
0.402
0.223
-0.223
0.223
0.0
-0.669
0.223
0.223
-0.223
0.0
-0.223
0.0
0.223
-0.223
0.223
-0.223
0.223
-0.223
0.0
0.0
0.223
-0.223
0.223
0.0
0.0
-0.223
0.223
0.0
0.223
-0.223
0.223
-0.223
0.0
0.223
0.0
0.0
-0.223
0.0
0.0
-0.223
0.0
0.223
-0.223
0.223
-0.223
0.0
0.0
0.0
0.223
-0.223
0.223
0.0
0.0
0.0
-0.223
0.223
-0.223
0.0
0.0
0.223
0.0
0.0
-0.223
0.223
-0.223
0.223
0.0
-0.223
0.223
0.0
0.223
0.0
0.0
-0.223
0.0
-0.223
0.223
0.0
-0.223
0.223
-0.223
0.223
-0.446
-0.223
-0.447
0.223
-0.223
-0.223
0.0
-0.447
-0.224
0.0
0.224
0.0
0.224
-0.224
0.224
0.0
-0.224
-0.224
0.0
-0.224
0.224
0.0
-0.224
0.0
0.0
-0.895
0.0
-0.224
0.224
-0.224
-0.224
0.0
-0.224
0.0
0.0
-0.224
0.0
0.224
0.0
-0.224
0.224
0.0
0.0
0.0
-0.224
0.0
-0.179
0.179
-0.224
0.224
-0.449
0.224
0.224
-0.449
0.0
0.0
-0.449
0.224
-0.224
1.122
-0.448
0.251
-0.475
-0.179
-0.045
-0.224
0.224
-0.224
-0.224
0.673
-0.449
0.673
-0.673
-0.224
-0.225
0.225
0.224
0.0
-0.224
0.0
-0.225
0.0
0.0
0.0
0.0
0.225
0.0
0.0
0.449
-0.224
0.0
0.0
-0.224
0.224
-0.224
-0.18
0.18
-0.18
0.18
0.0
-0.225
0.449
0.0
0.0
-0.449
0.673
-0.449
0.0
0.0
0.0
0.18
-0.404
0.0
0.225
0.0
0.224
-0.224
0.155
0.07
0.0
-0.224
0.224
-0.224
0.0
0.0
-0.225
0.0
0.0
0.0
0.0
0.0
-0.225
0.0
0.0
-0.674
-0.225
0.45
-0.675
-0.225
-0.45
-0.45
0.0
1.126
-0.225
-0.585
0.585
-0.675
-0.225
-0.225
-0.902
0.676
-0.451
-0.226
0.0
0.226
-0.226
0.226
-0.226
0.226
0.225
1.127
0.225
-0.676
0.0
-0.225
0.225
0.45
0.225
0.0
0.225
-0.45
0.225
0.225
-0.225
0.45
-0.225
0.0
-0.225
-0.225
0.045
0.18
0.225
0.0
0.0
0.0
0.0
0.0
0.0
-0.225
0.0
-0.223
-0.453
0.45
0.675
0.0
0.225
0.0
0.899
-0.225
1.347
-0.224
1.345
0.0
1.119
0.0
0.224
-0.224
0.894
1.563
0.669
0.668
0.445
1.556
-0.444
1.776
0.665
-0.887
0.444
0.222
-0.665
0.763
1.01
1.106
1.104
1.323
-0.661
0.705
0.397
0.22
0.66
-0.44
-0.22
-0.881
-1.324
-0.663
-0.442
0.0
-0.221
-0.664
0.221
0.0
-0.221
-1.107
-0.222
0.665
0.664
0.0
1.327
0.442
-0.442
0.221
-0.221
0.0
-0.442
-0.619
-0.266
-0.089
0.089
-0.886
0.443
0.221
-0.886
0.0
0.222
-1.109
-0.888
0.044
0.622
0.0
1.109
-0.443
0.0
-0.444
0.0
0.0
-0.222
-0.222
0.222
-0.666
0.0
0.222
-0.444
0.222
-0.222
0.222
0.444
0.222
0.044
-0.044
0.0
0.0
0.0
-0.222
0.0
0.0
0.888
0.0
-0.222
0.0
0.665
-0.222
-0.222
0.665
-0.222
0.0
0.0
0.222
-0.222
0.284
0.381
-0.221
-0.222
0.443
0.0
0.885
-0.221
-0.221
0.0
0.885
-1.106
0.0
0.0
0.443
-0.664
0.0
0.221
-0.886
-1.109
0.0
0.444
0.665
-0.443
0.665
0.027
-0.027
0.0
0.222
0.0
0.0
-0.222
-0.222
-0.222
-0.195
-0.027
-0.444
0.222
0.222
0.665
-0.222
-0.443
0.665
-0.222
-0.887
0.444
-0.222
0.0
0.0
0.665
-0.665
0.222
0.0
0.0
0.0
0.665
-0.443
0.222
0.0
0.222
-0.222
0.443
-0.665
0.0
0.0
0.0
0.0
0.0
0.0
0.222
-0.222
0.0
0.0
0.443
0.0
0.0
0.443
0.443
0.221
0.221
0.884
-0.221
0.0
-0.221
-0.221
-0.221
0.0
0.0
0.221
-0.221
-0.221
-0.221
0.0
0.221
0.221
0.221
0.0
-0.221
-0.221
-0.221
-0.443
0.0
-0.221
-0.222
0.0
-0.443
0.222
0.443
0.0
0.0
0.0
0.0
-0.443
0.222
1.107
-0.443
0.221
0.221
0.0
-0.221
-0.221
0.443
-0.221
-0.664
0.886
0.0
0.221
0.0
0.221
-0.221
0.442
-0.221
0.221
-0.442
0.221
-0.442
0.0
0.0
0.0
0.221
0.0
-0.221
0.0
-0.221
0.221
-0.221
0.0
0.221
-0.221
0.0
-0.221
-0.221
0.0
0.221
0.0
-0.221
0.0
0.0
-0.443
0.0
-0.222
0.0
-0.222
-0.222
0.0
-0.222
-0.222
0.0
0.444
-0.222
0.222
0.0
0.0
0.443
-0.222
0.0
-0.222
0.222
0.0
0.0
-0.222
0.222
0.443
0.886
0.221
0.221
1.326
-0.663
1.104
0.0
-0.442
-0.663
0.221
-0.221
-0.663
0.884
-1.106
-0.221
0.443
-0.221
0.0
0.0
0.221
0.0
0.0
0.221
-0.221
0.0
0.0
-0.885
-0.443
0.443
0.221
-0.221
-0.886
-0.177
-0.488
0.0
0.0
-0.222
0.222
0.0
-0.222
0.0
0.0
0.0
0.754
0.133
0.222
0.222
0.0
-0.222
-0.222
0.443
0.0
0.0
-0.222
-0.222
0.0
-0.222
0.0
-0.222
0.222
0.0
0.0
-0.444
0.222
0.0
0.222
-0.222
0.0
0.222
0.0
-0.222
0.0
0.0
-0.222
0.0
0.0
0.0
-0.222
0.222
0.0
-0.222
0.222
0.0
-0.222
0.0
0.222
-0.222
-0.222
0.222
0.0
-0.222
0.0
0.222
-0.222
-0.222
1.996
2.433
0.662
0.441
1.102
0.66
-0.66
-0.441
0.441
0.22
0.0
-0.22
-0.661
-0.882
-0.221
0.0
-0.221
-0.442
-0.221
1.104
0.441
0.926
1.497
0.44
0.0
0.0
-0.44
-0.22
0.0
0.0
0.66
-1.1
-0.44
0.88
-0.88
0.22
-0.881
0.22
0.22
0.0
-0.22
0.661
-0.44
-0.441
-0.661
0.441
0.22
0.0
0.0
0.22
-0.033
0.033
0.22
-0.22
0.44
-0.22
-0.441
0.0
0.0
-0.22
0.661
0.22
-0.22
0.66
-0.44
0.0
-0.22
0.0
0.0
0.22
0.0
-0.661
-0.441
-0.441
-0.221
0.221
-0.221
0.221
-0.221
-0.662
-0.442
0.0
0.0
-0.221
-0.221
0.221
-0.663
0.0
-0.221
0.442
-0.221
0.0
0.221
-0.221
0.442
0.221
-0.221
0.442
-0.442
0.0
0.0
-0.221
-0.221
0.0
0.0
0.221
0.0
0.221
0.0
-0.221
0.0
-0.221
0.221
0.0
-0.221
0.0
0.0
0.0
0.0
0.221
0.221
-0.221
0.0
0.0
0.221
-0.221
0.0
-0.221
0.221
0.0
0.0
-0.221
0.0
-0.221
-0.221
0.221
0.0
0.0
-0.443
0.0
0.221
0.0
-0.015
0.237
0.0
0.0
0.0
0.0
0.0
-0.221
0.221
0.0
0.0
0.0
0.0
-0.221
0.443
-0.221
0.0
0.442
-0.442
0.0
0.0
-0.221
0.0
0.0
0.221
-0.221
0.221
0.0
0.044
0.398
0.0
0.0
0.221
-0.442
-0.221
0.0
0.221
-0.221
0.221
0.0
-0.221
0.221
0.0
-0.221
0.221
-0.443
0.221
0.0
0.0
-0.221
0.221
0.0
0.0
0.0
0.0
0.0
0.221
-0.221
0.221
0.0
-0.221
-0.221
0.0
0.0
0.0
0.0
-0.221
-0.221
0.0
-0.221
0.0
0.221
0.0
-0.044
0.044
0.664
0.442
0.0
-0.221
0.0
0.0
0.0
0.0
0.442
0.0
0.0
-0.221
0.0
-0.221
0.442
0.0
0.221
-0.221
0.221
-0.221
0.0
0.0
0.0
0.0
0.0
0.0
0.0
-0.442
-0.133
-0.089
0.221
0.0
0.0
0.221
-0.221
0.221
0.0
0.0
-0.221
0.0
0.0
0.0
0.0
-0.221
0.442
-0.221
-0.221
0.0
0.0
0.221
-0.221
0.221
0.0
0.0
0.0
0.0
0.0
0.0
-0.221
0.0
0.221
0.0
0.0
-0.221
0.0
0.442
0.188
0.254
-0.221
0.221
-0.221
0.0
-0.177
-0.044
-0.442
-0.221
0.0
0.0
-0.221
0.0
0.0
0.0
-0.221
0.443
-0.443
0.0
0.664
0.221
-0.221
0.221
-0.221
0.221
0.221
0.0
-0.221
0.442
0.221
0.221
0.0
0.0
0.0
-0.221
0.0
0.0
0.0
-0.221
-0.442
0.0
-0.221
0.0
0.221
-0.221
0.0
-0.221
-0.221
-0.443
0.221
0.221
-0.221
0.0
0.221
-0.221
-0.221
0.221
-0.221
-0.222
0.0
-0.443
-0.444
0.222
-0.444
0.665
-0.222
-0.444
-0.222
0.328
0.115
0.0
0.0
-0.444
0.222
-0.222
0.0
0.444
0.0
0.222
0.887
0.0
-0.222
0.0
-0.222
0.443
0.221
0.0
-0.665
0.222
0.0
0.0
0.0
0.0
-0.222
-0.222
0.443
0.0
0.222
0.0
-0.222
0.0
0.222
0.0
0.0
0.0
-0.222
0.0
3.096
2.864
-0.88
-1.984
0.0
-0.883
0.663
1.324
-0.441
-0.883
0.221
-0.883
0.221
0.221
1.324
-0.221
0.882
1.101
-0.22
0.0
-0.881
0.22
0.44
0.22
0.44
-0.44
0.0
0.0
1.539
0.439
0.878
0.438
-0.877
0.439
0.438
-0.438
-0.658
-0.219
0.0
0.0
-0.22
0.0
-0.439
0.0
-0.659
-0.22
0.44
-0.44
0.44
-0.44
-0.66
0.22
-0.881
-0.441
0.22
0.441
0.66
-0.881
0.661
-0.22
-0.44
-0.22
0.22
-0.22
-0.441
0.0
0.22
0.0
0.0
-0.22
-0.221
-0.221
0.0
0.0
0.0
0.0
-0.221
0.221
0.221
0.0
0.441
-0.441
0.221
0.22
-0.22
-0.221
0.221
0.0
-0.662
0.221
0.0
-0.221
0.0
-0.441
-0.442
-0.84
-0.708
0.0
0.0
0.0
0.0
-0.221
0.0
-0.221
0.0
-0.221
0.0
0.0
0.0
0.0
-1.33
-1.555
-0.445
-0.222
1.058
-0.169
0.444
-0.889
-0.445
0.0
0.445
-0.445
0.0
-0.223
0.045
0.583
-0.182
-0.89
0.0
1.05
-0.16
-0.222
0.0
-0.223
-0.445
-0.223
0.223
-0.223
0.223
0.0
1.113
0.222
0.222
-0.222
0.222
0.888
0.0
-0.222
0.666
-0.222
0.222
0.222
-0.444
-0.666
0.444
0.0
0.0
0.222
0.666
0.0
0.443
-0.222
0.0
0.0
0.0
0.222
0.443
-0.665
0.0
-0.444
0.222
-0.444
-0.888
0.0
-0.222
0.0
0.0
0.0
0.222
0.0
-0.222
0.0
-0.444
0.222
-0.667
0.0
0.222
0.0
0.0
0.445
0.222
0.0
0.0
0.222
-0.222
0.222
0.0
0.0
-0.667
0.222
0.222
0.0
-0.222
0.0
0.222
0.0
-0.667
0.667
0.0
0.0
0.0
1.11
0.444
0.222
0.0
0.443
0.443
-0.221
0.443
-0.221
0.0
-0.221
0.0
0.221
0.0
0.0
-0.443
0.443
0.221
0.0
0.443
0.221
-0.221
-1.107
0.443
0.0
0.221
0.0
-0.443
0.0
-0.188
-0.476
0.222
0.0
0.0
0.0
0.222
0.0
-0.443
0.0
0.222
0.443
0.886
0.0
0.221
0.221
0.221
0.0
0.442
-0.221
0.221
-0.221
-0.221
0.221
0.663
-0.221
0.221
-0.221
0.662
-0.221
0.221
-0.177
0.177
0.0
0.0
0.0
0.0
-0.442
0.662
-0.221
-0.662
0.0
0.0
-0.221
-0.663
0.442
0.442
-0.221
-0.663
0.442
-0.221
0.884
0.0
-0.221
-0.221
0.221
-0.442
-0.442
0.663
-0.442
0.442
0.0
-0.442
0.442
0.0
-0.442
0.0
0.221
-0.221
-0.221
-0.442
0.0
-0.664
0.664
1.327
0.221
0.0
0.442
0.662
-0.662
0.441
0.0
-0.221
0.221
0.441
0.0
-0.221
0.221
0.0
0.0
1.102
-0.22
-0.22
0.44
-0.661
0.22
0.0
0.0
-0.441
-0.441
0.0
0.0
-0.662
0.0
0.0
0.0
0.0
0.441
0.221
0.661
1.101
1.759
0.0
0.0
-0.439
0.878
0.0
0.0
0.0
-0.219
-0.22
0.22
-0.22
0.22
-0.061
0.939
0.219
0.0
-0.219
0.0
0.0
0.219
0.219
1.095
0.438
0.219
0.219
0.219
0.219
0.0
-0.219
-0.219
0.219
0.0
-1.094
-0.438
0.0
0.219
0.219
0.656
-0.438
-0.657
1.094
-0.656
-0.219
-0.876
0.0
-0.658
1.315
-1.096
0.0
-0.658
-0.219
0.219
-0.219
0.0
-0.22
0.22
-1.318
0.22
0.44
0.659
-0.439
0.0
-0.22
0.044
0.176
-0.22
0.0
0.0
0.22
0.0
0.0
0.659
0.0
-0.219
0.219
0.0
0.0
0.0
-0.439
0.0
0.0
-0.439
0.22
-0.22
0.22
0.0
-0.22
0.22
-1.319
0.22
0.0
-0.44
0.22
0.22
0.22
0.44
-0.44
-0.66
0.22
0.44
-0.22
0.44
0.22
0.0
-0.22
0.44
-0.44
0.44
-0.659
0.0
0.0
-0.44
0.22
0.22
0.0
0.0
0.0
0.0
0.22
0.22
-0.22
0.22
-0.22
0.22
-0.22
-0.22
-0.22
0.66
0.22
0.0
0.0
0.0
0.0
0.0
-0.22
0.22
0.22
-0.22
0.0
-0.44
0.0
0.0
-0.22
0.22
0.0
-0.44
0.0
0.22
0.0
-0.44
0.0
0.22
0.0
-0.22
0.0
-0.792
-0.749
0.441
-0.22
1.101
-0.22
0.0
-0.661
0.661
-0.44
0.22
0.22
-0.44
0.22
-0.22
0.0
-0.22
0.0
0.0
0.0
0.0
0.0
-0.22
0.0
0.0
0.0
0.22
0.22
-0.22
0.0
0.22
-0.22
0.0
0.0
0.0
0.0
-0.22
0.22
0.0
0.0
-0.22
0.22
0.22
0.0
0.0
-0.22
0.22
0.0
0.0
0.0
-0.22
-0.22
0.0
-0.441
-0.221
0.221
-0.221
0.0
-0.221
0.0
0.0
0.0
-0.221
0.221
0.221
0.0
-0.176
-0.044
-0.221
0.0
0.0
-0.441
0.0
0.0
0.0
-0.177
0.177
-0.221
0.0
0.221
-0.442
0.0
-0.442
-0.221
0.221
-0.221
-0.221
0.0
0.0
0.0
-0.221
0.0
-0.221
-0.221
-0.221
0.0
-0.221
0.0
-0.443
0.0
0.222
0.0
0.221
-0.221
0.0
-0.222
0.0
-0.222
0.0
-0.222
0.443
1.107
0.0
-0.221
0.0
0.221
0.0
-0.221
0.221
-0.664
-0.221
-0.222
0.0
-0.222
0.222
0.222
0.0
-0.188
-0.033
0.664
-0.04
0.04
0.443
-0.221
-0.443
0.443
-0.221
0.0
0.0
-0.664
0.0
0.222
-0.222
-0.222
0.443
-0.222
-0.222
-0.665
0.0
0.444
0.0
0.0
-0.222
0.0
0.0
0.0
0.222
0.0
0.0
0.0
0.0
-0.222
0.222
-0.222
0.222
0.0
-0.222
0.0
0.0
0.0
-0.222
0.0
0.222
0.0
0.0
0.0
-0.222
0.222
0.0
0.0
-0.444
0.0
0.0
0.0
-0.073
-0.149
0.222
-0.222
0.222
-0.222
0.0
0.444
0.222
0.0
-0.222
-0.222
0.222
0.0
-0.033
-0.189
0.222
-0.222
0.222
-0.222
0.0
0.0
-0.222
0.222
0.0
0.0
0.0
0.0
0.222
0.222
0.0
0.0
-0.444
0.0
0.222
0.222
-0.404
0.182
0.0
0.222
0.0
0.222
1.108
1.327
0.221
-0.442
0.221
0.0
0.0
0.442
-0.221
0.442
0.442
0.221
-0.221
0.221
0.221
-0.221
0.221
0.662
0.0
-0.22
0.441
0.441
-0.441
0.0
-0.22
0.0
0.22
0.0
0.441
-0.441
0.22
0.0
0.0
0.0
0.0
0.661
-0.22
0.44
-0.66
0.0
-0.661
0.22
-0.441
-0.221
0.882
-0.22
-0.22
2.201
-1.54
0.0
-0.661
-0.882
2.864
-1.1
-0.661
0.22
-0.22
-0.661
-0.883
1.544
1.541
0.0
0.0
0.44
-0.44
-0.22
-0.22
0.88
0.0
-0.44
0.0
1.758
-1.098
-0.66
0.0
0.0
0.0
0.44
0.659
-0.659
0.659
-0.22
-0.659
1.538
-0.219
0.0
-0.439
-0.22
-0.22
0.439
0.439
-0.659
-0.22
0.22
-0.44
0.22
-0.66
0.879
-0.44
0.0
-0.66
-0.22
0.22
0.44
-0.198
0.857
-0.396
0.396
0.0
-0.659
0.44
1.098
-0.659
0.0
-0.22
0.439
-0.22
0.0
0.22
0.0
0.0
0.439
-0.439
-0.659
0.439
0.0
-0.439
0.439
0.0
0.22
-0.22
0.0
-0.22
-0.44
0.0
-0.44
0.22
0.44
0.0
-0.66
-0.22
-0.44
-0.661
-0.441
-0.662
1.323
-0.881
-0.882
-0.221
0.441
-0.221
0.221
-0.662
-0.442
-0.884
-1.107
0.221
0.0
-0.443
-1.109
0.887
0.886
-0.443
0.221
0.885
-0.221
-0.443
0.885
-0.221
0.221
-0.885
-0.221
0.664
-0.443
0.221
0.0
-0.221
-0.664
0.0
0.0
0.0
-0.222
-0.222
0.443
0.222
0.221
0.0
0.221
0.0
0.0
0.443
-0.177
-0.487
0.664
0.0
-0.221
-0.221
0.0
0.443
0.442
0.221
0.0
0.0
0.0
0.0
0.221
0.0
0.0
-0.663
0.221
-0.221
0.663
-0.442
0.221
0.221
-0.221
-0.221
0.221
-0.664
0.08
0.142
-0.443
0.221
-0.221
0.0
0.221
0.442
-0.442
0.221
-0.221
-0.221
0.443
0.0
-0.664
0.0
0.221
-0.221
-0.221
0.0
0.0
0.0
0.0
0.0
0.0
0.221
-0.221
0.0
-0.221
0.221
0.0
0.221
0.0
0.0
-0.221
-0.221
0.0
-0.443
-0.443
0.222
0.0
0.0
0.0
0.0
0.0
0.443
0.0
-0.443
0.222
0.0
0.222
0.443
0.221
0.0
0.221
0.0
-0.221
0.0
-0.443
0.0
0.221
0.0
0.0
0.0
0.0
-0.221
0.221
0.0
-0.221
0.221
0.0
0.0
-0.221
0.221
0.0
0.0
0.0
-0.221
0.0
0.0
0.0
0.0
0.0
0.0
0.443
0.0
0.221
-0.443
0.0
0.0
0.0
0.033
0.188
-0.221
-0.221
0.0
0.0
0.221
0.0
-0.221
0.0
-0.222
0.222
0.0
-0.222
0.222
-0.222
0.0
0.0
0.0
0.0
0.0
0.0
0.0
-0.222
0.443
0.0
0.221
-0.443
0.443
-0.221
1.107
0.221
0.0
0.0
-0.664
-0.221
0.443
-0.443
0.0
0.221
-0.221
0.0
-0.221
0.221
0.664
-0.443
0.0
0.443
0.221
-0.442
-0.886
0.221
0.443
0.0
0.221
-0.664
-0.443
0.222
-0.222
0.664
0.443
0.0
0.0
0.0
0.221
-0.221
0.0
1.106
-0.221
0.221
0.0
-0.221
0.221
0.221
-0.221
0.221
-0.221
-0.663
0.0
0.221
0.442
0.221
0.0
0.0
0.221
-0.442
0.442
-0.442
0.0
0.442
-0.221
0.221
-0.221
0.221
0.0
0.221
-0.442
0.221
-0.221
0.662
0.221
-0.221
0.882
0.661
-0.22
0.002
0.659
0.44
-0.22
-0.44
0.0
-0.441
0.0
0.22
-0.22
0.0
0.22
-0.22
0.0
0.22
-1.504
-0.26
0.0
0.0
5.72
0.219
-3.074
1.978
-0.439
0.878
-0.658
0.0
0.219
-0.219
0.658
0.0
0.0
-0.878
0.658
0.439
0.0
0.0
0.0
0.438
-1.053
0.176
0.0
-0.219
0.219
0.0
0.219
-0.219
0.219
0.219
-0.219
-0.439
-0.439
-0.659
0.22
0.0
0.0
-0.176
-0.264
1.318
-3.299
0.0
1.541
0.0
0.0
0.22
-0.22
-0.22
-0.44
0.0
-0.22
0.88
-0.22
-0.22
-0.66
0.22
0.0
0.0
0.0
-0.22
0.22
0.22
1.32
0.0
0.22
-0.22
-0.66
0.22
-0.22
0.0
0.22
0.0
-0.44
0.0
0.22
-0.22
0.0
0.22
0.22
0.0
0.0
-0.22
0.879
-0.22
-0.22
-0.22
0.22
-0.22
0.22
-0.22
-0.22
-0.22
-0.22
-0.22
0.22
-0.44
-0.22
0.22
-0.22
0.22
-0.22
0.22
-0.22
-0.441
0.0
-0.22
-0.22
-0.441
0.221
-0.221
0.0
0.0
-0.221
0.662
0.22
0.441
0.22
0.22
-0.22
0.0
0.0
0.88
-0.22
0.22
0.22
-0.22
-0.22
-0.22
0.22
-0.22
0.22
0.0
-0.22
0.22
0.0
0.0
-0.44
0.44
-0.22
-0.22
0.0
-0.22
0.22
-0.22
0.0
0.22
-0.22
0.22
0.0
0.0
0.0
0.22
-0.22
0.22
0.0
-0.361
-0.079
0.0
0.22
-0.44
0.0
0.0
0.22
-0.22
0.22
0.0
-0.22
0.0
0.0
0.881
0.0
0.44
0.22
0.44
0.0
-0.22
0.22
1.098
-0.219
0.219
0.0
0.0
-0.219
-0.22
0.658
-0.219
0.0
0.219
0.0
-0.439
0.439
0.219
0.0
0.219
0.0
0.0
0.0
-0.219
-0.219
0.439
-0.878
0.658
-0.219
-0.219
-0.219
0.219
0.0
-0.219
0.219
-0.219
0.219
-0.219
0.0
0.0
0.0
0.439
-0.219
-0.439
0.0
0.439
0.0
-0.219
0.0
0.0
0.219
0.0
0.0
0.0
-0.219
-0.22
0.22
-0.439
0.0
0.439
-0.439
0.659
-0.219
0.219
0.0
0.0
0.0
0.0
0.0
0.0
0.0
-0.219
0.219
0.0
0.0
0.0
0.0
0.0
-0.219
0.0
0.219
-0.219
0.0
0.0
0.219
-0.219
0.219
-0.219
-0.439
0.22
0.0
-0.22
-0.22
0.0
0.22
-0.22
0.0
0.22
-0.22
0.22
-0.18
0.619
0.0
0.0
0.0
-0.22
0.22
0.0
-0.439
0.0
0.0
0.439
-0.22
0.0
0.22
-0.22
-0.22
0.22
-0.22
0.0
0.0
0.04
0.4
-0.22
0.0
0.22
-0.439
0.439
-0.395
-0.044
0.22
0.0
0.0
0.22
-0.659
0.0
0.439
0.0
-0.22
0.0
0.22
0.0
0.0
0.22
0.0
0.0
0.0
0.219
0.0
-0.219
0.0
0.0
0.0
0.0
0.0
0.0
0.0
-0.439
0.22
0.0
0.0
0.0
0.22
0.0
0.0
-0.659
0.0
0.0
-0.22
0.0
0.0
0.0
0.0
0.0
-0.22
0.0
0.0
0.0
0.22
0.0
0.22
-0.22
0.22
0.0
-0.22
0.22
-0.22
0.0
0.22
0.0
0.0
-0.22
0.22
-0.22
0.22
0.0
0.0
0.0
0.22
0.439
0.0
-0.22
0.0
0.22
0.0
-0.22
0.04
0.18
-0.22
0.22
-0.22
0.0
0.0
0.0
-0.439
-0.22
2.633
-0.877
-0.219
-0.658
-0.22
0.0
0.439
-0.219
0.219
-0.659
0.439
0.219
0.0
-1.318
0.22
0.22
0.659
-0.22
-0.22
0.659
0.439
0.0
-0.219
0.0
0.219
-0.219
0.219
-0.219
0.0
-0.439
-0.659
0.22
0.22
-0.22
0.22
0.0
0.0
0.22
0.219
-0.439
0.22
0.0
0.0
0.0
0.0
-0.22
-0.22
0.22
-0.439
-0.44
-0.22
0.22
0.0
0.0
0.22
0.22
-0.22
0.22
-0.22
0.165
0.055
0.0
0.0
0.0
0.22
0.0
-0.22
0.22
0.22
0.439
0.0
-0.219
0.219
0.219
-0.439
0.0
-0.22
0.0
-0.22
-0.439
0.0
0.22
0.22
0.0
0.22
0.0
0.22
-0.395
0.176
0.22
0.0
-0.22
0.439
0.0
-0.219
0.219
0.0
-0.219
0.0
0.219
-0.219
0.0
0.0
-0.22
0.439
0.0
0.0
-0.878
-0.22
1.318
-0.439
0.219
0.219
-0.219
0.219
0.219
0.219
-0.219
0.0
-0.219
-0.219
0.219
-0.219
0.219
-0.219
0.0
0.0
0.0
0.0
0.0
-0.219
0.219
0.0
0.0
0.0
-0.219
0.219
0.0
0.0
-0.219
0.219
0.0
0.0
0.0
0.0
-0.219
0.219
-0.219
-1.098
-0.44
0.22
0.44
0.22
0.439
-0.22
0.22
-0.22
0.033
-0.033
-0.22
-0.22
0.0
-0.22
0.0
0.0
-0.22
-0.66
0.0
0.0
0.0
0.0
0.0
-0.22
0.22
0.0
0.0
-0.22
0.0
0.22
0.0
0.22
-0.033
-0.187
0.0
0.0
0.0
0.22
-0.88
0.0
0.0
-0.22
0.0
0.22
0.22
0.0
-0.22
-0.22
-0.22
0.22
-0.194
-0.026
0.22
-0.22
0.0
0.441
-0.441
0.441
-0.22
0.22
0.22
-0.44
0.22
0.44
-0.22
0.22
0.0
0.0
0.0
-0.22
0.0
0.44
-0.22
0.44
-0.44
-0.22
-0.22
0.0
-0.441
-0.441
-0.441
-0.662
0.441
0.0
0.26
0.181
0.0
0.221
-0.221
0.221
-0.441
0.221
0.221
0.0
0.0
0.079
-0.3
0.221
0.22
-0.04
-0.401
0.661
-0.882
0.221
-0.441
0.441
0.882
-0.22
0.22
-0.661
-1.103
0.662
0.882
0.22
0.22
0.0
0.0
0.0
1.32
-0.22
-0.22
0.0
-0.04
0.04
0.0
0.0
-0.22
0.44
0.44
0.22
0.22
0.439
-0.22
0.439
-0.22
-0.439
-0.22
0.0
0.0
0.0
0.0
-0.66
0.22
0.0
-0.22
0.0
-0.22
-0.44
0.0
-0.418
0.638
0.44
0.22
0.44
0.0
0.22
-0.22
0.22
-0.22
0.659
-0.22
0.0
0.0
0.22
0.22
-0.22
-0.22
0.22
-1.319
0.0
0.66
-0.22
0.22
-0.22
0.22
-0.176
-0.264
0.479
0.4
0.22
0.22
-0.22
0.0
-0.879
0.44
0.439
0.439
-0.219
-0.22
0.22
-0.439
0.22
0.22
0.0
-0.22
0.22
0.0
0.0
0.219
-0.219
0.219
0.0
-0.219
0.0
0.219
0.219
0.0
0.219
-0.439
0.0
-1.098
0.439
0.22
0.22
0.219
0.0
0.0
0.0
0.0
0.219
0.0
0.0
-0.219
0.0
0.0
0.877
0.0
-0.219
0.0
0.0
0.438
0.0
0.219
0.438
0.875
0.0
0.656
0.0
-0.437
1.529
1.527
1.741
-0.217
-0.435
0.087
-0.74
-0.022
-0.85
0.218
0.436
0.218
-0.871
-0.436
-0.576
1.23
0.436
0.653
-0.057
0.057
0.0
0.0
-0.218
-0.436
-0.218
-0.218
0.0
-0.436
0.872
0.218
0.218
-0.436
0.218
0.218
-0.218
-0.218
-0.218
0.218
0.436
0.435
-0.218
0.435
0.0
-0.218
0.0
0.0
-0.435
0.0
-0.218
0.0
0.0
-0.218
-0.436
0.654
-0.218
0.0
0.0
0.0
0.0
-0.218
0.653
0.0
-0.218
0.0
0.0
-0.436
0.004
-0.004
0.653
0.218
0.0
0.218
0.0
-0.435
0.218
0.218
-0.218
0.218
0.0
0.0
0.0
-0.218
0.653
1.087
1.302
0.65
0.217
1.298
0.0
0.0
0.216
-0.865
0.649
-0.649
-0.433
-0.217
0.217
-0.217
0.433
-0.216
0.0
-0.217
2.811
1.509
2.151
-0.43
-0.86
-1.292
-1.078
0.647
0.216
0.431
-0.647
0.0
-0.431
0.401
0.03
0.0
0.431
0.0
0.0
0.0
-0.188
-0.028
-0.216
-0.647
-0.432
0.432
0.647
0.0
-0.647
0.216
-0.216
0.216
-0.216
1.078
0.216
-0.216
0.0
0.646
0.215
-0.646
0.215
-0.431
-0.431
0.0
0.0
-0.216
0.0
0.431
0.0
-0.431
0.431
-0.216
0.216
-0.216
0.216
-0.216
0.0
-0.216
0.647
0.0
0.646
0.0
0.0
0.0
0.431
0.43
0.215
0.0
-0.215
0.215
0.43
0.645
0.0
0.0
-0.86
-0.645
0.0
0.0
-0.215
-0.215
0.215
0.0
0.0
0.215
0.0
-0.215
0.215
-0.215
0.0
0.0
0.215
-0.646
-0.862
0.0
0.216
-0.863
0.0
-0.648
0.0
-0.216
-0.216
0.0
0.432
0.432
-0.216
0.432
0.0
-0.432
0.216
-0.216
0.0
-0.216
0.0
0.432
0.432
0.216
-0.216
0.216
-0.216
0.431
0.216
0.0
-0.216
0.216
-0.431
0.0
0.216
-0.216
-0.216
0.216
-0.216
0.216
0.0
0.0
0.0
0.216
0.216
0.0
-0.431
0.647
0.0
0.646
0.0
0.0
-0.215
0.0
0.431
0.0
-0.215
0.215
0.0
-0.215
0.215
-0.215
0.032
-0.248
0.0
-0.215
0.215
0.0
-0.862
0.216
-0.41
0.194
0.0
0.0
-0.216
0.0
-0.216
0.216
-0.216
0.216
0.216
1.077
0.0
0.0
0.215
0.43
0.215
0.215
0.43
-0.215
0.43
-0.645
0.215
-0.43
-0.43
-0.215
0.43
0.0
0.0
0.0
0.645
0.645
0.429
0.0
0.0
0.215
-0.215
-0.215
-0.215
0.176
0.683
-1.288
-0.645
-0.215
-0.215
-0.431
-0.646
0.215
-0.647
0.0
0.0
0.0
-0.216
0.0
0.216
0.431
-0.647
0.0
0.216
-0.216
0.216
-0.216
0.216
-0.216
0.0
-0.216
-0.647
0.216
-0.216
-0.216
0.0
-0.216
0.432
0.216
0.0
-0.432
0.0
0.0
0.0
-1.08
0.216
0.432
0.216
0.216
0.216
-0.216
0.216
0.0
0.216
0.216
0.0
0.431
0.216
0.647
0.0
-0.215
0.215
-0.431
0.431
0.215
-0.431
-0.216
0.0
-0.216
0.862
-0.862
0.0
0.0
-0.216
-0.216
0.216
0.216
0.0
0.0
0.0
0.216
0.0
0.216
0.215
0.215
-0.215
0.431
0.0
0.0
0.0
0.215
-0.215
-0.215
-0.431
-0.431
0.0
-1.079
-1.296
-0.216
-0.433
0.216
0.0
1.081
-1.297
0.0
1.081
-0.216
0.648
-0.216
0.216
0.216
0.648
-0.216
-0.216
-0.216
-0.432
0.0
0.432
0.0
0.216
-0.216
-0.648
0.0
0.216
-0.432
0.0
-0.432
0.432
-0.432
0.216
-0.216
0.216
0.216
0.216
-1.081
0.216
0.216
-0.216
-0.433
-0.216
0.0
0.0
-0.217
0.433
-0.216
0.216
0.433
-0.433
0.433
0.216
-0.216
0.216
-0.216
0.216
0.649
0.0
-0.216
0.216
-0.216
-0.432
-0.216
0.216
0.432
0.0
0.216
-0.432
0.216
-0.216
-0.216
0.216
-0.216
0.216
0.216
-0.216
0.216
-0.216
0.0
-0.433
0.0
0.216
-0.433
-0.216
0.0
-0.216
1.298
-0.216
0.0
0.0
0.0
0.648
0.432
0.0
-0.216
-0.216
0.0
-1.081
0.433
0.0
0.0
0.0
0.216
0.0
0.216
0.432
-0.216
0.216
0.216
-0.432
0.0
-0.216
0.216
0.216
0.0
0.216
0.0
0.863
-0.216
-0.216
-0.216
0.0
0.0
-0.216
-0.432
0.0
0.216
0.216
-0.078
-0.354
0.432
0.0
-0.177
-0.039
0.0
0.0
0.0
0.0
0.0
0.0
-0.432
0.0
0.216
-0.432
0.0
-0.216
0.0
0.216
-0.216
0.216
-0.432
0.432
0.432
0.0
0.0
-0.216
0.0
0.242
-0.026
0.216
-0.432
0.216
0.0
0.0
0.216
0.0
-0.216
0.216
0.0
-0.216
0.0
0.0
0.216
0.0
-0.216
0.0
0.216
-0.432
0.0
0.0
0.0
0.0
0.216
-0.216
0.0
-0.432
-0.216
-0.216
-0.216
0.0
-0.216
0.216
-0.649
0.0
-0.217
0.0
-0.217
-0.434
-0.217
-0.217
1.084
0.0
-0.217
0.0
0.0
0.0
0.0
0.0
-0.434
0.434
0.0
-0.434
0.028
-0.679
-0.217
-0.161
-0.056
0.217
-0.217
0.217
0.0
-0.217
0.0
0.0
0.217
0.0
-0.174
-0.043
0.217
-0.217
0.217
0.0
-0.217
0.217
0.0
0.0
-0.217
0.217
-0.217
0.0
-0.217
0.0
-0.217
-0.217
0.0
-0.87
-0.218
0.0
-0.218
0.0
-0.218
0.0
-0.218
0.0
0.0
0.0
-0.028
-0.189
0.0
0.0
0.0
0.436
0.0
0.792
0.078
0.0
0.0
-0.217
0.0
0.217
0.0
0.0
0.0
-0.217
0.0
0.435
0.0
0.0
-0.435
0.0
0.0
0.0
0.0
0.0
0.0
0.217
0.217
-0.217
0.0
0.0
0.217
0.0
-0.217
0.217
0.217
-0.217
0.217
0.217
-0.217
0.0
0.0
0.217
-0.217
0.0
0.217
-0.217
0.0
0.435
0.0
-0.217
0.217
0.434
0.217
-0.217
0.0
0.0
-0.217
-0.652
0.0
-0.217
0.217
0.0
0.217
-0.435
-0.217
-0.653
0.0
0.0
-0.218
0.435
-0.435
0.435
0.218
0.435
0.0
0.0
-0.435
0.652
-0.217
-0.217
0.0
0.217
-0.217
-0.217
-0.218
-0.218
-0.218
-0.218
0.218
0.87
0.217
-0.435
1.087
0.0
-0.652
0.0
0.435
-0.217
0.0
-0.217
0.0
0.869
0.0
0.217
1.085
0.434
0.217
0.217
-0.217
0.433
-0.65
0.0
0.217
0.0
-0.217
0.0
0.0
-0.434
-0.434
0.217
-0.217
-0.217
0.217
-0.217
1.951
-0.433
0.217
0.649
-1.733
-0.217
0.217
-1.519
-0.652
-0.435
-0.435
-0.435
0.435
0.0
1.305
0.217
0.0
-0.217
-0.217
1.303
-2.173
0.218
0.652
0.0
-0.652
0.652
-0.435
0.217
-0.217
0.652
0.0
0.0
-0.435
0.435
0.0
0.0
0.434
0.217
0.217
-0.217
-0.652
0.652
-0.217
-0.869
0.0
0.0
0.217
0.652
-0.217
-0.435
0.0
0.217
0.434
0.217
0.0
-0.652
-0.217
0.0
0.0
-0.433
0.215
-0.217
0.0
0.0
0.0
0.0
0.0
-0.653
0.0
0.054
-0.272
0.054
0.163
0.218
-0.218
0.0
-0.218
0.0
0.218
0.0
-0.435
-0.218
0.0
-0.218
0.0
-1.09
-0.655
0.218
-0.109
0.109
-1.092
-0.219
0.219
2.183
-0.218
0.0
-0.218
-0.218
-0.436
-0.437
-0.655
0.219
-0.219
-0.875
0.219
0.0
0.0
-0.219
0.219
-0.002
0.002
0.219
0.219
0.0
-0.219
0.0
-0.219
0.0
0.0
0.0
0.219
0.437
0.0
0.0
0.0
0.0
0.0
-0.219
0.437
-0.219
-0.219
0.219
-0.437
0.219
0.0
0.0
0.0
0.219
0.437
0.218
0.0
0.218
-0.258
0.039
0.0
-0.437
0.0
-0.219
0.874
-0.218
0.218
-0.437
0.218
0.218
0.218
0.0
0.0
0.436
-0.436
0.0
0.0
-0.218
0.065
-0.284
0.218
-0.218
0.437
0.0
0.436
-0.218
0.0
0.0
0.218
0.218
0.0
0.654
-0.218
0.0
0.0
0.0
0.218
-0.022
-0.196
0.0
-0.218
0.0
0.0
0.0
-0.218
0.218
-0.436
0.0
0.0
0.0
0.218
-0.436
0.218
0.654
0.0
-0.033
-0.185
0.218
-0.436
0.218
0.0
-0.218
0.218
0.0
0.0
-0.436
0.218
0.0
0.218
-0.218
0.218
0.218
0.0
0.0
0.0
0.0
0.0
-0.436
0.218
-0.153
0.153
-0.218
0.0
0.055
0.164
-0.436
0.218
0.0
0.0
-0.218
0.218
0.436
0.0
-0.218
0.436
0.0
-0.218
0.218
0.0
-0.218
0.436
-0.588
0.153
0.218
0.218
-0.218
0.218
-0.218
-0.218
0.218
-0.654
0.654
0.436
0.218
-0.654
-0.436
0.0
0.436
0.218
0.0
0.218
0.436
-0.218
0.218
-0.436
0.436
-0.218
-0.218
-0.218
0.0
0.218
-0.436
0.218
0.0
0.575
-0.444
0.305
0.218
-0.218
0.0
-0.218
0.218
0.0
0.218
0.435
-0.653
0.435
-0.218
0.435
0.0
0.0
0.435
0.217
0.435
-0.217
0.0
0.217
0.0
0.0
-0.217
-0.435
0.0
0.217
0.0
0.0
-0.217
-0.653
0.435
0.0
-0.218
0.218
-0.185
-0.033
0.435
-0.435
0.0
-0.218
-0.218
0.218
0.218
0.0
-0.435
0.0
0.0
0.435
0.0
0.0
0.0
0.0
-0.218
0.0
0.218
0.218
0.0
0.0
0.0
-0.218
0.218
-0.218
-0.37
0.152
0.0
-0.218
0.0
0.87
-0.435
0.0
0.0
-0.435
0.653
0.217
0.0
0.0
-0.217
0.0
0.0
0.0
0.217
-0.435
0.0
0.435
0.217
0.217
0.0
0.217
-0.217
0.652
0.434
0.0
0.0
0.039
0.178
-0.217
-0.217
-0.434
-0.217
0.0
0.0
0.217
-0.217
-0.217
0.217
0.217
0.0
1.736
0.65
2.159
0.436
-0.864
-0.216
-0.8
-0.714
0.866
0.433
0.216
-0.649
-0.433
0.0
0.649
-0.216
0.0
-0.216
0.216
-0.216
0.865
0.0
1.08
0.432
-0.648
0.0
0.216
-0.216
-0.216
0.0
-0.216
-0.432
0.432
0.216
0.0
0.216
0.216
0.0
0.432
-0.216
0.0
0.647
0.431
-1.078
0.432
0.216
-0.216
0.647
0.0
0.862
0.0
0.0
0.646
0.645
0.032
0.365
0.032
-0.215
-0.215
0.43
-0.43
-0.215
-0.215
-0.646
0.022
-0.022
0.0
0.43
0.645
0.0
0.215
-0.215
-0.215
0.0
0.0
0.0
-0.43
0.215
0.0
-0.215
0.43
0.215
0.0
0.0
0.0
0.0
-0.215
0.215
0.0
0.43
0.43
0.215
0.0
-0.859
0.215
0.215
0.644
0.0
0.0
-0.215
0.0
0.215
1.287
0.214
1.498
0.214
0.0
-0.214
0.214
0.214
-0.214
0.214
-0.641
0.0
0.0
-0.214
0.0
0.0
-0.214
-0.214
-0.428
0.642
-0.428
-0.214
0.0
-0.428
-0.214
-0.214
-0.214
0.214
0.643
0.0
0.214
0.428
-0.214
0.214
0.0
0.428
0.428
-0.214
0.641
0.214
0.214
-0.214
0.0
0.0
-0.038
0.038
0.0
-1.497
0.642
-0.428
0.0
-0.856
0.0
0.214
0.856
0.214
0.214
0.214
-0.642
0.778
-0.564
0.428
-0.642
-0.214
-0.428
0.0
0.0
-0.214
-0.214
0.428
0.396
-0.824
0.0
0.0
0.0
0.0
0.214
0.0
0.214
-0.214
0.214
-0.214
0.214
-0.214
0.214
0.0
0.0
0.214
-0.428
0.214
0.214
-0.214
-0.214
0.0
0.214
-0.214
0.0
0.214
-0.214
0.0
0.214
0.0
-0.214
0.214
-0.214
-0.428
0.0
-0.214
0.214
0.0
-0.429
-0.214
0.214
0.214
0.214
0.857
0.428
0.0
0.214
0.855
-0.641
0.0
0.214
-0.214
0.428
0.0
0.214
0.0
0.0
-0.427
0.0
0.214
-0.214
0.214
0.0
0.214
0.214
-0.214
0.0
-0.214
0.214
0.0
0.212
-0.212
0.0
0.0
0.0
0.0
-0.214
0.0
0.214
-0.214
0.0
0.0
0.0
0.214
-0.214
-0.214
-0.214
0.214
-0.642
0.0
0.0
0.0
0.0
-0.214
0.0
-0.214
0.428
-0.214
0.214
0.0
-0.214
0.214
0.0
0.0
-0.214
0.0
0.214
0.0
0.0
-0.214
0.0
-0.214
0.214
-0.214
0.064
0.15
0.214
0.214
0.214
0.214
0.214
0.0
0.0
0.0
-0.175
0.175
0.0
-0.428
0.214
0.0
0.0
-0.214
0.214
0.0
-0.428
-0.214
0.214
-0.428
0.214
0.0
-0.15
0.15
0.0
0.0
0.0
0.0
0.0
0.0
-0.214
0.214
0.0
-0.214
0.214
0.0
0.214
0.214
0.214
0.214
0.0
-0.214
0.214
0.0
0.214
0.0
-0.214
-0.214
0.214
0.0
0.0
0.0
0.0
0.0
0.0
0.214
0.214
-0.214
0.214
-0.214
0.0
0.0
-0.214
0.0
0.0
0.214
0.0
0.0
0.0
0.0
0.0
0.0
-0.214
0.214
-0.214
-0.214
0.0
-0.214
0.428
0.0
-0.214
0.427
-0.214
-0.428
0.214
0.0
-0.428
0.0
-0.214
0.214
0.0
-0.428
0.214
0.0
0.0
0.214
0.214
0.214
-0.642
0.642
0.214
0.214
0.0
-0.427
-1.07
-0.214
0.214
-1.714
-1.073
-0.215
-8.206
3.898
-0.648
0.648
1.942
1.722
0.0
0.86
-0.86
0.86
1.073
0.214
-0.429
0.0
0.215
0.429
-0.214
0.429
0.214
-0.214
0.214
0.0
-0.429
0.0
0.0
0.0
0.429
0.0
-0.021
-0.193
0.0
0.0
-0.214
0.214
-0.429
0.643
-0.214
-0.429
-0.429
0.858
-0.214
-0.858
0.0
-0.215
-0.429
-1.075
-0.646
0.646
1.075
0.859
0.0
0.215
-0.644
-0.215
0.215
0.215
-0.215
0.0
-1.074
0.43
-0.43
0.0
0.215
0.43
0.0
0.0
-0.43
0.0
0.215
0.0
-0.215
0.0
0.215
0.0
0.0
0.0
0.215
0.644
0.215
-0.644
0.644
-0.215
0.215
-0.215
0.215
0.0
0.0
0.0
0.429
0.0
0.0
-0.214
0.214
0.0
-0.214
-0.182
-0.032
0.215
-0.013
0.013
-0.215
0.064
0.15
0.0
-0.215
0.215
0.0
-0.215
-0.013
0.013
-0.215
0.215
-0.215
0.215
0.429
0.0
0.0
1.072
0.214
-0.214
0.214
-0.214
-0.214
-0.214
0.214
0.0
0.0
-0.857
0.214
-0.429
-0.644
0.644
0.0
0.0
-0.215
-0.215
-0.026
-0.189
0.0
-0.215
-0.215
0.0
0.215
-0.43
0.0
-0.43
0.43
-0.215
0.215
-0.43
0.0
-1.076
0.43
-0.215
0.017
0.198
0.0
-0.43
-0.215
-0.215
0.0
0.215
-0.215
0.215
-0.646
-0.444
-0.418
0.0
-0.216
0.0
0.0
-0.648
0.216
0.0
0.0
0.0
-0.216
0.216
0.0
0.0
0.0
0.0
-0.216
0.216
0.0
0.0
0.0
0.0
-0.216
0.216
0.0
0.0
0.0
0.0
-0.216
0.0
0.0
0.216
0.0
0.0
0.0
0.0
-0.216
0.216
0.0
0.0
0.0
0.0
0.0
0.0
-0.216
0.216
-0.216
0.216
0.0
0.0
0.0
0.0
0.0
0.0
0.0
0.0
0.216
-0.216
0.0
0.0
-0.216
-0.216
0.0
0.0
0.0
0.0
0.216
0.0
-0.216
-0.432
0.216
0.0
0.0
0.0
0.0
0.0
-0.432
0.648
-0.216
0.0
-0.216
-0.216
-0.216
0.216
0.0
-0.216
0.216
0.0
-0.216
0.216
0.0
-0.013
0.013
0.0
0.0
0.0
-0.138
0.138
0.216
0.0
0.0
0.216
0.216
0.0
0.0
-0.216
0.0
0.0
-0.216
0.0
0.0
0.0
0.0
0.0
0.216
0.216
0.0
0.0
0.0
-0.216
0.0
-0.216
-0.216
0.216
-0.216
0.216
0.0
-0.216
0.432
0.216
0.216
0.0
0.0
-0.216
0.0
0.022
0.194
-0.216
-0.216
0.216
0.0
-0.216
0.216
0.0
-0.216
-0.216
0.0
-0.432
0.216
0.0
0.0
0.0
0.648
-0.432
0.0
0.0
0.0
0.0
0.0
-0.216
0.0
0.0
-0.216
0.216
0.0
0.0
0.0
-0.195
-0.022
0.216
0.0
-0.195
0.195
-0.216
0.0
0.216
0.0
0.0
0.0
0.0
-0.216
0.0
0.216
0.0
0.0
0.0
0.0
0.0
0.0
-0.216
0.0
0.216
0.0
0.0
0.0
0.0
0.0
0.0
0.0
0.0
0.216
0.216
0.216
0.216
1.079
0.0
0.0
-0.216
-0.216
0.216
0.0
-9.111
1.308
-0.218
1.524
-0.857
-0.971
-0.131
-0.218
-0.436
-0.218
-0.655
-0.437
-0.656
0.219
-0.875
0.438
1.311
-1.749
-0.219
0.657
-1.314
-0.877
-0.439
-1.098
-1.98
0.881
-0.44
-0.22
-0.441
0.0
-0.22
0.22
0.0
1.981
-0.22
0.22
0.22
0.879
0.0
-0.439
-0.439
-0.22
-0.259
-1.061
0.0
-0.661
0.0
-0.441
0.864
0.678
-0.881
-0.22
-0.22
-0.441
-0.221
-0.441
-0.221
-0.221
-0.663
-0.221
0.0
0.0
-0.664
-0.443
0.221
0.443
0.221
0.442
-0.221
-0.221
0.0
0.221
0.442
0.221
0.221
-0.221
0.221
0.0
1.544
0.441
0.0
-0.22
0.441
0.22
-0.44
0.22
0.0
0.0
0.22
-0.22
0.22
-0.44
-0.441
-0.22
0.22
0.661
-0.22
-0.661
0.22
0.22
0.441
-0.22
0.0
0.0
0.0
0.0
-0.22
0.0
0.22
1.101
1.099
-0.659
-0.22
-0.66
0.0
0.0
-0.22
0.0
0.22
-0.22
-0.22
0.066
-0.286
0.0
0.0
0.0
0.0
0.22
0.0
-0.22
0.22
0.0
-0.22
-0.22
1.321
0.0
0.0
-0.22
-0.44
0.22
0.0
-0.44
0.22
0.0
0.0
1.1
-0.44
0.22
0.44
-0.22
0.0
0.0
0.0
0.0
0.22
-0.22
0.0
-0.154
-0.066
0.0
0.22
-0.22
0.22
-0.22
0.0
0.22
0.0
0.0
0.0
0.0
0.0
-0.22
0.0
0.22
-0.22
0.22
-0.22
0.0
-0.44
0.22
0.22
0.44
0.22
-0.22
0.0
0.22
0.22
0.0
-0.22
0.0
-0.22
0.0
0.22
0.0
0.0
0.0
-0.22
0.22
0.0
0.0
0.22
0.0
0.0
0.0
-0.22
0.22
0.0
0.0
-0.22
-0.22
0.22
-0.22
0.0
0.04
-0.259
0.22
0.0
-0.22
-0.22
0.0
0.0
0.0
-0.22
0.0
-0.22
0.22
0.0
0.0
0.0
-0.22
0.22
-0.22
0.22
0.0
-0.22
0.22
0.0
0.22
0.0
0.0
0.0
0.44
-0.22
0.22
0.22
-0.22
-0.22
0.22
0.0
-0.88
0.0
0.22
0.0
0.0
0.22
-0.22
-0.22
0.0
0.0
0.44
0.22
0.0
0.0
0.0
0.0
0.44
0.22
-0.22
0.22
0.0
0.439
-0.461
-0.198
0.0
0.439
-0.22
0.22
0.439
-0.22
-0.22
0.0
-0.22
0.0
0.0
0.22
0.0
0.22
0.0
-0.439
-0.22
0.22
0.0
0.0
0.22
0.0
-0.22
-0.659
0.0
0.0
0.659
0.22
0.22
0.658
0.658
-1.018
0.14
0.0
0.658
0.0
-0.439
-0.658
0.0
0.22
-0.439
0.22
0.22
0.219
-0.219
0.0
-0.22
0.22
-0.22
7.432
-6.773
-0.439
0.0
0.0
-0.22
0.0
0.22
0.219
-0.219
0.439
0.0
-0.219
0.0
-0.219
0.0
0.219
0.0
0.0
-0.878
-0.44
-0.22
0.22
0.22
0.0
0.0
-0.22
0.0
-0.22
0.22
-0.22
-0.22
-0.22
0.22
0.0
-0.22
0.0
0.0
0.0
0.0
0.0
-0.44
-0.22
0.22
-0.22
0.22
0.0
0.0
0.0
-0.22
-0.22
-0.22
-0.22
0.22
-0.441
0.22
-0.22
0.0
-0.22
-0.221
0.0
-0.221
-0.883
0.0
0.0
0.0
0.0
0.0
5.941
-0.219
-0.878
1.316
-0.658
-0.439
-0.659
0.439
0.219
-0.022
-1.736
0.44
-1.1
-0.44
0.0
-0.22
-0.22
-1.103
-0.662
1.103
-0.441
0.221
0.882
-0.22
-0.22
0.0
0.0
-0.221
0.221
0.22
0.22
0.247
0.854
0.167
0.053
-0.198
-0.022
0.22
0.0
-0.22
0.22
-0.198
-0.022
0.0
-0.407
-0.033
0.0
0.22
0.0
0.0
-0.22
0.0
0.0
-0.22
0.22
0.22
0.0
0.0
-0.44
-0.441
0.0
0.414
0.687
0.22
0.0
-0.44
-0.22
-0.181
0.141
0.04
0.0
0.0
0.0
-0.22
0.0
0.0
-0.22
-0.22
0.22
0.22
-0.22
0.0
-0.22
0.22
-0.441
0.22
0.0
-0.181
-0.04
-0.22
0.22
0.0
0.0
-0.22
0.0
0.22
-0.408
0.187
0.04
0.181
0.0
-0.22
-0.221
0.0
-0.441
-0.662
-0.221
-0.221
0.066
-0.066
0.0
0.0
0.0
0.0
0.0
0.0
-0.221
-0.221
0.663
-0.221
0.442
0.0
-0.221
-0.221
0.883
0.441
0.0
-0.221
0.441
-0.221
-0.026
-0.154
0.181
-0.221
0.0
-0.221
0.221
0.221
0.0
0.0
1.323
-0.661
0.22
-0.22
-0.22
-0.221
-0.221
-1.104
0.221
-0.221
1.765
-0.662
0.0
-0.662
0.221
-0.424
-0.018
0.221
0.221
0.221
0.441
0.0
-0.441
0.0
0.221
-0.221
-0.221
0.221
0.0
-0.221
0.0
0.0
0.221
-0.221
0.0
-0.221
-0.221
-0.221
0.221
0.0
0.0
-0.442
0.0
0.0
0.0
0.0
0.0
-0.221
0.221
-0.221
0.0
0.221
-0.027
0.027
-0.221
-0.221
0.221
-0.221
0.221
0.0
-0.221
0.221
-0.261
0.04
-0.221
0.221
0.0
-0.442
0.221
-0.221
0.0
0.0
0.663
-0.221
-0.221
0.0
-0.221
0.0
-0.221
0.664
0.0
0.442
-1.106
0.221
0.0
0.0
0.0
0.0
0.0
-0.221
0.0
1.106
-0.221
-0.221
0.0
1.105
0.221
-0.221
0.883
0.221
-0.221
0.882
-0.661
-0.221
-0.883
-0.221
0.0
0.221
-0.221
0.221
-0.221
0.221
0.441
-0.221
1.076
-0.194
0.0
0.0
0.22
0.0
0.0
-0.441
0.221
-0.441
0.441
0.0
-0.221
0.221
0.441
0.0
0.0
0.22
-0.441
-0.662
0.0
0.0
0.221
-0.441
0.0
0.0
0.0
-0.441
0.0
0.0
-0.221
-0.181
-0.04
-0.663
0.0
-0.442
0.0
-0.221
0.221
0.0
-0.443
0.221
-0.221
0.221
0.221
0.0
0.0
-0.221
-0.221
0.221
0.221
-0.664
0.0
-0.221
0.221
-0.221
0.0
0.221
-0.664
0.443
0.0
0.0
0.0
-0.221
0.0
0.221
0.443
0.664
-0.221
-0.664
0.0
0.0
0.221
0.664
-0.442
-0.221
-0.221
0.0
0.0
0.443
0.0
0.442
0.442
0.442
-0.221
0.0
-0.221
0.221
0.442
-0.221
0.0
0.0
0.883
-0.662
0.221
0.221
-0.221
0.0
-0.221
0.0
0.0
0.0
0.0
0.0
0.662
0.221
-0.199
0.419
0.221
0.168
0.053
0.22
0.22
0.22
-1.102
0.221
0.0
-0.221
0.441
0.22
0.0
-0.22
-0.22
-0.221
0.221
0.0
-0.154
0.154
-0.221
0.0
-0.221
0.132
0.088
0.0
1.322
-0.661
-1.103
-0.883
-0.442
-0.663
0.0
0.0
0.221
-0.442
-0.886
0.0
0.0
0.221
0.0
0.0
-0.377
0.155
0.0
-0.222
0.222
-0.222
0.222
-0.443
0.222
0.0
0.222
0.443
-0.443
0.0
0.0
0.221
0.0
0.443
-0.443
-0.443
-1.552
0.444
0.0
1.109
-0.222
0.0
0.222
0.222
-0.222
0.443
0.0
0.0
0.0
0.0
-1.041
0.82
0.221
-0.221
0.221
0.0
0.0
-0.221
0.443
0.664
-0.885
0.0
0.221
0.0
-0.443
0.221
0.443
0.443
0.442
0.0
0.0
0.221
-0.221
0.0
0.0
0.663
0.409
-0.188
0.442
-0.442
0.221
0.0
0.441
-0.662
-0.442
0.663
-0.663
0.663
0.0
0.0
0.0
0.441
0.0
1.103
0.661
0.44
0.0
0.0
-0.22
1.1
0.659
-0.22
-0.22
1.537
-0.439
0.0
-0.219
0.658
-0.219
0.0
-0.658
0.22
0.439
0.219
-0.219
0.439
0.877
0.438
1.313
0.874
0.437
-0.437
0.437
-0.437
0.0
0.196
-0.633
-0.524
0.306
0.218
0.0
0.0
0.0
-0.218
0.0
0.218
-1.093
0.219
0.219
-0.437
-0.219
-0.219
0.438
-0.657
0.0
-0.219
-0.219
0.033
-0.252
0.438
0.219
-0.219
-0.219
0.876
-0.657
0.0
0.219
0.219
0.219
0.219
0.0
0.0
-0.109
0.109
0.0
0.0
-0.657
0.219
-0.823
-0.272
-0.219
-0.219
0.0
1.315
-0.657
0.438
0.219
-0.219
-0.876
-0.219
0.219
0.438
0.0
-0.11
0.11
0.219
-0.657
0.0
-0.219
0.0
-0.039
-0.07
-0.11
0.0
-0.219
-0.219
-0.439
-0.22
0.0
-0.22
0.22
0.0
-0.22
0.0
-0.22
-0.22
0.0
0.22
0.0
0.457
-0.018
0.0
0.0
0.439
0.219
0.0
-0.659
0.0
0.439
1.097
0.0
-0.219
0.438
0.219
0.219
0.219
0.0
0.0
-0.438
-1.316
0.658
0.658
-0.219
-0.219
0.438
0.0
0.0
-0.438
-0.658
-0.219
0.439
0.658
0.438
1.313
0.874
-1.093
0.0
-0.219
0.0
0.022
0.853
0.0
0.219
0.437
-0.218
0.0
1.092
-0.677
0.24
-0.218
-0.218
0.0
0.0
-0.218
-0.437
0.437
0.655
-0.655
-0.437
-0.437
0.0
-0.219
-0.219
0.0
0.0
0.438
-0.219
0.0
0.0
0.437
0.219
-0.219
-0.656
-0.438
-0.219
-0.219
0.0
0.876
-0.219
0.219
0.0
-0.438
-0.219
0.0
0.0
0.219
-0.399
-0.039
0.657
0.219
0.219
0.109
0.109
-0.153
-0.066
0.0
0.437
0.219
0.219
-0.219
0.476
0.179
0.218
-0.218
0.0
0.218
0.0
-0.218
0.0
0.0
0.0
0.218
0.0
0.0
0.0
0.0
-0.218
0.218
-0.218
0.0
-0.218
0.0
0.0
0.218
-0.218
0.437
0.218
-0.218
0.218
-0.218
0.437
0.436
0.0
-0.218
0.218
0.218
0.218
-0.205
0.205
-0.218
0.0
0.033
-0.033
0.0
0.654
-0.163
-0.054
0.436
0.0
0.436
0.0
-0.218
0.0
0.0
-0.218
0.436
-0.218
0.0
0.218
0.0
0.0
-0.218
0.0
0.218
0.0
0.218
-0.37
0.37
0.0
0.0
0.0
0.0
0.0
-0.218
-0.2
-0.017
-0.436
-0.436
0.218
0.0
9.532
0.0
-3.021
-1.385
-0.997
-1.085
-0.217
0.217
0.217
1.951
-0.867
-0.217
0.867
0.649
0.433
0.0
0.216
0.216
-0.216
0.216
0.246
0.402
0.216
0.0
0.648
0.0
-0.216
-0.216
0.0
-0.216
0.0
0.648
0.647
-0.647
0.345
-0.129
0.216
-0.216
0.216
-0.216
-0.216
0.216
0.431
0.0
0.216
0.0
0.216
-0.216
0.0
0.0
-0.647
0.862
-0.216
0.216
0.0
0.215
0.215
0.215
0.215
0.0
-0.215
0.065
0.151
0.0
0.646
-0.861
-0.2
-0.015
-0.183
-0.032
0.431
-0.215
0.215
-0.215
0.431
-0.431
0.215
0.215
0.0
0.0
0.013
-0.164
0.151
-0.431
0.431
-0.215
-0.215
0.215
0.0
0.215
-0.215
0.0
0.0
0.0
0.0
0.215
0.0
-0.215
0.215
0.215
0.0
0.0
0.215
0.0
0.43
0.215
0.645
0.215
0.429
-0.215
0.429
-0.215
0.215
0.429
0.214
0.0
0.214
-0.429
0.429
-0.858
0.215
0.0
0.858
0.214
0.214
0.214
-0.643
0.0
-0.214
0.429
-0.39
-0.253
-0.643
-0.215
-0.215
-0.644
-0.86
0.215
-0.43
-0.215
0.0
0.645
0.43
-0.43
0.0
0.215
0.0
-0.215
0.215
-0.43
0.0
0.645
0.0
-0.215
0.0
-0.43
-0.215
0.0
0.0
0.0
0.0
0.215
0.0
-0.215
0.215
0.215
0.0
0.032
-0.032
0.215
0.0
0.0
0.0
0.0
0.0
-0.215
-0.215
-0.215
0.215
-0.215
0.215
0.215
-0.215
-0.215
0.215
0.0
0.0
0.0
0.215
-0.215
0.0
0.215
0.0
-0.215
0.215
-0.215
0.215
0.0
0.0
0.0
0.0
-0.039
0.039
-0.215
0.215
0.0
0.0
0.0
0.0
0.0
0.0
0.645
-0.43
0.0
0.0
-0.215
0.215
-0.215
0.0
0.215
-0.215
0.0
0.0
-0.215
-0.43
0.0
-0.215
0.0
0.215
0.0
-0.431
0.431
0.0
-0.215
0.0
-0.215
-0.431
0.215
-0.215
-0.215
-0.647
0.039
-0.255
-0.216
-0.216
-0.648
0.0
0.216
0.648
-0.216
-0.216
0.0
0.0
0.0
0.216
-0.432
-0.216
-0.432
0.0
0.216
0.0
0.0
0.0
0.0
0.0
-0.216
0.216
-0.648
-0.216
-0.216
-0.216
-0.032
-0.4
0.0
0.216
0.0
0.0
0.0
0.865
0.216
0.216
0.432
0.216
-0.864
0.216
-0.367
-0.065
0.216
-0.865
0.0
-0.433
0.433
0.433
0.0
-0.433
0.0
-0.433
-0.217
-0.217
-0.217
-0.65
-0.217
0.217
0.434
-0.217
0.217
0.0
0.65
0.433
-0.216
-0.65
-0.217
0.217
-0.217
0.867
-0.217
0.217
0.0
-0.433
-0.217
-0.217
0.0
-0.217
0.0
-0.217
0.217
0.0
0.0
-0.217
0.217
-0.651
0.0
-0.217
0.217
0.0
0.217
0.0
-0.434
-0.217
0.0
-0.217
0.0
-0.217
-0.217
0.217
0.0
-0.217
-0.217
0.217
0.217
-0.217
0.217
0.217
0.217
-0.217
0.0
0.0
0.0
0.0
0.0
-0.217
0.0
0.217
0.0
0.0
0.0
-0.217
-0.217
0.217
0.434
0.0
0.0
0.0
0.434
-0.217
0.0
0.0
-0.217
0.434
-0.217
-0.217
0.217
0.217
-0.217
0.0
-0.217
0.434
0.0
-0.434
1.735
-0.217
-0.867
-0.217
-0.217
0.0
-1.086
-0.217
0.0
0.0
0.0
0.0
0.0
-0.217
-0.653
-0.435
-0.218
0.0
0.0
0.218
0.0
0.435
0.0
-0.435
0.435
0.0
0.653
0.217
0.217
0.0
0.0
-0.217
-0.435
0.217
0.03
0.622
0.0
0.217
-0.217
0.217
-0.217
-0.87
0.435
0.109
-0.109
0.0
-0.435
0.0
0.0
0.217
-0.217
0.217
-0.217
0.0
-0.218
0.218
-0.218
0.0
0.0
0.0
0.0
0.435
0.0
0.0
0.0
-0.217
0.217
0.0
-0.435
0.0
-0.653
-0.218
0.218
-0.218
0.218
0.0
0.0
0.0
0.0
-0.218
0.0
0.0
0.0
0.0
-0.218
0.0
0.218
-0.218
-0.218
0.0
-0.654
0.0
0.218
-0.436
0.218
0.0
0.218
-0.436
-0.655
0.0
0.218
0.0
-0.218
-0.218
0.0
-0.218
0.218
-0.218
0.218
-0.437
0.0
0.0
0.0
0.0
0.0
0.655
0.437
0.0
0.218
-0.185
0.84
-0.218
-0.436
-0.436
0.0
0.0
0.0
-0.218
0.0
-0.218
0.0
0.0
-0.218
0.0
0.437
0.0
0.0
-0.218
0.218
-0.218
0.218
0.655
-0.218
0.0
-0.218
0.0
0.0
0.0
-0.764
0.328
0.218
0.218
0.655
-0.436
-0.218
0.0
0.218
0.0
-0.218
-0.437
0.0
-0.218
0.218
-0.218
0.0
0.218
-0.218
0.218
0.0
0.0
-0.218
-0.017
-0.201
0.0
0.0
0.0
0.218
-0.218
-0.219
0.219
0.218
-0.218
0.218
0.0
-0.218
0.0
0.218
-0.179
-0.039
0.0
0.218
-0.218
0.218
-0.186
-0.033
0.201
0.017
0.0
0.0
0.0
0.0
0.218
-0.218
0.218
0.0
0.0
-0.218
0.0
0.0
0.218
0.0
0.437
0.218
0.218
0.0
0.0
0.218
0.0
0.0
0.0
0.0
0.218
0.0
0.218
0.0
0.218
0.436
-0.218
0.0
0.653
-0.218
-0.218
-0.436
0.654
0.435
-0.218
0.218
-1.307
0.218
-0.436
0.218
-0.218
0.185
-0.403
0.654
-0.218
0.436
0.0
0.218
0.0
-0.218
0.0
0.0
-0.218
0.654
0.218
-0.436
0.218
0.0
-0.436
0.436
0.0
-0.218
-0.218
0.218
0.218
0.0
0.0
0.435
-0.653
0.436
0.218
0.0
-0.218
0.218
0.0
0.0
0.0
0.0
0.0
-0.218
0.0
0.218
0.218
0.0
-0.218
-0.435
0.0
0.0
0.218
-0.218
0.0
0.0
-0.218
0.0
0.218
-0.436
0.0
0.0
0.436
0.435
0.0
0.0
0.0
0.435
-0.218
-0.218
0.0
0.0
0.0
-0.218
-0.871
-0.218
0.0
0.654
0.0
0.0
-0.654
-0.218
0.218
-0.218
0.0
0.218
0.0
0.0
-0.218
0.218
-0.218
0.654
0.0
0.0
0.0
0.0
0.0
0.218
0.0
0.0
0.0
0.0
-0.152
-0.065
0.218
-0.436
0.0
0.0
0.179
0.257
0.0
-0.436
0.218
-0.218
0.218
-0.185
-0.033
0.0
0.0
0.0
0.436
0.0
0.871
0.218
0.435
0.0
0.217
-0.435
0.217
0.217
0.217
0.217
0.217
0.0
-0.434
0.434
-0.217
0.0
-0.217
0.217
-0.217
0.0
0.0
0.0
0.217
0.0
-0.217
-0.217
-0.652
0.0
0.217
-0.435
-1.524
-1.527
-0.437
-0.219
-0.219
-0.437
0.437
-0.219
-0.656
0.0
-0.438
0.0
0.875
-1.314
0.876
-0.438
-0.438
0.438
0.0
0.219
0.0
-0.18
0.18
-0.002
0.221
1.094
0.0
0.437
-0.656
0.0
0.0
0.219
0.219
0.218
1.092
-0.218
0.218
0.218
-0.873
0.218
-0.218
0.218
-0.437
0.437
-0.218
0.476
-0.258
0.436
1.743
0.0
0.435
0.652
-0.217
-0.468
-0.62
-0.436
0.218
0.218
0.435
-0.218
-0.436
-0.436
-0.218
0.0
0.0
0.0
0.0
-1.091
0.039
-0.258
-0.437
-0.218
0.0
0.218
-0.437
0.874
-0.218
0.437
0.0
0.0
0.0
0.0
-0.437
0.218
0.218
0.655
-0.218
-0.218
0.218
0.0
-0.436
-0.218
0.218
-0.218
0.655
-0.873
0.873
-0.218
-0.873
0.218
-0.218
-0.218
0.0
0.218
-0.437
-0.219
0.0
-0.437
0.0
0.0
0.0
0.219
0.0
0.0
0.0
0.656
-0.219
0.0
0.437
-0.656
0.219
-0.656
-0.219
0.438
-0.219
0.219
-0.219
0.219
0.0
0.0
0.219
-0.219
0.0
0.219
0.219
0.0
0.0
0.0
0.0
-0.437
0.0
0.0
0.0
0.219
-0.219
0.437
0.0
-0.219
0.0
0.219
-0.219
0.219
-0.219
0.0
0.219
0.0
-0.219
-0.219
-0.219
-0.219
-0.219
0.0
-0.219
-0.219
0.219
-0.219
0.0
-0.219
0.438
-0.438
0.219
-0.219
0.219
0.0
-0.219
-0.657
0.0
0.219
-0.438
-0.439
0.439
0.219
0.0
0.0
0.219
0.0
0.0
0.219
0.0
1.314
-0.219
0.219
0.0
0.656
0.437
0.218
-0.022
-0.634
0.219
-0.219
0.655
-0.655
0.0
0.219
-0.219
-0.656
0.0
0.219
0.219
0.0
0.0
-0.219
0.219
0.219
0.0
0.219
0.218
0.0
-0.218
0.0
0.0
-0.219
0.0
0.0
0.437
-0.218
-0.219
1.092
-0.874
0.437
-0.655
0.0
0.0
0.0
-0.219
0.0
0.0
0.219
0.0
-0.219
-0.437
0.0
0.0
0.0
0.0
-0.657
-0.219
0.219
0.438
0.219
-0.219
-0.219
0.0
0.438
-0.219
0.0
0.0
0.656
0.219
0.219
-0.219
0.0
0.0
-0.219
0.656
0.0
-0.218
0.0
-0.219
0.874
0.0
0.218
0.0
0.0
0.0
0.0
0.218
0.0
0.0
-0.218
0.218
-0.218
0.0
0.0
0.0
-0.218
-0.655
0.0
0.0
0.655
0.0
0.218
0.218
0.0
-0.218
0.218
-0.218
0.0
0.218
0.0
0.0
0.436
0.0
-0.218
0.654
0.0
0.654
-0.872
0.218
0.0
0.0
-0.218
0.0
0.872
0.0
0.436
-0.218
0.218
0.0
0.218
0.218
0.0
0.435
-0.435
0.0
0.435
0.217
0.435
0.217
-0.217
-0.217
0.435
-0.217
0.0
0.0
-0.435
0.652
0.0
-0.435
0.217
-0.217
0.0
0.0
-0.217
0.217
-0.217
0.0
0.0
0.0
0.0
0.0
0.217
-0.217
0.217
-0.435
-0.217
0.0
-0.218
0.218
0.0
0.0
0.0
-0.218
-0.218
0.218
0.218
0.0
0.0
-0.435
-0.218
0.218
-0.152
0.805
0.0
0.0
0.0
-0.435
0.652
-0.217
0.217
0.217
-0.217
-0.217
0.217
0.0
0.0
-0.217
-0.217
-2.614
-0.218
-0.655
0.218
0.437
0.873
0.436
0.218
-0.218
0.0
0.871
0.218
0.218
-0.218
0.435
0.0
-0.218
0.0
0.218
0.87
0.0
0.217
0.0
-0.869
0.217
-0.217
0.652
-1.087
0.218
-0.218
0.87
0.0
0.435
0.434
-0.217
-0.434
-0.87
0.652
-0.217
0.891
-0.239
-0.435
-0.435
0.217
-0.652
0.435
-0.87
0.218
0.435
0.652
0.217
-0.217
0.217
-0.217
0.217
0.0
-0.217
0.2
0.235
0.0
-0.435
0.217
-0.435
-0.435
0.0
-0.218
0.218
0.0
0.217
-0.217
0.435
0.0
0.0
-0.217
0.0
0.217
0.0
0.0
0.435
-0.217
-0.217
0.217
0.0
0.0
0.435
-0.652
0.217
-0.217
0.0
0.217
0.0
0.0
0.217
-0.217
-0.217
0.0
0.217
0.0
0.217
0.434
0.217
0.0
0.0
-0.217
0.0
0.0
-0.434
0.434
0.0
-0.434
0.0
0.217
0.434
0.217
0.0
-0.434
0.217
0.868
0.217
-0.434
0.0
0.0
-0.217
-0.217
0.0
-0.217
0.217
0.217
0.217
0.0
-0.217
0.217
0.0
-0.217
0.217
0.217
0.0
0.0
-0.178
0.178
-0.217
0.0
0.0
0.0
-0.217
0.0
0.217
-0.217
0.0
0.217
-0.434
-0.434
-0.217
1.085
0.651
-0.217
-0.217
0.217
-0.217
0.0
0.217
0.65
-0.433
-0.434
0.217
0.0
0.434
-0.217
0.0
0.002
0.648
-0.217
-0.433
0.0
0.217
-0.217
0.0
0.433
0.0
-0.217
0.0
0.0
0.0
-0.217
0.0
0.0
-0.217
0.0
-0.217
0.0
-0.217
0.434
-0.217
0.434
0.0
0.0
0.0
0.0
-0.178
0.178
0.867
-0.217
0.0
0.0
0.0
0.217
0.216
-0.216
0.0
0.0
0.0
0.216
0.216
0.0
0.0
0.433
0.0
0.0
0.0
0.0
0.0
-0.216
0.216
-0.433
0.649
-0.039
-0.394
0.216
-0.151
0.368
-0.433
0.0
-0.433
0.0
-0.216
0.433
-0.433
0.0
0.0
-0.199
0.416
0.216
-0.433
0.216
-0.433
0.649
0.0
0.0
0.433
-0.216
0.0
0.433
-0.216
-0.216
0.0
0.0
0.216
0.216
-0.216
0.281
0.151
-0.432
0.0
-0.433
0.0
0.433
0.432
0.216
-0.216
0.216
-0.216
0.0
0.216
-0.216
-0.216
0.0
0.216
-0.216
0.432
-0.216
-0.216
-0.216
0.216
0.0
-0.216
-0.216
0.216
0.0
0.0
0.432
0.216
0.432
0.0
-0.216
1.08
-0.216
1.078
-0.431
0.216
-0.216
0.0
0.216
-0.431
0.0
-0.216
0.216
0.0
0.431
-0.431
0.0
0.0
-0.216
0.216
0.0
-0.216
-0.648
-0.432
0.216
-0.432
-0.432
0.432
-0.216
-0.432
0.0
0.649
0.0
0.0
0.0
0.0
-0.216
-0.216
-0.216
-0.866
0.216
-0.216
0.216
0.216
-0.216
0.0
-0.216
0.216
0.433
-0.433
0.0
-0.216
0.0
0.0
0.0
0.0
-0.433
0.0
0.0
0.0
-0.217
-0.434
-0.217
0.0
-0.651
-0.434
-0.217
0.0
0.0
-0.217
0.217
0.0
0.217
0.651
-0.217
-0.217
-0.217
-0.434
0.217
0.434
-0.434
-0.217
0.0
-0.217
0.217
-0.417
-0.017
0.0
-0.652
0.218
-0.435
0.218
-0.218
0.87
0.0
0.217
-0.435
0.435
-3.049
-1.179
1.397
0.0
3.048
-0.435
-0.652
-1.524
0.0
-0.218
0.436
0.218
0.436
-1.308
0.218
0.0
-0.436
0.436
0.0
0.218
0.436
0.436
0.218
-1.089
0.871
0.0
0.653
0.218
-0.218
-0.218
0.218
0.0
-0.218
0.435
0.0
-0.087
-0.131
0.0
-0.218
0.218
-0.218
0.0
-0.218
-0.436
0.0
0.218
0.0
0.0
0.0
-0.218
0.0
0.0
0.218
-0.436
-0.218
-0.218
-0.218
0.0
0.436
0.0
-0.218
-0.218
0.218
0.0
0.0
0.218
0.039
-0.039
0.218
0.0
-0.185
0.185
0.0
-0.654
0.218
-0.218
0.436
-0.436
0.0
0.0
0.0
-0.436
0.0
0.0
0.0
0.0
0.0
0.218
0.218
0.0
0.0
0.218
0.0
-0.218
0.0
0.218
0.0
-0.654
0.218
0.218
-0.196
0.196
0.0
-0.436
0.872
-0.218
0.0
0.0
-0.187
0.405
-0.218
0.0
-0.185
0.185
0.0
0.0
0.0
0.0
-0.218
-0.218
0.218
0.0
0.218
0.0
-0.218
0.0
0.218
-0.218
-0.654
-0.218
0.436
0.218
-0.436
0.0
0.0
0.065
-0.065
0.218
-0.218
0.0
-0.218
0.0
0.0
0.0
0.218
0.0
0.0
-0.153
0.371
-0.655
0.218
0.0
-0.437
0.218
0.437
0.218
-0.873
0.218
0.218
-0.437
0.218
0.218
0.0
-0.218
0.0
-0.437
0.655
0.655
-0.218
-0.436
0.196
0.022
0.0
0.218
-0.436
0.436
-0.436
0.0
0.0
0.0
0.0
0.0
0.179
0.039
0.0
0.0
0.0
-0.218
0.218
0.218
-0.218
0.0
0.218
-0.218
0.218
-0.218
0.0
0.218
0.218
0.436
0.0
0.0
-0.218
0.654
0.0
0.0
-0.218
0.218
-0.218
-0.218
0.218
0.0
-0.218
0.0
-0.305
0.305
0.0
0.436
-0.218
0.0
0.218
-0.436
0.218
0.0
-0.218
0.033
-0.033
0.218
0.0
-0.218
0.436
-0.218
0.218
0.0
0.0
-0.218
0.0
0.0
0.0
0.078
0.357
-0.218
0.218
0.0
0.218
-0.196
-0.458
0.0
0.218
0.0
-0.185
0.403
-0.218
0.218
-0.196
0.0
0.196
-0.436
0.218
0.0
-0.218
0.218
0.0
-0.218
0.0
0.0
-0.218
0.0
0.218
0.218
0.218
0.436
-0.218
0.0
0.0
0.0
0.0
0.0
0.0
0.218
-0.218
0.0
0.218
0.0
-0.218
0.0
0.0
0.0
-0.218
0.0
0.218
0.218
0.0
0.0
0.435
0.652
-0.217
-0.217
0.0
0.217
0.435
-0.217
0.217
-0.435
0.435
0.0
0.0
-0.152
0.152
0.217
0.0
0.0
0.0
0.434
-0.217
0.0
-0.217
0.065
0.586
0.217
0.0
0.0
0.0
0.217
0.022
-0.022
0.217
-0.178
-0.907
0.217
-0.217
0.217
0.217
0.0
0.217
-0.434
0.217
-0.217
0.0
0.217
-0.652
-0.217
-0.217
-0.217
0.0
0.0
-0.217
0.652
0.435
-0.217
0.0
0.217
0.217
0.651
-0.651
0.434
-0.217
-0.217
0.651
-1.086
0.0
-0.435
-0.217
-0.217
0.435
0.0
-0.217
-0.217
0.0
0.0
0.435
-0.652
0.0
0.218
-0.218
0.0
0.0
0.435
-0.217
0.0
0.0
0.0
-0.218
0.218
0.0
0.217
0.217
0.217
1.086
-0.217
-1.086
-0.217
-0.435
1.522
-0.869
-1.088
0.218
0.435
-0.871
-0.436
0.218
-0.654
-0.436
-0.873
0.437
-0.655
0.218
-0.218
0.0
-0.437
-0.219
-1.521
0.427
-0.438
1.75
0.218
0.873
0.654
-0.436
0.0
-0.218
-0.218
-0.218
-0.218
-0.655
0.0
0.219
-0.437
-1.094
-0.876
0.438
0.0
1.751
-0.219
0.437
0.218
-0.437
-0.219
0.437
-0.219
0.219
0.0
-0.219
0.0
0.437
0.0
0.0
0.0
-0.656
0.219
0.0
0.437
0.873
0.872
0.654
0.436
0.218
0.218
0.0
0.0
-0.218
-0.218
0.435
-0.435
0.0
0.218
0.0
0.0
-0.218
0.435
0.0
0.0
-0.218
0.0
0.0
0.218
-0.087
-0.131
0.218
0.0
0.0
-0.435
-0.218
-0.218
0.218
0.653
0.218
-0.871
0.653
0.218
0.0
0.652
-0.326
0.109
-0.217
0.217
0.217
0.0
0.0
0.217
-0.217
0.217
0.652
0.0
0.434
0.0
-0.434
0.0
-0.652
0.0
0.0
0.0
0.217
-0.217
-0.217
-0.652
0.0
0.0
-0.653
0.87
-0.435
0.0
0.0
0.0
0.218
-0.218
0.0
0.218
0.217
-0.217
-0.218
-0.653
0.435
0.218
0.435
-0.217
0.0
0.217
-0.217
0.0
0.0
0.217
0.0
0.0
-0.217
0.217
0.435
0.217
0.217
-0.435
0.217
-0.217
0.0
0.0
-0.217
0.0
-0.217
-0.435
-1.524
-1.309
0.694
0.615
0.436
-0.436
-0.436
-0.655
0.0
0.436
0.436
-0.218
-0.218
0.0
0.0
0.0
0.0
0.436
0.0
-0.436
0.0
0.0
0.654
0.0
-0.218
0.436
0.0
0.0
-0.218
0.871
-0.218
0.218
0.0
0.0
0.218
0.218
-0.218
-0.218
0.179
-0.179
0.218
-0.436
0.436
-0.218
0.653
0.0
0.0
0.0
0.435
0.0
-0.217
0.0
-0.218
-0.218
0.0
0.218
0.218
0.0
0.217
0.0
0.217
0.217
-0.217
0.0
-0.652
0.218
0.0
-0.653
0.0
0.218
0.0
-0.218
0.0
0.065
0.152
0.0
0.0
-1.307
0.871
0.0
0.0
0.0
0.218
-0.218
0.0
0.179
-0.396
0.218
-0.152
-0.065
-0.436
0.0
0.0
0.0
-0.872
0.0
-0.655
0.437
-0.218
-0.437
0.437
-0.437
-0.218
-0.218
0.0
0.218
-0.218
-0.179
0.398
0.218
0.0
0.0
-0.218
0.0
0.0
0.0
-0.656
-0.437
0.0
-0.219
-0.438
-0.657
0.0
0.0
0.0
-0.079
0.298
0.0
0.0
0.219
0.0
0.657
0.438
0.219
0.0
-0.437
-0.438
0.219
0.438
-0.219
0.219
0.0
0.437
-0.197
0.197
0.0
0.0
0.0
0.219
-0.219
0.219
0.0
0.218
-0.218
0.218
0.0
-0.218
-0.437
0.219
0.0
-0.437
0.0
-0.656
0.0
0.0
-0.219
0.0
-0.618
0.18
0.657
-0.219
0.219
-0.657
-0.219
-0.219
-0.438
0.219
0.0
0.0
-0.439
0.0
-0.219
0.0
-0.439
-0.439
-0.439
0.22
-0.659
-0.22
-0.22
0.0
0.22
0.879
-0.22
-0.44
0.0
-0.22
-0.22
0.22
-0.44
0.22
0.0
0.22
-0.22
0.0
-0.22
1.1
0.22
0.0
-0.44
-0.22
0.0
0.0
-0.44
-0.22
0.0
0.22
0.22
0.22
-0.66
0.0
4.389
0.875
-1.751
-1.096
-0.658
0.22
0.439
-1.098
-1.099
1.758
-1.318
-0.22
-0.44
-0.44
0.22
0.44
0.44
0.44
0.22
-0.22
0.0
0.22
-0.659
0.0
-0.22
0.44
0.22
-0.031
0.47
-0.659
0.0
-0.22
0.0
0.0
-0.194
-0.44
0.0
-0.881
-0.026
-0.194
0.0
0.194
0.026
0.414
-0.194
0.304
0.55
-0.66
0.22
0.22
0.053
0.167
0.0
0.22
0.22
0.0
0.22
1.318
0.439
0.0
0.0
0.219
-0.219
-0.219
-0.219
0.219
0.219
-0.219
0.219
0.0
-0.219
0.219
0.0
-0.439
0.219
0.219
0.0
0.219
0.219
0.0
0.0
0.0
0.0
-0.219
0.0
-0.219
0.219
0.438
0.657
0.438
0.438
0.656
1.092
1.091
0.871
-0.436
0.0
-0.872
0.0
-0.436
-1.092
0.0
-0.875
0.219
0.0
0.437
0.655
-0.655
0.0
-0.017
-0.42
0.219
-0.219
0.437
-0.219
0.219
0.0
0.0
-0.219
0.0
0.219
-0.437
0.437
-0.219
-0.219
0.437
-0.437
-0.438
0.219
-0.438
0.0
0.0
0.0
-0.219
0.0
0.0
-0.219
-0.219
0.0
-0.438
-0.438
0.219
-0.439
0.0
0.219
-0.219
0.219
-0.219
0.219
0.438
0.219
-0.219
0.219
0.219
-0.438
0.438
-0.657
0.219
-0.219
0.219
0.0
-0.219
0.0
0.219
-0.219
0.0
-0.219
0.0
-0.219
0.0
-0.219
-0.219
0.0
-0.439
0.22
-0.659
0.0
0.0
0.22
-0.22
0.22
-0.22
-0.22
0.22
0.0
-0.22
0.0
0.0
-0.44
-0.66
0.22
-0.22
-0.44
-0.22
-0.22
0.22
0.0
0.22
0.0
0.22
0.0
0.0
0.22
0.22
-0.22
0.0
-0.22
0.0
-0.22
0.66
0.22
0.22
0.0
0.0
-0.44
0.0
-0.44
0.22
-0.22
0.0
-0.44
-0.22
0.22
0.0
-0.22
0.22
0.0
0.0
-0.22
0.22
0.0
0.0
-0.441
0.22
0.0
-0.22
0.0
0.0
-0.441
-0.441
0.221
0.0
-0.441
0.0
-0.221
0.0
0.221
0.221
-0.221
0.221
-0.018
-0.203
-0.221
0.221
-0.221
0.882
-0.221
0.0
0.0
0.0
-0.221
0.221
0.141
0.079
-0.221
0.0
-0.221
0.221
-0.221
-0.441
0.0
0.221
-0.221
0.221
0.0
-0.221
0.221
0.0
-0.662
0.0
-0.663
0.0
-0.442
-0.442
0.221
0.0
-0.221
0.221
0.442
0.884
0.221
-0.442
-0.221
-0.442
0.221
0.221
-0.221
0.221
0.0
0.0
-0.442
0.0
0.221
0.261
0.844
0.221
0.221
-0.441
0.0
0.0
0.221
0.0
0.221
-0.441
0.221
0.0
-0.221
0.221
0.662
0.22
0.0
-0.22
-0.882
0.441
-0.221
0.662
0.0
0.22
-0.441
0.221
-0.441
0.0
0.0
0.882
-0.22
-0.441
0.0
0.0
0.0
-0.221
0.0
-0.221
0.0
-0.181
0.402
0.221
0.221
0.22
0.22
0.441
-0.22
0.44
0.0
-0.44
0.0
0.0
0.0
0.0
0.0
-0.154
0.375
0.44
0.0
-0.22
-0.22
-0.22
0.22
0.22
-0.22
-0.661
-0.22
0.22
0.661
0.0
0.44
0.0
0.0
-0.22
0.22
-0.22
-0.44
0.22
0.0
0.0
0.0
0.0
0.44
-0.22
-0.22
0.88
-2.644
-0.419
0.419
-0.442
-1.105
-0.442
-0.221
-0.664
-0.155
-0.066
1.55
-0.442
0.664
-1.17
-0.6
-0.887
-0.888
0.222
0.0
1.109
-1.109
0.444
-1.11
-0.667
-0.445
-0.668
-0.223
0.0
-0.223
0.668
0.0
-1.56
0.0
0.669
0.223
0.891
0.223
1.112
-0.444
-1.335
0.445
0.223
0.222
0.889
0.444
-0.222
0.444
0.888
-0.222
-0.888
-0.444
0.222
0.0
-0.222
-0.222
-0.889
-0.445
0.223
0.0
-0.445
0.223
1.112
1.111
0.666
0.0
-0.222
0.0
-1.777
-0.445
-0.223
2.0
-0.888
-0.667
0.0
0.0
0.0
0.222
-0.445
0.0
-0.223
0.89
-0.222
0.0
-0.222
0.0
0.0
-0.222
-0.223
-1.336
-0.223
0.223
0.0
-0.223
0.223
-0.223
0.223
0.0
0.223
0.0
0.0
0.223
0.891
-0.223
0.0
0.0
0.445
0.0
0.0
0.0
-0.223
0.223
0.0
0.0
-0.223
0.667
0.667
0.444
0.0
-0.222
-0.667
0.067
0.378
-0.222
0.888
0.0
-0.222
0.222
0.444
0.444
-0.222
0.0
-0.222
0.0
0.222
0.444
0.0
0.0
-0.222
0.222
-0.222
-0.888
0.0
0.0
0.222
-0.222
0.222
-0.444
0.444
0.222
0.0
-0.444
0.222
-0.444
0.222
-0.666
0.222
0.0
0.0
-0.222
-0.444
-0.222
0.222
0.0
-0.222
0.0
0.0
0.0
0.0
-0.222
0.222
0.0
0.0
0.0
-0.222
0.222
0.0
0.0
-0.222
0.0
0.222
0.0
-0.222
0.222
0.0
0.222
0.222
0.222
0.0
0.0
-0.444
0.222
0.0
0.0
0.0
-0.445
0.222
0.222
-0.222
0.0
0.222
0.0
0.0
0.222
0.0
0.0
0.0
0.0
-0.222
-0.445
0.222
-0.222
0.222
0.0
0.0
-0.222
0.222
0.0
-0.445
0.222
0.445
0.222
0.0
-0.222
0.222
-0.222
-0.222
0.0
0.0
0.222
0.0
0.0
0.0
-0.222
0.0
-0.222
0.0
0.0
-0.222
0.222
0.0
0.0
0.0
0.0
0.0
0.0
0.0
0.889
0.222
-0.222
0.0
0.222
-0.222
0.0
0.222
0.0
0.0
-0.222
0.0
0.0
0.0
0.222
-0.222
0.0
-0.222
0.0
-0.222
0.666
0.0
0.0
-0.444
0.0
0.0
-0.222
0.0
0.0
0.0
0.0
0.0
0.0
0.666
1.11
0.443
-0.443
0.0
-0.222
0.887
0.443
-0.443
0.233
-0.233
0.222
0.221
0.443
-1.107
0.0
0.886
0.0
-0.221
0.443
0.0
0.221
0.221
0.884
-0.663
-0.221
0.0
-0.443
-0.221
0.221
0.443
-0.221
0.221
1.105
0.0
0.442
0.662
0.221
-0.221
0.0
-0.221
-0.221
0.441
-0.221
0.0
-0.221
0.0
0.221
-0.221
0.0
0.0
0.0
-0.221
0.0
0.0
0.441
-0.221
0.441
0.0
0.0
0.221
0.0
-0.221
0.441
0.0
0.22
0.22
0.0
-0.22
0.0
-0.22
0.0
0.0
0.0
0.0
0.0
0.22
0.0
-0.22
-0.441
0.221
-0.441
0.221
-0.221
-0.221
0.0
0.441
0.221
0.0
-0.221
0.221
0.221
0.22
0.0
0.0
-0.22
0.22
-0.662
0.662
0.0
-0.22
0.22
-0.22
0.0
-0.221
0.0
-0.221
0.0
0.221
0.0
-3.758
0.222
1.328
-0.885
2.873
-0.441
-0.662
0.662
-0.442
0.662
-0.441
0.0
0.0
-1.326
1.326
-0.442
-0.221
-0.663
0.221
-0.221
0.0
0.663
0.221
0.04
0.402
0.441
0.441
0.0
-0.221
0.221
-0.883
-0.221
0.662
0.0
0.0
-0.221
-0.221
0.221
0.0
-0.137
-0.084
0.441
0.662
0.22
0.441
-0.22
0.881
-0.22
-0.661
0.0
0.661
0.44
0.0
0.0
0.0
-0.66
0.0
0.22
0.0
0.22
0.22
-0.44
-0.22
0.22
0.0
-0.22
-0.308
0.529
0.66
0.0
-0.22
0.22
0.66
-0.88
0.22
-0.44
-0.22
0.22
-0.44
0.22
0.0
0.22
-0.797
-0.084
0.22
0.661
-0.101
0.101
0.44
-0.66
1.32
0.0
0.066
0.154
-0.66
0.0
-0.44
0.0
0.0
0.084
-0.084
0.44
0.0
0.0
-0.88
-0.44
-0.441
0.0
0.0
-0.441
-0.221
0.441
0.0
-0.441
0.0
0.0
0.221
0.0
0.0
0.661
0.0
0.0
-0.661
0.221
0.22
0.0
0.0
0.22
-0.22
0.22
-0.441
0.22
0.0
0.22
0.0
0.0
-0.22
0.0
0.0
0.0
0.441
0.0
0.0
0.22
1.1
0.0
0.22
0.22
-0.22
0.22
-0.22
-0.22
-0.101
0.321
0.22
-0.88
-0.18
-0.04
0.0
-0.22
-0.22
0.22
0.22
0.88
-0.66
0.22
-0.66
0.0
0.0
0.0
0.0
0.22
0.22
-0.22
0.0
-0.22
0.44
0.0
0.0
0.0
-0.22
0.084
0.136
0.22
-0.44
0.22
-0.44
0.44
0.0
0.66
-0.66
0.66
-0.22
0.44
0.0
-0.22
0.22
-0.22
0.04
-0.04
-0.44
0.255
0.405
0.22
-0.22
0.22
0.0
-0.22
-0.22
0.44
-0.22
0.22
0.22
0.0
-0.44
0.44
-0.22
0.22
0.0
0.0
-0.44
0.659
-0.22
0.22
-0.439
0.0
0.0
0.0
0.0
0.22
0.22
0.0
0.22
-0.439
0.0
-0.22
0.066
-0.286
0.22
-0.22
0.22
0.22
0.0
-0.22
0.439
0.0
0.439
0.0
0.0
0.0
0.219
0.0
0.0
0.0
0.0
-0.219
0.219
0.0
-0.219
0.219
-0.219
0.0
-0.439
0.0
0.22
0.0
0.0
0.0
-0.439
0.22
0.22
0.439
0.0
0.0
0.0
0.0
0.0
0.0
-0.219
0.219
0.0
0.0
0.0
0.219
-0.219
0.219
0.0
0.0
0.219
-0.219
-0.219
0.439
0.658
0.438
0.438
-0.219
0.0
-0.219
-0.219
0.219
0.0
0.219
0.219
0.438
-0.438
0.0
0.219
0.0
-0.219
0.188
-0.407
0.0
0.0
0.219
-0.438
-0.219
0.219
0.438
0.0
0.0
-0.219
0.0
0.219
-0.219
0.219
0.0
-0.219
0.219
0.0
0.0
-0.219
0.219
-0.219
0.219
-0.219
0.0
-0.438
-0.219
-0.438
-0.658
0.0
0.219
0.0
-0.219
0.0
0.219
0.0
-0.878
0.0
-0.22
0.0
0.0
0.0
0.22
-0.373
0.154
-0.22
-0.22
0.22
0.0
0.0
-0.22
0.22
0.0
0.0
-0.22
0.22
0.0
-0.22
0.22
-0.22
0.22
0.0
0.0
0.0
-0.22
0.22
0.0
0.0
0.0
-0.22
0.44
0.439
1.097
0.438
-0.219
0.219
0.219
-0.438
0.0
-18.628
-1.572
-1.8
1.575
-3.605
1.805
-0.902
-1.807
0.678
0.226
-0.452
-0.226
-0.452
0.0
0.0
1.807
-0.903
0.452
-1.13
-0.679
-0.453
0.226
-1.586
2.265
-0.226
-0.226
0.905
1.355
-0.451
0.0
1.128
0.982
-0.081
-0.225
-0.451
-1.579
0.226
-0.226
0.226
-0.452
-0.452
0.0
-0.678
0.226
0.452
-0.678
0.0
0.0
0.226
-0.452
0.226
1.13
1.129
0.902
-0.902
-0.226
-0.677
0.226
-0.452
-0.226
0.0
-0.678
0.0
0.0
-0.226
0.226
-0.452
0.226
0.226
0.226
-0.679
0.226
0.0
0.678
0.452
-0.226
0.0
-0.904
0.226
-0.226
0.0
0.678
0.0
-0.226
0.226
0.0
0.0
-0.226
0.0
0.226
-0.226
0.226
0.0
-0.226
-0.452
0.0
0.0
0.0
0.0
0.0
0.226
-0.226
0.0
-0.226
0.0
0.0
-0.226
-0.226
0.0
-0.453
-0.68
-0.227
0.0
-0.227
0.227
0.453
-0.227
-0.227
0.0
0.227
0.0
0.0
-0.227
-0.454
-0.454
0.0
0.454
0.227
-0.681
0.0
-0.227
0.227
-0.227
0.0
0.0
-0.227
-0.454
0.0
-0.455
0.227
-0.455
-0.683
0.228
-0.228
-0.228
-0.456
-0.456
0.228
-0.228
-0.228
0.0
-0.228
-0.456
-0.228
-0.228
-0.228
0.0
-0.457
-0.686
-0.458
-0.229
0.687
-0.687
-1.146
-0.459
-0.918
0.0
0.459
1.147
-0.229
0.229
-0.229
0.229
-0.917
0.688
0.458
1.145
0.229
-0.916
-1.375
0.229
0.229
-0.229
0.229
-0.459
0.229
0.0
-0.918
0.0
0.0
1.147
0.229
-0.229
0.229
0.229
0.229
-0.229
0.0
-0.229
0.0
0.0
0.0
0.0
0.0
-0.229
0.0
0.688
0.0
0.0
-0.688
-0.688
0.229
0.229
-0.229
0.229
0.0
-0.229
0.0
-0.229
0.0
-0.23
0.23
0.229
-0.229
0.0
-0.23
-0.23
0.23
0.0
-0.23
-0.459
-0.69
0.46
0.0
0.23
0.459
0.0
-0.459
0.0
0.0
0.0
-0.46
-0.46
0.0
0.0
-0.23
0.23
0.0
0.0
-0.23
0.23
0.0
-0.46
-0.691
-0.23
-0.23
0.23
1.151
-0.23
0.0
-0.23
-0.461
-0.23
0.23
0.691
-0.23
0.46
-0.691
-0.461
0.0
-0.461
0.461
-0.461
0.231
-0.922
0.0
0.922
0.921
0.0
0.46
0.0
0.0
-0.691
-0.461
0.0
-0.23
0.461
0.0
0.0
0.0
0.23
0.0
0.0
-0.23
-0.23
0.0
-0.23
-0.231
0.231
-0.231
0.0
0.0
-0.231
-0.231
0.0
0.0
0.0
0.0
-0.461
-0.462
-0.042
0.042
0.462
0.692
0.231
-0.231
-0.231
0.0
0.0
1.153
-0.461
1.382
0.0
0.23
-0.23
0.46
0.69
1.148
0.459
0.0
1.146
0.915
-0.229
0.041
-0.27
-0.458
0.229
0.686
0.914
-0.228
-0.034
-0.194
0.229
-0.229
0.914
-0.685
0.228
-0.228
0.228
0.685
-0.457
0.457
0.456
0.456
0.228
0.0
0.228
-0.456
-0.456
0.684
0.228
0.456
0.91
0.0
0.909
-0.227
-0.455
0.0
0.227
-0.227
0.227
0.227
0.0
0.227
-0.227
0.0
0.454
2.042
-0.453
0.227
-0.227
0.0
-0.227
0.0
-0.227
-0.227
0.0
0.454
0.227
0.68
0.453
0.453
1.357
-0.226
1.129
-0.226
-0.677
-2.489
0.453
-0.68
-1.815
1.135
0.0
-0.227
-0.227
0.227
1.36
0.0
-0.68
-0.227
0.453
0.906
-0.453
0.453
0.0
-0.226
-0.227
0.227
-0.453
0.68
0.453
2.034
-0.903
0.678
-0.678
1.355
0.226
1.352
0.45
0.675
2.021
0.897
-0.224
1.567
-0.671
-0.448
-0.896
-0.673
-0.449
-0.674
0.225
-0.225
0.0
0.225
0.0
0.0
-0.674
0.0
0.0
-0.225
0.225
-0.675
0.225
-0.157
-0.968
-0.225
0.0
-0.225
-0.225
0.0
0.225
0.225
-0.225
-0.225
0.225
0.0
-0.225
1.352
-0.225
-0.676
-0.451
0.0
-0.225
0.225
-0.225
0.225
-0.225
0.225
0.0
-0.225
0.0
0.451
0.451
-1.127
-0.226
-0.226
0.226
0.0
-0.226
0.226
0.0
0.226
0.0
0.0
-0.226
-0.677
0.226
0.226
0.226
0.0
0.226
0.226
0.225
0.0
-0.677
-0.226
-0.677
0.0
-0.452
0.0
-0.226
0.0
0.0
-0.452
-0.905
0.0
-0.227
0.227
0.226
0.0
-0.68
0.0
0.227
-0.453
0.227
0.453
0.226
1.131
0.0
-0.452
-0.226
-0.226
0.226
0.905
-1.357
0.226
0.679
0.904
-0.452
-0.452
0.904
-0.226
0.452
0.452
1.804
-0.451
0.225
-0.451
0.225
-0.225
0.225
0.0
-0.225
0.0
0.0
0.0
-0.225
0.676
0.676
0.0
0.0
0.225
0.0
0.0
-0.225
0.0
0.056
0.169
-0.675
0.225
0.0
0.0
0.0
0.0
0.0
-0.225
-0.451
-0.225
0.0
0.225
-0.225
0.0
0.0
0.451
0.0
0.225
0.0
0.225
-0.225
-0.451
0.451
-0.225
0.0
0.45
1.125
-0.225
-0.225
-0.225
0.225
-0.225
0.0
0.225
0.0
0.225
-0.225
0.225
0.0
0.225
0.0
0.0
0.0
0.0
-0.225
0.674
0.225
0.0
-0.225
-0.112
0.337
-0.225
0.225
-0.899
0.225
-0.45
0.45
-0.45
0.0
-0.225
0.225
0.0
0.0
-0.45
0.0
0.0
-0.45
0.0
0.0
-0.451
0.225
-0.225
-0.225
-0.451
0.0
-2.032
0.0
1.807
-0.226
-1.807
-0.679
-0.906
0.227
0.906
-1.132
0.227
-0.907
0.0
-1.362
-0.682
0.682
0.0
-1.592
-1.595
0.0
0.0
0.456
0.456
0.228
0.455
1.365
0.0
0.0
-0.455
0.0
-0.227
-0.455
0.455
-0.227
0.0
-0.228
0.228
0.0
0.0
-0.683
0.0
-0.228
-0.456
-0.456
0.456
0.228
-0.228
1.366
0.0
-0.228
0.455
0.0
0.227
0.682
1.135
-0.227
-0.454
1.134
0.0
0.68
0.0
0.227
-0.453
-0.227
0.906
0.453
0.226
-0.453
-0.453
-0.227
0.453
0.453
-0.679
0.226
0.226
0.0
-0.453
0.453
0.068
-0.068
0.226
-0.453
0.0
0.226
-0.226
0.226
0.453
0.0
-0.226
0.0
0.905
1.129
0.451
-0.226
0.677
-0.225
0.0
-0.226
0.226
0.451
0.0
0.676
0.0
0.225
0.45
0.0
-0.45
0.131
0.545
0.225
-0.225
-0.675
0.0
0.9
0.0
-0.225
-0.9
0.45
0.056
0.169
-0.225
-0.225
0.068
0.158
0.293
0.157
0.0
0.225
0.0
0.45
0.506
0.393
-0.449
0.225
-0.674
-10.862
-1.825
0.0
0.228
0.684
0.0
0.684
-0.912
0.0
-0.456
-0.228
0.685
-0.456
-0.685
-0.686
-0.457
0.457
0.229
0.229
0.685
0.0
0.0
0.498
0.871
-0.228
0.912
0.683
0.228
0.0
0.0
-0.683
-0.228
-0.643
-0.269
0.0
-0.392
-0.064
0.0
-0.228
0.228
0.0
0.684
0.456
0.228
-0.456
0.683
0.0
0.228
0.0
0.0
-0.373
0.373
0.0
-0.455
-0.456
0.228
0.0
0.683
-0.455
0.228
-0.228
0.228
0.0
0.0
0.0
0.0
0.228
0.0
-0.455
0.228
-0.228
0.0
0.228
0.0
-0.228
-0.228
0.041
0.414
0.0
-0.228
0.228
0.0
0.228
0.0
-0.228
0.455
0.228
-0.023
0.478
-0.227
0.0
-0.455
-0.683
0.0
0.455
0.0
0.228
0.228
0.0
0.0
-0.228
0.455
1.363
0.0
0.227
-0.227
0.227
-0.227
0.681
0.227
0.0
0.68
-0.227
-0.68
-0.227
-0.227
0.0
0.454
0.0
0.227
0.222
0.911
-0.227
-0.68
1.359
0.0
0.0
0.226
0.226
0.0
0.452
0.0
0.226
0.904
0.451
-0.226
0.226
-0.226
0.226
-0.451
0.226
-0.452
-0.226
-0.904
-0.027
-0.199
-0.226
0.0
0.226
0.226
-0.452
0.0
-0.453
-0.226
0.226
-0.226
0.0
0.226
0.0
0.0
0.453
-0.453
0.226
0.068
-0.068
-0.679
0.0
0.0
-0.227
0.227
0.0
0.0
0.0
-0.453
0.199
-0.88
-0.454
0.068
-0.068
0.0
0.0
-0.227
-0.681
0.0
-0.227
0.0
0.0
-0.455
0.0
0.0
0.227
0.0
-0.227
0.0
0.0
-0.227
0.0
0.0
-0.055
-0.401
0.228
-0.228
0.0
-0.683
0.0
0.228
0.228
0.0
-0.228
-0.228
0.0
-0.456
-0.228
0.0
-0.228
0.228
0.0
-0.228
0.456
-0.228
0.0
0.228
-0.228
0.0
0.0
0.0
-0.228
-0.228
0.0
-0.228
0.228
0.0
0.0
-0.456
-0.457
0.0
0.0
0.228
0.0
0.0
0.457
-0.228
0.0
0.228
0.0
-0.16
0.16
0.0
0.0
0.0
0.0
0.0
-0.018
-0.21
-0.228
0.0
0.0
0.0
-0.228
0.0
-0.228
-0.228
-0.686
0.229
-0.457
0.229
0.0
0.0
0.229
-1.144
0.229
-0.229
0.0
0.0
-0.229
0.0
-0.229
0.0
0.0
-0.229
-0.458
0.229
-0.229
0.0
0.0
0.917
0.916
0.174
0.284
-0.229
0.0
-0.229
-0.229
0.229
0.174
-0.174
0.229
0.229
-0.229
-0.229
0.0
0.0
-0.023
-0.664
0.229
-0.687
-0.458
0.687
0.458
-0.687
0.0
0.0
0.0
-0.229
-0.688
0.229
-0.229
-0.229
0.459
-0.229
0.688
0.0
0.0
0.041
-0.041
0.202
-0.202
-0.229
0.229
-0.458
0.688
0.202
-0.202
-0.16
-0.069
0.0
0.0
-0.458
0.229
-0.229
0.0
0.202
-0.202
0.229
0.0
0.0
-0.459
0.229
0.229
-0.229
0.229
-0.459
-0.028
-0.202
0.0
0.229
0.0
0.0
0.0
-0.028
-0.202
0.0
0.229
-0.229
0.229
-0.688
0.23
-0.23
-0.055
-0.202
0.028
0.0
0.459
1.147
-0.917
0.229
0.209
0.021
-1.147
0.23
0.0
0.23
0.459
-0.229
0.229
0.229
0.917
-0.229
0.0
1.145
0.686
0.229
1.142
0.0
-1.828
0.686
-0.229
-0.229
-0.229
-0.43
-0.027
0.027
-0.256
0.229
0.0
-0.229
-0.229
0.0
0.229
0.229
-0.229
0.686
0.457
-0.457
0.229
-0.229
0.457
-0.686
0.0
-0.687
0.0
0.229
-0.229
-0.229
0.229
0.0
0.0
-0.229
0.229
0.0
0.229
-0.687
0.458
-0.229
-0.229
0.0
0.229
0.0
0.0
0.0
-0.229
0.229
-0.229
0.0
0.0
-0.917
0.0
0.0
0.229
-0.229
-0.229
0.0
0.229
-0.229
0.0
-0.229
-0.689
-0.46
-0.92
0.92
-0.46
0.0
0.69
-0.23
0.0
0.23
0.271
0.188
0.0
-0.23
0.0
0.23
-0.23
0.23
0.0
0.0
0.0
-0.459
0.0
0.0
0.0
0.0
0.459
0.23
0.23
0.229
0.229
-0.229
-1.148
0.459
0.987
-0.069
0.229
-0.188
0.188
-0.229
-0.688
0.0
-0.23
0.23
-0.459
0.982
-0.523
-0.23
0.0
0.23
-0.03
-0.429
0.0
-0.23
0.23
0.0
0.918
0.0
0.0
-0.229
0.229
0.0
-0.229
0.229
0.459
0.229
0.229
0.0
-0.16
-0.986
0.229
-0.229
-0.918
0.717
-0.257
0.23
0.459
0.0
-0.918
0.0
-0.23
1.377
0.229
-0.459
-0.229
0.229
-0.229
0.229
0.0
0.0
0.0
0.0
-0.229
0.229
-0.229
0.0
0.229
0.0
0.0
-0.229
0.0
0.0
0.229
-0.459
0.0
-0.23
0.0
-0.23
0.23
-0.459
0.23
0.0
-0.23
-0.46
0.0
0.23
0.919
-0.23
0.23
-0.23
-0.23
0.0
0.0
-0.23
0.23
-0.23
0.23
0.0
0.23
-0.188
-0.041
0.918
-0.229
0.688
0.0
0.229
-0.229
0.041
0.188
0.0
-0.229
0.0
-0.229
0.229
0.229
0.229
0.0
-0.229
0.0
0.687
0.0
0.458
-0.687
-0.229
0.0
-0.229
0.0
0.0
0.0
0.458
-0.229
0.0
0.0
0.229
-0.229
0.229
-0.229
0.229
-0.688
0.229
-0.188
0.188
0.0
-0.229
0.229
-0.229
0.229
0.0
0.0
0.0
0.0
0.0
-0.229
0.229
-0.229
0.229
0.0
-0.229
0.0
0.229
0.0
0.0
-0.459
0.0
0.229
-0.229
0.229
0.0
0.229
-0.188
-0.271
-0.229
0.229
-0.229
0.229
0.0
0.0
0.0
0.0
-0.229
0.688
-0.229
0.229
-0.229
0.0
0.458
-0.229
0.458
-0.229
0.0
-0.458
-0.688
0.459
0.0
-0.229
0.229
0.0
0.0
0.0
0.0
0.0
0.0
0.0
-0.028
-0.202
-0.229
0.0
0.229
-0.229
-0.23
0.0
0.0
0.23
-0.23
0.23
-0.459
0.0
0.23
0.0
0.459
0.459
0.229
0.0
-0.459
0.0
-0.229
-0.229
0.041
-0.041
0.229
0.0
0.0
-0.161
-0.23
-0.069
0.0
0.069
-0.069
-0.23
0.23
0.0
-0.459
0.0
0.23
0.0
0.0
-0.23
0.23
0.0
-0.23
0.23
-0.23
0.0
0.23
-0.161
-0.069
0.23
-0.23
-0.46
0.0
0.0
0.23
-0.23
0.23
-0.23
0.0
0.0
0.0
0.0
0.23
0.0
0.0
-0.23
0.23
0.0
-0.03
-0.2
0.0
-0.23
0.23
-0.23
0.0
0.0
0.0
0.0
-0.23
0.23
0.0
-0.23
0.0
-0.23
0.23
4.129
0.457
-0.457
-3.209
-0.23
0.0
-0.46
0.0
-0.23
0.0
-0.23
-0.23
0.0
0.23
-0.23
0.0
-0.147
-0.543
0.069
0.161
-0.691
0.0
0.23
-0.461
-0.231
0.231
0.0
-0.461
-0.461
0.0
0.231
-0.392
-0.3
0.231
-0.231
-0.231
-0.231
-0.462
-0.694
0.0
0.231
-0.463
-0.926
0.463
-0.232
-0.232
-0.232
-0.695
0.232
0.0
1.158
-1.622
0.0
0.232
-0.464
0.464
-0.696
0.0
0.232
0.232
0.0
-0.232
0.696
-0.232
0.0
0.232
0.0
0.464
-0.232
0.0
-0.232
0.232
0.0
0.0
0.463
0.695
-0.695
-0.463
0.232
0.0
0.0
-0.232
0.301
0.394
0.232
0.0
0.0
-0.463
0.0
-0.232
0.0
0.0
0.232
0.0
0.0
-0.232
0.0
0.0
-0.232
-0.464
0.232
0.0
0.0
0.464
-0.232
0.232
0.232
-0.232
-0.232
0.232
0.0
0.0
-0.232
0.232
0.0
0.0
0.0
0.0
0.0
0.232
0.0
-0.232
0.116
0.088
0.028
-0.232
0.232
-0.232
-0.232
0.0
0.232
0.0
0.0
0.0
0.0
-0.232
0.232
0.0
0.0
0.0
-0.464
0.232
-0.232
-0.696
-0.464
-0.232
0.232
-0.232
0.232
0.0
0.0
0.0
0.0
0.0
0.0
0.0
0.0
0.0
0.0
-0.232
0.0
0.0
0.0
0.0
0.0
-0.232
0.232
0.0
-0.232
0.465
0.464
0.0
0.0
0.0
-0.464
0.0
0.0
-0.465
0.0
0.232
-0.232
0.232
-0.232
0.232
0.0
0.0
-0.163
0.163
0.0
-0.465
0.232
0.0
0.0
-0.232
0.232
0.0
0.0
0.0
0.232
0.0
0.0
-0.232
0.0
0.465
0.232
-0.232
0.0
0.0
0.0
0.232
0.0
0.0
0.0
-0.232
0.0
0.0
0.0
0.0
0.0
-0.232
0.0
0.464
-0.232
0.0
0.0
0.232
0.0
0.0
0.0
0.0
0.0
0.0
-0.232
0.232
0.0
-0.232
0.0
0.232
-0.232
0.0
0.0
0.0
0.0
0.0
-0.232
0.0
0.0
-0.232
0.0
-0.232
-0.232
0.0
0.0
-0.232
-0.233
0.0
0.0
0.0
0.697
-0.697
0.465
0.232
0.0
0.0
0.232
-0.232
0.465
0.437
-0.204
-0.232
0.232
-0.207
-0.258
0.302
-0.07
-0.232
0.232
-0.465
0.0
0.232
-0.465
0.232
0.0
-0.232
0.0
0.232
0.0
0.232
-0.465
0.232
0.0
0.0
-0.232
0.0
-0.232
0.465
-0.232
0.0
-0.232
-0.233
0.93
-0.232
0.232
-0.232
0.0
0.0
-0.232
0.0
0.232
0.0
0.0
-0.232
0.0
0.232
0.465
0.232
0.204
0.028
0.232
0.0
0.0
0.0
0.0
-0.464
0.0
-0.232
0.0
-0.232
0.0
-0.232
-0.232
0.232
0.0
0.0
0.0
0.0
-0.028
0.028
0.0
-0.232
0.232
0.0
-0.232
0.232
0.0
-0.2
-0.033
0.232
-0.232
-0.232
0.0
0.0
-0.233
0.0
0.233
0.232
0.0
0.0
0.0
-0.232
0.232
0.0
0.0
0.0
-0.232
0.232
-0.232
0.0
0.0
0.232
-0.232
0.232
-0.028
0.028
-0.232
0.232
-0.232
0.232
-0.232
0.232
0.0
0.0
0.0
0.0
-0.232
0.0
0.232
0.929
0.464
0.232
0.232
0.464
-1.16
0.0
0.232
0.0
0.0
-0.422
-0.274
-0.465
0.0
-0.232
0.465
0.0
0.0
-0.232
-0.697
-0.465
0.233
-1.164
0.466
-0.466
0.233
0.233
0.0
0.466
0.0
0.465
-0.465
-0.233
0.698
0.465
1.394
0.696
0.927
0.0
-0.695
-0.696
0.927
-0.927
0.232
0.232
0.19
-0.19
-0.232
0.232
-0.464
0.0
-0.232
0.232
0.0
0.0
0.0
0.696
0.463
0.926
-0.231
-0.926
0.232
0.695
-1.158
-0.232
0.695
-0.232
0.232
0.0
0.463
0.0
0.0
0.0
0.0
0.463
-0.463
-0.695
-0.464
-0.464
0.0
0.0
-0.232
0.0
0.232
0.0
0.0
-0.464
0.0
-0.232
0.696
0.232
-0.116
-0.116
0.232
0.464
0.0
0.0
-0.232
0.0
0.695
-0.232
-0.232
0.0
0.0
0.0
0.232
-0.232
0.301
0.162
0.0
0.463
0.0
0.694
0.0
0.0
0.0
-0.231
-0.231
-0.231
0.0
0.463
0.231
0.0
-0.231
0.231
0.0
-0.231
0.231
0.231
-0.231
0.0
-0.463
0.231
-0.556
0.093
-0.463
-0.463
0.232
0.463
0.232
-0.463
0.0
0.232
0.0
-0.227
0.269
-0.042
-0.232
0.0
0.0
0.232
-0.463
0.232
0.232
0.0
-0.232
0.232
-0.162
-0.069
0.0
0.0
-0.232
0.232
0.0
0.0
-0.232
0.0
0.232
0.0
-0.232
0.232
-0.232
0.232
-0.232
0.232
-0.232
0.0
0.232
-0.232
0.0
0.0
0.232
-0.232
0.232
-0.232
0.232
0.0
-0.232
0.0
0.232
-0.463
-0.232
0.0
0.232
-0.232
0.232
0.0
-0.232
-0.232
0.0
0.0
-0.162
-0.07
0.232
0.0
0.0
0.0
0.0
0.0
-0.232
-0.162
-0.07
0.232
0.0
0.0
-0.232
0.232
0.232
0.232
0.232
-0.232
0.0
0.0
0.232
0.0
-0.232
0.0
0.232
0.0
0.232
0.0
0.0
-0.232
-0.232
-0.232
0.0
0.0
-0.232
0.0
0.0
-0.232
0.0
-0.232
0.232
0.0
0.232
0.0
0.0
0.232
0.232
0.232
0.0
-0.464
-0.464
0.232
0.0
-0.232
0.0
0.0
0.0
0.0
0.232
0.232
-0.232
0.0
0.232
-0.464
0.232
0.0
0.0
0.232
-0.232
0.464
0.0
0.042
-0.042
0.0
0.429
0.266
0.232
0.0
0.232
-0.232
0.232
0.0
0.231
0.0
-0.231
0.231
-0.231
-0.695
0.0
0.0
0.0
-0.232
-0.464
-0.464
0.232
-0.464
0.0
0.0
0.0
-0.232
0.464
0.232
-0.232
0.232
-0.232
0.0
0.0
0.0
0.232
-0.232
0.0
0.042
0.19
-0.232
0.928
-0.232
0.0
-0.232
0.0
0.232
-0.232
0.0
0.0
0.0
0.232
0.0
-0.232
0.0
0.232
-0.232
0.0
0.0
-0.162
-0.07
0.232
0.232
0.232
-0.464
-0.232
0.232
0.0
0.232
-0.464
0.232
-0.232
-0.232
0.232
0.0
0.0
0.0
0.232
0.0
-0.232
0.464
0.0
0.232
0.0
-0.464
0.0
-0.232
0.0
0.232
0.464
0.232
0.232
0.0
0.232
0.232
-0.232
0.0
-0.463
0.0
0.0
-0.232
0.232
-0.232
0.0
-0.232
-0.232
0.0
0.0
0.0
0.0
0.0
0.0
0.232
0.464
0.463
-0.927
0.232
0.927
0.0
-0.232
-0.463
0.463
-0.695
0.232
0.0
0.0
-0.232
-2.089
0.929
0.464
-0.232
0.039
-0.272
0.232
0.232
-0.232
0.0
0.232
-0.232
0.0
-0.696
-0.232
0.0
-1.162
-0.233
0.233
-0.233
-0.466
-0.233
0.233
-0.466
-0.233
0.233
0.233
0.0
0.0
0.0
0.0
-0.233
0.0
0.0
0.0
0.0
-0.233
0.0
0.233
0.0
-0.233
0.0
-0.233
0.0
0.0
-0.233
0.0
0.0
0.0
-0.467
-0.233
0.0
0.0
-0.233
-0.934
-0.234
0.234
0.0
-0.468
-0.234
-0.234
-0.234
-0.703
0.0
0.0
-0.469
0.0
0.0
0.0
1.405
-0.234
0.0
0.0
0.0
0.234
0.234
-0.702
0.0
-0.234
-0.234
-0.469
0.234
0.0
0.469
0.234
0.0
-0.234
0.0
0.0
0.0
0.234
-0.703
0.0
0.234
0.234
-0.197
0.431
-0.234
0.0
0.0
0.04
-0.04
0.07
-0.305
1.404
-0.234
-0.234
0.0
-0.468
0.234
-0.468
0.234
0.0
-0.04
0.04
-0.234
0.468
0.0
-0.234
0.234
0.234
0.0
-0.234
-0.234
0.0
-0.234
0.0
0.0
0.0
0.0
0.0
0.234
0.468
0.0
0.028
-0.262
0.234
-0.232
0.232
-0.375
-0.094
-0.468
0.234
0.468
0.0
0.0
0.0
-0.234
0.0
0.0
0.0
0.234
-0.234
0.234
0.0
-0.234
0.0
0.234
0.0
0.702
-0.234
0.0
0.0
-0.037
0.271
0.0
-0.468
0.0
0.234
-0.234
0.234
-0.234
0.0
0.234
-0.234
0.234
-0.234
0.234
-0.164
-0.042
0.014
-0.042
-0.234
0.234
-0.206
0.0
0.0
-0.028
0.0
0.234
-0.206
0.206
-0.274
-0.194
0.0
-0.234
0.117
-0.089
-0.028
0.0
-0.206
0.206
0.234
0.234
0.0
0.0
0.0
0.159
0.075
0.0
0.935
0.467
0.467
-0.234
0.234
-0.234
0.234
-0.234
0.234
0.0
-0.205
-0.729
0.0
-0.468
-0.412
0.178
0.0
0.0
0.0
-0.15
-0.393
0.075
0.234
0.0
0.234
0.234
-0.206
0.44
0.0
-0.852
0.15
-0.702
-0.206
0.234
-0.262
0.0
0.234
-0.164
0.164
0.0
0.0
0.028
0.206
-0.234
0.028
-0.262
0.0
0.234
-0.234
-0.234
0.234
0.0
0.468
-0.468
0.234
-0.234
0.234
0.234
-0.206
-0.262
0.0
0.0
-0.234
0.234
-0.469
0.028
0.206
-0.234
0.234
-0.469
0.469
0.234
0.234
0.0
0.0
-0.206
0.012
-0.04
0.234
0.0
0.0
0.234
0.0
0.234
0.234
0.0
0.0
0.468
-0.234
0.0
-0.234
-0.234
-0.234
0.234
0.0
0.0
0.234
0.0
-0.234
0.0
-0.703
0.234
-0.206
0.206
-0.234
0.234
-0.469
0.234
0.0
0.234
0.234
-0.234
0.0
-0.234
0.0
0.028
0.206
-0.234
0.0
0.234
0.0
0.0
0.0
-0.234
0.028
-0.028
0.234
0.702
0.234
-0.468
-0.468
-0.234
0.0
0.028
0.0
-0.028
0.234
0.0
0.0
-0.469
0.028
0.206
-0.234
-0.206
-0.028
-0.234
0.0
-0.211
-0.023
0.0
-0.235
0.0
0.235
0.703
-0.469
0.0
0.0
0.0
0.234
0.0
-0.234
-0.704
-0.235
-0.235
0.0
0.0
0.0
-3.294
-2.361
3.539
-2.358
0.236
0.944
-0.236
0.0
-0.472
-1.181
-0.236
-0.71
-0.473
0.0
0.0
-1.422
-0.949
5.679
-5.679
2.371
-1.659
0.474
0.948
-1.897
0.0
-0.237
0.237
-0.237
0.237
-0.475
-0.879
-0.071
0.0
0.0
-0.238
0.0
0.0
0.0
0.476
-0.951
0.0
0.238
-0.714
0.0
0.238
0.238
0.0
0.238
0.238
0.0
0.713
0.475
-0.951
1.9
-0.712
-0.713
-0.238
-0.476
0.238
0.0
0.0
1.188
1.186
-0.949
-0.475
0.237
0.237
0.0
-0.237
-0.95
0.238
-0.475
0.238
-0.476
-0.476
0.0
0.476
0.0
0.238
0.0
0.475
-0.238
0.238
0.475
-0.238
0.0
0.238
0.071
-0.071
0.949
0.474
0.0
-0.949
0.0
-0.166
-0.071
0.712
-0.475
-0.237
-0.237
0.0
0.0
-0.238
0.0
0.0
0.0
-0.475
0.0
0.238
-0.238
0.0
0.0
0.0
0.0
0.238
0.475
0.475
0.237
0.0
0.0
-0.237
-0.475
0.237
-0.237
-0.238
0.475
-0.237
0.475
0.712
-0.237
-0.237
0.0
0.0
-0.475
0.237
-0.237
0.237
-0.197
0.031
-0.309
0.0
-0.951
0.0
-0.238
0.238
0.0
0.0
-0.238
0.0
0.238
-0.238
0.238
-0.238
0.0
0.238
0.0
0.0
-0.238
0.0
0.238
0.0
0.0
0.0
0.0
-0.238
0.048
0.19
0.0
0.0
-0.238
0.238
-0.238
0.238
-0.238
0.0
0.0
0.0
0.031
0.207
-0.238
0.0
0.238
0.0
0.0
-0.238
0.0
0.238
-0.238
0.0
0.238
0.0
-0.238
0.214
0.024
0.0
-0.238
0.238
-0.238
0.0
0.238
-0.476
-0.238
-0.238
-0.238
-0.238
0.0
0.0
-0.715
0.238
0.0
0.0
0.0
0.477
0.0
0.0
0.0
-0.238
0.238
-0.198
-0.041
0.238
0.0
0.0
0.0
0.0
0.0
0.0
-0.238
-0.238
0.0
0.0
0.0
0.0
0.0
0.0
0.0
-0.238
0.0
-0.167
0.167
0.0
0.0
0.0
-0.238
0.0
0.238
0.238
0.238
0.238
0.0
0.238
0.0
-0.238
0.21
0.029
0.0
-0.476
-0.238
0.0
0.0
0.0
-0.238
-0.238
0.0
0.238
0.0
0.0
0.0
0.0
0.238
-0.238
0.715
0.0
-0.238
0.0
-0.238
0.238
0.0
0.238
0.0
0.238
-0.238
0.238
0.0
-0.238
0.238
0.0
0.0
0.0
0.0
0.238
0.0
0.0
0.476
0.238
0.0
0.476
0.0
-0.476
0.0
0.238
-0.476
-0.238
0.0
0.476
-0.238
0.0
-0.714
0.476
0.714
0.238
-0.713
0.713
0.0
0.0
0.238
-0.238
-0.476
0.0
-0.952
0.238
0.0
-0.238
0.0
-0.238
-0.477
0.0
0.238
0.036
0.203
-0.238
-0.238
0.477
0.238
0.0
0.0
-0.238
0.476
-0.238
-0.238
-0.238
0.238
0.0
0.0
-0.477
0.238
-0.238
0.238
0.0
0.476
0.476
0.0
0.0
0.476
0.476
0.0
0.0
-0.166
-0.071
0.0
0.0
0.0
0.238
-0.238
0.0
0.238
0.0
0.0
0.0
-0.238
0.0
0.0
0.0
0.238
-0.238
0.238
0.0
0.0
0.475
0.238
0.237
0.237
0.0
0.0
-0.237
0.0
0.0
0.237
0.0
0.0
-0.712
-0.238
0.475
1.424
0.853
-0.616
0.0
0.0
0.474
0.237
-0.948
0.0
-1.186
0.0
0.0
0.237
0.712
0.237
0.0
-0.237
-0.237
0.237
-0.237
0.237
-0.237
0.0
0.0
0.711
0.0
0.0
0.0
-0.474
-0.237
-0.712
0.237
-0.475
-0.475
-0.475
0.0
-0.166
0.166
0.238
-0.238
0.238
0.238
0.0
0.238
0.238
0.0
0.0
0.0
0.0
0.237
0.475
0.0
0.237
-0.237
0.0
0.043
-0.043
0.237
0.474
1.185
0.946
1.418
0.231
-0.231
1.179
2.119
2.348
0.0
1.171
0.468
0.702
1.168
-1.168
-1.17
-0.703
0.0
-0.469
-0.704
-0.469
0.235
-0.235
0.0
-0.705
-0.705
-0.235
-1.413
-0.236
-0.472
-0.708
0.236
0.708
-0.708
0.0
-0.708
-0.43
0.194
0.708
0.472
-0.708
-0.709
1.181
-0.236
0.743
-0.035
-0.236
0.236
0.236
0.943
0.235
-0.235
0.706
0.0
0.235
-0.471
0.0
0.0
-0.235
-0.235
-1.65
0.708
-0.944
1.224
-0.281
0.943
0.235
-0.707
0.278
0.193
-0.236
0.236
0.471
0.0
0.235
-0.235
0.235
0.235
0.235
0.705
0.705
0.0
0.0
-0.235
0.0
-0.235
0.47
1.407
0.234
0.0
0.234
-0.234
0.468
0.0
0.468
0.0
0.468
0.234
-0.468
0.0
0.0
-0.468
0.234
0.468
0.234
0.0
0.0
0.0
0.234
-0.234
0.0
0.0
0.234
0.0
0.0
-0.234
0.234
0.0
0.0
-0.234
-0.702
-0.234
-0.468
-0.234
-0.234
0.0
-0.469
0.234
0.0
-0.234
-0.469
-0.235
0.704
-0.235
0.0
-0.235
-0.045
-0.148
-0.042
0.704
-0.469
0.235
-0.235
0.0
0.235
0.469
-0.234
0.234
-0.234
-0.235
0.235
0.234
-0.469
0.235
0.0
-0.469
0.235
0.0
0.469
-0.234
0.0
0.469
-0.469
0.0
0.0
0.0
0.234
0.0
-0.469
-0.235
0.235
-0.235
0.0
-0.235
0.704
-0.235
0.0
0.0
0.235
-0.235
0.469
-0.469
0.469
0.0
0.469
0.703
-0.703
0.0
0.234
0.042
0.426
0.702
0.234
0.467
0.701
0.233
0.7
0.233
0.699
-0.233
-0.233
-0.466
0.441
-0.441
-0.467
-0.233
-0.467
-0.467
0.0
0.0
-0.234
-0.468
0.0
0.701
-0.234
0.0
-0.468
-0.234
0.0
0.0
-0.234
0.234
-0.234
0.234
-0.632
0.164
-0.234
0.468
-0.468
0.234
0.0
0.0
0.234
-0.234
0.234
-0.234
-0.468
0.0
-0.234
-0.234
0.0
-0.234
0.0
-0.234
0.0
0.0
0.0
0.0
-0.235
0.0
0.0
-0.235
0.0
0.704
0.234
0.0
0.234
0.234
0.702
0.234
0.0
-0.468
-0.468
0.0
-0.703
0.234
0.0
0.0
0.0
0.234
0.0
0.0
0.0
-1.172
0.235
0.235
-0.469
0.235
0.235
0.0
0.234
-0.234
0.0
-0.235
-0.235
0.469
0.141
-0.141
0.0
0.234
0.0
0.0
0.0
0.234
0.0
-0.234
0.469
0.0
-0.234
-0.234
0.234
-0.234
0.0
0.0
-0.234
0.0
-0.469
0.0
-0.469
0.235
0.235
0.0
0.235
0.469
0.234
-0.234
0.234
-0.234
0.234
0.0
0.0
0.0
0.234
0.0
0.468
0.0
0.0
2.338
0.233
-0.233
-1.402
-0.819
-0.82
-0.234
-1.408
-0.235
-0.705
-0.941
0.706
1.175
1.173
0.0
1.172
0.702
0.468
0.701
0.0
0.0
0.0
-0.234
0.234
0.467
0.303
-0.537
-0.467
0.234
0.0
-0.467
1.168
-0.233
-1.168
0.234
0.15
-0.383
-0.468
-0.234
0.468
-0.234
0.234
-0.936
0.234
-0.703
-0.548
-0.624
-0.235
1.641
0.468
-0.703
-0.234
0.141
1.03
0.468
0.234
-0.468
-0.468
0.234
-0.468
0.702
-0.468
-0.234
-0.234
0.702
-0.234
-0.351
-0.351
0.937
0.234
0.0
0.0
0.0
-0.234
-0.234
0.0
0.234
0.0
0.234
-0.702
0.0
0.234
-0.937
-0.938
0.704
-0.164
-0.07
0.234
0.234
0.0
0.234
-0.234
-0.234
0.0
-0.234
0.0
0.234
-0.469
0.235
-0.469
0.0
0.235
-0.469
0.235
-0.469
0.235
0.0
0.704
0.469
0.234
0.0
-0.234
0.0
0.234
-0.703
0.0
0.0
0.0
-0.235
0.0
-0.939
0.47
0.235
-0.469
-0.705
0.235
-0.235
0.0
0.235
-0.235
0.0
0.235
0.235
0.939
-0.235
0.469
-0.235
0.235
-0.235
-0.235
0.469
0.469
0.234
0.0
-0.234
-0.469
-0.258
0.258
-0.235
0.235
-0.469
0.704
-0.469
0.0
0.0
-0.235
-0.235
0.0
0.155
-0.859
0.0
1.174
-0.469
0.0
0.235
0.469
-0.577
0.108
0.704
-0.938
0.0
0.235
-0.235
0.0
-0.235
0.469
-0.235
0.235
0.235
0.235
0.0
0.0
-0.235
0.469
0.234
-0.703
0.469
-0.469
-0.235
0.0
0.0
0.469
-0.235
0.0
-0.469
0.0
0.704
0.469
-0.234
0.0
0.234
-0.469
0.703
0.0
-0.234
-0.234
0.0
-0.234
0.234
0.0
0.0
-0.469
0.235
0.0
0.234
-0.234
0.234
-0.234
0.469
-0.703
0.0
0.0
0.0
0.469
0.0
0.0
0.0
-0.234
0.0
0.108
-0.812
0.235
0.469
0.234
-0.234
0.234
0.234
0.234
-0.164
-0.07
0.0
-0.234
-0.234
0.0
0.0
0.0
-0.469
0.235
0.469
-0.234
0.0
0.234
-0.234
-0.235
-0.469
-0.235
0.0
0.704
0.0
-0.235
0.0
0.0
-0.469
0.0
0.235
0.235
0.235
0.235
-0.469
0.469
0.234
0.234
-0.234
0.0
0.0
-0.234
0.234
0.0
0.0
0.234
0.234
-0.469
0.469
0.0
0.0
0.468
-0.234
0.234
0.0
0.468
0.0
0.234
-0.234
0.702
-0.234
0.701
0.701
-0.234
0.234
0.0
0.0
0.233
0.0
0.0
0.0
0.233
-0.233
0.233
0.0
0.233
0.466
0.0
0.0
0.0
0.0
0.466
0.0
0.466
0.0
-0.466
-0.933
0.233
-0.233
0.233
-1.4
-0.467
0.0
-0.234
0.234
-0.234
-0.234
-0.468
-0.234
0.0
0.0
1.17
0.0
-0.935
0.234
0.0
0.0
0.192
-0.192
-0.234
-0.468
-0.234
0.234
-0.468
0.0
-0.042
-0.192
0.0
-0.234
0.0
0.234
0.0
0.0
0.0
-0.234
0.234
-0.234
0.469
-0.234
-0.234
0.0
0.234
0.0
0.0
-0.234
0.042
0.192
-0.234
0.0
-0.469
-0.704
0.0
-0.235
0.235
0.0
-0.235
0.0
0.0
-0.47
-0.705
-0.941
0.0
0.0
0.0
-0.235
-2.122
-0.236
-0.945
1.89
-0.236
-0.236
-0.472
-0.473
0.236
0.0
-0.236
0.236
0.236
0.472
0.0
0.0
-0.708
0.708
-0.236
-0.236
0.236
-0.945
-0.236
-0.237
-0.237
0.473
-0.237
0.0
0.237
0.0
-0.71
-0.353
0.353
-0.237
0.71
-0.237
-0.237
0.0
0.473
0.946
-0.473
0.236
0.0
-0.236
-0.236
-0.237
0.473
-0.473
0.237
-0.237
-0.473
0.0
0.237
-0.473
-0.474
-0.237
0.711
0.473
0.156
0.79
0.0
0.0
-0.236
-0.473
0.237
-0.237
0.0
0.0
0.0
0.0
-0.473
-0.473
-0.711
0.474
0.0
-0.237
0.0
-0.237
0.0
0.237
0.0
0.237
0.0
0.237
-0.237
0.237
0.0
0.0
-0.237
-0.711
0.237
0.237
0.237
0.0
0.0
0.0
0.0
-0.28
0.043
-0.237
0.0
0.0
-0.237
0.237
0.0
0.0
0.0
-0.237
0.237
-0.237
0.237
-0.237
0.0
0.711
0.0
-0.237
0.237
-0.237
0.0
0.0
0.237
0.237
-0.237
0.474
0.0
-0.237
-0.237
0.194
0.043
0.0
0.237
0.0
0.0
0.237
0.473
0.709
-0.236
0.0
0.0
-0.473
0.237
0.236
0.0
0.236
-0.236
-0.236
0.236
0.0
0.0
-0.236
0.236
0.0
0.0
0.0
0.0
0.0
0.0
0.0
0.0
0.0
0.236
0.0
-0.236
0.236
0.0
0.0
0.0
-0.236
0.236
-0.196
0.196
-0.236
0.0
0.0
-0.236
0.0
0.0
0.236
-0.236
0.0
0.236
-0.236
0.0
0.0
0.236
-0.236
0.236
0.0
-0.236
0.236
-0.71
0.237
0.0
-0.237
0.473
0.0
-0.194
0.194
0.0
-0.237
0.0
0.071
0.638
0.0
0.0
0.236
0.472
-0.236
-0.236
0.0
0.0
0.0
-0.236
0.0
-0.236
0.236
0.0
0.473
0.0
0.0
-0.236
0.0
0.071
-0.071
0.0
0.236
-0.236
0.472
-0.236
-0.473
0.0
0.0
0.236
-0.236
0.236
-0.236
0.236
-0.236
-0.236
-0.236
0.236
0.0
-0.236
0.0
-0.237
-0.237
0.71
-0.402
0.166
0.0
-0.237
0.0
0.024
-0.024
0.0
0.237
0.236
0.236
0.0
-0.236
0.0
0.0
0.0
0.0
-0.236
0.0
0.0
0.236
0.0
0.0
0.0
0.0
0.236
0.473
-0.236
0.0
0.0
0.0
0.236
0.236
-0.236
0.236
-0.236
0.0
0.0
0.0
0.236
-0.236
-0.236
-0.236
0.236
-0.236
0.0
-0.236
0.236
0.0
-0.236
0.0
-0.236
0.0
0.0
0.0
0.236
0.0
0.0
0.945
-0.472
0.0
-0.236
0.473
0.0
-0.43
0.194
0.236
-0.236
0.236
0.0
-0.236
0.0
0.236
0.0
-0.236
0.236
-0.236
0.0
0.236
0.0
0.0
0.0
-0.473
0.0
0.0
0.236
0.0
0.0
0.0
0.236
-0.236
0.236
0.0
-0.236
0.236
-0.473
0.236
0.0
0.236
0.0
-0.236
0.0
0.236
0.0
-0.236
0.236
-0.236
0.0
0.236
0.236
-0.236
0.0
0.0
0.236
0.236
0.708
0.707
0.0
0.0
-0.236
0.0
0.236
0.0
-0.165
0.165
0.0
-0.236
0.236
0.0
-0.236
0.236
0.0
0.236
-0.236
0.236
0.236
-0.165
0.165
0.0
0.0
-0.236
0.0
0.0
-1.179
-1.18
0.472
0.944
0.236
0.0
0.608
0.805
1.646
0.235
0.235
0.0
-0.235
-0.47
-0.235
-1.647
0.235
0.235
-0.235
-0.707
0.236
1.412
0.235
0.235
0.47
-0.705
-0.47
0.0
1.41
0.0
-0.94
0.0
-0.706
-0.235
-0.235
-0.942
0.0
0.707
-0.471
0.236
-0.471
0.071
-0.306
0.471
-0.943
-0.33
0.566
0.236
-0.708
-0.472
-0.236
1.18
-0.236
-0.236
-0.236
-0.472
0.472
-0.472
0.472
-0.236
-0.236
0.0
0.0
-0.236
0.0
-0.473
0.0
-0.236
0.0
0.0
-0.237
-0.473
0.473
0.0
-0.237
0.237
0.0
-0.237
0.237
0.0
0.237
-0.237
0.0
-0.71
0.237
0.0
-0.237
0.237
-0.237
0.473
0.0
-0.473
0.0
0.0
-0.237
-0.237
-0.711
0.0
-0.237
0.237
-0.166
0.403
0.0
-0.237
0.0
0.0
0.0
0.237
0.043
-0.28
0.0
0.0
0.0
-0.474
-0.237
0.0
-0.237
0.475
-0.237
-0.712
0.0
0.237
0.237
0.0
-0.475
0.0
-0.475
-0.475
-0.238
-0.952
0.476
-0.238
-0.238
0.952
-0.476
0.476
-0.167
-0.352
-0.433
-0.238
0.476
0.714
0.238
0.475
-0.713
-0.476
0.238
-0.238
0.238
-0.952
0.0
0.0
-0.238
0.238
0.0
0.0
0.238
0.238
-0.238
-0.238
0.0
0.238
-0.238
0.143
0.571
0.0
-0.238
-0.476
0.0
0.0
0.238
0.476
0.0
-0.238
0.238
0.0
-0.476
0.238
0.238
0.238
-0.238
-0.238
0.476
-0.238
-0.238
0.0
0.0
0.238
-0.238
0.0
-0.195
0.433
-0.476
0.0
0.0
0.476
-0.238
0.0
0.238
0.476
0.476
-0.238
0.238
-0.476
0.0
0.238
0.238
-0.238
0.475
0.0
-0.238
0.0
0.0
-0.476
1.188
-0.713
0.0
0.0
-0.238
-0.238
0.0
0.238
0.0
0.238
-0.476
0.238
0.0
0.0
0.0
0.0
-0.238
0.0
-0.476
-0.238
-0.238
0.238
-0.238
0.238
-0.476
0.0
0.238
0.0
0.0
-0.238
0.238
0.0
0.0
0.0
0.0
0.0
-0.238
-0.195
-0.043
0.238
-0.238
-0.238
0.238
0.0
-0.238
0.0
0.238
0.0
0.238
0.0
0.0
0.238
0.0
0.0
-0.152
0.629
0.0
0.476
-0.476
0.0
-0.238
-0.476
0.0
0.0
0.238
0.0
0.0
0.0
0.0
-0.238
0.0
0.0
0.0
-0.238
-0.477
0.0
-0.238
0.0
-0.239
0.239
-0.477
0.477
0.0
0.238
0.0
-0.238
0.0
0.0
-0.644
-0.072
0.239
-0.239
-0.239
-0.478
0.478
0.0
0.955
0.0
0.477
-0.477
-0.239
-0.716
0.0
0.239
-0.716
0.239
-0.239
0.0
0.478
0.955
-0.477
0.239
0.239
0.238
0.0
0.0
0.043
0.195
0.0
0.0
0.0
0.0
-0.238
0.0
0.238
-0.477
0.238
0.238
0.238
0.0
-0.198
-0.041
0.238
0.0
0.238
-0.238
0.238
0.0
0.238
0.0
0.0
0.0
-0.715
-0.954
-0.477
-0.717
0.239
0.0
0.0
0.0
0.716
0.0
-0.239
0.239
-0.716
-0.478
-0.239
-0.478
-0.239
0.0
0.0
-0.479
0.0
-0.24
-0.24
0.0
0.0
-0.24
-0.24
-0.24
0.0
-0.24
0.0
0.24
0.0
-112.803
7.138
1.911
1.09
1.36
-0.816
3.53
0.0
-1.899
0.543
1.627
1.518
0.916
-2.705
3.784
1.885
2.149
-0.805
0.0
-2.421
-1.078
-1.08
0.81
3.5
0.0
0.537
-2.151
-0.539
-0.809
0.27
0.808
-0.808
0.0
0.27
-2.699
0.351
-1.975
-0.542
0.542
-1.356
-1.902
-0.816
-2.181
-1.366
0.273
-1.642
0.0
0.0
0.548
1.641
0.0
0.546
-1.64
-0.274
-1.37
0.0
2.19
-0.821
1.914
-1.093
-0.821
0.0
-1.37
-2.196
-1.927
-0.276
0.0
-1.379
-0.552
-0.553
-1.107
-0.277
2.213
-2.213
-1.386
0.0
0.555
0.831
0.0
-0.554
-0.554
-0.555
-1.667
0.556
-0.556
1.112
0.0
-0.556
-1.112
-0.278
-0.557
-0.557
0.0
1.393
-1.114
0.279
0.279
0.0
1.113
2.499
1.662
-1.939
1.939
1.934
-1.105
-0.276
-2.215
0.0
0.831
0.493
2.272
0.276
-0.552
-1.105
2.209
-0.552
0.276
0.827
0.0
-0.827
0.0
1.653
-0.551
0.0
-0.276
-0.827
-0.552
0.0
0.828
0.0
-0.276
-0.552
-0.276
0.276
-0.552
0.552
0.276
-1.657
-0.553
0.83
0.276
0.276
-0.553
-0.553
0.0
0.277
-0.277
0.553
-0.553
0.0
0.0
-0.83
0.0
0.277
-0.277
0.0
0.554
-0.227
-0.327
-0.277
0.277
0.0
0.0
0.0
-0.277
0.83
-1.385
-1.387
2.218
1.383
-1.383
0.83
-1.661
-0.554
0.0
-0.347
0.624
-0.216
1.048
-0.554
0.277
-0.832
-0.555
-0.278
-0.278
0.0
-0.278
0.555
0.0
-0.555
0.833
-0.555
0.0
0.278
0.0
0.0
0.0
0.0
0.0
0.0
0.555
1.109
-1.054
0.222
0.832
0.277
0.0
0.794
0.589
0.0
0.276
-0.276
0.0
0.0
-0.277
-0.553
0.553
0.553
0.0
-0.276
0.0
0.276
0.553
1.38
-1.104
0.276
1.379
0.0
0.0
-0.276
0.0
-1.606
0.226
0.828
0.0
0.551
0.551
0.826
0.275
0.275
-1.101
1.101
0.825
-0.55
-0.275
0.0
1.374
1.336
1.131
0.547
-0.821
-0.548
-0.274
1.095
0.821
1.366
0.082
-0.355
0.0
-0.273
-0.546
-0.82
1.367
-0.82
-0.273
0.82
1.092
0.273
0.273
1.09
1.36
-3.269
-0.273
-0.546
-1.094
0.0
0.547
-0.547
0.82
0.273
0.0
-0.82
-0.547
0.274
0.274
-0.547
-1.095
-0.823
0.274
1.096
-0.274
0.821
0.274
-1.643
0.822
-0.274
-1.097
-0.823
-1.374
-0.275
-0.275
-0.826
-0.276
-0.551
0.276
-0.828
-0.276
1.104
0.276
-0.551
0.276
0.0
1.378
-0.193
-0.634
1.101
0.825
-0.55
-0.826
0.275
-1.653
0.827
-0.551
0.0
-0.193
-0.143
-0.215
0.0
-0.276
-0.552
-0.276
0.0
0.0
0.0
0.276
0.276
-0.276
-0.276
0.0
0.0
1.656
0.0
0.0
0.827
-0.551
-0.551
-0.276
0.0
-0.828
0.0
0.0
0.276
-0.829
-0.276
-0.553
-0.277
0.277
-0.277
-0.277
-1.108
0.0
-0.555
-0.277
-0.555
-0.278
-0.278
0.556
-0.556
-0.278
0.556
-0.278
0.0
0.833
0.555
0.277
-1.388
0.278
-0.834
-1.113
0.557
-0.278
-0.278
0.278
-0.557
-0.34
-0.217
0.0
0.0
-0.279
0.0
-1.674
-2.518
-0.841
-2.247
-0.281
-1.69
-2.259
2.823
-1.128
2.254
-2.254
-1.978
-2.55
-1.42
0.568
-4.844
0.286
1.427
0.285
0.57
-1.14
-1.428
-0.286
-2.29
-1.435
-0.287
1.148
-1.148
-2.302
0.674
-1.539
-1.155
0.577
0.289
2.305
0.863
0.0
1.149
2.865
-0.858
1.43
-2.003
2.574
-0.286
-1.716
3.713
-0.855
-0.571
0.285
1.71
0.285
-0.285
-0.285
0.0
0.854
2.37
-2.654
0.854
0.284
-1.423
0.854
0.284
0.853
-0.568
-0.569
-1.709
0.57
0.0
0.57
-0.57
0.0
-0.855
-0.856
0.0
-0.857
-1.43
-0.859
-0.287
-0.861
1.147
-0.573
-0.287
0.287
0.0
0.86
0.859
-0.859
-0.573
1.718
0.572
0.857
0.0
0.0
-0.286
-0.286
0.0
-1.144
0.286
0.0
0.858
0.857
1.426
-1.426
-0.857
-0.286
0.572
0.286
-0.571
1.428
0.57
-0.856
2.849
-0.284
-0.569
-0.285
0.0
-0.285
-0.57
-0.57
0.285
-0.571
0.285
-0.285
-0.285
0.0
-1.143
-0.286
-0.572
0.0
0.0
0.0
0.572
-0.469
-0.676
-0.86
0.573
0.573
0.286
0.0
-0.573
0.086
-0.086
0.286
-0.573
0.0
0.0
1.145
0.286
-0.481
-0.092
-0.859
-0.287
-0.201
0.201
-0.287
-0.258
-0.029
0.573
0.287
0.286
0.0
0.0
0.0
-0.286
-0.774
0.201
-0.574
1.433
-1.433
-0.287
-1.149
-0.863
1.724
0.574
-1.148
-0.287
0.575
0.574
0.574
0.0
-0.287
-0.574
0.574
1.003
-0.43
-0.287
0.86
-0.287
0.859
0.0
-0.573
0.0
-0.287
-0.287
0.287
0.287
0.286
0.573
-1.146
0.287
0.573
0.572
0.286
-0.286
0.0
0.0
0.0
0.0
-0.572
-0.286
-0.286
0.286
0.0
0.286
0.0
0.052
-0.052
0.572
-0.286
0.572
0.286
-0.572
0.286
0.286
0.286
0.0
-0.286
-0.286
0.0
0.286
0.0
0.0
0.0
0.0
0.857
0.856
0.0
0.57
0.57
0.0
0.0
-0.855
0.57
0.57
0.0
0.854
0.0
0.569
0.0
-0.284
-1.138
0.0
-0.285
-1.426
1.141
-0.285
-0.285
0.0
-0.2
-0.086
0.0
-0.571
-0.571
-0.286
-0.572
0.286
-0.286
0.286
0.0
0.0
0.286
0.286
-0.286
0.0
0.0
-0.286
0.286
0.0
0.286
0.857
-0.571
0.286
0.285
0.0
-0.285
-0.286
-0.286
0.0
0.286
-0.286
0.286
0.571
-0.571
0.286
0.0
0.285
0.0
0.285
-0.285
0.571
-0.285
0.285
0.0
0.285
0.0
0.0
0.0
0.0
-0.285
0.0
-0.285
-0.285
-0.285
-0.286
0.0
0.0
-0.571
-0.286
0.286
-0.858
0.0
0.572
0.286
-0.234
-0.337
0.0
0.657
0.486
0.0
0.0
-0.286
-0.572
0.572
-0.286
0.286
1.142
-0.285
0.0
0.0
0.0
0.285
0.0
0.285
0.57
0.285
-0.285
0.0
-0.285
0.855
-0.285
0.0
-0.285
0.0
0.285
0.0
-0.855
0.0
0.0
0.0
0.285
0.0
-0.285
-0.285
0.0
0.0
0.285
0.0
-0.285
0.285
-0.285
-1.142
0.0
-0.286
0.0
0.571
-0.114
0.685
-0.571
0.286
-0.286
0.0
0.0
0.0
-0.286
0.0
0.0
1.427
-0.856
0.285
-0.285
4.555
-0.568
-0.284
-1.422
0.569
0.0
-0.854
-1.71
0.856
-1.712
1.427
-1.999
2.284
0.0
-0.285
0.855
2.276
-1.137
-1.709
-0.57
0.0
-0.285
0.285
-0.285
0.285
0.0
-0.285
0.285
0.0
0.57
-0.285
0.0
0.0
-0.285
0.285
-0.285
-0.285
0.285
-0.285
0.0
0.0
0.285
-0.285
-0.571
0.0
0.0
-0.286
-0.286
-0.286
0.286
0.0
1.428
-1.713
0.286
-0.286
0.0
-0.286
-0.286
-0.286
-0.573
-1.433
-0.861
-1.15
0.288
-0.288
0.0
0.288
0.0
-0.288
-0.575
0.288
-0.864
-0.864
1.44
-0.576
0.864
-1.152
0.0
0.0
-0.288
0.288
0.0
-0.865
0.288
0.576
0.0
0.288
-0.576
0.576
-0.576
-0.577
-0.288
0.577
0.288
1.152
0.288
-0.288
0.575
0.0
0.575
-1.15
0.0
-0.864
0.0
0.288
0.0
-0.288
-0.288
0.0
0.0
0.288
-0.576
0.288
-0.288
0.864
-0.576
0.576
-0.288
1.152
0.0
0.288
-0.288
-0.288
0.863
0.0
0.287
-0.575
0.862
-0.287
0.0
-0.575
-0.575
0.0
0.288
-0.288
0.288
-0.576
0.0
0.0
0.288
0.0
0.0
0.0
0.662
0.201
0.247
-0.535
0.0
0.575
0.0
-0.287
0.287
0.287
-0.287
0.287
0.287
-0.575
0.0
0.287
0.0
0.287
0.574
-0.287
0.287
-0.287
0.861
0.287
-0.574
-0.287
0.287
-0.287
0.0
-0.574
0.086
-0.373
0.287
0.0
0.0
-0.575
0.575
0.086
-0.086
0.0
0.287
-1.724
0.0
-0.288
-0.576
0.288
0.288
1.395
0.043
0.0
-0.287
-0.287
0.287
0.0
-0.575
0.862
0.861
-0.287
0.287
-0.574
-0.287
0.0
-0.287
0.575
-0.575
0.0
0.287
-0.287
0.0
0.287
-0.575
0.287
0.287
-0.862
-0.288
-0.288
0.288
0.288
-0.518
0.23
0.288
-0.288
0.0
0.575
0.0
0.287
-0.287
-0.288
0.0
0.0
0.0
0.0
0.288
-0.288
0.288
-0.288
0.0
0.0
0.288
0.0
0.0
0.0
0.287
-0.863
0.575
-0.288
0.288
-0.575
0.575
-0.575
0.288
0.288
-0.575
0.0
0.0
0.288
1.15
-0.575
-0.575
0.0
0.0
-0.288
0.0
-0.288
0.288
0.288
0.575
-0.575
0.288
0.575
-0.575
0.287
0.287
-0.287
0.287
-0.287
0.0
-0.287
0.0
0.575
0.287
0.0
0.0
0.0
0.287
-0.574
0.574
0.0
0.287
-0.098
0.671
0.0
0.573
0.573
0.0
-0.286
0.0
0.0
0.573
0.286
0.286
-0.572
-1.146
0.287
-0.287
-0.574
-0.861
0.287
0.0
0.287
0.0
0.574
-0.287
0.287
-1.148
-0.287
0.287
-0.287
-0.287
0.862
1.434
0.0
0.0
0.287
0.573
0.286
0.286
0.858
-0.337
0.337
1.142
0.285
-0.856
-0.286
-0.286
0.0
0.0
0.286
0.571
-0.571
0.0
0.0
0.286
-0.286
0.0
0.0
0.0
0.0
0.571
-0.286
0.286
0.0
0.0
0.0
-0.286
0.0
0.0
0.0
-0.857
-0.572
-0.572
0.0
0.286
0.572
0.286
0.0
0.286
0.857
0.571
0.855
-0.285
1.139
-1.139
-0.285
-0.114
0.399
0.0
0.855
0.0
0.285
0.854
0.0
-0.569
0.285
0.569
3.97
-5.393
-2.853
-2.576
-1.435
-0.575
-0.863
-1.728
1.44
0.288
0.288
-0.575
0.0
0.575
0.0
0.862
-0.759
0.184
0.0
-2.88
0.865
1.44
-0.576
-1.729
0.0
0.288
0.577
-0.288
0.288
1.44
2.298
1.147
-1.434
1.434
-0.573
0.287
-1.147
-0.287
1.148
-0.287
0.287
0.573
-0.825
0.252
0.0
-0.287
0.287
0.573
1.717
-0.858
1.144
-0.858
-0.572
-0.286
-0.86
0.287
-0.287
0.86
1.145
0.572
-0.858
1.429
0.856
0.0
1.425
0.285
0.0
0.0
-1.71
-0.285
-0.857
-0.286
-0.286
-0.286
-0.572
0.0
1.144
-0.572
0.0
-0.286
0.572
1.143
0.571
0.855
-0.855
0.0
0.285
0.0
0.0
0.855
0.285
-0.251
0.251
0.0
0.854
-0.285
-0.285
0.285
-0.569
0.0
1.423
0.0
0.284
-0.284
-0.512
-0.626
0.0
1.138
0.0
0.0
0.0
0.284
1.42
1.417
2.262
-0.565
1.412
-0.564
-0.847
0.283
1.693
-2.258
0.283
-0.283
0.565
1.975
2.532
-1.687
2.81
3.359
0.838
-1.676
0.559
-0.28
0.559
0.279
0.837
2.507
-0.556
-1.672
1.393
0.0
0.0
-0.278
1.669
0.833
3.048
1.382
2.756
-1.377
0.0
1.652
3.02
1.916
4.091
-4.364
-1.917
2.19
0.82
1.91
-0.545
0.245
3.563
2.709
-1.625
0.0
-3.531
1.088
-2.723
0.0
-1.365
-0.82
-0.274
0.0
-0.274
-0.274
1.094
0.82
-0.546
0.0
1.365
-0.546
0.273
-1.093
-1.094
-0.989
1.809
1.093
-0.546
0.0
-0.547
1.639
0.0
0.273
0.818
0.545
1.36
0.272
-1.36
-0.272
1.088
-0.544
-0.817
-0.818
-0.546
-1.912
1.639
-0.546
-0.82
-0.547
0.0
-0.821
0.0
-1.096
-0.823
0.823
0.548
0.0
-0.274
0.548
0.0
-0.822
0.548
0.0
0.274
1.369
0.0
-1.095
0.0
-0.274
-0.548
0.0
-0.274
0.274
-0.274
-0.033
0.581
0.0
-0.274
-0.274
1.096
-0.822
1.096
0.274
-0.548
-0.274
-0.274
-1.097
0.823
0.0
0.274
-0.274
0.274
-0.274
0.0
0.274
0.274
-0.274
0.274
0.821
-0.274
-0.274
0.821
0.0
0.0
0.547
0.0
0.273
0.82
0.819
0.0
0.545
0.0
0.545
-0.272
0.0
0.054
-0.054
1.089
0.544
-0.816
-0.545
-1.363
-1.092
-0.547
0.547
0.355
-0.902
-0.273
-0.821
0.274
-0.274
-0.822
-0.548
0.548
-0.052
0.326
-0.274
-0.274
0.274
0.274
-0.548
0.0
0.0
0.0
0.274
0.0
0.274
0.0
0.0
-0.493
0.219
0.274
-0.548
0.548
-0.274
0.0
-0.274
0.0
0.0
0.0
0.548
0.0
-0.274
0.274
1.369
-0.274
0.274
-0.547
-0.274
0.547
-0.274
-0.274
0.0
0.274
0.274
0.0
0.274
0.273
0.273
-0.82
0.055
0.492
-0.273
0.273
0.0
-0.821
0.274
0.0
0.547
-0.273
0.547
0.0
1.093
0.546
0.273
1.362
-0.545
-0.818
0.818
-0.436
-0.927
-0.546
0.273
0.0
0.273
0.0
1.363
0.0
0.272
0.544
0.0
-0.544
0.0
-1.363
0.0
-1.365
0.819
-0.546
0.0
0.0
-0.273
-1.367
1.162
0.205
0.546
1.091
0.785
0.033
0.0
0.0
-10.97
-4.708
2.772
-2.495
-0.555
1.111
1.94
2.211
-2.488
3.591
3.026
-0.275
1.372
-2.472
2.198
3.285
-0.29
-2.009
-1.81
1.098
-0.658
1.755
-1.096
0.822
2.189
0.546
0.819
2.451
0.0
3.527
-2.44
2.982
2.701
-5.14
0.814
0.542
1.624
0.811
-5.363
-0.873
0.0
-0.545
-0.818
-1.364
-1.093
1.366
0.546
-0.819
0.0
-4.107
-0.824
0.275
0.0
2.469
-0.822
0.274
0.548
1.642
0.273
-0.82
-1.095
0.274
-1.096
-0.274
0.548
0.548
0.274
-0.274
0.274
-0.548
1.095
0.274
-1.643
0.164
0.931
2.187
0.273
-0.546
0.819
0.273
-0.818
-1.366
0.0
0.0
-0.547
-0.274
1.64
0.0
0.273
-0.273
-0.546
0.0
0.273
-0.273
0.273
-0.273
0.273
0.0
0.273
0.546
0.0
1.908
-0.272
1.089
0.816
-0.272
0.0
-0.272
0.272
0.0
-0.272
0.272
-0.272
0.272
0.272
1.629
0.0
0.542
0.271
0.812
-0.542
0.0
-0.271
-1.084
0.0
-1.086
0.272
-1.359
0.544
0.815
-1.087
-1.088
-0.504
-0.313
0.0
0.817
1.904
-0.815
0.815
0.0
0.272
-0.815
-0.544
0.0
1.359
-0.272
0.0
0.543
0.271
-0.543
0.543
-0.198
-0.345
-0.543
0.0
-0.272
0.272
0.0
0.0
0.0
-0.272
0.0
0.0
0.272
-0.272
0.0
-0.272
0.272
-0.272
-0.544
0.816
-0.272
0.0
0.0
0.0
-0.272
0.0
-0.272
0.272
-0.272
0.0
0.272
0.272
-0.272
0.544
-0.272
0.272
0.049
0.223
0.0
-0.544
0.272
0.0
-0.544
0.0
0.0
0.272
0.0
-0.544
-1.362
-0.545
-0.546
0.0
-0.595
0.322
0.0
0.273
0.273
0.273
0.818
-0.273
0.0
-0.273
0.273
0.273
0.272
-0.272
0.272
0.0
0.272
-0.272
0.545
-0.817
-0.273
0.545
-0.818
-0.273
0.273
0.0
5.435
-2.17
0.0
1.899
-1.356
-1.358
1.358
-1.358
0.0
-0.528
-0.288
-1.362
-1.364
-0.82
1.638
0.273
1.906
-0.272
0.0
1.088
-0.544
-1.088
-1.363
0.273
0.273
-0.818
-0.546
0.273
1.364
-0.818
-0.273
0.273
0.049
0.769
0.817
-0.545
-0.545
0.273
0.272
0.0
-0.818
-0.273
0.0
-0.273
0.273
0.545
-0.545
0.0
-0.273
0.546
-0.546
0.273
0.0
-0.819
0.273
0.273
0.546
0.0
-0.818
-0.819
-0.273
0.0
0.0
-1.078
-0.838
-1.097
0.548
1.643
0.0
-1.917
0.822
0.274
1.095
0.547
-0.273
0.0
-0.821
-0.821
-0.529
0.255
0.274
0.274
0.0
0.274
0.0
-1.096
0.0
0.0
0.548
1.642
-1.642
0.274
-0.274
0.274
-0.822
0.822
-0.822
-0.548
0.274
0.822
0.274
-1.096
0.0
0.0
0.822
0.274
0.0
-1.096
0.274
-0.274
0.274
0.548
-0.274
-0.823
-0.549
0.0
0.549
-0.274
0.0
-0.274
0.0
-0.824
0.549
-0.549
0.275
-0.275
0.549
0.0
0.0
0.0
0.549
0.0
-0.549
0.275
0.549
-0.274
0.274
0.795
0.301
0.0
-0.274
-0.274
0.0
0.0
-0.274
0.274
0.0
-0.274
0.0
0.274
0.0
0.0
-0.548
-0.274
0.274
0.0
0.548
0.548
-0.274
1.095
-0.274
-1.37
0.274
-1.097
-2.474
0.551
-2.48
0.0
3.305
-1.1
0.0
0.0
-1.378
-0.276
0.827
-0.276
0.276
-0.276
0.551
0.275
-0.275
-2.207
-0.553
1.105
1.654
-0.827
1.102
-0.827
0.276
-0.276
-0.276
-0.276
0.276
0.0
-0.276
0.0
0.0
0.276
0.0
0.551
0.276
0.0
0.551
-0.275
-0.275
0.275
-0.275
0.275
-0.275
0.0
-1.654
-0.552
0.0
-0.829
-1.384
-1.109
-0.277
0.277
-1.11
0.0
1.665
1.385
-1.107
-1.942
0.833
-0.833
-0.556
1.388
-1.111
1.111
-0.277
0.0
-0.833
-0.278
0.556
0.0
0.0
-1.668
-0.278
-1.951
-0.279
-1.117
-0.28
-1.399
-1.121
1.121
-0.28
1.68
-1.119
0.56
0.839
-1.119
-0.588
0.868
-1.4
-0.841
0.0
-0.842
-0.281
-0.281
1.404
0.561
0.0
-0.561
-0.842
-1.124
0.0
-0.281
-0.281
3.343
-0.566
0.034
0.28
-0.561
1.122
0.28
-1.121
-1.123
-0.843
1.124
0.842
-1.404
-0.197
-0.084
-0.281
0.0
-0.281
-0.563
0.281
0.0
-0.281
0.0
-0.282
0.0
-0.845
-1.976
0.0
0.0
-1.131
-0.566
0.849
1.131
-0.198
0.48
-1.13
-1.132
-0.85
0.567
-0.283
0.85
0.283
-1.7
0.0
-0.567
-2.843
1.138
-0.199
2.754
-0.284
-0.567
5.656
1.126
0.0
-0.563
0.0
-2.538
-0.848
-0.849
-0.283
0.849
-2.266
-0.284
-1.42
0.0
-0.569
1.705
0.851
-2.272
1.988
0.0
1.134
-1.134
1.7
-0.283
-1.701
0.851
0.85
-0.283
0.283
1.132
1.13
-0.282
-0.283
-0.283
-0.566
-0.566
-0.566
0.34
0.226
-0.283
-0.283
0.0
-0.85
-0.284
0.284
0.17
0.68
0.849
0.566
1.977
3.378
-0.843
-0.281
-1.971
0.846
0.282
0.563
0.281
1.124
0.281
-1.405
-1.408
0.845
-0.845
0.563
0.844
-0.281
0.0
0.563
0.281
0.0
1.404
0.841
-1.122
1.122
1.68
-1.12
0.28
0.0
0.84
0.839
0.0
-0.559
0.28
0.0
-0.559
1.118
0.559
-0.279
-0.559
-0.28
-0.559
0.0
-0.28
0.28
0.839
0.279
-0.279
-0.28
-0.28
0.559
-0.559
-0.559
-2.522
0.0
0.561
0.28
0.28
0.28
0.28
0.0
0.0
0.0
-0.56
0.0
-1.684
-0.281
-1.688
0.844
0.281
0.562
0.0
1.123
-0.281
0.281
0.0
0.0
0.561
-0.28
-1.404
0.281
0.562
0.028
0.814
0.561
0.56
-0.28
-0.28
-0.28
-0.841
0.281
-0.561
0.0
0.281
0.0
-0.561
-2.813
-0.225
-0.056
0.845
-0.563
0.563
0.844
-0.563
0.0
-0.282
0.0
0.282
1.125
-0.562
0.0
0.0
0.0
-0.281
0.281
-0.563
0.563
0.0
-0.563
-0.282
1.407
-0.281
0.281
0.281
0.0
-0.281
-0.281
-1.126
0.563
0.338
-0.338
-0.563
-0.845
1.69
-0.563
-0.845
0.0
-0.564
0.564
-0.846
0.564
0.169
0.958
-0.282
0.0
-0.563
0.0
-1.128
1.41
1.126
0.562
-0.281
0.0
0.281
1.685
0.802
-0.241
0.0
0.56
-0.28
0.28
-1.121
0.28
-0.561
-0.561
-0.281
-0.562
0.0
0.281
0.562
-0.843
0.281
-1.969
-0.564
-0.282
0.282
0.282
0.0
-0.846
-0.564
5.626
-0.841
4.477
1.394
-0.836
0.0
0.0
-0.279
3.341
1.111
1.691
1.908
-2.213
-1.386
-1.111
-0.278
1.388
-0.555
-0.833
0.278
-0.278
0.0
0.556
-0.278
0.0
-1.669
0.835
-0.278
-0.835
1.669
0.556
-0.278
0.0
0.278
0.0
0.278
0.278
1.386
-0.554
0.0
0.831
0.277
0.554
0.553
-0.277
0.829
1.104
-0.552
0.276
0.276
-0.552
-0.552
-0.553
0.553
0.0
0.0
-0.553
-0.83
0.0
0.83
0.829
-0.276
0.828
0.276
0.0
-0.276
0.552
0.551
-1.103
0.552
0.276
0.0
-0.276
0.276
0.276
-0.276
0.276
-0.276
-0.276
0.276
-0.552
0.552
-0.276
0.359
0.193
-0.551
0.551
-0.276
-0.276
-0.828
0.276
0.552
-0.276
0.276
-0.552
-0.276
0.0
-0.276
0.552
0.0
0.0
0.276
-0.276
0.276
-0.276
0.0
0.0
0.0
0.828
0.0
-0.276
0.276
-0.552
0.276
0.0
-0.276
-0.552
0.276
0.0
0.05
0.226
0.276
0.0
0.551
0.276
-0.276
-0.551
0.276
0.551
0.551
0.0
-0.551
0.826
0.0
0.55
0.275
-0.55
0.275
0.0
-0.55
0.275
0.275
0.275
0.0
-0.275
0.275
0.275
0.0
0.275
0.275
0.275
-0.275
0.0
0.275
0.275
-0.275
0.0
0.275
0.0
0.0
0.274
0.0
0.0
-0.824
0.313
0.785
0.0
0.274
0.548
0.822
1.094
-1.094
-0.548
-0.274
0.0
-0.274
0.0
0.822
0.548
1.367
0.0
0.546
-0.273
0.273
1.637
-1.364
-0.546
-0.273
1.365
-0.546
0.546
0.273
0.545
-0.273
0.817
-0.272
1.089
0.272
-0.544
0.0
0.544
-0.272
0.544
0.0
0.136
-0.408
-0.816
-0.817
0.545
0.544
-0.544
0.272
0.272
0.0
-0.544
0.272
-0.272
-1.09
0.545
0.545
-0.545
0.0
-0.78
0.235
-0.273
-0.273
0.273
-0.546
0.0
0.0
0.273
0.0
0.546
-0.273
-0.819
0.273
0.273
0.273
0.0
-0.273
0.273
-0.273
0.0
-0.273
-0.273
-0.273
0.0
-0.273
0.0
0.0
-1.367
0.274
0.0
-0.274
0.0
1.367
-0.547
0.273
0.0
-0.273
0.0
0.273
0.273
0.0
0.0
0.0
0.819
0.0
0.0
-0.224
0.224
0.546
-0.273
-0.191
-0.355
0.355
-0.628
0.0
0.273
-0.273
0.0
0.273
-0.546
0.546
-0.273
0.0
-0.273
0.0
0.0
0.0
-0.547
0.273
0.273
-0.273
0.0
0.82
0.0
0.0
0.0
0.546
-0.273
-0.273
-0.273
0.0
-0.546
0.0
0.0
-0.273
-0.273
-0.274
0.274
-1.095
0.0
0.548
0.547
-0.274
0.274
0.547
-0.547
-0.274
0.274
0.0
0.0
-0.274
0.0
0.274
0.0
0.273
-0.273
0.0
-0.274
0.0
0.0
0.0
-0.274
-0.509
-0.586
-0.548
-0.274
-0.274
-0.549
-0.824
0.0
0.041
1.058
-0.549
-1.1
-0.55
-0.826
0.826
0.0
0.275
-0.551
-0.551
-0.276
0.551
0.551
-0.275
0.0
0.0
-0.275
0.0
-0.276
-0.22
-0.331
0.827
0.0
-0.276
-0.551
-0.469
0.469
0.0
-0.276
-0.552
0.276
0.276
0.276
0.827
-0.276
-0.276
-0.276
-0.552
-1.049
-1.438
1.383
-0.829
0.829
0.552
0.276
-5.261
2.22
0.277
-0.831
-0.416
-0.971
1.11
1.109
0.277
0.83
-1.495
-3.499
2.501
-0.833
0.555
0.585
-0.863
-1.389
-0.278
-0.835
0.835
-0.835
1.391
0.834
-1.39
-0.278
0.278
-0.557
0.0
0.278
0.278
-0.557
-0.039
-0.239
-1.115
0.0
-0.837
0.0
0.837
1.393
-1.393
0.0
-0.837
-0.279
0.279
0.279
0.0
0.329
1.661
-1.432
-0.558
0.279
-1.033
-0.559
-2.043
0.56
-0.28
0.56
0.28
-0.56
1.119
0.839
-0.839
-0.559
0.28
-1.12
-0.28
0.0
0.56
-1.121
-0.28
-0.561
-0.312
-0.812
-0.562
1.405
0.0
-0.219
0.219
0.561
0.0
-1.371
0.528
0.281
0.281
-0.281
-0.281
-0.281
-0.281
0.0
-0.281
0.0
1.124
-0.281
-0.562
-0.281
0.281
-0.281
0.281
0.0
-0.281
-0.563
0.0
0.0
0.281
-0.281
-0.281
-0.282
0.282
0.563
-0.281
0.0
0.281
0.562
0.843
-0.562
0.562
-0.843
-0.844
0.0
-0.563
-0.282
-0.282
-1.128
1.128
-0.846
1.128
-0.282
0.0
0.0
-0.282
-0.282
0.282
-0.282
0.282
-0.282
1.127
-0.282
0.0
-0.282
0.0
0.0
-0.282
-0.282
0.846
1.126
-0.844
0.0
0.563
-0.281
-0.479
0.197
0.563
0.0
-0.281
-0.231
0.231
0.281
-0.563
0.563
-0.281
0.844
-0.563
0.0
-0.394
0.113
-0.282
0.0
-0.563
0.282
-0.282
0.282
0.0
-0.564
-0.564
-0.564
-0.847
-0.283
-0.283
0.565
1.13
0.282
0.744
-0.744
0.282
0.282
-0.282
0.0
0.0
0.0
0.564
-0.282
0.282
0.0
0.056
0.225
-0.282
0.0
0.563
-0.282
0.0
0.0
0.0
0.282
-0.282
0.0
0.282
-0.282
0.282
0.0
0.0
0.563
-0.845
0.282
-0.282
0.0
-0.282
0.282
0.0
0.0
0.563
-0.563
0.282
0.0
-0.282
0.282
0.282
-0.563
0.0
0.563
-0.113
0.394
-0.281
-0.282
0.282
0.0
-0.039
-0.242
0.0
0.282
0.0
-0.282
-0.282
-0.282
0.282
-0.282
-0.564
0.0
-0.282
-0.564
-0.068
-0.497
-0.113
0.113
0.0
0.565
0.0
0.0
0.282
0.0
-0.282
0.0
-0.282
0.0
0.0
-0.565
-0.283
0.565
0.0
-0.283
0.283
-0.283
0.0
0.0
0.0
0.0
-0.565
-0.04
-0.243
0.566
-0.283
0.0
0.0
-0.566
0.283
0.283
0.0
0.0
0.283
-0.283
-0.566
-0.849
-0.567
0.567
-0.283
-0.283
0.0
0.0
0.051
0.516
0.849
-0.283
-0.283
0.283
0.0
0.0
-0.283
0.0
0.0
-0.283
0.283
0.283
-0.566
0.283
0.0
0.0
-0.283
0.334
-0.051
0.283
0.0
-0.283
0.0
-0.567
0.0
0.0
-0.283
0.0
0.0
0.0
-0.284
0.284
0.0
0.0
0.567
0.0
0.0
-0.567
-0.198
-0.085
0.0
-0.284
0.284
-0.284
0.0
0.0
0.284
-0.567
0.0
-0.284
0.0
0.284
-0.568
-0.852
0.0
0.0
0.568
0.0
-0.284
-0.284
-0.569
-0.285
-0.569
-0.285
0.0
1.139
-0.569
-0.57
0.285
-0.285
1.196
-1.196
-1.14
-1.142
-0.286
0.286
-1.143
0.858
0.571
-0.857
0.857
0.286
1.426
-0.57
0.0
0.285
0.57
0.285
-0.285
-0.285
3.696
0.284
-0.567
1.418
1.132
-0.283
-1.983
0.851
0.85
0.566
0.0
0.848
1.412
0.564
-0.282
-1.129
-0.282
0.565
0.0
-1.13
-0.566
0.0
0.0
1.978
-0.565
0.847
-0.847
-1.413
-0.566
0.283
-0.566
-0.283
0.0
-0.283
-0.283
0.85
0.849
0.283
-0.283
0.283
0.0
0.283
1.412
-0.282
-0.282
-0.848
0.0
0.0
0.283
-0.565
0.565
0.283
-0.283
0.565
0.565
-0.282
-0.282
0.282
0.0
0.282
0.0
0.282
0.282
0.0
-0.282
0.0
-0.282
0.0
1.128
1.408
-0.281
2.248
0.651
1.591
0.839
0.28
-0.28
-1.119
0.0
-2.243
0.561
-0.281
-0.561
0.561
0.0
-0.281
-0.843
0.843
0.561
0.561
0.191
-0.471
0.0
-0.28
-0.281
0.0
0.281
1.121
-0.56
-0.561
0.0
0.28
0.0
-0.561
0.561
0.561
0.0
0.28
0.0
0.28
0.28
0.28
0.0
0.0
0.559
-0.839
-0.28
-0.28
0.0
1.12
0.0
-1.12
-0.28
0.84
0.0
0.28
0.0
0.0
0.559
-0.559
-0.28
0.28
-0.28
-0.56
0.0
0.28
0.28
-0.28
-0.28
0.0
0.56
0.56
0.0
0.036
0.523
0.0
-0.839
0.0
0.0
0.28
-0.28
0.0
0.28
-0.56
0.0
0.28
0.0
0.559
-0.559
0.0
0.0
-0.56
-0.244
0.244
0.0
0.28
-0.28
0.0
0.0
0.0
-0.28
0.28
-0.28
0.84
0.0
0.0
0.0
-0.28
0.0
0.28
0.28
-0.84
-0.28
-0.56
0.0
0.28
0.0
0.0
-0.28
0.56
0.0
0.28
0.0
-0.28
0.28
0.56
-0.56
0.0
0.28
0.0
0.0
0.0
-0.28
-0.28
-0.28
0.0
-0.841
-0.281
0.561
0.561
0.0
0.0
0.0
-0.561
0.0
0.0
0.0
-0.28
-0.842
-0.562
-0.843
0.281
0.281
-0.281
0.0
-1.407
-0.282
-0.282
0.282
-0.846
-1.694
-0.283
0.848
-0.565
-0.283
0.283
0.848
-0.282
-0.283
1.13
0.564
-0.282
0.0
-0.282
0.564
-0.282
-0.564
0.282
-0.282
-1.13
0.283
-0.848
0.283
-0.283
0.566
-0.566
-1.132
0.068
-0.068
0.351
-0.351
0.0
0.283
0.283
0.0
0.283
0.566
0.283
0.565
0.565
0.0
-1.413
-1.132
-0.283
0.0
-0.283
0.283
1.415
-0.283
0.283
0.0
-0.566
0.0
0.0
0.283
0.848
-0.283
-0.283
-0.566
0.0
0.0
0.283
0.566
-0.283
-0.283
0.283
0.283
-0.283
-0.283
1.413
-0.565
-0.283
-0.283
0.0
0.0
0.283
0.0
-0.283
0.0
0.283
0.0
-0.283
-0.566
-0.283
0.566
0.283
-0.566
-0.566
1.132
0.283
0.283
-0.565
0.283
-1.131
0.0
0.283
-0.283
0.0
-0.283
0.283
0.849
-1.415
0.849
-0.283
0.0
0.283
-0.283
0.0
-0.283
0.849
-1.132
0.283
0.283
-0.283
0.849
-0.283
0.566
0.0
0.0
0.0
0.0
0.0
0.0
0.0
0.283
-0.566
-0.283
0.283
0.283
0.848
0.565
0.0
0.846
-0.282
-0.282
0.0
0.282
0.282
0.0
0.282
0.282
0.845
-0.563
-0.564
1.408
1.125
1.965
0.56
-0.56
-1.965
0.0
0.281
-0.562
-0.281
-0.844
0.281
-0.281
-0.282
-1.974
1.128
1.127
-0.794
-0.051
0.0
0.563
-0.563
0.282
0.282
0.282
1.968
2.243
-0.28
0.28
0.84
-1.68
0.841
0.84
1.118
0.559
0.558
0.0
0.0
-0.558
0.558
1.394
0.278
1.946
1.942
0.554
0.83
1.382
1.104
-0.828
-1.381
0.276
-0.276
-0.553
-1.385
0.0
-0.554
-1.11
-0.834
-1.391
1.644
0.858
-0.833
-0.556
0.0
0.0
-0.278
0.0
-0.557
0.0
0.0
0.0
2.502
0.277
0.277
0.0
-0.277
-0.555
-0.278
-0.278
-0.556
0.278
-0.278
0.278
0.0
-0.834
-0.278
0.0
0.0
0.278
0.278
-0.556
-1.114
0.0
0.0
0.0
0.0
0.557
0.0
-0.279
0.0
0.279
-0.557
0.279
0.279
-0.279
0.0
0.0
0.279
-0.279
0.0
0.0
0.0
0.0
-0.279
0.0
0.0
0.0
-1.115
-1.117
0.0
0.559
0.837
0.558
-0.837
0.279
-0.279
0.0
0.279
0.558
0.0
0.279
0.836
0.278
-0.278
0.835
-0.278
-0.278
0.278
-0.278
-0.278
1.391
-1.391
0.0
-0.836
-0.279
0.0
0.0
0.279
0.836
0.557
0.0
0.0
-0.835
-0.279
0.557
0.0
0.0
-0.557
0.279
0.0
-0.557
-0.279
0.0
0.0
-0.139
0.418
0.279
0.0
0.0
0.0
-0.279
0.836
0.835
0.556
-0.762
0.762
-0.834
0.0
0.0
0.0
0.278
0.278
0.0
-0.556
0.278
0.278
-0.278
0.0
0.556
0.278
0.0
-0.278
-0.556
-0.278
-0.278
0.0
0.278
-0.557
0.0
0.835
-0.278
-0.278
0.278
-0.278
0.278
-0.278
0.0
0.278
-0.278
0.556
0.278
-0.278
-0.278
-0.278
0.0
0.0
0.406
0.706
-0.208
1.042
0.0
0.278
0.277
-0.277
0.0
-0.555
-0.139
0.139
-0.278
0.0
-0.208
0.208
0.833
0.0
0.277
-0.277
0.277
-0.277
0.0
0.0
0.277
0.277
-0.277
0.0
0.0
0.0
0.0
0.277
0.277
0.277
0.277
0.0
0.277
0.0
0.277
0.83
0.0
0.0
0.0
1.382
0.552
0.0
-0.276
0.828
0.276
0.0
-0.551
0.0
-0.552
-0.552
0.0
0.0
0.552
0.552
-0.276
-0.756
-0.072
-0.276
-1.383
0.0
-1.385
0.554
0.554
0.277
-0.831
1.661
0.0
-0.553
-0.277
-0.277
-0.277
0.0
0.277
0.0
0.0
-0.554
0.0
-0.277
-0.277
0.554
0.0
-1.386
-0.278
-0.278
0.555
0.277
-0.555
0.555
0.0
0.0
-0.277
0.0
0.277
0.0
0.555
0.0
-0.832
0.0
0.277
-0.833
0.833
-0.277
0.277
0.0
0.0
0.0
0.0
-1.388
0.0
-0.834
-0.835
-1.115
-1.116
0.837
0.836
0.07
1.044
0.278
0.278
0.834
0.0
1.388
0.832
-0.554
-0.277
1.109
0.0
0.277
0.554
0.553
0.0
0.276
0.0
0.276
0.552
-0.552
-0.553
-0.83
0.968
0.185
0.229
0.0
0.0
-0.276
0.276
1.656
0.276
0.276
0.551
-0.275
0.0
-0.276
-0.551
0.551
0.826
-0.275
0.0
0.275
0.55
0.55
-0.55
0.0
-0.275
0.0
0.275
1.1
-0.55
0.55
0.549
0.274
-0.549
0.0
0.275
0.0
0.274
0.0
0.274
-0.823
0.275
0.0
0.0
0.274
0.274
0.548
-6.606
0.553
0.276
0.552
0.552
0.0
-0.276
-0.166
-1.768
-3.325
-0.278
-3.34
0.0
0.279
1.949
1.389
1.11
0.277
0.0
1.938
0.0
-1.661
0.554
0.554
0.277
0.0
0.0
0.277
1.657
-1.934
-1.107
-3.609
0.834
1.111
0.555
1.386
0.554
0.83
-0.83
-0.554
0.277
0.0
1.659
0.276
1.104
-0.276
0.551
-0.551
0.551
0.551
0.551
-0.551
-0.276
0.276
-1.378
-0.552
-0.525
-0.028
0.0
0.276
-0.829
0.0
0.0
0.276
-0.276
0.276
-0.553
-0.277
0.277
-0.758
0.205
0.0
1.106
0.276
1.104
-0.828
0.0
-0.553
-0.276
0.829
0.828
0.0
-0.276
0.552
0.204
-0.756
0.028
0.248
0.827
0.0
-0.276
0.0
0.0
-0.552
1.378
-1.103
-0.276
0.0
-0.276
-0.552
-0.553
0.0
-0.553
0.0
0.553
0.276
0.276
-0.829
0.028
-0.028
0.276
0.276
0.0
0.0
0.276
0.276
-0.249
0.249
0.0
0.0
0.0
0.828
-0.276
0.552
-0.276
0.551
-0.276
0.827
-0.276
0.551
-0.275
0.551
-0.551
0.275
0.275
0.275
0.0
-0.275
-0.275
0.551
-0.275
0.0
-0.551
0.0
2.475
-0.275
-0.275
0.549
0.0
0.0
0.275
0.0
0.0
0.274
0.549
0.0
0.0
-0.208
0.483
0.0
0.274
0.0
0.274
-0.274
0.0
-1.921
1.098
0.274
0.0
0.274
-0.548
0.0
0.274
-0.274
-0.274
0.0
0.0
0.0
0.047
0.228
0.0
0.0
0.274
-0.274
0.0
0.274
-0.274
-0.274
0.274
-0.549
0.274
0.027
0.247
0.0
-0.225
-0.049
0.274
-0.274
0.0
0.0
0.0
0.274
0.0
-0.274
0.274
0.0
-0.247
0.247
0.0
0.0
0.0
-0.274
0.0
0.274
0.274
0.0
-0.274
-0.274
-0.274
0.0
0.0
-0.247
-0.027
0.0
0.0
-0.549
-0.55
-0.275
-0.275
-0.826
0.0
0.0
0.275
0.0
0.0
-0.275
1.101
-0.275
0.275
0.0
0.275
0.0
-0.275
-0.275
0.0
0.275
-0.275
0.0
0.275
-0.55
0.275
0.275
0.0
0.0
-0.55
0.55
-0.55
0.275
0.0
-1.101
-0.276
-0.276
-0.552
-0.552
0.0
0.0
0.0
0.552
0.0
-0.276
0.276
-0.276
-0.276
0.276
0.0
0.0
0.0
0.0
0.0
0.0
0.276
0.0
0.0
0.0
0.0
0.276
0.689
0.138
0.276
0.0
0.0
0.0
0.275
0.0
-0.275
0.0
-0.276
0.0
0.0
0.276
0.0
-0.276
0.276
0.0
0.0
0.0
0.275
0.551
0.0
0.275
0.55
0.0
0.275
0.0
0.0
0.0
0.0
0.549
0.0
-0.275
0.275
0.275
-0.549
0.275
0.0
0.0
0.275
-0.275
0.275
-0.549
0.275
-0.275
-0.275
-0.275
-0.275
0.275
-0.275
-0.523
1.072
-0.825
0.275
0.0
-0.275
0.275
-0.275
-0.275
-0.275
-0.275
0.0
-0.262
0.262
0.551
0.275
0.55
0.0
-0.275
-0.275
0.0
-0.275
-0.275
0.0
0.0
-0.275
0.275
-0.826
-0.502
0.226
0.276
0.826
-0.542
0.267
0.0
0.0
-0.275
-0.551
0.0
0.0
0.276
0.0
0.551
0.551
2.198
-1.923
-0.55
0.275
0.275
-0.55
-0.551
-0.551
10.407
1.903
1.627
0.818
1.887
0.81
0.809
1.346
1.881
1.609
-2.146
-1.075
0.0
0.0
-1.804
-1.7
0.54
1.079
0.27
1.346
1.344
-0.806
-1.076
1.345
-0.269
-1.345
-0.752
1.021
-0.539
0.269
-1.078
0.0
0.809
1.346
-2.154
-0.213
0.213
-1.89
0.54
1.349
0.809
0.0
-0.269
0.269
0.539
-0.539
-0.539
-0.27
-0.27
-0.54
0.809
0.0
-0.54
-0.27
-0.54
-0.27
0.0
-0.541
0.27
0.54
0.0
0.0
0.54
-0.27
0.0
0.54
0.0
-0.27
-0.27
0.0
-0.54
-0.541
-0.27
-0.271
0.271
-0.812
-0.677
0.406
-0.813
0.813
-0.813
-0.271
-0.814
-0.815
-0.816
-1.634
-0.273
0.273
-0.545
0.0
0.818
0.545
0.0
0.544
-0.544
-0.817
-0.496
0.224
0.545
-0.273
0.817
-0.545
0.545
0.272
0.544
-0.272
0.272
-0.272
-1.634
-0.273
-0.273
1.091
-0.545
0.273
-0.545
-0.409
-0.409
0.0
0.546
-0.273
-1.639
-0.274
-0.274
-0.274
0.0
0.274
-0.274
0.274
0.547
0.273
-0.273
-1.369
-0.548
-1.372
1.646
0.0
-0.274
0.274
0.548
0.548
0.0
0.821
-1.094
-0.274
-0.822
-0.274
0.0
0.0
1.096
0.821
-0.821
0.0
-0.822
-0.274
-0.823
-1.649
-0.275
-1.101
-0.551
0.276
0.0
0.0
0.276
0.0
0.826
0.0
0.0
0.275
0.0
0.55
0.275
-0.275
-0.55
0.0
0.0
-0.826
-0.276
-0.827
-0.276
0.0
-1.381
-0.028
-0.249
-0.277
0.277
-0.277
1.106
0.58
-0.856
0.0
0.483
0.069
1.379
0.0
-1.103
-0.552
0.276
0.0
0.0
0.0
0.0
0.0
-0.552
0.0
0.276
-0.276
0.0
0.0
-0.276
0.0
-0.276
-0.277
0.277
0.0
0.0
0.0
0.0
0.0
0.0
0.276
0.553
0.552
-0.276
-0.276
0.552
0.276
0.276
-0.552
-0.276
0.828
-0.276
0.0
-0.276
-0.414
-0.138
0.0
0.276
0.552
0.276
-0.552
-0.058
0.058
0.552
-0.828
-0.276
0.0
-0.553
-1.383
-0.554
0.277
-1.109
0.0
0.0
-0.277
5.53
8.224
3.81
4.872
-0.27
2.964
-2.694
-2.974
-1.355
-2.173
-2.179
-0.819
0.273
0.818
0.818
-1.636
1.636
1.633
0.544
1.086
0.271
0.271
-0.271
-1.086
0.543
0.271
1.084
0.019
0.523
1.893
0.0
-1.081
0.27
-1.082
-0.542
-1.084
0.271
0.271
-0.407
-0.407
0.814
-0.814
0.0
0.271
0.271
-0.271
0.0
0.0
-0.271
-0.543
-1.087
-1.633
0.0
0.272
0.817
0.0
-0.544
-0.817
0.0
-0.273
-0.546
0.546
0.818
-1.09
-1.638
-1.094
-0.274
-0.822
-1.097
-1.648
0.825
-0.825
-0.275
-0.275
0.825
-0.275
-0.275
-0.275
1.375
-0.55
-0.275
1.648
0.274
-0.823
0.549
0.274
0.0
0.274
-0.274
-0.274
-0.824
-0.825
-0.275
-0.55
-0.275
-0.551
0.0
-0.551
-0.552
0.552
-0.524
-0.304
-0.552
-0.276
0.276
0.276
-0.552
0.0
0.552
0.828
0.827
0.551
0.0
0.0
0.0
0.0
0.0
-0.275
0.0
0.275
0.0
0.0
-0.275
-0.276
0.0
-0.551
0.276
0.827
-0.551
-0.551
0.0
0.028
-0.028
0.276
15.291
-0.541
-2.168
0.271
-0.271
0.0
0.814
0.271
0.271
-1.356
-0.815
-0.544
1.358
-1.358
-2.178
1.362
-1.362
-2.457
-2.19
-1.097
0.0
0.0
-0.275
0.275
-1.099
-0.825
-1.101
0.0
-0.827
0.0
1.378
0.826
0.0
-2.204
1.653
0.825
-0.55
-0.551
0.0
0.0
0.275
0.55
0.275
0.0
-0.275
0.0
0.825
0.824
-0.275
0.275
-0.549
0.0
0.549
-0.549
0.275
0.0
0.0
-0.549
3.017
-1.096
0.0
0.0
0.0
-0.823
0.823
-0.274
1.644
-0.274
0.547
-0.274
-0.274
-0.822
-0.823
0.548
-1.372
0.0
-0.549
0.275
0.824
0.549
0.0
-0.274
-0.274
-0.274
-0.275
0.823
-0.274
0.823
0.0
-0.274
0.274
0.0
-0.274
0.0
-0.823
-0.824
1.647
-0.274
-0.274
-0.549
-0.275
-0.825
-0.825
-0.826
0.551
-0.551
0.551
-0.827
-1.932
0.552
0.828
0.551
-0.551
-1.38
-0.553
-0.277
0.277
0.829
-0.829
0.0
-0.299
-0.255
-0.277
0.0
-2.217
0.277
0.0
0.0
0.599
0.51
0.0
0.0
-0.277
0.277
0.0
0.0
-0.554
0.0
0.554
0.277
-0.277
0.277
1.107
0.0
-0.83
0.277
-0.831
-0.277
0.277
-0.277
-0.277
-0.277
0.277
0.443
0.111
0.277
0.0
-0.277
0.277
0.277
0.554
-0.83
0.0
0.277
0.0
0.554
-0.003
0.003
0.0
0.277
0.277
-0.277
-0.277
0.277
-0.277
0.0
0.277
0.0
0.0
0.0
0.277
0.0
0.553
0.552
-0.276
0.0
-1.382
-0.277
-0.277
0.83
0.553
0.276
0.552
0.552
-0.828
0.0
0.828
-0.276
-0.828
0.0
0.0
0.0
-0.138
-0.138
0.0
0.276
-0.276
0.276
0.276
-0.796
0.796
0.552
0.0
0.276
-0.276
-0.276
0.552
-0.276
0.0
-0.276
0.0
0.276
-0.276
-0.552
0.276
-0.829
0.276
0.276
0.0
0.0
0.0
-0.829
0.277
-0.553
-0.277
0.83
-0.277
-0.553
0.0
0.277
-0.277
0.0
1.106
0.276
-0.276
0.0
-0.276
-0.277
-0.277
0.0
-0.554
0.83
0.0
-0.553
0.0
0.277
0.0
0.553
-0.553
0.553
-0.553
-0.277
0.277
0.277
0.829
0.552
0.276
-0.276
-0.276
0.276
0.276
0.0
-0.552
0.828
-0.276
1.103
-0.276
-0.552
0.0
0.0
0.0
0.552
0.0
-0.828
0.276
-0.276
-0.276
0.0
-0.276
-0.553
-0.276
0.276
0.0
-0.553
-0.553
0.553
0.0
0.277
0.276
0.0
1.105
-0.552
0.0
0.0
0.828
-0.552
0.635
-0.083
-1.104
0.276
0.552
0.276
-0.276
0.0
0.828
-0.552
0.0
0.276
0.276
-1.656
0.276
0.0
0.276
0.276
-0.552
0.276
0.0
0.0
0.276
-0.276
-0.276
0.0
0.552
0.276
0.276
-0.552
0.0
0.276
0.0
-0.276
-0.276
0.276
-0.552
-0.276
0.276
0.276
-0.276
0.828
0.276
0.551
-0.276
0.0
0.0
-0.276
0.276
0.276
-0.276
0.0
-0.276
-0.828
-0.552
0.0
0.276
-0.276
-1.383
-0.554
0.277
0.0
-0.277
0.0
-0.277
-0.277
-0.554
0.0
-0.277
0.0
0.0
0.022
-0.3
0.0
-0.278
-0.278
-0.834
-0.834
-0.557
0.0
-0.279
-0.279
-0.279
21.186
-3.538
0.273
-1.091
-3.009
1.369
1.64
-0.273
-0.273
-0.82
-0.547
0.0
0.274
0.547
-0.273
0.0
0.0
-1.095
-1.096
0.274
-0.274
0.0
-1.098
-1.374
1.1
1.647
-0.548
0.274
-0.274
0.0
0.823
0.274
-0.274
-0.823
0.548
0.0
-0.823
-0.549
0.0
-1.099
0.0
0.825
-0.275
0.275
0.0
-0.275
0.0
-0.55
-0.275
0.275
-0.55
0.275
0.0
0.275
-1.101
0.826
-0.826
0.826
-0.55
-0.826
-0.276
-1.103
0.552
0.551
-1.103
0.0
0.276
0.276
-0.276
0.0
0.276
0.0
0.0
0.0
0.0
0.276
-0.276
1.103
0.275
0.0
0.0
-0.551
0.0
0.826
0.55
0.275
0.275
0.824
-0.824
0.0
1.373
-0.274
-0.549
-0.275
-0.55
-0.275
0.275
0.275
-0.825
0.275
-0.275
-0.275
0.55
-0.275
-0.275
-0.551
0.275
0.275
1.1
-0.275
0.55
0.0
0.275
-0.825
0.0
-0.825
0.0
0.0
-0.275
0.275
-0.275
-0.551
1.101
-0.275
0.275
0.0
0.275
0.0
0.275
-0.275
-0.275
0.0
-0.275
0.275
0.0
-0.275
0.55
0.0
-0.826
0.0
-0.275
-0.276
0.0
0.276
0.0
-0.276
-0.827
-0.276
-0.276
-0.828
0.0
0.0
-0.276
-0.276
0.0
0.0
0.276
-0.276
0.276
0.0
0.276
0.0
0.0
0.0
0.552
0.552
-0.552
0.276
-0.276
0.0
0.276
0.552
-0.276
-0.226
0.502
0.276
0.0
-0.276
-0.552
0.276
-0.552
-0.226
0.226
-0.276
0.276
0.0
0.828
0.0
0.0
0.0
0.551
0.551
-0.276
-0.827
0.0
0.551
-0.276
0.276
-0.276
0.276
0.827
-0.275
-0.524
0.524
0.0
-0.551
0.276
-0.276
0.827
0.0
0.826
-1.101
0.275
-0.275
-0.226
1.052
0.55
-0.275
-0.275
-0.275
0.0
-0.275
0.0
-0.275
0.275
0.0
0.0
0.0
0.0
-0.275
0.264
-0.815
-1.103
0.552
-0.552
0.276
0.0
0.276
0.0
0.276
0.0
0.276
0.0
0.276
0.276
-0.276
0.0
-0.827
-0.276
-0.552
0.0
0.276
0.552
0.0
0.0
0.276
0.276
-0.276
0.276
1.102
0.55
-0.55
-0.826
0.551
0.0
0.0
-0.275
1.101
-1.101
0.551
0.55
-0.275
0.0
0.0
-0.275
0.55
0.0
0.275
-0.825
0.0
0.0
-0.551
-0.276
-0.551
0.0
-7.758
1.391
-1.669
-1.115
-1.396
3.067
-1.95
-1.396
5.015
-3.061
0.557
1.114
1.39
0.833
-0.555
0.0
0.832
-1.388
-1.112
1.39
-0.278
0.555
0.555
1.109
-0.277
0.277
0.0
0.0
0.554
0.277
-0.277
0.0
1.936
0.552
-0.276
-0.552
0.828
-0.469
0.193
-0.276
-1.382
-0.83
0.0
0.0
-1.109
0.0
0.277
0.0
0.277
-0.832
0.555
-1.11
-0.555
0.0
-0.556
0.0
0.278
0.278
0.0
0.0
0.0
0.0
-0.556
0.556
0.0
0.555
0.0
0.555
-0.277
0.277
-0.555
-0.278
0.278
-0.194
-0.639
0.278
0.0
0.0
0.555
0.0
0.0
-0.555
0.555
0.0
-0.278
0.555
-1.667
-0.835
0.0
-0.278
0.0
0.0
0.0
-0.836
0.0
0.836
0.0
0.0
-0.279
0.279
-0.279
-0.279
0.0
-0.279
0.279
6.937
-3.045
0.0
3.874
0.276
-1.657
0.276
-0.276
-1.107
0.554
1.658
1.379
-0.276
3.302
-0.824
-0.55
-0.55
1.1
0.824
1.646
-0.274
-0.274
-0.549
-0.549
0.549
0.823
0.0
-0.548
0.0
0.274
0.0
-0.686
-0.137
0.412
1.234
0.548
1.094
0.547
-2.189
0.274
0.0
-0.274
0.548
0.821
-0.274
0.547
-0.41
-0.137
-0.274
-1.918
1.097
0.274
0.564
-0.29
0.0
0.0
0.0
-0.548
0.0
0.274
1.368
0.273
-0.273
0.547
-0.547
-0.273
0.0
0.273
0.273
-0.547
-0.274
0.547
0.0
1.093
-0.273
2.999
-0.544
-0.272
0.281
-0.008
-0.817
-0.545
1.09
0.0
0.272
0.0
0.816
-0.735
0.191
-0.272
0.272
-0.272
0.544
0.0
0.0
0.816
-0.272
0.0
0.272
0.0
-0.816
-0.272
0.544
1.087
1.357
-1.061
-0.568
0.296
0.247
0.814
0.271
-0.271
-0.814
-0.543
-0.272
0.272
0.0
0.272
0.543
-0.543
0.0
0.815
1.356
0.0
-0.271
0.0
-1.085
0.0
-0.815
-0.544
0.272
-0.272
0.0
0.544
0.272
-0.611
-0.748
0.0
0.544
0.163
0.38
0.272
0.272
0.0
0.0
0.0
-0.543
-0.272
0.0
-0.272
-0.272
0.0
-0.816
-0.545
-0.272
1.089
-0.272
-0.272
0.816
0.272
0.0
0.0
-0.272
0.0
0.272
-1.633
-0.545
0.0
0.0
0.0
-0.273
0.0
-1.365
0.0
1.365
-0.273
0.175
-0.72
0.0
-1.914
0.547
-1.369
0.78
-0.78
0.274
-0.192
0.192
0.548
0.274
-0.465
-0.356
-0.274
-0.274
0.274
0.0
-0.274
0.0
0.0
0.274
0.274
-0.548
-0.274
-0.823
-0.274
0.274
-0.274
-0.275
0.0
0.0
0.0
-0.275
0.0
0.0
1.098
0.274
0.0
0.0
0.274
0.274
0.274
0.548
0.547
0.274
0.0
0.0
0.0
0.0
0.0
0.82
0.273
-0.273
0.0
0.0
0.0
0.0
0.273
0.0
-0.273
0.0
-0.273
0.273
-0.273
0.0
-0.273
-0.273
0.82
-0.273
0.0
0.273
-0.273
0.322
1.19
0.671
0.817
-0.545
1.089
-0.817
0.223
0.049
0.0
1.36
0.544
-0.544
0.544
0.0
0.543
0.0
0.271
1.085
0.271
0.271
1.083
-1.354
0.542
1.353
0.0
0.81
0.54
-0.27
0.0
1.079
-0.539
0.539
0.539
-2.158
-1.081
0.541
-0.27
0.0
-0.541
0.271
-0.271
0.811
-0.541
-0.271
0.541
-0.812
0.541
-0.271
0.0
0.0
0.271
0.0
0.541
0.27
-0.811
0.0
-0.271
0.0
-0.271
-0.246
-1.108
-0.271
0.0
-0.247
-0.024
0.0
0.0
-0.271
-0.271
-0.272
-0.163
0.434
0.271
0.0
0.0
-0.815
0.543
0.0
-0.543
-1.087
0.0
0.544
0.0
0.815
0.0
0.272
0.271
0.271
0.0
-0.271
0.543
0.0
0.0
0.0
0.271
0.271
-0.271
-0.108
-0.163
-0.271
-0.271
0.0
0.0
-0.271
0.0
-0.543
-0.544
0.0
0.544
0.0
-0.544
0.272
0.0
0.0
1.086
0.543
0.271
-0.271
0.0
0.813
0.812
-0.271
0.0
0.812
0.541
-0.27
0.541
-0.27
0.27
0.54
0.27
0.54
-0.27
0.0
-1.621
-0.541
-1.354
0.0
-11.739
1.923
3.012
3.001
0.626
1.006
3.254
2.972
-4.055
-2.987
4.611
0.0
-2.438
2.438
2.7
2.691
1.098
-0.561
-0.269
-2.69
0.269
-0.809
-0.809
0.27
0.809
-0.539
1.617
-0.539
0.539
0.807
-0.538
0.269
0.269
-1.346
1.077
1.344
-0.269
0.537
0.805
1.072
2.941
2.399
0.798
3.449
-3.715
2.39
1.854
-2.384
1.855
-0.53
-2.122
-1.329
0.0
-0.532
-1.332
-0.533
-1.603
-0.267
-1.07
-0.804
0.804
0.803
-0.535
2.406
-0.267
-1.336
0.802
0.801
-1.603
0.267
-0.267
0.802
-0.267
0.267
-0.802
-1.07
-0.804
0.0
-0.536
0.536
-0.268
0.536
1.339
0.267
1.603
1.333
0.266
3.19
0.0
-1.328
0.266
-0.797
0.532
-1.596
0.0
-0.533
0.0
0.533
0.798
0.798
0.266
-1.33
0.0
0.0
0.532
0.266
-0.532
-0.314
-0.485
-1.333
-0.267
0.533
-1.286
1.02
0.0
-0.534
-0.267
-0.801
-0.267
-0.267
0.0
0.0
-0.267
0.267
-0.267
-1.071
0.0
-0.804
0.536
0.268
-0.268
-0.804
-0.268
0.268
1.072
-0.536
0.0
-0.268
0.536
0.268
-0.268
0.0
-0.268
0.268
0.536
-0.268
0.0
0.0
-0.536
0.268
0.268
0.268
0.0
0.268
-0.268
0.08
1.258
-0.535
0.802
-0.535
0.0
-0.803
0.535
1.069
-0.267
0.801
0.534
0.533
0.0
0.0
0.0
-1.869
0.0
-0.535
0.802
0.267
-0.267
-0.802
-0.535
-0.268
1.605
0.534
0.0
-0.267
-0.267
-0.535
0.0
0.802
1.068
1.599
0.532
-0.266
-0.266
-0.266
0.532
-1.065
0.533
-0.533
-0.533
-0.267
-0.267
0.0
-0.267
0.8
0.0
0.533
0.533
0.266
0.266
0.0
0.0
0.0
1.064
0.531
-0.904
-0.958
-1.066
0.0
0.027
-1.094
0.534
0.267
0.0
-0.267
-1.068
-0.534
0.534
0.534
0.267
0.0
-0.801
-0.802
0.267
0.801
0.534
-0.534
0.267
0.0
0.534
0.267
0.0
0.267
0.0
0.799
0.532
-0.532
0.0
-0.266
-0.266
0.266
-0.501
0.235
-1.067
-0.534
0.534
1.067
-0.8
-0.267
0.0
0.533
-0.267
0.267
0.8
-0.266
0.799
0.532
-0.532
-0.266
0.0
0.532
0.0
-1.598
1.066
0.266
0.0
0.532
0.266
1.329
0.796
0.265
-0.265
-0.265
0.796
0.265
-0.53
0.265
-0.265
0.265
1.06
-0.265
0.265
-0.289
-0.506
-0.506
-0.554
0.53
-1.061
-0.531
0.797
0.0
0.0
0.265
0.265
0.0
0.0
0.53
0.0
0.265
0.53
-0.265
-0.265
0.0
0.795
0.0
-0.795
0.53
0.0
-0.795
0.795
0.0
-0.53
0.795
0.265
0.529
0.793
-0.793
0.264
0.529
-0.264
0.0
-0.529
0.264
1.057
-1.586
0.265
0.0
-0.265
0.0
0.0
-0.794
-0.795
-0.265
-0.796
-1.062
0.266
0.266
-0.266
0.531
0.265
0.0
-0.265
0.0
-1.063
-0.532
0.266
-0.266
-0.266
0.0
0.266
-0.532
0.0
-0.266
-0.266
1.065
0.532
-0.532
-0.266
-0.048
-0.751
0.0
0.0
0.266
0.532
-0.266
1.064
1.063
1.061
-0.265
0.795
0.265
0.503
-0.021
-0.482
-0.265
0.265
0.53
0.0
0.553
-0.024
-0.794
-10.394
1.34
2.14
-0.534
-0.802
-0.803
-2.682
1.074
-2.688
-2.994
-1.596
1.623
2.159
-0.809
1.078
-0.269
0.0
1.346
1.075
2.682
-1.34
0.0
1.072
-0.804
0.0
0.0
-1.342
-0.537
0.269
0.0
0.537
-0.709
-0.366
-0.269
-0.269
0.538
0.0
0.0
0.349
-0.349
0.0
0.0
0.0
-0.538
-0.269
-0.269
1.345
-0.269
-0.759
0.759
0.0
0.269
-0.807
0.0
-1.077
-0.269
0.0
-0.27
0.539
-0.216
-0.054
-0.27
-0.809
0.809
0.0
0.0
0.0
-0.539
-0.27
0.0
0.0
0.27
-0.459
0.189
-0.27
0.54
-0.729
-0.351
0.27
-0.27
0.27
-0.54
-0.541
0.0
0.541
0.0
0.27
0.0
0.0
0.27
0.0
0.0
0.54
0.0
0.0
0.0
0.0
0.54
0.0
0.27
0.35
0.996
-0.538
-0.269
0.0
0.539
-0.808
-0.809
0.539
0.27
0.0
-0.27
-0.539
-0.27
-0.54
-0.81
0.27
0.0
0.0
-0.541
-0.541
-0.541
-0.271
-0.542
0.542
-0.271
0.271
1.353
0.27
0.81
-0.27
0.0
0.0
-0.27
-0.27
-0.541
-0.812
-0.271
-0.813
-0.542
0.271
-0.543
0.271
-0.814
0.272
-0.543
0.0
-0.272
0.446
0.369
-0.272
0.272
0.0
0.543
0.0
0.0
0.0
-0.271
0.0
-0.543
0.543
-0.271
0.271
0.0
-0.271
0.0
-0.815
0.815
-0.543
0.815
-0.543
0.0
0.272
-0.543
0.272
-0.543
0.0
1.086
0.271
-0.543
0.543
-0.494
-0.049
0.0
0.271
-0.271
0.271
0.0
-0.271
0.543
-0.271
0.0
-0.271
-0.272
0.0
-0.272
-0.272
0.0
-0.272
0.0
-0.544
0.272
-0.544
-0.272
0.272
-0.544
-0.272
0.0
-0.272
-0.818
0.545
0.273
0.0
-0.545
0.0
0.818
-0.272
-0.545
0.0
-0.818
0.273
0.818
0.545
-0.545
0.273
0.272
-0.818
0.818
0.545
0.272
0.272
-0.272
0.544
-0.495
-0.049
0.239
-0.239
0.272
-0.544
0.0
0.272
-0.272
0.272
0.0
0.272
0.272
0.272
0.0
-0.272
-0.272
0.272
0.0
-0.272
0.0
0.0
0.0
0.544
0.272
0.543
0.0
-0.272
0.0
-0.272
-0.272
-0.544
-0.272
0.544
-0.272
0.0
-0.272
0.0
-0.272
0.0
-0.272
0.0
0.0
-0.272
-0.818
-0.273
0.0
0.0
0.014
-0.014
0.545
-0.273
0.0
0.0
0.0
-0.532
-0.014
0.0
0.0
0.0
-0.273
0.273
-0.546
0.546
-0.546
0.273
-0.273
-0.273
-0.273
0.273
0.0
-0.273
0.273
0.0
0.0
0.273
0.546
0.0
-0.273
-0.273
-0.82
-0.547
0.273
-0.273
0.0
0.82
0.546
-0.273
0.273
0.0
-0.273
0.0
0.273
-0.546
-0.273
-1.094
-0.274
-0.274
-0.274
0.0
0.274
-0.274
-0.274
0.548
0.274
-0.274
0.548
0.0
-0.274
0.0
-0.274
0.0
-0.049
-0.499
-0.274
0.0
0.0
-0.274
-0.274
0.274
0.0
-0.274
0.823
-0.274
-0.548
-0.274
0.549
-0.274
0.0
0.274
0.0
-0.274
0.049
0.499
0.274
0.0
0.274
-0.274
-0.274
-0.008
-0.54
0.0
0.0
0.274
0.0
1.096
0.0
-0.274
0.274
0.274
0.274
0.0
0.257
0.016
0.0
-0.547
0.0
-9.362
0.0
-2.774
0.833
-1.111
0.0
-1.113
-1.114
-1.395
-2.268
0.031
0.56
-1.12
-0.28
-0.841
-0.561
0.842
-1.966
0.0
1.124
-1.405
-1.126
-1.692
-1.13
-0.566
1.978
0.564
0.564
2.813
-2.25
0.563
2.248
1.402
-0.28
0.28
-0.28
-0.28
0.0
0.841
-0.56
-1.683
0.281
-0.562
1.403
1.681
-0.249
-0.031
-1.681
0.0
-1.966
0.0
0.0
0.281
2.246
-0.28
-0.28
0.561
0.841
2.516
0.558
-0.279
-0.279
1.116
0.279
-0.279
-0.279
-0.279
-0.558
0.558
0.558
-0.279
-0.837
1.116
-0.558
-0.837
-2.237
0.0
0.56
-0.56
0.0
0.0
-0.56
0.28
0.0
0.84
1.119
-0.839
0.498
-0.218
-0.559
0.559
0.0
0.28
-0.28
0.559
0.0
0.559
-0.559
0.559
0.558
0.0
0.558
0.558
0.557
0.557
0.834
1.111
0.278
0.277
-0.277
-0.555
0.555
0.0
-0.561
-1.384
-0.278
-1.672
-0.279
-1.117
0.0
0.0
-1.958
-0.841
0.56
-0.28
0.84
1.119
0.0
-1.119
-0.56
0.28
0.0
0.28
0.28
-0.28
0.0
0.0
0.0
0.56
-0.56
1.119
-0.559
0.0
0.0
-0.56
0.0
0.28
-0.28
-0.28
-0.28
0.0
-0.28
0.28
-0.56
0.0
0.28
-0.28
0.0
0.28
0.0
0.28
-0.28
0.0
-0.28
0.0
-0.28
0.0
0.28
-0.477
0.196
-0.28
0.28
-0.28
0.28
0.28
0.0
0.28
-0.28
-0.28
0.561
0.28
0.0
-0.28
0.56
0.0
-0.28
-0.841
-1.122
0.25
0.031
-0.281
-0.281
-0.281
-0.281
0.0
0.0
0.0
0.0
0.281
-0.562
0.281
-0.281
-1.407
0.0
-0.282
-0.282
0.282
-0.282
2.252
1.124
0.281
0.281
0.28
0.28
0.56
0.0
-0.841
0.28
-0.23
-0.331
-0.281
0.342
0.499
0.28
0.28
0.28
0.28
0.0
0.644
-0.084
0.28
0.0
-1.119
-0.28
0.56
0.56
0.28
0.0
0.28
-0.28
-0.559
0.229
-0.509
-0.28
0.56
0.28
0.28
0.0
0.839
-0.279
0.279
-0.279
0.0
-0.559
-1.119
1.399
-0.559
0.28
0.0
-0.839
0.28
-0.84
0.56
-0.28
-0.28
0.0
0.0
0.0
0.28
0.84
-0.28
0.28
-0.28
0.0
0.0
0.0
-0.28
-0.56
0.28
0.84
0.0
0.28
0.0
0.05
0.788
0.279
0.837
-1.117
0.838
0.279
0.558
0.557
0.279
-2.51
1.674
-0.558
0.558
0.279
-0.279
-0.558
0.836
0.279
-0.279
0.0
-0.279
-0.558
0.558
0.279
-0.279
0.0
0.0
0.0
0.0
0.836
-0.279
1.114
0.0
-0.278
-0.278
0.0
0.278
-0.248
0.248
0.0
0.0
0.278
0.278
-0.278
-0.278
0.0
0.278
0.278
-0.278
0.834
0.0
0.0
0.278
0.278
-0.278
0.0
0.278
0.555
0.0
0.0
0.277
0.0
-0.833
0.555
0.0
0.832
0.277
0.554
0.0
0.0
0.83
0.0
0.277
0.0
-0.83
0.277
-0.277
0.0
0.0
0.0
0.0
0.554
-0.277
0.0
0.0
0.277
0.0
0.0
0.277
-0.553
0.0
0.0
0.0
0.0
0.0
0.277
0.0
-0.277
0.0
-0.831
-0.277
0.277
0.831
-0.277
0.83
-6.387
-0.279
0.0
-1.396
-1.958
1.678
0.0
-0.28
-0.28
-0.28
0.0
1.118
0.0
0.279
0.837
1.672
1.113
0.0
0.834
-1.39
0.0
-1.392
-0.558
0.0
0.0
0.558
0.279
-1.115
-0.837
-1.118
0.559
1.396
0.558
0.557
-1.115
-0.279
-0.558
0.0
1.116
0.279
-0.279
0.279
0.279
0.0
-0.836
-0.558
-0.559
0.279
0.279
0.0
0.0
0.279
-0.279
0.279
0.279
0.0
-0.279
-0.838
0.0
-1.398
-0.067
-1.333
1.4
-0.28
-0.28
0.0
0.0
0.0
-0.56
0.28
-0.28
-0.28
0.28
0.0
-0.28
0.0
-0.28
0.28
-0.28
-0.842
-0.281
0.281
-0.281
-0.281
-0.281
-0.281
-0.011
0.011
0.281
0.843
0.0
0.281
-0.281
0.0
0.0
0.0
0.0
0.561
-1.123
0.842
-0.842
0.0
-0.281
0.0
0.562
-0.281
0.0
0.281
-0.281
0.0
-0.281
-0.562
0.0
0.281
-0.281
0.0
0.0
-0.281
0.0
-0.281
-0.281
-0.282
0.282
0.281
-0.281
0.0
0.0
0.0
0.0
-0.282
0.0
0.0
-0.282
0.282
0.282
0.281
0.281
-0.281
0.0
0.0
-0.031
0.031
0.0
0.281
-0.281
0.0
0.281
0.562
0.0
-0.281
0.281
0.0
0.0
-0.281
0.281
0.0
-0.562
0.281
0.0
0.0
0.0
-0.281
0.281
-0.563
-0.281
0.281
0.281
0.0
-0.281
0.0
0.0
0.0
0.0
0.281
0.0
-0.281
-0.281
0.281
-0.281
0.281
-0.281
1.968
0.842
0.0
0.561
0.28
-0.196
0.196
-0.28
0.0
0.56
-0.28
0.0
0.0
0.0
0.84
0.56
-0.56
-0.56
0.0
0.0
0.0
0.28
-0.28
0.526
0.034
0.28
-0.28
-0.28
0.0
0.0
-0.28
0.0
-0.28
0.0
-0.28
-0.112
-0.168
0.28
0.0
-0.28
0.28
0.0
0.0
0.0
0.0
-0.23
0.23
0.0
-0.841
0.281
0.0
-0.281
-0.281
0.561
-0.281
0.281
0.0
-0.281
-0.112
0.112
0.0
-0.281
0.281
-0.281
-0.281
0.0
-0.281
-0.281
0.0
-0.197
-0.084
-0.281
-0.281
0.281
-0.563
-0.281
0.0
0.0
0.0
0.0
-0.845
0.0
-0.282
0.0
0.282
0.0
0.845
-0.282
0.0
-0.282
0.0
0.563
-0.563
0.563
0.0
-1.127
0.564
0.0
1.126
0.0
1.405
-0.281
0.562
0.0
2.243
0.246
0.034
1.677
1.674
0.836
-0.278
-0.836
-1.116
0.279
0.279
-1.396
-1.678
-0.28
-0.56
0.28
0.0
0.56
0.28
0.28
0.559
-0.28
0.28
0.559
0.279
-0.279
0.279
1.396
0.279
-0.279
0.836
0.006
1.108
0.556
0.278
-0.278
-1.113
0.0
1.391
0.556
0.555
-0.278
-0.833
0.0
0.556
0.555
-0.833
0.555
0.555
-0.277
-0.833
-0.556
0.834
-0.556
0.0
0.0
0.278
0.278
-0.834
0.0
0.278
1.111
0.0
-0.278
0.0
-0.278
0.278
0.278
-0.833
0.0
-0.278
0.278
-0.278
0.0
0.0
-0.278
0.278
0.0
0.278
-0.278
0.833
0.0
-0.555
0.278
-0.834
0.0
0.278
-0.556
0.0
-0.278
0.278
0.0
-0.835
0.0
0.0
-0.278
0.0
-0.557
-0.279
-0.837
0.279
0.0
0.0
-0.279
-6.444
0.281
-0.281
-0.287
-0.839
1.688
-1.125
0.281
0.0
0.563
0.562
-0.281
-1.407
-1.127
0.564
0.0
0.0
0.0
-0.282
0.169
-0.169
-0.564
0.0
-0.282
-0.565
-0.282
-0.283
-0.481
-0.085
-0.566
0.283
-0.283
0.0
-0.283
0.0
-0.283
1.697
0.565
-1.979
0.283
-0.283
-0.283
-0.283
-0.283
0.0
-0.283
-0.284
0.0
0.0
-0.284
1.983
0.0
-0.849
-0.567
-0.232
-2.038
0.568
0.568
-0.568
0.568
0.0
0.284
1.701
0.0
-0.567
0.567
-1.417
-0.284
0.0
0.284
0.851
0.85
0.566
-0.283
-0.566
3.955
-3.106
-0.283
1.131
-0.565
0.565
-0.848
-0.566
-0.566
0.0
0.283
0.0
-0.283
0.283
0.0
-0.037
-0.53
0.0
0.0
0.0
-0.851
0.0
0.284
0.0
0.567
0.283
0.283
0.283
0.283
-0.283
0.0
-0.283
0.566
0.566
-0.283
1.695
-1.13
0.565
0.282
0.0
0.0
0.0
0.0
0.333
-0.051
-0.847
0.283
0.282
0.0
0.282
0.282
0.564
-0.282
0.846
1.126
0.281
-0.563
-0.563
-0.564
-0.282
0.0
0.0
0.282
0.0
0.282
-0.282
0.282
1.126
-0.845
0.051
0.231
0.282
-0.282
-0.563
0.282
-0.282
0.141
-0.705
0.169
-0.118
0.231
0.0
-0.846
0.248
-0.248
0.282
-0.564
-0.514
-0.333
0.283
0.0
0.0
0.0
-0.283
0.283
-0.283
0.0
0.565
-0.395
0.113
0.0
-0.283
0.0
-0.283
0.0
-0.283
-0.849
-0.85
-0.283
0.283
0.0
0.0
-0.283
1.133
-0.249
0.249
0.283
-0.283
0.0
0.283
0.0
-0.283
0.0
-0.113
0.113
-0.283
0.283
0.0
-0.283
0.0
0.0
0.283
-0.283
1.132
-0.283
0.283
0.0
0.0
0.0
0.283
-0.848
0.0
0.0
0.0
-0.566
0.17
-1.02
0.85
0.0
1.132
0.0
-1.132
1.463
-0.331
0.0
-0.566
0.0
0.0
-0.566
-0.283
-0.283
-0.851
0.0
1.87
-0.736
-0.85
0.567
-0.283
0.567
0.0
0.0
0.849
-1.133
0.567
-0.283
0.283
-0.85
-0.284
1.983
0.283
-1.698
0.567
-0.85
0.0
0.567
-0.85
0.284
-0.284
0.284
0.0
0.0
0.0
0.567
0.0
0.0
0.0
-0.283
0.283
0.283
0.283
-0.85
0.283
-0.283
0.85
0.0
0.085
0.481
-1.132
-0.567
0.0
0.283
0.283
-0.283
0.0
0.0
0.85
-0.283
0.0
0.0
-0.283
0.0
0.849
0.0
0.0
-0.283
-0.566
-0.283
0.0
0.0
-0.283
-0.284
0.284
0.0
0.283
0.283
0.283
0.283
0.283
0.0
0.051
0.487
-0.651
0.113
0.0
-0.283
0.0
0.566
0.0
-0.283
-1.133
0.0
0.85
-0.85
0.567
0.0
-0.283
-0.283
0.283
-0.283
-0.283
-0.567
0.284
0.0
0.272
0.011
-0.284
-0.284
-0.284
0.0
0.0
0.0
0.284
-0.568
-0.284
0.284
0.0
0.0
-0.852
0.0
0.0
-0.284
0.284
0.0
-0.569
-0.854
0.0
-0.285
0.0
0.285
0.037
-0.322
0.0
-0.57
-0.285
0.0
-0.234
-0.051
-0.285
-0.571
-0.571
1.142
-0.285
0.337
0.234
0.0
-0.285
0.285
0.0
-0.856
0.285
-0.857
-0.772
0.2
-0.286
0.286
0.286
0.0
-4.298
0.287
1.435
0.86
0.286
-2.006
-1.436
-0.288
-1.151
-0.288
0.0
-0.865
0.865
0.0
0.0
-0.288
0.864
1.151
1.436
2.006
-0.859
-0.287
0.0
-0.401
-0.746
-0.287
0.574
-0.574
0.0
-0.287
0.574
0.0
-0.287
0.0
-0.575
-0.287
0.287
-0.863
0.0
-0.576
-0.288
-0.576
-0.288
-0.288
0.288
-0.288
0.0
0.0
-0.545
-0.032
0.577
-0.288
-0.289
0.865
0.0
-0.032
0.32
-0.288
-0.577
-0.289
-0.577
0.289
-0.289
0.289
-1.445
-1.448
0.0
-0.87
-0.871
-1.453
-0.582
0.873
-0.291
-1.456
0.0
-0.583
0.087
-0.087
0.292
-0.875
-0.292
-1.754
-1.171
-2.348
0.0
-1.176
-0.883
-1.179
0.0
-2.956
0.888
-5.938
-0.596
-3.586
-3.001
3.6
-4.803
2.405
2.996
1.793
2.681
2.673
-2.673
2.673
-0.297
-0.89
2.963
0.591
1.181
-2.661
-1.779
0.89
-1.484
-0.891
0.297
-0.892
-0.298
-0.298
-0.596
-1.73
-0.358
-1.495
0.299
1.011
-0.712
0.598
1.195
0.298
2.68
1.485
0.0
2.962
0.0
-0.592
0.0
0.0
0.592
0.0
0.887
-1.182
0.296
1.477
-0.295
-0.148
0.443
-0.591
-2.366
-0.889
-0.297
1.186
0.0
0.296
0.0
-0.296
-0.889
-0.297
-0.891
-2.38
-2.088
-0.299
-0.598
-0.598
1.495
-2.692
-0.899
-0.9
-1.202
-2.108
-0.905
-2.419
-1.819
-1.215
3.034
-3.034
-2.435
1.827
-0.304
3.34
0.606
-0.606
3.024
1.207
0.301
0.301
0.301
0.903
0.301
-0.602
0.301
1.502
-0.3
-2.105
0.602
-0.301
-1.506
0.0
0.904
-1.507
0.302
-0.905
-0.906
-0.605
-1.514
-0.91
0.303
1.818
0.0
-0.303
2.117
-0.302
-0.604
0.0
0.302
-0.907
-0.303
-0.606
0.0
-0.303
-0.303
0.303
1.514
0.0
-1.211
1.513
-0.605
-4.551
0.304
-0.913
0.609
0.0
0.0
-0.609
-0.305
0.305
-0.305
-0.609
0.305
0.0
0.305
0.0
-0.609
0.609
-1.524
-0.916
1.221
1.219
2.479
-0.046
0.0
1.517
-0.606
-2.735
-0.609
0.913
-1.218
-0.305
0.609
0.0
-0.609
0.609
-0.914
1.219
0.304
-0.304
0.609
0.608
2.125
0.606
0.0
0.0
0.606
0.0
-0.303
0.303
0.0
0.0
0.303
0.908
1.208
-1.813
0.0
-0.605
0.0
0.303
0.0
0.605
0.314
4.21
-0.301
1.203
0.601
-0.601
1.801
-2.101
0.3
1.501
0.3
-1.245
-0.255
-2.406
1.204
-0.602
0.0
-0.602
-0.904
0.603
-0.301
0.904
0.301
0.0
1.504
-0.601
0.301
0.3
0.3
0.3
0.3
0.3
0.899
0.785
-0.485
-3.001
0.601
-0.902
-0.301
0.0
0.602
0.0
-1.203
-0.904
-0.301
0.0
-0.905
-0.815
-0.998
0.0
-0.908
0.303
0.303
-0.606
-0.606
0.606
-0.303
0.0
0.303
-1.516
-0.304
0.607
0.303
0.0
0.303
1.514
0.303
0.302
-1.513
1.815
-2.118
-2.732
0.0
-0.304
0.608
1.215
1.213
-1.516
-0.304
-0.912
0.304
-0.304
0.304
0.0
-1.217
0.0
0.0
0.304
0.608
0.608
0.911
0.0
0.0
0.0
0.303
-0.911
0.607
0.0
0.303
0.91
-0.303
-0.606
12.94
-2.691
-1.499
-1.201
-0.902
-1.506
-0.301
-1.207
0.0
0.0
-0.604
-1.21
-0.303
-0.303
-0.909
-0.91
0.304
-1.519
0.0
1.822
1.212
0.303
1.21
1.51
0.0
0.0
-0.302
-1.511
-1.211
-0.909
1.212
0.303
0.908
-0.605
-1.817
0.303
-0.606
-1.822
-2.436
-0.61
0.0
0.305
-2.75
0.918
0.306
-0.306
-0.612
-0.918
-0.613
-1.227
-0.614
-0.922
2.15
1.839
2.445
-2.139
-1.531
1.531
-2.145
1.533
2.446
-0.929
-0.599
0.306
0.0
-0.612
0.306
-1.224
0.306
-0.919
-0.92
0.0
-1.229
0.307
-0.307
0.615
0.307
-0.922
-0.923
-0.924
-0.616
0.924
-0.616
0.0
0.0
-0.617
0.925
1.539
-0.308
-0.308
-0.092
-0.215
-0.616
0.616
-0.308
0.308
0.0
0.0
0.615
0.0
-0.615
0.0
0.0
0.308
0.0
0.308
0.308
0.922
-0.922
0.0
0.307
-0.307
-0.308
-1.231
0.0
-0.616
-0.617
-1.235
0.309
0.618
-0.927
-0.618
3.395
1.538
-2.155
-0.925
-0.309
0.309
-0.309
-0.309
0.0
-0.618
0.309
-0.927
0.927
0.618
-0.309
0.309
-0.309
-1.855
-0.929
-0.31
-1.241
0.31
0.62
0.0
-1.676
-0.497
0.311
0.621
-0.311
-0.933
0.0
0.311
0.932
0.621
-0.31
0.931
1.239
0.31
0.309
0.0
-0.433
0.124
0.0
0.0
-0.929
-0.62
0.62
-1.24
0.0
0.0
0.0
0.93
0.0
0.0
-0.31
-0.62
0.31
0.93
-0.31
0.0
-0.31
0.62
0.0
0.31
0.0
-0.62
0.31
0.0
-0.31
-0.31
-0.31
0.0
-0.31
-0.932
-0.311
0.0
0.621
0.0
-1.243
0.0
0.311
-0.933
0.0
-0.934
-1.248
0.624
-0.749
-0.187
-0.937
2.185
0.312
1.246
0.622
0.311
-0.311
0.622
0.932
0.31
0.62
1.239
0.619
0.309
0.927
0.926
2.156
-2.465
-1.544
0.0
-0.928
-0.743
1.671
0.927
-0.309
0.618
-0.309
0.0
0.0
0.0
0.0
-1.827
-0.647
0.0
0.557
-0.557
-0.93
-0.31
0.0
-0.31
0.0
-0.621
-0.932
0.0
0.311
-0.311
-0.933
-0.311
-0.311
0.311
0.0
0.0
-0.218
1.152
-0.311
-0.311
-1.87
0.0
0.312
-0.125
-0.811
0.0
0.624
0.265
-0.265
0.312
-0.312
0.0
1.247
0.311
0.311
-1.558
0.935
0.623
1.555
0.311
-0.311
-0.933
1.243
1.551
3.094
-1.545
-1.192
-0.356
-0.31
-1.552
0.932
-0.932
0.932
-0.31
0.31
-0.31
0.931
0.31
0.31
-2.172
0.0
-0.622
-0.311
-0.622
0.622
0.622
0.932
0.0
0.0
0.931
-0.931
0.31
-0.621
0.0
0.0
-0.311
0.0
-0.622
-0.311
-0.622
-0.311
0.0
0.934
0.933
0.621
-0.932
0.932
-0.621
0.0
-1.244
0.311
-1.245
0.887
-0.576
0.934
0.933
-0.933
0.933
-1.244
0.311
-0.622
-1.246
-0.312
-0.624
-0.937
0.0
-0.938
0.313
-0.626
-0.626
0.0
-0.627
-0.627
0.627
-0.941
1.881
-1.567
-0.314
-0.314
0.941
1.566
-0.939
0.313
0.313
-0.626
-0.627
-0.627
0.941
0.313
-0.627
-0.314
-0.314
0.627
-0.627
0.0
-0.314
0.0
0.0
-0.942
-0.314
0.0
-0.944
0.0
0.315
1.886
-0.628
-0.943
0.0
0.629
-0.314
1.571
0.0
-0.314
-1.257
-2.204
0.0
0.315
0.63
-0.274
-0.356
0.0
-0.315
-0.631
1.261
-1.261
0.946
0.63
0.944
-0.315
-1.26
0.945
0.0
-0.315
0.944
-0.944
1.259
-0.314
0.629
-0.629
0.0
2.763
2.879
-2.503
0.313
-0.627
1.253
0.0
0.938
-0.313
-1.565
0.0
1.252
2.187
-0.871
0.247
-1.876
0.938
0.313
-0.938
0.938
-0.313
0.313
0.312
-0.312
-0.313
0.0
0.313
-0.313
0.625
-0.312
-0.625
0.0
0.938
-0.625
-0.938
0.0
-2.822
1.569
-1.569
0.942
0.627
0.94
-0.313
0.313
-0.313
-0.313
1.252
-1.121
0.182
0.313
0.626
0.313
1.562
1.248
-0.624
-0.312
0.624
-0.624
0.0
-0.937
0.312
-0.625
0.625
0.936
-0.624
0.936
-0.312
0.0
-0.312
0.0
0.0
0.0
-0.584
-0.041
0.0
1.56
-0.312
-0.624
-0.624
0.624
0.935
0.302
-0.302
0.312
-0.312
0.312
0.0
1.245
2.174
-1.242
-0.311
0.621
-0.932
-0.311
0.093
-0.404
-0.311
-0.311
0.934
0.622
0.932
0.31
1.2
0.04
0.31
-1.24
-1.242
0.621
-1.243
0.0
0.932
0.621
0.31
-0.931
0.0
-0.311
0.311
0.311
0.31
-0.31
-0.217
0.217
-0.311
0.311
0.621
0.0
0.62
0.0
0.31
0.31
0.0
0.619
-1.239
-0.62
0.31
-0.31
0.31
0.0
0.0
0.0
0.0
0.93
-0.31
0.985
-0.675
0.0
-0.31
0.929
-0.31
-0.31
0.929
0.309
0.927
-0.618
0.0
-0.309
1.545
1.542
0.0
-0.308
0.616
0.616
0.0
0.0
0.615
0.0
0.307
0.0
0.922
0.307
-2.151
1.844
-0.614
0.614
0.307
0.0
0.614
0.613
0.306
1.53
1.527
0.0
0.305
0.305
0.0
0.0
-2.137
0.0
-0.612
-0.306
-0.612
-1.226
-0.614
-1.537
-1.54
0.308
-0.925
0.308
1.232
-2.158
-1.236
-3.408
0.31
0.31
0.62
0.31
-1.594
-0.578
1.242
-0.931
0.621
-0.621
0.0
0.311
0.621
0.93
-1.861
0.621
-0.31
0.0
-0.311
0.311
0.31
0.0
0.31
0.31
1.239
0.928
0.618
0.309
0.618
1.234
1.232
0.0
-2.157
0.309
-0.926
1.234
0.616
-0.308
0.616
0.308
0.0
-0.308
-0.616
-0.617
0.925
-0.616
-0.308
1.233
0.923
-0.923
-0.616
-0.308
0.308
-0.617
0.0
-0.617
0.0
0.0
-0.309
0.0
-0.618
0.0
-0.618
0.0
-0.619
-1.549
0.31
-0.93
-1.864
1.554
-0.311
0.621
0.62
0.31
1.548
-0.309
-0.31
-1.55
-0.621
0.621
0.62
-0.31
-0.31
0.62
0.31
0.0
0.619
0.928
-0.619
0.928
-0.309
0.0
-0.309
0.309
0.0
0.0
-0.309
-0.309
0.309
-0.929
0.31
-0.31
0.31
0.0
0.31
0.0
0.309
0.0
0.0
-0.309
0.309
0.0
0.0
0.0
0.309
-0.619
0.309
-0.309
0.928
-0.216
0.834
0.0
1.851
-0.925
0.309
0.0
0.308
0.924
-0.924
-0.617
1.541
0.0
0.0
-0.616
-0.617
1.233
0.0
0.0
0.0
-1.541
0.0
-0.309
0.0
0.0
-0.618
0.309
0.617
0.552
-1.169
0.617
-0.617
-10.568
4.679
6.197
3.081
-1.847
0.0
-0.308
-2.161
-1.547
-2.482
0.621
-3.111
-0.312
-2.811
-1.566
-1.255
-0.942
-0.943
0.315
-6.633
1.584
1.581
-3.165
0.0
5.059
-1.262
-0.948
3.154
-0.945
2.203
2.197
1.566
-1.566
-1.255
-0.314
1.569
1.153
-0.839
-0.627
0.0
0.314
-0.314
0.314
0.0
0.0
-0.941
0.0
-0.314
-0.314
0.0
-1.572
1.572
-0.943
0.629
-1.258
0.0
-1.575
0.0
-1.262
0.631
0.315
0.315
0.945
-0.315
-0.63
-0.315
0.315
-4.743
1.901
-1.901
0.317
-0.317
0.317
0.317
-0.634
-2.541
0.318
-0.369
-0.267
-3.828
-0.64
1.599
0.958
0.638
-0.941
1.578
0.0
-2.233
1.277
0.956
-2.233
-1.599
1.918
-1.278
-1.28
0.0
-2.888
-0.965
-0.644
0.644
-0.966
0.0
-0.322
-0.322
1.932
-2.9
1.613
-1.29
0.323
0.323
-1.614
0.323
-0.646
0.0
-0.647
0.323
-1.294
0.324
3.553
0.0
-0.645
1.933
0.322
-1.288
-2.007
-0.252
1.291
-0.968
0.0
-1.94
0.0
-0.324
-1.621
-2.275
0.325
-1.954
1.629
-2.608
-1.307
-1.309
1.636
0.327
1.306
1.955
2.599
-0.324
2.916
-1.618
-0.648
-0.324
-0.324
-1.624
1.624
-0.649
-2.603
0.326
-0.274
2.55
0.325
-1.95
-0.326
-0.326
1.627
-0.325
-1.302
0.326
-0.326
0.977
-0.651
0.326
0.325
7.125
0.322
5.781
5.74
-5.42
-0.96
-4.497
-2.581
2.259
2.895
-1.929
0.643
1.927
-1.606
-0.322
0.322
0.0
2.888
2.239
0.958
2.548
-2.548
3.502
0.952
0.0
1.901
-1.584
-1.587
1.587
-0.952
0.635
-1.556
-1.304
0.0
0.955
0.0
1.589
-0.953
1.904
-1.587
0.952
-0.635
1.586
-1.586
0.952
1.268
0.0
1.898
-1.265
-0.316
-0.317
0.949
0.632
0.948
1.892
2.201
0.628
2.82
-5.334
1.572
-4.095
2.208
-1.576
-0.631
1.262
-0.315
1.576
0.0
1.887
1.569
1.253
1.251
-0.625
-1.252
0.626
3.435
-1.248
-0.312
0.0
-0.312
2.806
-0.934
1.557
0.0
-1.245
-1.559
0.624
-1.874
0.625
0.312
-0.312
0.437
-2.314
-0.94
0.0
2.816
0.937
-1.874
-0.939
1.251
-0.625
-0.313
-0.626
0.939
-0.313
1.563
3.74
-0.311
-0.311
0.311
-1.208
0.585
0.622
2.795
-0.62
-0.621
2.17
-0.619
0.619
2.473
4.003
-0.922
-3.081
1.234
0.924
-1.541
0.0
-1.235
-0.309
-1.856
0.929
1.545
2.159
1.231
-0.308
-3.7
-0.618
4.318
0.615
0.0
0.922
0.0
-0.307
1.228
-0.307
0.0
0.92
-0.267
-0.653
-1.535
1.229
0.614
-0.614
-1.844
-1.231
-2.468
-0.618
0.618
-0.309
-0.619
-0.929
-1.55
-0.31
-0.932
-1.867
0.311
-1.559
0.0
0.312
0.0
-0.312
0.0
-1.874
-0.939
0.501
0.438
4.366
0.311
0.0
-1.245
-2.495
1.56
-1.873
1.249
0.935
2.179
-0.933
-0.623
0.0
0.623
-0.311
-0.311
-0.311
0.623
-0.623
1.867
-0.622
0.311
0.0
-0.311
0.622
1.242
0.62
-0.31
0.93
-0.031
0.031
0.0
0.0
-0.62
0.62
0.0
1.238
-0.929
-0.31
-1.551
0.0
0.621
0.31
-7.164
0.0
1.563
1.248
3.422
-3.734
-0.936
-1.563
0.938
-0.313
-1.565
-1.882
-2.83
0.945
1.258
0.0
-1.258
-2.521
-2.213
-0.633
-2.538
-2.865
-4.509
4.828
-0.957
1.276
-0.319
0.319
1.274
-1.911
0.638
3.815
0.317
0.317
0.317
3.792
0.0
-3.792
-1.585
0.0
-2.225
0.636
0.318
-0.318
2.223
6.318
0.943
-2.834
0.315
1.89
3.453
-0.94
0.314
0.0
-1.569
-1.257
0.629
0.314
1.256
0.0
-0.314
-2.2
1.258
-1.572
-0.315
0.63
-0.315
-1.26
1.89
-0.315
-0.63
-0.945
0.0
0.63
0.945
-0.63
4.397
-1.882
-1.257
-0.314
-0.629
0.629
0.943
0.628
0.0
-0.628
-0.314
2.197
1.566
-2.821
2.069
0.438
1.563
1.61
-0.05
0.0
0.312
1.246
0.373
-0.373
-0.623
-1.559
-0.312
-0.312
-0.625
-0.625
0.313
-0.938
0.938
0.313
-1.877
0.0
-0.313
0.0
1.878
-1.251
-0.626
2.19
0.312
0.0
0.625
-0.625
1.249
1.558
0.933
0.0
0.0
-0.933
0.0
2.176
0.0
-0.311
1.551
0.0
-0.62
-1.242
-0.311
0.311
0.311
0.0
0.311
0.0
0.31
0.0
-0.621
-1.554
-0.311
0.311
1.119
-0.497
0.932
0.0
0.311
-3.111
2.036
0.143
0.311
0.932
-0.31
0.0
0.31
-0.31
0.31
-0.31
0.0
0.0
0.31
-0.31
0.0
0.0
0.31
-0.621
0.0
-0.311
0.311
-0.932
-0.311
0.311
-0.311
0.0
0.0
0.0
-0.311
-0.623
0.934
-0.311
-0.623
-0.311
0.623
-0.623
-0.312
0.0
-0.312
-0.624
1.247
1.556
0.0
0.0
-0.622
-0.311
0.311
-0.623
-0.311
-0.312
-0.312
-0.624
-0.312
-2.188
0.938
2.497
-0.935
-0.312
0.0
0.0
0.0
-0.625
0.937
-0.624
-1.563
0.313
0.0
-0.313
-0.939
-0.94
0.94
0.939
-0.626
0.939
-0.626
-0.313
1.876
0.312
-1.563
0.625
0.313
-0.938
0.0
-1.566
-0.314
-1.255
1.569
-0.627
0.627
-0.627
-0.628
-1.257
2.512
-0.314
0.314
-0.627
-0.314
0.0
-0.314
-0.628
0.0
0.628
1.255
0.0
0.313
-0.627
-0.627
1.568
1.877
0.0
0.937
0.312
-0.312
-0.937
-0.625
3.744
0.311
0.0
-0.934
-0.623
-0.312
-0.312
-0.937
-0.938
0.938
-0.312
0.937
0.1
0.524
1.558
0.311
-0.623
-0.311
-0.935
1.869
0.311
-0.622
-0.311
-0.623
-0.312
-1.873
0.0
0.937
-0.312
0.0
0.312
-1.249
-0.625
0.938
0.0
0.0
-0.313
1.249
0.0
1.871
0.934
-0.934
0.0
0.0
-0.311
0.0
-0.312
-0.935
-0.312
0.624
1.247
0.934
0.0
-0.934
1.245
-0.311
0.0
0.0
0.311
-0.311
0.0
0.311
0.311
-0.311
-1.245
-0.311
-0.623
0.623
0.311
-0.311
0.0
-1.247
-0.624
-1.25
-0.939
-2.195
-0.314
1.569
-1.569
-0.314
0.314
-0.628
-0.629
0.314
0.0
0.314
-0.629
0.629
1.884
-1.569
-0.943
1.257
0.0
0.0
0.0
0.0
-0.314
-0.314
-0.314
-0.22
-0.208
-1.146
0.63
-0.945
0.63
0.944
0.0
-0.629
-0.315
0.63
0.0
0.0
0.503
-0.503
0.943
0.314
0.942
-0.314
0.628
0.627
0.94
8.72
-2.171
-0.311
2.482
1.238
0.309
-0.309
-0.928
0.619
-0.309
0.619
1.236
-0.309
-1.856
-3.724
-1.245
-0.623
-0.624
0.312
-1.249
0.937
1.559
-1.871
-0.312
0.936
2.18
1.554
0.0
-2.487
-1.559
1.559
-2.495
0.312
0.312
0.624
0.624
0.312
-1.247
-1.562
-0.625
-0.939
-0.313
-0.941
0.314
-1.569
-2.202
0.63
1.572
-0.943
1.521
-1.521
1.571
-0.628
-0.754
0.126
0.314
-0.943
0.315
0.0
0.0
0.943
-0.314
1.57
0.0
0.314
0.94
-0.94
-1.569
1.256
-1.256
0.314
-1.887
0.0
0.315
0.315
0.239
-1.498
0.0
0.0
0.63
0.0
1.258
-0.314
0.0
-0.314
0.0
-0.629
0.0
0.0
0.0
0.0
0.0
-0.315
0.0
0.315
0.315
0.0
0.315
0.0
-0.315
0.0
0.0
-0.315
-0.315
-0.315
0.0
-0.63
0.0
-0.315
-0.631
-0.948
0.948
0.631
-1.579
0.948
0.316
0.631
0.202
0.113
1.574
3.453
-0.627
0.0
0.0
-0.314
1.253
0.0
-0.313
0.313
-0.626
1.252
0.625
-0.313
0.313
-0.625
-1.252
-0.627
0.627
1.252
1.875
-0.625
-0.312
-0.313
0.313
0.312
0.312
0.624
0.312
0.624
1.557
0.0
0.0
0.0
-0.934
0.311
-0.311
-0.623
0.0
-0.312
1.557
-0.311
0.0
0.933
0.311
1.553
0.0
0.0
0.242
0.378
1.239
1.237
0.309
0.618
0.0
1.85
0.0
0.923
-0.308
-1.232
-0.617
-0.926
0.0
-0.309
0.0
0.618
0.617
-0.617
-0.618
-0.927
-0.928
0.186
-1.115
1.239
0.309
0.0
-0.309
-0.31
0.0
0.619
0.0
0.0
0.309
0.309
0.0
-0.309
0.618
0.0
-0.309
0.309
0.0
0.618
0.0
0.309
0.0
-0.309
0.309
0.617
0.308
0.0
0.308
0.0
0.0
0.308
0.0
0.616
0.615
0.615
0.922
-0.614
0.0
0.0
-0.922
0.0
0.375
-0.375
-0.308
-0.616
-0.616
-1.783
0.241
0.0
0.0
0.0
-0.309
0.309
-0.309
0.309
0.309
-0.309
0.0
-0.927
0.927
0.617
0.309
0.0
0.0
0.308
-0.308
0.0
-0.309
0.0
-0.309
0.309
0.309
0.0
0.0
0.37
0.555
0.308
0.0
-0.308
0.0
0.308
-0.308
-0.925
0.308
-0.926
1.234
0.308
-0.216
0.524
0.308
0.308
0.0
0.308
0.308
-0.308
0.308
0.307
-1.298
-0.548
0.308
0.923
0.0
0.0
-1.231
0.308
-0.259
0.259
-0.924
0.0
0.308
-0.216
0.216
0.0
0.308
0.0
-0.616
0.0
-0.308
-0.309
0.309
-0.617
-0.927
-0.309
0.0
-0.619
0.0
0.309
-0.619
0.0
0.712
0.216
0.0
0.309
-0.309
-0.309
0.0
0.0
0.309
0.0
-0.619
0.0
0.309
-0.309
-0.309
0.0
-0.31
0.0
0.31
0.0
-1.239
-0.62
0.0
-0.31
-0.621
0.311
0.0
-0.311
0.0
-0.932
-0.311
-0.311
0.311
-0.622
0.933
-0.311
0.311
-0.622
-0.311
0.311
0.0
0.0
0.0
0.311
-0.311
0.622
-0.622
0.311
0.0
-0.311
-0.623
-0.311
0.0
-0.312
-0.561
0.561
0.623
0.311
-0.311
0.0
0.0
-0.311
0.311
0.623
0.0
0.0
0.0
-5.621
0.626
1.439
0.312
-0.187
0.0
-0.313
0.0
0.937
0.624
0.312
0.0
0.624
0.312
-0.361
0.673
3.418
2.477
0.309
-3.407
-1.553
0.932
1.861
1.857
2.161
0.616
1.539
0.615
0.307
-1.23
0.615
-3.08
0.925
0.308
-0.925
-1.544
-1.237
-0.929
-0.62
-1.241
-0.621
4.031
1.236
0.309
-1.186
0.26
0.309
0.618
0.926
-0.617
1.541
0.308
0.923
0.0
-1.539
0.0
-0.308
0.616
-0.031
-3.673
0.619
0.618
0.0
2.16
0.308
0.0
-0.924
0.924
0.616
-0.523
-0.709
0.616
-0.308
-1.851
-0.309
0.309
0.617
0.457
0.469
-0.308
0.0
-1.234
-2.474
-0.93
2.168
0.0
-0.309
-0.619
-0.619
0.0
0.0
-0.62
0.62
0.0
-0.62
0.62
-0.31
0.31
0.0
-0.31
0.0
0.929
0.619
-0.619
-0.31
0.0
0.929
-0.619
0.928
-0.928
0.619
0.0
1.854
0.0
-0.927
1.544
-0.617
-0.309
0.617
0.0
1.233
-0.308
0.308
-0.616
0.308
1.847
-0.308
0.308
0.0
0.0
0.0
0.0
0.0
0.0
0.0
0.0
0.615
-2.154
0.616
0.308
0.308
0.0
0.0
0.0
0.308
-0.308
-0.308
0.0
-0.308
-0.308
0.616
0.923
-0.307
-0.308
-0.308
0.308
-0.615
0.615
-0.615
0.923
0.615
1.228
-0.614
0.0
0.307
0.0
0.0
0.0
0.0
1.227
0.613
0.0
-0.306
0.612
0.918
0.306
0.0
-0.306
-0.306
0.0
-0.306
0.612
-0.306
0.306
0.306
-0.306
0.611
0.305
0.049
0.562
0.0
0.513
-0.207
0.305
0.914
0.609
-0.304
0.913
0.0
2.126
1.212
-1.819
0.607
-0.303
1.213
-0.728
0.121
0.0
-1.214
0.0
0.0
0.0
-0.304
0.304
0.304
0.0
-0.121
0.425
0.0
-0.304
0.0
0.0
0.0
-0.304
0.0
0.0
0.304
0.0
0.304
0.0
0.0
-0.304
0.0
0.304
0.0
0.0
0.0
0.0
0.303
0.0
0.303
0.0
-0.303
0.0
-0.303
0.303
0.0
0.303
-0.303
0.91
0.303
0.0
0.606
-0.606
-0.961
-0.555
-0.607
0.304
0.607
0.91
-0.479
0.176
0.0
0.303
0.0
0.0
0.0
0.606
0.303
-0.303
-0.303
-0.303
0.303
0.0
0.908
0.303
0.0
0.302
0.0
-0.302
0.605
0.0
-0.302
-0.605
0.0
-0.303
-1.212
0.0
0.303
-0.303
-0.606
0.303
-0.91
-0.911
0.0
0.608
1.214
0.303
-0.303
0.606
0.303
-0.303
0.303
-0.303
1.514
0.0
-0.908
0.0
-0.606
0.606
-0.606
-0.91
-0.607
0.304
0.0
0.0
0.0
-0.304
-0.607
-0.608
-1.217
1.217
0.304
-0.304
0.0
-0.304
0.304
0.912
0.0
0.0
0.607
0.0
0.0
0.303
0.606
-0.91
-0.607
-0.304
1.214
0.0
0.0
0.0
0.303
0.303
0.0
-0.564
0.261
-0.303
-0.911
0.0
0.607
-0.304
0.304
0.0
0.0
-0.24
-0.367
0.607
0.0
-1.215
0.0
-0.304
-0.304
0.304
-0.304
0.0
0.304
0.0
-0.304
0.912
0.304
0.607
-0.055
0.055
0.055
-0.055
0.303
0.0
0.91
0.0
0.0
0.303
0.0
0.303
1.815
-0.604
-0.302
-0.557
0.557
0.605
-1.21
-3.032
-2.434
-1.22
-1.222
-3.676
-0.614
2.148
1.837
0.306
-1.836
-1.533
0.307
0.0
-0.307
-1.536
-1.539
-1.542
-1.854
0.309
-1.858
-1.533
0.292
-0.311
1.861
2.784
2.467
-0.616
2.547
-0.701
-1.23
0.923
-0.308
0.615
0.922
2.146
-0.306
-1.226
0.0
0.92
0.0
1.531
1.528
0.305
0.0
-0.611
-1.223
-0.918
-0.613
-0.613
0.307
-1.227
0.307
-0.307
-0.922
-0.123
0.738
-1.23
-1.231
-0.616
1.54
-0.56
-0.672
0.0
-0.308
-2.161
-0.309
-0.928
-0.619
0.0
-0.62
0.62
1.548
-0.309
0.0
-0.619
-0.929
3.403
-1.236
-1.547
0.0
0.0
0.31
0.31
-0.619
-0.62
0.62
1.547
1.236
-0.927
0.618
-0.309
-1.237
0.0
-0.557
0.248
0.619
0.0
0.0
0.309
2.161
0.0
-0.617
-0.617
0.309
0.309
-0.309
0.0
0.309
-0.617
0.617
-0.309
0.0
-0.309
-0.309
-0.309
0.0
0.0
-0.309
0.618
-0.309
0.927
-0.309
0.309
-0.309
-0.309
-0.309
0.0
0.618
0.617
0.574
-0.882
0.0
0.0
-0.309
0.0
0.0
0.309
0.309
0.617
-0.308
-0.827
-0.717
0.309
0.309
-0.618
0.309
0.618
-0.309
-0.309
-0.309
0.331
0.287
-0.618
0.309
-0.309
-0.309
0.927
0.309
-0.309
-0.309
0.309
-0.309
0.926
0.309
-0.309
-0.617
0.309
-0.309
0.0
-0.309
0.309
-0.309
0.0
0.0
0.0
0.0
0.0
0.0
0.309
1.234
-0.926
-0.309
0.309
0.0
0.0
0.617
-0.309
0.309
-0.309
0.617
0.0
0.924
-0.308
0.616
-0.308
-0.616
0.364
0.868
0.615
0.307
-0.307
0.615
-0.307
1.842
1.838
-0.306
0.0
-0.612
-0.306
-1.196
-0.338
0.307
1.227
-0.859
-0.061
-0.307
0.0
-0.307
-0.307
0.307
-0.307
-0.307
0.921
-0.614
0.614
0.0
0.307
0.307
1.532
0.612
-0.306
-0.306
0.306
0.917
0.611
-0.305
-0.306
0.0
-0.306
-0.306
1.528
0.0
0.305
-0.305
-0.305
0.0
-0.895
0.284
0.0
0.0
0.306
-0.306
-0.306
0.183
-1.407
0.612
-0.306
0.0
-0.612
0.612
-0.306
0.306
-1.225
-0.307
1.532
-0.306
-0.306
0.0
-0.306
0.306
-0.306
0.306
-0.306
0.0
0.613
0.306
0.0
0.0
1.224
0.306
0.305
-0.611
0.0
0.306
0.0
0.611
-0.305
0.0
0.611
-0.305
0.915
-0.61
0.305
0.0
0.0
0.915
0.0
0.305
0.305
-0.305
0.0
-0.305
0.414
0.499
0.304
-0.304
-0.304
0.0
0.0
0.913
-0.913
-0.609
0.091
-0.091
0.0
-0.305
0.0
0.0
0.609
0.0
-1.219
0.0
0.0
0.0
0.305
0.305
-0.305
0.61
0.0
-1.525
-0.305
0.0
0.0
-0.917
0.611
0.0
0.305
0.305
-0.305
0.305
0.305
-0.305
0.0
0.61
-0.305
0.305
-0.305
0.0
0.0
0.915
0.305
0.0
0.305
-0.305
0.305
0.609
0.913
-0.304
0.304
-0.304
0.912
0.304
0.304
0.304
0.0
1.516
-0.303
0.303
-0.303
0.0
-0.303
0.909
-0.303
0.908
0.0
0.0
0.303
-0.303
0.0
0.303
-0.303
0.303
0.0
0.605
-0.907
0.0
0.303
0.0
0.605
-3.331
-2.736
-1.829
0.915
-2.442
-0.306
1.223
-0.367
1.587
-0.305
-0.916
-0.611
-0.306
-0.612
-0.918
-1.226
-1.228
-0.615
-0.615
-0.616
-0.308
0.308
-1.233
0.925
0.0
0.308
-0.616
0.616
1.538
1.229
-0.614
-0.307
-0.615
0.0
0.307
-0.307
1.536
-0.921
0.0
0.614
-0.614
0.0
0.0
1.535
-0.307
1.533
2.446
0.0
0.0
-0.305
-0.611
-2.142
0.919
1.835
-0.917
0.306
-0.306
0.306
0.306
-1.223
1.223
0.305
-0.305
0.0
0.305
-0.611
-0.612
0.306
-0.165
-0.753
0.306
-0.306
-0.306
0.612
1.223
0.611
-0.305
0.305
0.0
0.305
0.0
0.0
1.829
0.609
0.0
-0.304
-0.304
0.0
-0.305
0.0
-0.914
0.305
-1.165
-0.055
-0.611
1.526
0.305
0.305
-0.305
0.305
-0.305
0.0
0.0
0.0
0.0
-0.61
-0.61
-0.305
-0.305
0.0
0.305
0.0
1.221
0.305
0.0
0.0
0.0
-0.61
0.0
0.0
-0.305
0.305
0.0
0.0
-0.305
0.305
-0.305
0.61
-0.61
-0.305
0.305
0.305
0.0
0.0
-0.165
-0.14
0.0
-0.305
0.0
0.305
-0.611
0.0
-0.305
0.0
0.0
0.305
0.0
0.305
-0.611
-0.306
0.306
1.526
-0.305
-0.305
0.0
0.0
0.0
0.0
0.0
0.0
0.0
0.07
0.235
-0.305
0.0
0.305
0.0
-0.305
0.244
-0.244
0.305
0.0
-0.305
0.305
0.0
0.0
0.0
-0.305
0.0
-0.305
0.0
0.256
0.354
0.305
-0.305
0.122
-0.427
0.0
0.305
0.0
-0.305
0.0
0.305
-0.305
-0.305
-1.222
0.306
-0.306
-0.612
0.306
0.306
0.0
-0.612
0.0
0.0
0.612
-0.404
-0.208
-0.612
0.0
0.0
0.306
-0.612
-0.92
-0.307
-0.614
0.307
0.614
0.307
-0.307
0.0
0.0
-0.307
0.307
-0.614
0.614
-0.307
-0.614
0.307
0.0
0.0
1.227
-0.307
0.307
-0.307
0.0
0.307
-0.307
-0.307
0.307
0.613
0.612
-0.612
-0.306
0.0
0.0
0.0
0.306
0.612
0.612
-0.306
0.917
-0.612
0.0
0.612
0.916
-1.222
-0.306
0.306
-0.306
0.306
0.306
-0.612
0.612
1.081
0.14
-0.611
-0.305
0.305
-0.611
1.222
0.0
0.0
-0.305
-0.305
-1.223
0.0
-0.306
0.306
-0.612
0.918
-0.612
0.0
-0.49
-0.122
0.918
0.306
0.0
0.306
0.0
-0.306
0.611
-0.611
0.0
-0.306
-0.306
0.0
0.0
1.834
0.305
-0.916
-0.306
0.306
0.0
0.0
0.305
0.611
0.61
-0.305
-0.305
0.0
0.305
0.0
0.0
0.0
0.0
0.305
-0.305
-0.305
0.0
-0.305
0.305
0.0
0.0
-0.305
0.0
-0.305
-0.917
0.306
0.0
0.0
-0.306
0.611
0.305
0.611
0.305
0.305
0.0
0.0
0.244
0.975
-0.305
-0.305
0.305
-0.609
0.609
-0.305
0.0
0.0
0.305
0.305
0.0
0.609
0.912
1.215
0.0
0.0
-0.607
0.911
-0.911
0.0
-0.912
-0.608
0.0
0.304
0.0
-0.609
0.0
0.0
-0.304
-1.219
-0.915
-0.611
0.0
-0.183
-0.122
0.306
0.611
0.0
0.305
-0.305
-0.305
0.0
0.305
0.305
0.0
0.61
0.0
0.0
-4.894
0.0
0.0
0.613
-0.613
0.613
-0.613
0.613
-1.842
-0.615
-0.923
0.0
0.0
0.308
0.308
0.0
2.15
-0.307
0.0
1.533
-0.306
-0.92
1.839
-0.919
-0.92
0.613
0.0
-0.92
0.614
-0.614
0.307
-0.921
0.614
-0.307
0.0
0.307
0.123
0.491
0.613
0.306
0.306
-0.919
0.613
0.306
-0.306
0.306
0.0
-0.306
-0.306
0.306
-0.92
0.307
0.0
-0.307
0.0
-0.307
-0.614
-0.307
0.614
-0.921
1.369
0.166
-0.307
0.92
0.0
-0.307
0.307
0.0
-0.92
0.307
-0.614
0.0
0.307
-0.307
0.0
-0.614
-0.307
0.0
-0.307
0.307
-0.307
0.307
0.307
0.0
0.307
0.0
-0.307
0.307
0.0
-0.307
0.0
-0.307
0.0
0.0
-0.615
0.307
0.0
0.123
0.799
0.0
0.307
0.0
-0.921
1.535
-0.307
0.307
-0.307
0.613
0.613
0.0
0.612
-0.612
0.306
0.306
0.0
-0.306
1.224
0.917
0.611
-0.305
0.0
-0.061
0.366
-0.305
0.61
0.0
-0.61
1.22
-0.305
0.305
0.914
-0.914
-0.305
0.61
-1.22
-0.611
0.531
-0.226
0.305
0.305
0.0
0.0
0.0
0.0
-0.61
0.208
-0.208
0.0
0.0
0.305
0.61
0.305
0.305
0.305
-0.305
0.0
0.305
-0.305
0.305
0.0
-0.305
0.609
0.0
-0.305
0.305
-0.305
0.0
-0.609
-0.305
0.61
-0.61
1.219
1.217
-0.608
0.912
0.0
-0.912
0.304
-0.609
0.0
0.304
-0.609
-0.305
-0.305
0.305
0.0
0.305
-0.305
0.305
0.304
0.0
0.913
0.608
-0.304
0.304
-0.304
0.304
-0.304
-0.608
0.304
-0.608
0.304
-0.913
0.609
-0.609
-0.305
0.0
0.305
0.0
0.0
0.0
0.304
0.0
0.0
0.0
0.609
1.216
0.0
-0.304
-0.304
0.304
1.518
0.909
0.606
0.908
-0.302
-0.908
0.303
0.0
0.0
-0.303
-0.303
0.606
0.303
0.0
0.303
0.0
-0.303
0.303
0.0
-0.303
0.0
0.303
-0.303
0.0
-0.303
-0.606
0.303
-0.303
0.0
-0.606
0.0
-0.303
-0.91
0.0
0.304
0.303
0.303
0.0
0.606
0.303
0.0
0.0
0.0
-0.303
0.606
0.0
0.303
-0.303
0.605
-0.908
0.303
0.0
0.0
0.605
-0.908
0.0
0.303
-0.303
0.606
1.21
0.0
-0.605
0.0
-0.303
0.303
0.0
0.907
0.302
0.302
-0.604
0.906
0.0
-0.302
1.508
0.301
1.204
0.902
-0.3
0.0
-0.601
-0.301
-0.301
-0.151
-0.364
0.0
-0.69
0.603
-0.301
-0.301
-0.301
-0.302
0.495
-0.495
0.0
0.0
0.302
0.301
0.0
-0.301
0.301
0.603
-0.362
0.362
0.0
0.0
1.204
-0.894
-0.009
0.301
0.048
0.253
0.301
0.601
-0.601
0.301
0.0
-0.247
-0.054
0.301
0.0
0.301
-0.301
0.301
0.0
0.0
0.0
-0.301
0.301
-0.213
0.033
-0.12
0.301
-0.301
0.301
0.3
-0.3
0.0
-0.301
-0.301
-0.301
0.0
-0.301
-0.301
-1.205
1.205
-1.507
-1.208
0.0
-0.907
0.0
-0.908
0.0
1.21
1.812
0.0
0.0
-0.905
1.81
0.602
-0.602
0.0
0.0
0.843
0.963
0.301
-0.301
0.0
0.12
0.18
-9.371
-0.608
1.216
-0.608
-0.304
0.608
0.304
-0.304
0.0
0.0
0.0
-1.521
0.0
-0.609
-0.305
-0.305
0.0
-0.305
0.0
-0.305
0.0
0.0
-0.611
-0.305
-0.489
-0.428
0.0
0.917
0.916
0.0
0.0
0.61
0.0
-0.915
-0.611
-0.917
0.306
0.0
0.611
-0.257
-0.355
-0.612
0.0
-0.612
-0.613
0.0
1.531
0.0
0.306
-0.306
0.0
0.306
1.222
0.305
1.524
-0.914
-0.915
0.305
1.22
0.0
-0.915
0.915
-0.61
0.305
0.609
-0.305
0.0
-1.525
-0.305
-0.917
-0.612
0.306
-0.306
0.306
0.0
0.0
0.306
0.0
0.0
-0.612
-0.612
0.612
-0.306
0.306
0.0
1.223
0.611
0.305
-0.305
-0.611
0.0
0.916
0.207
0.098
-0.305
0.0
0.61
0.0
0.0
0.0
0.122
-0.122
0.305
-0.305
0.305
0.0
0.305
-0.305
-0.305
-0.305
0.122
0.488
0.0
0.0
-0.915
0.0
0.0
0.0
-0.916
0.305
0.0
-0.305
-0.306
1.222
0.0
-0.916
-0.306
0.306
0.0
0.0
0.0
0.0
0.0
0.0
-0.306
1.222
0.61
-0.305
-0.61
0.305
0.305
0.305
-0.305
-0.183
-0.427
0.122
-0.427
0.611
-0.305
-0.305
0.305
0.0
0.0
-0.305
0.0
0.257
-0.868
0.0
-0.306
0.0
0.0
0.611
0.916
0.305
0.305
0.0
0.305
0.305
0.207
-1.122
0.0
0.0
0.0
0.0
0.0
1.524
0.0
0.256
-0.256
-0.305
0.0
0.0
0.0
0.0
0.305
0.0
0.0
0.304
0.304
-0.304
0.609
0.304
0.608
-0.608
1.215
0.0
-0.304
0.0
0.0
0.304
0.0
0.0
-1.215
0.0
-0.304
0.0
-0.584
-0.024
0.0
0.0
-0.609
0.0
0.609
0.0
0.913
-0.304
0.304
0.0
-0.304
0.0
0.0
0.0
-0.304
-0.304
-0.304
-0.914
-0.305
0.305
0.914
0.609
-0.913
0.0
-0.305
0.0
0.0
0.305
0.0
-0.609
0.609
-0.609
-0.305
0.914
0.0
0.0
0.609
-0.304
0.0
0.0
0.122
0.183
0.304
0.0
0.0
-0.304
-0.609
0.913
0.0
2.127
0.607
0.0
-0.607
0.303
1.212
-0.303
0.0
1.816
-1.101
0.194
0.0
0.303
-0.303
0.0
1.512
-0.907
-0.908
-0.715
-0.194
0.0
-0.303
-0.303
-0.303
-0.304
0.607
-0.303
0.0
1.516
-1.698
-1.033
-0.304
0.608
-0.608
-0.608
0.304
0.0
-0.609
-0.304
0.0
0.609
0.0
1.216
0.0
0.607
0.607
0.303
0.0
1.817
-0.605
-0.303
0.0
-0.303
-0.606
0.0
-0.303
1.515
-1.515
-0.607
0.0
0.0
0.0
0.304
0.0
0.91
-0.303
0.303
-0.303
0.0
-0.607
0.0
0.303
0.0
0.0
0.0
0.0
0.303
0.0
0.0
0.0
0.303
-0.606
-0.607
0.0
0.0
0.304
-0.607
0.911
-0.911
0.607
-0.304
0.304
0.0
0.607
0.0
0.303
0.0
0.303
0.0
0.909
-0.303
-0.303
-0.303
-0.606
0.303
-0.606
-0.303
0.91
1.212
-1.212
0.0
0.303
0.606
0.847
0.967
-0.266
0.266
0.604
-1.208
0.0
0.302
-0.302
-1.21
1.513
-0.302
0.906
0.302
0.905
-0.905
-0.906
1.208
2.711
-0.602
-1.506
0.0
-0.905
-1.511
-1.817
-0.303
-1.086
-1.343
0.304
-1.826
0.305
2.433
-1.216
0.304
2.429
-0.606
0.606
0.303
-0.303
0.303
-0.606
-2.125
0.608
0.911
-0.607
0.911
1.212
0.303
-0.909
0.303
-0.91
0.303
-0.607
-0.304
0.304
-0.304
0.0
-0.304
0.0
-0.304
0.0
0.0
0.0
2.124
-1.516
0.304
0.91
-0.303
-0.303
-0.303
0.0
0.0
0.0
0.0
0.0
0.303
0.91
-0.303
0.0
0.0
0.303
-0.303
0.606
-0.303
0.0
0.0
-0.303
0.303
0.0
-0.303
-0.303
0.303
-0.606
0.0
-0.303
0.0
0.303
0.303
0.606
0.606
1.21
0.0
1.208
0.604
0.0
1.206
0.301
-0.301
0.903
0.602
-0.301
-1.204
0.301
1.203
1.202
1.799
0.0
-0.899
0.0
0.3
0.599
-1.499
1.199
0.0
0.0
0.3
-1.499
-1.562
0.06
-0.301
-0.602
0.0
-0.301
-0.602
0.903
0.0
-0.301
-1.205
0.904
0.301
-1.205
-0.603
0.088
-0.389
0.0
0.0
0.0
-0.302
0.0
-0.302
0.0
0.906
0.0
0.0
0.603
-0.603
-0.302
0.0
0.0
0.0
0.0
0.302
0.603
0.301
0.301
0.0
0.0
0.0
0.0
0.301
0.301
0.0
0.0
-0.904
0.0
0.0
0.0
-0.301
-0.603
0.0
0.0
-0.302
-2.419
0.605
0.0
0.0
-0.303
0.303
0.303
0.302
0.604
-0.302
-0.302
0.302
0.0
0.0
0.215
0.088
-0.302
0.302
0.302
0.302
-0.302
0.0
0.054
0.905
1.754
-0.301
-0.301
-0.904
0.603
-0.301
0.0
-0.301
0.0
0.603
0.0
-0.603
-0.603
0.302
1.206
0.602
0.602
0.0
-0.301
-0.602
0.0
0.602
-0.301
0.253
-0.253
-0.903
0.301
0.0
-0.301
-0.301
-0.905
-0.906
0.302
0.302
0.905
-0.302
0.302
-0.302
0.0
0.302
-0.603
0.302
-0.302
0.302
-0.604
0.302
0.0
0.0
0.603
-0.905
-0.302
-0.06
-0.846
0.302
0.0
-0.302
-0.605
0.303
-0.908
-0.061
-0.242
-0.303
0.0
0.303
0.242
0.061
0.0
0.303
-0.303
0.908
0.0
0.605
0.302
-0.907
-0.303
0.303
0.351
-0.109
0.363
0.0
-0.302
-0.302
0.302
-0.302
0.907
-0.604
1.208
-0.604
0.302
0.302
0.0
-0.302
0.0
0.0
0.302
-0.193
0.193
-0.604
-0.302
-0.907
-0.303
0.303
1.209
0.604
0.0
0.905
0.0
0.301
-1.207
0.905
0.603
0.0
0.054
-0.657
0.904
0.602
0.301
0.301
-0.903
0.301
-0.602
-0.301
-0.301
0.603
-0.548
0.247
0.0
-0.301
0.603
0.0
0.301
0.602
0.0
-0.301
0.301
-0.301
-0.602
0.0
0.0
-0.904
0.301
-0.301
-0.302
-0.604
-0.906
-0.907
0.303
0.0
0.0
-0.605
0.0
0.0
0.0
0.303
0.0
-0.303
-0.303
-0.606
0.0
0.303
-0.303
0.0
-0.606
0.606
-0.606
0.303
0.0
-0.303
-0.303
-0.303
0.303
-0.303
-0.304
-0.607
-0.608
0.243
0.061
-0.304
0.304
-0.304
-0.608
0.912
0.608
0.607
0.303
0.0
0.303
0.0
-0.061
0.667
0.303
-0.606
0.0
-0.303
0.909
-0.303
-1.82
0.0
0.0
0.0
2.123
0.908
-0.908
2.118
-0.604
-1.21
0.0
-0.606
-0.91
0.0
0.303
-0.303
0.0
-0.243
1.455
0.303
1.21
1.812
0.603
1.506
-0.301
-2.713
-1.209
1.813
0.905
0.603
0.301
0.903
0.902
0.901
0.048
-1.249
0.514
-2.319
0.903
-2.109
-0.905
0.0
0.0
0.302
0.0
0.302
-0.906
-0.604
-0.605
0.303
-0.303
0.0
0.0
0.605
0.0
0.604
0.302
0.0
-0.906
-0.605
-0.303
0.605
1.209
-0.302
0.906
0.0
-0.302
0.905
0.301
0.301
0.602
0.0
0.0
0.0
0.0
0.602
-0.602
0.602
0.0
0.0
-0.301
-0.301
0.0
0.0
0.301
-0.301
0.0
1.203
-0.848
0.247
-0.602
0.0
-0.301
0.054
0.548
-0.301
0.602
-0.301
0.554
0.048
-0.301
-0.301
0.0
0.301
0.0
-0.301
0.301
-0.903
0.048
-0.048
0.301
-0.301
-0.603
0.0
0.301
0.036
-0.036
-0.301
0.603
-0.904
-0.302
-0.905
-0.205
-0.097
0.604
0.302
-0.302
-0.906
0.0
0.0
0.0
0.302
0.0
0.0
-0.302
0.604
-0.302
0.302
0.0
0.0
0.302
-0.048
0.048
-0.302
0.0
0.0
0.302
0.302
0.0
-0.302
0.302
0.302
-0.604
-0.181
0.483
-0.302
0.302
-0.302
0.302
-0.302
0.302
-0.302
0.0
0.0
0.302
-0.302
0.0
-0.302
-0.302
-0.604
0.302
0.254
0.048
0.0
0.302
0.0
-0.088
-0.517
0.0
0.0
0.302
-0.302
1.208
0.0
-0.302
0.905
0.301
-0.301
-0.151
-0.151
-0.302
-0.196
-0.106
0.604
0.904
-0.301
0.301
-0.603
-0.302
0.0
-0.302
0.0
0.302
-0.302
-0.302
-0.302
0.302
-0.06
-0.242
-0.604
0.302
-0.302
0.0
0.302
0.302
1.207
0.301
-0.301
-0.241
-0.06
-0.302
-0.302
0.302
-0.302
0.0
0.905
3.31
-1.503
0.0
0.902
-0.301
0.601
0.601
-0.03
0.33
0.0
-0.3
0.0
0.0
0.0
0.0
-0.901
0.0
0.3
-0.601
0.0
0.601
-0.3
-1.203
-0.301
0.0
0.0
0.903
3.302
-1.499
0.0
0.6
-0.9
0.6
-0.3
0.6
0.3
3.589
-2.99
0.299
0.0
1.197
-0.598
-0.898
-0.3
0.3
-0.3
0.0
0.3
-0.3
-0.6
-0.9
0.6
0.3
-0.3
0.0
0.0
0.0
0.105
-0.405
-0.3
0.3
0.0
0.3
-0.861
0.261
-0.3
0.3
-0.3
0.06
0.0
0.24
1.2
0.0
-1.2
0.6
-0.3
0.3
0.0
-0.3
0.06
1.439
-0.599
-0.3
-0.3
0.0
0.6
0.899
-0.899
0.0
0.0
-0.3
0.3
0.3
0.3
0.018
0.282
-1.199
-0.3
0.6
-0.3
0.3
-0.3
0.3
-0.3
0.0
0.0
0.3
-0.3
0.3
-0.3
-0.6
0.0
0.348
-0.048
0.6
-0.24
-0.06
0.3
-0.3
0.06
0.24
0.899
0.0
0.599
0.598
0.299
0.299
0.299
1.194
0.596
0.0
-0.894
0.298
0.048
0.846
1.191
0.0
-0.595
0.298
0.297
0.0
-1.191
0.298
-0.596
0.0
0.298
-0.298
-0.298
-0.212
0.212
0.596
0.596
0.0
0.298
-0.595
0.595
0.0
-0.298
-0.893
-0.298
0.0
0.0
0.298
0.0
0.298
0.0
13.88
-1.465
-3.528
-2.952
0.177
2.48
-0.59
0.295
0.637
4.946
-1.465
-1.903
0.141
-0.294
0.0
0.882
1.467
0.0
-0.587
-0.587
-0.294
0.294
-1.764
0.294
0.294
1.469
0.293
-1.175
0.588
-0.294
-0.294
-0.541
-0.047
-0.418
-1.054
0.0
0.589
0.294
-0.294
0.589
0.294
0.0
-0.294
0.588
0.0
0.0
-0.294
-0.588
0.0
0.0
-1.178
0.884
0.294
0.294
0.294
-0.294
0.294
0.294
0.294
0.0
0.0
0.294
0.0
0.294
-0.294
0.587
0.293
-0.293
0.293
-0.881
0.0
1.174
0.586
0.0
0.0
-0.293
0.293
0.293
-0.293
0.293
0.586
0.0
0.878
0.234
0.935
2.624
0.582
0.291
0.0
0.0
-0.582
-0.874
0.291
-1.749
-0.234
0.234
-0.292
-0.876
-1.17
-0.293
0.293
-0.879
0.0
-0.586
0.0
0.0
0.586
0.0
0.293
0.0
-0.879
-0.587
0.293
0.0
0.586
0.586
0.586
-0.293
-1.172
-0.88
0.293
0.587
-0.293
-0.88
-0.588
0.0
0.881
-0.191
-0.103
0.0
0.0
0.0
0.0
0.0
-0.588
0.0
0.0
0.0
-0.294
0.0
-0.882
0.294
0.0
0.294
0.294
-0.294
0.588
0.294
2.347
0.0
-1.759
0.0
0.587
-1.468
0.0
0.588
-0.881
0.588
-0.294
0.0
0.0
0.294
1.174
0.293
0.293
-0.586
-0.293
-0.293
0.88
0.586
-0.293
0.879
-0.293
0.586
0.585
-0.293
0.585
-0.292
0.0
0.0
0.292
0.292
0.0
-0.292
0.292
0.292
0.0
0.292
0.377
0.207
-0.292
0.875
0.292
0.583
0.582
0.0
-0.291
0.291
0.291
-0.524
-0.058
0.582
0.291
0.0
0.0
0.0
-0.291
0.291
-0.291
0.0
-0.291
0.291
-0.291
0.291
0.0
0.291
0.0
0.0
0.0
0.291
0.0
-0.233
-0.058
-0.291
-0.291
0.0
0.0
0.0
0.0
-0.291
0.0
0.291
-0.291
-0.291
0.0
0.291
-0.291
0.0
0.291
0.0
-0.583
1.165
-0.291
-0.291
0.291
-0.582
0.291
0.0
0.0
-0.291
0.291
0.582
0.291
-0.291
-3.208
0.0
-0.292
1.46
0.0
1.166
-0.291
-0.291
-0.583
-2.337
-0.878
-1.466
-1.763
0.882
-0.588
-0.294
-0.294
-2.652
0.59
2.65
-0.294
0.882
0.294
-0.294
0.0
0.587
0.0
1.466
0.293
-0.293
0.586
-1.759
0.88
-1.761
0.247
0.927
0.88
-1.173
1.466
0.878
1.17
-3.807
0.293
0.0
-0.293
0.88
-0.293
0.586
6.132
-1.747
0.0
-0.583
-0.584
-0.292
-0.292
-1.462
-0.586
0.586
-0.586
0.293
0.0
-1.172
-0.587
-0.293
-0.881
0.881
0.587
-0.587
0.293
0.587
2.155
-0.398
-1.757
0.586
0.469
-0.469
-0.293
-0.88
-1.469
0.0
-2.06
1.472
-2.062
0.884
1.472
0.882
-0.294
0.294
0.0
-1.47
0.588
0.0
-0.294
1.47
0.294
0.0
-0.881
0.881
0.0
0.587
-0.293
0.587
0.586
0.586
-0.586
-1.173
0.293
0.0
-0.293
0.0
0.293
0.0
-0.293
1.173
-0.293
0.059
-0.059
-0.586
0.0
0.88
-0.29
0.583
-0.586
0.586
-0.293
0.879
-0.586
-0.293
0.586
0.293
0.0
1.754
0.876
77.823
1.059
1.058
-7.434
-1.869
2.936
-2.936
-2.41
0.536
-0.268
1.874
0.267
0.802
2.666
1.064
1.063
0.796
-2.125
0.532
-0.534
-1.328
1.331
0.532
0.797
-1.595
-0.798
1.33
4.507
2.639
-2.375
1.056
-3.969
0.398
1.192
1.323
-0.264
0.0
2.376
0.264
1.095
-0.305
1.841
1.312
1.624
2.822
3.601
3.927
-1.293
-2.333
1.556
-2.595
-1.3
1.3
1.039
-0.26
-0.26
-1.3
0.52
0.883
0.156
1.297
0.259
0.104
0.932
0.776
4.126
-1.03
3.598
2.56
2.297
0.51
-2.807
0.0
-2.817
-0.77
-0.257
0.513
2.051
-1.794
-0.77
0.257
2.563
3.575
-1.275
0.51
0.0
0.51
2.799
2.789
1.265
-1.012
3.787
8.02
-5.254
3.756
4.733
3.717
-2.724
4.946
-0.74
1.726
-0.493
1.969
-3.202
-0.494
-3.504
0.288
-0.397
-0.099
-0.496
-2.984
0.996
-1.744
-1.498
-0.5
-2.253
-0.251
0.251
-0.251
-2.512
2.762
1.503
-1.753
-1.255
-1.76
0.503
-0.503
1.258
-1.509
-0.504
0.252
-1.26
-1.262
-1.517
-0.506
1.265
0.506
1.263
0.505
-0.252
2.016
-2.016
0.756
1.007
-1.26
0.544
-0.292
0.0
0.252
-0.252
0.504
2.264
2.758
-1.503
-0.251
-1.004
0.753
-0.251
0.251
2.255
-0.25
0.951
-0.45
-1.001
1.001
-0.751
0.751
0.0
0.29
-0.04
-0.25
-0.5
1.251
0.999
0.25
0.0
0.249
1.495
-2.614
-2.131
-1.755
-3.018
1.259
1.006
0.0
-1.006
-1.259
1.259
0.252
0.0
0.0
-0.503
-0.252
-0.755
0.504
-0.504
0.504
0.0
-0.655
-1.11
0.252
-1.01
-0.758
0.253
0.505
0.757
1.009
-1.009
0.252
0.0
-0.252
0.757
0.756
-0.252
0.0
0.0
-1.008
1.008
0.504
-1.008
0.252
0.252
0.0
0.0
0.504
0.503
0.252
0.252
-1.258
-1.26
-2.527
-1.013
-0.76
-1.015
1.269
0.507
0.76
1.517
-0.758
-0.506
1.012
0.253
-0.505
-0.506
-1.773
1.267
-0.506
0.253
0.0
2.023
-0.505
0.505
0.757
1.261
0.0
0.504
-0.504
0.755
-0.755
-0.252
0.504
1.007
0.503
2.009
0.0
1.253
-0.25
-2.257
2.007
1.002
-2.506
2.006
-0.25
-1.002
0.251
1.252
-1.503
0.0
-0.753
0.0
-0.502
0.502
-1.256
1.005
0.0
0.0
-0.251
0.251
0.251
1.755
-0.501
-1.003
0.0
-0.753
0.753
-0.753
0.0
0.251
0.502
-0.753
0.0
0.0
-0.754
0.251
0.0
-0.503
-0.503
0.755
0.754
0.0
0.251
0.502
1.254
0.0
1.002
1.0
0.999
-5.761
-2.518
-2.02
4.035
-0.755
0.0
0.252
-0.755
0.755
-1.764
0.756
0.504
-0.252
0.0
1.007
0.0
-0.252
-2.016
0.252
-0.252
1.764
-1.512
0.0
1.008
-0.252
0.0
0.252
0.0
0.504
0.755
-0.151
0.905
1.256
-0.251
2.256
1.5
-0.5
2.745
0.996
-2.492
0.748
-0.748
2.741
-1.993
-0.499
0.499
0.499
0.747
0.498
0.0
0.498
-0.746
0.995
1.242
0.248
0.04
0.704
-0.496
-0.745
-0.745
0.745
1.984
1.979
-0.494
1.976
-0.74
0.0
-0.247
0.0
1.234
1.724
-0.246
-1.971
1.479
-0.246
1.723
0.491
1.227
0.49
1.225
0.734
2.686
-1.708
0.732
-1.221
-1.223
-1.225
0.49
-2.699
0.246
-1.476
-3.454
-1.485
2.473
3.204
-2.463
-0.494
-0.247
-2.969
-0.496
-5.225
0.0
0.748
0.0
0.997
0.747
-1.245
-1.247
0.0
-1.749
-2.004
1.834
1.17
-0.25
1.249
2.243
0.0
1.988
0.744
-1.241
-1.492
-0.498
1.244
-0.746
0.0
-0.597
-2.394
1.248
0.997
0.0
1.99
-2.488
0.0
0.0
-1.497
-0.5
0.5
-0.25
0.499
-0.499
0.0
0.0
-0.5
-0.25
-0.25
0.0
1.499
0.0
-0.749
-1.0
-0.5
-1.252
0.0
1.002
-0.25
-1.002
-1.255
-0.754
-0.503
0.503
-0.503
-0.755
0.252
-0.504
0.504
1.006
0.0
0.251
1.256
0.502
-0.753
-0.753
-0.251
0.502
-0.251
0.0
-0.503
0.251
-0.251
-0.251
-1.007
-1.512
1.008
0.0
-0.756
-0.252
0.252
0.756
-0.756
-1.009
0.0
0.505
-0.505
0.505
-0.505
0.505
0.081
1.18
0.755
-0.504
-0.252
-1.008
0.504
0.252
-0.252
0.504
0.353
0.906
0.754
-1.509
0.252
-0.504
-0.252
0.252
0.0
0.0
-0.504
-0.252
0.0
-0.252
0.504
0.756
0.252
1.006
1.507
-1.507
-0.251
0.0
0.0
0.0
0.0
0.0
-0.252
-1.007
0.292
-0.04
0.0
1.007
0.503
0.251
0.0
0.0
0.0
-0.251
-0.251
0.0
0.754
0.251
0.251
-0.502
0.251
0.0
-0.251
0.0
0.502
0.251
0.0
0.0
-0.753
-0.251
0.251
-4.534
-5.83
-4.848
0.512
0.767
3.06
-2.294
-0.511
-3.584
-1.027
-0.514
-0.257
-2.834
-1.033
-1.293
1.551
2.836
-2.32
-3.622
1.813
2.067
-1.808
-1.553
-1.556
-1.819
1.56
1.557
0.518
1.294
2.066
-0.258
-1.964
0.155
-2.85
0.0
-0.26
2.074
-1.296
-0.519
1.038
-0.778
-1.818
-2.605
-1.044
0.261
-0.522
-1.308
2.874
2.084
-0.177
0.437
0.26
-0.26
-0.958
-0.083
-0.26
-1.303
-1.044
1.044
1.303
1.041
0.52
1.818
-2.078
1.818
2.073
-2.073
-0.26
-1.299
-0.78
0.52
0.52
-2.864
2.084
1.04
-3.384
1.043
-1.304
-1.045
3.65
-2.605
-0.522
2.347
0.26
1.82
1.557
0.518
-0.259
1.036
0.0
-2.333
1.038
-1.297
-1.559
1.819
-1.299
1.299
-1.559
0.52
-0.26
-0.26
0.52
-0.26
0.26
-0.26
-0.26
-0.781
-0.26
-0.782
-0.782
0.261
0.0
-0.261
1.303
-0.261
0.781
0.26
0.0
-0.26
-0.521
-1.303
0.782
0.261
0.781
-0.521
0.781
0.0
0.0
0.0
0.26
-0.52
-1.303
-0.522
-0.261
-1.567
-0.262
-2.62
1.573
1.047
2.09
-2.09
0.262
0.0
-0.523
0.0
-0.262
-1.31
0.524
1.047
-0.262
-1.572
0.0
2.095
0.0
0.262
2.35
-2.611
0.784
0.522
0.0
0.783
-1.305
0.0
0.0
1.045
0.522
-0.261
0.522
0.0
-0.261
0.0
1.824
-2.867
0.261
-0.261
0.522
0.261
1.564
0.26
-1.303
0.0
0.0
0.261
2.342
0.0
-0.78
0.0
0.78
1.298
-1.039
-3.384
1.303
-0.261
-0.782
-1.305
-1.569
1.308
-1.831
0.785
0.0
-1.309
0.262
-1.836
-1.314
-4.748
0.793
1.584
0.0
0.0
2.633
6.025
-0.783
-1.831
0.523
0.262
2.528
0.605
-1.565
1.825
-0.521
1.302
-2.084
0.0
-1.044
-1.307
1.046
-0.523
0.784
0.522
0.522
1.564
-0.782
-0.782
0.0
-0.94
1.503
-0.824
0.261
-1.044
-1.569
0.262
0.262
-1.571
1.309
-0.262
0.262
-1.309
0.524
-0.524
-0.262
1.571
-1.571
0.524
0.262
0.785
-0.262
-0.524
-0.262
-0.262
0.262
0.786
0.0
1.046
0.0
0.261
0.0
0.261
1.044
0.522
-1.044
0.522
0.261
0.261
0.0
0.782
0.26
0.781
0.0
0.0
-1.041
0.0
0.521
-0.26
0.0
0.0
1.301
2.336
0.777
-1.296
1.296
0.518
1.035
0.258
1.291
-1.291
-2.07
0.518
1.035
-0.259
-0.517
-0.777
-1.556
-0.519
-1.3
0.78
0.779
-0.779
-0.26
-1.041
-0.781
-0.261
-0.261
-0.522
0.522
-0.522
0.522
1.823
0.26
0.52
-0.26
-0.78
-0.26
-0.26
0.0
0.26
-0.781
0.781
0.0
-0.156
-0.104
-0.521
0.781
-0.26
0.0
0.0
0.0
-0.26
-0.521
-0.521
-0.261
0.261
0.521
-0.261
-0.522
0.0
0.0
0.261
0.0
-0.313
-0.731
1.044
0.261
0.521
-1.304
0.261
-0.783
0.345
-0.084
-0.522
0.0
-1.046
0.784
-0.523
0.0
0.261
0.261
0.0
-0.523
1.045
-0.219
0.063
0.418
-0.261
0.261
0.261
-0.483
-0.562
-0.523
0.523
-0.784
0.0
0.262
-0.523
0.262
-0.523
0.0
1.83
-1.307
0.0
0.0
-0.262
-0.785
-0.262
0.262
0.262
-0.786
-0.262
-0.524
-0.262
-0.262
0.787
-0.262
-0.262
2.097
0.0
-0.524
-1.001
0.477
0.0
1.048
-0.471
-0.314
0.524
0.0
0.0
-0.524
-0.262
0.0
0.0
0.0
0.262
0.262
0.984
0.063
-0.262
0.523
1.045
0.522
0.0
0.0
0.0
0.0
0.261
-0.261
0.261
0.0
0.0
0.522
2.083
-0.26
-1.041
-0.261
-1.043
0.104
0.156
-1.566
-0.523
0.784
0.0
0.0
0.0
0.261
0.0
0.522
0.0
-0.522
-0.522
0.0
-0.261
0.261
0.522
-0.522
0.784
-0.522
0.0
0.261
-0.522
0.261
-0.523
0.261
0.261
-0.261
-0.261
0.261
1.045
0.0
0.261
-0.261
0.261
0.261
-0.261
-0.224
0.224
-0.261
1.304
-1.043
-0.261
1.043
0.0
0.521
-0.261
0.781
0.26
0.0
-0.26
0.0
-0.781
0.521
-0.229
0.49
-1.303
0.0
0.521
-0.156
0.417
0.042
-0.302
0.261
0.781
0.52
-2.344
0.261
-0.261
0.0
0.521
0.261
-0.261
0.0
-0.521
-1.044
-0.261
0.522
1.565
-0.261
0.0
0.0
0.0
0.261
0.0
-0.261
0.261
-1.043
0.261
0.261
-0.156
-0.595
-0.031
0.261
0.0
-0.522
-0.784
0.0
0.261
-0.523
0.261
0.042
-0.042
0.261
0.0
0.261
0.522
0.0
0.0
0.0
0.0
-0.261
0.261
0.0
1.043
0.261
-0.261
0.521
-0.261
-0.365
-0.156
0.261
0.0
0.261
1.042
-0.521
-0.26
0.0
-0.782
-1.305
0.261
-0.261
0.522
-1.045
-1.046
-0.262
-0.262
-0.262
0.0
-0.262
-0.786
0.0
0.262
0.524
-0.786
0.0
0.0
-0.787
-2.893
0.263
2.367
1.574
-0.262
-2.363
0.788
0.263
1.574
0.262
1.309
0.0
2.09
1.303
-1.303
0.522
-1.827
0.261
1.566
-1.566
2.087
1.042
-0.26
-1.563
-0.261
-0.783
0.783
0.0
1.043
0.0
0.0
0.0
1.302
0.26
0.26
0.26
0.0
-1.04
1.04
0.0
1.039
-1.039
0.26
-0.78
-0.781
-0.26
-0.521
-1.043
-1.567
0.523
1.044
0.522
0.261
0.261
1.042
1.04
1.817
-0.778
-1.299
0.78
0.519
0.0
0.26
-0.519
-0.519
-0.26
0.52
1.298
0.778
-1.556
-0.696
0.28
-0.883
0.312
-0.572
0.567
0.473
0.26
0.0
0.26
-0.177
-0.083
-0.26
0.26
-1.039
-1.301
-0.26
-0.521
0.261
0.0
0.0
-0.261
0.261
-0.521
0.0
-0.261
-0.261
0.0
0.0
-0.261
0.522
0.0
-0.261
0.522
-0.261
0.0
-0.522
0.261
-0.261
0.0
0.261
0.0
0.261
0.261
0.521
-0.232
1.013
1.041
-1.041
0.52
-0.52
0.781
0.52
0.26
-0.26
0.779
0.0
0.26
-0.26
0.519
-0.26
0.26
-0.26
-0.26
0.26
-0.26
0.0
0.0
0.0
0.0
0.0
-0.26
0.26
-0.26
0.0
0.26
0.343
0.176
-0.779
-0.26
-0.26
-0.52
-0.26
0.0
0.26
1.299
-0.519
0.26
0.0
-0.26
-0.78
0.26
0.0
0.0
0.52
0.0
0.26
-0.26
0.26
0.26
0.0
0.0
-0.26
-0.26
0.26
0.0
0.0
0.26
-0.26
0.519
0.0
0.26
-0.519
-0.26
0.26
-0.26
0.519
0.0
-0.26
-0.519
-0.52
-0.203
-0.057
0.26
0.0
-0.78
0.0
0.0
-0.26
0.0
-0.781
0.521
1.821
-0.26
0.0
-0.26
0.26
0.0
0.0
-0.26
-0.26
-0.52
-0.521
0.0
0.781
-0.26
-0.26
0.0
0.0
-0.26
0.0
0.26
0.364
0.156
-0.26
-0.26
0.26
-0.26
0.0
-0.26
0.0
0.521
-0.521
0.0
0.0
0.26
-0.26
0.26
-0.26
0.0
0.26
-0.26
0.26
-0.26
0.0
0.521
0.0
-0.219
0.479
-0.781
0.521
0.26
-0.26
-0.26
0.26
-0.521
0.0
0.042
-0.042
0.26
0.0
-0.26
0.26
-0.26
0.26
-0.26
0.0
0.0
0.26
0.0
0.0
-0.26
0.0
0.26
-0.26
0.0
0.0
-0.26
-0.782
-0.522
0.104
0.156
0.0
0.261
0.0
0.0
0.0
-0.261
0.261
-0.261
0.0
0.261
0.261
0.0
-0.782
0.261
0.261
0.261
-0.521
0.261
-0.522
0.0
0.0
0.0
0.0
0.0
0.0
0.0
0.0
0.0
0.0
0.0
0.0
0.0
0.0
-0.261
0.261
0.0
0.0
-0.783
-0.261
-0.261
0.261
-0.261
0.0
0.0
0.522
-0.522
1.045
0.261
0.0
0.0
-0.261
1.043
0.0
0.261
-1.565
1.044
1.303
0.26
0.52
0.26
0.26
0.0
1.039
0.778
-0.259
0.0
0.0
0.0
-0.415
-0.363
0.0
-0.26
0.0
-0.52
0.779
0.0
-0.779
0.779
0.0
-0.26
0.26
0.0
0.519
0.259
0.0
-0.259
0.104
0.674
0.0
1.036
0.259
-0.777
0.518
0.259
1.035
0.258
0.775
0.0
0.516
0.258
1.031
-1.031
1.031
-1.031
0.258
0.0
-1.807
4.124
1.028
0.0
2.307
0.0
-0.768
-1.282
-0.257
-2.314
0.0
-1.804
0.258
0.774
0.0
-0.774
-1.291
0.775
0.258
1.547
1.287
1.285
1.026
4.092
-1.277
0.0
2.296
1.527
1.017
1.269
-2.031
0.0
0.0
0.762
1.776
0.507
1.265
0.0
-0.759
0.506
0.253
1.011
-1.264
2.778
-2.272
-1.265
0.506
0.0
-0.253
-0.253
-0.507
-0.253
0.76
-0.507
1.013
0.253
0.759
-0.506
-1.012
-0.253
0.506
0.506
0.759
0.0
0.0
-2.024
0.253
-1.521
0.254
0.254
0.0
0.254
-0.761
0.507
0.0
0.0
0.254
0.0
-0.254
-0.254
-0.254
-1.016
-0.508
0.089
0.927
0.0
-0.254
1.015
-1.015
-0.762
-0.763
-0.255
0.509
0.0
0.0
0.254
-0.254
1.017
-0.763
-0.254
-0.254
-0.255
-0.509
-0.51
0.255
0.764
0.0
0.0
1.018
0.254
1.777
-0.254
0.0
0.254
-0.507
0.507
-0.761
0.0
0.254
-0.254
0.0
-0.508
0.508
0.761
0.507
0.253
0.253
0.253
0.759
0.0
0.073
0.18
0.253
-0.759
-0.253
0.506
0.0
0.0
-0.213
-0.294
-1.013
-0.933
-0.081
0.254
-0.254
-0.254
-0.508
0.254
0.0
-1.016
-0.509
0.254
0.0
-0.509
-0.255
-0.255
0.0
0.255
-0.509
-0.255
-0.255
-0.51
0.0
-0.765
-0.511
-0.255
-0.256
0.256
0.0
-0.767
0.511
-0.511
-0.512
-0.256
-0.512
-0.769
0.256
-0.769
0.0
0.0
0.0
0.257
-0.257
0.0
0.0
-0.257
1.026
1.025
0.0
0.102
0.154
-0.256
-0.768
-0.769
0.0
0.0
1.025
0.0
0.512
-0.512
-1.795
0.513
0.513
0.0
0.513
0.256
-0.256
0.512
0.768
-0.256
0.256
0.0
-0.512
0.768
-0.256
0.767
-0.256
0.256
-0.747
1.002
0.0
-0.511
0.511
0.0
0.0
-0.256
-0.256
0.511
0.255
0.0
0.0
-0.255
0.0
-0.256
-0.256
0.256
-0.767
0.0
0.512
1.38
0.153
0.0
-0.511
0.255
-0.511
0.511
-0.255
-0.511
0.0
0.255
0.0
0.255
-0.255
0.766
0.0
-0.511
0.255
0.0
0.0
-0.766
0.0
-0.511
-0.767
0.767
-1.279
0.256
0.256
-0.768
-0.256
-0.256
1.025
-0.768
0.768
0.256
-1.024
0.0
0.512
0.0
-0.512
0.768
0.0
-0.256
0.297
-0.041
-0.512
0.0
0.256
0.256
0.256
0.0
-0.512
-0.256
-0.307
-0.026
-0.949
0.257
0.513
0.0
-0.513
0.256
-0.256
0.0
0.256
-0.256
0.769
-0.769
-0.257
-0.77
-0.771
-1.544
1.287
-1.544
0.515
-1.443
0.413
0.773
0.515
-0.257
0.257
1.029
-1.029
-0.515
1.287
-0.514
0.0
0.0
-0.257
0.515
0.514
-0.257
-0.772
0.0
0.0
0.257
-0.772
-0.258
0.773
-0.257
-0.258
0.0
0.258
-0.258
0.258
0.515
0.257
0.0
-0.515
0.515
-0.257
-0.772
-0.258
-0.258
-0.516
0.258
-0.258
0.258
-0.258
1.031
0.772
0.514
0.257
-0.051
0.051
0.0
-0.514
0.257
-0.514
0.0
0.103
-0.319
-0.299
0.257
0.772
0.0
1.028
0.0
0.0
0.0
-0.257
0.514
0.0
0.257
0.0
0.0
0.257
0.513
-0.256
0.0
-0.257
-0.513
1.026
4.092
0.0
-1.021
-1.534
-1.178
-1.129
0.77
0.0
-1.283
0.0
-1.542
0.0
-3.094
0.0
-0.258
-0.693
-1.895
0.0
-2.076
2.076
0.518
0.259
-0.777
-2.076
-1.04
0.26
2.078
-1.298
0.0
1.039
-0.519
0.519
1.297
1.295
0.0
-1.036
-0.259
0.0
-0.518
-0.778
0.0
0.0
0.26
-0.26
0.0
-1.236
-0.666
0.343
-0.26
0.26
-0.26
0.26
0.0
-0.26
0.78
-0.78
0.26
-0.26
0.26
-0.52
0.52
-0.781
0.0
0.26
-0.521
0.781
-0.26
0.0
0.26
0.0
-0.781
0.0
-0.782
-0.261
0.0
-0.522
-1.567
1.567
-2.613
0.262
0.262
0.784
-1.308
-0.786
-1.311
-0.262
0.787
0.0
-0.525
-1.05
0.788
2.097
0.0
-0.262
-0.524
-0.524
0.0
0.0
0.0
-0.262
0.262
-0.262
-0.525
-0.263
0.263
-0.223
-0.039
0.0
-0.525
0.0
-0.526
0.263
0.0
0.525
1.05
0.524
0.786
-0.262
0.524
0.0
0.523
0.262
0.0
0.262
0.0
1.306
0.522
-2.351
0.785
-0.785
-0.262
-0.786
0.262
-0.042
0.304
2.092
-0.522
0.0
0.261
-0.261
-0.784
-0.785
-0.262
-0.262
0.0
0.0
0.0
0.262
0.524
0.785
0.261
0.523
0.0
0.0
0.522
-0.522
-1.046
-1.833
1.048
1.569
-1.831
0.785
-1.047
1.57
-0.262
0.784
1.305
-0.261
0.261
0.522
0.0
-0.783
-0.261
-0.261
0.0
0.308
0.997
-0.261
-0.261
-0.261
0.0
-0.522
0.261
0.0
-0.261
-0.784
0.0
0.0
-0.523
0.262
0.0
0.261
-0.261
0.261
-0.261
0.0
-0.262
0.262
-0.262
0.262
0.0
-0.222
-0.824
0.262
0.785
-0.785
-0.524
0.0
-0.262
-0.262
-0.262
-0.787
0.262
1.311
0.262
-0.262
0.262
0.0
0.0
1.23
-0.183
-0.523
0.262
1.046
0.522
-0.784
1.045
-0.261
-0.784
0.261
-0.261
-0.784
0.0
-0.262
0.523
0.0
0.0
0.0
0.0
-0.262
0.262
0.0
-0.157
0.157
-0.262
-0.262
0.0
0.0
-0.262
0.0
0.262
0.0
0.0
-0.262
-0.524
-1.048
-1.05
0.787
0.262
0.0
-0.262
0.262
0.0
0.0
-0.262
-0.084
-0.178
0.0
0.0
-0.262
-0.263
0.263
0.525
0.524
0.262
-0.262
0.262
1.048
0.0
0.44
-0.44
0.523
-0.262
0.523
-0.262
0.784
0.261
-0.261
0.261
0.0
-0.261
0.0
-0.784
0.784
-0.261
0.0
-0.523
-0.262
0.0
-0.262
0.0
1.046
0.523
-0.261
0.0
-0.261
0.0
0.523
-0.261
0.0
-0.261
0.261
0.0
-0.261
0.261
-0.261
0.261
0.0
0.261
0.261
-0.261
0.0
0.0
-0.261
0.0
1.045
-0.522
0.261
-0.522
0.0
-0.523
0.0
-0.261
0.0
0.523
-0.261
0.0
0.261
-0.261
0.0
0.0
0.261
-0.261
0.0
0.261
0.0
-0.261
0.261
-0.261
0.0
0.0
0.261
-0.261
0.0
0.261
-0.261
0.0
-0.261
0.784
0.261
0.0
0.261
0.522
0.0
0.0
0.0
0.0
0.0
0.0
0.0
0.0
0.522
0.0
-0.522
0.0
0.0
-0.261
0.0
0.0
0.261
0.0
0.0
-0.261
0.522
-1.044
0.0
0.261
0.522
-0.261
5.462
0.0
-2.076
1.558
0.259
0.0
-1.038
0.26
0.26
-1.039
-1.3
-0.26
0.26
0.0
-0.521
-0.782
-0.261
-0.261
0.0
-1.044
-0.784
1.306
-0.522
0.261
-0.48
0.219
0.0
0.522
-0.261
0.783
-0.261
0.0
0.0
-0.261
0.0
0.0
-0.783
0.261
-0.522
0.0
0.784
1.304
0.261
0.521
-0.26
0.26
0.521
-1.042
-0.521
-0.261
-0.261
-0.522
-0.261
-0.261
0.261
-0.313
-0.209
0.042
0.742
-1.829
0.785
-0.523
0.262
0.0
-0.262
-0.262
0.262
-0.523
0.0
-0.262
-0.786
0.262
0.262
-0.262
1.047
-0.262
-0.262
0.523
0.262
-0.262
-1.571
-1.049
0.047
-0.31
-0.525
-0.789
-2.634
0.791
-2.376
2.112
0.527
-0.791
-1.056
0.0
-0.793
0.264
0.264
-1.852
0.794
2.377
1.844
-1.317
0.527
0.263
-1.054
1.581
-0.527
-0.263
1.316
1.314
0.0
0.263
0.0
-0.788
-1.052
-0.263
1.052
-0.263
-0.526
1.052
-0.526
0.526
-0.263
0.525
0.0
-0.263
-0.263
0.0
0.263
0.0
-0.526
0.263
0.0
0.525
-0.263
-0.526
-0.526
-1.053
1.316
-0.526
0.0
2.89
-1.575
0.0
0.0
0.263
-2.367
0.263
-1.846
3.687
3.932
-1.308
-0.786
2.094
-1.57
0.524
-0.786
-0.262
-3.152
-1.581
-1.055
1.055
0.527
0.263
-0.527
0.527
2.105
-0.789
0.263
-1.052
0.263
0.526
-0.263
1.314
0.525
0.262
0.0
-0.525
-0.263
1.312
-0.262
0.262
-0.525
-0.525
-0.525
-1.104
-0.737
0.527
0.0
0.0
1.052
0.0
-0.263
-0.789
0.789
0.263
-0.526
0.0
0.0
-0.263
0.526
-0.263
0.789
0.263
0.263
0.0
-0.263
0.263
-0.263
0.263
-0.263
0.0
0.0
0.0
0.0
0.263
-0.525
-0.263
0.788
-0.525
0.0
0.0
-0.263
0.263
0.263
0.525
0.262
-0.525
0.525
0.0
0.0
0.0
0.0
0.0
0.0
0.0
-0.525
0.525
-0.525
-0.053
-0.473
0.263
-0.263
-0.526
0.0
0.263
0.263
0.263
-0.263
-0.431
-0.358
0.526
-0.526
0.0
0.263
-0.263
0.0
-0.526
-0.79
-0.263
-0.264
0.0
-0.264
-0.264
0.0
-0.792
-0.792
0.0
-0.264
-0.264
0.264
0.0
0.0
-0.264
0.0
-0.751
-0.572
-0.795
-1.858
2.123
-0.265
0.795
-0.795
-0.53
0.0
-0.796
0.0
1.592
0.0
-0.265
0.0
0.53
-0.53
-0.53
0.0
-0.265
0.265
-0.159
-1.169
1.328
0.0
0.0
0.53
0.265
-0.265
-0.265
0.53
0.265
0.0
0.636
0.159
-0.53
0.0
0.0
-0.265
0.795
-0.265
-0.265
0.53
0.265
0.265
0.0
0.0
0.0
-0.265
0.0
0.0
0.0
0.0
-0.529
0.265
0.0
0.265
-0.265
0.265
0.265
-0.265
0.529
-0.529
1.058
0.0
-0.264
-0.529
0.0
0.265
-0.265
0.0
-1.324
1.059
0.265
0.265
-0.265
0.0
0.265
0.264
0.0
0.264
0.0
0.0
-0.529
0.264
-0.264
0.264
-0.264
0.264
0.0
0.0
0.264
0.264
0.528
-0.264
-0.264
-0.264
0.528
-0.264
-0.264
-0.264
-0.264
0.264
0.0
-0.264
0.264
1.057
-0.264
0.528
1.319
0.263
0.0
0.263
-2.374
-1.851
0.0
-1.325
-0.796
-0.797
0.266
0.0
1.327
0.265
0.265
-0.53
0.0
0.53
0.265
0.0
0.755
0.569
0.264
-0.794
-0.265
-0.265
0.0
0.0
0.0
-0.53
-0.53
0.0
-0.265
0.0
0.53
0.795
0.0
0.0
-0.795
1.06
0.529
-0.529
1.323
1.584
-0.528
-1.056
-0.793
1.586
0.264
0.264
0.559
-0.032
0.0
-0.264
1.054
0.79
-1.844
0.264
-0.264
0.0
1.054
0.79
-1.053
-1.055
0.264
0.791
0.0
0.263
-1.318
0.264
0.0
0.791
1.053
-0.263
-0.527
1.316
1.314
-0.263
-1.051
0.526
-0.526
0.263
0.0
0.788
0.0
-0.42
-0.105
-0.526
0.526
0.525
0.0
0.0
0.0
0.525
0.787
-0.262
1.049
0.786
0.262
0.262
-0.262
1.046
0.0
1.305
-0.261
0.261
0.0
2.084
1.274
1.064
2.073
0.0
0.259
-1.036
0.57
-0.052
0.518
1.293
-1.293
0.0
0.259
0.0
-0.259
0.259
-0.517
0.259
-0.259
0.517
0.0
0.259
-0.259
0.259
-0.259
-0.259
-0.259
0.0
-0.155
0.155
-0.259
0.0
0.259
0.0
-0.259
-0.259
0.0
0.259
0.259
0.259
-0.259
0.259
0.0
0.0
0.0
0.259
-0.259
0.0
-0.259
-0.777
0.0
0.777
-0.259
0.259
0.0
0.0
0.0
-0.259
0.041
-0.041
0.518
0.0
0.0
0.259
0.517
1.033
-1.292
-0.517
0.776
-0.517
-0.259
0.517
-0.259
-0.517
0.0
0.0
0.0
0.0
0.104
-0.104
0.0
-0.259
0.0
0.259
-0.259
0.0
0.0
0.0
0.259
0.0
0.0
0.0
0.259
0.0
-0.259
0.0
0.0
0.259
-0.414
0.155
-0.259
0.518
0.0
-0.259
0.0
0.259
-0.259
0.0
0.259
-0.259
0.0
-0.259
0.0
0.259
-0.259
0.259
-0.259
0.0
0.518
0.0
0.0
-0.259
0.0
0.0
0.259
-0.259
0.0
0.259
-0.155
-0.104
0.0
-0.259
0.0
0.259
-0.259
-0.518
0.777
0.0
-0.518
1.035
-0.259
-0.259
0.0
0.0
0.259
0.0
0.0
-0.155
0.0
-0.104
0.0
0.517
-0.776
0.518
0.0
-0.259
0.259
0.0
0.0
-0.259
0.0
-0.259
0.259
-0.518
0.0
0.0
-0.259
0.259
0.0
0.0
0.259
0.0
0.259
-0.777
0.259
0.518
-1.036
0.0
0.0
-0.518
-1.817
-0.78
-0.52
0.0
0.781
-0.767
-0.534
0.26
0.0
0.521
-0.26
-0.26
-0.26
0.521
0.26
0.26
-1.041
-0.261
-0.521
0.0
-1.566
-1.307
-1.571
-1.312
1.312
0.262
1.048
-0.786
-0.262
-1.049
0.262
0.524
0.0
-1.049
0.0
-0.263
0.472
-0.21
-1.051
0.788
1.05
0.524
0.0
-0.157
-0.105
0.0
0.524
-1.836
-0.578
0.578
0.525
0.262
0.0
0.0
0.262
-1.312
0.525
0.262
0.787
0.524
1.047
-0.262
-1.834
0.0
0.524
0.262
1.571
0.523
0.523
0.261
0.783
-0.522
0.0
0.0
0.261
0.0
0.261
0.0
0.0
0.0
-0.261
0.0
-0.261
-0.522
-0.261
0.0
0.261
0.261
0.522
-0.522
-0.261
0.0
0.0
1.826
0.261
0.0
-1.043
-0.783
1.044
-2.089
-0.785
0.262
-0.262
0.785
-0.785
0.262
-1.309
-1.311
-1.314
-0.263
0.0
0.263
-1.579
0.263
1.053
-1.316
-1.054
3.159
-0.263
0.788
1.312
0.786
0.524
0.785
-1.047
-0.524
1.309
-1.047
-0.524
-0.787
0.262
0.524
0.105
1.989
0.261
-0.523
-0.523
1.046
-0.523
0.0
0.0
0.0
0.261
-0.523
0.0
0.262
-0.262
0.0
0.0
0.0
-0.523
0.262
0.0
-0.262
0.0
-0.786
0.524
-0.262
0.0
0.0
0.524
-1.048
-0.262
-0.524
0.524
-0.524
-0.262
0.0
0.0
-0.788
-0.525
-0.526
0.0
-0.263
0.263
-0.526
0.263
-0.263
-1.581
-0.791
0.528
0.264
0.264
0.264
1.053
0.526
-0.789
0.263
-0.263
0.526
0.132
-0.132
0.263
-0.263
0.0
0.0
1.052
0.0
0.263
-1.051
0.0
0.263
-0.263
-0.263
0.526
0.105
0.158
0.525
0.0
0.0
-0.525
0.0
0.263
0.525
-0.263
0.263
-0.263
0.263
0.0
1.574
-0.262
0.262
-0.262
0.0
0.0
0.262
0.0
0.0
0.0
0.0
-0.262
0.262
0.0
0.262
0.042
-0.042
0.0
0.262
0.262
-0.786
0.0
0.262
0.524
-0.157
-0.105
0.262
0.262
-0.157
0.68
0.262
0.261
0.261
0.0
-0.261
0.523
0.0
0.0
0.0
0.522
-1.045
0.0
-0.785
-0.785
-0.262
0.262
-0.262
-0.262
0.0
0.0
0.0
0.262
0.0
-0.262
0.524
-0.786
0.0
0.0
-1.312
0.0
0.525
0.0
0.525
-0.262
0.0
-0.262
0.0
0.0
0.0
-0.262
0.262
-0.525
-1.051
0.263
0.263
0.0
-0.526
-0.263
0.263
0.0
0.263
-0.263
0.263
0.0
0.0
0.0
-0.263
0.0
0.263
-0.263
-0.263
0.0
0.263
0.526
-0.263
-0.526
0.789
-0.263
0.0
0.0
0.0
0.0
0.263
0.263
0.0
0.263
0.263
-0.263
0.0
0.263
0.0
0.262
0.787
0.0
0.262
0.0
-0.787
0.0
0.262
0.786
-0.524
0.0
0.0
0.0
0.0
0.0
0.0
-0.262
0.0
-0.315
-0.21
0.0
0.262
-0.262
0.787
-0.524
0.0
0.0
0.262
0.262
-0.262
0.786
0.0
0.524
0.0
0.0
0.262
0.262
0.785
0.523
-0.784
0.0
0.523
-0.523
0.261
0.0
0.523
-0.261
0.0
-0.261
0.0
0.261
-0.523
0.0
-0.262
0.0
-0.262
-0.523
-0.262
0.262
0.262
0.262
0.262
0.0
0.784
-0.523
-0.262
-0.262
-0.262
0.262
-0.262
0.523
-0.523
-0.524
0.262
0.262
0.262
0.0
0.262
-0.262
0.262
-0.523
0.105
-0.105
0.0
0.262
-0.785
0.0
0.524
-0.262
-0.524
-0.786
0.524
0.0
0.262
0.262
0.0
-0.262
0.0
0.524
-0.262
0.0
0.262
-0.524
0.262
0.0
0.0
0.0
0.262
0.262
0.523
0.523
-0.523
0.523
0.0
-0.261
0.523
0.261
0.261
-0.522
0.261
-0.261
0.261
-0.261
0.522
0.261
0.0
-0.261
0.522
0.0
0.261
-0.522
0.0
0.522
-0.261
0.0
-0.261
0.261
-0.261
0.0
0.261
0.0
0.0
-0.261
-0.209
0.209
-0.261
0.0
0.261
0.522
0.261
0.0
-0.261
-0.261
0.522
-0.261
0.522
0.261
0.0
0.0
-0.261
-0.261
0.0
0.0
0.261
-0.522
0.0
-14.743
-0.159
2.017
0.53
-0.795
-0.796
-0.797
0.0
0.266
0.266
-0.531
0.266
0.0
-0.531
1.062
-0.265
-0.797
0.531
0.266
-0.266
-0.531
0.531
0.531
0.0
0.0
0.265
0.796
0.53
-0.265
-0.265
1.06
0.0
0.0
0.529
1.586
-0.264
-1.057
-0.529
-0.529
0.265
0.529
0.793
0.0
0.528
0.264
-0.792
0.0
0.264
0.0
0.264
0.792
-0.528
0.528
-1.056
1.584
0.264
0.0
-0.527
0.264
0.791
0.0
0.527
1.841
1.312
-1.05
-0.525
1.313
1.049
0.262
0.785
0.262
-0.523
-1.048
0.262
-0.262
0.524
1.57
0.523
0.0
0.261
1.826
1.302
0.78
-0.78
0.0
1.3
0.849
-0.589
-1.299
-0.52
0.26
0.0
-0.26
0.52
1.04
-0.52
0.26
-0.78
0.52
-1.04
-0.26
-0.781
-0.521
-1.044
-0.261
-0.522
-0.261
-0.523
-0.262
-0.523
0.262
0.0
-0.524
-1.835
1.049
-0.524
-1.05
-0.263
-0.263
0.263
0.525
1.05
0.0
0.0
0.524
0.262
0.262
1.308
-0.523
0.0
-0.262
-1.048
0.0
-0.262
0.0
1.048
0.0
0.262
0.0
-0.524
-0.262
0.524
0.262
0.0
0.0
0.262
0.523
0.0
-0.262
-0.262
-0.262
0.785
0.261
0.0
-1.046
0.0
-0.262
0.262
0.523
-0.262
1.046
1.305
0.0
0.0
-0.522
0.0
0.261
0.0
-0.261
0.0
-0.522
-0.261
-0.523
0.0
0.784
-0.261
0.0
0.0
0.0
0.0
-0.523
-0.262
-1.047
0.524
-0.524
0.785
0.523
-0.523
-0.523
0.262
-0.262
0.0
0.0
0.262
-0.262
0.0
0.0
0.0
0.262
-0.262
0.0
-0.262
0.0
-2.098
0.0
0.0
0.787
-0.525
-0.263
0.0
-0.263
0.788
-0.525
0.263
-0.263
0.0
-0.263
0.0
0.263
-0.263
0.0
-0.263
0.0
0.0
0.0
-0.263
-0.263
0.0
0.0
0.0
0.0
0.0
0.788
0.263
-0.263
0.0
-0.263
0.263
0.0
-0.263
0.263
-0.525
-0.526
-0.526
0.0
0.0
-0.263
-0.263
0.263
-0.527
0.0
-0.263
-0.527
0.0
-1.055
-0.264
0.0
-0.264
-0.264
0.0
0.0
0.0
0.792
0.264
-0.264
0.0
0.264
0.0
-0.792
1.056
-1.056
0.264
-0.264
0.264
-0.264
0.0
0.264
0.0
-0.264
0.264
0.264
0.0
0.264
0.528
-0.264
0.791
0.527
0.527
0.263
-0.263
0.0
0.0
0.0
-0.263
0.0
0.263
-0.263
0.0
0.263
0.0
1.578
0.788
-0.263
1.359
-0.572
-1.05
0.525
0.262
0.787
1.31
0.0
-0.786
-0.262
0.0
-0.262
0.0
0.262
0.0
0.524
-0.262
-0.524
0.0
0.0
1.31
-0.262
0.0
-0.262
0.262
0.262
-0.262
0.0
0.0
-0.262
0.0
-0.262
-0.262
-0.262
0.262
-0.262
0.0
-0.524
-1.696
0.121
0.525
0.0
-0.263
0.0
0.0
0.263
-0.525
-0.263
0.0
0.0
-0.263
0.0
-0.526
0.0
-0.263
0.0
0.0
-0.263
-0.527
0.263
0.263
0.0
5.773
-2.094
-0.524
0.262
0.0
0.262
0.0
-2.1
-0.526
1.051
-0.263
-0.263
1.051
1.311
0.0
0.262
-0.524
-1.049
-1.051
-0.526
0.526
1.051
0.262
0.787
3.14
1.044
6.494
-1.036
0.777
0.259
-0.259
2.584
-2.584
-1.295
0.518
6.707
-3.863
-0.516
-1.034
1.292
0.258
0.0
-0.258
0.516
-0.041
-1.25
0.258
-0.776
0.517
0.0
0.0
-0.776
0.259
0.0
-0.517
0.259
0.259
0.517
0.0
0.0
0.0
-0.517
0.0
0.517
1.033
-0.775
-0.517
0.259
-0.517
0.0
-0.517
0.517
0.336
0.439
-0.181
0.439
-0.258
0.0
0.0
0.258
-0.181
-0.078
0.258
-0.258
-0.258
0.517
0.516
0.774
1.546
-0.515
-1.031
-0.516
0.0
-0.516
-0.258
0.258
-0.517
-0.439
-0.078
0.259
0.258
0.517
-0.517
0.0
-0.517
0.259
-0.517
-0.776
0.259
0.0
-0.777
-0.259
-0.259
-0.778
0.0
-0.519
0.0
0.26
-0.26
0.0
0.26
-0.519
0.0
0.26
0.078
0.182
0.0
-0.26
0.0
0.0
0.0
0.0
-0.519
0.26
0.519
0.26
0.0
0.0
0.0
0.259
0.259
0.0
-0.259
0.0
-0.259
-0.26
0.0
0.0
0.519
0.0
0.0
0.0
-0.259
0.259
0.0
-0.259
0.259
0.0
-0.259
0.0
0.259
-0.259
0.0
-0.519
0.26
0.26
0.259
-0.259
0.259
0.0
-0.259
0.0
-0.26
0.26
0.0
0.078
0.7
0.0
0.518
0.0
0.777
0.0
0.0
0.517
-0.259
-0.259
0.517
0.0
-0.259
1.034
0.0
0.775
0.258
0.0
0.0
0.516
0.0
-0.774
-0.775
0.0
-0.258
0.258
0.517
0.0
0.0
0.0
0.516
-0.258
-0.258
0.774
-0.129
-0.387
0.258
0.258
0.0
0.0
0.0
-0.258
0.0
1.547
0.0
0.348
0.167
-0.257
0.0
0.515
-0.515
-0.258
0.0
-1.547
0.258
0.258
0.258
0.258
-0.258
0.773
0.515
-0.257
-0.258
0.0
0.0
-0.515
0.0
0.0
0.0
0.0
-0.516
-0.258
0.0
0.0
0.0
0.258
0.258
0.258
-0.516
0.258
0.515
0.258
0.0
0.515
0.0
0.257
0.067
-0.067
-0.257
-0.257
0.515
1.286
0.257
1.796
1.024
0.0
-1.537
-0.256
0.0
0.0
-0.513
-1.799
1.285
-0.257
0.257
0.513
0.0
-0.77
0.257
0.0
-0.257
0.514
-0.257
-0.514
0.0
0.257
-1.8
-1.031
-0.258
0.0
0.773
1.287
-0.772
0.515
0.257
-0.257
0.0
0.257
1.028
0.514
-1.028
0.257
-0.514
0.347
0.424
0.257
0.0
0.0
0.0
1.283
-0.256
-0.257
-1.027
-0.257
0.257
0.514
-0.257
0.257
0.77
-0.167
-0.09
0.513
0.513
0.0
0.256
0.768
1.023
-0.256
-0.767
-0.179
0.435
0.256
-0.512
-0.256
0.0
-0.512
-0.256
-0.179
-0.333
0.256
0.256
-0.769
1.281
0.0
-0.769
-0.256
-0.256
0.769
-0.041
-0.472
0.769
0.0
0.768
0.345
0.678
0.256
1.021
1.02
0.255
1.273
0.254
0.025
-0.025
0.508
-1.017
0.509
-0.509
0.0
0.254
0.509
-0.509
0.509
-0.254
0.041
-0.295
0.0
-0.254
-0.255
0.763
0.508
0.254
0.508
-0.254
-0.254
-0.254
-0.508
-1.018
-0.764
-0.255
0.0
-0.51
-0.766
-0.511
0.0
0.0
1.021
0.0
0.0
-0.174
0.429
-1.021
-0.255
-0.256
0.0
-0.256
-0.512
0.767
-8.221
3.093
1.542
0.0
0.0
1.026
0.0
0.0
1.537
-1.281
0.0
1.025
0.768
0.256
0.0
-0.256
-0.256
-0.256
-1.281
-1.283
0.513
0.257
1.281
0.0
-0.256
0.256
0.256
0.256
0.256
0.767
0.0
0.511
0.0
0.511
0.255
0.255
0.765
0.0
0.51
0.0
1.018
0.254
0.508
0.0
0.0
0.254
1.269
0.213
-0.213
0.761
0.177
0.076
0.507
0.253
0.506
0.759
0.253
-1.264
1.277
0.669
-0.177
-1.011
-0.759
0.253
0.506
0.253
-0.506
-0.759
-0.76
-1.268
0.431
0.076
0.0
0.0
-1.015
-0.254
-1.017
0.0
-0.763
0.255
0.509
-0.763
0.509
-0.764
0.764
0.0
0.509
1.016
1.015
1.014
-0.76
0.253
0.253
1.519
0.0
0.0
0.253
0.253
-1.012
-0.253
1.265
-0.759
0.506
0.253
0.0
0.576
-0.323
0.0
-0.253
0.505
0.253
-0.253
0.0
0.253
-0.253
0.0
-0.253
0.505
0.252
0.757
0.0
0.252
-1.009
0.0
-0.505
-0.758
0.253
0.253
0.505
0.505
-0.252
-0.758
0.758
0.212
-0.464
0.505
0.0
-0.177
-0.076
0.252
0.0
0.505
-0.252
0.0
0.504
0.252
-0.756
-0.505
0.505
-0.757
-0.758
-0.253
-0.506
0.506
0.152
0.101
0.253
-0.505
0.253
0.505
0.253
-0.758
0.627
-0.121
-0.505
-0.253
-0.253
0.253
-0.506
0.506
-0.253
0.758
1.01
-0.757
-0.253
-0.758
0.253
0.253
1.01
0.252
0.252
-0.252
0.0
0.252
0.0
0.0
0.504
-0.252
0.0
0.504
0.252
-0.252
0.0
-0.04
-0.212
0.252
-0.252
0.504
0.0
0.0
-0.252
0.252
0.504
-0.252
0.0
0.0
0.504
0.252
0.0
0.755
0.251
-0.503
-0.252
-0.252
-0.252
-0.176
-0.579
0.252
-0.504
0.0
0.504
-0.252
0.252
0.252
-0.252
0.252
-0.252
0.252
-0.176
0.428
-0.252
0.0
0.252
0.252
0.377
-0.126
0.503
-0.251
-0.252
0.0
-0.503
0.0
0.0
0.0
0.0
0.252
0.252
0.503
0.251
0.251
-0.251
0.0
0.251
-0.503
0.754
1.004
-0.502
-0.502
0.251
0.0
1.004
0.752
1.002
-0.501
-0.751
0.251
0.751
0.25
0.25
0.5
0.0
0.25
0.0
0.749
-0.5
0.25
-0.25
0.0
0.0
0.999
0.499
0.748
0.498
0.498
0.249
2.236
0.496
-0.744
-1.242
1.49
1.735
-1.239
1.239
0.0
1.237
0.741
1.973
1.477
0.246
-1.723
1.231
0.738
-2.215
-0.74
1.232
0.246
-2.713
-0.989
-0.247
0.0
-0.247
0.0
-0.495
0.322
-0.817
-2.233
1.985
0.0
-0.744
-1.241
-0.746
-0.498
-0.249
-0.747
-0.249
1.743
-0.498
-0.249
-0.249
0.249
0.498
0.994
0.745
0.992
0.743
0.495
-0.248
0.495
0.0
-0.743
-0.248
-0.248
-0.248
-0.248
0.248
1.734
-0.247
0.0
0.495
0.247
-0.742
0.495
0.247
-0.742
-1.734
1.239
-0.248
0.495
0.0
-0.248
0.248
-0.248
-0.248
0.248
-0.421
0.421
-0.248
0.248
-0.248
-0.248
0.495
0.569
0.0
-0.074
0.495
-0.495
0.742
1.729
-0.247
0.987
-0.493
0.493
-0.74
-0.74
1.234
-1.234
-0.988
-0.247
0.494
-2.723
-0.248
0.248
0.248
-1.489
-1.293
0.298
0.696
-0.447
0.497
0.0
0.993
0.992
2.228
-1.583
0.594
1.73
1.234
0.0
-1.234
1.48
-1.48
-0.494
0.0
-2.971
0.496
0.0
-0.198
-0.05
1.486
0.989
-0.989
1.73
0.0
-1.236
0.742
-0.247
-0.742
0.247
-0.247
0.989
-0.494
-0.99
-0.248
0.248
-0.248
0.248
0.248
0.247
-0.495
-0.248
0.99
-0.99
0.0
0.743
0.247
0.025
0.223
-0.247
0.742
-0.371
0.124
0.0
0.0
0.741
0.0
0.247
0.987
-0.493
-0.74
-0.494
0.0
0.741
0.247
-0.247
-0.741
0.247
-0.494
0.0
0.247
-0.247
0.247
-0.247
0.0
-0.247
0.494
0.247
0.494
-0.247
-0.741
0.0
0.741
-0.988
0.0
0.494
0.0
0.494
0.0
0.049
-0.049
0.0
0.74
-0.247
0.247
-0.494
0.74
-0.493
-0.494
0.247
0.0
-0.247
0.0
0.0
0.494
0.247
-0.247
-0.222
-0.272
0.0
0.247
-0.247
0.0
0.0
0.0
-0.247
0.247
-0.247
0.247
-0.247
0.247
0.0
-0.247
0.0
0.049
-0.049
0.0
0.0
-0.247
0.247
-0.247
0.247
-0.494
0.0
0.0
0.0
-0.247
0.0
0.395
0.593
-0.494
0.247
-0.247
0.494
0.0
0.0
0.0
0.247
0.0
0.247
0.247
-0.247
0.247
-0.247
-0.247
0.0
-0.247
0.0
0.0
0.494
-0.247
0.247
0.247
0.247
0.0
0.247
0.493
0.0
0.0
0.739
-0.246
-0.532
-0.207
0.985
0.0
-0.246
0.738
0.246
-0.492
0.246
-0.246
0.0
-0.246
0.0
0.246
-0.246
0.0
0.0
0.246
-0.246
0.0
0.246
-0.246
0.0
0.246
0.246
0.0
0.246
0.246
-0.492
0.246
0.0
0.738
-0.984
-0.492
0.246
0.492
0.738
-0.246
-0.246
-0.738
0.0
0.0
0.0
0.0
0.0
-0.246
0.492
-0.246
0.0
0.0
0.0
0.0
0.492
-0.492
0.0
0.0
0.246
-0.246
0.0
0.0
0.492
-0.492
0.246
-0.492
0.246
-0.246
0.0
0.0
0.049
-0.295
0.0
0.246
-1.232
0.493
0.739
0.246
-0.246
0.246
-0.246
0.246
0.0
-0.246
0.0
0.0
0.0
-0.246
-0.493
0.0
0.0
-0.246
0.0
0.739
0.492
0.246
0.492
0.492
0.246
0.246
0.491
0.245
0.245
0.245
0.49
0.0
0.0
-0.736
0.736
0.49
0.245
0.0
0.0
0.0
0.979
0.733
0.0
-0.244
0.244
-0.244
0.244
-0.489
0.0
-0.489
-0.245
0.245
0.0
-1.42
-0.294
0.245
-0.245
0.049
0.196
0.0
0.0
0.0
0.735
-0.49
0.0
0.0
0.245
-0.245
0.245
-0.98
-0.981
0.736
0.0
-0.736
0.0
0.491
0.098
0.147
0.49
-0.49
-0.157
0.402
0.49
-0.736
-0.245
0.491
0.0
0.0
-0.245
-0.245
0.159
-0.159
-0.245
0.245
0.0
0.0
0.0
0.736
-0.981
0.0
0.0
0.245
-0.196
0.687
0.0
0.0
0.0
0.245
0.0
0.49
-0.981
0.49
0.245
0.245
0.979
0.245
-0.489
-0.49
0.0
0.0
0.0
1.224
-1.469
0.49
-0.245
0.245
0.245
-0.98
0.245
0.0
0.735
0.0
0.245
0.0
0.245
-1.42
0.037
-0.331
-0.245
-0.981
0.981
0.245
0.98
0.0
-0.735
0.735
0.734
-0.489
-1.47
0.49
-0.245
0.49
0.49
0.245
0.245
-0.979
0.245
0.49
0.245
0.978
-0.244
0.244
0.0
0.977
1.463
-0.487
-0.488
2.193
1.944
0.485
-0.243
-0.728
3.393
-0.242
1.45
-1.208
0.484
-0.967
0.0
1.934
-0.241
-0.242
-1.693
0.733
0.235
-0.677
0.435
0.242
-0.726
0.242
0.242
-0.242
-0.242
-0.726
-3.885
2.042
-0.243
0.146
-0.243
0.243
0.728
-1.943
0.0
-0.973
-0.731
1.461
0.0
-1.217
-0.487
-0.244
-1.709
0.244
0.405
0.571
0.0
-0.244
0.0
0.185
-0.576
0.391
0.244
0.329
-0.085
0.039
-0.039
-0.732
0.732
-0.488
0.0
-0.244
0.0
0.0
-0.244
-0.489
-0.244
0.244
0.0
-0.978
0.0
-0.245
-0.245
-0.98
0.98
0.245
0.0
-0.245
0.0
-0.245
0.0
0.0
0.0
-0.735
-0.736
-0.245
-0.245
-0.245
-0.737
0.0
-0.738
0.492
-0.492
-0.492
0.492
0.492
-0.492
0.246
-0.836
0.025
-0.911
0.246
-0.739
-0.247
-1.481
-0.247
0.247
-0.742
0.494
-0.494
-0.742
-2.976
0.248
-0.497
-0.746
0.249
-2.241
1.246
0.0
1.741
-0.166
-0.828
0.249
1.242
1.488
-0.744
0.248
0.0
0.496
-0.992
-0.745
-0.497
0.497
0.248
0.496
-0.496
-0.994
0.0
-0.746
-0.249
-0.996
0.035
-0.533
-0.499
0.0
-0.499
-2.25
-0.501
-1.254
0.502
1.753
0.0
1.0
0.295
1.453
-0.748
-0.749
-0.75
0.46
-0.46
0.0
0.25
-0.25
1.749
-0.499
0.749
-0.749
0.749
-0.249
0.499
0.997
-0.249
0.0
0.249
-0.249
0.249
0.498
0.0
0.995
-1.493
0.249
0.498
0.0
-0.249
0.498
0.0
0.0
-0.249
0.0
0.249
0.0
0.249
-0.087
0.336
0.0
-0.249
0.746
0.0
0.0
0.0
0.248
-0.248
0.497
0.0
0.496
0.0
0.0
-0.248
-0.248
0.0
0.0
-0.248
0.05
0.199
-0.248
-0.745
0.497
-0.497
0.249
-0.746
0.0
-0.249
0.0
-0.498
-0.747
0.747
-0.747
0.747
0.0
0.0
-0.249
0.249
0.0
0.995
-0.498
0.249
0.249
0.249
0.0
0.745
-0.248
-0.746
0.746
-0.497
-0.249
0.0
0.0
1.242
0.248
0.0
0.0
0.0
-0.248
0.745
0.248
0.0
0.248
0.0
0.248
1.733
-0.99
0.248
0.248
0.247
0.247
-0.247
-0.332
0.826
-0.247
0.247
0.0
0.0
0.247
-0.247
0.0
0.0
-0.247
0.0
-0.247
-0.247
0.0
0.247
0.0
0.247
0.0
-0.99
0.495
0.989
-0.247
0.247
-0.445
-0.049
0.247
0.247
0.247
0.988
-0.494
0.0
0.247
-0.247
0.0
-0.741
-0.247
-0.495
-0.495
0.0
0.0
0.0
0.248
0.0
-0.198
-0.297
0.0
-0.248
-0.496
0.0
0.248
-0.248
0.0
0.0
0.248
-0.496
-0.496
0.248
0.0
-0.496
0.496
-0.161
-0.087
0.248
0.0
0.248
0.743
-0.743
0.248
-0.496
0.248
-0.248
0.248
-0.496
-1.241
-0.646
-0.348
-0.249
-0.249
0.249
-0.498
0.0
-0.249
-0.249
-0.249
0.0
0.249
0.0
0.747
1.244
0.497
0.0
0.745
-0.248
-8.735
-1.507
-1.51
0.504
1.509
-0.754
-1.007
-0.504
-1.261
-1.263
-0.253
0.415
0.091
-0.253
-1.518
-0.507
-0.507
-0.254
0.254
0.0
2.278
0.253
1.01
0.252
0.505
0.252
0.504
-0.756
0.0
0.504
0.0
0.252
-0.252
0.0
-0.504
-0.505
0.252
0.0
0.0
-0.252
0.0
1.009
-0.252
-0.752
0.247
-0.252
0.505
-0.505
-0.252
0.505
0.252
-0.505
0.0
-0.252
0.0
0.0
0.0
0.252
-0.202
-0.05
0.04
0.464
0.252
0.252
0.252
-0.252
-0.252
0.0
-0.757
0.505
-0.757
0.252
0.0
-0.252
0.126
0.126
0.252
-0.252
-0.252
0.0
0.505
0.252
0.252
0.252
0.0
0.252
-0.504
0.756
0.695
0.564
-1.259
0.0
0.0
0.755
-0.252
0.0
0.0
0.252
-0.504
0.504
0.252
0.252
-0.252
-0.252
0.503
-0.252
-0.252
0.0
0.252
0.0
-0.252
0.252
0.0
0.252
0.503
-0.251
0.251
-0.503
-0.252
0.0
0.0
-0.252
-0.252
0.252
-0.252
-0.756
-1.009
-0.252
-0.252
0.0
0.252
0.0
-0.505
-0.253
-0.253
0.253
0.253
-0.505
0.0
0.0
0.0
0.51
-2.028
0.506
-3.55
-1.781
-2.551
1.021
-1.533
-0.512
0.0
-3.847
0.514
0.77
1.282
1.536
-1.536
1.024
3.83
0.255
1.781
-1.271
-2.038
-1.277
-0.511
0.0
-1.279
1.791
-1.535
0.256
-0.256
0.768
0.767
0.511
0.255
-0.255
0.255
0.0
0.51
0.0
0.0
0.255
0.765
0.509
0.509
0.254
0.0
0.254
0.254
-0.763
0.254
0.254
0.0
-1.018
0.003
-0.257
0.255
0.764
0.763
-0.254
0.254
0.0
-0.508
0.0
0.0
0.254
0.0
-1.018
0.0
0.509
-0.764
0.255
-0.255
-0.255
0.0
0.0
0.0
-0.51
0.51
-0.765
0.0
-0.255
-0.255
0.51
-0.51
0.0
0.0
-0.255
0.255
0.51
0.0
0.0
0.255
0.0
0.0
-0.255
0.51
-0.255
0.51
-0.255
0.0
-0.255
-0.255
0.255
-0.255
0.0
0.0
0.0
0.0
-0.255
0.003
-0.258
0.0
-0.51
0.255
0.255
-0.255
0.255
-0.255
0.765
0.51
0.764
0.255
0.0
0.509
-0.254
-0.509
0.0
0.0
0.255
0.509
0.254
-0.763
0.254
-1.018
0.255
0.764
0.254
0.763
-0.508
-0.763
-0.738
0.738
-0.764
-0.255
0.255
0.255
0.0
1.018
-0.417
-0.601
0.0
-0.255
-0.255
0.0
0.255
0.0
0.0
0.0
0.0
0.764
-0.764
-0.255
0.255
0.0
0.764
-0.255
0.0
-1.274
0.0
0.0
-1.276
1.276
0.0
0.0
-0.51
0.0
-0.255
0.255
-0.255
0.0
1.02
-0.255
0.255
-0.255
0.0
0.765
-0.51
0.255
0.764
-0.509
0.0
0.0
-0.255
-0.51
0.0
-0.255
-0.51
0.51
-0.51
0.51
0.51
-0.765
-0.51
0.255
-0.255
-0.766
0.255
0.0
-0.767
-0.767
0.256
0.0
0.256
0.511
0.0
0.0
0.256
0.0
-0.256
0.0
0.256
-0.256
0.256
-0.256
0.0
0.0
-0.256
0.0
-0.512
0.256
-0.256
0.256
0.0
0.0
-0.768
0.256
-0.512
0.0
0.256
-0.512
-0.149
-0.108
-1.026
0.769
0.256
0.256
1.28
1.025
-2.561
-1.282
-0.257
2.348
-0.553
0.256
0.512
0.0
-2.05
0.769
0.256
0.0
0.256
0.512
0.256
0.941
0.082
0.256
1.021
-0.255
1.275
0.0
1.019
0.509
-1.018
0.0
-0.255
-0.255
0.703
0.57
-1.528
0.255
0.255
0.509
0.0
0.764
0.254
-0.254
-1.273
-0.255
-0.255
-0.255
-0.765
-0.255
-0.506
0.25
-0.511
1.532
1.02
1.273
-0.509
-1.274
0.255
-0.255
1.274
1.018
0.254
0.254
0.0
0.254
-2.289
1.273
0.763
-1.781
-1.019
0.51
0.255
0.0
-2.807
-0.256
0.256
0.511
-0.255
0.194
-1.985
-0.256
0.768
0.256
-1.024
-0.513
0.0
0.0
-0.256
-0.513
0.0
0.257
0.0
0.0
0.256
-0.256
-0.257
-0.513
0.257
0.0
0.046
-0.046
-0.257
1.026
-0.513
0.0
0.0
-0.513
-2.057
1.286
0.0
-0.514
0.514
0.0
0.0
0.257
0.0
-0.257
0.0
0.0
0.0
-1.029
0.257
0.771
0.0
-0.514
0.257
0.0
-0.031
1.315
-0.257
0.257
-1.027
1.54
-0.257
0.257
0.0
-0.257
-0.257
-0.257
0.257
-0.77
0.257
0.0
1.193
0.859
0.512
-0.512
-0.256
-0.256
0.0
-0.513
0.0
-0.257
0.0
0.0
-0.513
-0.257
0.513
-0.257
0.513
0.257
0.0
-0.257
0.257
-0.513
-0.77
0.0
0.0
0.257
-0.257
0.514
0.0
0.257
0.0
0.0
0.513
0.256
0.0
0.0
-0.256
0.256
0.0
-0.256
0.256
0.0
-0.256
0.0
0.513
0.256
0.0
-0.031
0.031
0.225
-0.225
0.0
-0.256
0.256
-0.256
0.256
1.024
0.0
-0.256
-0.256
-0.256
0.225
0.543
0.194
-0.194
0.256
0.512
0.256
0.0
0.0
-0.256
0.767
0.128
0.128
-0.255
0.0
0.0
0.766
0.255
0.0
0.0
-0.255
0.255
-0.51
0.0
-0.255
-0.511
-1.023
0.0
0.512
-0.512
0.256
-0.768
0.0
-0.768
0.0
-0.256
0.513
0.225
-1.507
0.0
0.0
-0.257
0.041
-0.041
0.226
-0.483
0.0
-0.257
-0.257
0.0
0.0
0.0
0.0
0.0
0.0
-0.257
0.0
-0.257
0.257
-0.254
0.0
0.254
-0.257
0.257
-0.257
0.0
0.257
0.0
0.483
0.031
0.0
0.0
-0.432
0.175
0.257
0.0
-0.514
0.488
-0.231
-0.257
0.514
-0.257
0.0
0.0
0.0
0.257
0.0
0.257
0.257
-0.257
0.226
-0.483
0.0
0.257
-0.257
-0.257
0.0
0.226
0.0
0.031
0.513
1.538
0.0
-0.513
0.0
0.769
0.0
-0.256
-0.513
0.0
0.0
0.513
-0.256
0.512
-0.512
-0.256
0.226
0.031
-0.256
0.0
0.738
-0.482
0.0
-0.256
0.0
0.0
0.0
0.0
-1.026
0.0
-0.257
-0.514
0.0
-0.257
0.0
-0.514
-0.257
-0.515
-0.257
-0.258
-0.515
-0.258
2.574
-0.514
-1.287
-0.258
0.0
-0.258
0.515
0.0
0.258
-0.515
-0.232
0.685
-0.196
0.258
0.257
-0.515
0.0
-0.258
-0.258
0.258
0.0
0.258
0.258
1.029
0.771
0.257
0.257
0.257
0.513
-1.54
0.771
0.513
0.0
0.257
0.256
-0.256
-0.257
-1.541
-0.257
0.771
0.0
-0.514
0.771
-0.257
1.284
-1.54
0.771
0.0
11.725
-4.059
-1.018
1.781
-0.763
-0.254
0.509
-1.527
1.018
1.017
-0.763
-1.527
0.255
-1.183
-0.858
-1.022
-0.757
-0.01
0.0
-0.256
1.023
-0.256
0.511
0.511
0.255
-0.253
1.529
-0.255
0.255
-0.255
0.0
-0.765
0.0
0.0
0.255
0.0
0.0
0.0
0.765
-0.255
0.765
-0.51
0.255
0.255
-0.255
0.51
0.509
0.0
1.272
-0.254
0.254
-0.254
0.0
-0.509
0.254
-0.254
0.0
-0.254
0.254
-0.254
0.0
0.254
-0.509
0.0
0.0
0.255
0.254
0.0
0.254
-1.018
-0.764
0.255
0.255
0.255
-0.255
0.509
0.0
0.0
0.0
-0.509
1.018
-0.254
-0.509
-0.764
0.51
0.509
0.255
-0.509
0.255
0.255
0.509
1.017
-0.508
0.0
-0.498
0.752
0.508
-1.016
-0.254
0.0
0.0
-0.254
0.254
-1.018
0.509
-0.509
-0.255
-0.255
0.0
0.0
-0.734
-0.286
0.0
0.0
0.255
0.0
0.0
-0.255
-0.255
0.0
0.0
-1.021
-0.256
0.0
0.256
-0.767
0.0
-0.256
-0.256
0.256
-0.256
0.256
-0.256
0.0
-0.768
-1.282
0.0
0.0
0.513
0.513
1.024
1.534
-1.534
-0.768
0.256
0.512
0.0
0.512
-0.256
-0.256
0.256
0.0
0.256
-0.256
-0.256
0.256
-0.256
0.512
-0.256
0.256
-0.256
-0.256
0.512
0.0
0.0
0.0
0.256
0.0
-0.256
-0.256
0.0
0.0
0.0
-0.256
0.0
0.256
-0.512
-0.256
-0.256
-0.554
0.041
-0.769
0.257
0.513
0.0
-0.256
-0.256
0.0
0.256
0.256
0.0
0.256
0.256
-0.256
1.024
0.0
-0.512
-0.256
0.0
0.256
0.512
0.767
-0.512
0.256
-0.256
0.0
0.0
0.0
0.0
0.0
0.256
-0.256
0.512
0.0
0.256
0.511
0.255
0.0
0.0
0.511
0.0
-0.766
0.255
0.0
0.0
-0.255
0.0
0.255
-0.255
-0.255
0.0
0.0
-0.256
0.0
0.256
-0.256
0.256
0.189
-0.189
0.0
-0.256
0.0
0.0
0.256
0.255
0.0
0.255
0.766
0.51
0.0
-0.255
0.255
-0.255
-0.51
0.0
-1.021
-0.256
-0.256
0.003
-0.003
0.256
0.0
0.0
0.0
0.0
0.0
0.0
-0.256
0.0
0.0
0.256
0.0
0.256
0.0
-0.256
0.256
0.511
0.0
1.021
0.765
0.255
-0.255
-1.02
0.0
-0.255
-0.255
0.0
-0.255
0.511
-0.511
0.0
-0.255
0.255
-0.253
0.763
0.255
0.0
0.51
0.255
-0.255
0.0
-0.255
0.0
1.02
-0.255
0.255
-0.51
0.255
-0.51
0.0
0.255
0.0
-0.255
0.0
-0.255
-0.255
0.255
-0.51
0.255
-0.255
0.255
-0.255
0.255
-0.255
0.51
0.255
0.255
0.51
-0.255
-0.255
0.51
0.255
0.255
0.0
-0.255
0.0
0.0
0.0
0.0
0.0
-0.25
0.759
-0.509
-0.255
-1.02
0.0
0.0
0.0
0.0
0.0
0.765
-0.255
-0.51
-0.255
0.255
-0.255
0.0
0.51
0.51
-0.51
0.0
0.51
0.509
0.0
-0.255
0.0
0.0
0.509
0.763
-0.254
-0.509
0.0
0.763
0.0
-0.483
0.229
0.509
1.016
0.254
-0.254
0.081
0.934
0.507
0.253
0.253
0.253
0.0
-0.253
-0.507
1.013
-1.267
-2.539
-1.018
-1.529
1.529
-2.04
1.02
-0.255
0.51
-0.765
0.765
0.51
0.509
0.255
0.254
0.254
0.0
1.017
-0.559
1.574
0.254
0.0
0.507
0.0
0.507
-0.507
-0.253
0.253
0.0
0.0
0.507
-0.253
-0.253
0.253
-0.253
0.253
0.253
0.0
0.759
-0.253
0.0
0.253
-0.253
-0.506
-0.253
0.0
1.013
-0.506
-0.76
0.0
-0.507
-0.507
-0.508
0.254
-0.254
0.508
0.0
0.0
-0.254
0.761
-0.761
-0.508
1.015
0.0
0.0
-0.254
-0.762
0.0
-0.254
-0.763
0.763
-0.508
-0.254
0.254
0.254
-1.526
0.255
0.255
0.763
0.254
1.016
0.0
-0.152
0.406
-0.254
0.0
0.426
-0.934
-0.254
0.0
0.254
-0.254
0.0
0.0
-0.254
0.254
0.254
-0.508
-0.254
0.254
0.254
-0.254
0.0
0.0
0.051
0.203
0.0
-0.254
0.254
0.508
-0.254
0.762
0.0
-1.016
0.0
0.0
0.0
0.254
0.0
-0.467
0.213
0.254
0.0
0.0
0.0
-0.254
0.254
-0.254
0.0
0.0
0.0
0.0
0.254
0.0
-0.254
0.0
0.0
0.254
0.254
-0.254
0.0
-0.508
-0.254
-0.153
-0.611
-0.255
-0.255
0.0
0.0
0.509
0.0
-0.509
0.509
-0.255
0.255
-0.255
0.763
0.0
0.508
0.0
0.0
0.0
0.0
0.254
0.254
-0.508
0.0
0.254
0.254
0.0
-0.254
0.254
0.0
0.0
-0.254
-0.254
-0.254
0.254
-0.254
0.508
-0.254
0.0
0.0
0.0
0.0
0.0
0.0
0.0
0.0
0.254
0.0
-0.254
0.0
0.254
-0.165
-0.089
0.0
0.0
-0.254
-0.254
0.763
-0.254
0.0
-0.254
-0.203
0.203
0.0
0.0
0.102
0.661
0.0
-0.254
0.254
-0.254
0.0
0.254
0.0
0.0
-0.254
0.0
0.254
-0.203
-0.051
-0.254
0.254
-0.254
0.051
-0.051
0.254
-0.254
0.254
-0.254
1.016
0.254
0.0
-0.508
0.0
0.0
-0.254
0.0
0.0
0.254
2.029
1.265
-0.911
-0.101
-0.507
0.0
-0.253
0.0
0.0
0.253
-0.253
0.253
-0.253
0.0
0.0
0.0
0.0
-0.253
0.0
0.0
0.253
-0.507
0.254
0.0
0.253
-0.253
0.0
0.0
0.0
0.253
0.0
0.253
0.0
0.0
0.0
-0.253
0.0
0.0
0.253
-0.253
0.253
-0.253
0.507
0.0
0.0
0.0
0.0
0.0
0.0
0.0
0.253
0.0
0.0
-0.253
0.253
-0.253
0.0
0.0
0.253
-0.203
-0.051
-0.253
0.253
0.253
-0.253
-0.76
0.507
-0.253
0.0
0.253
-0.253
0.0
-0.253
-0.254
0.0
0.0
-0.254
0.0
0.0
0.254
-0.254
0.0
0.0
0.254
-0.254
0.0
0.254
-0.254
0.0
0.254
-0.254
0.0
0.0
0.0
0.254
-0.507
0.0
0.0
-0.254
0.0
0.254
0.0
-0.508
0.254
0.0
0.254
0.507
-0.406
0.152
-0.254
-0.254
0.254
-0.254
-0.254
0.0
0.0
0.0
0.508
0.254
-0.254
-0.254
0.254
0.0
0.254
0.0
0.0
0.0
0.0
-0.254
-0.254
0.254
-0.254
-0.254
0.0
-0.508
-0.508
0.0
-0.509
0.0
0.0
-0.764
0.509
0.0
1.271
-0.763
0.0
0.0
-0.763
-1.274
0.0
0.0
0.51
0.509
0.764
-0.254
0.254
0.0
0.509
0.254
0.0
-0.254
0.254
0.508
0.508
-0.254
0.761
0.254
0.0
-1.015
0.228
0.533
-0.761
0.254
0.0
-0.762
-0.763
-0.254
-1.018
0.764
0.509
-0.254
0.763
0.0
0.0
0.0
0.254
0.254
-0.254
0.254
-0.213
-0.041
-0.254
0.254
0.0
-0.254
0.051
-0.051
-0.254
-0.254
0.0
-0.254
-0.254
0.763
-0.254
0.0
0.254
-0.509
0.509
0.0
0.315
-0.061
0.0
0.508
-0.254
0.254
-0.254
0.0
0.0
0.0
0.0
-0.254
0.0
0.0
-0.468
-0.549
-0.509
-0.764
0.51
0.0
0.255
0.051
0.204
-0.255
-0.764
-0.255
-0.51
0.0
0.255
-0.51
0.255
-0.255
0.255
0.0
0.51
0.255
-0.51
-0.255
-1.277
-0.767
0.256
-0.512
0.256
0.0
1.022
0.511
0.51
0.0
-0.51
-1.277
0.511
0.255
0.0
-0.255
-0.256
0.256
0.0
0.766
0.0
-0.766
0.0
-0.256
-1.023
0.0
0.256
-0.256
0.0
-0.512
0.0
0.256
-0.256
-0.769
0.0
-0.256
0.256
0.0
0.256
-0.256
0.0
0.0
0.0
0.256
0.0
0.0
0.768
-0.256
0.256
0.0
0.0
0.0
-0.166
0.166
0.0
0.256
0.0
0.767
1.277
0.0
-0.255
0.255
1.275
0.51
-1.02
0.255
-0.51
-0.255
0.0
-0.255
0.255
-0.255
0.255
0.0
0.255
0.0
-0.51
-0.255
0.511
0.0
-0.766
-0.255
0.766
0.166
0.089
-0.255
0.255
0.255
0.0
-0.766
0.0
0.511
0.255
-0.51
0.0
0.0
0.255
-0.255
0.51
0.0
0.255
0.0
-0.51
0.0
-0.255
0.0
-0.255
0.255
0.0
0.0
0.255
0.0
0.0
-0.255
0.51
0.0
-0.51
-0.255
0.0
-0.511
0.255
-0.255
0.255
0.0
0.255
0.0
0.255
-0.255
0.0
0.0
-0.255
0.255
-0.255
-0.255
0.255
0.511
0.51
0.0
0.255
0.255
-0.255
0.0
0.166
0.089
0.0
0.0
-0.255
-0.255
-1.788
0.0
0.0
0.0
-0.256
-0.256
0.0
-0.256
0.0
-0.256
0.256
0.0
0.0
0.512
-0.256
0.512
-0.256
-1.024
0.307
0.205
-0.512
-0.769
0.513
0.256
-0.512
0.0
-0.256
0.513
0.0
-0.256
0.256
-0.256
0.0
-0.256
0.513
-0.256
0.0
0.256
0.0
0.0
0.256
0.0
-0.512
0.512
-0.256
0.256
0.0
-0.512
0.0
0.512
-0.256
0.512
-0.512
0.512
-0.256
0.256
1.279
-0.767
-0.512
-0.512
0.256
-0.256
-0.256
0.256
0.256
0.256
-0.256
0.256
-0.256
-0.256
0.256
0.512
1.023
0.256
0.255
0.0
-0.511
-0.511
0.511
0.256
-0.256
-0.511
0.0
0.0
-0.256
-0.768
-0.256
-0.256
0.512
-1.025
0.0
0.256
0.256
-1.026
0.257
1.025
-0.513
0.256
0.0
0.564
0.205
0.0
0.512
1.023
0.255
0.0
0.0
0.511
-0.511
-1.79
0.768
-0.461
0.205
-1.024
0.0
-0.256
0.0
-0.256
-0.256
-1.026
0.257
-0.257
0.0
-0.514
0.0
0.257
-0.771
-0.257
2.055
-0.257
0.0
-0.77
-0.514
-0.257
0.514
0.0
0.0
0.0
-0.771
1.028
0.77
0.257
4.604
0.0
0.0
-1.021
0.0
-0.766
-1.023
-1.281
0.0
-0.256
-0.256
0.0
0.513
-0.256
-1.54
-1.543
-0.773
-0.773
0.0
-0.258
-0.516
0.258
0.258
-0.774
-1.551
-0.259
-1.554
-0.519
-0.519
1.297
-0.778
-1.298
0.779
0.26
0.778
-0.519
2.073
3.873
-0.258
3.855
-2.054
-0.514
0.257
3.08
-1.282
4.095
-2.813
1.28
-1.792
-1.283
0.77
0.256
0.0
1.537
2.3
0.51
0.0
-2.887
-0.179
1.535
2.042
-0.765
0.0
0.255
0.0
0.0
-0.255
0.0
0.0
0.255
0.0
0.0
0.255
0.0
0.255
-0.255
0.0
-0.51
0.0
0.0
0.0
0.0
-0.255
-0.255
-0.766
0.766
-0.255
-0.766
0.766
0.255
-0.255
-0.511
0.255
0.766
-0.511
0.511
0.0
0.255
-0.255
-0.255
0.0
0.255
0.0
-0.204
0.204
-2.044
-0.512
-0.256
-0.256
0.768
-0.512
-0.256
-0.256
0.512
-0.512
0.512
-0.512
0.256
0.512
0.0
-0.256
-0.769
0.0
0.0
0.0
-0.769
-0.77
0.0
-0.257
0.0
-0.257
0.257
0.0
0.0
0.0
0.0
-0.257
-0.257
-0.257
0.257
-0.257
-0.257
0.257
0.0
-0.257
-0.772
-0.258
0.258
0.257
-0.515
0.258
0.0
-0.258
0.0
0.0
-0.773
0.515
1.287
-1.545
0.258
-0.258
-0.258
-0.516
-0.258
0.258
-0.516
-1.55
-0.517
1.293
1.291
-0.258
0.516
0.258
-0.516
0.0
0.258
0.516
0.0
-0.774
-0.516
-0.258
-0.258
0.0
1.548
0.0
-0.774
0.619
0.412
-0.206
0.206
0.515
0.515
-0.299
-0.989
-1.032
0.516
0.258
-0.258
0.258
0.0
0.258
0.258
0.0
0.0
0.0
0.0
0.515
-0.258
1.287
0.514
0.257
-0.257
0.051
-0.051
0.0
0.216
0.298
0.257
-0.09
0.09
0.0
-0.257
0.0
0.0
0.514
0.257
1.538
-0.513
0.0
-1.539
0.0
1.283
-1.026
1.283
-0.256
0.0
-0.205
-0.308
-0.513
0.0
0.513
-0.513
0.257
0.257
-0.77
0.0
0.0
0.257
0.0
0.0
0.0
0.257
0.257
-0.257
0.257
5.115
-2.042
1.532
-1.021
-0.255
0.0
1.277
0.0
0.255
-0.255
-1.532
0.511
1.021
-0.255
0.765
0.0
0.0
-0.255
-0.51
-0.255
0.0
-0.255
-1.022
-1.536
-0.513
1.281
-0.256
-0.256
0.102
-0.615
1.024
-0.768
-0.769
-0.77
-0.77
-0.257
-0.514
0.257
0.0
-0.514
-0.257
3.082
-0.769
-0.77
0.0
0.472
-0.216
0.257
-0.77
-0.771
-0.257
0.0
0.514
-0.514
0.257
-0.463
-0.566
-1.031
-1.032
0.516
-0.516
-0.775
0.0
-0.258
0.258
-0.207
1.24
-0.516
-0.517
0.517
-0.258
-0.258
-0.776
0.776
1.033
-1.291
0.775
-0.775
0.258
0.258
0.258
0.258
-0.516
-0.258
-0.776
0.517
0.517
0.516
-0.516
0.516
-0.258
-1.292
0.0
0.0
0.0
-0.259
0.259
-0.517
1.035
0.517
-0.258
-0.776
-0.517
0.879
-0.103
0.517
0.0
0.258
0.516
1.547
-1.289
1.289
-1.031
0.0
0.258
1.803
0.0
0.0
-0.257
0.515
-0.257
0.0
-0.772
-2.838
-1.811
-0.778
-1.298
-0.52
-1.3
-0.521
-0.261
0.0
0.521
0.521
0.0
0.52
-1.041
0.0
0.521
1.3
-0.26
0.52
-0.52
0.52
0.0
0.26
0.052
-0.052
0.0
0.519
-0.519
0.519
-0.26
0.519
0.0
0.519
0.0
-0.519
0.0
0.778
-0.778
0.0
0.259
0.259
0.777
1.035
-0.259
-0.259
0.0
1.035
0.0
-1.035
-0.518
0.0
-0.259
0.518
0.776
-1.294
1.036
-0.259
-1.036
0.518
0.259
0.518
-0.777
-0.259
-0.518
-0.519
0.0
-0.519
-0.26
0.0
0.0
0.779
0.0
0.0
0.0
0.519
0.259
0.0
0.259
-0.259
-0.259
0.0
0.518
-0.259
0.259
0.259
0.0
0.259
-0.259
-0.259
-0.778
-1.038
0.0
0.0
0.519
0.0
-0.519
0.519
0.519
-0.259
-0.259
0.0
0.519
-0.742
-0.036
-0.26
0.0
0.031
0.488
0.0
-0.26
-0.26
0.26
0.0
0.0
-0.779
0.26
0.26
0.26
-0.519
-0.26
0.519
-0.26
0.26
0.0
-0.26
0.779
-0.26
-0.26
0.779
-0.259
0.363
-0.104
0.519
0.259
-0.778
0.259
0.0
-0.259
0.0
0.0
0.0
0.0
0.0
0.259
-0.259
0.0
-0.519
0.26
0.259
0.0
-0.519
0.26
0.0
0.259
-0.457
0.716
0.259
-0.519
0.0
-0.259
0.0
-0.26
0.0
0.26
-0.26
0.0
0.0
0.519
-0.259
0.259
0.0
0.0
-0.039
0.039
0.0
0.0
-0.218
-0.042
0.259
-0.259
0.259
-0.259
0.519
0.0
0.259
0.259
0.0
0.259
0.0
0.0
-0.259
0.259
0.518
-0.259
-0.259
0.0
0.0
0.0
-0.518
-0.259
0.0
0.0
0.0
0.0
0.0
0.259
-0.259
0.0
0.259
0.518
0.0
0.259
-0.518
-0.518
-0.778
0.519
0.259
0.259
0.0
-0.519
-0.259
0.0
0.0
0.259
0.0
0.0
0.259
0.259
0.259
0.777
-0.777
0.0
-0.259
0.0
-0.519
0.0
0.519
-0.519
0.519
-0.778
0.519
-0.259
-0.779
0.519
0.519
0.0
-0.519
0.519
0.259
0.0
0.259
-0.259
0.259
0.518
0.0
0.0
0.0
-0.259
0.0
0.0
0.259
0.0
-0.259
0.518
-0.259
-0.259
0.0
0.0
-0.259
0.0
0.0
0.0
0.0
0.0
-0.259
0.0
0.0
0.259
-0.259
0.0
0.0
0.0
0.259
-0.259
0.0
0.0
0.0
0.0
0.259
-0.259
0.0
0.259
0.0
-0.518
0.518
-0.259
0.259
0.57
0.207
-0.259
0.518
-0.259
0.259
-0.259
0.0
0.776
-0.517
0.0
0.0
-0.259
0.0
0.259
0.0
0.0
-0.259
0.259
0.259
-0.259
-0.259
0.0
0.0
0.518
0.517
0.517
0.0
0.258
-0.775
0.0
-0.259
0.0
0.259
0.517
0.0
0.0
0.0
0.0
0.258
-0.258
0.0
0.0
-0.258
-0.776
0.259
0.259
0.259
0.258
0.0
-0.517
-0.517
0.0
0.0
0.259
0.0
0.0
0.0
0.0
0.517
0.258
0.0
-0.517
0.0
-0.517
0.259
0.0
-0.259
0.259
-0.259
0.259
0.0
0.259
0.0
0.259
-0.227
0.227
0.258
0.0
-1.49
0.197
-0.518
1.294
-0.776
-0.518
-0.518
0.259
0.777
-0.259
-0.259
0.259
-0.259
0.518
-3.891
0.0
-0.26
0.26
0.52
1.039
-1.039
0.26
-0.52
0.78
0.0
0.26
0.779
0.778
-0.518
0.0
0.0
0.0
0.658
-0.358
-0.041
0.518
-0.259
0.0
-0.259
0.041
-0.041
0.0
-0.519
0.0
0.0
-0.519
0.0
0.0
-0.26
0.26
-0.519
0.0
-0.52
0.26
0.26
-0.26
-0.78
0.0
-0.728
0.208
-0.521
0.0
0.0
0.0
0.781
-0.26
0.0
-1.302
-0.261
0.261
-0.261
-0.783
-0.261
0.261
0.261
-0.261
0.0
0.0
-0.261
0.0
-0.452
-0.071
-0.261
-0.261
0.0
0.0
0.0
0.0
0.0
0.0
0.0
-0.261
0.0
0.0
0.0
0.0
0.261
0.261
0.261
-0.261
1.045
-0.261
0.0
0.261
0.261
0.0
-0.261
0.261
0.522
-0.522
0.522
0.0
0.0
-0.522
-0.261
0.261
-1.044
0.052
0.209
0.0
-0.261
-0.261
-0.784
0.0
0.262
-0.262
-0.523
-0.262
0.523
0.523
0.261
0.261
-0.47
-0.314
-0.523
0.0
-0.262
-0.524
-0.524
0.0
0.262
0.262
-0.262
-0.262
-0.262
-0.262
0.0
0.524
0.0
-0.524
1.049
0.0
-0.524
-0.262
-0.525
0.157
0.296
-0.191
-0.525
0.262
0.0
0.262
-0.262
0.262
-0.262
-0.262
0.0
-0.263
0.263
-0.788
0.788
0.262
0.787
0.262
0.262
-1.049
-0.525
-0.263
-0.525
-0.263
0.788
-0.263
0.0
0.263
0.0
-0.263
-0.263
0.263
-0.263
0.042
-0.042
0.0
0.263
0.0
0.0
-0.525
0.263
0.0
0.263
0.263
-0.525
0.525
0.263
0.0
-0.263
-0.525
0.263
0.263
-0.263
-0.525
0.0
0.525
0.0
0.0
0.0
0.0
-0.263
0.263
0.0
0.0
0.263
0.0
-0.263
0.263
0.263
0.0
0.0
0.0
0.0
0.0
0.0
0.262
0.0
0.262
0.0
0.262
0.262
0.524
-0.262
-1.049
1.049
0.0
0.052
-0.315
0.524
0.0
-0.262
0.0
0.0
-0.262
0.0
0.0
0.524
1.047
-0.262
0.262
-0.262
0.0
0.071
-0.071
-0.238
0.238
-0.262
0.523
0.262
0.0
0.0
0.262
0.261
0.0
0.0
-0.523
-0.785
0.262
0.0
-0.524
0.0
-0.524
-0.262
-0.262
0.262
-0.262
0.0
0.0
0.262
-0.787
0.0
-0.525
0.0
0.0
-0.263
0.0
0.0
0.263
0.0
0.0
-0.263
0.0
0.0
0.0
0.788
-0.262
0.0
-0.263
0.263
0.262
0.525
0.0
-0.262
0.262
0.262
-0.524
0.262
0.0
0.262
0.0
-0.524
0.262
-0.262
-0.787
0.0
-0.263
-0.263
0.263
0.0
0.263
0.0
0.263
0.262
0.525
-0.525
-0.788
0.263
0.0
-0.21
-0.315
-0.263
-0.263
0.263
0.0
0.263
-0.263
0.0
0.0
0.263
0.0
0.0
0.263
0.263
-0.263
-0.263
0.0
0.263
-0.263
0.263
0.263
0.032
-0.032
-0.263
0.0
0.0
-0.263
0.0
-0.263
0.263
-0.526
0.0
0.0
-0.263
0.0
-0.263
0.0
-0.263
0.263
-0.263
0.263
0.263
-0.263
-0.526
0.0
0.0
0.0
0.263
0.0
0.263
0.263
0.0
1.314
-0.788
0.263
-0.526
1.314
1.311
-1.574
-0.263
0.263
0.525
0.0
0.787
0.262
0.0
1.048
1.046
-5.508
-2.9
2.9
0.263
0.789
-2.105
0.527
1.053
0.0
-0.263
0.526
0.0
-0.263
0.263
0.0
0.0
0.0
0.0
-0.71
-0.605
0.263
-0.263
0.0
0.0
0.0
-0.263
0.0
-0.527
-0.791
0.0
-0.528
-0.792
0.0
0.0
0.0
0.264
-0.264
0.264
-0.264
0.264
-0.264
-0.793
0.793
0.792
0.0
0.0
1.055
-0.264
0.0
-0.264
0.528
0.0
-0.105
-0.158
0.0
0.791
0.0
0.263
0.0
1.053
-0.79
-0.184
0.184
0.0
0.0
0.0
0.0
0.0
-0.184
0.448
0.0
-0.79
-0.791
0.527
0.0
-0.527
-1.32
-0.264
0.0
-0.264
-0.487
-0.307
0.0
-0.265
0.265
0.265
0.529
-0.529
-0.529
-0.265
-0.53
0.265
0.159
0.371
-0.265
-0.265
0.265
0.0
0.265
-0.265
0.0
-0.53
0.0
0.265
0.265
0.529
-0.529
1.852
-1.058
0.529
-0.529
0.529
-0.264
0.529
-0.264
0.264
0.528
0.0
0.0
-0.528
0.0
0.0
0.0
0.0
0.0
-0.635
-0.159
0.265
-0.265
-0.265
0.0
0.0
-0.265
-0.265
0.529
0.0
-0.529
0.0
0.265
0.0
0.0
0.265
-0.529
0.529
-0.265
0.0
0.529
-0.026
-0.238
0.0
0.265
0.0
0.529
0.0
0.0
0.0
0.264
0.0
0.0
0.264
-0.264
0.0
0.0
0.0
0.264
-0.264
0.0
0.0
0.0
0.264
-0.529
0.042
0.222
0.0
0.0
0.0
-0.264
0.264
0.0
0.0
0.0
-0.264
0.0
0.264
-0.264
0.0
0.0
0.0
0.264
-0.185
0.0
-0.079
0.0
0.0
0.0
0.264
-0.264
0.264
-0.264
0.0
-0.529
-0.265
0.265
-0.265
-0.265
0.0
-0.265
-0.265
0.0
0.0
0.265
-0.265
0.265
-0.265
0.0
0.265
-0.53
-0.265
-0.265
0.0
0.265
0.0
-0.265
0.53
-0.265
0.0
0.265
-0.265
0.265
0.0
-0.265
0.0
-0.265
0.265
0.265
0.265
0.0
-0.265
0.0
0.265
-0.265
0.0
0.0
0.265
-0.265
0.0
0.0
0.0
0.0
0.0
0.265
-0.265
0.0
0.0
0.265
0.0
-0.265
0.265
0.0
0.0
0.265
-0.265
0.53
0.265
0.0
-0.265
0.265
0.265
-0.529
0.0
0.0
0.0
0.0
0.0
0.0
0.265
-0.265
0.265
0.0
0.0
0.0
0.0
-0.265
0.222
-0.222
-0.265
0.0
0.0
0.265
0.0
-0.265
0.265
0.265
0.0
0.0
0.0
0.0
0.0
0.0
-0.265
0.0
0.0
0.265
0.0
0.0
0.0
0.0
0.0
0.0
0.0
0.0
-0.265
0.0
-0.265
0.0
0.0
-0.265
0.265
-0.265
0.265
0.0
-0.265
0.265
-0.265
0.0
0.265
0.265
-0.265
-0.265
0.0
-0.53
0.0
0.0
0.265
-0.265
0.0
-1.858
0.531
-0.531
0.531
-0.266
0.266
0.0
-1.063
0.0
-0.266
0.266
0.0
0.0
0.266
-0.266
0.532
0.0
0.0
0.0
0.266
0.0
-0.266
-0.532
-0.266
0.266
-0.266
0.266
0.0
0.0
0.0
0.266
0.266
0.0
1.062
0.0
-0.265
0.0
-0.797
-0.532
-0.266
0.165
0.101
-0.266
0.0
0.532
0.266
-0.266
0.531
0.0
0.266
0.0
-0.266
0.0
-1.063
11.88
0.786
1.831
0.261
-0.261
0.522
1.044
-2.873
1.046
0.0
-1.569
0.0
-1.572
-0.525
-1.314
2.363
-3.152
1.84
-0.263
0.525
2.097
-2.36
-1.577
1.314
1.05
-0.262
1.573
0.785
-1.047
3.399
0.0
1.303
-0.782
0.0
-1.044
0.261
-0.705
0.966
1.564
-0.521
-0.782
0.782
0.781
1.041
0.0
0.78
-0.26
-1.3
-0.26
-0.521
-0.521
0.0
-0.521
-0.261
0.0
-0.261
2.345
0.078
-0.338
0.52
1.3
0.0
0.0
0.0
-0.52
0.0
0.0
-0.26
-0.26
0.26
0.0
0.26
-0.52
0.26
0.0
-0.26
0.0
-0.26
-0.52
-0.781
0.0
-0.521
-0.261
0.0
0.261
-0.261
-0.261
-0.522
0.0
0.0
-0.261
-0.522
-0.261
0.0
0.261
1.045
0.783
0.0
-1.305
-0.261
-0.261
0.0
0.0
0.0
0.0
-0.261
0.0
0.261
0.0
-0.261
0.261
0.0
0.0
0.261
-0.261
0.261
0.0
0.0
0.0
0.0
0.0
0.0
0.261
0.261
0.0
0.261
0.0
0.0
0.0
0.0
0.261
-0.522
0.0
0.0
0.0
0.0
0.0
-0.183
0.183
0.0
0.0
0.0
-0.261
0.261
-0.261
0.0
0.0
0.0
0.0
-0.261
0.522
-0.261
-0.522
-0.261
0.0
0.0
0.0
0.0
-0.261
0.0
0.0
0.0
0.261
0.261
-0.523
-0.105
0.105
0.261
-0.261
0.0
0.0
-0.262
0.0
0.0
0.262
-0.262
0.0
0.262
0.0
0.0
-0.262
0.0
0.262
0.0
-0.262
0.262
0.0
0.261
0.0
-0.261
-0.262
0.262
0.0
0.0
0.0
-0.262
0.0
0.0
0.262
0.0
-0.523
0.0
0.262
0.0
-0.262
0.262
-0.262
0.262
-0.262
0.262
-0.131
-0.131
0.0
-0.262
0.0
-0.262
0.0
-0.786
0.262
-0.262
0.0
-1.574
-0.525
0.263
0.788
0.525
-0.262
1.311
0.262
0.523
0.0
-0.262
0.262
-0.785
0.262
-0.524
0.262
0.0
0.262
0.262
-0.262
0.0
0.0
0.262
-0.262
-0.262
0.262
0.0
-0.262
0.0
-0.183
0.183
0.0
0.0
-0.262
0.0
0.0
0.0
0.262
0.0
0.0
0.0
0.0
0.0
0.262
0.0
0.0
-0.262
-0.262
0.262
-0.262
-0.262
0.262
-0.524
0.0
0.0
0.262
-0.262
0.0
-0.262
-0.525
-0.262
-1.314
0.526
1.05
0.262
-0.787
0.0
-0.263
0.525
0.0
-0.263
0.0
0.263
0.262
-0.262
-0.263
0.0
0.0
0.0
0.0
-0.263
0.525
-1.051
0.525
-0.263
0.525
1.312
0.524
0.262
-0.262
0.0
0.524
-0.262
0.262
0.523
-0.785
0.0
0.262
1.047
0.523
-0.523
-0.262
0.523
0.0
0.0
-0.261
0.0
0.261
-0.523
-0.262
-0.523
0.0
0.0
-0.262
0.042
-0.042
-0.262
0.0
0.524
-0.524
-0.262
-1.049
-0.262
0.787
0.786
-0.524
0.524
0.262
-0.262
-0.262
-0.524
0.0
0.0
-0.262
-0.525
0.262
-0.788
-0.263
-0.526
0.0
-0.789
0.526
-0.263
0.526
0.0
-0.263
-0.789
0.789
-0.484
0.221
0.263
0.0
-0.263
0.263
-0.526
0.484
-0.221
0.263
0.0
-0.263
0.263
-0.526
-0.263
-0.527
-0.791
0.264
0.527
0.263
23.616
-2.818
-0.257
0.0
-1.285
1.541
3.33
2.552
1.273
0.509
-1.272
-3.573
1.788
0.0
1.784
2.035
2.536
1.518
-1.265
0.253
-1.013
-0.507
2.026
0.253
-2.278
2.026
0.627
0.637
-1.011
-0.506
0.759
-0.506
-3.04
3.04
-0.759
0.506
-1.013
0.253
0.506
0.759
-1.012
0.0
0.759
-1.012
1.265
0.253
0.424
-0.424
-0.253
1.011
0.252
1.009
1.26
0.252
4.016
1.001
3.991
-1.245
2.24
-1.991
0.996
-0.498
-1.994
0.0
-1.249
-1.501
-2.257
0.0
1.255
1.253
-2.508
-1.257
-0.252
0.252
0.503
2.259
0.0
-0.251
-1.506
-0.503
0.0
-0.251
0.503
-0.251
0.0
0.0
0.251
0.0
-0.251
-1.006
0.252
0.503
0.251
0.0
0.251
-0.503
0.251
0.251
0.0
2.76
2.001
0.0
-1.25
-0.25
1.75
0.499
0.499
-1.748
0.25
-0.5
-0.5
0.25
-0.25
0.75
-0.25
0.25
-0.25
0.0
-1.752
0.751
1.001
-0.5
-0.25
0.25
-0.25
-0.25
-0.751
-0.251
0.501
0.25
-1.755
1.003
0.251
0.251
-0.251
0.0
0.751
-0.25
-0.752
-0.502
-0.753
0.502
0.0
-0.251
-0.502
1.506
0.0
0.782
0.22
0.501
-0.35
0.1
-0.25
-1.002
0.251
0.251
-0.752
0.0
0.0
0.251
0.251
-0.251
0.251
0.0
-0.251
0.0
0.0
0.0
-0.251
0.0
-0.251
-0.251
0.0
0.502
-0.753
0.0
-0.251
0.0
0.502
0.251
-0.753
0.251
-0.251
0.251
0.0
-0.251
0.0
0.251
0.502
0.251
0.0
0.501
0.251
-0.501
0.0
0.0
0.0
0.0
-0.251
0.251
-0.251
0.251
0.0
0.251
0.251
-0.251
0.251
-0.251
-0.501
-0.176
-0.075
0.0
0.251
-0.251
0.251
0.0
0.0
0.0
-0.251
0.251
-0.502
0.251
0.502
1.002
0.751
-0.25
-0.501
0.0
0.0
0.0
-0.25
-0.752
0.251
-0.501
0.251
0.0
-0.251
0.0
0.0
-0.251
0.0
0.0
-0.251
0.251
0.0
-0.226
-0.025
0.0
0.0
-0.753
0.0
0.0
0.753
0.0
-0.251
-0.251
-0.251
-0.251
-0.251
-0.503
-0.252
0.252
-0.755
0.0
-1.512
0.0
-0.505
0.0
-0.505
-1.011
-0.253
-0.759
-0.76
-0.507
-0.467
-0.041
0.0
0.0
-0.254
0.761
-0.761
-0.508
-1.271
1.017
0.508
-0.762
0.0
1.016
0.254
-0.254
0.761
-0.254
-1.015
0.254
0.0
-0.726
-0.544
-0.763
0.254
0.254
0.0
-0.509
-0.509
0.255
-1.019
0.0
0.255
0.255
0.764
1.017
3.297
-0.76
0.76
0.999
-0.24
-1.519
0.025
-0.279
0.507
0.506
-0.506
0.253
0.506
-0.759
0.506
0.329
0.177
-0.253
0.0
-0.253
-0.208
0.208
0.506
-0.253
0.0
0.253
0.759
0.0
-0.253
0.253
-0.253
0.0
0.253
0.0
1.263
-0.025
0.278
0.756
1.259
-0.503
0.503
1.006
1.268
-0.013
-0.251
0.251
1.504
1.501
0.5
-0.5
-0.75
0.0
-0.751
-0.25
-0.251
0.251
-0.501
0.0
-0.752
0.0
-0.251
0.0
-0.502
-1.76
0.252
-0.503
-2.522
0.757
-0.252
0.757
0.252
0.504
0.755
0.503
0.754
0.0
-0.251
-1.006
-1.512
-1.009
-0.758
-3.038
-0.761
2.029
-1.775
-0.508
-2.289
0.0
-0.255
-1.02
-1.532
-1.279
-0.768
0.932
0.092
2.045
0.806
0.979
-1.02
-0.51
-0.255
-0.766
0.0
1.021
0.0
0.0
0.255
0.51
0.255
-0.255
-1.02
0.51
1.784
-0.509
-0.765
0.765
-0.255
0.509
-0.509
0.0
0.0
0.0
0.0
0.255
0.0
1.018
-1.018
0.0
-0.51
-0.765
0.51
0.51
-0.51
0.255
0.51
0.509
0.763
0.0
0.254
-0.509
-1.018
0.255
-0.255
0.764
0.254
-0.764
0.0
0.0
0.0
-0.255
0.0
0.0
0.0
0.0
-0.255
0.0
-1.53
1.53
0.255
0.0
0.255
0.255
-0.509
0.0
-0.102
0.102
-0.255
0.255
0.0
0.0
-0.51
0.0
-0.255
-0.765
1.275
0.509
0.255
0.763
0.763
-0.173
-0.081
0.254
0.254
-0.254
-0.508
-0.254
-0.254
0.0
-0.254
0.0
-0.509
0.255
-0.255
0.0
0.229
-0.229
0.255
-0.255
0.255
-0.255
0.255
-0.255
0.255
0.0
0.0
0.0
0.0
-0.255
0.255
0.0
-0.255
0.255
0.0
-0.255
0.255
0.255
-0.255
-0.255
-0.255
-0.255
0.255
0.0
0.255
-0.255
0.0
0.204
-0.459
-0.255
0.0
0.255
-0.255
0.255
-0.255
0.0
0.0
0.255
-0.255
0.255
0.0
0.255
0.0
-0.255
-0.255
0.255
0.0
-0.255
0.076
-0.076
0.0
0.255
0.0
0.0
0.0
0.255
0.0
0.0
0.255
-0.255
0.255
-0.764
0.255
0.255
0.509
-0.509
0.0
0.255
0.0
-0.255
0.076
-0.076
0.255
0.0
0.0
0.0
0.0
-0.255
0.0
0.0
0.0
0.0
0.0
0.0
0.0
0.127
-0.127
-0.255
0.0
0.255
0.0
-0.51
0.0
0.255
0.0
0.0
-0.255
0.255
0.0
-0.51
0.0
-0.255
-0.255
-0.255
0.0
-0.511
0.255
-0.255
0.0
-0.255
0.0
-0.255
-0.511
-0.256
0.0
0.0
0.256
-0.256
0.511
0.0
0.0
-0.179
0.179
0.256
0.0
0.0
1.787
-0.51
0.0
0.255
0.255
0.0
-0.255
0.0
0.0
0.0
0.0
0.255
0.255
0.153
-0.153
0.0
-0.255
0.0
0.0
0.0
0.0
0.255
0.255
0.255
0.255
-0.255
0.255
-0.509
-0.255
0.255
1.019
-0.255
0.255
0.0
-0.509
0.0
0.0
0.0
-0.255
0.255
0.0
-0.255
0.255
0.0
0.0
0.0
-0.764
-0.255
0.0
-0.51
0.0
-0.51
-0.255
-0.255
1.276
-1.276
1.021
0.51
-0.51
0.255
0.765
0.764
-0.255
0.0
-0.255
-0.255
0.509
0.0
0.0
-0.764
0.764
-0.255
0.509
0.0
0.0
0.0
0.0
0.509
0.0
0.254
0.0
0.254
0.0
-0.254
0.0
0.0
-0.254
-0.433
0.433
-0.509
0.0
0.509
-0.254
0.254
0.0
0.254
-0.254
0.0
-0.509
0.255
0.0
0.254
0.509
0.0
-0.254
-0.254
0.254
-0.025
-0.738
0.255
0.0
0.509
-0.763
-0.255
0.0
0.0
0.0
-0.255
0.0
0.0
-0.255
0.0
-0.255
0.255
-0.255
0.51
0.0
-0.255
0.0
0.0
-0.255
-0.51
0.255
0.0
0.0
0.0
-0.255
1.02
0.0
0.0
0.255
1.018
0.254
-0.254
0.0
7.342
-1.766
5.538
1.504
3.498
1.494
1.74
3.222
2.223
-1.234
1.481
1.97
1.474
1.227
-0.49
0.736
3.424
1.219
3.404
3.873
0.241
-0.966
2.654
0.722
1.923
0.96
-3.124
1.203
-2.649
0.0
1.446
-1.687
-0.724
-0.725
-0.242
-0.484
0.0
0.484
2.414
-1.206
0.241
1.206
1.204
-1.204
1.204
3.362
1.197
2.866
0.715
0.714
0.714
1.188
-3.57
-2.628
0.239
1.195
-1.195
0.478
0.717
0.955
1.192
1.428
1.663
0.474
1.185
-1.185
0.711
0.947
1.183
1.888
1.884
1.88
0.704
-0.235
1.64
0.936
2.568
3.488
0.0
0.696
0.464
1.158
1.387
0.923
3.454
-3.454
0.692
2.532
0.23
0.689
1.147
-1.606
-3.914
-4.397
-0.929
-1.395
-2.097
-1.168
0.934
-1.869
0.702
-0.234
-2.107
-0.704
-2.585
-2.121
-0.236
-0.708
1.652
0.542
0.165
-1.887
1.887
1.412
2.114
-0.704
0.235
1.641
1.638
0.234
-1.637
-3.99
3.053
-1.408
0.47
0.235
-1.879
1.41
0.469
-1.174
-0.47
-0.235
-0.706
-0.942
0.236
-0.236
0.236
0.236
-0.236
0.706
-0.471
0.706
-0.235
0.471
0.0
0.235
-1.412
-1.887
0.236
-0.236
0.708
0.0
1.179
-0.471
-0.472
-0.236
-0.708
-0.472
0.0
-0.946
-0.947
-0.436
0.199
0.947
-1.895
-1.187
-1.188
0.951
-0.238
2.847
-0.711
-0.949
0.474
-0.474
-0.237
-0.237
0.237
0.475
-0.475
0.475
0.237
-0.712
0.475
0.948
0.237
1.657
1.181
-0.236
-1.181
-0.946
-0.237
-0.237
0.474
0.71
0.709
-0.236
-0.236
-0.237
0.237
0.0
-0.473
0.473
0.307
0.638
0.236
-0.236
-0.236
0.0
1.416
-0.236
0.236
-0.472
0.236
0.236
-0.236
0.472
0.236
-0.472
0.0
0.236
0.0
-0.472
-0.944
0.236
0.236
-0.236
-0.472
-1.656
0.0
-0.237
-1.422
1.185
0.237
0.0
-0.474
-0.474
0.0
-0.237
0.0
-1.187
0.475
-0.237
0.0
0.0
0.0
0.237
0.0
0.475
0.237
0.237
0.237
0.0
0.237
0.0
0.947
-0.237
-0.237
0.237
0.0
0.0
-0.474
-0.474
-0.237
0.0
1.185
0.237
0.473
0.237
1.418
0.0
0.708
0.236
2.19
0.635
-1.176
0.235
-1.884
-0.236
-0.472
1.886
0.0
0.941
0.94
0.235
0.235
0.0
0.235
0.235
-0.235
0.938
-0.234
-0.469
0.0
0.0
0.235
-0.235
-1.174
-0.235
-0.705
-0.235
-0.235
-0.471
-0.236
-0.707
0.471
0.0
0.707
-0.942
0.236
-0.707
-0.236
-0.472
0.236
0.472
-0.944
-0.043
0.043
-0.673
-0.745
-0.947
0.237
0.473
0.0
1.182
-0.709
0.473
0.0
0.473
0.472
-0.472
0.0
0.708
-0.236
-0.236
0.236
-0.472
-0.638
1.11
1.179
-0.236
0.943
0.471
0.235
-0.706
-0.471
-0.471
-0.472
-0.236
0.236
0.472
-0.236
0.236
0.943
0.235
0.235
0.706
-0.47
0.941
1.174
-0.235
-0.94
0.235
-0.705
0.0
0.47
0.235
0.0
0.705
-0.705
-0.705
0.0
1.175
1.173
0.234
-0.469
0.469
1.639
-0.234
0.0
-0.234
-1.171
-0.699
0.23
0.235
0.0
0.234
0.0
0.0
-0.234
-8.012
-1.659
3.552
-0.709
-2.368
-0.237
-0.237
-0.237
0.712
-0.024
0.498
0.711
0.71
-0.71
-0.948
-0.237
1.185
-0.474
0.711
-0.237
-1.659
0.237
-0.712
0.0
-3.57
0.953
2.141
-0.238
0.238
1.424
1.895
-0.71
0.0
0.473
0.71
-1.657
-0.237
-0.237
-0.237
0.237
-0.474
0.854
0.569
-1.422
0.237
-0.237
0.711
0.0
-0.237
-0.237
0.237
0.0
-1.186
0.712
0.0
-0.949
-0.238
0.712
0.0
0.949
0.237
-0.711
0.948
-0.711
0.237
0.237
0.711
0.0
0.0
-0.237
0.0
0.0
0.237
0.947
-0.473
0.473
-0.473
0.71
-0.237
1.418
0.944
-0.906
0.198
0.472
0.472
0.707
0.471
-0.235
0.0
0.706
1.645
0.0
-0.94
0.94
-0.47
-0.235
-0.47
1.644
1.173
-1.173
1.641
0.468
1.17
0.701
0.467
0.467
-1.635
0.934
0.233
-1.168
0.234
0.234
0.467
-1.168
0.0
-1.17
-0.468
-2.581
0.47
0.235
0.235
0.0
0.0
-0.47
0.47
0.469
0.0
-0.235
0.0
0.235
-0.235
-1.409
-0.941
-0.471
-0.236
-0.707
1.178
1.176
-0.235
0.0
-0.706
-0.471
0.0
0.235
-0.707
0.236
0.0
-0.236
0.0
0.0
0.0
-0.236
0.236
0.0
-0.236
0.236
0.0
0.236
0.236
-0.236
0.236
0.235
0.235
0.471
0.0
-0.235
0.235
-0.235
0.0
0.235
0.0
-0.235
0.235
-0.165
-0.071
0.235
0.0
0.235
0.0
0.235
0.0
0.235
-0.705
0.0
-0.235
0.0
-0.235
0.0
0.471
-0.471
-0.942
0.0
-0.436
-0.507
-0.472
0.0
-0.472
-0.945
0.236
0.236
0.236
0.0
0.472
0.708
0.142
0.094
0.0
0.236
0.236
1.178
0.0
0.0
0.0
0.235
-0.235
0.271
0.67
-0.47
-0.235
0.235
0.075
0.395
0.0
0.235
0.235
0.0
0.0
0.47
0.704
0.469
0.469
0.703
-0.234
0.234
-0.234
0.0
0.0
0.468
-0.117
0.351
-0.234
0.234
-0.234
0.0
0.0
-0.234
0.0
-0.234
0.0
0.0
-0.234
-0.234
0.234
0.234
0.234
0.468
0.0
0.935
0.467
0.234
0.467
0.0
-0.233
-0.666
-0.269
-0.935
0.0
-0.468
-0.703
-0.234
-0.234
-0.704
-0.47
0.0
0.47
0.0
0.469
0.469
-0.234
0.469
0.0
0.0
0.234
-0.234
0.0
0.0
0.305
0.164
-0.621
0.152
0.234
0.234
0.468
-0.234
0.702
0.234
0.234
0.701
-0.234
-0.234
-1.404
0.234
-0.234
-0.234
0.702
0.0
0.468
-0.702
0.234
-0.234
0.234
0.0
-0.234
0.0
0.0
-0.234
0.234
-0.234
-0.468
0.234
0.0
0.0
0.0
0.0
-0.197
-0.037
0.234
0.0
0.0
-0.234
0.234
0.468
0.234
-0.234
-0.234
-0.234
0.234
0.234
0.0
0.0
0.234
0.234
0.234
-0.234
-0.234
-0.234
-2.109
-1.409
0.0
0.47
0.0
0.235
0.0
-0.235
-0.235
0.235
0.47
0.235
0.469
-0.469
0.0
-0.235
-0.47
-0.47
0.47
-0.47
-0.235
0.0
0.705
-0.235
-0.47
0.705
0.235
0.0
0.0
0.0
-0.235
0.0
0.0
0.07
-0.07
0.939
-0.47
0.939
0.469
0.234
-0.469
0.0
0.234
-0.234
2.809
2.566
0.233
1.628
4.172
2.078
0.461
3.679
1.146
3.429
3.188
5.661
-0.226
-2.555
4.358
2.474
0.0
4.478
3.12
2.443
-3.111
-0.891
-0.223
-1.785
-2.013
-1.121
-2.471
0.225
-2.478
2.478
-1.351
-0.451
0.451
-1.127
0.451
-0.451
-0.451
-0.226
0.0
-1.13
-2.037
0.453
0.0
-0.68
-1.975
0.841
0.0
0.681
0.68
-1.134
-0.908
-0.227
-0.91
-0.455
1.819
-1.137
0.0
1.818
0.907
-0.227
2.039
-0.905
0.905
0.904
1.355
-1.581
-1.584
0.0
0.226
0.679
-0.226
-1.359
-0.453
0.861
-1.088
-0.908
-0.682
0.0
-0.455
-0.25
0.478
0.227
-0.227
0.227
0.454
-0.454
0.227
-0.455
-0.455
0.455
0.227
0.0
0.454
0.0
1.362
-0.454
-1.363
-0.455
0.564
0.573
0.227
-0.227
0.0
0.0
1.135
1.36
1.357
0.678
0.226
0.0
0.677
0.451
0.676
-0.225
0.0
-0.676
-0.226
0.226
-0.451
-0.519
-0.384
-0.452
-0.905
0.0
-0.679
-0.68
0.227
-0.68
-0.227
-0.454
0.681
0.68
0.68
0.0
0.0
0.679
0.226
-0.226
0.0
0.0
-1.132
0.0
0.453
1.131
0.678
-0.678
-0.679
0.0
0.679
-0.226
-0.905
-0.43
-1.383
0.0
-0.908
-0.682
-0.036
-0.191
2.498
-0.227
-0.454
0.227
0.0
-0.227
-0.227
0.0
0.227
0.454
0.453
1.133
0.226
-0.453
0.905
-0.226
0.0
-0.679
-0.154
0.0
0.154
-0.226
-0.453
0.0
-0.227
0.0
0.0
0.0
-0.68
1.133
0.0
0.0
-0.227
0.227
0.0
0.0
0.227
-0.227
0.0
0.453
0.0
0.453
0.0
-0.226
0.226
-0.079
0.305
0.0
-0.226
0.0
-0.226
-0.226
0.226
-0.453
0.0
-0.227
0.0
0.0
0.227
-0.227
0.0
0.0
0.0
0.453
-0.226
0.0
0.0
-0.227
0.227
0.0
0.0
-0.227
0.0
0.0
-0.227
0.091
0.136
-0.227
-0.227
0.227
0.036
0.87
0.226
-0.226
-0.906
-0.136
-0.091
-0.453
-0.681
0.907
-0.227
0.227
0.68
-0.227
0.227
-0.227
0.453
0.679
-0.226
0.453
0.0
0.0
0.226
-0.226
0.226
-0.226
0.226
2.484
0.451
1.351
0.225
0.899
-0.899
0.0
-1.125
-0.676
0.0
-0.225
0.225
0.586
0.315
0.0
0.225
0.63
0.944
-0.674
-0.225
0.0
0.899
0.898
0.224
0.449
0.0
0.224
-0.224
-0.673
-0.898
-1.124
0.0
-0.225
0.0
0.45
0.0
-0.225
0.0
-0.675
0.45
0.0
0.0
0.225
-0.45
0.675
0.45
-0.45
0.45
0.449
-0.449
0.899
-0.449
-0.225
0.0
-0.225
0.225
1.347
-0.898
-0.449
0.0
-1.349
0.45
-0.225
-0.225
0.0
0.225
0.0
-0.675
0.225
0.0
0.45
-0.448
0.448
-0.225
0.225
-0.45
0.225
-0.225
0.225
0.421
0.029
-0.45
0.225
-0.225
-0.676
0.0
0.225
-0.676
-0.225
-0.823
0.147
-0.226
0.0
0.451
0.0
0.226
0.225
-0.203
-0.248
-0.226
-0.451
1.128
0.451
0.451
0.45
-0.135
-0.315
-0.676
0.225
-0.225
0.901
0.0
0.0
0.225
0.0
0.225
-0.225
0.0
0.45
-0.45
-0.225
-0.676
-0.902
-0.226
3.602
1.122
1.121
3.13
0.446
1.56
-2.899
4.234
1.554
0.222
0.665
-3.998
0.223
0.89
-2.004
1.559
0.022
1.089
-2.225
0.668
-0.668
-2.008
0.223
0.0
2.897
-1.113
-2.008
-2.237
1.119
-0.224
-0.448
0.224
0.0
-2.69
1.794
0.224
-1.121
0.224
-0.449
0.224
0.673
-0.673
0.673
0.224
-0.224
0.896
-0.896
1.12
0.671
2.456
-0.446
1.337
-1.114
-0.223
0.669
0.446
-0.223
0.0
0.0
-0.669
0.669
-0.446
-2.232
-1.79
0.672
-0.448
0.224
0.224
-1.12
1.12
0.0
-0.224
-0.672
-0.224
0.224
-0.224
-0.448
-0.224
0.224
0.448
0.0
0.224
0.448
-0.448
-0.673
-0.898
0.0
0.0
0.0
0.0
0.673
-0.449
0.449
-0.449
-0.413
0.862
1.121
-0.224
0.0
0.896
0.448
-0.224
-0.224
-0.672
-0.448
1.12
-0.672
-0.897
0.0
1.345
1.342
-0.447
-0.224
-0.448
-0.134
1.476
-1.118
0.0
0.224
-0.671
0.188
-0.188
-0.448
-0.672
0.359
0.206
0.332
0.0
0.0
0.0
0.672
-0.224
-0.448
1.119
-1.119
0.895
-0.671
-0.448
-0.224
0.896
0.0
0.224
-0.224
0.224
-1.12
0.0
-0.448
-0.449
0.0
0.224
-0.224
1.121
1.119
-0.448
-0.224
0.224
0.0
-0.224
0.224
0.448
0.224
0.0
0.0
-0.224
0.224
0.0
0.0
0.0
0.224
0.224
0.0
0.447
-0.223
-0.894
0.224
0.224
0.224
0.224
-0.224
0.0
0.224
0.893
0.223
0.892
0.0
0.891
-0.223
-0.446
0.0
0.223
0.0
0.445
-0.223
0.668
1.112
0.444
0.666
0.222
-0.444
-0.444
-0.889
0.445
1.11
-1.333
0.4
0.267
0.444
-0.222
0.0
0.222
0.222
0.222
0.222
0.0
0.0
0.0
0.444
0.0
0.222
0.443
0.443
0.443
0.664
0.884
-0.221
-0.442
1.325
-0.441
-0.663
-1.327
0.443
-1.107
0.221
-0.443
-0.665
0.222
-0.222
-0.666
-1.11
0.444
0.0
0.0
0.222
-0.666
-1.112
0.0
-1.336
-1.785
0.223
-0.134
-0.536
-1.566
1.343
0.224
-1.342
0.224
-0.448
1.119
-1.343
0.0
0.672
0.0
-0.672
0.224
0.0
0.895
0.671
0.224
0.447
-0.67
1.563
-1.563
0.894
-0.223
0.223
-0.223
-0.447
0.447
0.089
-0.089
-0.223
-1.118
0.0
-0.224
0.671
0.224
-0.447
-0.447
1.118
0.223
-0.671
-0.716
1.163
0.223
-0.447
0.0
0.224
0.447
0.223
-0.223
0.447
-0.357
0.134
-0.223
-0.223
0.893
1.783
-0.668
-0.892
-2.234
2.234
0.223
0.0
0.446
-1.115
0.0
0.669
0.0
-0.223
0.0
0.0
0.669
0.223
-0.223
-0.446
0.0
1.114
0.0
0.0
0.668
-0.445
0.223
0.0
0.89
-0.222
0.0
-0.445
0.445
0.222
-0.222
0.0
0.222
-0.133
0.133
-0.667
0.223
0.0
0.445
0.222
-0.222
-0.632
0.276
-0.089
0.889
-0.889
0.222
-0.222
0.0
-0.223
0.667
0.089
-0.089
0.222
0.222
0.666
-0.222
0.311
0.133
-0.666
-0.222
-0.667
0.222
-0.222
-0.222
0.0
-0.223
0.445
0.0
0.222
0.222
0.222
-0.445
-0.222
0.222
0.222
0.222
0.222
0.666
-0.666
0.222
-15.247
-3.63
1.817
-2.272
-3.42
0.457
-0.457
1.37
-1.827
-1.831
0.458
0.229
-1.833
-1.608
-0.69
-0.921
-0.691
2.532
-2.301
-1.615
-0.462
-3.056
-0.418
0.928
1.39
1.156
-1.156
-1.39
2.083
-0.925
1.156
-0.694
-0.231
0.0
3.464
0.0
0.0
0.691
-0.23
-0.23
-0.691
-0.923
-1.849
-0.926
1.388
1.386
-0.462
-1.387
0.694
0.462
0.231
1.845
0.23
0.23
0.23
0.46
-0.921
0.461
-0.461
0.691
0.46
0.69
-0.23
1.378
0.917
0.687
-0.192
-1.183
-1.838
1.241
0.367
-0.496
-0.423
0.23
0.459
-0.459
0.0
-0.689
1.149
0.688
0.0
0.229
-0.229
-0.229
-0.689
0.918
0.459
0.092
1.283
0.458
0.229
-1.831
-0.458
-0.229
-0.229
0.688
0.0
-0.459
0.0
0.229
-0.651
-0.037
0.229
-0.459
0.459
0.459
-0.229
0.642
-0.413
0.229
0.0
0.0
-0.459
0.0
-0.229
-0.229
0.0
0.229
0.0
0.0
0.688
-0.229
-0.183
0.413
-0.229
0.458
0.229
0.458
0.229
-0.687
0.458
0.687
-0.916
0.0
0.0
0.092
0.595
0.229
-0.229
-0.458
0.229
0.686
0.0
0.229
0.229
1.142
0.456
0.456
0.0
0.228
-1.141
0.456
-0.228
0.0
0.0
-0.685
-0.914
0.229
0.457
0.0
-0.686
-0.457
0.0
0.686
0.0
-0.915
0.0
0.0
0.494
0.878
-0.686
-0.229
0.229
-1.144
0.041
0.874
0.0
0.0
0.0
0.0
0.229
0.0
-0.229
0.0
-0.229
0.0
0.229
0.0
0.229
0.229
0.229
-0.229
-0.229
0.229
0.0
-0.229
-0.229
0.229
-0.229
0.229
0.0
0.0
-0.229
0.0
-0.229
-0.687
-0.458
0.229
-0.229
-1.376
-0.689
-1.149
1.149
0.0
-0.23
-0.69
0.0
-0.46
0.0
0.0
0.23
-0.23
0.23
0.23
0.23
0.23
0.0
0.0
0.919
-0.23
0.0
-0.459
-0.92
-0.23
-0.23
0.46
0.23
-0.23
0.46
-0.23
-0.23
0.0
0.23
0.23
0.0
-0.23
0.037
0.193
-0.92
0.0
0.23
0.69
0.46
0.0
-0.46
0.0
0.23
0.0
0.23
0.0
-0.69
0.46
-0.23
0.0
0.0
0.0
0.092
1.745
0.459
-0.459
-0.688
0.0
-0.23
-0.459
0.689
-0.23
0.0
0.459
0.0
-0.689
0.23
-0.23
0.23
-0.23
0.0
-0.23
0.23
-0.23
0.0
-0.23
-0.23
0.23
-0.46
0.23
-0.23
0.03
-0.26
0.092
-0.322
0.092
0.138
0.0
0.0
0.0
-0.46
0.46
0.0
0.92
0.0
-0.69
0.23
0.0
0.23
0.0
-0.23
0.23
0.46
0.23
0.0
0.0
0.23
0.0
0.0
-0.23
-0.23
0.0
0.23
0.459
0.0
0.229
0.0
0.0
-0.229
0.0
0.0
-0.193
0.881
0.229
-0.459
-0.459
0.0
0.229
0.0
0.459
0.229
0.687
0.0
-0.229
0.0
-0.458
0.259
-0.03
0.458
0.458
0.0
0.0
0.686
-0.641
-0.733
0.0
0.458
0.229
-0.229
0.687
0.915
0.228
0.037
-0.037
0.685
0.456
0.228
-0.228
-1.37
0.0
-0.686
0.457
0.457
0.228
0.228
0.228
0.0
0.913
1.139
1.138
-0.455
0.909
0.0
0.227
0.0
-1.137
5.667
-4.077
-3.185
0.684
0.91
0.0
3.405
2.262
-0.226
-0.452
0.678
0.677
-0.677
-0.904
-0.905
-0.453
0.091
-1.905
1.361
-0.453
0.453
0.453
0.453
-0.226
0.0
-0.227
0.453
-0.453
0.0
0.227
0.0
0.0
0.0
-0.227
0.227
-0.227
0.227
-0.453
0.453
-0.227
0.906
-0.679
0.226
0.0
-0.453
0.113
0.113
-1.133
0.227
-0.227
-0.454
0.454
0.227
0.227
0.68
-0.227
0.07
0.777
0.963
-0.452
0.452
0.226
0.452
0.226
0.0
0.677
0.451
0.541
0.135
0.45
-0.676
-0.451
0.676
0.45
-0.45
0.0
-0.225
0.0
0.225
-0.451
-0.225
0.09
-0.316
0.225
0.0
-0.225
-0.903
0.0
-0.226
-0.136
-0.09
0.0
0.0
-0.226
0.452
0.0
-1.13
0.226
-0.226
0.226
0.226
0.0
0.0
0.452
0.0
0.226
-0.904
0.678
0.0
0.0
0.452
0.0
0.0
0.226
-0.226
0.226
0.451
-0.451
0.451
0.0
-0.226
0.0
0.226
0.451
-0.451
0.451
-0.451
1.127
0.676
-0.225
-0.225
-0.261
-0.415
0.0
0.0
0.901
0.0
-0.225
0.0
-0.225
0.0
-0.225
-0.225
0.0
0.0
-0.225
-0.451
-0.226
0.226
0.0
0.676
0.451
0.676
-0.225
-0.225
-0.225
0.225
0.0
0.45
-0.225
0.675
0.0
-0.45
0.225
0.0
0.0
0.0
0.225
0.225
-0.225
0.0
0.225
-0.225
0.225
0.0
0.0
-0.9
0.225
-0.189
-0.486
-0.676
0.451
0.225
0.225
-0.451
0.225
-0.676
-0.225
0.902
-0.902
-0.677
0.226
0.226
0.676
0.0
0.225
0.0
0.0
0.0
-0.225
0.225
0.0
0.0
0.0
-0.225
0.0
0.0
0.036
0.189
0.225
-0.451
0.0
0.0
-0.225
-0.225
-0.18
-0.045
-0.451
0.0
-0.677
0.226
-0.226
-0.452
0.452
-0.226
0.0
0.226
-0.045
0.045
0.0
0.0
-0.226
0.0
0.0
0.0
0.0
0.0
0.0
0.0
0.0
-0.452
0.023
-0.475
0.0
0.226
0.226
-0.226
0.226
-0.226
-0.226
0.09
-0.09
-0.226
0.226
0.0
-0.226
0.0
0.0
-0.679
0.0
-0.227
-0.07
0.07
0.0
-0.227
0.227
0.0
0.0
0.0
-0.227
0.0
0.0
0.0
0.0
0.0
-0.453
-0.227
0.227
0.227
-0.227
-0.227
0.227
-0.227
0.0
-0.454
-0.227
-0.227
-0.227
-0.227
0.227
-0.227
-0.227
0.0
-0.227
0.227
0.0
-0.227
-0.455
-0.455
0.228
0.227
-0.227
-0.683
-0.455
-0.456
0.091
-0.091
-0.228
0.0
-0.228
-0.684
-0.457
0.228
0.0
0.0
-0.228
0.228
0.685
0.456
0.456
0.228
0.0
0.0
0.0
-0.228
0.683
0.228
-0.911
0.228
0.0
0.0
0.0
0.0
-0.456
-0.456
0.0
0.0
0.228
0.228
0.456
0.0
0.0
0.228
-0.228
0.0
-0.137
0.137
-0.228
0.0
0.0
0.0
0.0
0.0
0.0
0.0
0.228
0.0
0.683
0.0
0.683
0.227
0.227
1.136
0.681
0.227
0.906
0.679
0.226
-0.226
-0.226
0.679
-0.226
0.678
0.452
-0.452
-0.226
0.452
0.0
-0.904
-0.679
-0.226
0.0
-0.227
0.0
0.227
-0.227
-0.227
-0.227
0.0
0.0
1.359
-1.359
0.0
0.453
-0.453
0.453
0.0
0.0
-0.227
-0.227
0.227
-0.227
0.68
0.453
0.453
3.161
-1.127
0.226
-0.451
-2.713
0.226
0.0
0.905
-0.452
0.452
1.356
-1.13
0.0
0.0
0.0
-0.362
-0.09
0.226
0.0
-0.452
0.452
-0.226
-0.226
-0.226
0.0
0.0
0.453
0.0
0.0
-0.226
-0.226
-0.226
0.0
0.0
-0.453
0.0
0.0
0.0
0.453
1.131
0.0
0.226
-0.905
0.226
0.226
0.0
0.452
0.226
0.0
0.226
0.452
-0.452
0.452
0.785
-0.108
-0.677
0.677
0.0
0.0
0.559
0.117
0.451
-0.451
-1.241
-0.113
0.451
0.226
-0.451
0.0
0.451
-0.451
1.128
0.451
1.351
0.899
-1.124
0.0
1.124
0.449
1.346
-1.346
0.224
0.224
0.449
-0.449
1.345
-0.897
0.224
-0.673
-2.697
1.013
-1.013
-0.45
0.225
-0.225
0.225
0.0
0.0
0.0
-0.451
-1.805
2.255
-1.127
0.225
-0.677
0.0
0.0
0.0
-0.226
-0.226
-0.678
-0.678
0.226
-0.905
0.453
0.0
0.0
-0.679
0.226
0.0
-0.226
-0.906
0.227
-0.227
0.0
0.0
0.227
-0.227
0.0
0.0
0.227
0.906
0.226
0.226
0.678
0.226
-0.226
-0.678
-0.226
0.339
0.565
-0.452
-0.452
-0.679
0.0
-0.113
-0.113
-0.227
-0.227
0.0
0.0
0.227
-0.113
-0.113
0.113
0.566
-0.113
-0.34
-0.227
0.227
0.227
-1.133
0.907
-0.227
-0.453
0.0
-0.227
0.113
0.567
-0.227
0.0
-0.454
0.0
-0.113
-0.077
-0.717
-0.227
0.908
0.0
-0.227
0.227
-0.227
0.227
-0.681
0.227
-0.227
0.454
-0.227
0.454
0.0
0.227
-0.227
-0.227
0.227
0.0
-0.227
0.227
-0.454
0.227
0.227
-0.227
-0.227
0.0
-0.341
0.227
0.114
0.0
0.0
0.0
0.227
-0.227
0.0
0.0
0.0
0.0
0.0
0.0
-0.227
0.0
0.227
-0.227
0.0
0.227
-0.227
0.227
-0.227
0.0
-0.227
-0.227
0.454
0.0
0.114
0.114
0.908
0.453
1.585
0.0
0.226
0.226
0.0
-0.226
-0.226
-0.226
-0.679
0.226
-0.226
-0.453
0.0
-0.453
0.453
-0.227
0.0
0.0
0.453
-0.227
0.0
-0.453
0.227
-0.227
0.227
-0.453
0.227
0.0
0.0
0.0
-0.136
-0.091
0.68
-0.453
0.0
-0.227
0.0
0.0
0.227
0.227
0.091
0.136
-0.227
-0.227
0.0
0.227
0.0
0.227
0.0
-0.227
0.453
0.906
0.0
0.0
0.226
1.13
0.677
0.677
0.225
-0.225
0.225
-0.225
0.0
0.0
0.0
0.225
0.0
0.0
-0.225
0.0
0.225
-0.225
-0.226
0.226
0.0
0.451
-0.225
0.225
0.451
0.0
0.0
0.0
0.0
0.225
0.225
-0.225
0.0
0.0
0.0
-0.451
-0.451
0.451
-0.225
-0.225
0.0
0.0
-0.225
-0.189
0.189
0.225
0.0
0.451
0.225
-0.225
0.0
0.225
-0.451
0.451
0.45
0.0
-0.45
-0.451
0.0
0.225
0.0
-0.451
0.225
-0.225
0.225
-0.225
0.0
0.451
0.0
0.0
-0.415
0.189
-0.225
0.0
0.0
-0.451
-0.677
0.0
0.0
0.226
0.0
0.0
0.0
-0.452
2.255
0.0
2.024
0.0
1.795
0.193
-0.193
-0.224
-0.224
0.0
-0.449
-0.224
0.673
-0.224
0.224
-0.449
0.673
1.12
0.448
-1.12
0.224
-1.57
0.0
0.0
-0.898
-0.899
2.695
-0.673
-0.224
-0.449
0.449
0.224
-0.449
0.898
0.448
-0.224
-0.449
0.673
-1.346
-0.449
0.449
-0.225
0.449
0.0
0.224
0.224
0.224
0.224
0.224
1.344
0.224
0.0
-0.224
0.224
0.0
0.0
-0.224
0.671
0.447
0.223
0.0
0.447
0.446
0.223
-1.34
-0.224
0.894
0.223
0.223
0.0
1.561
0.445
0.0
-0.223
0.445
-0.445
-0.445
0.223
0.89
0.889
0.0
0.222
0.0
0.222
-0.444
-0.667
-0.445
0.223
0.0
0.222
0.222
-0.667
0.0
0.223
-0.223
0.223
0.445
-0.89
0.445
0.222
-0.222
0.0
-0.445
0.0
0.0
-0.445
0.223
0.223
0.445
-0.668
-0.668
-0.339
-0.107
0.0
-0.446
0.0
-1.116
0.0
0.447
-0.223
0.223
0.446
0.446
-0.669
0.446
0.0
0.0
0.892
-0.446
0.0
0.223
0.0
-0.223
0.223
0.223
0.223
0.668
-0.668
-0.446
0.668
-0.223
-0.223
0.0
0.0
0.223
-0.669
0.0
-0.669
-1.34
0.0
-0.895
-0.448
0.224
0.761
-0.537
0.224
0.447
0.0
0.0
-0.224
0.0
0.224
-0.447
0.0
-0.895
-0.134
-0.538
-0.448
0.0
0.0
-0.224
0.0
-0.673
-0.225
0.0
-0.449
-0.225
-0.45
0.225
-0.225
0.674
-0.225
-0.9
0.0
0.0
0.9
0.225
-0.225
0.0
-0.225
0.45
0.09
-0.09
0.225
0.449
0.224
0.0
-0.449
-0.225
-0.225
0.225
0.225
0.449
-0.449
0.404
0.045
-0.224
-0.674
-0.674
-0.225
0.225
0.899
-0.225
-0.225
0.0
-0.9
0.0
-2.479
-2.94
1.132
0.678
2.032
-1.806
0.678
0.677
-0.451
-0.452
-0.226
0.677
0.0
-0.583
-0.321
-0.452
-0.226
-0.452
0.452
1.807
-0.677
0.0
0.226
0.0
0.0
0.0
0.226
0.226
-0.677
0.0
-0.226
0.0
0.226
-0.226
0.0
0.0
0.226
0.0
0.0
0.677
0.0
-0.226
0.226
0.0
-0.226
-0.226
-0.452
0.0
0.0
-0.226
0.0
0.452
0.452
0.226
0.0
0.0
0.451
-0.451
0.0
0.0
0.226
-0.226
0.0
-0.451
-0.226
0.452
0.0
0.226
0.226
0.0
0.226
-0.226
0.226
0.225
-0.225
0.451
0.0
0.0
0.0
-0.451
0.225
0.0
-0.225
0.451
0.0
0.18
0.27
-1.127
0.676
0.451
-0.225
-0.676
-0.226
0.0
0.0
0.523
-0.072
0.0
0.225
0.225
-0.676
0.0
0.451
0.0
0.225
-0.225
-0.225
-0.451
0.226
-0.226
1.127
0.45
-0.225
0.0
-0.225
-0.676
-0.225
-0.677
0.0
0.0
-0.226
0.0
0.451
0.0
-0.451
0.0
0.226
-0.361
-0.09
-0.226
0.036
-0.94
-0.226
0.452
-0.679
0.226
0.452
0.0
0.452
-0.452
-0.452
0.452
-0.452
0.09
0.136
0.678
0.452
0.452
0.226
0.226
0.902
0.901
-0.676
0.225
0.45
-0.225
-0.225
0.0
-0.225
0.45
0.45
-0.45
0.036
0.414
0.0
0.45
0.0
0.45
-0.225
-0.225
-0.225
0.0
-6.324
0.0
0.0
-2.725
2.272
-1.362
-0.227
-1.137
-2.051
-0.913
-0.914
-0.686
-1.833
2.291
-2.199
0.138
2.062
-2.062
-0.229
1.375
-0.229
-0.688
-0.229
1.375
1.83
0.685
-0.457
0.0
0.228
-0.457
-0.457
0.0
-0.457
-0.229
-0.229
-0.458
-0.229
-0.229
-0.229
-0.229
0.458
-0.458
-0.459
0.0
0.0
-0.459
0.688
-0.688
0.0
0.688
-0.229
0.688
-0.63
-0.287
0.459
-0.688
-0.689
0.0
0.689
-0.918
0.23
0.0
0.689
-0.918
0.23
0.0
-1.379
0.69
0.23
-0.46
0.23
-0.368
0.598
0.037
0.423
-0.23
0.689
-1.609
0.23
0.0
-0.23
0.23
-0.23
-0.921
-0.691
-0.692
0.922
0.23
-1.383
-0.462
0.462
-1.155
0.924
-0.924
-0.231
-0.694
-0.231
-0.231
0.231
1.849
0.0
0.462
-0.693
0.923
-0.461
0.923
0.231
-0.922
0.231
-0.231
-0.866
-0.058
-0.231
-0.425
0.425
-0.925
0.925
0.0
-0.693
0.462
-0.462
0.231
-0.231
0.0
0.0
0.231
0.693
0.693
0.231
-1.848
0.0
-0.231
0.231
0.0
-0.231
0.0
0.694
-0.694
1.156
-0.231
0.924
0.0
0.231
0.231
-0.231
0.231
-0.231
-0.923
-0.231
0.462
0.0
-0.231
-0.231
0.924
0.231
-0.231
-0.231
-0.231
0.231
0.0
-0.462
0.231
0.231
0.692
0.231
-0.461
0.922
0.0
0.0
0.0
0.0
-0.692
-0.231
0.231
0.0
-0.231
0.0
-0.693
0.0
0.231
-0.231
0.0
0.023
-0.023
0.231
0.0
-0.231
0.231
-0.231
0.194
-0.656
-0.231
0.0
0.231
0.0
-0.231
-0.231
-0.231
0.231
0.0
0.0
-0.231
0.0
0.231
-0.231
0.231
0.0
0.462
0.231
0.0
0.693
0.0
-0.231
0.0
0.0
0.0
0.231
0.0
-0.231
0.0
0.0
0.0
0.231
0.0
-0.231
0.462
-0.231
0.0
0.0
0.231
-0.231
-0.231
0.0
0.462
-0.231
0.692
-0.062
0.062
0.231
0.231
-0.231
0.0
0.231
0.0
0.921
0.0
0.0
0.46
0.092
0.598
-0.23
-0.23
-0.69
0.0
0.23
-0.668
-0.484
0.0
0.0
0.23
-0.23
0.23
-0.23
0.0
-0.231
0.0
-0.231
-0.692
0.0
-0.231
-0.462
-0.231
-0.231
-0.231
0.0
0.231
-0.462
0.0
-0.463
-0.231
0.463
-0.139
0.139
0.0
0.0
0.231
0.037
0.194
-0.231
-0.231
0.0
0.231
0.0
0.0
0.0
0.0
-0.231
-0.231
0.0
0.0
0.231
0.0
0.0
0.0
-0.231
0.0
0.0
-0.231
0.0
-0.231
0.0
0.231
-0.139
0.139
0.0
-0.231
0.0
0.0
0.231
-0.231
0.0
0.231
0.0
0.0
-0.231
0.0
0.231
0.0
-0.231
0.463
0.0
0.463
0.462
0.0
-0.231
0.231
0.0
0.0
0.231
0.0
0.0
0.0
-0.231
0.231
-0.925
0.463
-0.231
-0.231
0.231
0.037
-0.037
-0.231
-0.231
0.0
0.231
0.0
-0.231
0.0
0.231
-0.231
0.231
-0.231
0.231
0.0
-0.231
0.231
-0.231
-0.694
0.232
0.0
-0.463
0.0
0.232
0.0
-0.463
-0.232
0.0
0.0
0.232
-0.232
0.232
0.0
0.0
0.0
-0.232
-0.672
-0.255
-0.464
0.0
-2.791
-0.233
0.233
0.931
0.698
0.0
-0.233
0.697
0.465
3.014
0.0
-1.158
1.852
0.462
0.924
-0.231
0.0
0.0
0.231
-1.155
0.231
0.693
0.462
1.153
-0.922
0.0
-0.231
0.021
-0.021
0.0
0.0
0.692
-0.461
-0.923
0.231
-0.462
-0.231
0.0
0.693
0.231
-0.462
-0.462
-1.156
0.463
0.0
-0.463
0.231
-0.463
-0.231
0.0
-0.695
-0.464
-1.021
-0.836
1.161
0.232
-0.696
0.0
-0.697
-0.465
-0.233
0.233
1.162
-1.162
-0.233
0.93
-0.93
-0.465
-0.698
-0.28
0.745
-0.233
-0.466
-0.233
0.0
0.0
0.466
0.466
-0.233
0.466
0.0
0.233
-0.698
0.0
0.233
-1.165
0.0
0.0
-0.466
-0.233
0.233
0.233
-0.467
0.233
0.0
-0.7
-0.234
0.934
0.233
-0.233
0.933
0.0
-0.233
-0.933
0.467
0.233
0.0
0.0
0.233
0.233
0.0
-0.699
0.466
0.932
0.233
-0.466
0.233
-0.233
-0.466
0.233
0.931
0.465
0.0
-0.698
0.0
0.558
0.14
0.232
0.0
-0.139
-0.093
0.0
-0.931
0.233
-0.233
-0.233
-0.233
-0.233
0.0
0.233
0.0
0.233
-0.233
0.0
-0.699
-0.466
-0.467
0.7
0.233
0.233
-0.233
-0.466
-0.467
-0.467
-0.701
-0.468
0.468
0.934
-0.467
0.0
0.0
0.0
0.467
0.0
-0.234
0.0
-0.234
1.167
0.0
0.0
0.233
0.233
0.0
-0.233
-0.7
-0.233
0.0
0.7
0.0
-0.467
0.233
-0.934
-0.467
1.168
0.0
-0.233
0.0
0.233
0.0
-0.467
0.234
0.233
0.0
0.0
0.0
-0.233
0.233
0.0
-0.233
0.233
-0.233
0.233
0.0
0.467
0.0
-0.233
0.0
0.233
0.466
0.0
-0.233
0.0
-0.7
0.233
0.0
0.233
-0.233
-0.467
0.233
0.233
-0.233
-0.233
-0.467
0.234
0.0
0.0
-0.234
0.0
0.0
-0.467
0.234
-0.467
0.467
-0.935
-0.234
-0.234
0.0
-0.234
0.0
-0.468
-0.234
-0.938
-0.469
0.0
0.235
-0.47
-0.235
-0.47
-0.705
-2.12
-0.944
-0.709
0.473
0.236
-0.472
-0.236
0.0
-0.473
-0.946
-0.474
-0.237
0.0
-1.898
-0.238
0.0
0.712
0.237
1.423
0.237
0.237
-0.474
0.0
0.0
2.129
0.472
-0.945
0.709
0.236
0.838
0.578
0.0
0.0
-1.179
0.708
-0.236
0.0
0.472
0.471
-0.471
0.0
0.471
0.236
0.471
-0.471
0.706
0.706
0.0
-0.47
-0.706
0.706
-0.235
-0.471
0.0
-0.236
0.0
0.236
0.471
0.0
-0.235
0.0
0.235
-0.942
-0.471
-0.472
-0.236
-0.236
0.236
0.708
-0.236
-0.236
0.236
-0.236
-0.708
0.236
-0.708
0.236
-0.236
-0.946
0.0
0.473
0.473
0.236
0.0
-0.236
0.0
0.0
0.0
-1.892
0.473
-0.237
0.0
-0.237
-0.474
0.711
-0.711
0.0
0.0
-0.142
-0.095
0.0
-0.711
0.237
-1.187
-0.238
0.0
0.0
0.0
-0.475
0.0
-1.904
-0.715
-1.432
0.478
1.193
-0.238
-0.239
0.239
0.953
0.81
0.381
-0.714
0.0
0.476
-0.476
0.0
0.238
-0.238
0.0
0.238
0.0
-0.238
0.0
0.0
-0.238
-0.238
-0.238
-0.238
0.0
0.238
-0.238
1.667
-2.382
1.668
-0.238
-0.953
-0.716
0.0
0.239
-0.239
0.239
-0.716
-0.717
-0.239
-1.675
-1.439
-2.163
1.442
-1.442
0.722
0.481
-0.24
1.441
-0.96
-1.202
0.241
-0.241
1.922
0.0
0.0
1.678
0.239
1.196
1.433
1.431
1.19
-0.238
-1.667
-0.716
-0.239
0.716
0.953
0.714
0.238
-0.476
0.476
-0.476
-1.43
-0.716
-0.716
-0.478
0.0
-0.239
0.239
0.0
0.0
-0.478
-0.718
-0.479
0.0
0.0
1.675
0.478
0.478
0.716
0.239
-0.239
-1.194
0.239
-0.478
-0.717
2.15
-0.239
-0.955
0.0
0.239
-0.048
-0.191
-0.956
0.239
0.478
0.955
1.193
0.477
-0.238
-1.192
0.716
0.238
0.238
0.0
0.0
-0.477
0.715
-0.238
0.476
0.0
0.238
0.238
-0.238
-0.476
0.0
-0.715
0.715
-0.477
-0.143
1.334
0.0
-0.238
0.0
0.714
0.713
-0.475
-0.952
-0.238
0.476
0.714
0.238
-0.476
0.0
-0.476
-0.238
-0.953
-0.715
-0.239
0.0
0.239
0.239
0.0
0.238
0.0
0.477
0.0
0.476
0.0
0.238
-0.476
0.4
-0.162
0.0
0.476
-0.238
0.0
-0.476
0.476
-0.238
-0.238
-0.238
0.238
-0.238
-0.954
0.239
0.0
0.0
0.238
-0.238
0.0
-0.239
-0.955
0.0
0.0
0.0
0.716
-0.955
0.239
0.716
0.0
0.239
-0.716
0.239
0.835
0.834
0.0
0.238
0.0
-0.238
0.0
-0.238
-0.238
-0.238
0.477
0.0
-0.477
0.238
0.477
0.0
0.238
0.238
0.0
-0.238
0.238
0.0
0.0
0.0
-0.238
-0.238
-0.238
0.0
0.0
0.0
-0.238
0.477
0.238
-0.119
0.119
0.0
0.119
0.119
0.0
-0.476
-0.238
0.0
0.0
0.238
-0.238
0.238
-0.238
0.119
0.119
-0.238
-0.477
0.0
-0.238
-0.477
-0.477
0.716
0.0
0.0
0.477
0.238
-0.238
0.238
0.477
-0.238
0.0
0.238
0.0
-0.238
-0.477
0.0
0.0
0.0
-0.119
-0.119
-0.477
-1.075
0.119
0.478
-0.239
-0.956
0.478
0.0
0.0
0.0
0.239
-0.239
1.194
0.0
-1.433
0.239
-0.239
0.717
-0.358
0.358
0.955
0.0
0.239
0.477
0.238
-0.62
0.381
0.238
-0.715
-0.239
0.239
-0.716
0.0
0.477
0.0
0.239
0.477
0.0
0.238
0.0
0.238
-0.238
-0.238
0.715
-0.953
0.238
0.0
0.238
-0.238
0.0
0.238
0.0
0.0
-0.477
-0.238
0.953
-0.477
-0.238
0.715
0.0
0.0
0.0
0.238
0.0
0.0
0.0
0.2
-0.2
0.238
0.0
-0.715
-0.238
0.238
-0.238
-0.238
0.0
0.0
0.0
0.238
-0.954
-0.716
-0.717
-0.239
0.239
-0.717
-0.239
0.718
0.0
0.0
-0.478
0.0
0.0
0.0
0.0
-0.239
-0.239
0.0
0.0
-0.239
0.0
0.0
0.957
-0.239
0.0
0.0
-0.239
0.0
0.0
-0.239
0.957
0.0
-0.478
-0.239
0.0
-0.239
0.0
0.0
0.479
0.0
0.0
-0.718
0.0
0.0
-0.24
0.479
-0.719
0.24
0.0
0.0
0.0
0.718
0.479
0.717
0.478
1.432
0.953
0.952
0.476
0.713
-1.188
1.663
0.475
-0.475
0.237
0.0
0.0
0.0
-7.869
0.719
0.479
2.151
-0.955
1.194
2.144
0.238
-0.238
-1.667
0.191
-0.429
0.0
-0.239
-0.477
-0.955
-0.957
0.038
-0.038
0.0
0.0
0.0
0.478
0.239
-0.957
1.435
1.194
0.0
0.954
-0.477
0.477
0.715
0.0
0.714
-0.714
-0.953
0.238
0.238
0.0
0.238
0.476
0.238
0.476
-1.19
-0.953
-0.954
0.477
0.0
-0.477
0.954
-1.671
-0.239
-0.478
0.0
0.0
-0.239
0.478
0.956
0.0
1.193
0.238
1.429
-0.952
0.476
0.952
-0.238
-0.476
1.664
0.237
0.475
0.474
1.185
0.0
0.947
-0.237
2.363
1.65
0.235
-0.235
0.471
0.47
0.705
0.235
0.235
0.235
0.0
0.235
-0.704
-0.235
0.0
-0.94
0.0
0.0
-0.706
0.0
0.0
-0.471
-0.707
0.0
-1.18
-1.418
0.237
-0.237
-0.71
-0.711
-0.711
0.0
0.0
0.711
0.0
0.237
0.237
-0.948
-0.237
0.0
-0.474
-0.237
0.237
-0.237
-0.237
-0.475
0.0
-0.238
-0.238
0.0
-1.189
-0.238
0.0
0.238
0.238
0.476
0.951
0.95
-0.237
0.0
0.0
0.475
-0.475
-0.237
0.949
0.0
0.711
0.947
-0.473
-0.474
-0.948
-0.475
-0.237
0.0
0.0
0.0
2.608
-0.947
-1.898
0.237
0.0
0.0
0.0
-2.14
0.714
0.713
-0.951
0.0
0.0
0.951
-0.475
-0.714
0.238
0.476
-0.714
0.476
0.0
0.476
0.0
0.0
0.0
2.374
-1.661
-0.713
-0.951
0.476
0.238
-0.238
0.0
0.0
0.476
-0.476
0.0
0.0
0.0
0.476
0.95
-0.237
0.0
1.187
-1.662
-0.713
0.951
-0.951
-0.476
0.476
-0.714
-0.238
-0.238
-0.238
0.476
-0.476
0.238
0.0
-0.953
-1.193
-0.239
-0.478
0.478
1.194
-0.477
0.239
0.0
0.0
0.239
-0.716
-0.239
0.716
-0.239
0.0
0.0
0.239
0.0
0.0
0.239
0.0
0.0
-0.239
0.239
-0.477
0.477
0.0
-0.179
0.179
0.0
0.715
-0.238
0.0
0.0
0.0
0.0
0.0
0.0
0.0
0.0
0.0
0.0
0.0
-0.238
-1.432
-0.956
-0.718
0.0
1.196
0.478
0.955
0.0
0.0
-1.194
0.239
0.0
0.0
-0.478
-1.196
-0.479
0.0
0.958
0.478
0.0
0.239
0.478
0.0
-0.717
-0.478
-0.958
-0.24
0.24
0.718
0.0
0.718
0.239
0.239
-0.957
0.717
-0.239
0.239
0.478
-0.478
0.0
0.478
0.478
-0.239
0.0
0.239
-0.239
0.0
0.478
-0.693
0.931
-0.239
0.0
-0.478
0.0
-0.478
-0.717
0.239
-0.478
0.239
-0.239
0.0
0.239
0.239
0.478
0.239
0.0
0.0
0.0
0.478
1.193
0.238
0.238
0.0
0.476
-0.238
0.238
-1.192
-0.239
-0.239
0.0
0.239
0.0
1.668
-1.191
-1.117
0.401
0.0
0.0
0.0
-1.194
0.0
0.0
0.0
0.0
0.0
-0.239
0.239
-0.239
-0.239
-0.478
0.717
-0.478
-0.239
0.239
-0.239
-0.479
-0.239
-0.479
0.0
-0.24
-0.48
-0.24
-0.24
0.48
0.24
-0.96
-0.961
-0.721
0.241
-0.241
0.241
0.0
-0.722
-0.963
-0.965
-0.241
1.206
-1.93
-0.242
0.0
0.0
-0.725
-0.968
0.726
0.484
10.569
-1.433
2.864
-3.581
-0.239
0.0
-0.718
-1.439
0.24
1.199
-0.24
-0.479
-0.48
-0.48
-1.201
2.401
-0.48
-0.24
1.199
0.0
1.436
0.717
0.478
0.0
1.67
-0.238
0.477
0.0
-0.477
-1.431
2.622
-1.668
-1.432
2.862
-0.715
-0.954
0.239
-1.432
0.239
2.147
-0.715
-0.2
0.439
1.429
0.238
1.901
-0.712
-0.713
0.713
0.237
0.0
0.949
0.474
0.0
0.948
1.183
-0.236
-1.42
0.947
1.655
-0.236
0.472
0.236
0.0
-0.236
0.236
0.236
-0.236
-0.472
-0.709
-0.946
0.0
0.0
-0.237
0.0
0.0
-0.71
0.0
0.71
-0.71
0.237
-0.237
0.0
0.474
0.0
0.0
-0.237
0.0
0.237
0.0
0.946
-1.657
0.947
0.0
0.0
-0.473
-2.609
0.475
0.475
0.949
-0.237
0.237
0.0
0.237
0.237
0.237
0.0
0.0
-0.237
0.237
0.0
0.237
0.237
0.0
0.237
0.473
0.0
-0.237
0.709
0.0
0.0
0.0
0.0
0.0
-0.236
0.236
0.0
-0.473
0.0
0.236
0.236
0.0
0.236
0.0
0.0
0.0
-0.946
0.0
-0.237
-0.615
-0.095
-0.237
0.0
0.0
0.0
-0.474
0.0
-0.237
-0.237
0.0
0.0
0.237
0.237
-0.237
-0.474
0.0
0.0
-0.949
0.237
-0.237
0.237
-0.237
0.0
0.0
0.237
-0.237
0.0
-0.475
0.0
0.0
0.0
0.0
0.238
0.0
-0.238
-0.475
-0.238
-0.238
0.0
0.238
0.0
0.238
0.0
0.475
0.475
0.237
-0.237
0.237
0.0
0.0
-0.142
0.142
0.0
-0.237
0.712
-0.237
0.712
0.0
-0.237
0.237
0.948
-0.237
0.0
0.237
0.237
0.237
-0.237
-0.237
0.237
0.0
0.237
-0.474
0.237
-0.474
0.237
0.237
0.0
0.0
0.237
0.237
0.71
0.709
-0.236
0.0
0.0
-0.236
0.0
0.236
0.0
0.0
0.236
0.0
-0.236
0.0
0.0
0.236
0.0
0.0
0.236
-0.236
-0.473
0.0
-0.236
0.0
0.0
0.473
0.0
-0.899
-0.284
0.0
0.237
0.237
0.237
0.236
0.0
0.236
0.0
-0.236
0.0
0.473
0.472
0.0
0.236
-0.236
0.0
-0.236
-0.236
-0.236
-0.236
0.236
0.0
0.0
1.417
-0.236
-0.236
0.236
-0.472
0.236
-0.198
0.364
0.071
-0.236
0.0
-0.236
0.0
0.0
0.0
0.0
-0.236
0.236
-0.236
0.0
-0.236
0.0
0.236
-0.236
0.472
0.0
0.0
0.236
0.236
-0.236
-0.236
0.236
-0.236
0.236
0.236
0.0
0.0
0.0
-0.236
0.472
-0.236
0.236
0.472
-0.708
0.236
0.0
0.0
-0.472
0.472
-0.236
-0.236
0.0
0.0
0.0
0.0
0.236
0.0
0.0
0.0
0.0
0.0
0.236
0.0
0.236
0.0
0.472
0.0
0.0
0.0
-0.707
0.236
0.0
0.472
0.471
0.236
0.0
0.706
0.47
-0.235
-0.471
-0.706
-0.236
0.236
-0.471
0.471
0.0
0.236
0.0
0.235
0.0
0.471
0.235
0.235
0.0
0.47
0.0
0.235
-0.235
0.235
-0.47
-0.235
0.0
0.0
0.705
1.174
-0.235
0.0
-0.235
-0.705
-0.752
0.282
0.0
0.94
-0.705
-0.235
-0.235
-0.47
0.0
-0.471
-0.707
-0.943
-0.472
-0.236
0.236
0.0
0.472
0.0
-0.472
0.708
-0.472
-0.945
-1.182
-0.71
-0.474
-0.474
2.367
0.236
0.236
0.472
1.651
1.883
-0.706
0.235
0.0
1.175
0.704
-1.88
0.0
0.0
0.0
0.235
-0.235
-0.706
0.235
0.235
0.0
-0.235
-0.706
-0.236
-0.236
-0.707
-0.708
-0.472
-0.473
0.0
0.0
1.889
-0.708
-0.236
2.122
-0.471
-0.236
-0.377
0.141
-0.236
0.0
0.0
0.707
1.883
-0.47
0.0
0.235
0.94
0.47
-0.47
-1.646
-1.413
-0.708
-0.236
0.0
0.0
0.0
0.0
0.0
-0.236
-0.236
0.0
-0.236
0.236
0.708
0.0
0.472
0.0
-0.236
0.236
-0.236
0.0
-0.472
-0.236
0.236
-0.708
-0.473
-0.236
0.0
0.0
-0.237
0.0
-0.947
1.183
-0.237
-0.237
0.0
-0.237
0.0
0.473
0.237
0.709
1.652
-0.708
0.0
0.0
0.472
0.0
0.0
0.0
0.236
0.236
0.471
0.471
0.706
-0.235
0.0
-0.235
-0.706
-0.943
-0.472
0.943
0.942
0.941
0.47
0.47
1.174
0.235
-0.704
0.0
-0.235
-0.235
0.0
-0.235
-0.235
0.0
-0.47
0.235
-0.47
0.94
-0.47
0.235
0.235
-0.235
-0.235
0.0
-0.235
0.0
-0.235
0.0
-0.235
0.235
0.0
-0.706
0.0
-0.235
0.0
0.235
0.0
0.471
0.0
0.0
0.235
0.0
0.0
0.235
0.0
0.0
0.0
0.235
0.47
0.0
-0.47
-1.411
0.706
0.0
-1.177
0.471
0.235
-0.235
0.0
0.0
0.235
0.235
-0.235
-0.235
0.188
-0.188
0.235
0.235
0.706
0.0
-0.235
0.47
-0.235
0.0
-0.235
0.47
0.0
-0.235
0.47
-0.94
0.0
-0.471
0.235
0.235
0.0
0.235
0.0
0.0
0.0
0.0
0.705
0.235
-0.235
0.0
-0.47
0.0
-0.282
-0.188
0.47
-0.235
0.235
-0.706
0.706
0.47
-0.94
0.47
-0.47
0.705
-0.705
0.235
0.47
-0.235
0.235
0.0
-0.235
0.0
-0.47
0.0
-0.235
-0.235
-0.235
-0.235
0.235
-0.707
0.0
-0.236
0.0
0.942
-0.471
0.0
0.0
0.0
-0.471
-0.707
-1.062
1.534
0.236
0.0
-0.472
0.0
0.0
-0.236
0.0
0.0
-0.236
0.236
0.707
0.236
0.236
0.0
0.0
0.706
-0.235
0.706
-0.235
0.0
-0.235
0.235
-0.235
0.0
-0.471
-0.943
0.0
0.471
0.236
-0.236
-0.236
0.0
0.0
-0.236
0.0
0.236
0.0
0.0
0.0
0.0
0.0
0.236
-0.236
0.0
0.236
-0.236
0.0
0.236
0.0
0.236
-0.471
0.236
-0.943
-0.236
-0.236
-0.236
0.0
0.0
-0.236
0.0
0.472
-0.236
-0.236
-0.236
0.0
0.236
0.236
0.0
-0.236
0.472
-0.236
-0.236
0.236
0.236
0.236
-0.236
0.236
0.236
0.472
0.0
-0.236
0.236
0.0
0.0
-0.236
-1.18
0.472
0.0
0.472
-0.472
0.236
-0.472
0.472
-0.945
0.0
0.0
-0.473
-0.71
0.0
0.0
-0.71
-0.237
-0.237
0.0
-0.237
0.237
-0.237
0.237
-0.237
-0.379
0.616
-0.237
-0.237
0.0
0.0
0.237
0.0
-0.237
0.237
0.0
0.237
0.237
-0.237
0.711
8.01
0.937
-1.641
0.0
0.235
-3.055
-0.471
0.471
-0.002
0.473
0.0
0.423
-0.423
0.0
0.47
0.0
-0.47
0.0
-0.235
-0.471
1.412
-0.706
0.0
0.0
0.0
0.47
0.094
0.141
0.47
0.47
0.235
0.0
0.0
0.704
-0.235
-0.469
0.469
1.172
1.03
0.14
-0.702
0.164
-0.398
0.0
-0.703
-0.704
0.235
0.0
0.0
0.235
0.234
0.656
0.515
0.468
0.234
-0.936
-0.234
-0.234
1.638
2.568
0.0
-0.256
0.023
-0.466
0.233
-1.167
0.234
0.233
-1.402
-0.14
-0.094
0.468
0.0
0.934
0.0
-0.701
-0.234
0.467
-0.467
0.234
-0.701
-0.468
-0.702
-0.234
-0.234
0.234
-0.141
0.141
0.0
-0.234
-0.234
-1.173
-2.351
-0.471
1.177
-0.235
-0.471
-0.707
0.236
1.177
-1.177
-0.707
1.413
0.471
-0.941
-0.236
-0.236
-0.471
0.236
-0.236
-0.236
0.236
0.471
-0.236
0.0
0.0
-0.472
-0.708
-0.378
0.142
-0.472
-0.236
0.473
0.0
0.236
-0.236
-0.236
0.236
0.0
-0.236
0.236
0.0
-0.236
-0.473
0.038
-0.274
0.709
0.945
-1.654
-0.946
-0.474
0.0
0.947
0.199
-0.199
0.0
0.0
0.0
0.237
0.0
-0.947
-0.237
-0.948
0.237
-0.237
0.0
0.711
-0.237
0.0
-0.237
-0.474
-0.237
-0.475
-0.95
0.238
-0.238
-0.951
0.476
0.476
0.0
-0.476
0.0
0.0
-0.238
0.238
-0.476
-0.238
0.0
0.0
-0.238
-0.238
-0.477
-0.238
-0.954
-0.478
0.716
-0.239
0.0
0.0
-0.239
-0.239
-0.478
0.0
0.239
0.0
0.716
0.477
0.715
1.429
-0.238
-0.238
-0.476
0.0
-0.238
0.238
0.714
-0.238
0.0
0.476
-0.143
0.143
-0.238
-0.714
0.0
0.0
0.0
-0.238
0.238
0.0
0.0
0.0
0.714
0.0
0.238
-0.238
0.238
-0.238
-0.476
0.238
-0.238
-0.238
-0.214
0.214
-0.238
0.0
-0.238
-0.238
-0.238
0.477
-0.238
0.0
-0.477
0.0
0.0
0.239
0.0
0.238
0.715
0.0
-0.238
0.476
-0.238
0.0
0.0
0.238
0.0
-0.238
0.0
0.038
0.438
-0.238
0.714
0.238
1.188
0.0
0.475
0.475
0.711
1.184
0.0
0.0
0.237
0.0
0.0
0.237
-0.237
0.0
-0.237
0.237
0.71
-0.71
0.047
0.426
0.0
1.181
-0.709
-2.604
-0.949
0.0
1.66
-0.237
-0.948
-2.614
-0.714
2.616
-0.475
-1.427
-0.476
0.714
0.0
0.951
-1.427
0.0
-0.715
-0.715
0.477
0.238
-0.477
-0.477
0.239
0.0
0.238
-0.954
0.239
0.477
1.192
0.238
0.238
0.951
-0.476
0.476
-0.476
0.0
-0.238
0.0
-0.238
1.902
0.475
2.133
-0.947
0.0
-2.848
-0.714
-0.238
1.189
-0.713
-0.238
-0.238
-0.238
-0.238
-0.048
-0.191
-0.238
0.0
2.38
-1.189
0.476
-0.238
0.713
0.713
0.712
0.237
-0.712
-0.76
-1.142
-1.429
0.0
0.0
0.0
0.238
-0.238
-0.477
0.0
0.0
0.477
-0.238
-0.477
0.239
-0.955
0.239
0.716
0.239
0.0
-1.432
0.239
0.478
0.477
-1.194
0.716
-0.239
0.239
0.477
0.954
0.476
0.952
0.476
-0.476
-0.952
0.476
0.476
0.0
-3.576
0.716
0.0
0.477
1.43
0.952
5.925
1.18
0.707
3.057
3.279
-3.044
1.172
-2.581
0.94
1.407
0.469
0.0
-0.469
-1.173
1.875
0.936
1.635
-0.467
0.28
2.517
0.93
2.553
0.232
0.695
1.388
-0.462
-3.011
1.159
0.232
-0.232
-0.464
0.0
-0.232
-0.464
-0.929
0.465
1.16
-0.232
0.695
1.389
-0.231
0.463
-0.926
0.231
0.463
-0.231
-0.694
0.694
-0.694
-0.695
1.39
0.231
0.231
0.462
0.0
0.231
1.616
0.461
1.382
-1.151
1.151
0.69
-0.506
-1.566
0.691
-0.922
-0.692
-0.231
0.923
-0.231
1.152
0.691
-0.23
0.23
-1.151
-0.23
-0.231
-0.692
-1.108
-0.046
0.693
-0.693
0.231
-0.231
0.462
0.0
1.154
-0.461
0.231
-0.923
-0.693
-0.231
-0.694
-0.231
0.0
-0.231
-0.463
-0.232
-0.232
-0.696
-0.232
0.232
-0.232
-0.232
0.0
0.0
0.0
0.464
-0.186
0.418
-0.464
0.464
0.232
0.0
-0.464
0.0
0.0
0.232
0.0
-2.788
0.465
-0.931
0.698
0.0
-0.233
0.465
0.465
-0.232
-0.465
0.233
-0.233
0.0
0.698
0.232
0.0
0.0
0.232
-0.232
0.0
0.0
0.929
0.0
-0.232
-0.232
-0.232
-0.232
-0.232
-0.465
-0.233
-0.931
0.233
0.0
0.0
0.0
-0.629
-0.07
0.466
0.698
0.233
-0.233
0.0
0.0
0.186
0.0
0.279
0.0
-0.465
-0.466
0.0
0.0
-0.233
0.0
0.0
0.0
0.233
-0.233
0.233
-0.233
0.233
0.0
0.466
0.233
-0.465
0.233
0.233
-0.931
-0.466
-3.036
0.468
-0.468
0.0
-0.468
-0.937
-0.703
1.406
0.234
0.234
-1.874
-0.704
0.469
0.704
-0.234
-0.469
-0.469
0.469
0.469
0.937
-0.234
0.234
0.234
0.234
0.234
-0.468
-0.468
-0.469
-0.704
-0.704
0.0
-0.235
-0.235
-0.235
-0.47
-0.47
-0.471
-0.471
0.471
1.059
-0.118
0.235
-0.47
0.47
0.235
0.235
-0.47
-0.235
0.47
0.235
0.235
0.47
0.0
0.235
0.704
0.234
0.0
0.703
0.468
0.468
0.935
3.265
-0.931
-2.1
0.701
-2.806
-0.937
2.108
1.635
1.399
1.862
2.785
-1.623
-1.627
0.233
0.0
-0.465
-1.397
0.699
0.931
-0.233
-0.465
0.233
-0.233
0.0
-0.233
0.0
0.0
-0.466
-1.166
-0.233
-0.233
-0.234
-0.701
-0.935
0.0
-0.468
0.0
-0.234
-0.234
-0.703
-1.408
-0.87
0.165
-0.235
-0.235
0.0
0.0
-0.235
-0.471
-0.235
0.0
-0.236
-1.179
0.755
2.776
-2.352
1.412
-0.706
0.0
0.235
0.235
0.47
0.705
0.47
0.469
0.938
-0.234
-0.234
-0.868
-0.775
0.0
0.0
0.0
0.0
0.47
0.235
0.0
0.235
0.235
-0.939
0.0
0.0
0.235
0.0
0.0
0.0
-0.47
-0.235
-0.235
0.0
0.0
0.0
-0.235
0.94
0.235
0.235
0.704
0.703
0.469
0.234
-0.468
0.234
-0.937
-0.469
0.235
0.235
0.234
0.937
-0.468
0.0
0.468
1.17
-0.468
0.468
-0.234
-0.43
-0.271
0.0
0.0
-0.234
0.468
-0.234
0.234
0.702
0.701
0.467
-0.467
0.467
0.7
0.233
-0.233
-0.7
0.467
-0.233
0.467
-6.088
-0.235
0.0
-0.47
0.0
0.705
-0.941
0.235
0.0
1.41
-1.41
-0.706
-0.471
1.647
-0.235
0.235
-0.706
0.47
0.94
0.47
3.046
-1.639
-1.407
0.704
0.703
-0.234
0.703
0.234
-0.468
0.0
0.0
-0.469
-0.938
0.235
1.641
-0.468
0.234
0.0
0.468
0.0
-0.234
0.234
0.234
-0.468
0.234
0.0
-0.468
-0.469
-0.234
0.469
-0.469
0.469
-0.469
0.234
0.469
-0.234
0.468
0.702
-0.936
0.468
0.0
1.403
-0.234
-1.638
0.702
0.935
-0.468
0.234
0.234
0.234
0.0
-0.701
0.468
0.467
-0.234
0.234
-0.234
0.701
0.0
-0.234
1.866
-1.166
-0.7
-0.701
-0.935
0.935
0.0
0.234
1.401
0.0
1.165
3.486
-0.464
-1.859
-1.63
0.932
1.396
0.697
-0.465
-0.697
-0.233
0.233
0.232
0.465
-0.232
0.237
0.46
0.464
0.232
-0.464
0.232
-0.232
-0.929
0.0
0.232
0.232
1.16
0.0
1.622
0.231
0.231
-0.463
-0.463
-0.463
0.695
0.231
0.231
-2.085
-0.232
0.0
-0.696
0.232
-0.232
0.0
1.16
-0.464
-0.232
0.928
-0.696
0.0
-0.464
1.16
0.0
-0.232
0.232
-0.232
-1.16
0.195
-0.427
0.232
0.0
0.0
0.696
-0.232
-0.232
-0.197
0.197
0.232
0.0
-0.232
-0.929
-0.232
0.002
-0.002
0.232
-0.232
0.0
-0.465
-0.158
-0.307
1.163
0.232
0.929
-0.697
-1.162
0.465
0.93
0.0
0.696
1.391
-0.927
0.0
0.695
-0.232
0.927
0.463
0.0
0.0
0.0
0.0
0.231
-0.231
-0.694
-0.463
-0.461
0.067
-0.301
-0.232
0.464
0.232
0.927
0.463
-1.158
-0.464
0.44
-0.44
0.464
0.232
0.232
0.0
0.0
0.0
0.0
0.232
0.463
-0.694
0.463
0.0
0.0
0.0
-0.695
0.463
0.231
-0.231
-0.232
-0.695
0.463
-0.232
-0.232
0.232
0.232
-0.463
0.232
-0.232
0.0
-0.696
0.696
-0.232
0.232
0.0
0.0
-0.464
0.232
-0.232
0.0
0.0
-0.928
0.696
0.464
0.0
0.232
0.695
-0.232
-0.232
0.0
0.0
0.0
0.0
0.926
-0.463
0.116
-0.811
0.0
0.463
0.0
-0.158
-0.306
0.0
0.232
-1.624
0.696
0.232
0.464
0.463
0.0
0.0
-0.232
0.0
0.232
-0.232
0.926
-0.463
-0.463
-0.695
-0.232
0.232
-0.464
0.232
-0.232
-1.626
1.162
1.16
-0.232
0.0
-1.393
-1.162
-0.233
0.0
-0.233
0.0
0.0
-0.233
0.233
0.233
0.233
0.0
0.465
0.232
-1.163
-0.233
-0.699
-0.233
-0.466
0.466
0.233
-0.466
0.0
1.398
0.0
-0.932
-0.699
2.562
-0.698
0.698
1.394
0.232
-1.161
0.697
0.464
-2.091
2.323
-0.501
-0.427
-0.697
0.0
-0.698
0.93
-0.697
0.0
0.0
0.233
0.0
0.0
0.0
0.0
0.0
0.232
-0.232
0.232
-0.232
0.0
-0.233
0.233
0.232
0.0
0.929
-0.232
-0.232
0.0
0.0
0.0
0.232
0.0
0.0
0.464
-0.232
0.232
-0.232
0.0
-0.232
0.232
-0.232
-0.465
0.0
0.0
0.534
-0.07
0.028
0.204
0.464
0.464
0.695
0.0
0.0
-0.232
-0.232
-1.392
0.0
-0.465
0.232
2.783
-3.946
-0.233
4.41
-1.158
-2.786
-0.233
-0.931
-0.466
0.233
1.397
0.233
0.0
0.93
-0.465
-1.861
-1.165
-1.401
-0.935
1.636
0.933
0.0
0.233
-0.7
0.233
0.0
-0.467
0.233
1.166
0.233
-2.099
-0.467
-0.234
0.467
0.0
0.701
-1.168
0.234
1.401
-0.7
-0.934
0.467
-0.467
0.0
0.467
-0.234
0.234
-0.467
0.0
0.0
0.537
1.097
-1.167
0.0
0.234
-0.234
0.234
-0.234
0.0
-0.701
-1.873
0.937
-0.937
0.234
0.468
0.0
-0.703
0.469
0.468
0.468
-0.468
0.0
-0.468
0.234
0.0
0.0
0.0
0.468
-0.702
0.0
-0.703
0.234
0.937
-0.234
0.0
0.702
0.0
0.0
-0.468
-0.937
0.703
0.0
-0.703
-0.703
0.0
0.0
0.938
0.234
0.234
-0.703
0.0
0.0
0.469
0.936
0.234
-1.123
-0.047
0.0
0.0
0.0
0.234
0.234
-1.406
-0.235
0.235
-0.235
-0.235
0.0
0.0
-0.235
0.0
0.0
0.235
-0.235
0.0
0.0
0.235
0.0
0.0
-0.235
-0.235
-0.235
-0.235
0.0
-0.235
0.0
0.235
0.0
0.0
0.0
1.174
0.0
0.0
0.0
-0.235
0.469
-0.235
-0.235
0.235
-0.235
0.0
0.235
0.0
0.0
-0.704
0.235
0.0
-0.235
0.235
0.235
-0.235
0.235
0.0
0.235
0.469
0.0
-0.234
0.0
0.469
0.234
0.0
-0.469
-0.234
0.0
0.234
-0.704
-0.704
-0.47
-0.47
0.235
-0.235
-0.941
0.0
0.235
0.0
1.176
0.705
-0.235
-0.705
0.94
-0.705
0.235
0.0
-0.235
-0.705
0.0
0.0
0.0
0.0
0.0
0.0
0.0
0.235
-0.235
0.47
0.0
0.0
0.0
-0.235
0.0
0.0
0.0
-0.235
-0.706
0.471
0.0
0.0
0.0
-0.235
0.0
0.235
0.235
-0.235
0.705
-1.176
0.941
-0.47
0.0
0.0
0.0
-0.471
0.0
0.706
0.0
-0.235
-0.235
0.0
0.235
0.235
0.235
-0.235
0.0
0.235
0.47
-0.235
0.47
-0.94
0.0
0.0
1.175
-0.47
0.0
-0.705
0.0
-0.235
0.94
-0.705
1.175
0.235
-0.705
0.235
0.0
-0.235
0.235
0.0
-0.235
-0.47
0.235
-0.235
-0.235
0.705
-0.94
0.0
0.235
-0.235
0.0
0.47
2.582
-0.234
-1.173
0.0
0.0
0.0
0.235
0.704
0.703
-0.867
-0.54
-1.174
-0.235
-0.706
0.0
0.47
-0.405
0.169
-0.706
-0.235
0.0
-0.707
0.669
-0.905
-0.472
0.472
1.178
-0.942
0.236
-0.236
0.0
0.236
0.942
0.941
-1.647
1.647
0.0
0.0
-0.235
-1.648
0.0
0.236
0.0
1.882
-0.705
-0.235
-1.649
0.236
-0.943
2.345
0.482
-0.941
0.235
0.471
-1.884
0.943
-0.471
0.0
0.707
0.235
-0.235
0.235
0.0
0.706
1.41
0.469
-1.174
1.643
-0.737
1.205
-1.173
0.235
-0.469
-0.235
-0.47
0.0
-0.47
-0.706
0.47
0.0
-0.47
-0.235
-0.471
0.0
-0.471
0.0
1.177
0.235
0.235
-0.235
-0.941
-0.471
-0.471
-0.236
-0.236
0.0
-0.472
-0.236
0.472
1.179
-0.471
0.0
-0.472
0.0
0.0
0.0
-0.236
0.0
0.236
0.0
-1.18
-6.404
0.0
1.903
-3.333
-0.573
-1.577
2.15
-0.716
-1.673
0.0
0.957
0.0
-0.239
2.387
-2.148
-0.239
0.0
-0.239
0.239
-0.239
0.239
-0.478
0.478
-0.957
-0.239
-0.239
0.718
-1.197
-0.479
0.479
0.958
-1.677
-1.44
0.48
0.96
0.24
1.677
1.673
-1.434
-0.479
0.239
1.195
0.0
0.0
-0.239
-0.239
-1.196
-0.239
0.479
0.0
-0.479
-0.24
0.958
-0.479
0.239
0.0
0.0
0.718
-0.478
0.717
-0.717
-0.479
0.479
0.478
-1.197
-0.719
-0.441
-0.758
-0.961
0.0
0.0
0.481
0.72
-0.96
1.44
0.719
0.0
0.479
-0.24
-0.24
0.0
0.24
0.479
-0.479
-0.24
0.0
-0.479
0.24
-0.48
-0.48
-0.24
-0.24
1.679
0.0
0.24
0.0
-0.479
-0.48
-0.24
0.719
1.676
0.478
-0.478
0.0
-0.718
0.0
0.0
-0.479
0.0
-0.24
0.24
0.479
0.0
-0.239
1.675
-1.914
-0.24
0.479
0.239
-0.239
0.718
0.239
0.239
0.478
-0.717
0.717
-0.717
0.717
0.0
-0.239
0.0
0.0
0.0
0.0
0.0
0.0
-0.478
0.0
0.239
-0.239
-0.239
0.478
0.0
0.239
-0.478
0.239
-0.239
2.15
1.192
0.952
-0.238
0.238
0.476
-0.238
0.238
0.0
0.0
0.238
0.0
0.0
1.9
-0.237
0.711
0.711
-0.948
-1.424
-0.951
0.0
0.713
1.424
0.237
-1.186
0.237
-0.475
-0.238
-0.238
0.238
0.0
-0.238
-0.475
-0.238
-0.476
0.0
0.0
-0.238
0.238
-0.238
-0.238
0.238
-0.238
-0.238
0.0
0.0
0.0
0.238
0.714
0.238
0.476
-0.238
-0.476
-0.714
0.0
-0.476
0.238
0.0
0.0
0.714
-0.476
0.238
-0.2
0.2
-0.238
-0.167
0.167
-0.238
0.0
-0.238
0.715
0.476
0.476
0.238
0.0
-0.238
0.0
-0.952
0.238
0.0
-0.238
-0.238
0.0
-0.238
0.238
0.0
-0.476
-0.477
-0.477
0.715
0.238
0.0
-0.715
0.238
0.477
0.715
-0.238
-0.476
-1.192
0.0
-0.477
0.0
0.955
0.477
0.238
-0.238
-0.954
-1.433
1.194
0.0
-0.239
0.239
-0.239
-0.239
-0.239
-0.239
0.239
0.955
0.0
-0.477
0.239
-0.239
0.239
0.0
-0.478
-0.478
-0.717
0.239
0.478
-0.239
-0.239
0.0
-0.478
0.0
0.239
0.0
0.0
0.0
0.0
0.038
0.679
-0.478
0.478
0.239
0.478
-0.239
0.239
-0.239
0.0
0.033
-0.033
-0.239
0.0
0.0
0.0
-0.239
0.717
0.0
0.239
-0.239
0.0
-0.239
-0.239
0.239
0.0
-0.239
-0.956
-0.479
0.957
0.478
0.0
-0.239
0.0
-0.239
0.478
0.478
0.477
0.477
0.0
0.238
-0.238
0.238
0.715
0.714
-0.476
0.952
1.188
-0.475
0.0
0.238
0.238
-1.188
0.951
-0.238
-0.238
0.0
0.0
-1.428
-0.476
0.476
0.476
0.476
-0.238
-1.429
0.238
-2.386
-0.239
0.717
-0.239
-0.956
-0.479
0.0
0.0
0.239
-0.479
-0.719
0.24
0.718
1.435
0.478
-0.956
-1.196
0.479
-0.718
-0.24
0.0
0.0
0.0
1.436
-0.239
-0.239
-0.718
0.479
0.239
0.717
0.239
0.0
-0.239
0.0
0.478
0.239
-0.717
-1.196
0.0
1.196
0.478
3.576
4.27
-2.607
-0.475
-2.14
-3.819
2.151
0.477
1.906
0.0
0.0
-0.476
-0.238
0.0
0.238
-0.476
0.0
0.714
0.238
0.238
0.0
-1.19
0.0
-0.477
-0.477
-0.477
-0.239
-0.716
-0.239
0.0
0.0
0.955
0.954
-0.477
-0.477
0.477
0.0
0.715
-0.477
-0.477
1.669
-1.907
-1.434
-0.239
0.0
0.0
0.478
-0.717
0.0
-0.479
-0.239
-0.719
0.24
1.915
2.387
-0.238
-2.866
0.239
-0.239
-0.958
0.479
-0.239
-0.959
1.437
0.0
0.239
-0.958
0.0
-0.24
0.0
0.24
-0.719
0.479
-0.479
0.479
0.719
-0.239
0.479
-0.479
0.239
-0.239
0.957
0.717
-0.717
-0.239
-0.479
-0.239
0.0
0.239
0.479
-0.479
0.0
-0.958
0.719
-0.24
-0.24
0.479
0.0
0.0
1.436
-0.239
0.0
0.0
-1.197
0.957
0.478
-0.717
0.0
0.957
0.239
-0.239
0.0
0.478
0.716
-0.716
0.0
0.239
0.0
0.0
0.477
0.477
-0.716
0.954
-0.544
0.305
-0.716
0.239
0.0
-2.39
0.718
0.956
0.239
-0.239
0.716
0.0
0.0
0.0
0.0
0.239
-0.239
0.477
0.0
-0.716
-0.716
1.194
0.954
0.953
-0.238
-0.476
-0.238
0.0
0.238
0.0
0.476
0.238
0.0
-0.238
0.0
0.714
-0.476
0.0
-0.714
0.0
0.238
0.0
0.0
0.238
-0.238
-0.41
0.41
0.0
0.476
0.238
0.476
0.238
0.475
-0.713
1.188
0.949
0.474
-0.474
-0.033
0.744
-0.45
0.213
0.948
0.0
0.946
0.709
-0.236
0.473
0.236
0.708
-0.236
-0.472
0.236
0.0
-0.236
0.0
0.543
-0.071
0.943
1.648
0.94
-1.882
0.0
0.0
-0.707
0.306
-0.309
0.002
-0.707
-0.708
0.236
1.179
0.471
0.0
0.236
-0.471
-0.236
-0.707
0.0
0.236
-0.236
-0.236
0.236
-0.708
0.0
0.472
-0.236
0.236
0.0
0.0
0.236
-0.236
0.0
0.0
0.236
0.0
-0.236
-0.34
-0.132
0.708
-0.236
-0.236
0.236
0.0
0.0
0.0
0.236
0.236
0.707
0.471
0.0
-0.236
-0.236
0.236
0.471
0.471
0.47
0.0
0.0
0.235
0.235
0.0
-0.202
-0.033
0.235
0.0
-0.235
0.47
0.47
0.47
-0.47
-1.175
0.235
0.705
-0.235
0.235
0.235
0.0
0.0
0.0
0.0
0.0
-0.705
-0.941
-0.706
-0.471
0.707
0.471
-0.235
0.235
-0.235
0.0
0.235
0.47
0.0
0.235
0.0
0.0
-0.706
-0.165
0.4
0.235
-0.941
-0.235
0.706
0.235
0.235
0.235
0.47
0.0
-0.47
0.0
-0.235
0.0
0.47
-0.235
-0.706
0.47
-0.235
0.0
0.235
0.705
-0.94
0.47
0.0
0.0
0.235
0.0
-0.47
0.235
0.0
0.0
-0.235
0.235
-0.235
0.235
-0.706
-0.235
0.706
0.0
0.0
0.0
0.0
0.47
0.235
0.705
0.0
0.235
0.469
0.469
0.469
0.0
-0.938
0.305
0.164
0.0
0.0
0.937
0.07
0.164
0.936
0.033
-0.033
0.0
0.234
-0.234
0.234
0.234
0.234
0.234
0.234
0.0
0.7
0.233
0.233
-0.233
0.466
0.233
-0.233
0.0
-0.466
0.0
4.651
-0.464
-1.626
-0.93
-0.698
2.558
0.232
0.0
0.0
-0.697
0.929
-0.929
0.232
0.232
1.16
0.691
0.236
0.232
-0.927
0.463
1.157
0.694
-0.231
0.462
-0.231
0.231
1.155
-0.923
0.231
-0.693
-0.231
0.0
-0.407
-0.056
0.463
-0.231
0.0
-0.463
0.0
0.231
-0.694
-0.232
0.232
0.463
0.463
0.231
0.0
0.0
0.231
0.0
0.0
0.231
0.0
0.231
0.231
0.0
0.462
0.231
-0.231
-0.231
-0.693
-0.462
0.0
-0.694
-0.231
-0.926
-0.232
0.927
1.157
0.231
0.231
-0.231
0.924
-0.462
0.693
0.0
0.231
1.153
-0.922
-0.461
-0.189
-0.042
-1.618
0.231
0.693
-0.231
-0.231
0.462
1.385
-1.616
-0.462
-0.694
0.0
-0.463
1.388
-1.62
-0.463
0.232
0.695
-0.463
-0.693
0.925
0.694
-0.463
-0.232
0.0
0.694
-0.463
-0.695
0.232
0.232
0.232
-0.463
0.69
0.005
0.0
0.231
0.0
0.231
-0.231
0.0
0.0
-0.231
0.0
-0.231
-0.695
0.463
-0.463
0.232
0.463
-0.232
0.232
-0.232
0.232
-0.398
0.0
-0.065
0.232
-0.232
0.463
0.231
-0.231
0.231
-0.231
-0.232
0.0
-0.232
-0.463
-0.232
0.232
-0.232
0.0
0.0
-0.232
0.0
0.232
0.232
0.232
0.0
0.0
0.0
0.0
0.232
0.0
-0.417
-0.278
0.232
0.046
0.185
0.023
0.209
-0.211
-0.253
-0.464
-0.464
0.232
-0.929
0.232
-0.697
0.465
-0.232
0.232
-0.232
0.232
0.929
-0.232
0.464
-0.232
-0.232
0.0
-0.232
-0.464
0.0
0.232
0.232
0.0
0.464
0.0
-0.464
0.0
0.232
0.232
0.0
0.0
0.232
0.0
-0.696
0.0
-0.464
0.464
0.464
0.0
-0.696
0.0
0.232
0.232
-0.232
0.232
0.464
-0.464
0.0
0.0
0.464
-0.232
0.464
0.0
-0.232
-0.464
0.0
-0.464
0.0
0.232
0.0
-0.464
0.0
0.232
0.232
-0.232
0.464
0.696
-0.232
-0.464
0.0
0.232
-0.464
0.464
0.232
0.0
0.232
-0.232
0.232
-0.232
-0.464
0.0
0.464
-0.464
-0.464
0.232
0.464
0.232
0.464
0.232
0.0
-0.464
0.232
-0.464
0.0
0.464
0.232
-0.232
0.695
0.232
0.463
0.925
-0.462
0.0
0.231
0.231
0.0
0.0
0.231
0.0
0.693
0.231
0.0
0.231
0.0
-1.155
-0.925
0.0
0.0
0.694
-0.231
0.164
-0.164
-0.231
0.231
0.0
0.0
0.231
-0.231
0.231
-0.231
-0.231
0.231
0.231
0.924
0.923
0.692
-0.23
0.0
0.23
-0.461
0.461
-0.23
0.0
0.691
0.23
0.69
0.0
0.69
0.0
0.23
0.0
0.459
0.23
-0.23
-0.23
0.459
0.459
0.229
-0.688
0.0
-0.23
0.459
-0.23
1.147
0.0
0.229
-0.229
-0.229
0.0
0.229
0.229
0.229
0.458
-0.229
-0.917
-0.459
0.688
-0.229
0.229
0.916
0.0
0.229
0.0
0.0
0.458
0.457
0.229
0.914
1.141
-0.228
0.228
0.228
0.911
2.501
0.227
-0.908
0.681
0.454
-1.135
-1.137
-1.138
0.0
1.593
0.682
0.681
0.907
-0.68
1.179
1.539
1.13
-0.226
0.226
-0.226
0.226
-5.893
-0.683
0.683
0.909
-2.503
-2.283
-2.289
-2.296
-2.302
0.461
3.678
0.917
0.687
0.458
-0.458
0.0
-0.229
-0.183
-0.733
0.458
0.0
0.458
0.0
0.915
0.457
0.0
0.457
0.228
0.685
-0.913
-1.601
-0.916
0.0
1.374
0.686
-2.289
0.458
1.831
0.457
0.228
-1.372
0.0
-0.229
0.686
-1.144
-0.458
-1.835
-1.839
-1.382
1.382
2.069
1.376
-1.606
-0.23
0.689
-0.459
-0.459
0.23
-0.689
1.378
-0.689
0.459
0.459
-0.229
1.834
0.0
0.229
0.0
-0.458
0.0
0.229
-0.229
0.229
-0.458
0.229
-0.229
-1.146
0.229
-0.229
-0.229
0.0
0.0
0.459
-0.229
0.0
0.0
0.0
0.229
-0.229
0.229
0.917
0.687
-0.229
0.229
0.0
0.0
0.0
0.0
0.0
0.0
0.229
-0.229
0.229
0.229
0.034
0.194
0.0
0.229
-0.229
-0.229
0.229
0.686
0.685
-0.457
0.137
-0.137
0.685
0.0
0.0
0.0
-0.228
0.228
0.456
0.228
0.0
0.228
0.228
0.0
0.228
0.683
0.228
0.0
-0.228
-0.911
0.228
-0.228
0.0
-0.684
0.456
0.0
0.228
0.911
-0.228
-1.368
0.228
-0.913
0.685
0.456
-1.278
0.0
0.365
0.456
0.0
1.368
0.0
-0.456
0.228
0.228
0.91
-0.182
-0.046
0.0
-0.455
0.0
0.228
0.228
0.455
0.455
0.682
0.0
-0.454
0.454
-0.227
0.454
1.134
-0.454
-0.454
0.227
-0.454
-0.227
0.0
0.0
-0.227
0.681
0.227
0.0
-0.454
0.0
0.0
0.0
0.0
0.0
0.0
0.454
0.227
-0.227
0.0
0.227
-0.227
-0.227
-0.227
-0.227
0.0
0.0
-0.227
0.227
0.0
0.0
-0.227
0.0
0.0
-0.114
0.114
0.227
0.0
0.227
0.0
-0.227
0.0
-0.227
0.0
0.0
0.0
-0.227
0.0
0.227
0.454
0.227
-0.227
0.0
0.0
0.0
0.0
0.0
0.002
-0.002
0.227
0.227
0.68
-0.454
-0.908
0.681
-0.227
0.0
0.907
0.227
-0.907
0.68
-0.68
0.454
-0.227
0.0
0.227
0.227
-0.907
0.907
0.227
0.0
0.68
0.0
0.905
0.452
0.678
-0.904
0.678
-0.226
-0.226
2.032
0.0
-1.354
1.129
0.226
0.225
0.225
0.0
-0.902
-0.226
-0.677
-0.452
0.452
0.226
0.0
-0.226
0.226
-0.226
0.0
0.0
0.0
0.452
0.226
0.0
-0.226
-0.226
-0.678
0.678
0.226
-0.904
0.452
-0.678
-0.679
0.452
-0.679
0.0
0.226
-0.226
0.029
-0.029
0.0
0.0
0.453
0.271
-0.045
0.226
-0.226
-0.029
-0.423
0.0
0.0
-0.226
0.0
0.453
0.0
0.678
-0.452
0.0
-0.226
0.226
0.0
0.0
0.0
-0.226
0.0
0.0
-0.226
0.0
-0.453
0.0
0.0
0.226
0.0
0.0
0.453
0.0
-0.226
-0.453
0.453
0.226
0.678
0.452
-0.226
0.0
-0.452
0.0
-0.679
0.0
0.226
0.452
0.226
0.0
-0.226
0.452
0.0
-0.226
0.452
0.903
0.226
-0.677
0.226
0.226
-0.226
0.0
-0.452
0.045
-0.497
0.452
0.0
0.452
-0.226
0.0
-0.226
0.226
0.0
-0.226
-0.452
0.0
0.903
0.226
-0.226
-0.226
-4.074
-0.454
0.681
-0.454
-1.818
0.455
-0.455
-1.138
0.0
0.0
1.366
-3.419
0.913
1.595
-0.683
1.139
2.953
-1.134
-1.363
2.271
3.169
1.354
-0.226
-1.807
-0.905
0.679
0.0
0.0
-0.226
-0.226
0.905
0.452
0.0
0.903
0.0
0.226
-0.451
-0.677
-0.904
0.226
-1.358
0.0
0.226
-0.226
-0.68
0.906
0.679
-0.905
-0.68
0.453
-0.453
0.227
0.906
0.0
-0.226
-0.195
-0.032
0.226
0.0
-0.68
-0.227
0.227
0.0
-0.227
0.227
-0.68
0.227
-0.454
-0.454
-0.227
0.908
-0.227
-0.454
0.0
0.0
-0.227
0.454
-0.227
-0.227
0.908
0.907
-0.227
-0.453
-0.454
-0.227
0.227
0.0
0.907
-0.907
-0.454
0.227
0.227
0.68
0.68
-0.417
-0.943
1.36
-0.227
-0.227
0.0
0.0
0.68
0.0
0.226
0.0
0.453
-0.226
0.226
-0.453
0.453
0.036
0.416
-0.226
0.226
-0.679
0.0
-0.679
0.0
0.0
0.679
-0.453
-0.68
0.453
-0.227
0.0
0.0
0.0
0.0
0.0
0.227
-0.227
0.0
0.0
-0.163
0.163
0.227
0.0
0.0
0.0
-0.227
0.0
0.227
0.0
0.453
0.0
-0.453
0.0
0.0
0.226
-0.226
0.905
-0.453
0.0
-0.226
0.0
0.0
0.226
0.0
-0.226
0.226
0.0
-0.226
0.036
0.19
0.0
-0.226
0.226
0.226
0.0
0.452
0.0
0.0
0.0
-0.226
0.0
0.0
0.0
-0.226
0.226
0.0
0.0
0.904
-0.226
0.226
0.452
0.226
-0.226
-0.904
0.0
0.0
-0.226
0.226
-0.389
-0.063
0.0
0.0
-0.679
0.0
-0.226
-0.227
0.0
0.227
-0.032
-1.101
-0.227
0.0
0.0
0.454
0.0
-0.227
-0.227
-0.227
0.0
0.454
0.0
0.0
-0.195
0.0
0.195
-0.227
0.0
0.227
-0.227
0.227
-0.227
-0.227
0.0
0.227
-0.227
0.227
0.454
0.227
1.133
0.226
0.0
0.0
-0.906
0.227
0.0
-0.181
-0.045
0.0
0.679
-0.19
-0.036
0.195
-0.195
0.0
0.226
-0.226
0.0
-0.226
0.453
0.0
0.226
0.679
0.226
-0.905
0.023
0.43
0.045
0.181
0.0
0.678
-0.226
-0.452
0.0
-0.226
1.13
-0.226
0.226
0.0
0.0
-0.226
-0.452
0.452
-0.452
0.0
0.0
0.0
0.0
0.0
0.226
-0.226
-0.226
0.0
-0.226
0.452
0.0
-0.452
0.0
0.285
-0.059
0.226
0.0
-0.452
0.0
0.452
0.452
0.0
-0.226
-0.452
-0.226
-0.226
0.0
0.0
0.226
0.452
-0.226
0.226
0.0
-0.226
0.0
0.0
0.0
0.0
-0.226
0.0
0.0
0.904
-0.904
-0.226
-0.226
0.226
-0.226
0.0
-0.226
0.0
0.0
-0.679
-0.453
0.227
0.0
-0.227
0.0
0.227
-0.199
-0.027
0.227
0.227
0.453
0.226
0.0
0.0
-0.226
0.045
0.181
-0.226
0.226
0.0
0.0
-0.679
-0.227
0.227
0.0
0.0
-0.227
0.227
0.0
1.132
0.452
0.0
-0.226
0.452
-0.407
0.181
0.226
0.0
0.226
0.226
0.0
0.452
0.0
-0.226
0.011
-0.011
0.0
0.0
0.0
0.0
-0.226
0.0
0.226
0.226
-0.226
0.0
0.226
0.0
0.451
10.314
3.335
-0.222
-9.825
12.483
0.884
-0.442
3.31
0.44
1.539
1.317
0.438
0.876
0.657
-3.508
-1.099
-1.541
1.101
1.539
-0.44
-1.1
1.1
-2.201
2.421
-0.66
0.66
-0.44
0.0
-0.22
0.44
1.318
-0.439
-0.22
-0.176
-0.264
-0.44
-1.761
-0.441
0.22
-1.103
-0.662
0.0
0.0
0.662
0.0
-0.221
0.221
-0.221
-0.442
-0.663
0.0
0.442
1.104
-0.662
-0.221
0.883
-0.221
0.662
0.221
0.441
-0.441
-0.441
-0.221
-0.221
-0.883
0.0
-0.192
0.015
0.27
1.011
0.221
0.662
0.0
-0.22
0.22
-0.22
0.0
0.0
-0.662
0.0
-0.221
-0.221
-0.221
0.0
0.221
0.221
0.221
0.0
0.441
0.0
0.221
0.22
0.0
0.0
-0.22
0.22
-0.882
0.0
0.0
0.221
0.221
0.661
0.22
-0.22
0.22
-0.22
0.0
0.0
0.22
0.0
0.0
0.0
-0.22
0.22
0.661
0.22
0.0
0.22
-0.22
0.0
0.22
0.88
-0.22
0.0
0.22
0.659
-0.659
0.0
0.439
0.22
0.878
0.0
-0.219
0.219
-0.149
0.368
0.658
0.876
-0.438
0.438
0.875
-0.656
0.0
-2.191
-1.318
0.439
0.659
-0.219
-0.659
0.22
0.0
0.264
-0.483
0.0
0.22
0.0
0.439
-0.22
-0.22
0.22
0.22
0.0
-0.439
-0.22
-1.099
-0.22
0.44
0.879
-0.22
-0.22
-0.66
0.22
1.099
0.22
-0.879
0.22
0.659
-0.22
-0.439
-0.44
0.659
0.22
0.439
-0.879
-0.189
-0.911
0.0
0.0
0.22
0.0
0.22
0.22
0.0
-0.66
0.44
-0.88
0.44
0.22
0.0
0.0
0.0
-0.176
0.0
0.176
-0.22
0.22
0.0
-0.44
0.0
0.22
0.66
-0.88
0.0
1.979
0.22
-0.659
0.0
0.0
0.22
0.439
0.0
0.0
0.219
0.439
-0.658
0.439
0.0
0.0
0.219
-0.219
-0.219
-0.219
-0.127
0.127
0.439
0.0
0.0
0.0
0.219
0.219
-0.219
0.254
0.184
0.438
0.657
-1.095
0.876
0.0
-0.219
0.657
-0.219
0.219
-0.219
-1.315
0.438
0.0
-0.438
0.438
-0.162
0.819
0.219
-0.219
0.219
0.0
0.0
0.0
-0.219
0.035
0.184
0.0
0.219
0.656
-0.438
0.0
-0.438
0.219
0.276
0.381
0.157
-0.157
0.219
-0.219
0.219
-0.437
0.0
0.219
-0.219
0.0
0.0
0.0
0.219
0.0
-0.438
-0.219
0.0
0.219
0.0
0.0
0.0
0.219
0.219
0.437
-0.219
0.0
0.0
0.0
0.0
-0.219
-0.175
-0.044
0.0
0.0
0.656
-0.19
-0.028
0.0
0.219
-0.437
0.219
-0.219
-0.219
-0.657
0.438
0.0
0.656
0.219
0.0
-0.219
0.219
-0.656
0.0
-0.219
-0.219
0.0
0.0
0.219
0.0
0.0
0.219
0.0
0.0
0.028
-0.028
0.0
0.0
0.219
0.0
0.0
-0.219
0.219
-0.219
-0.219
0.219
0.0
-0.219
0.219
0.0
0.23
-0.23
0.437
-0.219
0.0
0.0
0.0
0.0
0.0
0.0
0.219
-0.219
0.219
0.0
0.0
0.0
0.0
0.0
0.0
0.0
0.219
0.0
0.0
-0.219
0.0
0.219
0.0
-0.219
0.219
-0.219
-0.219
-4.826
1.319
-0.439
1.318
-0.439
-0.659
-0.22
0.0
0.879
1.973
0.219
-0.876
-0.877
0.439
0.219
-1.756
-0.22
2.195
-1.097
1.754
-1.534
0.658
-0.658
0.219
0.439
-0.439
0.0
-0.439
0.0
1.097
0.0
-2.414
1.318
0.439
0.0
-0.219
0.219
2.191
-1.533
1.97
0.437
0.0
-0.437
0.219
-0.656
0.0
0.0
-0.657
-0.438
-0.219
0.219
0.0
0.657
0.438
-0.875
-0.876
-0.439
-0.658
-0.22
-0.22
0.439
0.878
0.219
0.219
-0.438
-0.219
-0.878
0.0
0.439
0.219
-0.219
-0.659
-0.22
0.0
-0.22
-0.66
0.0
0.66
0.439
-0.22
-0.22
0.0
0.0
0.0
0.044
0.176
0.0
0.439
-0.22
0.0
0.659
-0.219
0.439
0.0
0.0
-0.439
-0.659
0.22
-0.22
0.22
0.22
0.0
-0.659
-0.44
0.22
-0.22
-0.22
-0.22
-0.22
-0.44
0.0
0.44
-0.66
-0.441
0.0
0.22
-0.882
0.441
-0.441
0.0
0.0
0.0
0.221
0.0
-0.441
0.221
-0.221
-0.441
-0.221
0.0
-0.221
0.0
0.221
-0.221
0.221
0.0
0.0
0.221
0.0
0.0
-0.442
0.0
-0.221
-0.884
0.0
-0.221
0.442
-0.221
0.221
0.221
-0.221
0.0
-0.221
-1.106
-0.221
-0.887
0.443
0.0
-0.443
0.0
0.665
0.0
0.222
-0.665
0.0
0.222
-0.222
0.443
-0.222
0.222
1.55
0.0
0.221
-0.664
-0.221
-0.443
0.443
0.0
-0.221
0.443
-0.221
-0.221
-0.221
0.0
0.0
0.221
0.0
0.0
0.221
0.221
-0.443
0.0
0.266
-0.044
0.0
-0.221
0.0
0.664
0.0
0.0
0.221
-0.221
0.0
-0.221
-0.443
0.221
0.0
-0.221
-0.221
0.221
0.443
0.442
0.442
0.221
-0.221
0.0
0.0
-0.663
0.442
-0.221
0.219
-0.219
0.221
0.221
0.442
0.221
0.0
-0.221
0.0
-1.548
1.106
-1.106
-0.443
0.0
0.221
-0.177
-0.487
0.664
0.664
0.884
-0.442
0.221
0.0
0.0
-0.221
-0.177
0.177
-0.442
0.0
0.221
0.0
-0.221
0.442
0.0
0.0
0.221
-0.221
0.0
0.0
0.0
0.221
0.0
0.0
-0.221
0.0
0.221
-0.221
0.0
0.0
0.0
0.0
0.0
0.221
0.0
0.0
0.0
0.221
0.0
0.221
0.221
-0.221
0.883
0.0
0.0
0.0
-0.221
0.221
0.221
0.0
0.0
-0.441
0.662
0.0
0.221
0.441
-0.441
0.661
-0.22
0.0
0.0
0.22
0.0
0.0
-0.22
0.22
-0.661
-0.397
0.176
0.0
0.221
0.0
-0.662
0.221
0.0
0.0
-0.221
0.0
0.441
-0.221
0.0
0.221
-0.441
0.221
0.882
0.661
0.22
-0.22
0.22
0.0
1.1
-0.22
0.0
-0.66
0.22
-0.22
0.22
-0.88
-0.661
-0.22
0.22
0.0
1.101
1.32
-0.22
-1.54
0.502
0.158
0.22
-0.66
0.66
0.0
-0.22
0.0
-0.22
0.0
0.44
1.319
0.0
-0.22
-0.22
0.0
0.0
0.0
0.22
-0.22
0.0
-0.22
0.22
0.439
-0.439
0.0
-0.22
0.264
0.615
-0.22
0.0
0.0
0.0
-0.22
0.0
0.0
0.0
-0.22
0.22
-0.22
0.22
0.439
-0.22
-0.439
-0.66
2.854
-0.219
1.095
-0.876
-0.658
0.219
1.752
0.0
2.622
-1.747
0.437
0.873
3.484
0.652
-0.869
1.954
1.949
0.649
-2.37
2.37
-1.213
-0.301
-1.083
-0.857
-0.228
0.217
0.0
-0.869
0.217
0.217
0.868
0.651
-0.651
0.0
0.867
1.299
0.0
0.216
0.0
1.297
0.648
0.863
-1.51
0.216
-0.864
0.648
0.0
-0.216
-2.38
0.217
0.649
0.0
-1.083
0.433
-0.217
0.65
-0.65
-0.65
-0.651
0.434
0.65
0.433
0.0
-0.217
1.299
0.649
0.432
0.432
-0.216
-0.432
-0.432
0.216
-0.432
1.08
1.079
0.216
0.216
-0.604
-0.043
-1.295
0.432
0.863
0.216
0.0
0.431
0.216
0.0
0.0
-0.431
-0.431
-0.216
-0.216
0.863
1.077
0.861
0.645
0.644
-0.859
-0.215
-0.645
0.645
0.215
0.585
-0.37
0.0
1.074
0.215
-0.644
-0.215
0.0
-0.215
-1.505
-0.431
0.0
-0.215
0.0
-0.215
-0.216
0.0
0.431
0.246
-0.332
-0.129
-1.51
0.0
0.0
0.432
-0.216
0.0
0.216
-0.216
0.216
0.431
-0.216
0.0
0.0
0.0
-0.432
-0.216
-0.216
-0.648
-0.216
0.216
-1.081
0.0
0.0
0.0
0.649
0.0
-0.649
-0.433
0.433
0.216
-0.433
0.649
0.432
-0.216
0.0
-0.649
0.433
0.216
-0.216
0.0
0.0
0.0
-0.649
0.216
0.0
0.216
0.0
-0.216
-0.216
0.649
0.216
-0.216
-0.649
0.216
0.649
0.0
-0.433
0.216
-0.866
0.866
0.0
0.0
0.432
-0.173
0.0
0.173
-0.216
0.0
-0.649
0.0
-0.216
0.216
0.0
0.216
1.297
-1.081
0.0
0.432
0.62
0.892
-0.216
0.216
-0.216
-0.216
-0.432
0.0
0.216
0.587
-1.019
-0.173
0.173
-0.216
-0.432
0.0
-0.216
-0.433
0.216
0.433
-0.216
0.216
0.0
0.0
-0.216
0.0
0.0
-0.216
-0.216
-0.216
-0.216
0.0
-0.217
0.0
-0.867
0.434
-0.434
0.0
0.0
0.0
-1.302
-0.652
-1.305
0.0
0.218
-0.435
-1.308
-0.218
0.218
-0.218
-0.436
-0.437
0.218
-0.218
-1.53
-0.438
-1.753
-0.219
0.0
0.439
-0.439
-1.538
0.44
0.879
1.535
-0.658
0.658
1.314
-0.438
0.219
0.219
0.0
0.437
0.219
0.0
-0.031
0.031
0.0
-0.184
0.184
0.0
-0.656
0.0
0.0
-0.657
-1.095
1.095
1.313
0.219
-1.093
0.0
0.656
0.219
0.437
0.28
-0.717
-0.219
0.219
-0.656
0.0
1.093
0.218
0.437
0.218
-0.218
0.0
0.0
0.436
-0.218
0.0
-0.218
-0.218
-0.218
0.0
-0.87
0.214
0.219
-0.219
-0.656
-0.394
0.175
-0.438
-0.394
0.175
-0.219
-0.438
0.657
-0.876
-0.877
0.0
-0.878
0.0
-0.44
0.22
0.0
-0.22
-0.22
-0.44
-0.44
0.0
-0.22
0.22
0.88
-0.88
0.44
0.0
-0.414
-0.026
0.0
0.44
0.0
-0.22
0.22
-0.616
-0.705
-0.22
-0.662
0.0
-0.883
-0.442
0.0
0.0
-0.663
-0.221
0.0
0.663
-1.106
-0.886
0.443
0.443
0.0
0.221
0.221
0.0
0.221
-0.442
-0.221
-0.221
-0.221
0.0
0.0
0.221
-0.221
0.0
-0.221
0.221
0.664
4.853
-0.44
0.44
0.22
-2.643
-0.662
0.0
-0.663
0.0
-1.106
0.0
0.0
-0.443
0.885
-0.885
-0.221
0.445
0.219
-0.443
0.0
-0.629
1.514
0.221
0.0
1.546
1.984
0.22
0.66
-0.66
-0.418
-1.344
-1.103
0.883
0.882
0.0
1.981
1.757
-1.537
0.0
0.0
0.0
0.0
0.879
-0.22
0.878
1.315
0.875
-0.875
-1.973
-1.098
0.659
0.0
1.755
-0.658
0.877
1.751
-0.656
0.0
0.438
0.0
0.656
-0.437
-0.219
-1.751
0.0
0.657
-0.876
0.438
0.0
-1.066
-0.031
-0.658
-0.439
0.22
0.0
-0.22
0.0
0.22
-0.879
-0.22
-0.22
1.099
0.22
0.439
-1.978
-0.44
0.0
0.44
-0.22
-0.22
0.0
0.0
0.0
-0.22
-0.881
0.661
1.761
0.0
0.44
0.878
-0.439
0.0
-0.22
-1.539
-0.44
0.88
-0.22
-0.22
0.22
0.22
-0.44
1.1
-0.22
-0.88
0.22
0.0
0.035
-0.035
0.44
0.879
0.659
0.0
0.219
-0.219
0.0
0.877
1.314
-0.438
0.657
0.0
-1.533
-0.439
0.439
-0.439
0.219
0.438
-0.877
0.219
-0.219
0.0
0.0
-1.098
0.22
0.659
0.0
-0.219
0.219
0.0
0.0
0.0
0.219
0.0
0.219
-0.219
0.219
-0.219
0.439
-0.215
0.215
0.002
0.436
-0.219
-0.219
0.0
0.0
-0.219
0.219
0.0
0.0
1.096
-0.438
0.876
0.438
-0.219
0.219
-0.219
0.0
-0.208
0.208
-0.219
-0.874
0.186
-0.188
0.127
0.092
0.438
-0.438
-0.657
0.657
-0.219
0.0
0.219
0.219
-0.219
0.0
-0.219
0.0
0.219
0.219
0.0
0.0
0.219
0.0
0.0
0.0
0.0
0.0
0.0
-0.219
0.438
-0.219
0.219
0.0
0.0
-0.219
0.219
0.0
-0.219
0.0
0.438
0.0
-0.657
-0.219
-0.657
-0.219
0.877
-0.438
0.219
0.219
-0.219
-0.219
-0.438
0.219
0.219
0.0
-0.219
-0.219
-1.536
1.317
0.219
0.438
0.0
1.095
-0.876
0.657
0.0
-1.315
0.438
0.219
0.219
0.0
0.876
0.0
-1.314
-0.219
-0.877
0.219
0.219
0.0
0.0
0.219
-0.219
0.0
0.439
-1.097
-0.22
0.0
-0.22
-1.099
0.66
0.22
0.878
0.439
-0.439
0.0
-0.219
0.219
0.0
0.0
0.219
0.0
0.219
0.0
0.439
0.657
0.219
-0.219
0.0
-0.438
-0.219
-0.439
0.219
0.031
-0.031
0.0
0.0
0.219
0.219
0.219
0.0
0.219
0.0
0.219
-0.438
0.0
0.219
0.219
-0.438
0.0
0.0
-0.219
0.438
-0.219
0.438
0.0
-0.215
0.434
-0.219
0.0
0.219
-0.876
0.0
0.219
0.0
-0.219
0.219
-0.219
0.219
0.0
0.0
-0.219
-0.219
0.0
-0.439
0.022
0.197
-0.189
0.0
-0.25
0.0
0.0
0.439
0.0
-0.219
0.439
-0.439
-0.219
-0.219
0.219
0.0
0.439
0.0
0.438
0.0
0.0
-0.219
-0.215
0.215
0.657
0.219
1.313
0.0
0.219
0.437
0.218
0.437
-0.655
-1.093
0.0
0.437
-0.656
0.656
-0.219
-0.656
-0.219
-0.876
0.219
-0.219
0.438
0.219
0.0
0.0
-0.219
-0.219
0.219
0.0
-0.438
0.0
-0.438
-0.658
-33.609
1.143
2.281
0.0
-2.053
-0.228
1.37
-1.367
-1.292
1.29
-1.143
0.0
-0.916
2.744
-0.457
-0.228
1.141
1.595
-1.139
-0.456
1.14
1.593
3.403
2.487
2.704
-0.45
-1.352
4.272
-0.898
0.673
-0.224
3.582
-0.447
1.117
0.223
-1.117
-0.671
0.447
-0.671
-1.119
-3.367
0.45
-0.225
2.022
0.897
0.896
1.118
3.791
2.0
0.222
-1.777
-1.113
-2.453
-0.223
0.0
0.0
-1.118
2.457
-1.563
0.67
-0.67
0.893
0.892
0.891
-2.23
1.116
0.0
-1.339
0.0
0.67
1.115
-0.669
0.0
-0.446
0.223
-0.446
-0.67
-0.224
-0.671
-0.448
-0.896
0.224
-0.672
-0.673
-0.898
0.0
0.225
-0.449
-0.225
0.0
-0.45
0.225
0.899
1.571
0.0
0.224
-1.795
2.019
0.672
0.895
-0.671
-0.219
0.219
0.224
2.234
-1.787
0.51
0.831
-0.447
0.893
0.223
-0.446
-0.67
-0.223
0.0
-0.223
0.223
0.893
0.0
-0.893
0.67
1.115
-0.223
-0.223
0.223
-0.446
0.892
0.0
0.0
0.668
-0.223
-0.223
-0.212
-0.163
-0.74
0.892
0.0
0.223
0.223
0.223
0.0
0.0
0.0
-0.223
-0.223
-0.446
0.0
-0.415
-0.031
-0.446
0.0
-1.117
-1.342
-1.12
1.344
1.565
0.67
-0.223
-0.893
0.0
-0.224
0.0
-0.671
0.894
0.67
0.0
0.446
-0.893
0.0
0.447
0.446
-0.67
0.447
0.669
0.0
-0.223
0.223
0.0
-0.888
0.219
-0.223
0.223
0.0
0.669
0.223
-0.223
0.0
-0.446
-1.117
0.0
0.223
0.447
0.446
0.223
0.0
-0.223
0.223
0.446
-0.223
-0.223
0.0
0.223
-0.446
0.223
0.223
-0.223
0.892
-0.223
-0.446
0.446
0.0
-0.446
0.0
-0.223
0.0
0.0
-0.223
0.223
0.669
0.446
-0.223
0.0
0.165
-0.165
0.668
0.445
0.223
0.445
1.333
0.666
-0.666
0.0
0.0
1.074
-0.63
-1.11
-0.222
-0.445
0.222
0.222
0.444
0.0
-0.444
0.222
1.11
-0.222
0.222
-0.222
-0.222
-0.222
-2.224
0.668
0.222
-0.222
-0.445
0.445
-0.445
-0.445
-0.668
0.223
0.223
0.0
-0.223
0.891
0.0
0.0
-1.114
-0.223
0.223
0.223
-0.669
0.0
0.0
0.223
-0.223
0.892
-0.223
0.668
0.223
-0.891
0.223
-0.223
0.223
-0.223
0.0
0.0
0.0
-0.892
-0.446
0.446
0.0
0.0
0.0
0.892
0.891
0.223
-1.114
0.891
0.223
0.223
1.112
-0.667
-1.335
0.0
-1.329
1.106
-0.446
0.223
-0.223
-0.446
0.446
-0.669
-2.01
-1.119
0.0
0.895
1.565
1.116
-0.669
-1.787
-0.671
1.118
1.34
-0.893
0.223
0.223
0.446
1.115
-0.223
-0.669
0.223
-0.446
-0.67
0.0
0.0
0.447
0.892
-0.446
0.223
0.669
0.446
-0.223
0.223
-0.446
-0.223
0.223
-0.892
0.0
0.0
0.669
0.223
-0.446
-0.223
0.223
0.0
-0.223
0.223
0.0
-0.223
0.223
0.223
-0.446
-1.339
0.223
-0.223
-0.447
0.0
0.224
0.223
-0.223
0.447
-0.223
0.67
-0.223
0.893
0.892
0.445
-0.668
0.223
-0.223
0.446
0.223
0.0
0.0
0.0
0.223
0.223
0.223
1.112
2.219
-4.221
0.445
-1.783
0.446
1.559
1.112
1.332
1.109
0.886
-1.551
0.222
-0.211
-2.899
0.0
0.0
-0.891
0.668
-0.223
-1.337
-0.669
0.892
1.782
0.667
-1.78
-0.446
-0.892
0.669
0.0
0.223
0.225
-0.448
-0.669
-0.223
0.223
-0.223
0.669
0.0
-0.669
0.892
-1.116
0.223
-0.447
-0.447
0.447
-0.223
-0.223
0.0
0.223
-1.118
-0.671
-0.224
-1.121
0.224
-0.673
-0.898
0.225
1.571
-0.448
-0.449
-0.898
-0.225
0.898
0.0
0.897
-0.224
-0.224
0.224
-0.224
-2.922
1.125
0.225
0.225
0.674
0.224
-0.224
0.449
0.0
-0.673
0.673
-0.898
0.449
0.224
-0.449
0.449
0.449
0.0
0.449
0.224
-0.224
0.224
0.896
-0.448
0.224
0.0
0.0
0.672
-0.448
0.671
1.118
1.116
-0.223
0.446
0.446
0.0
-1.339
1.339
0.446
-0.446
-0.446
-1.339
0.223
-0.894
-0.197
-0.474
-0.672
0.0
0.448
0.224
1.342
-1.342
0.0
0.895
0.0
0.447
0.447
-0.67
-0.894
-0.667
0.667
0.447
0.671
-0.447
0.0
-0.447
0.671
2.009
-1.115
-0.223
0.0
-0.223
-0.894
0.224
-0.671
-0.895
0.0
0.0
0.0
0.448
-0.672
-0.448
0.224
0.448
0.224
-0.224
0.0
-0.448
0.224
0.448
-0.448
0.0
0.672
0.224
0.447
-0.224
-0.448
0.0
0.0
0.0
1.565
0.0
-0.849
-0.716
-0.224
0.0
-0.224
0.448
-0.672
0.896
0.224
0.671
0.447
0.447
-0.894
2.455
-3.35
0.895
0.224
0.67
-2.012
0.895
0.224
0.063
0.384
0.447
0.0
-0.447
0.0
1.121
-0.897
0.0
-0.223
1.116
0.0
-0.446
-0.223
0.223
-0.223
-0.447
0.0
0.447
1.116
0.223
-0.223
0.0
-1.339
-0.192
-0.031
0.223
-0.223
0.031
-0.255
-0.894
-0.224
0.0
0.224
0.0
-0.448
0.224
0.447
0.224
-0.224
0.224
0.0
0.224
0.447
-0.188
-0.036
0.447
-0.223
0.223
0.0
0.0
-0.894
-0.447
0.224
-0.895
0.0
0.0
-0.224
0.0
0.0
-0.224
0.672
-0.672
0.448
0.0
-0.448
0.0
0.0
0.0
0.224
-0.224
0.0
-0.224
0.224
-0.224
0.448
-0.672
0.036
-0.036
-1.346
0.673
0.224
0.224
-0.224
-0.449
0.0
0.673
0.224
-0.224
0.002
-0.451
0.673
1.12
0.0
-0.896
-0.897
0.224
0.224
-0.224
0.224
0.0
0.448
-0.224
-0.673
-1.122
-1.799
0.675
-0.225
-2.028
0.676
0.451
-0.225
0.225
2.025
0.225
0.0
-0.225
0.0
0.0
1.796
0.0
-0.449
-0.449
-0.224
-0.449
-0.899
0.674
-0.45
-0.45
0.675
0.0
-1.125
-0.378
-0.511
0.214
0.225
-0.225
0.45
0.0
1.125
-0.225
-0.9
0.45
-0.901
-0.902
0.0
0.451
0.0
0.225
0.0
0.225
-0.451
0.225
-0.225
0.225
0.0
0.0
0.0
-0.225
-0.225
0.0
0.0
0.225
0.225
0.0
0.225
0.225
0.0
0.225
-0.036
-0.64
-0.225
-0.676
0.0
0.226
-0.451
0.226
0.0
-0.226
0.902
-0.223
-0.228
0.002
-0.002
0.902
0.0
-0.225
0.225
0.225
-0.419
-0.032
0.225
0.225
0.225
0.675
0.675
-0.675
-5.87
0.227
1.584
2.934
0.45
0.9
-1.801
-0.451
0.225
1.352
-0.225
0.0
0.0
1.575
0.449
-1.349
-0.9
-0.225
0.225
0.9
-0.45
-0.225
-0.45
-1.127
0.676
-0.676
0.0
0.226
0.451
0.0
0.225
-0.223
0.674
0.225
0.0
0.016
-0.466
0.225
0.675
0.675
-0.418
-0.031
1.124
-0.225
-0.227
-0.447
-0.9
0.0
0.9
0.0
0.45
0.0
-0.45
0.0
-0.225
0.0
-0.225
-0.675
0.225
0.675
-0.9
0.675
-0.225
0.225
0.225
0.225
0.0
0.45
0.0
-0.355
-0.544
0.0
-0.225
-0.676
0.225
0.225
0.0
-0.45
-0.807
-0.095
0.451
0.0
0.225
-1.805
1.579
0.451
-0.225
-0.225
0.676
-0.451
0.0
-0.225
0.225
-0.897
0.221
0.225
0.451
0.676
0.0
-0.676
0.225
-0.676
-0.451
0.902
-0.676
0.225
0.0
0.0
0.0
0.0
0.0
0.0
-0.225
0.0
0.0
0.451
0.676
-0.451
0.0
0.0
-0.225
-0.676
0.676
-0.225
-0.225
-0.226
0.226
-0.226
0.451
0.225
-0.388
-0.063
0.451
0.225
0.0
-0.451
0.225
0.0
0.0
-0.225
0.451
0.0
0.0
-0.225
0.225
-0.225
0.451
0.0
0.0
-0.225
0.0
0.676
0.0
0.45
1.349
-0.225
-0.674
-0.225
0.225
-0.225
0.45
1.123
0.0
1.122
0.896
-0.224
0.448
-0.224
-0.224
-0.897
0.0
0.224
0.448
0.0
0.0
0.224
-0.224
-0.224
-0.224
-0.224
0.0
0.224
0.672
-0.224
0.224
0.0
-0.448
-0.224
-0.449
0.224
0.0
0.448
0.224
-1.346
0.256
0.193
0.673
0.0
0.0
-0.666
0.442
-0.673
-0.224
-0.674
0.225
0.898
-0.449
1.346
-0.448
-0.368
-0.305
-0.673
0.225
0.224
0.449
-0.224
0.673
0.0
0.448
0.0
0.224
-0.448
-0.224
0.0
0.224
0.224
0.0
0.896
0.0
-0.448
0.0
0.0
-0.224
0.0
0.0
0.224
-0.448
-0.224
0.672
0.0
0.0
0.672
0.447
0.894
0.223
-0.223
0.223
0.0
0.223
0.223
-0.223
0.0
0.223
-0.67
-0.223
0.0
0.0
0.0
-0.224
0.447
-0.223
0.67
-0.894
-0.895
1.118
0.223
0.0
0.893
0.223
-0.893
-0.67
-0.224
0.0
0.0
0.0
0.224
0.894
-0.67
0.0
-0.224
-0.224
-0.224
0.894
-0.223
0.223
0.223
0.447
0.223
0.0
-0.576
0.353
0.446
-0.223
0.892
-0.669
-0.893
0.223
0.223
0.669
-0.669
-0.893
-0.447
0.447
0.223
0.0
-0.223
0.223
0.0
-0.223
-0.224
-1.118
0.224
0.447
-0.447
-0.448
-0.224
0.0
-0.448
1.567
0.447
-0.671
0.671
-0.224
0.894
0.893
-0.223
0.0
0.223
-0.223
-0.446
-1.117
0.224
0.224
-0.894
-0.609
0.161
0.002
1.563
-0.223
-0.447
-0.224
0.447
0.0
0.0
0.447
0.0
-0.223
0.223
-0.223
0.223
-0.223
0.0
-0.447
0.0
0.0
-0.447
1.118
0.0
-0.894
-0.447
0.0
0.0
0.0
1.342
-0.447
0.0
0.447
-0.447
1.563
0.669
-0.221
0.221
-0.669
0.223
0.0
-0.223
0.0
0.223
-0.446
0.0
-0.446
-0.894
1.117
0.0
-0.447
0.893
0.0
0.223
4.892
-0.887
-0.444
0.222
-1.111
-0.445
0.0
0.445
0.444
0.888
0.666
0.222
-0.444
0.222
0.0
0.0
-0.444
0.222
-0.222
0.0
0.0
-1.332
1.11
0.444
0.222
-0.022
-0.2
0.257
-0.257
0.444
-0.665
0.222
0.444
-1.109
0.666
-0.222
-0.22
0.885
-0.444
-0.666
0.0
1.109
0.0
-0.222
0.443
1.329
-0.664
0.443
-0.221
-0.221
-0.443
0.0
0.0
0.0
-0.222
1.107
-0.221
-0.221
-0.886
0.0
-0.222
-0.666
0.0
1.109
-1.997
1.554
-0.888
0.888
0.443
-0.443
0.222
1.108
0.0
0.0
0.0
0.221
0.252
1.075
0.0
-0.442
-0.283
-0.345
0.186
0.0
-0.221
0.0
0.664
-0.664
0.0
-0.221
-0.221
0.221
-0.221
0.0
0.0
-0.443
0.221
0.221
-0.221
0.0
0.664
0.0
0.0
-0.221
-0.221
0.443
-0.15
0.372
0.0
0.0
-0.443
0.221
-0.221
0.221
-0.221
0.0
-0.221
-0.443
0.221
0.443
-0.221
0.0
0.221
0.0
-0.664
-0.222
-1.109
-0.444
0.0
-0.222
-0.222
0.222
0.222
1.109
-0.444
0.222
0.443
0.665
-0.221
-1.075
-0.699
-0.444
0.222
0.0
-0.222
0.222
0.0
0.444
0.0
-0.444
-0.222
0.0
0.0
0.0
0.0
0.222
0.0
-0.222
0.0
0.0
0.222
0.444
0.444
0.0
0.444
0.222
-0.222
-0.222
-0.666
0.444
0.0
0.444
-0.222
0.222
-1.331
0.0
-0.222
0.666
0.444
-0.222
0.0
0.0
0.0
-0.222
0.0
0.0
0.0
0.0
-0.444
0.0
0.444
0.222
-0.444
0.222
0.222
-0.222
0.0
0.0
-0.222
0.0
0.0
-0.444
-0.222
0.666
0.222
-0.222
0.0
0.0
-0.222
0.222
0.0
0.0
0.222
0.0
0.0
0.0
0.0
-0.222
0.0
0.0
0.0
0.222
0.222
0.222
-0.222
0.0
0.222
0.0
0.0
0.0
0.0
-0.222
0.222
0.0
-0.222
0.222
-0.222
0.222
0.444
-0.222
0.0
0.0
0.222
0.222
0.0
-0.665
-0.222
0.002
0.22
0.0
0.444
-0.222
0.0
0.887
0.0
0.0
-0.443
0.0
0.222
-0.665
0.222
-0.222
0.0
0.0
0.222
0.222
-0.222
-0.222
0.443
-0.887
0.222
-0.444
0.444
-0.222
0.0
-0.444
0.444
-0.222
0.0
0.0
0.0
0.0
0.0
0.0
-0.222
0.0
0.036
0.186
0.0
-0.444
-0.222
-0.444
-0.222
-0.222
-0.667
0.0
0.223
0.667
-0.445
0.222
-0.222
-1.336
0.0
0.452
-0.007
-0.223
-0.446
-0.669
0.0
0.0
0.223
1.337
-0.223
0.668
-0.223
-0.223
0.223
-0.223
0.0
0.223
-0.223
0.223
-0.223
0.223
-1.559
0.446
-0.223
-1.785
-1.118
2.234
-0.446
0.223
-0.446
0.0
0.0
-0.223
-0.465
-0.653
-0.224
0.224
0.0
-0.224
0.0
-0.448
-0.448
0.895
0.224
-0.671
-1.344
-0.449
-0.449
-0.449
0.0
-0.225
0.0
-1.349
0.9
0.225
0.227
-0.002
1.122
-0.449
0.0
-0.224
-0.674
-0.674
-0.418
-0.482
0.45
-0.675
-0.451
0.0
-0.225
0.23
-0.005
-0.902
0.226
-0.451
-0.226
0.0
0.0
0.902
0.676
0.0
0.0
-0.451
0.676
-0.225
-0.451
10.08
-1.114
-1.785
-0.447
0.224
-0.671
-1.567
0.896
0.0
-0.222
0.669
0.447
-0.895
-0.224
-0.448
0.224
1.454
1.005
0.0
0.0
0.0
0.223
-0.893
-0.447
-0.224
-0.224
-0.224
-1.792
0.224
-0.224
-1.122
0.898
-0.898
-0.449
-0.45
0.674
0.449
-0.225
-0.225
0.449
1.794
-0.224
-0.673
-0.449
1.121
0.0
-0.448
0.0
-0.224
0.0
-0.673
0.0
-0.224
-0.225
-0.225
0.225
0.0
0.225
0.0
-0.449
0.0
-0.222
0.222
0.0
-0.225
0.225
-0.225
0.0
0.0
-0.225
0.0
0.0
-0.225
0.0
0.0
0.225
-0.225
0.0
-0.45
-0.225
-0.675
0.0
0.0
0.225
-0.901
-0.451
0.225
0.0
-0.223
0.449
0.676
0.0
0.0
0.0
0.45
0.225
0.45
0.0
0.225
0.0
-0.45
0.0
0.225
0.899
0.0
0.0
-0.674
-0.9
1.125
0.449
0.449
0.0
0.224
-0.449
0.449
-0.224
0.224
0.0
0.673
0.0
-0.224
0.0
0.224
-0.224
0.0
-0.444
0.22
0.449
0.0
-0.224
0.673
0.0
-0.224
0.0
0.0
0.0
0.0
-0.224
-0.673
0.168
0.505
-0.224
-0.449
0.0
0.224
0.0
0.0
0.0
0.0
-0.224
0.0
0.0
0.0
0.0
-0.224
0.0
0.224
0.0
0.224
-0.224
0.0
0.0
0.0
0.0
-0.674
0.225
0.225
0.0
-0.225
0.036
0.189
-0.449
0.225
-0.225
0.0
0.0
0.225
0.0
0.0
-0.225
0.0
0.449
1.794
-0.448
0.896
1.119
0.224
1.786
2.227
3.108
5.08
-3.973
2.871
3.081
3.288
-1.752
2.408
3.272
2.174
0.217
0.868
-0.217
-3.478
0.218
0.0
-2.836
-1.093
-0.657
-0.438
2.625
-1.53
-1.314
1.97
0.437
-0.437
-1.751
1.095
-1.095
0.0
-2.194
1.536
0.438
0.0
-0.658
-0.439
-0.209
0.428
-0.878
-0.22
-0.659
-1.541
-0.882
1.762
1.1
-0.88
0.44
-1.32
-0.441
0.441
-0.441
-0.22
0.22
-0.441
-0.662
0.0
0.662
-0.221
-0.441
0.0
0.0
0.221
0.441
-1.103
0.441
0.882
-1.103
0.221
0.0
0.0
-0.441
1.103
0.0
-0.662
0.221
0.0
0.441
0.0
1.102
0.66
0.44
-0.22
-0.44
-0.22
-0.22
0.0
0.88
0.22
-0.66
-0.07
-0.37
-0.22
0.44
0.22
0.0
0.66
-0.44
-0.66
-0.22
0.0
-0.22
1.321
-0.22
0.22
-0.44
-0.44
-0.44
-0.22
0.441
0.44
0.88
0.44
-0.44
0.0
0.22
0.22
-0.44
0.22
-0.88
-0.44
0.44
0.22
0.66
0.22
0.0
-0.22
-0.44
0.879
-0.22
1.098
0.439
-0.219
0.0
0.219
0.0
0.439
-0.219
0.219
1.314
-0.438
0.0
0.438
1.967
-1.53
0.0
0.0
0.219
-0.219
0.219
-0.656
-0.438
-0.657
0.657
-0.657
0.219
-0.438
-0.219
0.219
0.876
-0.438
1.095
-1.095
0.657
0.657
0.219
0.0
-0.219
-1.095
-0.657
0.0
0.438
-0.219
-0.219
0.219
-0.438
0.0
0.0
1.534
0.438
0.219
-0.438
0.0
0.875
-0.219
-0.656
-0.876
-0.438
1.533
0.437
0.219
-0.875
0.0
0.219
0.0
-0.219
-0.219
0.656
-0.656
-0.219
-0.438
0.876
0.0
0.875
-1.094
1.094
-0.875
0.875
0.219
0.437
0.218
0.655
0.436
1.742
0.0
0.652
-0.217
-1.742
-0.872
-3.06
-0.438
0.876
0.311
2.53
-0.873
-0.218
0.218
-0.437
-1.531
-0.219
-1.753
0.219
-0.439
0.219
-0.439
-0.22
-1.099
-0.22
0.879
0.659
-0.22
0.0
0.0
0.658
0.0
0.0
0.0
0.0
-0.197
0.197
0.219
-0.219
0.219
-0.658
0.0
0.219
0.0
0.0
0.439
0.439
1.095
-0.219
0.0
-0.219
-0.219
0.0
-0.219
0.0
0.219
-0.438
-0.658
0.0
0.0
-0.439
-0.031
-0.189
0.22
-0.22
-1.099
0.22
-0.22
-1.761
-0.882
-0.662
-1.326
-0.885
0.443
-0.221
0.221
0.0
0.221
0.0
1.547
0.0
0.0
0.221
0.221
0.441
0.882
0.22
-0.441
-0.22
-0.662
-1.325
-0.221
-0.885
-0.221
-0.221
-0.443
0.0
-0.222
-0.887
-0.444
-0.222
-1.333
0.667
0.0
0.222
-0.222
0.0
0.0
0.0
0.222
0.0
0.0
-0.444
-0.445
0.222
0.0
0.222
0.0
0.036
0.0
0.187
0.0
0.444
-0.222
0.0
0.222
-0.444
0.0
0.0
0.0
-0.022
-0.2
0.0
0.0
0.0
0.444
0.222
0.444
0.0
0.027
0.195
-0.222
0.444
0.222
-0.222
0.0
0.444
-0.222
0.0
-0.222
0.0
-0.444
0.222
0.0
0.0
0.0
0.0
0.0
-0.444
0.002
-0.002
0.0
0.444
0.444
0.222
-0.222
0.887
0.0
0.443
0.885
-0.664
-0.221
-0.221
-0.221
0.0
-0.222
0.0
0.0
0.222
-0.222
0.222
-0.035
0.035
0.0
-0.222
0.222
0.0
0.0
0.0
0.0
-0.222
0.0
-0.222
0.222
-0.443
0.0
0.0
-0.222
0.222
0.0
0.0
-0.222
0.0
0.0
0.222
0.0
0.0
-0.222
0.222
-0.222
0.222
0.0
0.0
0.0
0.222
0.665
0.0
0.0
0.221
-0.221
-0.221
0.221
0.221
0.221
0.221
-0.221
0.0
0.221
0.221
0.0
0.0
0.221
0.0
0.0
0.0
0.0
1.286
-0.181
0.0
0.221
-0.221
0.002
0.219
0.441
0.441
0.441
1.541
0.0
-0.44
0.22
-0.44
-0.44
0.0
-0.22
-0.22
0.031
0.63
0.0
0.0
0.0
0.22
0.0
0.88
-0.44
0.22
-0.22
0.0
0.0
0.22
-0.44
-0.22
1.1
0.0
-0.22
-0.22
0.0
0.002
0.438
0.44
0.22
-0.22
0.22
-0.22
-0.22
0.0
-0.22
0.22
0.22
-0.22
0.22
0.0
0.0
0.439
0.0
0.878
-0.217
0.217
0.877
0.438
0.876
-0.219
-0.217
0.217
0.0
0.0
0.0
0.219
0.0
0.219
0.0
0.0
-0.219
0.219
0.219
0.0
-0.438
-0.438
0.0
-0.184
-0.473
-0.219
0.0
0.0
0.0
-0.219
0.0
0.035
0.184
0.0
-0.219
0.219
0.219
-0.658
0.0
0.0
0.219
0.0
0.0
0.0
0.219
0.438
-0.219
0.0
0.219
0.876
-0.657
0.0
0.193
-0.412
-0.219
0.0
0.0
-0.658
-0.219
0.0
-0.658
-0.439
0.22
-0.439
-0.22
0.22
-0.22
0.22
0.659
0.658
0.219
-0.219
0.0
0.658
-0.438
-0.219
0.439
0.0
0.438
0.876
-1.084
-0.449
0.0
-1.317
-0.659
-0.88
-1.983
-1.104
1.986
1.761
0.22
-0.88
0.0
-0.22
0.22
-0.22
0.22
0.0
0.22
0.22
0.0
0.22
-0.44
0.44
-0.22
0.22
-0.22
0.22
-0.22
0.22
0.22
0.0
0.22
0.879
0.878
0.438
0.657
0.219
-1.095
0.0
0.438
0.0
0.219
-0.219
0.0
0.438
0.438
-0.438
-1.096
-0.597
0.377
-0.219
-0.439
-0.439
-0.439
-0.66
0.0
0.0
-1.321
-0.441
0.0
0.0
-0.22
-0.221
0.221
0.0
-0.221
0.221
0.22
0.0
-0.22
0.661
1.101
1.099
-0.879
0.158
0.062
0.22
-0.22
0.0
0.0
-0.44
0.22
0.0
0.0
0.44
0.659
0.659
0.0
0.439
-0.219
-0.219
-0.659
0.0
0.22
0.0
-1.759
0.66
0.0
1.099
-0.217
0.22
0.437
0.658
0.219
-0.219
0.0
0.0
0.438
0.876
0.438
-0.438
0.0
0.219
-0.438
0.219
-0.219
0.0
-0.219
-0.438
0.0
0.0
-0.219
0.438
-0.219
0.0
0.438
-0.219
-0.438
-0.588
0.588
-0.658
0.0
0.877
0.438
0.438
0.438
0.0
-0.438
-0.438
0.219
0.657
-0.657
-0.368
-0.07
0.221
0.655
0.0
-0.219
-0.219
0.0
0.219
-0.438
0.0
-0.438
-0.219
0.438
0.219
-0.219
-0.877
0.439
0.0
-0.219
0.0
0.438
-0.219
-0.219
0.658
0.0
0.0
0.0
0.438
0.438
0.219
0.0
-0.193
-0.026
-0.219
0.0
0.0
-0.438
-0.219
1.095
-0.219
0.0
-0.219
0.0
0.035
0.184
-0.219
0.219
0.002
1.091
0.0
0.0
0.219
0.0
0.0
0.002
0.216
0.0
0.655
0.436
0.218
0.0
0.0
0.218
0.218
0.436
0.436
0.0
-0.436
-1.09
-0.218
-0.218
0.0
0.436
0.0
-0.218
-0.218
0.218
0.0
-0.218
0.218
0.654
-0.654
0.0
0.0
0.0
0.0
-0.218
-0.218
0.0
0.0
-0.218
0.0
0.218
-0.218
0.437
1.091
-0.436
0.436
0.218
0.0
-0.218
0.218
0.436
0.218
0.0
1.305
0.217
0.0
0.217
0.217
-0.217
0.0
0.219
-0.002
0.434
0.0
0.651
0.434
0.217
0.494
0.589
0.0
0.216
0.433
-0.866
-1.517
-0.651
-0.434
0.873
-0.656
0.0
-0.217
0.0
-1.087
0.0
0.217
0.652
0.434
0.217
-0.434
0.434
0.434
0.217
-0.217
0.0
-0.217
-0.217
0.0
0.0
0.0
-0.156
0.373
0.0
0.0
0.0
0.217
0.651
0.217
0.0
0.0
-0.217
0.217
0.433
-0.217
0.217
-0.217
-0.217
0.217
0.217
0.217
0.251
0.182
0.0
-0.026
-0.191
0.0
0.0
0.216
-0.216
0.0
1.082
0.0
0.216
0.216
-0.216
0.216
0.216
0.0
0.0
-1.081
-0.433
0.216
-0.216
0.216
0.0
0.0
0.433
0.216
0.0
0.0
0.0
0.0
0.216
0.216
0.0
-0.216
0.216
0.0
-0.216
-0.432
-0.866
-0.156
0.156
-0.217
0.0
0.0
0.217
0.0
0.433
-0.216
-0.216
-1.3
-0.217
0.0
-0.217
-0.651
-0.217
0.217
0.651
-0.217
-0.434
0.434
0.0
-0.217
-0.217
0.217
0.0
-0.217
0.217
0.0
1.952
0.217
1.082
0.216
0.216
1.511
0.431
0.647
-0.215
0.431
-0.215
-1.078
-0.216
0.216
-0.432
-0.648
-0.864
-0.649
-0.649
0.0
-0.65
0.217
-1.084
-1.303
-0.217
0.652
-0.435
-0.217
-0.435
-0.871
0.0
1.523
-0.435
1.304
0.868
1.3
1.298
-1.948
0.65
-0.65
-0.217
-0.434
-0.434
0.0
0.217
-0.217
0.217
0.217
-0.434
0.434
-0.434
0.217
0.0
0.0
-0.651
0.217
-0.869
0.652
0.217
1.518
0.217
-0.65
-1.085
0.217
0.868
-1.085
-0.434
0.0
0.217
0.217
0.0
-0.217
0.0
0.0
-0.652
0.0
0.434
0.0
-0.652
0.217
0.0
0.217
0.0
-0.217
0.217
0.217
0.0
-0.434
0.217
0.035
0.4
-0.365
-0.07
0.0
0.0
0.651
-0.651
0.434
0.0
-0.217
-0.434
0.434
-0.217
-0.217
0.0
0.217
-0.435
0.217
-0.217
0.435
0.0
-0.217
0.0
-0.435
-0.217
0.0
0.0
0.0
-0.217
0.217
0.0
0.0
-0.217
0.044
-0.044
0.217
-0.217
0.435
0.0
-0.217
0.217
-0.217
-0.217
0.0
0.0
-0.218
-0.435
-1.089
0.0
0.031
0.405
0.0
0.218
-0.436
0.436
-0.218
0.218
-0.436
0.0
-0.174
-0.262
0.218
-0.654
-0.436
0.436
-0.436
0.0
-0.218
0.218
0.0
0.655
0.218
-0.218
0.218
0.436
-0.349
0.131
-0.218
0.0
-0.218
-0.873
-0.218
0.0
-0.218
0.218
0.0
0.0
-0.218
0.218
-0.218
-0.218
0.0
0.655
0.0
-0.218
-0.437
0.218
-1.312
0.219
-0.219
0.875
-0.875
-0.657
1.313
-1.094
0.438
0.0
0.656
0.0
-0.437
0.437
-0.254
0.0
-0.184
0.0
0.0
0.0
0.0
0.0
-0.219
0.219
0.0
0.0
0.219
-0.219
-0.657
0.0
-0.219
0.875
-0.438
0.0
0.0
0.219
0.438
0.437
0.0
0.0
-0.219
0.219
0.655
-0.437
1.092
-0.655
0.0
-0.874
-0.219
-0.219
0.437
0.0
-0.022
-0.853
0.219
0.0
0.219
0.219
-0.109
0.328
0.0
0.219
0.0
0.0
-0.219
-0.219
0.0
0.437
0.0
-0.656
0.0
0.0
-0.219
0.031
-0.031
0.0
0.219
0.437
0.874
0.437
0.0
0.436
0.436
0.218
-0.218
0.0
0.218
-0.218
-0.218
-0.655
0.0
0.436
0.0
-0.218
0.0
0.218
0.0
0.436
0.872
0.871
-0.207
0.207
-0.435
0.0
0.218
0.0
0.0
0.87
0.0
1.086
0.0
0.217
-0.217
0.0
0.217
0.434
0.0
0.0
-0.217
0.217
0.217
-0.217
0.217
0.0
-0.217
-0.868
-0.869
-0.435
-0.218
-0.218
-1.307
0.0
0.0
1.089
0.218
0.0
-0.109
-0.327
0.653
-0.653
-0.218
0.0
-0.218
-0.218
0.0
-0.654
0.0
-0.393
-0.262
0.436
0.0
-0.873
1.309
-0.436
-0.218
-1.092
0.0
0.0
-1.093
0.656
-0.437
0.437
0.0
0.219
-0.875
-0.219
0.219
-0.657
-0.876
0.438
0.438
-0.438
0.0
0.219
-0.877
0.0
0.438
0.0
0.438
-0.219
-1.535
-0.879
0.439
1.097
1.534
-0.876
-0.658
-0.219
0.877
0.657
0.0
-0.657
0.0
0.0
-0.219
-0.439
-0.219
-0.219
-0.219
0.0
-0.659
0.878
0.0
-0.659
0.0
0.439
0.439
0.219
0.219
-0.658
2.192
0.875
0.656
1.31
-1.091
0.218
0.655
0.0
-0.436
-0.437
0.437
-0.655
0.0
0.0
-0.218
0.218
0.655
0.0
0.873
-0.873
0.0
-1.092
-1.751
1.751
1.092
-0.218
-1.967
0.219
0.0
-1.095
0.876
0.0
0.0
0.0
0.219
0.438
-0.875
2.405
-0.437
-0.218
-0.175
-0.481
0.0
0.219
0.0
0.0
2.183
1.089
-0.871
0.436
-0.436
0.0
0.654
0.0
0.0
-0.436
0.0
-0.218
-0.218
0.218
-0.218
0.654
-0.218
-0.218
-0.436
-0.873
0.436
-0.655
0.0
-0.218
-0.218
-0.437
0.0
-0.437
0.219
0.0
-0.656
-0.657
-0.438
-0.438
0.219
0.438
-0.877
0.0
0.0
0.438
0.438
-0.219
-0.658
0.0
0.0
0.219
-0.877
0.658
0.438
-0.219
-0.439
0.219
0.219
-0.219
0.0
-0.219
-0.219
-0.439
-0.439
0.439
0.219
0.0
0.0
0.0
0.0
0.0
-0.219
0.031
0.189
-0.659
0.0
0.0
0.0
-0.22
0.659
0.219
-0.219
-0.439
0.878
0.439
0.219
0.219
-0.219
0.0
0.0
0.219
-0.219
0.219
0.438
-0.438
0.219
0.0
-0.438
0.219
0.0
-0.219
-0.219
0.219
0.438
-0.658
-0.219
0.219
0.658
0.219
0.219
0.438
0.0
-1.534
-0.439
0.219
0.0
-0.439
-0.219
-0.439
0.0
0.22
0.439
0.0
-0.219
-0.189
-1.349
-0.22
0.22
0.0
-0.22
0.66
-0.44
-1.321
-0.441
-0.882
0.0
0.882
0.661
0.66
0.22
0.0
0.44
-0.66
-2.204
0.662
-0.441
0.441
-0.221
0.0
0.661
0.661
-0.44
-0.22
-0.22
-0.441
0.882
0.0
0.0
0.22
0.44
0.0
0.44
0.0
0.44
0.0
-0.44
0.66
-0.22
0.22
-0.158
0.378
0.22
0.0
0.0
-0.659
0.659
-0.879
-0.44
0.22
0.22
0.0
0.0
0.0
0.0
-0.44
0.0
0.0
0.66
0.0
0.659
-0.659
0.44
0.0
-0.22
0.22
-0.22
0.0
-0.88
0.44
0.66
-0.22
-0.22
0.659
-0.22
0.439
0.659
0.439
0.0
0.0
0.0
0.219
-0.219
0.219
0.0
0.0
0.438
-0.219
-0.219
0.0
0.0
0.219
0.657
-0.438
-0.438
0.219
0.219
0.0
-0.219
0.0
-0.219
-0.219
1.534
0.219
0.219
0.0
-0.219
-0.219
0.0
0.438
1.967
-0.874
-1.093
-0.175
-0.044
1.094
-0.219
0.0
-0.437
-0.438
0.0
-0.219
0.0
-0.657
0.657
0.438
-0.219
-0.219
-0.657
0.657
1.313
0.219
-0.437
-0.656
0.438
0.0
-0.438
0.656
-1.039
-0.055
-0.438
0.219
0.0
0.875
0.219
-0.219
-1.752
0.876
0.875
-0.219
-0.219
-0.657
0.0
0.219
0.657
0.0
-0.438
0.438
0.219
0.437
0.656
0.218
1.309
-0.873
0.218
-1.966
0.437
0.219
0.655
-0.218
0.655
-0.218
-0.437
-0.437
-0.219
-0.219
0.219
0.656
-0.218
-0.219
-0.437
0.437
0.0
0.219
0.0
-0.219
-0.437
-0.219
0.0
-0.657
-0.438
0.0
0.0
-0.438
0.657
-1.534
0.219
0.877
-0.438
0.219
-0.438
0.438
0.0
-0.438
-0.219
-0.439
0.0
-0.439
-0.439
-0.44
-0.22
-0.44
-0.22
-1.101
0.22
0.661
0.88
0.659
0.0
5.474
-0.873
-0.218
0.0
0.655
0.218
1.091
0.0
0.436
0.653
0.305
0.348
1.087
0.651
-0.651
0.868
-2.39
2.824
-1.302
-0.652
-0.435
0.435
2.388
0.217
0.0
0.217
-0.433
-0.651
-1.303
-0.652
0.0
0.0
-0.217
0.0
-0.435
-0.218
-0.653
0.218
0.0
0.0
0.871
-0.871
0.218
-0.218
-0.436
0.218
-0.436
0.654
0.0
-0.218
-0.218
0.218
-0.218
-0.654
0.436
-0.436
0.218
0.436
0.0
-1.964
1.31
0.0
-0.655
0.0
0.218
0.0
0.436
-0.218
-0.218
-0.437
-0.655
-0.219
0.219
0.437
0.0
-0.655
0.437
-0.874
-0.438
-0.219
-0.219
0.438
1.093
0.437
0.0
-0.218
0.218
0.218
0.873
0.872
-0.872
-0.873
0.437
0.0
-0.218
0.0
0.436
-0.436
-0.218
0.218
-0.218
0.655
0.0
0.436
0.436
0.871
-0.653
0.0
-0.218
0.436
0.0
0.218
-0.654
0.0
-0.654
0.0
0.0
0.872
0.436
-0.348
-0.087
0.218
0.436
0.0
0.0
0.0
-0.218
0.653
0.218
0.435
0.217
0.261
0.608
-0.434
-0.652
0.0
-0.217
0.435
-0.217
-0.174
0.174
1.086
0.0
-0.217
1.085
-0.217
-0.434
0.217
-0.217
0.0
-2.827
0.436
-1.089
0.0
0.218
0.871
-0.95
2.037
0.217
-0.217
-0.652
0.218
-0.218
-0.653
-1.526
0.0
-0.218
0.0
1.308
0.0
0.0
0.0
-0.218
0.0
-0.218
-0.654
0.0
-0.218
0.218
0.0
0.0
0.0
0.0
0.0
0.0
-0.436
-0.218
0.218
-0.188
0.188
-0.218
0.0
0.0
0.0
0.0
-0.218
0.0
-0.131
0.349
-0.349
-0.087
-0.437
0.0
-0.656
0.219
0.219
-0.437
-0.438
0.219
0.219
0.656
0.0
-0.437
-0.438
0.219
0.219
0.437
0.0
0.219
0.218
-0.437
0.0
0.0
0.0
0.044
-0.044
-0.875
-0.188
-0.031
0.219
0.656
-0.875
0.0
-0.438
0.0
0.438
-0.175
0.175
0.0
-0.188
-0.031
0.219
-0.219
0.0
0.219
0.0
0.0
-0.219
0.219
-0.219
0.219
0.0
0.0
-0.219
0.219
1.094
-3.285
-2.638
-0.661
0.0
-0.441
-2.65
-2.437
1.773
0.664
-1.55
0.222
-0.887
-0.444
-0.888
-0.889
1.111
-2.224
-1.337
1.783
0.0
1.335
1.332
0.0
0.887
0.443
1.328
2.208
-1.103
0.662
0.0
-0.441
0.441
0.0
-0.221
-0.883
0.663
0.397
0.044
0.221
-1.502
-1.15
-0.443
0.443
-0.221
0.0
0.443
0.664
-0.633
0.633
0.0
0.0
0.221
0.0
-0.221
0.221
0.0
0.221
-0.221
0.0
0.0
0.0
-0.354
0.354
0.0
0.0
0.0
-0.221
-0.664
-0.221
0.0
-1.551
-0.444
-0.444
0.222
0.222
0.222
-0.222
0.222
-0.444
0.222
0.444
0.0
0.0
0.0
0.222
0.0
-1.331
0.444
0.666
0.0
0.222
0.0
-0.665
0.222
-0.444
-0.222
-0.222
-0.666
0.222
-0.222
0.0
0.044
-0.044
0.222
0.0
-0.222
0.222
0.0
-0.222
0.666
0.0
0.888
-0.444
0.444
0.0
-0.222
0.222
-0.222
0.222
0.887
0.443
0.221
0.0
0.221
0.221
-0.443
0.186
0.035
0.0
1.327
0.442
0.0
-1.326
-0.885
0.885
0.221
0.442
0.221
-0.663
-0.221
0.0
-0.221
0.221
0.0
0.442
0.221
-0.885
-1.107
0.222
-0.222
0.0
0.0
-1.109
-1.332
-0.667
0.445
-0.89
-0.223
2.001
0.666
-1.11
-0.667
-2.227
-0.446
-0.67
0.0
0.223
0.446
0.259
-0.036
0.669
0.0
-0.223
0.891
1.557
-0.222
-1.112
-0.445
-1.114
-0.223
0.0
1.115
-0.892
0.669
0.223
-0.223
-0.446
0.0
-0.223
-0.893
0.223
0.223
0.223
-0.223
0.0
-0.67
0.0
-0.223
-0.223
0.447
0.447
-0.447
0.0
0.0
0.447
0.223
0.0
0.223
1.115
0.891
0.667
0.222
0.222
-0.222
0.222
0.0
-0.222
-0.222
-0.667
-0.223
0.0
0.445
-0.445
0.223
0.0
-0.668
0.0
0.0
-0.223
0.0
0.0
0.0
0.223
-0.223
0.223
0.0
0.0
0.0
-0.223
0.0
0.223
-0.223
0.223
-0.223
0.0
0.223
-0.223
0.0
0.223
0.0
-0.446
0.223
-0.223
-0.223
0.223
-0.223
-0.669
0.0
0.223
0.0
-0.446
0.223
0.0
-0.223
0.223
-0.223
0.446
0.0
0.0
-0.223
0.223
0.0
0.0
-0.223
0.0
-0.223
0.223
-0.223
0.223
-0.223
-0.223
0.0
0.223
0.0
0.0
-0.223
0.223
0.223
-0.178
0.402
0.223
-0.223
0.669
1.114
0.267
-0.49
-0.223
0.0
-0.223
0.0
-0.668
0.0
0.41
-0.187
0.223
0.0
0.891
0.89
2.442
0.222
1.107
-0.664
-0.221
-0.222
-0.222
-0.621
-0.044
0.222
0.0
-0.222
0.222
-0.888
0.0
0.0
-0.444
0.222
0.0
0.0
-0.222
0.0
-0.222
0.444
0.0
0.0
0.0
-0.222
-0.444
-0.222
-0.222
0.0
0.0
0.0
-0.222
0.0
0.222
0.0
0.0
0.0
-0.222
0.0
0.222
-0.222
0.222
-0.222
-0.222
0.0
0.222
0.0
-0.222
0.0
0.0
0.0
0.0
0.0
0.222
0.0
-0.445
0.223
-0.223
0.223
0.0
-0.223
0.0
0.223
-0.223
0.0
0.223
0.0
0.0
0.0
0.0
0.0
-0.223
0.223
0.0
-0.223
0.0
0.445
0.0
0.0
0.222
-0.222
0.222
0.445
0.0
0.0
0.0
-0.222
-0.222
0.0
-0.222
0.222
0.0
0.222
-0.222
0.0
0.0
0.0
0.0
-0.222
0.0
0.0
0.0
0.0
-0.222
0.0
-0.223
0.445
0.0
0.222
0.222
0.0
0.222
-0.222
-0.445
0.0
-0.445
-0.223
0.0
0.223
-0.445
0.223
0.0
-0.223
-0.192
0.192
-0.223
0.0
0.445
0.0
0.0
-0.223
0.223
-0.891
-0.223
-0.223
0.223
-0.223
0.446
-0.446
0.0
0.446
0.223
-0.223
0.0
-0.178
0.178
0.0
-0.223
-0.223
0.0
-0.223
0.446
-0.223
-0.223
0.0
0.223
0.0
0.223
0.0
0.0
0.446
0.891
0.445
-0.445
0.223
-0.223
0.223
0.0
-0.223
0.0
-0.223
0.223
0.0
0.0
-0.223
0.223
-0.223
0.0
0.0
0.223
0.0
0.0
0.0
-0.223
1.335
0.222
-0.444
0.222
-0.445
0.667
-0.444
-0.445
0.0
0.222
0.0
0.0
0.0
0.0
-0.222
0.222
-0.191
0.013
0.178
-0.222
0.0
0.222
0.0
-0.222
0.222
-0.222
0.667
0.0
1.11
-0.888
-1.112
-0.89
-0.223
-0.223
-0.892
1.115
0.0
0.0
0.223
-0.668
0.223
0.0
-0.415
-0.477
0.223
0.223
0.223
0.891
-0.668
0.267
-0.045
-0.223
0.223
0.0
-0.223
0.446
-0.223
0.04
0.183
-0.223
0.0
-0.223
-0.223
0.0
-0.223
0.0
0.0
-0.223
0.0
-0.223
0.0
0.0
-0.223
-0.893
-0.223
-0.224
0.0
0.0
-0.224
-0.671
-1.12
0.896
0.224
-0.224
0.224
0.224
-0.224
0.224
0.224
-0.447
0.224
0.0
0.224
0.224
-0.447
0.447
0.0
-0.224
0.224
-0.018
-0.429
0.224
-0.224
0.0
0.224
-0.224
0.894
0.67
0.0
0.223
0.223
0.0
0.223
-0.223
0.0
-0.67
0.223
-0.223
-0.223
0.0
0.223
-0.179
-0.492
0.0
0.224
0.223
-0.192
0.004
0.188
0.0
0.0
0.0
-0.223
0.223
-0.223
0.447
-0.447
0.223
0.223
0.0
0.447
0.223
0.223
-0.223
0.223
0.0
0.0
0.0
-0.223
0.0
0.0
-0.223
0.0
-0.447
-0.223
-0.223
0.0
0.0
0.0
0.0
-0.224
0.0
-0.447
-0.224
-0.224
0.0
0.895
-0.447
-0.224
0.224
-0.018
-0.206
0.0
0.0
-0.448
0.0
-0.224
0.0
0.0
0.0
-0.358
-0.09
0.0
-0.448
-1.122
0.031
0.193
0.0
0.0
0.0
-0.224
0.673
0.224
-0.449
0.0
1.569
0.224
0.0
-0.448
0.0
-0.224
0.224
-0.224
0.0
0.0
0.0
-0.897
-0.673
0.224
-0.224
-0.449
0.225
-0.225
0.225
0.224
0.0
0.431
0.018
-0.224
-0.224
0.0
0.0
-0.224
0.0
0.224
0.0
-0.224
0.224
-0.224
-0.18
-0.045
0.0
0.225
0.0
0.224
-0.224
0.0
-0.449
0.0
0.0
0.225
-0.225
0.225
-0.225
-0.225
0.449
0.225
0.0
0.0
0.0
-0.225
0.0
0.225
-0.225
0.0
0.0
-0.225
0.0
0.0
-0.225
0.225
-0.225
0.0
0.225
-0.449
0.0
0.225
-0.225
0.225
-0.45
0.225
0.225
0.449
0.0
0.225
0.224
0.449
0.224
0.0
0.0
0.224
0.0
-0.224
-0.224
0.224
0.224
0.202
-0.202
0.224
0.224
-0.448
0.0
0.224
0.0
0.224
0.224
0.0
0.0
0.0
-0.224
0.0
0.224
-0.224
0.0
0.224
0.0
0.0
-0.224
0.224
-0.448
0.224
0.0
0.0
0.0
0.0
0.0
-0.224
0.0
0.0
0.0
0.224
0.0
-0.193
0.193
0.0
0.0
0.0
-0.224
0.224
0.0
-0.448
0.224
0.704
-0.031
0.0
0.0
-0.896
0.0
0.0
0.448
0.224
0.448
-0.448
0.448
-0.896
0.224
-0.673
0.0
0.0
0.0
0.0
-0.224
-0.224
0.0
0.0
0.224
0.449
0.224
-0.224
0.0
-0.224
0.027
0.229
-0.031
0.672
0.0
0.045
-0.493
0.224
0.224
0.224
0.0
-0.224
0.224
-0.448
0.0
0.224
0.0
0.0
0.0
-0.224
0.224
0.0
0.0
0.0
-0.224
0.0
0.0
0.0
0.0
0.0
0.224
-0.672
-0.224
0.0
0.224
-0.224
0.448
0.0
0.0
0.448
0.224
-0.224
0.0
0.0
-0.448
-0.224
0.0
-0.224
0.0
0.0
-0.224
0.0
-0.449
0.0
-0.224
0.0
0.224
-0.224
-1.987
-3.419
-0.678
0.904
-3.851
2.72
-1.359
0.227
0.0
0.68
2.938
0.226
-1.128
-0.678
-0.226
-1.811
0.227
-2.041
0.908
-0.681
2.72
-0.906
-0.163
-0.063
0.227
-0.227
0.0
0.227
0.453
0.226
0.905
-0.452
-0.453
-0.453
0.226
-0.226
-0.227
0.0
0.0
-0.227
0.0
0.227
0.0
0.0
0.453
0.679
0.0
-0.226
0.905
1.806
0.676
-2.031
-1.357
-0.453
-1.586
4.299
-1.581
-0.679
-0.906
0.0
0.906
-0.679
0.0
0.226
-0.453
0.906
-0.453
-1.36
0.68
0.0
0.0
-0.227
0.0
0.0
0.453
0.227
1.358
-0.633
0.181
0.0
0.452
-0.226
-0.226
0.226
-0.181
-0.045
0.226
0.0
-0.181
0.181
-0.226
0.0
0.226
-0.226
-0.226
0.452
0.0
-0.226
0.226
0.678
-0.452
-0.389
0.163
0.0
0.226
0.0
0.0
0.226
0.226
-0.452
0.226
0.0
0.0
0.904
-0.452
0.226
-1.13
0.226
0.678
-0.226
0.226
-0.226
0.0
0.226
0.226
-0.226
-0.226
0.0
0.226
0.0
0.0
0.226
-0.678
0.678
-0.452
0.226
-0.226
0.226
-0.226
-0.226
-0.226
-0.452
0.0
0.226
0.0
0.452
0.0
-0.905
0.0
0.0
-0.226
0.453
0.0
0.0
-0.226
-0.453
0.0
-0.19
-0.263
0.0
0.0
-0.227
-0.227
0.227
0.0
-0.227
0.0
0.227
0.68
-0.453
0.0
0.227
0.226
0.226
-0.226
0.0
-0.453
0.0
0.227
0.0
-0.227
0.227
-0.227
0.0
0.0
0.227
-0.227
0.0
0.0
0.0
0.0
0.0
0.0
0.0
0.0
0.0
0.0
-0.227
0.0
0.0
0.0
-0.227
-0.227
0.0
-0.454
0.227
0.0
0.0
-1.816
0.0
0.0
0.0
-0.227
0.227
-0.227
0.0
0.227
0.0
0.0
0.0
0.682
0.454
0.681
0.0
0.0
-0.227
0.0
0.227
-0.227
0.227
0.0
0.0
-0.227
0.0
0.113
0.0
0.113
0.453
0.227
0.227
-0.453
-0.453
-0.681
-0.227
0.0
-0.227
0.0
0.227
0.436
-0.663
0.227
-0.227
0.0
0.227
0.0
-0.227
-0.227
0.227
-0.227
-0.454
-0.227
-0.91
-0.683
-0.456
-0.191
0.191
0.0
0.0
0.0
-0.912
0.0
-0.913
-0.457
-0.457
0.229
-0.457
-0.229
0.229
0.0
-0.687
-0.458
0.0
0.229
-0.229
-0.458
-0.229
0.032
-0.032
-0.229
0.0
-0.918
0.0
-0.459
0.0
-0.23
0.0
-0.23
-0.23
-0.46
0.0
0.0
0.23
0.0
1.379
0.689
0.0
0.688
-0.688
-0.689
0.0
0.918
-0.688
-0.23
0.032
-0.032
0.23
0.0
0.0
0.23
-0.23
0.23
0.0
0.0
0.0
0.229
0.0
0.459
0.0
-0.229
-0.229
0.0
0.459
0.0
0.0
0.229
0.0
0.229
0.0
0.229
0.458
-0.229
0.0
0.0
-0.229
0.0
0.0
0.0
0.687
-0.687
0.0
0.0
0.0
-0.458
-0.459
0.229
-0.459
-0.229
-0.689
0.0
0.0
0.0
0.0
0.459
0.459
0.0
0.0
-0.689
0.23
-1.149
0.0
-0.23
-0.23
0.0
0.0
0.0
-0.23
-0.46
0.0
-0.461
0.23
0.0
-0.23
0.23
-0.23
-0.23
0.23
0.23
0.46
0.69
0.46
-0.23
0.0
-0.46
-1.381
0.461
0.0
0.691
2.068
0.229
0.459
-0.229
-0.046
-1.102
0.689
0.229
-0.459
-0.689
0.0
0.0
0.23
-0.23
-0.69
0.23
0.0
-0.69
0.0
0.0
-0.46
0.0
0.0
0.0
-0.23
-0.461
0.23
0.921
0.0
0.0
-0.691
-0.23
0.0
-0.23
0.0
0.0
0.0
-0.461
-0.692
0.0
0.0
0.461
0.231
0.461
0.0
-1.153
-0.231
-0.231
0.231
0.461
-1.385
0.0
-0.693
-0.694
-0.602
-0.556
0.0
-0.696
-0.232
0.464
0.0
0.232
0.0
-0.232
-0.696
-1.161
-0.465
0.0
-0.465
-0.233
-0.932
0.0
-0.466
-0.233
-0.233
0.467
-0.933
0.933
0.233
-0.233
0.0
0.0
0.233
-0.233
0.0
-0.233
-0.233
0.933
0.932
0.233
1.163
-0.232
0.0
-0.465
-0.233
-0.465
-0.932
0.0
-0.466
0.466
-0.186
0.42
1.397
0.233
0.0
-0.465
0.0
0.0
-0.233
0.0
0.0
-0.14
0.372
-0.233
0.233
0.0
-0.233
-1.164
0.466
-0.233
0.233
0.0
0.0
-0.233
0.233
0.466
0.0
0.233
0.0
1.86
0.232
0.232
0.0
-0.696
-0.232
0.0
0.0
0.0
-0.465
0.232
2.089
0.463
0.0
0.926
0.0
0.509
0.185
0.462
-0.462
0.462
0.0
2.768
0.46
-0.46
0.0
0.46
0.0
-0.41
-1.434
-0.692
-0.462
-0.231
0.231
0.0
-0.231
-0.231
-0.925
0.231
-0.231
0.0
0.231
-0.231
0.0
0.0
0.0
0.0
0.231
0.0
-0.231
0.231
-0.231
0.231
-0.231
-0.231
0.231
-0.231
0.0
0.0
0.231
-0.231
0.231
-0.231
0.0
0.231
0.0
-0.231
0.231
-0.694
-0.232
-0.232
0.232
0.232
0.232
0.694
0.0
0.694
0.693
0.923
0.231
0.231
-0.461
0.0
-0.461
-0.462
-0.693
-0.231
0.462
-0.231
0.0
-0.231
-0.231
0.231
0.0
0.231
-0.231
0.231
-0.231
0.231
-0.231
0.231
-0.032
0.032
-0.231
0.0
0.0
0.231
0.0
-0.231
-0.231
0.0
0.231
0.0
-0.231
0.0
-0.463
0.231
0.0
-0.694
0.0
-0.232
0.0
0.0
0.0
-0.463
0.0
0.0
0.463
-0.927
0.0
0.464
0.463
0.0
0.278
-0.046
0.463
-0.231
0.463
-0.463
0.0
0.0
-0.463
0.255
-0.486
0.0
-1.623
0.696
0.0
-0.464
0.464
0.232
-0.139
-0.093
0.0
0.0
0.0
0.0
-0.232
-0.232
0.0
-0.464
0.232
0.232
0.232
0.232
-0.232
0.232
-0.232
0.0
0.0
0.0
0.464
-0.408
0.176
-0.232
-0.232
0.0
0.232
0.204
-0.204
0.0
-0.232
0.0
0.0
0.0
1.159
0.0
-0.464
-0.232
0.232
1.39
0.0
-0.463
-0.463
0.232
0.232
0.0
0.019
0.213
0.0
-0.463
0.232
0.232
0.0
0.231
-0.695
0.695
0.231
-0.231
0.231
0.0
0.0
-0.694
0.232
0.0
0.231
0.231
0.231
-0.231
0.463
-0.463
0.694
0.0
0.0
0.0
-0.231
0.231
0.0
0.231
0.0
-0.462
-0.694
0.231
0.463
-0.231
-0.231
0.231
0.0
-0.231
-0.231
0.925
-0.925
0.231
0.694
-0.463
0.0
0.231
0.462
-0.462
0.693
-0.693
0.462
-0.231
11.706
-0.456
0.228
4.999
-2.269
0.0
-1.137
-1.594
-0.456
-0.228
-0.228
-0.913
-0.228
0.0
0.228
0.228
0.913
-0.228
0.228
-1.827
0.457
0.914
-0.228
0.457
-0.228
-0.685
-0.228
-0.686
0.914
0.0
-0.686
0.229
0.032
0.425
-0.228
-0.229
0.0
0.229
-0.457
-0.686
-0.687
0.0
-0.229
-0.688
0.229
-0.197
0.197
0.229
0.0
-0.458
0.229
-0.229
-0.229
0.229
-0.688
0.229
-0.229
0.0
1.147
0.458
-0.229
0.0
-0.688
-0.229
0.459
-1.312
-0.064
0.0
-0.689
0.23
0.23
0.23
0.23
-0.459
0.23
-0.23
0.23
0.0
0.459
-0.689
-0.23
0.046
0.643
0.918
-0.459
0.459
-0.459
2.291
0.229
0.0
0.457
-0.457
0.457
0.457
0.0
0.228
0.0
-0.228
-1.143
0.457
0.229
0.0
-0.457
0.457
-0.457
0.0
-0.229
0.229
-0.686
0.458
-0.458
-1.145
0.458
0.55
0.366
-0.229
0.0
0.0
-0.458
0.229
0.458
0.0
0.229
0.0
0.0
0.0
0.0
0.229
0.229
-0.366
0.366
-0.457
0.229
0.0
0.229
-0.457
0.229
0.0
-0.229
0.229
0.0
-0.229
0.229
0.0
0.0
0.457
0.229
0.685
-0.228
0.228
0.228
0.0
0.456
0.228
0.0
0.0
0.456
-0.228
0.228
0.0
0.0
0.228
0.228
0.0
0.0
-0.228
-0.228
-0.228
0.0
0.0
0.228
0.0
0.228
-0.228
0.228
-0.228
0.0
0.0
2.731
1.815
-0.68
0.0
-0.454
-0.454
0.227
0.227
-0.227
-0.454
0.227
-0.227
-0.227
0.454
-0.227
-0.227
0.227
0.0
-0.227
0.227
-0.227
-0.227
0.0
0.0
0.454
0.454
-0.681
0.0
0.227
-0.227
-0.227
-0.227
0.227
-0.91
-0.911
0.0
0.0
-0.684
0.0
0.228
-0.456
-0.684
0.228
0.228
0.0
0.0
-0.183
-0.046
0.228
-0.228
0.0
-0.457
0.228
0.0
-0.228
0.457
-0.457
0.0
0.0
0.0
0.228
-0.685
-0.457
0.0
-0.457
0.0
-0.229
0.0
0.0
-0.687
0.0
1.373
0.0
-0.254
0.025
-0.457
0.0
0.457
-0.229
-0.229
0.0
0.0
-0.229
0.0
0.229
0.457
0.229
1.37
0.456
0.0
-1.37
-0.228
-0.229
-0.457
0.0
-0.229
-0.458
-1.604
0.0
0.229
0.458
0.0
0.0
0.0
-0.688
-0.229
-0.229
-0.23
0.459
-0.229
0.688
1.832
0.229
-2.29
1.146
-1.375
0.917
-0.458
0.688
0.115
0.801
0.686
0.457
0.0
0.228
0.0
-0.26
-0.425
0.229
0.0
-0.229
0.229
-0.457
0.229
0.0
-0.229
0.457
0.0
-1.144
0.458
0.229
-0.229
0.229
0.0
0.0
0.686
-0.457
0.0
0.229
0.0
-0.457
-0.229
0.0
-0.229
-0.229
-0.229
0.458
0.0
0.0
0.229
-0.458
-0.458
0.229
-0.229
-0.229
0.229
-0.917
0.229
0.229
0.229
0.229
0.687
0.0
0.0
-0.229
-0.229
0.229
0.0
0.0
-0.229
0.458
-0.229
0.229
0.0
0.229
0.457
0.0
-0.457
0.686
0.229
0.457
-0.457
-0.686
0.0
0.229
0.229
0.0
-0.229
0.229
0.457
0.685
0.913
-0.228
-0.913
-0.228
-0.228
0.228
-0.457
-0.229
0.0
0.457
3.738
-1.229
0.0
1.82
-0.909
-0.455
-0.455
-0.684
-0.912
0.0
0.456
1.595
0.91
-0.91
-1.367
0.228
0.684
0.0
0.228
-0.455
0.0
0.683
-0.228
0.228
0.0
2.046
0.454
0.0
0.0
-0.908
1.135
0.0
-0.454
0.0
0.454
-0.427
0.427
-0.227
0.0
0.0
0.0
0.0
-0.454
-0.227
0.227
-0.909
-0.227
0.682
-0.682
0.0
-0.91
0.0
0.228
0.228
0.682
0.0
0.0
-0.227
0.0
0.0
0.682
-0.909
0.0
-0.455
0.91
-0.682
0.0
-0.455
0.0
0.455
0.0
-0.228
-0.228
-0.455
0.0
-0.228
0.228
0.455
2.046
-0.454
-0.227
-0.909
0.455
0.0
0.227
0.454
-0.227
-0.227
-0.455
-0.683
0.228
0.0
-0.228
0.0
0.0
0.0
-0.455
0.228
0.91
0.455
0.0
-0.227
0.227
-0.455
0.227
0.0
0.0
0.0
-0.227
-0.455
0.0
0.0
-0.228
-0.683
-0.684
0.0
0.0
0.228
-0.228
-0.456
-0.456
-0.228
-0.228
0.228
-0.914
0.0
0.0
-0.457
0.0
-0.915
-0.458
-0.229
-0.229
0.0
-0.459
0.229
-1.147
-0.689
0.919
-0.23
1.377
0.229
0.687
-0.458
0.458
-0.458
-0.458
0.229
-0.229
0.0
0.0
0.229
-0.183
0.183
0.229
-0.229
0.229
0.687
-0.458
-0.229
0.458
-0.229
-0.229
0.0
-0.229
0.0
0.229
0.458
0.229
0.458
-0.229
0.0
0.0
0.229
-0.229
0.0
0.686
0.0
0.0
0.0
-0.686
-0.687
0.229
0.229
-0.458
0.0
-0.687
0.229
0.0
0.687
-0.229
0.229
-0.229
-0.229
-0.229
0.0
0.0
0.0
0.0
0.229
-0.229
0.229
-0.229
0.229
-0.229
0.0
0.0
0.0
0.0
0.0
0.0
-0.688
-0.459
0.459
0.0
0.0
0.688
-0.229
0.0
0.0
-0.459
0.459
-0.229
0.021
-0.25
0.0
0.688
0.458
1.373
0.0
0.0
-0.686
-0.229
-0.229
-0.458
-0.229
0.0
-0.688
0.656
0.261
0.0
0.0
-0.229
0.0
-0.458
-0.229
0.459
-0.688
-0.459
-0.23
0.459
0.0
-0.918
0.0
0.0
-0.46
0.0
-1.38
0.0
0.46
0.46
-0.69
0.92
-0.69
-0.46
-0.23
-1.383
0.231
-0.231
-0.923
-0.462
-0.231
0.231
-0.925
-0.204
0.204
0.925
0.231
0.0
-1.851
0.694
-0.694
-0.232
0.463
0.231
-0.463
0.926
-0.231
-0.231
0.463
-0.231
-0.463
0.231
-0.926
-0.695
0.695
-0.927
0.464
0.0
1.39
0.0
-0.463
-0.232
0.0
1.851
-0.925
0.925
0.231
0.0
0.231
0.0
0.0
0.462
0.692
0.231
0.231
-0.461
-0.231
0.0
-0.693
-0.231
0.0
0.0
0.0
-0.231
0.0
-1.156
-0.694
0.926
0.0
-0.694
-0.695
0.0
-0.464
-0.232
0.232
-0.464
0.927
-0.695
0.0
0.232
0.0
-0.232
-0.232
-0.232
0.0
0.232
0.232
0.464
0.463
-0.232
-0.232
0.093
0.139
0.0
0.463
0.232
-0.232
-0.663
-0.032
0.463
0.232
-0.232
0.0
0.463
0.463
0.231
0.925
0.231
0.231
0.462
0.692
-0.692
0.0
0.231
0.231
0.0
-0.231
-0.231
-0.231
0.692
-0.692
-0.462
0.693
0.231
0.0
0.0
-0.462
-0.231
-0.231
0.0
0.0
0.0
0.231
0.0
-1.618
0.463
0.925
0.693
-0.231
0.097
0.134
-1.617
2.309
3.911
-3.45
0.0
0.0
-0.461
-0.231
0.231
0.461
0.0
0.0
0.23
0.0
0.0
0.0
-0.23
0.921
-0.23
0.0
0.0
0.0
-0.922
0.922
0.23
0.92
-0.69
1.15
-0.46
0.69
-0.92
0.0
0.23
0.23
0.46
-0.23
0.0
-0.23
0.276
0.184
0.0
1.148
0.229
0.229
0.229
2.06
-1.602
-0.917
0.688
0.229
0.458
-1.604
-0.551
0.092
-0.919
0.46
-1.149
-0.23
-0.46
0.46
0.0
-0.23
-0.23
0.0
0.23
0.0
-0.23
-0.691
0.23
-0.23
-0.692
-0.231
-0.461
0.0
-0.231
1.614
0.0
0.0
0.0
-0.23
-0.231
-0.461
-0.692
-1.618
-0.463
0.463
0.463
-1.388
0.463
-0.463
-0.232
-0.232
0.278
0.88
-0.231
-0.926
0.463
-0.232
0.232
0.0
-0.232
-0.232
-0.695
0.0
1.159
0.0
0.232
-0.232
-0.695
0.927
-0.232
-0.695
-0.232
0.278
-0.742
0.232
-0.232
-0.232
-0.232
-0.464
0.232
0.0
1.392
0.232
-0.862
0.399
0.464
-0.464
0.464
0.0
-0.464
-0.232
-0.139
0.371
-0.464
-0.232
0.232
-0.696
0.232
0.232
0.696
0.0
-0.232
0.464
-0.232
-0.464
0.0
-0.116
0.116
0.0
-0.232
0.0
-0.696
0.0
0.0
-0.93
-0.698
-0.233
-0.466
1.164
-0.233
0.0
0.0
-0.931
-0.466
-0.933
-0.233
0.117
-0.35
0.0
-0.234
-0.701
0.234
0.234
0.234
-0.467
0.234
0.0
0.234
-0.701
0.234
0.467
0.234
0.233
0.0
0.233
-0.233
0.233
0.233
-0.233
0.467
-0.233
-0.233
0.467
0.233
0.0
-0.093
-0.14
-0.467
0.467
0.513
0.652
-0.233
-0.233
0.0
0.233
0.931
-0.233
0.465
0.0
0.233
0.93
0.232
-0.232
-1.627
-0.233
0.465
0.0
0.0
0.465
0.0
-0.465
0.233
0.0
0.233
-0.233
0.233
-0.465
0.0
0.233
-0.233
-0.465
-0.233
0.0
-0.233
0.233
0.233
-0.233
0.0
0.0
-0.466
0.699
0.698
0.0
0.0
0.465
-0.465
0.0
0.0
0.0
0.233
0.465
0.0
0.232
0.0
0.0
-0.465
0.297
-0.265
-0.033
0.232
0.0
-0.465
0.0
0.0
0.465
0.232
-0.232
-1.163
0.465
-0.465
-0.466
-0.233
-0.233
0.0
0.0
0.233
-0.233
0.0
0.0
0.0
0.233
-0.233
0.0
0.931
-0.466
-0.466
0.0
0.466
-0.233
0.233
0.0
-0.466
0.0
0.233
-0.466
0.233
-0.233
0.233
-0.233
-0.466
0.233
-0.233
0.233
0.233
0.0
0.0
-0.233
0.233
0.233
0.466
0.233
0.0
0.833
-0.6
0.0
0.465
-0.233
0.233
-0.233
0.233
0.465
0.0
0.0
0.648
-0.184
0.465
0.0
0.232
0.696
0.049
-0.049
0.0
0.0
0.464
0.927
0.0
-0.927
0.695
-0.232
0.232
-0.232
0.926
0.463
-0.463
-0.694
0.232
-0.463
0.509
-0.046
0.0
0.0
0.0
-0.463
0.0
0.463
-0.463
0.0
-0.232
-0.232
0.232
0.232
-0.232
0.926
-0.926
0.0
0.0
-0.464
0.464
-0.695
-0.232
0.0
-0.696
0.0
0.232
0.696
0.927
-6.746
3.031
2.556
0.464
-0.232
0.695
-0.927
-0.464
-1.394
0.0
-0.698
-0.233
1.86
-0.232
-0.232
-0.232
0.232
0.0
-0.232
0.0
-0.465
0.0
1.859
-1.161
1.161
-0.929
0.395
-1.092
0.697
-0.697
-1.163
0.233
-1.165
1.165
-1.165
-0.7
-0.233
0.233
1.166
0.233
1.164
-0.931
1.163
-0.465
0.93
-0.232
1.161
0.464
0.0
-0.232
-1.161
1.393
0.232
0.232
-0.232
-0.557
0.325
0.232
0.0
-0.696
0.928
-0.464
0.046
-0.111
-0.167
-0.464
0.696
1.854
1.156
-0.694
0.694
-1.62
0.926
0.231
0.0
0.0
-0.231
0.231
0.0
-0.231
0.231
0.231
0.231
0.0
-0.462
0.0
0.231
-0.231
0.231
0.0
0.231
-0.231
0.231
0.231
0.693
-0.462
-0.925
0.231
0.0
-0.694
0.231
0.0
0.231
0.0
0.0
-0.231
0.058
-0.058
0.463
0.0
0.0
-0.231
0.0
0.462
-0.231
0.0
0.231
-0.694
-0.694
0.463
0.231
0.463
-0.694
0.231
0.231
0.0
0.693
-1.619
-0.232
-0.927
0.927
-0.232
-1.159
-0.696
0.0
0.0
0.0
-0.232
-0.697
0.0
-0.698
-0.931
-0.699
0.0
-0.233
0.466
-0.233
0.466
-0.233
0.233
0.0
-0.233
-0.233
0.0
-0.466
0.0
0.0
0.233
0.0
0.0
-0.233
-0.233
0.467
0.0
0.233
-0.466
0.466
0.0
0.233
0.0
0.0
-0.9
0.201
-0.233
0.233
-1.167
-0.234
0.467
-0.701
0.0
0.0
0.0
0.234
-0.467
0.0
-0.234
0.234
0.0
0.0
-0.234
0.0
0.0
0.0
-0.234
0.0
0.234
0.935
-0.935
0.468
-0.468
-0.234
-0.468
-0.937
0.234
0.234
0.468
0.0
0.0
-0.234
-0.234
0.0
0.0
0.0
-0.469
0.469
0.0
0.0
0.234
0.0
0.234
0.0
0.0
0.0
0.234
-0.178
0.412
-0.234
0.234
0.468
0.234
0.033
-0.734
0.234
0.234
0.467
0.0
0.0
0.0
0.0
0.0
-0.234
0.467
0.234
-0.234
0.0
-0.467
0.467
0.0
0.0
0.0
-0.234
-0.234
0.0
-0.468
0.0
-0.234
-0.468
0.0
0.0
-0.234
-0.468
0.703
-0.234
0.0
-0.703
0.234
-0.234
0.0
-0.234
0.0
1.405
-0.468
0.234
0.468
-0.468
-0.339
-0.363
0.0
0.0
0.234
0.234
-0.468
0.937
0.0
0.0
-0.702
0.0
0.234
-0.468
0.468
-0.468
1.404
-0.234
0.0
-0.468
0.468
0.234
1.635
0.233
-0.794
0.093
0.234
0.233
0.0
0.0
0.7
-0.467
0.047
0.187
-0.7
-0.234
0.934
0.466
-0.7
-0.233
0.467
-0.233
0.0
0.0
0.0
-0.233
0.933
-0.466
-0.434
0.0
-0.033
0.467
0.0
-0.467
0.0
0.0
-0.233
-0.234
0.0
0.0
-0.467
0.0
0.0
0.0
-0.467
0.0
-0.234
0.0
0.0
-0.468
-0.234
-0.468
0.234
-0.234
0.234
-0.234
1.17
-1.17
2.105
0.0
0.234
0.7
0.0
0.7
1.165
-0.233
-0.699
0.0
0.233
0.0
0.233
0.0
-0.233
0.931
-0.931
-0.233
-0.233
-0.233
0.0
-0.467
-0.233
-0.701
0.0
0.0
0.234
0.467
0.0
0.0
-0.701
-0.234
-0.467
-1.404
1.404
-0.234
-0.702
0.702
0.468
1.635
2.562
0.465
0.465
1.16
0.464
-0.464
-1.16
-0.93
-1.629
0.0
0.0
1.164
-1.164
0.931
-0.233
-0.932
-0.233
-0.233
0.233
-1.447
0.514
0.933
1.398
0.0
0.0
0.0
-0.233
0.0
0.233
0.0
-1.164
-0.233
0.233
-0.233
-0.7
0.0
-0.233
0.7
-1.167
0.0
0.467
-0.701
-1.169
-0.374
0.374
0.234
-0.234
0.702
0.234
0.0
-0.701
0.468
-0.702
-0.234
1.87
0.933
-1.4
0.0
0.701
0.0
0.0
-0.233
0.233
0.0
1.166
-0.466
0.233
0.233
0.699
0.0
-0.932
0.466
0.0
-0.233
0.0
0.093
-0.093
-0.699
0.466
0.0
0.0
-0.933
0.0
-0.467
0.0
0.194
1.905
-0.466
0.233
-0.233
0.0
0.233
0.233
0.0
0.698
-0.233
-0.233
-0.373
-0.093
0.233
-0.373
0.0
0.373
-0.466
0.0
0.0
0.0
0.0
0.233
0.233
-0.466
0.0
-0.233
0.233
0.233
-0.466
0.233
-0.233
0.047
-0.047
0.0
-0.233
0.699
-0.233
0.233
-0.233
0.21
-0.909
-0.467
0.0
-0.233
0.233
0.467
-0.233
0.467
-0.233
-0.308
-0.126
0.201
0.0
0.0
-0.233
0.233
-0.233
0.467
0.466
-0.466
0.699
0.0
-0.233
0.233
-0.233
0.0
0.0
-0.466
0.233
-0.625
0.392
0.0
-0.233
-0.233
0.0
2.098
-1.398
0.0
-0.233
0.0
0.0
1.165
0.931
-0.931
0.698
0.0
1.163
-0.697
0.0
0.0
0.697
-0.465
-0.465
0.698
-0.232
-0.465
0.233
-0.931
-0.233
-0.699
0.932
1.396
-1.396
0.931
0.0
0.0
-0.233
-0.233
0.0
0.0
0.0
-0.698
0.466
-0.233
-0.233
0.0
0.0
0.0
0.0
0.0
0.233
1.396
-0.93
0.233
-0.233
0.0
0.0
0.0
0.0
-0.233
-0.233
0.0
0.0
0.047
1.117
-0.233
-0.931
-0.233
-0.699
0.233
-0.699
3.027
0.0
-2.327
0.0
0.0
0.0
0.932
0.0
0.0
0.0
0.465
-0.233
0.465
-0.465
0.233
0.0
-0.465
0.0
-0.466
0.233
0.233
-0.932
0.0
0.466
-0.233
0.931
0.465
-0.698
-0.233
-0.792
1.258
-0.466
-0.932
-0.233
0.233
0.233
-0.466
-0.233
0.047
-0.047
0.0
-0.233
0.0
0.233
-0.187
0.187
0.233
-0.233
0.0
-0.233
0.233
0.0
-0.233
0.0
-0.467
-0.234
0.0
0.0
-0.467
0.0
0.467
0.7
0.233
0.0
1.631
-0.699
0.699
0.0
-0.233
-0.932
-0.933
0.0
-0.233
0.0
1.4
0.466
0.233
0.0
-0.699
0.466
-0.233
-0.233
-0.466
-0.7
-0.233
0.0
0.233
0.233
0.7
0.233
0.0
0.466
0.466
0.0
0.0
0.0
-0.233
-0.699
1.397
-0.465
-1.165
0.0
0.699
-0.932
0.0
0.266
0.2
0.0
0.0
-0.466
-0.233
0.0
0.233
-0.467
-0.233
0.0
0.0
0.233
-0.7
0.0
0.234
-0.234
-0.234
0.0
0.234
-0.234
-0.935
0.0
0.0
0.0
-0.234
0.0
-0.234
0.468
0.43
-0.196
-0.234
-0.234
-0.468
0.0
0.234
-0.234
0.0
0.0
0.234
0.0
-0.421
0.421
-0.468
0.468
0.935
-0.702
-0.468
-0.234
0.234
0.0
-0.234
0.234
-0.468
3.506
-0.233
-0.233
-0.467
0.233
0.233
-0.7
-0.701
0.0
0.0
0.234
-0.234
-0.533
-1.808
0.234
0.703
-0.234
-0.234
0.234
-0.703
0.234
0.469
0.0
-0.703
0.469
0.468
0.234
0.702
0.468
-0.468
0.0
0.0
-0.234
0.04
0.194
0.0
1.169
1.167
0.0
-1.4
0.0
-0.234
0.0
-0.467
0.234
0.0
0.0
-0.468
0.468
-0.935
0.702
-0.468
-0.234
0.468
0.234
0.701
-0.234
0.047
-1.45
0.0
0.0
0.0
0.0
0.0
0.234
0.935
-0.702
-0.234
0.0
0.0
0.042
-0.234
-0.042
-0.234
-0.234
0.0
-0.469
-1.173
0.235
-1.409
0.47
1.408
-0.938
0.469
0.469
-1.878
-0.47
0.705
-0.47
-0.235
0.705
0.235
0.47
0.235
0.0
0.0
0.235
-0.235
0.235
-0.235
-0.704
0.235
-0.47
0.0
0.0
0.235
-0.235
-0.47
0.0
0.235
0.0
0.235
0.0
0.0
-0.47
0.0
-0.706
0.235
0.235
0.235
0.0
0.235
-0.47
0.0
0.0
0.0
-0.235
0.0
0.0
0.235
0.0
-0.235
0.235
-0.235
0.235
0.0
0.0
0.0
0.0
-0.235
0.235
-0.235
0.235
-0.706
0.235
0.0
0.235
-0.471
0.235
-0.235
-0.235
-0.942
-0.236
0.236
-0.236
-0.236
0.236
0.0
0.236
-0.236
0.707
0.236
0.471
-0.235
0.235
0.0
0.0
0.0
-0.706
0.0
-0.707
0.0
-0.236
0.0
-0.236
0.472
-0.236
0.236
0.0
0.236
0.942
-0.235
0.0
0.0
0.0
-0.943
-0.472
0.0
-0.708
-0.236
-0.709
1.181
-0.708
0.708
0.944
0.236
-0.236
0.236
-0.472
-0.472
0.472
0.0
0.0
-0.236
0.236
-0.472
0.236
0.0
-0.236
0.0
-0.236
0.236
0.472
0.236
0.283
-0.047
-0.707
0.236
0.0
0.0
0.236
0.0
0.0
0.0
0.0
0.0
-0.236
0.472
0.236
0.0
0.0
-0.236
0.471
0.471
-0.235
-0.471
-0.236
-0.203
-0.033
0.0
0.0
0.236
-0.236
0.471
0.0
0.236
-0.203
-0.033
0.0
0.0
0.0
0.0
0.0
0.236
0.0
-0.236
0.236
-0.236
-0.236
0.0
0.236
0.0
0.0
0.033
-0.033
0.236
-0.236
-0.471
0.236
0.0
0.0
0.236
-0.471
0.236
0.236
-0.236
-0.236
0.236
-0.236
-0.944
0.0
0.236
0.0
-0.236
0.0
-0.236
-0.236
0.0
0.0
-0.473
0.709
0.0
0.0
0.0
-0.236
0.0
0.0
-0.709
0.0
0.0
0.0
-0.473
-0.237
0.0
0.237
0.0
0.0
-0.237
0.237
0.0
0.0
-0.237
-0.71
-0.237
0.0
-0.441
0.204
-0.237
-0.237
0.0
-0.237
0.0
-0.474
0.474
0.237
0.948
0.0
0.237
0.0
0.473
0.237
-0.237
0.0
0.71
0.473
0.236
0.236
0.236
-1.181
0.0
0.047
-0.047
0.236
-0.203
-0.27
0.236
0.0
-0.946
-0.237
-0.237
0.237
-1.185
-0.949
-0.237
0.475
0.237
0.237
0.237
-0.474
0.237
-0.474
-0.237
-0.712
-0.437
0.437
0.238
-0.238
-0.238
-0.238
0.238
0.713
0.475
0.474
0.0
-0.237
0.474
0.237
0.0
0.237
0.0
0.474
0.473
-0.237
0.0
0.0
-0.237
-0.237
-1.185
-0.237
-0.475
0.949
-0.237
0.948
-0.474
-0.712
0.0
-1.187
-0.713
-2.144
0.715
0.0
0.0
0.715
0.0
0.952
-0.714
-0.953
0.715
1.665
0.712
-1.188
-0.238
-0.238
1.188
-0.713
-0.238
-0.714
-0.238
0.238
-0.238
0.238
-0.714
0.238
0.238
0.0
-0.238
0.238
0.238
1.189
0.713
0.237
-0.237
0.0
-0.713
0.238
0.0
-0.475
0.0
-0.238
0.238
-0.476
-0.714
0.0
0.476
0.238
-0.476
0.0
0.0
-0.476
-0.953
-0.477
0.0
0.239
0.477
0.238
0.0
1.666
0.475
-0.951
0.238
-0.476
0.476
-0.238
-0.238
0.238
0.238
0.0
0.0
-0.238
0.0
0.0
-0.238
0.238
0.0
-0.238
-0.238
0.476
-1.191
0.476
-0.238
0.0
0.0
0.0
-0.238
0.0
-0.238
-0.477
0.0
-0.239
0.477
0.238
-0.477
0.953
0.476
-0.476
0.714
0.0
0.0
0.0
0.0
0.0
-0.183
0.183
0.0
0.0
0.238
0.238
0.0
-0.238
0.238
-0.238
0.238
-0.238
0.238
0.0
0.0
0.0
-0.476
0.238
0.238
-0.238
0.0
0.0
0.238
0.0
0.0
0.0
0.238
0.238
-0.238
0.238
0.475
-1.427
0.476
-0.476
0.238
-0.714
-0.238
0.238
-0.238
0.0
0.0
-0.477
0.238
0.0
0.0
0.953
0.476
-0.476
0.238
0.0
-0.238
0.476
0.238
-0.238
0.0
0.238
0.713
-0.475
0.0
-0.476
-0.238
-0.238
0.238
0.951
0.0
-0.238
-0.476
0.951
0.95
-0.475
0.949
0.0
-0.474
0.0
0.474
-0.237
0.237
0.948
-0.237
0.0
0.0
0.0
0.237
0.0
-0.237
0.237
-0.948
0.474
-0.213
-0.261
-0.474
0.712
0.0
0.237
0.237
0.0
0.0
0.237
0.71
-0.237
-0.474
0.237
-0.474
0.237
0.0
-0.474
-0.237
0.237
-0.237
0.0
0.0
-0.237
0.237
0.237
0.0
-0.474
-0.237
0.948
0.237
0.237
-0.237
0.0
0.398
0.076
-0.237
0.0
-0.237
0.0
-0.237
0.0
0.0
0.237
-0.237
0.0
0.0
-0.237
-0.237
0.0
0.0
0.187
-0.424
-0.237
-0.237
-0.237
-0.475
0.237
0.949
0.711
-0.474
-0.237
0.0
0.0
0.237
0.474
0.0
0.474
0.0
0.237
0.946
-0.237
0.0
-0.237
0.0
-0.473
-0.237
-0.474
-0.171
-0.066
0.024
-0.024
0.0
0.0
0.948
-0.237
0.473
-0.473
0.0
0.473
0.237
0.0
-0.473
-0.44
0.743
0.17
0.237
-0.237
0.024
-0.024
-0.237
0.0
-0.237
0.0
-0.237
-0.237
-0.711
0.237
-0.711
0.474
-0.474
-0.475
-0.475
0.237
0.0
0.237
0.0
0.0
0.0
0.0
0.237
0.712
0.0
-0.237
0.237
0.0
0.0
-0.237
-0.237
0.237
-0.474
0.237
0.237
0.948
0.474
0.0
-0.474
-0.237
0.237
0.0
0.474
-0.237
0.0
0.71
0.237
0.0
-0.237
-0.237
0.0
0.0
0.237
-0.237
0.0
0.0
-0.237
-0.711
-0.237
-0.474
-0.237
0.0
0.0
0.0
0.474
0.237
0.0
0.237
-0.213
-0.024
0.474
-0.237
-0.237
0.237
-0.237
0.0
0.237
0.0
-0.237
-0.237
0.0
0.0
0.0
-0.712
-0.442
0.204
-0.712
0.238
-0.713
0.475
0.475
-4.285
-0.239
-0.239
-1.195
-0.239
-0.718
-0.479
-0.479
-0.24
0.48
0.24
0.0
0.24
0.0
0.0
0.24
0.957
0.0
-0.957
0.0
-0.24
0.0
-0.24
0.24
0.24
0.479
0.479
0.0
-0.239
-0.239
-0.479
0.0
0.239
-0.958
0.479
0.24
0.0
-0.479
-0.479
0.479
0.24
0.0
-0.24
0.551
0.646
-0.239
0.0
1.196
0.0
-0.239
-0.239
0.0
0.239
0.239
0.0
0.478
0.955
-0.477
0.954
0.715
0.0
0.476
0.238
0.476
0.238
1.426
-0.712
-0.951
0.033
0.0
0.205
0.0
-0.238
-0.238
0.0
0.0
0.0
-0.238
0.0
-0.714
0.238
-0.715
-0.715
0.0
0.0
1.192
0.238
0.476
0.476
-0.952
0.0
0.0
-0.715
0.238
-0.238
0.0
-0.238
0.0
0.0
0.715
-0.663
0.424
-0.238
0.238
0.238
0.0
0.0
0.476
0.238
-0.29
-0.424
0.238
0.238
-0.238
0.0
0.476
0.0
-0.238
-0.238
0.476
-0.238
0.0
-0.238
0.0
0.0
0.0
-0.238
-0.715
0.0
0.0
-0.477
0.0
-0.239
-0.239
0.716
-1.432
0.239
-0.239
-0.239
0.478
0.478
0.0
0.239
0.239
0.477
0.0
-0.238
-0.239
-0.955
0.0
0.955
0.0
0.0
-0.955
0.478
0.239
0.239
0.0
0.239
0.238
0.0
0.477
0.953
-0.714
-0.214
0.453
0.714
-0.952
0.476
-0.238
0.238
0.0
-0.238
0.238
0.0
0.476
-0.714
0.0
0.238
0.238
-0.429
0.429
0.0
0.238
-0.476
0.0
0.0
0.0
0.0
0.0
-0.238
0.714
-0.238
-0.238
-0.238
0.0
0.0
-0.476
0.0
0.0
0.0
0.0
0.0
0.0
0.238
-0.238
-0.238
-0.477
-0.239
-0.477
0.0
0.477
0.954
0.0
0.0
1.191
-1.191
-0.677
-0.038
0.0
-0.239
0.239
0.0
-0.239
0.477
-0.238
-0.477
0.0
-0.716
0.239
0.477
0.239
0.715
-1.193
0.0
0.0
1.193
-0.477
0.477
0.477
-0.477
0.0
0.238
0.238
0.048
-0.524
-0.715
0.715
-0.477
0.0
0.715
0.0
0.238
0.476
0.0
0.0
-0.238
-0.238
0.476
-0.476
-0.238
0.0
0.0
-0.715
0.0
-0.477
0.239
-0.239
0.239
-0.716
-0.239
0.0
0.716
0.0
-0.955
0.239
0.0
0.478
0.0
0.0
-0.716
0.0
-0.239
0.024
0.931
0.0
-0.239
-0.956
0.239
-0.717
0.0
0.0
0.0
0.0
-0.239
0.0
0.239
0.0
-1.197
0.718
-0.718
0.958
0.0
0.478
1.434
0.239
0.0
-1.433
0.478
0.955
-0.239
-0.478
-0.239
0.478
-0.478
-1.195
0.239
-0.479
0.479
-0.718
0.239
-0.239
0.0
0.239
0.263
-0.024
0.0
0.0
0.0
-0.239
0.0
0.479
0.239
-0.239
-0.239
-0.239
-0.479
-0.24
-0.24
0.0
-0.24
0.719
-0.719
0.24
-0.24
-0.24
0.0
0.24
0.0
0.0
0.0
-0.24
0.0
0.0
0.479
-0.479
-0.48
-0.24
-0.24
0.0
0.24
-0.48
0.24
-0.24
-0.24
0.0
0.24
-0.24
0.0
0.24
0.0
-0.24
0.0
0.24
-0.24
0.96
-0.24
-0.96
0.24
0.0
-0.481
-0.24
0.0
0.0
-0.481
-0.481
-0.722
0.482
0.0
4.322
-0.479
-0.479
0.479
0.0
0.479
0.718
0.239
-0.239
-0.239
-0.239
-0.239
0.239
0.239
-0.239
0.0
0.239
0.239
0.0
0.0
0.0
-0.239
-0.718
-1.199
0.0
0.0
0.48
0.0
0.479
1.197
-0.239
-0.479
0.479
-0.958
0.24
0.24
0.718
0.239
0.478
-0.717
0.478
-0.957
-0.479
1.675
-1.436
0.239
-0.239
0.239
-0.479
0.718
0.479
0.0
0.956
-0.239
0.239
0.239
0.0
0.0
-0.239
0.239
0.239
0.0
0.0
0.0
-0.717
0.239
-0.239
0.0
0.0
0.0
-0.478
-0.478
-1.677
-0.24
0.719
-0.479
-0.24
0.48
0.0
0.0
-0.48
-0.24
-0.24
-1.441
-0.722
0.241
0.0
0.481
0.721
-0.24
0.72
-0.48
-0.481
-0.24
0.24
-0.481
0.24
-0.481
-0.481
-0.482
0.0
-0.241
0.722
-0.722
0.0
0.482
0.0
-0.241
0.241
0.241
0.241
0.241
0.241
0.0
-1.444
0.482
-0.207
0.448
-0.241
0.241
-0.482
0.482
-0.241
0.0
0.0
-0.482
0.241
0.0
-0.241
0.0
0.0
0.241
-0.241
0.0
-0.241
0.0
-0.482
0.0
0.241
0.0
-0.188
0.188
0.0
-0.965
0.0
0.0
0.241
0.0
-0.483
0.0
0.0
0.241
-0.483
0.241
0.241
-0.241
0.241
-0.241
0.241
0.241
0.0
0.0
-0.241
0.034
0.0
-0.034
0.241
-0.241
0.241
0.241
0.0
-0.241
0.0
0.0
-0.483
0.0
0.0
0.0
0.0
-0.241
-0.967
-0.726
0.0
0.484
0.242
-0.242
0.0
0.242
-0.484
0.0
0.242
0.0
0.0
-0.242
0.242
-0.242
0.242
-0.242
0.0
-0.242
-0.242
0.0
0.0
0.0
0.0
-0.242
0.242
-0.242
-0.242
0.0
0.242
0.0
0.0
0.0
0.242
-0.242
-0.242
0.242
0.242
0.0
-0.242
-0.242
0.242
0.0
0.242
-0.484
-0.242
0.727
-0.727
0.484
-0.242
0.0
-0.242
0.0
0.0
0.242
-0.242
0.0
0.0
-0.242
0.242
0.242
-0.242
0.242
0.242
-0.484
0.242
-0.242
0.0
0.0
0.0
0.0
0.0
0.0
-0.242
0.0
0.0
0.0
-0.242
0.0
-0.242
-0.485
0.0
0.0
-0.243
-0.243
0.0
0.0
-0.243
0.0
0.0
-0.204
-0.282
-0.486
0.0
-0.243
0.0
0.972
0.0
0.243
0.0
0.0
0.0
0.0
0.053
0.189
0.243
0.243
0.243
-0.243
0.0
0.0
0.024
-0.024
0.0
0.0
0.243
-0.243
0.0
0.0
0.0
0.0
0.0
0.0
0.0
0.243
-0.243
0.243
-0.243
0.243
-0.485
0.485
-0.243
0.0
0.0
0.0
0.0
-0.243
-0.243
0.0
-0.486
0.0
0.0
0.0
0.486
0.0
0.0
0.0
0.0
0.243
0.243
0.0
0.243
-0.243
0.0
-0.243
-0.243
0.0
0.0
-0.243
0.0
0.0
0.0
-0.243
0.243
0.0
-0.243
0.243
0.0
0.0
-0.243
0.243
-0.486
0.0
0.243
0.243
0.243
0.728
0.0
0.0
0.243
0.242
0.0
-0.242
0.0
-0.728
0.485
-0.243
0.0
0.243
0.243
0.727
0.727
0.242
-0.726
0.0
0.0
0.0
0.242
0.484
0.242
0.725
0.0
0.242
0.0
0.024
-0.024
0.483
0.0
1.448
0.0
0.482
1.204
1.922
1.678
2.152
2.147
0.714
0.951
0.238
0.238
-0.238
0.713
-0.259
0.259
1.66
-1.423
0.0
-0.475
-3.094
-0.954
0.0
-0.239
-0.191
-0.048
-0.956
1.434
0.239
0.477
-1.432
-0.956
2.865
-1.67
1.67
0.715
0.238
0.0
-1.191
-0.954
1.193
0.238
-0.715
-0.477
-0.239
0.0
0.0
-0.716
0.239
-0.717
0.0
0.239
-0.239
0.0
-0.478
0.0
0.0
-0.239
-0.239
-1.677
-0.72
0.48
0.48
0.0
0.24
0.479
1.197
-0.957
-0.479
0.24
0.958
0.0
-0.383
-0.096
0.0
0.479
-0.239
0.0
0.0
-0.479
0.239
0.0
-0.958
0.0
0.24
-0.24
-0.719
0.0
-0.446
0.206
0.0
-0.24
-0.24
-0.24
-0.24
0.0
0.24
-0.24
0.0
0.0
-0.481
-0.24
0.24
0.481
-0.24
0.24
0.24
0.0
-0.481
0.481
0.72
0.0
0.0
0.0
-0.24
0.0
-0.48
-0.24
-0.24
0.0
0.24
0.0
0.24
0.24
-0.24
0.48
0.0
-0.24
-0.24
0.24
0.0
0.0
0.48
0.0
0.0
-0.24
0.0
0.24
-0.24
-0.24
0.0
-0.48
-0.24
0.0
0.0
0.24
0.24
-0.481
-0.962
0.481
-0.241
-0.241
-0.241
0.0
0.0
-0.722
0.241
0.482
0.0
-0.241
-0.241
-0.241
0.0
-0.482
0.241
0.241
-0.241
-0.482
0.241
-0.241
-0.241
-0.241
0.723
0.0
0.0
-0.482
-0.241
0.0
0.0
0.965
-0.965
0.482
-0.241
0.241
-0.241
-0.483
0.0
-0.241
0.0
1.206
-0.241
-0.241
0.241
-0.241
0.0
0.0
0.0
0.482
0.0
0.0
0.0
0.0
-0.482
-0.212
1.417
-0.241
0.0
-0.241
-0.723
0.964
-0.482
0.482
-0.964
0.241
0.241
0.0
0.0
-0.482
-0.241
0.723
-0.965
0.483
-0.724
0.0
0.241
-0.241
0.724
0.723
-1.206
0.0
0.724
-0.241
0.0
0.0
-0.241
0.0
0.482
0.0
0.964
0.241
-0.482
0.482
0.481
0.241
0.481
0.0
0.0
0.24
-0.24
0.481
0.72
0.0
0.48
0.0
0.0
0.324
-0.084
-0.24
-1.2
0.24
0.48
0.48
0.24
0.48
0.479
0.24
0.0
0.718
-0.958
0.0
-0.719
-0.24
0.0
-0.189
-0.29
0.0
0.0
0.24
-0.48
0.24
-0.48
-0.24
-0.24
0.0
0.48
0.24
1.199
-0.48
0.0
-0.48
0.0
0.48
-0.48
0.0
-0.48
-0.48
-0.481
0.961
-0.48
0.0
0.0
0.0
0.24
0.0
-0.24
0.0
0.24
0.0
-0.24
-0.24
0.24
0.24
-0.24
0.0
0.0
0.0
0.24
0.0
0.48
-0.48
0.0
0.0
0.0
-0.24
0.0
0.24
-0.721
0.0
-0.24
-0.722
-0.034
-0.207
-0.482
0.0
0.482
0.0
0.0
-0.448
-1.239
0.241
1.205
-0.414
0.414
1.203
0.24
-0.24
0.0
-0.241
0.0
0.0
0.481
-0.481
0.241
-0.722
0.0
-0.722
0.482
0.52
-0.038
-0.481
0.0
-0.241
0.722
0.481
-0.241
0.721
0.0
0.24
-0.673
0.192
-0.24
0.721
-0.24
0.0
-0.24
-0.24
-0.241
-0.722
-0.241
-0.482
1.204
0.241
-0.963
0.0
0.722
-0.481
0.241
-0.241
0.0
0.0
5.04
-2.156
-2.643
0.481
1.682
0.24
-2.163
-0.963
0.241
0.0
-0.241
-2.896
1.691
-0.483
-1.208
-1.21
1.21
0.725
-1.935
-0.242
1.452
1.208
-0.483
0.242
0.965
-0.152
-1.78
0.967
0.241
0.724
-0.241
-0.483
0.0
0.724
0.0
0.482
0.723
0.241
0.962
0.24
0.24
-1.684
0.241
0.722
0.0
-0.481
0.0
-0.241
0.308
-0.549
-0.723
0.241
0.0
0.241
1.444
0.0
-0.722
0.0
-0.241
0.241
0.0
0.962
0.0
-0.24
-0.183
0.279
-0.096
0.0
-0.241
-0.241
-0.481
0.241
0.241
0.241
0.0
0.481
-0.24
-0.241
0.409
0.072
0.24
0.0
0.0
0.481
-0.481
0.0
0.0
0.0
-0.24
0.24
-0.721
-0.481
0.241
-0.241
0.0
0.0
-0.482
-0.241
0.0
0.482
-0.241
-0.241
0.963
0.481
-0.241
0.481
0.961
0.0
0.48
-0.24
0.0
0.24
0.0
0.24
0.719
0.24
0.0
-0.24
-0.48
-0.72
0.96
0.24
0.0
0.24
0.719
-0.958
-0.24
0.24
-0.48
0.0
0.0
0.0
0.719
-0.24
-0.24
0.24
-0.719
0.24
-0.48
0.0
0.0
0.0
0.24
0.24
0.0
-0.72
-0.24
0.0
0.0
0.24
-1.201
-1.203
-1.687
0.482
-0.482
0.241
-0.241
-0.241
0.241
-0.483
0.483
0.241
-0.724
0.241
0.0
-0.241
0.0
0.0
0.0
0.0
0.0
0.0
0.483
0.241
-0.483
0.241
-0.483
0.0
-0.241
-0.242
-0.242
0.242
0.242
1.207
0.0
-0.241
0.0
-0.724
0.724
0.0
0.0
-0.724
-0.241
-0.967
0.725
0.483
0.483
0.0
-0.241
0.724
-0.241
-0.207
0.449
-0.241
0.0
0.0
0.241
-1.448
0.0
-0.242
0.483
0.241
-0.241
0.0
-0.967
0.725
-0.967
0.0
0.29
-0.048
-0.242
-0.484
0.726
-0.726
0.242
-0.484
0.242
0.0
0.0
0.0
-0.484
0.0
0.242
-1.211
0.485
0.0
0.242
0.242
-0.242
0.242
0.0
0.048
-0.048
0.968
0.484
-0.967
0.0
-0.14
0.14
-0.242
0.242
0.0
0.726
0.242
0.0
0.483
0.0
0.242
-0.242
0.483
0.0
0.0
0.241
0.0
-0.241
0.0
-0.241
0.0
0.241
-0.483
-0.483
-0.242
0.0
0.242
-0.484
0.242
-0.968
0.0
0.242
-0.242
0.0
-0.242
0.0
0.484
0.242
-0.329
0.087
-0.242
-0.242
0.0
0.0
0.968
1.45
0.483
0.0
0.723
-0.723
0.0
0.723
0.482
0.0
0.0
0.241
0.0
0.0
-0.241
0.241
0.0
0.482
-0.193
-0.289
-0.241
0.241
-0.241
0.0
0.241
-0.241
0.0
-0.964
-0.241
0.241
-0.241
-0.14
1.345
-0.482
0.0
0.241
0.0
0.241
0.482
-0.482
-0.241
0.241
0.0
0.241
-0.241
-0.482
0.723
-0.482
-0.241
-0.723
-0.483
-0.483
0.048
-0.532
0.0
-0.242
-0.484
-0.242
-0.242
0.242
1.209
0.242
0.483
0.145
0.338
-0.241
0.0
-0.241
0.241
-0.241
0.0
0.483
-0.966
-0.242
0.483
-0.483
-0.483
0.0
-0.726
0.0
0.0
0.0
0.0
0.0
0.0
0.967
0.725
0.241
0.483
-0.483
0.965
0.482
0.241
0.0
0.241
0.241
0.241
0.0
-0.482
0.722
0.241
3.121
-1.679
-0.48
3.596
0.0
-0.239
0.0
0.0
-0.958
0.958
0.0
-0.958
0.479
0.239
0.479
0.956
0.716
0.716
2.619
1.188
0.237
1.659
2.601
1.886
1.647
-1.176
1.411
-0.47
0.235
0.235
-0.705
-0.235
-0.235
-0.471
-0.942
0.942
-0.235
-1.65
-0.945
-0.709
-0.71
0.473
1.418
-0.236
0.236
0.708
0.236
0.236
0.0
-0.236
-0.944
-0.472
0.0
0.0
0.236
0.472
0.236
0.943
-1.888
2.124
0.0
1.177
0.63
0.075
0.47
1.174
-0.704
2.345
3.271
0.466
0.233
0.233
0.0
0.698
1.163
0.0
-1.163
1.163
-0.465
0.697
0.232
-0.232
-0.93
-0.465
0.0
0.233
0.0
0.465
0.465
0.0
-0.697
-0.233
0.0
-0.233
0.465
-0.465
-1.164
-0.466
0.699
0.233
-0.233
0.0
0.233
0.0
-0.233
0.0
0.699
0.465
0.0
0.0
0.0
0.0
-0.233
0.0
-0.41
0.177
0.0
0.233
0.0
-0.233
-0.233
0.233
0.0
-0.233
0.0
0.233
-0.466
0.233
0.0
0.466
0.0
0.465
-0.931
0.0
0.233
0.233
-0.233
0.233
0.233
-0.465
0.0
0.233
0.0
0.465
0.93
-0.232
-0.428
-0.037
-0.465
0.0
-0.233
0.0
-0.233
0.465
0.0
0.0
-0.931
1.396
-0.465
0.93
0.929
-0.464
-0.232
-0.232
-0.232
0.0
-0.033
0.497
-0.232
0.929
0.0
0.0
0.232
0.232
1.622
0.926
-0.231
0.231
-0.463
0.231
0.0
0.0
0.463
-0.231
0.693
0.0
-0.462
0.924
-1.85
-0.463
0.232
-0.232
0.232
0.0
0.0
0.231
0.463
0.0
0.0
0.0
-0.463
0.0
0.231
0.0
0.0
-0.231
0.231
-0.694
-1.855
0.464
-0.232
-0.929
-0.93
0.465
0.697
0.0
0.929
-0.464
-1.394
0.0
0.0
-0.465
0.0
-0.465
-0.233
-0.699
0.233
-1.399
0.233
-0.467
0.233
-0.233
0.0
0.0
-0.467
0.0
0.234
0.0
-0.234
0.033
-0.033
-0.467
0.467
0.934
-0.467
0.933
-0.233
-1.167
-0.935
-1.17
0.0
0.234
-0.234
-1.172
-0.704
0.704
-0.235
0.235
-0.704
0.469
0.0
0.469
-0.469
0.235
1.64
0.468
-0.702
-0.703
0.0
-0.234
0.234
0.0
0.469
-0.234
-0.234
0.0
1.171
0.468
-0.234
0.468
1.168
-0.467
-0.467
-0.468
-0.234
-0.234
-0.468
0.702
0.468
-0.936
-0.468
-0.234
0.468
-0.234
0.234
-0.234
0.468
0.0
0.234
0.468
-0.702
-1.64
0.703
-0.469
0.234
0.0
-0.234
0.0
-0.704
-0.235
0.235
-0.235
-0.235
-0.705
0.0
-0.235
0.0
0.235
0.0
-1.176
0.706
0.47
-0.235
0.0
0.705
-1.411
0.235
0.705
-0.941
-2.121
0.943
0.707
0.706
0.0
0.47
-1.647
-3.068
0.0
0.236
-1.657
1.42
-0.71
-0.947
0.0
0.947
-0.237
0.0
0.71
0.237
0.236
0.473
0.708
-0.472
0.236
0.269
0.203
-0.038
-0.198
0.236
0.0
0.0
0.708
0.471
0.433
0.273
-0.235
0.235
0.235
-0.235
-0.235
0.235
-0.235
0.235
0.235
0.235
0.0
0.0
-0.235
-0.471
1.177
-0.235
-0.471
-0.471
-0.943
-0.472
-0.472
-0.236
-4.499
2.371
0.473
2.127
2.827
1.175
-2.352
-0.707
-0.943
0.519
0.189
0.0
0.471
-1.179
3.062
0.0
0.0
1.409
-3.057
1.412
-1.412
-1.415
-2.363
-0.473
-1.897
0.712
-0.474
0.0
1.659
0.0
0.237
0.237
0.0
-0.71
0.805
-1.042
-0.948
1.896
0.0
0.473
0.709
-0.236
0.236
-0.473
0.0
0.0
0.0
0.0
-0.473
0.0
-0.237
-0.237
0.237
-0.237
0.237
0.237
0.237
0.0
0.473
-0.038
0.038
0.0
-0.473
0.0
-0.237
0.0
0.0
0.0
1.182
0.708
0.0
-1.181
0.236
0.709
0.0
-1.418
0.946
0.236
-0.236
0.708
0.236
0.236
0.943
-0.471
-0.236
0.0
-0.236
0.0
-0.236
-1.89
-0.71
1.419
-0.473
-0.237
1.182
-0.709
0.0
0.236
-0.946
0.237
-0.71
0.0
-0.237
0.0
0.0
-0.237
-0.237
0.0
-0.474
-1.424
0.712
0.474
0.0
0.0
-0.237
0.0
0.0
0.0
1.422
0.0
0.0
-0.948
-0.237
-0.237
-0.427
-0.522
-0.428
0.19
0.0
-0.238
0.0
0.0
0.0
0.238
0.0
0.0
0.0
1.187
0.0
0.237
0.0
1.422
-0.237
0.0
-0.474
-0.237
0.711
-0.237
0.0
-0.474
-0.711
-0.237
0.0
-0.712
0.0
0.237
-0.19
0.19
-0.475
0.271
-0.271
0.646
-0.171
0.0
0.712
0.0
-0.712
0.237
-0.475
-0.238
0.712
-0.95
0.238
0.475
-0.713
-0.475
0.0
0.0
0.0
0.238
-0.238
-0.238
0.285
0.19
0.238
-0.238
0.0
0.0
0.0
0.475
0.475
0.0
0.237
-0.237
0.712
-0.237
0.0
0.474
0.474
0.237
-0.237
0.711
0.0
0.237
0.0
-0.474
-0.711
0.0
-0.474
0.237
-0.237
0.202
0.036
-0.237
0.474
2.131
0.0
0.709
-0.236
-0.709
-0.237
0.473
-1.42
0.237
0.237
0.473
0.71
0.0
-1.183
0.0
0.0
0.71
0.0
0.709
0.236
1.652
-0.944
-1.181
-0.473
-0.473
0.473
0.0
-1.657
1.657
0.237
-0.71
-2.133
1.423
-0.237
1.184
0.237
0.0
-0.473
0.71
1.181
0.472
-0.472
-0.472
-0.236
-0.473
-0.237
1.418
0.708
-0.236
-1.181
0.709
0.0
0.472
-0.113
-1.068
0.0
-0.473
0.993
0.189
-0.709
-0.236
-0.236
0.236
0.0
0.236
-0.236
-0.473
0.0
0.0
0.0
-0.237
0.946
0.0
0.709
0.0
-0.236
0.472
0.944
1.649
-1.177
-0.236
0.0
0.236
0.236
0.0
-1.415
0.236
0.943
-0.707
-0.472
0.0
-0.472
0.708
-0.236
0.472
0.236
0.236
-0.236
0.236
0.0
0.0
-0.236
-0.236
0.047
-0.047
0.236
-0.472
-0.236
0.236
1.65
-0.235
-0.943
-0.708
0.472
0.472
-0.236
-0.472
0.707
-0.236
-0.472
0.943
0.236
-0.471
-0.236
-1.18
0.472
0.236
0.236
0.047
-0.283
0.472
0.0
-0.236
0.0
-0.944
-1.181
-0.473
-0.71
0.237
-0.474
-0.474
-0.474
-1.187
0.0
0.475
-0.237
0.0
-0.237
0.237
-0.237
0.237
-0.071
-0.166
0.237
0.0
0.237
-0.475
0.237
0.237
0.0
-0.237
0.712
-0.204
0.441
-0.237
0.0
0.237
0.237
-0.237
0.237
0.711
0.0
-0.237
-0.948
-1.662
0.713
-0.238
0.238
3.555
-3.08
-0.237
-0.475
0.712
0.0
0.712
-0.712
0.949
-0.474
0.0
0.0
-0.237
0.0
-0.95
0.0
-0.238
0.238
-0.238
0.0
-1.903
0.952
0.476
0.238
-0.476
-0.476
-1.429
0.238
0.0
-0.477
0.0
0.715
0.238
-0.238
0.0
0.0
-0.238
0.0
0.0
-0.238
0.715
0.0
0.238
-0.238
1.428
-0.238
0.238
0.0
0.0
0.0
-0.238
1.188
-0.238
0.238
0.0
0.0
0.0
0.0
-0.238
0.0
0.0
1.424
-0.474
0.0
0.0
0.237
-0.237
0.474
-0.237
0.0
0.474
0.237
0.0
0.0
0.0
0.237
0.474
-0.474
0.237
0.237
0.0
0.473
1.183
0.0
0.047
-0.047
-0.473
0.0
0.0
0.709
0.0
0.472
0.0
0.0
0.0
0.708
-0.472
0.236
0.0
0.0
0.0
-0.236
-0.236
0.236
-0.236
0.0
-2.365
0.947
0.0
0.237
-0.237
0.473
-2.13
0.237
0.237
0.0
0.0
-0.237
-0.237
-0.237
-0.237
0.237
-0.474
0.474
0.0
-0.237
0.237
-0.474
0.0
0.237
0.237
0.0
-0.474
-0.237
0.0
0.237
0.0
-0.475
-0.95
-0.238
0.0
0.0
0.238
0.0
0.0
0.0
0.238
0.238
0.237
0.237
0.0
-0.237
0.0
0.0
0.0
-0.237
0.237
0.237
0.0
-0.475
0.475
0.0
-0.237
0.0
0.237
0.0
-0.237
0.0
0.0
0.0
0.0
0.0
0.0
0.0
0.0
0.0
0.237
0.0
0.0
0.0
0.0
0.0
0.0
-0.475
0.0
-0.209
-0.029
0.0
0.238
0.0
0.0
0.0
-0.238
-0.238
0.0
-0.238
0.238
-0.238
1.188
-0.237
0.0
0.0
0.0
0.0
0.0
0.0
0.237
0.0
0.0
0.712
0.237
0.237
0.0
-0.237
0.0
0.0
0.0
0.0
0.711
0.237
0.0
0.473
0.0
0.0
0.0
-0.473
0.237
-0.474
0.237
0.0
-0.237
0.237
-0.237
-0.237
0.0
-0.237
0.0
-0.237
0.0
0.237
0.0
0.0
0.474
0.0
-0.237
0.237
0.0
0.237
0.0
0.038
-0.038
0.237
0.237
0.473
-0.237
0.0
0.0
0.946
0.0
0.0
0.0
0.0
0.0
0.473
-0.236
0.0
0.236
-0.236
-0.236
0.0
0.0
0.0
0.0
-0.236
0.0
-0.473
-0.237
0.0
0.473
-0.237
0.0
0.237
0.0
0.0
0.0
0.0
0.0
0.0
1.181
0.236
0.236
0.33
0.613
0.471
0.942
-0.235
-0.706
-0.707
-0.708
-0.236
-0.708
-0.236
-0.236
-0.236
0.0
0.236
0.236
0.473
0.0
-0.236
-0.236
0.0
0.236
0.236
0.0
-0.236
0.236
-0.236
0.0
0.0
0.472
-0.236
0.472
-0.236
-0.236
0.0
-0.236
0.236
0.236
-0.236
0.236
-0.236
0.236
0.0
0.0
-0.236
0.0
0.236
0.0
0.0
0.0
0.0
0.236
0.0
0.0
-0.236
0.236
-0.189
-0.047
0.0
0.0
0.0
0.236
-0.472
0.0
0.0
0.0
0.708
0.0
0.0
-0.472
0.0
-0.236
0.0
0.472
-0.472
0.0
-0.236
0.0
-0.236
-0.473
-1.183
0.71
0.0
0.237
0.568
0.142
0.473
0.0
0.0
0.0
-0.236
0.236
-1.418
0.0
-4.032
-1.428
-1.192
0.239
-0.239
0.0
-2.15
2.15
-0.716
0.0
0.0
-0.478
-1.195
-0.958
0.24
-0.719
-0.48
0.0
0.0
0.48
-0.719
0.24
-2.883
1.443
-0.24
0.24
2.878
1.435
1.194
0.239
-0.955
-1.195
-0.479
0.957
0.239
0.0
0.0
0.0
0.0
0.239
0.478
0.716
2.144
0.476
0.238
0.475
0.0
0.712
0.712
-1.187
0.237
0.949
-0.712
-0.712
0.0
0.238
-0.238
-0.713
0.285
-0.761
-0.238
0.238
-1.191
-0.238
-0.238
1.667
-0.952
0.0
0.0
-0.238
-0.715
-0.477
-0.716
-0.478
0.717
-0.239
0.955
0.477
-0.716
-0.239
0.0
0.0
0.0
0.239
0.0
0.0
0.239
-0.477
0.477
-0.239
0.477
0.953
-0.715
0.0
0.0
-0.238
0.0
2.381
0.285
-0.048
0.713
0.0
0.0
-0.238
0.238
-0.204
-0.033
0.0
0.0
-0.475
-0.238
-0.238
-0.238
-0.238
0.238
0.238
0.0
0.0
0.0
-0.238
0.0
0.0
-0.409
-0.305
-0.476
-0.238
1.191
0.238
-0.952
0.952
-0.238
0.476
0.0
0.0
0.0
0.0
0.0
-0.714
0.476
0.476
0.713
0.0
-0.951
0.0
0.0
0.0
0.0
0.238
-0.238
0.238
0.475
-0.045
-0.43
0.238
-0.476
0.238
-0.238
-0.238
0.238
-0.238
-0.238
-0.238
0.0
0.714
0.0
0.713
-0.238
-0.713
0.238
-0.238
0.476
0.238
-0.238
0.0
0.0
0.238
0.0
0.0
0.0
0.0
-0.419
0.181
0.0
0.238
0.0
0.475
-0.238
-0.238
0.475
0.0
0.238
0.0
-0.475
0.475
1.187
-0.237
0.0
0.0
0.0
0.0
0.0
0.237
0.0
0.0
-0.237
0.0
0.237
0.948
0.237
0.473
0.0
-0.237
-0.474
0.237
0.947
0.237
-0.473
-0.237
0.473
-0.473
-0.237
-0.379
0.379
-0.237
-0.474
0.0
0.237
-0.948
-0.237
-0.237
0.0
0.237
0.474
0.0
-0.237
-0.712
-0.712
0.0
-0.238
0.0
0.0
0.238
0.95
-0.712
-0.238
-0.238
-0.238
0.0
0.238
-0.238
0.285
0.903
0.949
0.0
0.0
0.237
0.237
0.0
0.0
0.0
0.0
0.0
0.0
0.0
0.0
0.0
0.237
-0.237
0.474
-0.237
-0.237
-0.232
0.469
0.0
-0.237
0.0
0.711
0.237
0.473
0.237
-0.237
0.0
-0.237
0.237
0.0
-0.473
0.0
0.237
0.237
-0.237
0.0
0.237
0.0
0.0
0.0
-0.473
0.71
-0.237
0.0
0.0
0.0
0.0
0.473
-0.236
0.236
-0.71
0.0
0.0
0.0
0.0
0.946
-0.946
0.0
1.182
0.0
-0.473
-0.473
0.237
0.236
-0.946
0.0
0.0
-0.237
0.237
0.0
0.71
-0.473
0.237
-0.237
0.473
-0.71
0.237
0.0
0.0
0.71
0.236
-0.709
0.473
-0.236
-0.237
0.237
0.709
-0.236
0.473
0.236
0.236
0.0
0.944
0.471
1.413
-1.177
0.0
0.0
-0.236
0.0
0.236
-0.707
0.0
0.0
-0.472
0.236
0.0
-0.236
-1.18
-0.946
-0.237
0.71
0.0
-0.473
0.0
-0.237
-0.473
-0.237
-0.948
-0.712
0.0
-0.237
0.0
-0.237
-0.237
0.0
-0.238
0.0
0.0
0.0
0.238
0.0
0.237
-0.237
0.237
0.0
0.0
2.608
0.71
0.709
-1.419
-1.421
0.0
0.948
-1.897
3.08
-2.843
-0.712
1.424
-1.899
0.475
-0.951
1.188
1.66
-0.474
0.237
1.184
-1.184
0.948
-0.948
0.0
1.184
1.419
1.416
-0.944
1.887
-2.123
0.0
0.944
0.236
2.59
-0.47
-2.828
-0.708
0.0
0.236
0.0
0.708
-0.472
0.236
-0.472
0.0
-0.236
-1.182
0.028
-0.028
1.182
0.0
-0.946
-0.947
0.0
0.947
0.0
-1.184
0.237
0.0
0.0
0.0
0.473
-0.237
0.71
-0.71
0.0
0.71
0.709
0.473
-0.473
-0.473
0.236
-0.71
0.71
-0.236
-0.473
0.0
-0.237
0.237
0.0
-0.237
0.237
0.473
0.236
-0.236
0.0
-0.625
0.861
0.0
-0.71
-0.71
0.473
0.71
0.0
-0.473
0.237
0.237
-0.237
0.0
0.473
-0.236
0.0
0.038
-0.038
-0.473
0.0
0.237
0.0
-0.947
-0.474
0.474
0.237
0.473
-0.237
-0.237
0.237
-0.473
-0.237
1.184
0.237
-0.71
0.0
0.0
0.0
0.71
0.0
-0.71
0.237
-0.627
-0.557
-0.237
0.237
-0.474
0.0
-0.474
-0.237
0.474
0.0
0.237
-0.237
0.237
0.711
-0.237
-0.237
0.0
0.0
0.0
-0.237
0.0
-0.949
0.475
0.0
-0.19
0.901
0.216
0.495
0.237
-0.474
0.0
0.0
0.0
0.0
-0.711
0.948
-0.687
-0.422
0.161
0.474
0.947
0.0
0.237
0.473
0.0
-0.71
-0.473
0.237
0.0
0.0
0.473
-0.237
0.0
0.237
-0.208
-0.028
0.0
0.0
0.0
0.237
-0.237
0.237
-0.237
0.0
0.473
0.0
0.946
0.472
0.0
-0.236
0.472
-0.628
-0.317
0.0
-0.473
-0.71
1.183
0.0
0.236
-0.473
-0.236
-0.237
-0.237
0.71
-0.236
-0.71
0.002
-0.002
0.473
-0.237
0.237
-0.473
0.0
0.71
-0.473
0.71
-1.183
0.71
-0.237
0.0
0.0
0.0
-0.237
-0.947
-0.474
0.948
0.237
0.0
-0.237
0.0
0.0
0.0
0.0
0.0
0.473
0.0
0.118
-0.118
0.237
0.0
0.0
0.473
0.236
-0.473
-0.237
0.473
-0.109
-0.601
0.237
0.0
0.946
-0.946
0.71
-0.71
0.946
-0.946
0.71
0.0
-0.473
0.473
-1.065
1.065
0.473
-1.656
0.237
0.237
0.237
-0.71
0.473
0.0
0.0
0.473
-0.473
0.473
0.236
0.0
-0.236
-0.237
1.182
-0.236
-0.236
0.709
0.0
-1.181
-0.473
-0.237
0.473
0.237
-0.473
-0.473
0.497
-0.024
0.71
0.236
-0.236
-0.236
-0.237
0.0
0.0
2.126
-0.236
-0.172
-0.3
-0.236
0.0
0.236
0.236
0.0
-0.236
0.236
-0.236
0.236
-0.236
-0.236
0.236
0.0
0.472
0.0
0.236
-0.472
0.472
-0.472
0.472
-0.236
0.0
-0.236
-0.236
0.0
0.0
-0.236
0.472
0.236
0.236
0.0
0.236
0.236
0.0
0.0
0.236
0.0
-0.472
0.236
0.236
0.0
0.0
-0.236
0.236
0.236
-0.707
0.0
0.472
0.471
0.236
1.177
0.47
-0.47
0.47
-0.235
0.94
-0.235
-0.47
0.47
0.0
-1.175
0.94
-0.47
-0.47
0.235
0.705
0.939
0.0
0.0
0.235
0.469
0.234
-1.408
0.0
0.0
0.0
0.235
-1.645
-0.235
-0.235
0.471
0.235
0.235
0.94
-0.705
1.174
0.235
0.469
0.937
0.234
0.0
-1.875
0.469
-0.704
1.407
0.0
-0.375
-0.328
0.0
-0.704
1.173
0.0
0.234
-1.407
0.235
0.469
-0.469
-0.235
-1.645
-1.177
0.471
0.706
1.88
-0.47
-1.175
-0.941
-0.707
1.177
-0.706
-0.471
-1.179
0.472
-0.472
0.0
-0.708
-0.945
-1.183
-0.948
1.421
0.237
-0.237
-0.237
-0.474
-0.948
0.0
-0.474
-0.475
0.0
-0.237
0.0
-0.475
-0.238
0.0
0.0
-0.713
-0.238
0.238
0.713
-0.409
-0.067
-0.476
-0.714
0.0
-0.715
0.0
-0.238
-2.149
-1.197
1.675
0.0
0.478
0.239
-0.478
-0.478
0.956
-0.478
1.194
0.477
-0.238
1.668
-0.953
0.0
1.999
0.143
-0.475
-0.238
-0.238
-0.238
0.238
-0.238
-0.714
0.0
-0.477
0.477
0.0
0.238
0.0
0.0
0.714
0.238
-0.238
-0.714
0.238
-0.476
-0.953
0.953
0.476
0.238
0.0
0.0
0.238
0.238
0.0
0.238
-0.238
-0.476
0.0
-0.953
0.0
0.0
-0.477
0.477
0.0
0.0
0.476
0.0
0.0
0.476
-0.238
-0.476
-0.238
0.476
0.0
-0.476
0.0
-0.477
0.238
0.0
-0.238
-0.477
-0.239
0.716
-0.238
0.477
0.083
0.155
0.0
0.238
0.0
0.714
-0.238
-0.715
0.715
0.0
0.0
0.238
0.0
-0.476
0.238
0.0
0.238
-0.953
-0.238
-0.238
-0.238
0.0
0.477
0.0
-0.238
0.0
0.477
0.0
-0.238
0.0
-0.238
-0.238
-0.716
-0.239
-0.717
-0.478
-0.239
0.0
0.239
0.717
-0.239
0.0
-0.239
0.239
-0.478
0.0
-0.478
-0.239
-0.239
0.479
0.478
0.0
-0.239
-0.479
0.0
0.479
1.673
0.716
-0.716
0.716
0.0
0.0
0.238
0.477
-0.477
0.477
0.238
0.476
0.0
0.0
0.0
-0.238
0.238
0.0
0.0
0.238
0.0
0.271
0.205
-0.476
0.0
0.238
0.476
0.475
0.0
1.263
-0.788
-0.238
0.0
0.95
0.237
0.0
-0.237
0.0
0.474
0.0
-0.237
0.0
-1.187
-0.238
0.713
-0.475
-0.951
0.476
0.0
0.238
0.238
0.95
-0.475
1.423
0.0
-0.474
-0.237
-0.949
0.237
0.0
-0.237
0.949
0.0
0.474
0.0
-0.949
0.0
0.304
0.408
0.0
-0.237
0.237
0.711
0.0
-0.711
0.711
-0.237
0.237
-0.948
0.0
0.237
0.0
0.237
0.237
1.421
0.0
0.0
0.0
0.237
-0.237
0.473
0.473
0.0
0.236
1.416
-0.708
0.0
-0.472
0.0
0.0
0.236
-0.236
0.944
-0.236
0.0
0.472
0.943
-0.236
0.471
0.471
0.0
-0.235
-0.707
-0.236
-0.236
0.236
-0.424
-0.047
-0.236
0.0
0.0
0.236
-0.708
0.236
0.472
-0.236
0.0
0.0
-0.236
0.0
0.0
-0.472
-0.236
-0.236
0.0
-0.236
0.024
-0.733
0.0
0.0
-0.237
0.0
0.0
0.237
0.473
0.473
-0.236
0.236
-0.236
-0.236
0.0
0.0
0.0
0.0
0.236
0.0
0.0
-0.236
0.236
0.0
0.0
-0.236
-0.236
-0.473
0.0
0.0
0.0
0.0
0.0
0.0
0.0
0.0
0.0
0.237
0.0
0.237
-0.237
-2.843
0.0
-0.95
-0.238
-0.951
-1.668
0.0
0.0
0.238
-0.477
0.954
-1.192
0.239
0.0
-0.477
0.239
0.0
-0.239
-0.239
0.0
0.239
-0.239
-1.673
0.239
-0.239
-0.958
-0.24
-1.199
-0.48
-1.923
-0.482
-0.241
0.482
0.962
-1.203
-1.446
-0.241
-0.483
-0.846
-0.121
-1.21
-1.454
-0.485
-0.486
-0.486
-1.703
-0.975
-0.488
0.244
0.0
-0.244
-0.244
0.488
-0.732
0.0
0.0
0.0
-0.733
-0.733
-0.245
-0.489
-0.245
0.0
0.0
-0.735
-0.49
-0.245
-0.491
0.0
0.245
-0.245
-1.228
0.0
-0.467
-0.448
-0.315
-1.232
1.232
-2.466
-0.988
1.729
0.0
0.543
-1.283
-0.494
-0.989
0.495
-0.247
-0.495
-1.486
0.248
0.0
0.743
-1.239
-0.496
1.735
0.99
1.236
-0.247
1.727
1.689
-0.212
0.0
-0.246
0.738
-0.738
-0.985
-0.74
-0.493
0.247
0.74
0.246
0.739
0.738
-0.246
-0.246
1.23
-0.492
0.246
0.0
0.737
-0.491
-2.215
-0.74
1.355
-0.616
-0.74
-0.74
0.247
0.74
0.247
0.0
-0.493
-0.493
-0.247
0.0
-0.247
0.0
0.247
0.0
0.0
-0.247
0.222
0.025
0.0
0.0
0.0
0.0
-1.73
-0.743
-0.248
-0.743
0.0
0.0
0.248
0.0
0.0
0.0
0.991
0.99
-0.247
-0.742
-0.495
0.0
0.495
0.248
-0.248
-0.495
0.0
0.0
0.495
0.248
0.0
-1.238
0.248
0.495
-0.248
-0.496
0.496
0.0
-0.248
0.495
7.395
2.695
5.119
6.535
5.046
1.914
6.19
3.314
2.594
-0.942
-1.888
0.236
-1.182
-1.42
-2.611
-1.666
-0.953
-1.671
0.239
-2.393
-2.16
-2.647
-3.382
-0.969
2.42
-1.693
0.968
0.0
-1.234
1.476
1.208
1.447
0.723
3.124
0.48
0.719
2.63
1.669
-0.238
-0.715
1.43
0.714
-3.576
-2.872
-1.92
-1.925
0.0
-3.622
1.934
-0.241
-0.483
1.448
-0.965
2.893
-0.505
0.265
-1.204
-0.965
0.0
0.965
0.723
0.241
-0.723
0.241
0.722
0.0
-0.722
-1.688
-2.176
-1.211
-0.485
-0.485
-6.091
3.173
0.0
-0.244
-0.244
0.244
-0.731
-0.488
-2.101
0.147
0.734
-0.978
-0.979
2.202
0.977
0.0
0.244
-0.488
-1.221
0.0
-0.734
0.0
-0.245
0.245
-0.734
-0.98
0.245
0.245
0.49
0.49
0.979
0.977
0.488
-0.244
-0.733
0.733
0.0
1.22
0.487
1.217
0.243
-0.973
-0.731
-0.244
0.244
-2.685
0.489
0.733
0.244
1.463
-0.244
-1.219
0.244
0.0
0.0
-0.244
0.488
1.219
-0.244
-0.244
-0.244
-0.244
0.244
-0.488
-0.976
0.488
0.0
-0.244
0.244
0.488
0.244
-0.488
-0.488
0.244
-0.732
-0.733
0.977
1.22
0.0
-0.732
0.244
0.0
0.0
-0.488
0.0
0.244
0.0
0.0
-0.244
-0.244
0.488
0.244
0.0
0.244
-0.488
0.0
0.244
0.0
0.0
0.244
-0.244
-0.488
0.244
-0.977
0.0
-0.489
-1.958
-0.245
0.245
0.245
0.0
-0.245
0.245
-0.49
-0.736
0.0
-0.245
-0.442
-0.54
0.246
1.227
0.49
0.0
0.49
0.245
-0.245
-0.245
1.224
0.0
0.024
-0.269
-0.98
0.0
0.0
-0.981
3.184
-1.468
-1.47
-2.457
-0.492
2.949
-0.982
-0.246
-1.229
0.0
0.0
0.738
1.964
-1.473
-0.983
-0.246
-1.231
-0.74
1.478
-0.197
-0.049
-1.232
0.493
0.739
-0.986
0.986
-1.973
0.0
1.973
-0.986
-2.964
1.483
0.247
1.234
-0.247
1.725
0.738
-0.246
-0.984
0.246
2.213
-0.246
-0.983
-2.463
0.247
1.724
-0.492
2.458
1.226
6.833
-1.216
-2.682
-0.977
1.221
0.732
-1.465
0.489
-1.711
-1.96
-1.227
0.0
0.491
-2.213
0.738
0.738
-0.738
0.0
0.246
-0.492
0.0
-0.738
0.0
0.0
-0.246
0.0
0.246
-0.246
-0.986
0.74
0.246
0.0
-0.739
0.0
0.0
0.986
-0.739
-0.493
0.0
-0.247
-0.494
0.247
0.493
0.247
0.0
-0.247
0.247
-0.247
0.247
-0.74
0.247
0.247
-0.247
0.247
0.247
0.0
0.0
0.0
-0.247
-0.247
0.247
0.0
0.247
0.493
-0.246
0.0
0.0
0.0
-0.247
0.493
0.493
-0.739
0.246
-0.493
0.0
0.247
-0.247
-0.493
0.0
0.0
0.247
0.247
0.0
-0.247
0.0
0.0
0.0
0.0
0.0
0.247
0.247
0.0
0.207
0.039
0.246
0.039
-0.286
0.0
0.0
0.0
0.246
0.0
-0.246
0.246
0.0
0.246
0.0
0.0
0.0
0.0
-0.246
0.0
0.0
0.0
-0.246
0.246
0.0
-0.246
0.034
-0.034
0.0
0.0
0.246
0.0
-0.739
-0.493
-0.247
0.0
0.0
0.0
0.74
-0.247
0.247
0.0
0.0
0.0
-0.247
0.0
0.247
0.247
0.739
0.246
-0.246
0.0
0.246
0.0
0.492
0.246
0.983
0.0
-0.246
0.982
0.0
0.736
-1.227
0.246
0.491
0.0
0.0
0.245
0.0
0.49
0.0
-0.49
-0.245
0.245
0.049
0.196
-0.245
-0.245
0.0
-0.736
-0.246
-0.246
0.246
-0.246
0.0
-0.246
0.0
0.0
0.0
-1.23
-0.985
1.478
-0.492
-0.493
0.0
0.739
-0.492
0.984
0.0
0.0
0.0
0.246
0.246
-0.738
0.984
1.228
0.491
0.0
0.0
0.245
0.0
0.0
0.0
-0.981
0.491
0.25
2.444
0.0
0.0
0.0
-0.489
-0.489
0.245
0.0
0.0
-0.49
-0.245
0.245
-0.245
0.245
0.0
-0.49
0.0
0.245
-0.245
-0.245
-0.245
-0.981
-0.737
1.473
0.0
-0.245
-0.245
-0.491
0.736
-0.491
-0.982
0.982
-1.474
0.492
0.0
-0.246
0.0
0.0
-0.492
-0.246
-0.492
1.721
0.246
-0.246
0.491
0.029
0.216
0.981
0.0
0.245
0.245
-0.49
0.0
0.245
0.0
-0.245
0.0
0.0
0.0
-0.736
0.0
0.0
0.0
0.0
-0.245
-0.491
0.0
-0.246
0.246
0.491
0.245
-0.393
0.393
0.0
0.0
0.0
-0.211
0.211
0.0
-0.245
0.0
0.0
0.0
0.0
0.0
0.245
0.245
0.0
-0.245
-0.245
-0.245
-0.246
0.034
-0.034
0.246
0.0
0.0
0.245
0.245
-0.491
-0.246
-0.246
0.246
0.0
0.0
0.491
0.0
-0.245
0.049
-0.049
0.049
0.196
0.245
0.491
0.0
0.0
0.0
-0.245
0.0
0.0
-0.736
-0.491
0.0
-0.737
0.0
0.0
-0.246
0.0
0.0
0.0
0.0
0.246
0.737
1.963
-1.963
-0.491
-0.246
3.435
0.0
0.49
0.0
-1.47
-1.964
-0.246
1.228
0.736
0.0
0.0
0.49
-1.226
-1.228
-2.215
0.0
0.493
0.493
0.246
0.492
0.0
0.738
-0.246
0.0
-0.246
1.229
-0.491
-0.491
-0.246
1.719
0.0
0.245
0.0
0.49
0.245
0.0
-0.245
-0.196
0.196
0.0
-0.245
-0.736
0.0
0.0
0.491
1.47
0.979
-0.245
0.489
0.244
0.489
0.976
-0.488
0.244
0.0
-0.732
-0.978
0.0
-0.734
-0.98
0.245
-0.245
0.0
-0.245
-0.245
0.0
-0.245
-0.245
0.0
0.245
-0.245
-0.245
0.0
-0.245
-0.246
0.209
0.037
-0.246
-0.491
-0.492
-0.246
0.0
-0.246
0.984
0.246
0.0
0.0
-0.246
0.246
0.246
0.0
0.0
0.246
-0.737
0.0
0.0
0.246
0.0
-0.246
0.246
0.246
0.0
0.246
0.736
0.0
0.736
0.245
0.0
0.0
-0.49
0.0
0.0
0.0
0.245
-0.981
-0.245
0.245
0.245
0.736
0.245
0.245
0.245
-0.49
-0.735
-0.736
0.245
-0.491
-0.491
0.0
0.491
-0.246
0.0
0.0
0.0
0.0
0.246
0.245
0.0
-0.245
0.0
-0.491
0.0
0.0
-0.197
-0.295
0.246
-0.246
0.246
0.246
0.491
-0.246
0.0
0.0
-0.246
-0.737
0.0
-0.984
1.476
-0.246
0.0
0.246
0.737
0.491
-0.491
-0.196
-0.049
2.207
-0.735
-0.245
-0.245
0.0
0.49
-0.245
-0.245
-0.245
0.0
0.0
-0.245
0.0
0.245
0.0
-0.245
-0.491
0.246
0.245
-0.245
0.245
0.491
-0.245
0.245
0.0
0.245
0.0
0.978
-0.243
-0.735
0.245
0.245
0.0
-0.245
0.0
0.245
-0.245
0.0
0.0
0.0
0.49
-0.49
0.245
0.245
0.0
0.0
-0.49
-0.245
0.245
0.0
0.0
0.0
0.0
0.0
0.0
0.0
0.245
-0.245
0.0
0.0
0.245
0.245
0.245
0.0
-0.735
-0.49
-0.491
-0.245
0.0
0.0
0.0
0.0
-0.491
-0.246
-0.738
0.246
0.0
0.492
0.246
-0.246
-0.246
-0.492
0.0
0.0
-0.246
-0.246
0.0
0.0
0.0
0.246
-0.246
0.246
0.246
0.738
-0.492
0.0
0.492
0.0
0.246
0.491
0.245
0.245
-0.245
0.491
0.736
0.0
0.0
0.0
0.0
-0.49
-0.245
-0.245
0.491
-0.245
0.245
0.245
0.0
-0.49
0.245
-0.981
0.736
0.245
0.245
-0.245
0.735
-0.245
0.245
0.245
0.245
-0.245
0.0
0.0
0.245
-0.211
-0.034
-0.49
0.245
0.0
0.0
0.0
-0.245
0.0
-0.245
-0.736
-1.228
0.491
0.736
-0.245
0.0
-0.491
0.246
0.0
0.245
-0.245
0.245
0.0
0.0
-0.491
0.246
0.245
0.0
-0.245
0.0
0.0
-0.491
0.246
-0.246
0.491
0.0
0.0
0.0
-0.246
0.246
0.0
-0.246
0.491
-0.245
0.0
0.0
0.491
0.0
0.0
0.245
0.049
0.441
0.245
-0.245
0.245
0.735
-0.245
0.734
0.489
0.245
0.489
0.0
0.733
0.244
0.488
-1.465
0.489
0.0
0.732
0.0
0.244
0.244
0.487
0.244
-0.731
-0.732
-0.244
0.244
0.244
-0.244
0.0
-0.244
-0.244
0.488
0.0
-0.488
-0.489
1.221
0.0
0.0
-1.221
-0.489
-1.713
0.0
0.735
0.245
-0.979
0.0
0.735
0.979
-0.734
-0.979
-1.226
-1.474
0.246
0.0
-0.246
-1.082
-1.38
3.445
0.491
0.245
0.0
-0.245
0.0
-1.228
0.246
1.473
0.735
0.735
-0.735
-0.245
-0.49
0.245
0.0
-0.736
0.491
-0.491
0.0
0.074
-0.074
0.0
0.0
0.0
1.471
-0.245
-0.735
-0.245
-0.736
0.491
-0.491
-0.246
-0.737
-0.492
-0.246
0.492
-0.984
0.246
-0.246
-0.246
-1.232
-1.234
0.494
0.987
-0.987
0.494
-0.247
0.247
0.493
0.247
0.493
-0.769
-0.217
-0.493
-0.247
-0.42
1.407
-0.74
0.74
0.493
0.246
0.246
-0.739
-0.247
0.0
0.739
-0.739
0.247
0.739
0.246
0.0
-0.172
-0.308
-0.259
0.246
0.985
-0.246
0.0
0.246
0.246
2.456
-0.981
-0.491
0.246
0.0
0.0
0.0
-0.246
0.0
-0.491
-0.492
0.738
-0.246
-0.492
-0.246
0.0
0.123
0.123
-0.246
0.0
0.0
0.246
0.246
-0.246
-0.246
0.246
0.0
0.246
0.0
0.246
-0.246
0.0
-0.246
0.246
-0.207
0.452
-0.246
0.0
0.246
-0.246
0.0
0.0
0.0
0.0
0.0
0.0
-0.246
0.0
0.246
-0.246
0.0
0.0
0.0
0.0
0.0
0.246
0.0
-0.246
0.0
0.0
0.0
-0.246
0.0
-0.246
0.167
-0.167
-0.246
-0.246
-0.246
0.0
-0.246
0.246
0.0
-0.246
0.0
0.0
0.0
0.246
-0.246
0.0
0.246
-0.246
0.0
0.0
-0.246
0.246
-0.493
-0.74
0.0
0.0
0.0
0.0
0.0
0.0
0.0
0.0
0.247
-0.494
0.0
0.247
-0.247
0.0
-0.247
0.494
0.0
0.247
-0.494
0.0
0.0
0.0
0.247
-0.247
0.0
0.247
0.247
0.247
0.0
-0.247
0.247
-0.247
0.0
0.0
0.247
0.247
-0.493
0.0
-0.247
-0.494
0.247
0.0
0.0
0.0
-0.247
0.247
-0.494
0.035
0.212
-0.741
-0.247
-0.99
0.248
-0.248
0.0
0.248
0.0
-0.248
0.248
0.0
0.247
0.495
0.247
-0.247
0.482
0.012
0.0
0.0
0.247
0.0
0.247
0.74
0.321
0.173
0.739
0.0
0.0
0.0
0.0
1.231
-0.984
0.246
-0.739
0.246
0.985
0.0
-0.492
-0.493
0.493
0.738
0.246
-0.246
0.738
-1.23
0.492
-0.738
0.0
0.0
0.0
0.0
0.246
-0.246
-0.246
0.0
0.0
0.0
-0.246
0.0
0.0
0.0
0.0
-0.493
-0.247
-0.493
0.247
0.0
0.247
0.493
0.493
-0.246
0.493
-0.246
0.492
0.0
-0.246
-0.246
0.246
-0.246
0.246
1.23
-0.246
-0.246
-0.172
-0.172
0.098
-0.017
0.017
0.0
0.0
0.0
-0.246
-0.246
0.0
0.492
0.0
-0.492
0.0
-0.246
0.738
0.246
0.0
-0.492
0.492
-0.246
0.246
0.246
0.0
0.246
-0.492
0.0
0.246
0.0
0.0
0.0
0.0
0.246
-0.246
0.0
0.0
-0.246
0.0
0.492
0.0
0.0
0.246
0.246
0.0
-0.025
0.025
0.491
0.491
0.491
0.0
0.245
0.0
0.0
0.0
-0.49
-0.245
0.491
0.0
-0.245
0.245
0.49
0.245
0.979
-0.979
-0.245
0.0
0.245
-1.717
-2.213
2.458
-0.737
0.246
0.246
0.0
1.962
-0.49
0.735
-0.245
0.245
-0.245
0.49
-0.49
0.49
-0.22
-0.269
-0.98
-0.613
0.245
0.858
0.514
-1.005
0.245
0.221
-0.711
0.0
-0.736
-0.491
-0.491
0.0
0.0
-1.476
-0.246
0.739
0.0
-0.246
0.0
0.0
0.0
-0.246
0.246
0.246
-0.492
0.0
0.0
0.0
0.246
-0.172
0.419
-0.246
0.0
0.0
-0.209
-0.037
0.246
0.246
0.984
-1.476
0.492
-0.739
0.0
0.493
0.222
0.271
0.246
-1.231
-0.246
0.246
0.246
-0.493
0.246
0.985
-0.95
0.458
-0.246
-0.986
0.739
0.0
-0.246
-0.246
0.246
-0.493
-0.247
0.0
0.74
-0.246
0.493
-0.739
-0.247
0.247
-0.212
0.212
0.739
0.0
-0.739
0.0
0.0
-0.247
0.247
-0.247
0.0
0.0
0.0
0.0
-0.247
0.247
0.0
0.247
0.069
-0.562
0.247
0.493
-0.247
0.0
0.247
-0.247
0.247
0.0
-0.74
0.74
-0.247
0.247
-0.493
0.0
0.247
-0.247
0.0
-0.247
0.0
0.0
-0.247
0.247
0.0
0.0
-0.74
-0.494
0.494
-0.494
0.0
0.988
-0.494
-0.494
0.247
0.0
0.0
0.247
-0.198
-0.049
-0.741
0.0
0.0
0.0
0.247
0.0
0.247
-0.247
0.247
0.0
0.0
0.0
0.0
-0.247
0.247
-0.247
0.494
0.0
-0.494
0.247
-0.247
-0.247
0.247
-0.247
-0.247
0.0
0.0
0.0
0.0
-0.742
-0.495
-0.496
-0.248
0.0
0.0
-0.248
-0.248
0.744
1.238
-0.495
0.0
-0.248
0.0
0.0
-0.496
0.496
0.495
0.742
0.742
0.247
0.247
-0.247
0.0
-0.247
0.247
0.247
-0.247
-0.247
0.0
0.0
0.0
0.247
0.0
0.0
0.0
0.0
0.0
0.0
0.0
-0.247
0.247
0.0
-0.247
0.0
0.0
0.0
-0.247
-0.494
-0.495
0.247
0.0
-0.247
0.0
0.074
0.421
0.0
-0.247
0.247
-0.247
3.21
-2.221
1.728
1.724
-0.492
0.246
0.0
-0.246
-0.246
0.0
0.246
-0.246
-0.739
0.0
0.739
-0.493
0.493
0.0
0.0
0.0
0.0
-0.246
-0.246
0.0
-0.246
0.0
0.0
0.0
-0.247
0.247
0.0
0.246
0.493
-0.246
0.246
0.246
-0.246
0.246
-0.246
-0.493
-0.246
0.0
0.246
-0.246
0.0
0.246
-0.493
0.0
0.493
-0.246
0.0
-0.247
0.493
0.246
0.0
-0.246
-0.246
0.0
0.246
-0.246
0.246
0.0
0.0
-0.246
0.0
0.0
0.0
0.246
0.0
-0.74
0.247
0.0
-0.493
-0.247
0.247
0.0
0.074
-0.321
0.247
-0.74
-0.247
-0.247
-0.247
0.247
0.0
0.0
0.0
-0.247
-0.494
-0.371
-0.619
-0.495
0.248
0.0
0.248
0.0
-1.239
0.0
0.248
-0.288
-0.456
-0.248
-0.248
-0.497
0.035
-0.035
0.248
-0.248
0.0
0.0
-0.248
0.0
-0.497
-0.214
-1.03
-0.249
0.249
0.747
0.249
0.249
0.0
0.0
-0.249
-0.498
-0.498
-0.498
-0.499
0.748
-0.498
0.249
-0.249
0.0
0.0
-0.249
0.0
0.249
-0.499
0.0
0.499
0.0
0.0
0.0
-0.249
0.0
-0.499
0.0
-0.25
0.0
4.977
1.487
0.248
-0.743
-1.736
-1.491
-0.498
-0.498
0.249
0.0
0.0
0.249
-0.249
0.249
-0.249
-0.997
-0.249
0.249
0.0
0.498
0.996
-1.245
0.249
-0.498
-0.249
0.249
0.0
0.0
0.249
0.747
-0.249
-0.498
0.0
0.498
-0.249
-0.249
-0.249
0.249
0.0
0.0
-0.499
0.249
0.249
0.996
0.0
0.249
0.746
0.497
0.993
-0.347
0.347
-0.993
-0.248
0.248
0.248
0.0
0.248
-0.745
0.0
0.248
0.0
-0.248
-0.497
0.249
0.249
0.0
0.0
0.0
0.0
-0.249
-0.249
0.0
-0.249
0.0
0.249
0.0
0.249
0.745
0.0
0.248
0.0
0.248
0.248
-0.248
-0.248
-0.248
-0.497
0.248
0.0
0.0
-0.248
0.745
-0.248
-0.248
-0.248
0.0
0.248
0.0
0.0
-0.462
0.214
0.248
0.745
-0.497
-0.497
0.248
0.07
0.179
-0.248
-0.248
0.0
0.248
0.0
-0.248
0.248
0.248
0.0
-0.497
0.497
-0.497
-0.746
0.0
0.497
-0.249
0.0
0.249
0.249
-0.249
0.249
-0.249
0.497
0.248
0.497
0.496
0.0
-0.745
-0.248
-0.745
0.323
-0.075
0.248
0.0
0.0
0.0
0.248
-0.248
0.248
0.0
0.0
0.0
0.0
0.248
0.496
0.496
0.0
0.0
0.0
0.0
-0.496
-0.248
0.0
-0.124
-0.094
0.218
0.0
-0.994
-0.497
0.0
0.249
-0.249
0.0
0.249
0.0
0.0
0.497
0.0
0.0
0.0
-0.248
-0.597
0.348
0.0
-0.249
-0.219
-0.03
-0.249
-0.747
0.249
-0.249
0.0
0.0
0.249
0.0
0.0
-0.249
0.0
0.0
0.0
0.0
0.249
-0.249
0.035
0.214
0.0
-0.747
-0.249
0.498
0.214
0.284
0.747
0.249
-0.249
0.249
0.0
-0.249
0.0
-0.747
-0.498
-0.249
0.249
0.996
0.249
-0.249
-0.249
0.498
-0.249
-0.498
0.498
-0.498
0.249
0.0
0.0
0.0
-0.428
0.677
0.0
0.249
0.249
-0.249
0.0
0.249
-0.498
0.249
-0.249
0.0
0.0
0.0
-0.498
0.249
0.0
0.498
0.0
0.497
0.0
0.249
0.0
0.248
-0.248
-0.249
-0.249
-0.746
-0.498
0.747
-0.249
0.0
0.0
0.249
-0.249
0.249
-0.498
0.0
0.0
-0.249
-0.498
0.0
-0.249
0.748
0.0
-0.249
0.498
-0.249
0.0
0.249
0.249
-0.498
0.249
-0.498
0.0
0.0
0.0
0.498
0.0
0.0
-0.249
0.249
0.0
0.0
0.249
-0.249
0.249
0.0
0.0
-0.249
0.249
0.0
0.0
0.0
0.214
-0.214
-0.996
0.0
-0.249
0.748
-0.249
-0.249
0.498
-0.249
0.249
0.249
0.0
-0.249
0.0
0.0
-0.249
0.0
-0.249
0.249
0.0
-0.249
0.249
0.075
-0.075
0.0
-0.498
0.498
0.0
-0.249
0.249
-0.249
0.0
0.249
-0.237
0.237
-0.748
0.0
0.0
0.0
-0.499
0.0
0.0
0.0
0.0
0.0
0.0
0.998
-0.249
0.249
-0.249
0.0
0.0
0.0
0.0
-0.249
0.0
0.0
0.0
0.0
-0.249
0.249
0.0
0.249
0.249
0.0
0.498
0.249
0.249
0.0
0.0
0.0
0.0
0.0
-0.349
-0.149
-0.997
0.748
0.0
0.0
-0.249
-0.499
0.249
-0.748
0.998
0.747
-0.997
0.0
-0.249
-0.499
0.0
0.0
-0.25
-0.749
0.285
-0.535
0.5
-0.5
0.999
-0.499
-0.5
-1.501
1.001
-0.25
-0.751
0.751
-0.5
1.5
0.749
-0.499
0.0
0.25
-0.25
-0.1
0.599
-0.499
0.0
-0.5
0.0
-0.5
0.0
0.25
-0.25
0.25
-0.25
0.25
0.25
0.0
0.25
-0.5
0.0
-0.25
0.0
0.0
0.0
0.0
0.0
0.25
0.0
-0.25
0.0
0.25
0.0
-0.25
0.0
-0.25
0.0
0.0
0.25
0.0
-1.001
0.501
1.75
-0.25
0.25
0.25
0.25
0.0
0.249
0.499
0.498
0.249
-0.249
-0.202
-0.297
0.249
0.0
0.0
0.249
0.249
0.747
0.249
0.994
1.241
-0.745
-0.214
0.462
-0.174
0.422
0.0
0.496
1.734
1.236
0.741
0.987
-0.493
0.493
-0.987
1.48
0.493
-0.246
-0.986
-0.212
0.212
-0.247
-1.482
0.741
-0.247
1.234
0.493
0.246
-1.233
0.74
0.0
0.247
0.493
0.493
0.0
-0.246
0.246
0.0
-0.424
0.177
0.246
0.0
-0.246
-0.246
0.246
-0.246
0.246
-0.246
0.0
0.246
-0.493
0.0
-0.246
0.246
-0.493
0.247
0.493
-0.986
0.0
0.247
0.0
-0.247
0.247
0.493
-0.246
0.246
-0.246
0.0
0.0
0.246
-0.246
0.0
0.0
0.493
0.246
0.0
-0.246
0.0
0.0
0.246
-0.493
-0.246
0.246
0.493
0.246
-0.985
0.0
0.246
-0.493
-0.212
-0.035
-0.247
-0.494
0.0
-0.988
0.247
0.0
-0.247
0.247
0.0
-0.247
-0.247
0.247
-0.673
-0.069
-0.247
-0.248
0.742
0.0
0.0
0.0
-0.247
0.247
0.247
0.0
-0.742
0.0
0.0
0.0
0.0
0.247
0.0
0.495
-0.247
0.0
0.247
-0.094
0.094
0.247
-0.247
0.247
-0.247
0.247
-0.247
0.247
0.247
0.0
0.247
0.0
0.0
0.0
0.494
0.0
0.0
0.247
-0.494
-0.494
-0.247
0.0
0.0
-0.494
-0.247
-0.495
-0.248
0.248
0.248
0.247
0.742
0.0
-0.247
0.247
-0.494
0.0
0.0
-0.495
0.247
0.0
-0.247
0.0
0.0
0.495
-0.247
-0.247
0.247
0.0
0.247
-0.742
0.248
0.0
0.0
-1.734
0.248
0.496
1.238
0.495
0.0
-0.247
-0.495
0.989
0.0
0.247
-0.247
0.247
-0.247
-0.247
0.247
-0.494
0.0
-0.247
0.247
-0.247
-0.247
0.247
0.0
-0.247
0.247
-0.495
0.0
0.742
0.0
-0.247
-0.247
-0.248
0.0
-0.248
0.248
-0.248
0.0
0.248
0.495
-0.495
0.248
0.0
0.0
0.0
-0.248
-0.248
0.0
-0.248
0.0
-0.496
0.248
0.0
0.495
0.0
-0.495
0.495
-0.495
0.495
0.495
0.495
0.0
-0.247
-0.247
-0.743
-0.248
0.0
0.495
0.0
0.495
-0.248
0.248
0.0
-0.99
0.495
0.743
-0.743
0.248
0.248
-0.248
1.484
-0.989
0.247
-0.247
0.247
0.0
0.0
0.989
0.247
0.494
-0.494
-0.247
-0.741
0.0
0.247
-0.247
0.0
-0.247
0.0
0.0
0.247
0.0
-0.495
0.495
-0.495
0.0
0.247
-0.495
0.0
0.0
0.247
0.0
-0.247
0.495
-0.495
0.247
-0.743
0.743
0.742
-0.989
-0.99
0.0
0.0
-0.496
-1.241
0.993
0.0
0.248
-0.992
0.496
-0.248
0.248
0.248
-0.496
-0.993
0.248
-0.248
-0.746
1.491
2.479
0.0
0.742
0.988
0.987
0.74
0.0
-0.458
0.212
0.0
0.985
-0.246
0.492
-0.246
-0.985
0.493
0.246
-0.986
0.0
0.493
0.985
-1.725
0.247
0.247
-0.493
-0.247
-0.494
0.247
-1.977
0.989
0.494
0.987
0.247
-0.247
0.0
-0.247
0.247
0.247
0.247
-0.247
0.0
0.0
0.247
0.0
-0.247
0.0
-0.493
0.0
0.247
-0.247
0.0
-0.74
0.494
-0.741
0.0
0.741
-0.988
0.0
0.247
0.247
0.0
-1.73
0.0
-0.248
0.0
-0.248
0.0
0.99
0.247
-0.247
0.742
0.0
-1.236
0.247
-0.247
0.247
0.247
0.0
0.247
0.0
-0.247
0.0
-0.247
0.465
-0.218
0.494
0.0
0.0
0.494
-0.247
0.0
0.247
-0.247
0.741
0.494
0.0
0.247
0.247
-0.74
-0.741
0.247
-0.247
0.247
0.0
1.234
-0.247
-0.247
-0.494
0.0
-0.247
0.247
0.0
0.247
0.247
0.0
0.247
-0.247
-0.74
0.0
0.0
-0.247
0.494
0.0
0.0
0.247
-0.247
0.0
0.0
0.0
0.0
0.247
0.0
-0.247
0.0
0.0
0.0
-0.247
-0.247
-0.247
0.247
0.123
0.123
0.395
0.099
-0.494
0.0
0.0
-0.247
0.741
-0.741
0.247
0.0
0.0
0.247
-0.247
-0.247
-0.247
0.247
0.247
-0.494
0.494
0.0
0.0
0.494
0.0
0.0
-0.247
-0.247
0.0
0.494
0.247
-0.247
-0.247
0.0
0.0
0.74
-0.247
-0.494
0.247
0.247
0.0
0.0
-0.247
0.247
-0.247
-0.247
0.0
0.0
0.247
0.0
0.0
-0.247
0.247
0.0
0.0
-0.247
0.0
0.0
0.247
0.247
0.0
-0.247
-0.247
0.0
0.0
0.0
-0.247
0.494
0.035
-0.035
0.0
-0.247
0.0
-0.247
0.0
0.0
0.074
-0.074
0.0
0.247
0.247
0.0
-0.494
0.0
0.247
0.0
0.0
0.0
0.247
0.247
0.0
0.0
0.0
0.0
-0.247
-0.247
0.247
-0.148
0.148
-0.494
0.494
0.0
-0.247
0.0
0.247
0.0
0.0
0.0
0.247
0.0
-0.247
-0.494
0.0
0.494
0.247
0.247
0.247
-0.247
-0.247
0.493
0.0
0.0
-0.247
0.247
0.0
0.247
0.246
0.0
0.0
0.0
0.246
0.246
-0.172
0.172
0.0
-0.246
-0.172
0.172
-0.246
0.0
0.0
0.0
-0.493
0.247
0.493
-0.493
-0.247
0.247
-0.247
0.247
0.0
-0.247
0.0
0.0
0.0
0.247
-0.247
0.0
0.247
-0.247
0.0
0.0
0.0
0.247
-1.233
-0.247
0.0
-0.247
-0.247
0.494
0.74
-0.494
0.0
-0.247
0.0
-0.494
0.0
-0.425
-0.317
0.247
0.494
-0.742
-0.247
0.989
-0.247
0.0
0.247
0.0
-0.247
0.0
0.247
-0.742
0.0
-0.247
0.247
0.494
-0.247
0.0
0.0
-0.247
0.124
-0.371
-0.247
0.0
0.495
0.0
-0.247
-0.247
-0.495
0.248
-0.743
-0.496
0.0
0.0
0.0
0.0
0.0
0.496
0.0
0.248
0.495
0.0
-0.495
0.0
0.0
0.0
0.248
0.248
-0.248
0.495
-2.23
0.248
0.744
0.743
-2.232
0.496
0.248
-0.248
-0.248
-0.248
0.496
-0.248
-0.248
1.736
0.248
0.248
-0.248
-0.496
-0.248
0.248
-0.248
0.743
0.0
-0.248
-0.992
-1.241
0.993
0.744
0.0
-0.248
0.248
0.0
0.0
1.239
0.0
0.0
-0.495
0.0
0.248
-0.248
0.743
-0.248
0.248
0.0
0.247
0.0
-0.247
0.495
0.989
0.494
1.233
0.739
0.0
-1.232
-0.74
0.0
-1.73
1.236
-1.236
0.0
1.236
-0.741
0.247
0.0
0.0
0.0
0.494
0.0
0.494
-0.173
0.173
0.494
0.0
0.0
0.0
0.247
-0.74
-0.494
0.0
0.247
0.247
0.0
0.0
0.0
0.0
0.247
-0.247
0.0
-0.474
-0.02
0.247
-0.247
0.0
-0.247
0.0
-0.247
0.247
0.0
0.494
0.247
0.74
0.74
0.246
-0.493
-0.247
0.0
-1.234
0.0
0.0
-0.247
0.0
0.247
0.0
0.494
-0.247
0.247
-0.247
0.0
0.0
0.247
0.247
0.247
0.0
0.0
-0.247
-0.247
0.247
0.493
0.0
0.0
-0.247
0.247
-0.247
-0.247
-0.247
0.247
0.0
-0.494
0.247
0.0
0.0
0.0
0.0
0.0
0.0
0.0
0.0
0.493
-0.247
-0.247
0.0
0.0
0.0
0.0
0.247
0.0
0.247
0.0
0.247
0.0
0.0
-0.247
0.0
-0.247
0.247
0.247
-0.247
-0.247
0.0
0.0
-0.247
0.493
0.247
-0.74
0.493
-0.493
0.0
0.247
-0.247
0.247
0.247
0.0
0.0
0.0
-0.247
-0.494
0.247
-0.247
0.247
0.247
0.0
-0.247
0.247
0.0
0.0
0.0
-0.247
0.0
0.0
0.0
0.0
0.0
0.493
0.0
0.0
0.0
-0.247
0.0
0.0
0.247
0.247
0.0
0.0
0.0
0.0
0.247
-0.247
0.0
0.0
0.247
-0.247
0.247
0.0
-0.247
0.0
0.247
-0.247
0.0
0.0
0.0
0.0
0.0
0.0
-0.247
0.247
0.0
0.0
0.0
0.0
0.0
-0.247
0.247
-0.493
0.247
-0.247
0.0
0.74
-0.247
0.247
-0.247
0.0
0.247
-0.247
0.247
0.0
0.246
-0.246
-0.247
0.247
-0.247
0.247
-0.247
0.0
-0.247
0.247
-0.493
0.493
0.0
-0.247
0.247
0.0
-0.217
0.217
0.0
0.0
0.0
-0.247
0.0
0.247
0.0
-0.207
0.207
0.0
0.0
0.0
0.0
-0.74
0.493
-0.987
0.0
0.247
0.0
-0.741
-0.494
0.0
0.247
0.0
0.741
-0.494
0.247
0.247
0.0
0.247
0.247
0.0
0.0
-0.494
0.247
-0.247
0.0
0.0
0.0
0.0
0.0
-0.247
0.0
0.247
0.494
-0.247
0.247
0.0
0.0
0.247
0.0
0.0
0.247
-0.247
0.035
-0.035
0.0
0.247
-0.493
0.74
-0.74
-0.247
-0.247
-0.247
0.0
0.0
0.0
0.0
0.0
0.0
0.0
0.0
0.0
0.247
0.0
0.0
0.0
0.247
0.0
0.0
-0.247
0.247
-0.247
0.74
0.493
0.247
-0.247
-0.247
0.493
0.0
0.246
-0.246
0.0
0.0
0.0
0.0
-0.247
0.0
0.0
-0.247
0.0
0.247
0.247
0.0
0.246
0.0
0.246
-0.246
-0.246
0.0
-0.493
-0.493
-0.247
-0.741
0.247
0.247
-1.236
-1.981
0.991
0.248
-0.991
1.98
0.494
0.494
0.0
-0.988
-0.742
0.495
0.0
0.544
0.939
-0.247
0.0
0.247
0.0
-0.247
0.0
0.247
0.247
-0.741
0.0
-0.247
0.0
0.247
-0.247
0.247
0.741
-0.247
-0.247
0.0
-0.494
-0.494
0.0
-0.495
0.247
-0.247
0.495
0.0
0.494
-0.247
0.0
-0.494
0.0
-0.247
0.495
0.0
-0.247
-0.247
0.247
-0.247
0.0
0.247
0.0
-0.495
-0.248
0.742
0.0
-0.495
-0.248
-0.248
-0.495
0.0
0.0
0.0
-0.496
-0.461
0.213
-0.744
0.0
-0.248
-0.497
-0.248
0.248
0.0
-0.248
-0.249
0.0
0.497
0.497
0.248
0.496
0.0
-0.248
0.248
0.0
-0.248
0.496
-0.496
0.248
-0.248
-0.745
0.248
-0.248
0.0
-0.248
0.0
0.248
0.0
-0.248
0.0
0.0
0.248
0.0
-0.497
0.248
-0.248
0.248
0.0
0.0
-0.248
0.497
-0.497
-0.035
0.035
-0.249
0.249
-0.249
-0.497
0.0
0.0
-0.249
0.498
0.249
1.242
0.248
0.248
0.0
0.0
0.0
0.0
0.0
-0.496
-0.745
-0.497
0.0
0.0
0.0
0.0
0.0
-0.249
0.0
-0.249
0.249
-0.249
0.0
-0.249
-0.498
0.249
-0.249
0.249
-0.249
-0.498
0.0
0.0
0.498
0.0
-0.249
0.0
-0.249
0.249
0.498
0.249
0.0
-0.498
-0.249
0.249
-0.037
-0.087
-0.125
0.0
-0.249
0.0
0.0
0.0
0.249
0.747
0.249
0.0
0.497
0.0
0.0
0.0
-0.249
-0.249
0.249
0.0
0.0
0.0
0.0
0.249
-0.249
0.0
0.249
-0.497
0.497
-0.497
0.0
-0.498
-0.249
0.249
-0.249
0.249
0.0
0.0
0.249
-0.249
0.249
0.0
0.0
0.0
-0.249
0.249
-0.249
0.0
0.249
0.0
0.0
0.0
-0.249
0.249
0.0
0.0
-0.249
0.0
0.249
0.0
0.0
0.0
0.0
0.0
0.0
0.0
0.0
-0.249
-0.249
0.249
0.249
0.0
-0.249
0.0
0.0
-0.249
0.0
0.0
0.0
0.498
0.0
-0.249
-0.249
0.0
0.249
-0.249
0.0
0.249
-0.249
0.0
0.0
0.249
0.0
0.0
-0.249
-0.498
0.0
-0.249
0.0
0.0
0.249
0.0
0.0
-0.249
0.0
0.249
-0.249
0.0
0.0
0.498
-0.249
0.0
-0.249
0.249
0.0
0.0
0.0
0.0
0.0
0.249
0.498
-0.498
0.0
0.0
0.0
0.498
-0.498
0.249
0.0
-0.249
0.249
-0.237
0.237
0.498
0.0
0.0
0.0
0.0
0.0
0.0
-0.249
0.0
0.249
-0.249
-0.249
0.249
-0.249
0.0
0.249
0.0
-0.202
0.202
0.0
0.0
-0.249
0.0
0.249
-0.249
0.249
-0.249
0.498
0.0
0.0
0.0
0.0
0.0
0.0
0.0
0.0
0.0
0.249
0.0
0.497
0.497
-0.248
0.0
0.0
0.248
0.0
0.0
-0.248
0.248
0.0
0.248
0.248
0.0
0.0
0.248
-1.491
0.249
0.497
-0.248
0.248
0.0
-0.746
0.497
0.248
0.0
-0.248
0.497
-0.248
0.497
0.248
0.248
0.0
-0.248
0.0
0.0
0.0
-0.497
0.0
0.497
0.0
-0.497
0.248
-0.248
-0.248
-0.248
0.0
1.738
0.496
-0.744
0.744
-0.248
-0.496
-0.496
0.0
-0.497
0.0
0.0
-0.248
0.0
-0.497
0.249
-0.746
0.249
0.0
0.249
-0.497
-0.249
0.0
[truncated: 878,012 more chars]
