# Supplementary material for: Consentaneous Agent-Based and Stochastic Model of the Financial Markets
Source: PLoS One. 2014 Jul 16;9(7):e102201. doi: 10.1371/journal.pone.0102201 (PMC4100891; doi:10.1371/journal.pone.0102201)
Supplement: Dataset S1 — Compressed set of time series for one minute empirical returns. Time series for each stock are given as separate. txt files, file names are self-explanatory. (ZIP) [file pone.0102201.s001.zip › nyse_mo.txt]

-1.39
1.39
0.278
0.834
0.555
0.833
1.11
2.771
0.831
-2.493
1.108
0.554
-0.277
-0.277
0.277
0.0
-2.217
-1.387
0.278
0.832
0.277
-0.277
0.0
-0.277
-0.277
-0.555
-0.833
0.278
1.11
3.603
0.0
1.107
0.277
-2.492
-1.109
2.216
-0.831
0.665
0.443
-0.277
-0.277
-1.662
-3.052
1.11
-0.278
-3.612
-1.113
0.557
-0.557
0.0
0.278
2.225
-0.556
0.0
-0.278
0.278
1.112
-1.112
-2.225
1.391
-0.278
-0.278
-2.506
0.0
-1.115
0.836
1.393
0.835
0.0
0.0
-0.557
-0.278
0.0
-0.278
-0.279
-0.557
0.279
-0.279
0.279
0.279
0.0
0.0
0.279
-0.279
0.0
-0.836
0.557
0.279
1.67
-1.949
-1.394
1.394
-3.346
0.0
-0.558
1.117
-0.837
0.558
-0.279
-0.558
0.279
-2.235
1.676
-0.838
0.559
-0.279
0.0
0.279
0.279
0.558
1.116
-0.279
0.0
0.279
-0.279
0.837
0.0
-0.237
0.795
-1.116
0.279
0.558
-0.279
0.279
-0.279
0.0
-0.279
0.0
0.837
1.115
0.0
-0.279
0.0
0.0
0.0
1.671
0.557
1.391
-0.278
-0.278
1.112
-0.556
0.0
-1.669
-0.278
-0.278
0.0
0.557
-1.392
-0.557
-1.115
0.558
-0.837
0.837
-0.279
0.279
-0.558
0.0
-0.279
0.279
1.672
-0.557
0.557
0.279
-0.279
0.279
-0.557
-0.557
-0.836
0.0
0.279
0.0
-0.558
-0.837
0.558
0.042
0.237
0.279
0.0
-2.232
0.0
0.0
-0.279
0.0
-0.279
0.0
-0.279
0.559
-0.279
-0.279
-0.279
-0.279
-0.559
0.838
0.279
0.0
0.0
0.0
-0.279
0.279
0.0
0.0
0.559
-0.559
0.279
0.559
0.279
-0.279
-0.279
0.279
-0.279
0.0
0.558
0.558
0.0
0.558
-0.837
-0.558
0.0
-0.559
0.279
1.675
-0.837
0.279
-0.279
-0.558
0.0
0.0
-0.559
0.0
-0.559
0.279
-0.559
-0.839
-1.678
0.56
-0.56
-1.12
1.959
-0.839
0.56
0.28
-1.119
0.28
0.839
-0.56
-0.28
0.895
0.503
-0.839
0.0
-0.28
0.0
0.0
0.28
-0.28
0.28
0.559
-1.959
-0.28
-0.56
1.4
1.399
0.0
0.0
0.28
-1.119
-2.52
0.0
0.28
1.4
-1.961
-1.122
1.122
0.0
-0.841
0.28
0.28
-0.841
2.522
-0.56
0.0
0.56
0.0
-0.56
0.28
-0.841
-0.28
1.121
0.28
-0.28
0.28
0.0
0.56
-0.56
1.4
0.839
-0.839
-0.56
0.28
0.839
1.119
0.559
0.838
-1.118
0.559
-1.677
-1.119
-0.84
1.399
-1.119
0.56
0.56
0.28
0.0
-1.399
0.84
0.0
-0.56
-0.84
-0.56
-0.841
-0.841
-0.28
0.0
-0.28
0.0
-0.281
0.841
-1.683
-0.281
0.281
-0.561
-0.562
0.281
-0.281
0.562
-1.124
-0.281
0.562
0.281
0.562
-1.405
0.0
-0.562
-0.562
-1.407
0.0
-1.126
0.0
0.0
0.0
0.0
0.0
-0.282
-1.409
-0.282
-0.282
0.0
0.0
-0.846
-0.847
0.0
-2.26
-0.565
-0.283
0.0
0.848
1.13
3.104
-0.564
-0.846
-0.847
0.452
0.113
-0.282
-0.282
-0.282
-0.565
0.565
1.411
-1.129
-1.017
0.734
0.0
1.129
0.282
1.692
10.117
0.0
0.84
1.68
-0.84
-0.84
1.12
-1.12
0.0
1.959
0.839
0.0
0.28
-1.119
0.28
-0.839
0.0
0.0
0.0
0.0
-0.28
0.0
-1.4
0.0
0.0
-0.28
-0.28
0.0
0.56
0.28
1.12
0.0
0.0
0.0
0.0
1.119
0.839
0.28
0.559
0.0
0.0
0.0
-2.517
1.119
0.0
0.0
-0.559
0.839
-0.28
-0.28
-0.28
-0.56
0.0
-0.28
0.56
0.28
0.0
1.119
-2.518
0.56
1.119
0.0
-0.28
2.516
-1.397
0.0
0.559
-0.839
0.28
-0.559
-0.559
-0.28
0.28
0.839
0.839
-0.559
1.676
0.838
0.0
0.279
-0.558
0.279
-0.279
0.279
0.279
0.558
-0.837
-0.279
-0.558
0.279
0.045
0.514
0.0
-0.558
0.558
0.0
-0.558
-0.279
-0.559
0.559
0.0
-0.279
0.838
1.395
0.0
-0.558
0.279
-1.116
-0.558
0.279
-0.838
0.559
1.117
0.558
-0.279
0.837
0.279
2.229
-0.557
0.0
0.641
-0.084
1.67
0.556
0.556
1.112
0.278
-0.556
-1.947
-0.835
-1.95
0.0
1.393
0.835
0.835
0.278
-0.835
-2.228
0.0
0.0
0.279
1.114
0.835
0.0
-1.67
0.279
0.0
0.557
-0.278
-1.393
0.557
0.836
-1.393
0.557
0.557
0.835
0.278
-1.114
0.278
-3.066
-0.558
-0.558
0.558
-1.117
0.558
0.837
-0.279
0.279
0.558
-0.279
0.167
-0.446
0.0
-1.116
0.279
-0.279
-0.279
0.837
-0.558
-0.279
-0.279
0.279
0.0
0.279
-0.558
-0.279
-1.397
-0.559
0.28
-0.839
0.0
-0.56
0.0
0.839
1.677
0.559
0.0
0.0
0.279
-0.279
0.559
0.279
0.0
0.0
0.279
-0.279
-0.558
-0.559
0.0
0.0
1.117
0.0
-1.117
-0.559
0.559
0.559
0.279
0.0
0.0
0.039
0.24
-0.279
0.558
0.0
-0.24
0.24
-0.279
0.279
-0.279
0.279
-0.279
-0.558
0.838
1.953
-1.116
0.558
0.558
-0.558
0.0
-1.116
0.0
-0.279
-0.279
-0.558
0.0
-0.838
-1.398
-0.839
0.28
-0.839
-0.84
0.0
-0.28
1.12
2.517
1.955
-1.396
0.559
-0.559
0.0
-0.24
-0.039
0.0
0.517
0.042
0.559
0.558
0.0
0.14
-2.654
1.118
-0.279
-0.838
0.0
0.0
-1.678
0.0
0.28
0.839
0.559
0.838
-0.279
0.0
0.0
0.279
0.598
0.519
-0.279
0.279
-0.838
-0.559
-0.279
-1.958
-0.56
-0.84
-1.962
2.801
2.517
0.0
0.838
0.559
-0.559
0.0
0.0
-0.279
0.0
-0.838
-0.559
0.28
0.671
-0.112
0.0
-0.559
-1.678
-2.24
-0.561
-1.402
-0.842
0.842
-1.403
0.561
-1.685
-2.531
2.531
1.124
3.366
-0.28
2.521
-1.12
-1.681
-0.561
-0.841
1.402
-0.561
0.0
0.28
0.561
1.121
-1.121
1.401
-0.56
-0.56
0.28
0.84
0.28
0.56
-0.28
0.28
0.28
-1.12
0.84
0.28
-0.56
0.84
-0.28
-0.56
0.84
0.084
-0.644
0.0
0.56
0.0
1.958
1.118
-0.279
-0.838
-1.118
-1.679
0.84
-0.84
1.679
0.559
0.28
0.559
0.0
-0.559
0.0
0.0
-0.447
-0.671
-0.56
-0.56
0.84
-1.119
-0.28
0.56
-0.56
0.56
5.589
0.558
-5.308
0.559
0.559
-0.559
1.957
2.791
0.0
0.558
0.279
-0.837
-1.116
-0.837
0.279
0.558
-0.279
0.0
0.558
-0.488
-1.466
0.0
0.0
-0.279
0.279
-1.118
0.28
-0.28
0.0
0.0
-0.28
-0.28
0.28
-0.28
0.28
1.397
0.838
0.279
-1.676
0.559
0.0
0.838
0.279
0.0
0.0
0.0
0.279
0.0
-0.558
0.0
0.0
-0.209
-0.07
-1.117
-0.279
0.559
0.279
-1.118
0.559
0.279
0.838
0.279
0.0
0.0
-1.397
0.279
0.0
-0.279
0.838
0.559
-0.559
-0.559
-1.118
0.28
0.559
0.0
0.838
-1.118
0.503
0.335
0.559
-0.559
0.0
-0.559
0.0
0.0
0.0
-0.279
0.0
0.838
-1.118
-0.839
1.957
-1.957
1.398
1.117
0.558
-0.279
0.279
0.837
0.279
-0.558
0.558
0.167
-0.725
0.0
0.0
0.279
0.0
-0.279
-0.279
-0.279
-1.397
0.838
-0.279
0.279
0.558
0.279
0.0
1.395
-1.116
-1.675
1.396
0.558
-0.279
0.837
0.0
-0.837
0.0
0.0
1.116
0.0
-0.279
0.837
1.672
-0.279
0.557
0.278
1.113
0.278
-1.392
-0.836
0.279
0.0
0.279
-0.279
-0.836
0.0
0.279
0.279
0.0
0.0
-0.07
0.627
-0.836
-0.279
0.0
-0.279
0.279
-0.279
0.279
-0.279
0.279
2.228
0.278
-0.278
-0.557
-0.557
0.278
0.278
0.278
3.059
-2.224
1.391
0.0
-0.556
-0.556
-0.473
-0.919
0.835
0.835
-1.948
0.0
-1.672
0.836
-1.394
-0.558
-0.558
0.558
-1.395
2.789
0.0
0.0
-0.279
-0.558
-0.837
0.0
-0.279
0.0
0.0
0.837
1.951
0.279
0.0
0.0
-1.114
0.279
-0.279
1.114
0.278
0.557
1.391
0.834
0.0
-0.556
0.0
0.556
-0.278
-1.113
0.0
-0.835
0.0
-0.278
-0.835
-0.279
0.0
-0.557
0.0
0.0
1.671
0.278
0.835
-0.278
0.0
0.0
0.0
0.278
0.278
-0.556
-0.557
0.0
0.0
-0.557
0.557
-0.278
-0.557
-0.279
-0.279
-0.557
-1.394
-1.954
0.558
0.279
-0.558
0.279
0.0
1.674
0.836
-0.836
0.279
0.558
0.279
-0.237
-0.599
-1.116
-0.558
-0.279
-0.279
1.116
0.279
0.0
-0.279
0.558
0.279
0.279
0.0
-0.279
0.0
-0.558
-0.279
0.837
0.0
0.558
0.279
-0.558
-1.953
-0.558
0.0
0.0
0.279
-0.838
0.838
-0.838
1.396
0.837
0.0
-0.279
0.279
0.837
0.279
-0.279
0.0
0.0
-0.279
0.0
0.0
-0.279
0.279
0.0
-0.558
0.0
-1.116
0.0
0.279
0.0
-0.279
0.837
-0.558
-0.279
0.0
-0.279
0.558
0.0
0.558
-0.558
0.279
0.0
-0.726
-0.391
-1.117
0.279
1.396
-0.279
0.279
-0.558
-0.559
-0.279
1.396
1.116
0.0
-0.279
0.279
-0.279
-0.558
0.0
-0.279
-1.396
0.279
0.838
-0.045
-0.235
0.279
0.279
-0.279
-0.279
0.837
-1.675
0.279
-0.838
-0.168
0.447
-0.279
-0.559
-0.28
0.0
-0.559
0.0
0.559
0.084
-0.643
0.28
-0.28
0.0
0.28
-0.28
-0.559
-0.28
-0.84
-0.56
-1.962
-1.964
-0.281
1.403
0.0
0.0
0.0
1.682
-0.28
0.084
1.597
1.12
0.28
0.559
0.0
0.28
0.28
0.28
-1.119
0.0
-0.56
-1.12
0.28
0.0
0.56
0.839
0.559
-0.839
-0.56
0.56
0.0
-1.399
0.0
-0.84
-0.841
-2.805
-0.842
-0.843
-3.939
-0.563
1.127
-0.282
0.845
-0.563
1.689
1.968
2.527
0.561
-0.842
-1.404
1.404
1.683
0.28
-0.28
-0.28
-0.28
-0.841
0.561
0.28
-0.561
0.0
0.0
0.841
0.561
0.0
0.0
-0.28
-2.806
1.123
-1.404
-3.655
2.531
-0.281
0.843
0.843
0.842
-0.561
-2.81
-2.533
1.408
-1.126
0.845
0.0
-0.281
-0.282
0.563
1.688
-0.844
-0.844
0.0
-0.563
-1.69
-1.41
0.564
1.691
0.563
1.97
-0.281
-0.563
0.281
-0.169
-0.675
1.407
-1.688
1.126
1.687
0.843
-0.281
0.562
0.0
0.281
-0.281
0.0
0.0
0.0
0.842
-0.842
1.684
1.122
0.28
0.0
0.28
0.561
-0.28
-1.963
-0.281
0.0
1.963
-0.28
0.0
0.28
-1.122
0.28
-0.28
-0.561
-0.842
0.281
0.0
1.122
0.0
-0.281
-1.403
0.281
0.0
0.0
0.281
0.0
0.0
-0.281
-1.404
0.0
0.0
-0.562
-1.125
-0.844
0.844
-0.281
1.125
-0.844
-0.281
-0.563
0.281
0.563
-0.281
-0.844
0.281
-0.844
-0.563
-1.127
0.564
0.0
0.0
-0.282
-0.282
0.282
-0.282
0.0
0.282
0.845
0.845
-0.282
0.282
-0.282
-0.282
-0.282
-1.085
0.24
0.563
0.0
-0.563
0.282
0.282
-0.282
0.563
0.282
0.0
0.282
-1.127
0.282
1.971
0.0
0.563
1.125
0.843
-1.686
0.562
0.562
-1.968
0.563
0.0
0.0
-0.281
-2.252
0.282
-0.845
-0.282
-0.846
1.127
-0.282
0.282
0.0
-0.282
0.564
-0.845
-0.282
0.846
0.282
-0.282
1.127
-0.563
0.282
0.282
0.563
-0.563
0.282
0.282
-0.282
0.563
0.281
1.688
0.281
5.612
-0.56
0.841
-0.28
-0.28
0.0
-0.56
0.0
-1.402
0.28
0.0
0.841
0.28
0.28
0.0
0.0
0.0
-0.561
0.561
0.841
-1.121
-0.561
-0.841
0.28
0.561
0.841
1.121
-0.84
0.56
-1.401
0.0
1.121
0.0
-0.56
-0.561
0.28
0.0
-0.561
1.681
-0.56
0.0
-0.841
-0.561
0.0
-0.28
2.522
-3.083
-0.561
0.561
0.0
0.281
0.0
-0.281
0.841
1.682
0.28
1.4
-0.28
-0.28
-0.56
-1.121
0.0
0.56
-0.56
0.28
-3.085
1.683
-0.841
-0.561
2.244
2.241
0.0
-3.082
0.561
-0.28
0.0
-0.28
-1.122
-1.684
1.965
0.281
-0.842
1.122
0.561
-0.841
-0.842
0.842
0.0
1.962
-1.682
1.122
-0.561
0.0
0.841
-1.402
1.402
-0.28
0.0
0.841
0.28
1.12
-0.28
0.0
-1.4
2.52
-1.119
-0.84
-1.401
0.0
-0.28
-0.28
-1.683
-1.123
-2.811
0.563
0.0
-0.844
-2.534
0.564
-0.564
0.845
0.0
1.126
-0.845
-1.409
0.282
0.845
1.408
-0.845
-1.69
0.282
0.564
0.282
-0.282
-0.282
0.282
0.282
-0.282
-0.197
0.197
-0.564
-0.282
0.282
0.282
0.282
-0.564
-0.282
0.282
-0.282
0.282
0.0
0.564
-0.282
-0.846
0.282
-1.974
4.509
4.216
0.561
-1.123
-0.281
-0.562
0.843
-1.124
-2.531
0.563
-0.281
1.969
0.281
0.0
-0.281
-0.562
0.0
0.0
0.0
0.843
-0.281
-0.281
0.562
-0.562
0.0
0.0
-0.562
-0.281
0.0
1.125
-1.125
0.844
0.0
-0.562
-0.844
2.53
2.246
-1.123
-0.562
-0.281
0.0
-0.562
0.0
0.0
0.0
-0.843
-1.688
3.093
-0.281
-1.686
0.0
-0.281
-0.563
-1.689
0.282
-1.972
-0.282
0.564
0.282
1.408
-0.845
0.0
-0.282
0.282
-0.282
0.0
0.0
-2.538
-1.694
-2.261
3.673
-0.565
1.411
1.973
1.69
-1.408
0.0
0.0
0.282
0.282
0.0
0.0
0.282
0.563
0.281
1.125
-0.563
-0.844
0.0
1.688
1.124
-0.281
0.562
1.404
1.684
-0.561
-0.842
1.683
0.561
0.841
1.68
-0.56
-1.961
0.28
-1.683
0.0
1.963
-1.121
-0.561
-0.561
0.561
2.803
-0.28
-0.28
0.56
0.0
-0.28
0.28
-1.962
0.0
1.401
2.519
2.516
-0.279
-1.957
0.839
-0.839
-0.28
0.559
-0.28
0.559
1.677
1.117
2.232
-2.79
0.0
1.954
-1.395
0.0
0.558
-0.279
-0.837
-0.24
0.24
-0.279
0.0
0.838
1.116
0.558
-0.279
-1.674
0.558
-0.279
-1.117
1.117
0.279
0.558
-0.837
0.558
-0.837
0.279
-0.279
0.279
-0.558
0.0
0.279
0.0
-0.279
0.558
-0.279
0.279
4.182
-1.393
-1.394
-0.279
0.279
0.0
0.0
1.394
-0.836
-0.279
-1.674
-0.558
0.0
-1.117
0.279
0.0
-0.838
-2.238
-1.96
-1.682
-1.684
0.842
0.281
0.561
0.28
-0.561
-0.561
0.842
-0.842
-0.281
-0.281
2.805
0.56
-0.841
0.0
1.121
-0.28
0.28
0.28
1.428
1.93
-0.559
0.0
0.0
-0.559
-1.399
-0.84
-0.56
0.28
-1.121
-0.841
0.561
-0.28
-0.28
0.0
0.28
0.0
-0.28
-1.683
-0.842
0.281
-0.562
-2.53
-2.534
0.0
0.845
0.0
-0.282
-0.563
2.534
0.844
1.405
-0.281
0.0
-2.531
0.0
-0.281
-1.126
-0.282
2.252
0.0
-1.407
-1.69
0.564
-0.564
-0.282
-1.128
0.564
-1.128
-0.564
0.0
-0.282
1.129
2.255
1.971
-1.126
0.0
0.845
-1.126
1.689
-1.126
0.0
-1.972
0.0
1.972
0.0
-1.127
-0.845
-1.41
-0.564
1.974
2.253
-0.845
-1.127
-1.692
0.564
-0.846
0.308
0.257
2.255
-2.819
5.352
0.562
0.281
-0.562
0.281
0.562
-0.281
0.281
0.562
2.246
-0.561
-3.653
-2.252
1.971
0.563
-1.125
0.281
1.125
0.843
-0.562
0.562
-0.562
-0.562
-1.125
-0.281
-0.563
0.0
-0.563
0.563
-0.282
1.408
0.844
1.125
0.0
0.0
0.562
-0.562
0.562
0.562
0.281
-0.562
-1.405
0.843
-0.843
0.281
0.562
-0.562
-0.281
1.124
0.562
-1.124
0.0
-0.281
-1.125
-0.281
1.687
0.562
-0.815
-0.309
0.0
-0.562
1.687
-1.968
0.0
-0.281
-1.407
1.126
1.125
0.281
-0.281
-0.844
0.563
0.281
0.843
0.281
1.124
0.281
0.0
3.086
1.401
-0.56
-3.084
0.842
0.28
0.0
0.28
0.841
-0.28
-1.122
1.122
0.561
0.28
1.68
1.958
3.91
0.558
12.226
1.384
-0.553
2.213
1.934
0.552
2.482
0.0
1.377
-1.102
0.551
-3.033
1.93
0.827
-0.276
1.102
-1.102
-1.654
0.276
0.827
0.551
-0.524
0.524
0.551
3.852
0.824
2.745
-0.549
-0.549
2.742
1.369
3.009
-2.735
-0.274
-0.822
0.548
0.274
0.274
0.821
1.094
3.551
1.909
-1.636
-0.546
-0.546
-0.819
0.0
2.729
0.0
-0.818
2.195
1.348
-0.545
-0.817
1.906
1.36
1.359
-0.272
0.543
0.272
0.0
-0.543
1.63
-0.271
-0.272
0.272
0.0
0.0
-1.086
1.086
0.0
-0.815
-0.815
0.272
0.272
-1.087
-1.904
-1.906
0.0
2.45
0.272
1.631
0.0
0.0
1.087
0.272
-0.272
-0.815
0.0
-1.087
0.544
0.0
0.0
-0.816
-0.544
0.544
0.544
0.815
-0.815
-0.272
0.272
0.544
-1.631
0.0
0.272
-0.272
-0.816
0.544
0.272
0.272
-0.272
-0.816
-0.544
0.272
0.544
0.272
0.544
0.272
0.272
0.272
0.272
1.087
0.0
-0.543
-0.815
0.0
-0.272
-0.544
-0.272
-0.272
0.544
-0.272
0.272
0.0
-0.272
0.0
-0.272
0.0
0.0
-0.544
0.272
-1.089
0.0
0.817
0.816
0.544
0.272
0.272
0.0
0.0
-0.272
0.0
0.054
1.305
0.543
-0.272
-0.272
0.272
-0.272
0.0
-0.815
1.359
-0.543
-0.272
0.272
0.272
-1.087
1.087
-0.543
0.0
0.272
0.815
0.272
0.271
0.271
0.0
-0.271
0.271
0.0
0.271
0.271
0.271
0.543
-0.814
0.271
0.543
1.897
0.0
-1.897
0.0
-0.271
-1.085
0.0
0.0
-2.716
0.272
-0.816
-0.544
-0.272
1.903
1.358
-1.087
0.272
-0.543
0.543
0.815
-0.272
1.9
0.0
1.898
-1.356
-1.628
-1.086
-0.543
0.0
0.543
0.815
-1.086
0.0
-0.543
0.272
0.272
0.543
1.086
0.0
-0.543
0.271
-1.086
0.0
0.0
-1.087
0.272
0.543
-0.543
-0.272
-0.816
1.087
-1.359
-1.088
0.272
0.272
-4.632
2.181
1.09
0.0
-0.817
0.272
-0.272
0.0
1.089
1.361
-1.088
-0.544
0.272
0.0
0.299
-0.299
-0.272
0.544
-0.544
0.0
2.449
-0.544
-1.36
0.544
0.544
0.544
-0.544
0.0
-1.633
-0.272
-0.545
0.545
0.817
-1.634
-0.818
0.0
0.818
0.817
0.817
-1.089
0.0
-0.817
1.09
1.361
0.0
-1.633
1.633
-0.817
0.817
-1.361
1.089
0.544
-0.272
-0.817
-0.817
0.0
0.545
-0.272
-1.09
0.0
-1.09
0.545
-0.273
1.09
1.09
0.0
-2.18
1.363
-0.817
-0.818
-1.364
-1.092
1.365
0.0
0.0
-1.092
0.819
0.0
0.273
1.091
-1.364
-0.546
-0.273
-1.366
-1.64
0.273
0.0
0.0
1.64
1.365
-0.546
-0.273
-0.273
-0.546
-0.273
1.093
-0.82
-0.547
0.0
-0.547
-1.094
-0.821
0.821
-0.274
-0.547
-0.548
-0.548
-0.548
-1.919
0.274
-0.823
-1.647
-2.749
0.825
1.374
1.099
0.0
0.549
-1.373
0.275
-2.749
0.825
-0.275
1.1
0.275
1.648
1.921
1.096
-1.096
0.822
1.644
0.0
-2.192
-1.646
-1.098
0.0
-0.549
-0.549
0.0
-0.275
-1.1
-0.55
-0.275
-0.275
2.475
0.824
0.0
0.549
-0.549
0.0
-1.649
1.099
0.275
1.373
-1.922
-1.099
0.275
0.55
-0.275
2.472
-0.824
-4.399
-3.307
-0.276
-1.932
-3.871
0.554
3.318
0.276
1.656
2.481
0.551
-0.551
0.0
0.0
0.0
1.102
0.0
-2.755
0.0
-5.801
0.0
2.212
1.381
0.0
0.552
0.552
1.655
0.551
0.276
2.203
0.275
1.513
1.511
-0.275
-0.824
-0.275
-1.375
0.0
0.825
0.0
-0.316
-2.436
-0.826
-1.654
3.582
-0.826
-0.826
-0.827
-1.103
-0.552
0.552
-0.828
-1.104
0.0
-0.552
0.0
1.656
1.103
-0.276
-0.552
0.552
1.378
-1.378
2.756
0.0
-0.275
-0.551
-1.93
0.276
1.103
0.0
0.276
0.826
-0.551
-0.276
-0.827
0.551
1.377
0.551
-1.652
0.0
0.0
0.0
0.0
1.102
-0.551
0.275
-1.378
0.0
0.551
-0.551
0.551
-0.276
-1.103
-0.276
-0.552
-0.828
-0.276
-0.276
0.552
0.276
0.0
-0.276
-0.552
-0.829
0.0
-0.553
0.0
0.276
0.553
0.0
0.276
0.276
-0.276
-0.276
-0.276
0.276
-0.276
0.829
0.0
0.276
0.0
-0.276
0.0
0.0
0.0
0.276
-1.657
-0.553
0.829
0.0
0.0
0.0
0.276
0.0
0.552
0.0
0.243
-1.348
-0.276
0.0
0.276
-0.553
0.0
-0.276
0.553
0.0
-1.382
-0.277
0.0
0.0
0.553
-0.277
-0.553
1.106
-0.277
-0.553
0.277
1.106
-0.553
0.276
0.553
-0.276
1.105
0.0
-1.382
-1.106
0.277
-0.277
0.277
-0.277
0.553
-0.83
-0.277
0.277
-0.277
0.277
-0.83
0.0
-1.108
0.0
0.277
-0.277
0.831
-0.277
0.0
-1.385
0.277
0.0
-0.277
-0.832
0.0
0.277
0.277
0.0
0.0
-1.109
-1.387
-0.555
0.278
0.555
-0.833
0.278
-1.111
-0.278
0.278
0.278
0.0
0.0
-0.834
0.0
-0.278
0.0
0.556
-0.278
-0.278
-0.278
0.0
-0.278
0.278
0.0
0.0
1.667
0.833
0.0
1.11
0.277
0.832
0.277
0.554
0.554
0.554
0.831
1.383
1.659
-1.083
-0.216
-0.636
1.382
0.276
0.829
-1.105
0.553
0.553
0.552
1.38
1.379
-0.827
0.276
0.0
0.276
-0.276
-0.827
0.276
0.276
-0.828
-0.276
0.276
-0.276
0.0
0.0
1.379
1.378
0.0
1.928
-1.377
-0.551
1.928
0.825
-0.55
-0.275
0.0
1.376
-1.376
-0.275
0.0
-0.275
1.376
0.0
0.275
0.825
-0.825
-1.101
-0.275
-0.551
0.551
-0.275
0.275
0.275
-0.275
-0.275
-0.551
-1.653
-1.103
-1.104
-0.552
-0.552
0.0
0.828
-0.276
-0.276
0.0
-0.829
0.276
0.0
0.0
0.0
-0.276
-0.553
0.553
-0.829
-0.553
-1.106
-0.553
0.553
1.106
-1.106
0.553
-0.83
-0.277
1.383
0.277
0.553
-0.829
-0.553
0.553
1.106
0.276
-0.553
-0.829
1.382
-0.276
0.0
-0.276
-0.553
-1.66
-0.554
-1.939
0.831
-0.554
-0.277
-0.277
0.277
-0.554
-0.832
0.277
0.0
-0.832
-0.555
-0.555
-0.555
0.278
1.111
2.219
-0.832
-1.11
0.0
1.11
1.663
-0.277
1.662
0.554
0.0
0.0
0.83
-1.937
-1.108
0.277
0.0
0.0
0.0
0.0
-0.277
0.277
0.0
-0.277
-5.829
-1.113
-1.67
3.895
1.389
-0.833
0.278
-0.278
1.943
-2.221
-0.278
0.833
-0.833
0.0
-0.278
0.556
0.0
0.0
-2.224
0.556
1.39
-1.39
0.556
-1.391
-0.278
0.556
1.112
-0.556
0.834
0.834
-0.556
-0.278
-0.278
-0.278
1.39
-1.112
0.0
0.278
0.0
0.556
-0.556
-0.278
1.389
-0.834
-0.556
0.0
-0.514
-0.042
-0.556
-0.278
-1.392
1.67
2.224
0.278
-0.834
0.834
-1.946
1.112
0.556
-1.112
0.278
0.0
-0.834
0.556
-0.556
-1.113
-1.113
-1.114
-0.279
-1.673
-0.279
-1.116
-2.515
0.559
0.224
-0.783
0.0
-0.559
0.839
1.676
0.0
1.075
1.437
-0.279
0.279
1.115
0.557
0.279
-0.836
0.557
0.0
-1.394
0.836
0.0
-0.557
-0.279
0.279
-0.558
0.558
0.279
-1.394
1.115
-0.279
0.0
0.279
0.557
-0.279
0.0
0.0
0.279
-1.115
-0.279
-0.279
-0.279
-0.279
0.558
1.394
-1.394
1.394
2.228
0.557
-1.113
0.557
0.0
-0.557
-0.836
3.062
0.278
0.556
-0.834
0.556
1.112
-0.834
1.111
2.776
2.771
-0.277
-2.217
-0.555
-0.832
0.832
0.277
-0.555
-0.832
0.0
-1.388
0.555
-1.667
1.111
1.111
-1.666
1.111
0.278
-0.278
0.833
0.278
-0.278
0.278
-0.833
-0.278
-1.389
0.556
0.278
-0.278
0.278
2.776
0.832
-0.832
-0.277
-1.11
-0.555
-0.555
2.22
0.277
0.0
1.109
0.277
-0.277
0.554
-0.277
0.0
-0.554
0.277
0.831
0.831
0.554
-1.108
-0.554
0.554
-0.277
0.0
-0.277
0.0
-0.277
-0.277
0.831
-1.386
-0.555
-1.387
0.0
0.832
0.0
0.555
0.555
1.109
-2.495
0.832
-1.942
0.833
-0.278
0.0
0.555
0.277
0.832
0.0
0.0
0.0
-0.277
0.277
0.554
-0.832
0.0
0.0
0.0
0.0
0.0
-0.555
0.0
-0.555
-1.666
0.278
-1.111
0.278
-0.834
-0.556
0.0
0.0
0.278
0.278
0.834
-2.503
0.556
1.39
0.556
-0.556
0.0
0.278
1.667
1.942
-0.832
-0.555
0.278
0.277
0.0
-1.11
-0.555
0.278
-1.667
-0.278
-0.834
1.668
-0.278
-0.278
-1.39
0.556
1.112
0.556
0.278
-0.278
-0.278
1.111
0.0
0.833
-0.278
-1.389
0.278
-0.278
1.389
0.0
1.11
0.277
0.0
-0.277
-3.888
0.834
0.834
0.278
2.498
1.94
-0.554
-0.554
0.0
0.0
-0.554
-0.277
0.0
0.555
-0.277
-1.942
0.0
-1.389
0.833
0.555
-0.555
-0.555
1.666
0.277
-1.666
-1.111
0.834
0.278
0.869
-0.591
-1.667
0.278
-0.834
0.834
-0.556
1.389
1.666
-2.222
-0.556
1.111
-1.111
-0.556
0.556
0.556
-0.278
2.499
-0.278
-0.833
0.056
-0.611
0.833
-0.833
-0.278
0.556
2.22
-1.665
-0.278
-0.555
-0.556
-2.224
0.278
0.0
0.556
0.0
-0.278
-0.278
0.0
0.556
1.39
-0.834
0.0
0.556
0.556
-0.278
-0.278
-0.278
0.0
0.556
0.278
1.111
1.942
2.217
0.831
1.107
-0.553
-1.661
-1.663
0.0
0.554
0.554
1.385
0.554
0.277
-0.277
-1.385
0.277
0.277
0.0
-3.326
-1.388
0.333
0.222
0.278
1.11
1.109
4.429
0.0
-1.106
-1.384
-2.216
-0.832
-1.943
6.098
3.869
-0.828
-1.382
0.0
0.0
1.105
0.276
-1.382
0.0
2.486
0.828
0.276
1.654
3.029
-0.55
-1.927
-0.551
-0.827
-0.552
-2.484
0.828
1.38
0.827
1.654
1.101
-0.275
-0.826
0.0
-0.551
0.276
0.826
0.0
-0.551
0.0
1.377
1.926
0.825
-0.275
2.472
0.823
-2.196
-0.549
0.824
0.0
0.275
-0.275
0.275
-0.275
2.47
-1.097
1.371
1.37
0.0
0.0
-1.919
-1.097
0.0
0.274
0.823
-1.372
2.194
-0.548
-0.823
-1.372
-0.549
-1.374
-0.275
0.275
0.0
-1.375
0.55
0.275
-0.825
0.55
0.55
-2.201
-1.652
0.276
-0.276
0.0
0.0
0.0
0.551
0.551
0.341
1.585
0.825
-0.825
-0.275
-0.275
0.825
-1.1
-1.927
-0.551
0.0
0.0
0.276
-0.551
0.551
0.826
0.275
0.275
1.101
0.0
-0.55
0.55
0.55
0.275
0.0
0.825
0.0
0.275
0.275
-3.025
1.101
-1.927
-0.275
0.826
-0.826
-0.275
0.275
0.551
0.0
-1.102
-0.276
-1.103
0.827
0.827
0.826
-0.275
-0.275
0.0
0.551
-0.275
0.551
0.551
0.509
0.316
-0.275
0.055
0.22
-0.275
0.0
1.375
0.0
0.275
0.0
0.0
0.0
-1.1
-0.55
0.275
0.0
0.0
-0.55
0.825
0.0
0.55
0.825
0.0
0.55
0.275
0.275
-0.275
0.549
-0.275
0.275
0.549
-0.275
0.275
0.0
0.274
1.098
0.0
0.274
-0.274
0.0
-0.549
-0.549
1.098
-0.549
0.274
-0.823
0.0
-0.274
0.549
-1.647
0.275
1.098
0.549
0.549
-0.823
1.097
-0.823
0.0
-0.274
-0.549
0.549
0.274
1.097
-0.549
-0.274
0.823
0.274
1.096
1.369
-0.274
-0.274
0.0
-0.274
0.822
-0.274
0.274
0.274
0.0
0.0
0.547
0.274
0.547
0.0
-0.274
-0.821
-0.274
-0.274
-0.274
-0.274
-1.37
-0.274
-0.274
0.274
-1.371
0.823
0.0
-0.549
0.0
0.0
-1.372
0.0
-0.275
0.549
0.0
-0.274
0.549
0.0
-0.549
0.0
-0.307
-1.066
-0.55
0.275
0.275
0.0
0.275
0.275
0.549
0.0
0.549
0.274
0.549
0.274
0.549
-1.097
1.646
0.0
0.548
-1.645
0.549
0.0
-0.274
0.274
0.0
-0.549
-0.823
0.549
-0.823
0.274
-0.274
0.549
0.274
-0.274
0.549
0.0
0.0
0.0
-0.549
-1.098
-0.824
0.275
-0.549
0.549
0.549
-0.549
-0.275
-0.549
-0.275
0.824
-0.275
0.0
0.275
0.824
1.098
0.0
0.274
0.549
0.274
-0.274
0.0
0.0
0.548
-0.274
0.548
0.0
0.822
-0.274
-1.096
-0.274
-0.274
0.549
0.274
0.0
0.0
-0.823
0.549
-0.549
-0.274
0.0
0.0
0.0
-0.549
0.274
0.0
0.549
0.274
-0.274
0.318
-0.044
-0.274
0.274
0.0
-0.274
0.0
-0.274
-0.274
-1.372
0.275
-0.549
-0.275
1.647
0.549
0.0
0.0
-0.274
-1.922
-0.824
-1.375
-0.825
0.55
0.0
2.199
-0.824
-0.275
-1.926
0.275
0.0
0.825
-1.651
-0.991
-0.386
-0.276
-1.103
0.0
-2.208
0.828
1.931
0.276
0.551
0.276
3.853
-1.1
3.023
2.195
0.0
9.571
2.18
-2.18
0.0
-2.729
2.184
-0.546
-0.819
0.0
-0.819
0.0
1.911
-1.638
1.365
-0.546
-1.092
-0.273
0.819
0.546
2.182
0.0
1.362
-0.545
0.817
-1.09
0.272
-2.727
-0.273
-0.546
-1.366
-1.093
-1.094
-2.464
-3.84
-2.473
-1.1
-0.826
1.926
-1.376
-1.652
0.551
0.826
-0.826
1.652
0.275
-1.101
-0.826
-3.032
-3.59
4.418
1.103
2.478
4.672
1.646
-1.92
-0.549
2.469
1.096
4.105
0.273
2.185
4.362
-1.089
-0.272
1.362
-1.362
0.272
-2.14
1.05
0.0
0.273
-1.636
0.546
0.273
0.545
1.907
0.0
-0.545
-0.272
0.0
-0.272
-1.363
1.363
-0.818
0.818
-0.272
-0.273
-1.363
0.0
-0.273
1.364
0.0
0.273
0.0
0.273
-0.545
0.545
0.272
-0.272
0.0
0.545
1.634
-0.817
-0.545
1.906
-0.544
-0.544
0.817
-0.272
0.816
0.272
0.544
-0.272
-0.272
0.0
0.272
0.0
-1.088
0.272
0.544
-0.272
-0.816
0.0
0.544
-0.816
0.272
0.272
0.544
0.272
0.0
0.0
-0.544
0.272
-1.361
-0.545
-0.272
-0.545
-0.523
0.251
-0.545
-0.273
-0.545
0.273
-0.545
0.273
1.636
-1.636
0.273
0.0
0.273
0.273
0.545
0.272
-0.272
0.0
-1.09
0.0
1.908
0.0
0.0
0.0
-0.272
0.817
0.544
-0.272
0.817
0.0
1.088
0.544
1.087
0.054
-0.326
-0.272
-0.272
-0.272
0.272
-0.272
0.272
0.0
0.272
0.272
0.272
0.0
-0.272
0.272
0.0
0.0
0.0
0.272
0.0
0.0
0.272
0.0
-0.815
0.0
0.0
-0.544
-0.272
0.272
0.544
0.0
0.272
0.272
0.0
0.0
0.0
-0.543
0.543
-0.272
0.0
0.0
-0.272
-0.544
-0.544
-0.272
-0.272
0.0
0.0
0.272
-0.272
-0.272
0.0
0.0
-0.544
0.544
0.272
0.0
0.272
0.272
0.816
0.0
1.087
-0.272
1.358
0.0
-0.814
0.0
0.0
-0.543
0.272
0.0
0.0
0.0
-0.272
-0.543
0.543
-0.272
-0.272
-0.272
-0.544
0.272
0.815
0.272
0.0
0.272
-0.272
0.272
0.543
0.543
0.271
0.814
0.271
0.0
0.0
0.0
-0.543
0.0
0.271
-0.543
0.271
-0.271
-0.271
0.0
-0.543
-0.543
1.086
0.0
-0.814
-0.272
0.272
-0.272
-0.272
-0.543
-0.543
-2.176
0.544
0.272
0.272
0.816
0.0
1.359
0.272
0.0
0.543
0.814
0.271
0.271
0.271
0.0
0.0
0.0
-0.543
0.0
0.0
0.0
0.543
0.271
-0.542
0.0
1.356
-0.271
-0.271
0.542
-0.813
0.271
0.542
0.542
0.0
0.271
1.083
0.541
0.271
0.0
-0.271
-0.271
1.082
-0.271
1.352
-0.541
-0.812
0.0
1.352
-0.27
-0.27
-0.27
0.27
0.811
0.0
0.27
-0.541
0.27
-0.541
-0.541
0.541
0.0
-0.541
-0.271
-0.271
-0.541
-0.812
-0.271
0.271
0.271
0.0
0.271
-0.812
0.271
0.0
1.353
0.271
0.406
-0.135
0.27
0.27
0.0
0.0
-0.27
0.0
0.0
-1.894
1.894
0.541
-0.541
0.541
1.351
0.81
0.54
1.079
0.539
0.27
1.078
-1.078
0.0
-0.27
0.0
-0.755
-0.054
-0.27
1.039
0.04
-5.402
-0.541
1.893
-0.27
0.27
0.0
-0.811
-1.082
-0.812
0.0
-1.083
-1.084
-0.542
-1.085
-0.271
1.356
-0.814
0.271
0.0
1.085
-0.542
0.271
0.271
-0.271
-0.271
0.0
0.271
-1.085
-0.271
-0.271
-0.271
-0.543
-0.272
0.272
-0.815
0.0
0.0
-0.815
-0.816
0.0
-1.36
-0.544
-0.817
0.817
1.904
0.0
1.359
0.543
0.0
2.714
1.084
2.248
0.189
0.812
1.082
-0.27
0.27
0.0
4.05
-0.27
0.27
-0.539
0.27
2.695
0.808
0.807
1.613
0.269
1.88
2.146
2.411
0.268
1.338
-0.267
-2.677
-0.804
0.268
0.804
0.0
0.803
-0.536
-1.34
-2.146
-2.955
0.269
0.538
0.0
-1.882
0.269
-1.076
-0.538
1.346
-0.269
-0.807
-0.538
0.0
-2.425
-0.809
1.618
-0.809
-0.539
-0.809
1.349
0.539
0.27
0.27
1.347
0.0
0.269
-0.269
-1.077
0.269
-0.539
-0.809
0.539
0.0
-0.539
0.27
0.539
1.078
1.346
-1.077
-0.269
-1.886
0.27
3.232
-1.615
-0.808
0.0
0.269
-0.269
0.0
0.0
0.0
0.539
1.239
0.377
0.269
0.0
0.269
0.538
-0.538
0.538
0.538
-2.152
0.807
0.807
0.269
-0.807
1.613
0.0
1.075
0.537
0.805
0.0
1.073
0.268
2.412
0.268
-0.536
0.0
-0.536
-0.268
-1.072
1.072
0.268
0.268
0.268
0.268
1.339
0.268
0.535
-0.803
0.0
0.535
1.07
0.535
-1.069
0.0
0.535
-0.802
-0.803
0.803
0.0
0.267
-0.267
-2.409
-0.268
-0.536
0.188
0.616
0.0
0.536
0.0
-0.268
0.268
0.0
0.0
-0.268
0.0
-0.268
0.268
0.0
0.0
0.0
0.0
0.0
-0.536
0.0
0.268
0.0
-0.268
-0.268
-0.268
0.0
0.0
-0.268
0.268
0.0
-0.536
0.268
0.0
-0.268
-1.877
-0.268
0.0
-1.074
0.806
0.0
0.0
-0.215
-0.054
0.0
-0.806
0.0
0.0
-0.537
0.537
0.027
-0.255
-0.309
-0.269
0.0
0.269
0.537
-0.269
0.0
0.0
-0.269
0.537
0.806
0.0
0.268
-0.268
0.268
1.61
-0.268
0.536
0.536
-0.804
0.536
0.0
0.536
0.0
0.0
0.0
-1.072
-0.268
0.536
0.804
0.268
0.804
-0.268
0.0
0.268
-0.268
0.268
-0.268
0.0
0.268
0.0
0.0
0.0
0.268
-0.536
-0.268
0.268
0.0
0.536
0.0
0.268
0.0
-0.268
-0.268
0.268
-0.536
-1.072
0.804
0.804
-0.804
0.536
0.0
-0.268
0.803
-0.536
-0.268
0.268
-0.268
-0.804
-0.268
-0.268
-0.268
-0.268
-0.805
0.537
0.0
0.268
0.0
-0.536
0.268
-1.073
0.0
0.268
0.268
-0.268
-0.268
-0.537
-0.269
-0.269
-0.806
0.537
0.0
0.537
-0.537
-0.269
-0.537
0.0
0.269
-0.537
0.228
-0.228
-0.538
0.269
0.0
0.806
1.074
0.537
0.537
0.537
1.126
0.214
-1.609
1.341
0.0
0.0
0.0
0.0
1.072
0.268
0.0
0.0
0.0
0.268
0.268
-0.536
0.268
0.321
-0.321
0.268
0.268
-0.268
-0.268
1.071
0.268
1.07
0.0
-0.535
-0.268
0.268
1.07
0.0
-0.267
0.267
0.802
1.069
0.801
0.267
-8.027
0.0
-0.268
0.0
0.0
0.268
-1.073
0.537
0.268
-0.268
-1.073
-0.806
0.537
-0.537
-1.343
-1.613
0.538
1.344
2.417
-2.954
2.149
1.61
-0.268
-1.342
1.342
0.268
0.268
-0.268
-0.268
0.536
0.0
-0.134
0.134
2.68
-0.803
0.268
-0.536
0.268
-0.268
0.536
-0.268
0.0
0.536
0.0
0.0
0.0
0.268
-1.607
-1.072
0.0
-1.073
0.0
-0.268
0.805
-0.268
0.0
-0.805
0.268
0.805
1.341
-0.268
0.0
-0.268
-0.268
-1.878
-1.074
-0.269
-0.269
-0.538
-0.807
0.0
-0.538
0.0
-0.807
0.807
-0.269
0.269
0.0
0.0
-0.269
0.538
-0.269
-0.538
0.269
-0.269
-0.808
0.808
0.538
0.0
-0.269
0.0
0.269
0.0
0.0
0.269
-0.011
-0.258
0.269
0.0
0.269
-0.269
1.076
0.538
0.269
0.806
-1.343
0.269
0.0
-0.269
-0.269
-0.538
0.0
-0.269
0.538
1.075
0.537
0.269
-0.537
1.611
0.805
-0.537
0.0
-0.268
0.268
1.073
0.268
0.67
-0.67
-0.536
0.0
-0.268
0.0
0.0
-1.61
0.0
0.269
-0.269
0.805
-0.537
-1.343
0.403
0.94
-0.806
-0.269
0.537
0.269
0.269
-1.074
1.074
-0.537
0.269
-0.269
-0.269
-0.269
0.0
0.269
0.0
-2.15
1.075
-0.269
-0.269
0.806
0.806
0.269
-0.806
-1.075
0.0
0.0
0.0
0.0
0.0
0.269
0.269
0.0
0.0
0.269
0.0
0.0
0.0
0.806
0.0
-0.269
0.269
-0.269
0.0
0.269
0.0
-0.269
0.269
-0.537
0.0
0.0
0.806
-0.537
0.269
0.269
0.269
0.0
-0.269
0.497
0.309
0.537
0.0
0.0
-1.074
2.147
-0.536
0.268
0.0
1.073
0.0
-0.804
-1.61
0.0
0.268
0.268
0.268
1.073
0.804
-0.268
0.0
0.0
0.268
-0.536
-0.268
0.0
-0.268
1.072
0.268
0.268
0.536
0.0
0.268
-0.536
0.536
-0.536
-0.268
-0.268
0.268
0.268
-0.268
0.0
-0.268
-0.268
0.268
-1.035
-0.038
0.268
-0.268
0.536
1.072
0.0
-0.804
0.536
-0.268
0.0
0.268
0.268
0.0
-0.536
-0.268
0.268
0.0
0.0
-1.34
0.536
0.0
0.0
0.0
-0.536
-0.268
1.341
-0.536
0.0
-0.536
0.268
-0.268
-1.341
-1.074
-2.15
-0.269
0.538
0.269
-0.538
0.269
1.881
-1.075
1.612
0.537
1.341
1.072
-0.268
0.268
0.268
0.268
0.268
0.0
-0.268
0.268
0.536
1.606
0.268
0.0
-2.141
-1.608
0.804
0.268
-0.536
-2.682
-0.537
-0.269
-1.343
0.537
0.0
0.537
1.611
0.268
-1.879
0.0
0.537
0.537
0.268
1.073
0.054
-0.054
-0.805
0.0
0.268
1.609
0.536
-0.536
-0.268
0.0
0.0
-0.536
-0.536
0.0
-0.805
-0.537
0.0
-0.269
0.0
-0.537
0.0
0.269
0.806
-0.268
3.219
-1.072
0.268
0.536
-1.609
-2.416
0.537
0.537
-0.537
-1.075
0.537
1.074
-1.343
-0.806
0.269
-0.269
-0.538
-0.538
-0.269
-1.884
-0.269
2.154
0.269
0.0
-0.269
0.807
0.0
0.0
1.344
0.269
0.806
-1.074
-2.151
0.269
0.538
-0.538
0.538
-0.269
-0.538
0.0
0.0
0.538
-0.269
5.103
0.0
0.536
0.804
-2.682
-0.537
0.268
-1.074
-0.806
0.0
-1.882
-2.423
-0.808
-0.809
-1.349
-0.54
-0.81
-2.433
2.703
0.0
-0.27
1.08
0.27
-0.54
-1.891
-0.27
-0.541
1.622
0.81
-0.81
2.969
0.539
1.617
-1.078
-0.27
-0.27
-0.809
2.156
0.539
2.153
0.538
2.955
0.268
-0.805
-1.343
-1.075
0.0
-0.807
0.0
1.076
0.0
0.269
0.0
-0.538
-1.076
-1.076
-1.077
-1.078
0.0
0.27
-0.27
0.539
0.0
-0.809
-1.888
2.427
0.808
1.077
0.807
0.538
-0.269
0.0
0.269
-0.269
-1.076
1.076
1.076
-0.538
-0.807
0.269
0.269
0.269
-0.223
0.761
0.0
-0.269
-0.807
0.269
-0.807
0.807
0.0
-2.423
-0.539
-0.809
2.963
-1.346
-0.808
1.347
-0.539
-2.426
-0.27
0.0
0.27
0.27
0.27
-0.27
0.0
-0.27
1.617
0.0
-0.539
-0.539
0.0
-0.27
-0.27
-0.809
0.0
0.0
-0.27
0.27
-0.54
-0.81
0.0
1.08
0.27
-0.81
0.27
-0.27
0.0
-0.81
0.0
0.0
-0.27
0.0
0.0
0.54
1.35
0.27
-0.81
-0.81
-1.351
1.081
1.08
-1.35
0.54
0.0
0.0
1.08
-2.16
-1.893
0.0
-0.704
-0.108
-1.896
0.271
0.0
1.083
0.0
-2.167
0.542
0.271
-1.355
-1.085
-0.271
0.271
-1.357
-2.99
1.36
3.801
1.084
0.271
1.084
-0.271
-0.542
0.271
0.0
-0.271
-2.712
-1.086
0.0
2.304
1.494
0.0
0.542
-0.542
0.0
-1.084
-0.542
-1.085
0.271
0.271
0.0
0.0
-0.814
-0.814
0.272
-0.543
-0.272
-0.543
0.0
-0.272
0.272
-0.815
0.0
0.0
-0.816
0.272
-1.088
0.0
-0.817
0.817
0.544
0.816
0.272
-1.088
0.0
0.544
-0.272
0.544
-0.272
0.272
-1.632
-0.272
0.272
0.0
-0.817
-1.09
0.272
-0.272
1.906
0.816
-0.816
0.0
0.0
1.904
4.344
0.271
1.897
0.812
-0.812
0.0
0.0
-0.271
-0.271
-1.626
0.0
1.247
0.379
0.0
0.271
0.0
-0.271
-1.355
-0.271
0.542
0.0
0.0
0.0
0.271
-1.084
-0.814
0.0
0.0
-0.271
-1.357
-1.318
0.774
-0.272
0.0
1.358
0.543
-0.543
0.0
0.271
0.814
-1.086
0.543
-0.543
0.543
1.628
0.271
0.271
0.542
0.813
0.542
0.541
0.812
-0.812
0.0
0.0
0.054
-0.596
1.083
0.271
1.352
0.0
0.811
-2.704
0.541
2.433
0.54
0.54
-1.351
0.54
-0.54
-0.541
-1.893
0.271
0.0
-2.708
3.79
0.0
-0.541
0.0
0.541
0.0
0.27
0.27
1.081
-0.811
1.081
0.0
0.81
0.0
0.0
-0.81
-1.892
3.242
-1.08
-2.432
2.702
-0.81
-1.622
-0.27
0.811
-1.082
-0.541
0.541
-0.812
3.514
0.27
-0.54
0.27
1.08
-0.27
-1.62
1.62
0.0
-0.81
1.35
-0.81
0.0
-0.27
-0.54
0.81
-0.54
0.0
0.27
-0.54
-1.351
0.0
-1.893
-1.624
-0.813
3.519
-1.353
1.353
-0.27
0.0
0.27
-0.27
-1.624
-1.896
0.271
-0.813
0.0
0.813
1.625
-1.083
0.542
1.083
0.0
0.271
-0.541
-1.083
0.542
-0.271
-0.813
0.813
-2.168
2.71
0.271
-0.812
-1.084
0.0
-1.084
-1.085
1.085
0.813
0.542
2.437
-0.271
0.271
0.812
-0.27
0.0
1.082
2.161
-1.08
-4.869
-1.084
0.813
1.083
-1.354
-0.813
1.355
1.083
-0.271
-1.625
0.813
1.625
1.353
0.27
0.811
-0.27
0.0
0.27
0.54
0.54
1.08
-1.08
-0.54
-1.892
-0.271
-2.978
-0.542
0.0
-0.542
-2.714
1.357
4.066
-0.812
-0.813
0.271
1.625
2.164
0.0
0.541
-0.541
-2.164
0.0
0.0
1.082
-0.271
-0.271
-0.271
0.0
0.0
-0.271
0.0
0.0
1.623
0.27
0.27
-0.541
0.27
-1.894
0.271
0.0
0.0
-0.271
-0.271
-0.542
1.624
0.0
0.271
0.811
1.351
-0.54
-0.27
0.0
-1.352
-0.541
-0.271
0.541
2.163
0.0
1.081
0.848
-2.199
1.081
-0.81
0.0
0.0
0.0
2.16
1.349
-0.539
-0.54
-0.54
1.619
1.078
-0.539
-0.539
-1.619
0.81
0.54
-1.079
0.54
-0.27
0.27
0.0
-0.54
-0.54
-0.54
-0.54
0.0
0.81
0.0
1.35
-0.54
-1.512
0.432
0.27
0.27
-0.81
-1.081
1.621
0.0
0.27
0.0
0.27
0.0
-0.54
0.0
0.0
0.0
-0.81
0.27
-0.27
-1.351
-0.811
-0.271
0.541
0.27
-0.811
0.0
1.082
0.27
0.0
0.541
0.0
-1.622
0.541
0.541
0.541
0.27
0.27
0.54
0.27
0.81
0.0
0.27
-0.27
-1.62
-0.27
-0.811
-0.811
0.811
0.541
0.27
0.0
0.0
0.0
-0.54
0.0
0.27
0.27
0.0
-0.54
0.54
-0.27
0.54
0.0
-1.081
0.811
0.54
-0.27
-1.622
0.0
-1.082
0.812
-0.27
-1.082
0.271
0.541
-0.541
-0.271
-2.167
-0.271
0.0
0.271
-0.813
0.271
0.542
0.813
0.271
0.0
0.542
0.0
0.0
0.812
0.0
0.0
-0.541
-0.271
0.0
-0.542
0.542
-0.271
-0.271
0.0
-0.271
-1.084
-0.271
-0.542
-0.271
-0.271
0.271
-0.271
-0.814
0.0
-1.629
0.272
-1.63
-1.088
-2.722
0.545
-0.272
-0.817
-1.909
-1.092
-3.006
-1.642
3.009
0.82
0.273
0.0
-0.82
0.273
0.0
0.546
1.365
0.0
0.546
0.273
-1.91
1.092
2.454
-1.09
-1.637
0.0
-2.185
-0.273
0.547
1.912
0.273
-0.546
-1.092
-0.273
-0.546
-0.82
-0.273
0.383
0.437
1.093
0.546
-2.186
1.913
-0.273
0.546
-1.913
1.639
1.638
0.0
-1.092
2.455
-1.091
-0.546
-1.638
-1.093
0.273
0.82
0.273
1.092
0.273
-1.092
0.273
-0.273
0.0
-1.366
-0.273
1.093
0.819
0.546
-1.365
-1.366
-1.367
0.547
-1.368
2.462
0.82
0.273
-2.187
-0.547
0.274
-0.821
0.821
1.641
1.639
0.819
0.273
0.0
0.818
1.363
1.906
0.816
0.0
-2.178
-0.545
-1.09
1.908
0.817
-0.272
0.0
0.272
0.0
-0.545
1.905
2.718
1.9
0.0
1.898
-2.169
0.543
0.271
-0.271
-1.085
-0.271
0.0
0.814
0.0
1.627
-1.356
0.868
-0.054
0.271
0.542
-0.813
0.0
-1.356
-2.988
0.272
0.272
-0.544
-0.272
-0.544
0.272
1.359
0.815
0.0
-0.272
-1.903
1.631
0.272
-1.087
-0.544
10.031
0.0
0.27
-5.414
3.792
0.0
0.0
-1.353
-1.625
2.167
2.434
-1.081
-1.894
-0.812
0.812
0.271
-0.812
1.354
-0.812
-2.71
-0.271
-0.271
-1.9
0.543
1.628
-0.814
-2.444
-0.272
0.0
-0.272
-0.272
0.0
-0.816
-0.272
-1.129
-0.231
-0.272
0.0
-0.272
0.0
0.0
-0.817
1.634
2.992
0.0
-0.272
1.087
0.0
0.0
-1.087
0.0
0.0
-0.816
0.816
0.543
-0.543
-0.381
0.924
-1.087
-0.272
0.544
0.815
0.272
0.0
-0.543
0.272
0.0
-0.543
-1.087
0.544
0.19
1.168
-1.087
0.272
-0.272
-0.816
-0.272
-1.36
-0.544
-1.907
-0.273
-0.273
-2.183
0.546
-1.092
-1.093
-1.641
0.274
1.094
2.458
-0.819
-0.819
0.273
0.273
0.546
0.0
0.0
1.637
1.091
0.818
0.0
0.545
0.272
-0.272
-0.817
1.634
1.361
0.0
0.272
-0.816
-1.089
1.121
0.511
-0.272
0.544
0.0
-1.088
-0.544
-0.817
0.272
0.272
-0.545
0.0
0.0
-0.817
0.272
-1.363
0.0
-0.273
-0.818
-0.273
-0.819
0.546
2.455
1.09
1.089
-1.089
1.089
0.299
0.245
-1.089
-0.272
-0.272
-0.272
-0.272
-0.272
0.0
-0.273
0.273
0.272
-0.272
0.0
0.272
0.0
-2.181
1.091
0.0
0.273
-0.273
0.0
0.0
0.818
-1.636
1.091
-0.273
-1.364
0.273
0.0
-0.273
0.546
0.0
0.273
-1.091
0.546
0.546
0.273
-0.273
0.273
-0.273
-1.091
0.0
-0.273
1.364
0.545
-0.545
-0.546
-0.273
-0.819
0.0
-0.273
0.0
0.546
0.0
-0.546
-0.819
0.0
0.273
0.0
-0.273
-0.82
0.0
0.0
0.82
0.273
0.0
-0.546
-1.093
0.547
1.093
2.729
-1.364
0.0
-0.546
-0.273
0.0
0.273
-0.273
-0.819
0.0
0.273
0.0
-0.546
0.0
0.273
-1.913
-1.642
0.274
0.274
1.094
0.0
0.273
-0.547
0.547
-1.094
-0.821
0.547
0.274
1.094
-0.547
-0.274
0.0
-0.547
-0.821
-0.274
0.274
-0.548
-3.015
-1.921
0.0
0.824
1.098
-0.274
0.823
0.823
0.0
1.918
-0.274
-0.274
-1.096
-0.274
0.548
0.274
-0.822
-0.548
-0.274
-0.549
0.549
-0.274
-1.098
0.274
0.549
-0.165
-0.659
-0.274
-1.648
-0.275
-3.026
1.101
0.55
0.825
-0.275
1.374
-0.824
1.374
-2.034
-0.715
-0.55
0.825
1.65
1.648
0.0
-1.098
0.275
2.47
0.0
1.097
0.548
-1.371
-4.118
0.55
1.099
-0.824
-0.275
-0.55
0.275
0.0
-0.275
-0.55
1.649
1.647
-0.823
-1.099
-0.55
-0.55
-0.275
1.924
-0.824
-0.825
-0.275
-0.55
-0.275
-1.651
-1.653
-3.035
0.0
-1.934
0.553
-1.935
0.277
0.83
-2.49
-0.277
1.661
0.553
0.0
0.0
4.143
4.684
4.397
-3.296
-0.275
-2.752
1.101
1.651
1.374
-1.374
0.825
0.275
0.0
0.824
0.824
-1.923
1.099
1.098
0.0
-1.923
0.275
2.746
0.0
2.193
-2.193
-1.098
1.646
0.0
1.097
1.096
-1.918
-0.823
-1.372
2.195
-1.646
-1.098
0.0
0.824
0.823
-0.823
-1.373
-1.374
0.275
-1.1
2.749
0.824
0.274
0.0
-2.197
0.0
-0.825
0.55
0.55
7.677
-2.738
-0.274
0.822
-0.548
1.643
0.0
1.915
-0.82
-0.274
-1.642
-1.644
0.548
1.643
0.274
-0.821
1.095
2.188
2.185
0.0
-2.732
0.82
-0.273
0.0
1.093
0.0
-1.64
0.273
-1.094
0.0
-2.19
-1.096
2.739
0.547
1.914
0.546
-0.273
0.0
-1.367
-1.641
-0.547
0.274
1.368
1.094
-1.367
0.274
0.82
-0.273
-0.547
-0.274
0.274
0.0
-0.547
1.367
0.0
-0.547
0.273
0.273
0.273
1.366
-0.273
0.0
-0.546
-1.367
-0.273
0.273
0.273
1.64
-0.82
-1.914
0.821
-0.821
0.274
0.547
0.273
0.273
0.0
0.273
-1.367
-1.095
1.095
0.0
0.547
-1.642
-1.917
0.822
1.095
1.368
0.82
-0.273
0.0
-0.82
0.274
-0.274
0.274
0.273
0.273
0.0
0.273
-0.273
0.0
-0.273
0.547
0.273
0.0
0.273
0.82
-0.273
-0.82
-0.273
-1.094
0.547
-0.821
0.547
0.82
0.547
0.0
0.546
-0.82
0.0
0.0
0.273
1.639
2.183
-0.273
0.0
-1.637
1.092
-0.273
1.091
0.273
-0.273
-0.273
-1.91
-0.273
1.092
-0.273
-0.273
0.546
0.818
-1.91
0.819
0.273
-0.546
-0.273
0.546
-0.819
0.546
-0.273
0.0
-0.273
0.819
0.819
0.0
-0.273
0.0
-0.273
0.818
-0.273
-1.092
0.0
0.546
-0.546
0.273
-0.819
-1.913
-1.641
0.821
0.547
-0.273
0.273
0.82
-0.82
0.273
-1.915
0.0
-0.547
0.0
0.0
-0.274
0.821
0.274
1.094
0.82
0.273
0.273
-0.82
-0.82
0.0
-0.274
-1.095
1.915
0.547
0.273
0.273
-0.273
-0.273
-0.273
0.273
0.273
0.273
0.546
-0.82
-0.547
0.273
-2.188
-0.547
0.547
0.0
1.368
0.0
0.0
0.0
2.186
-0.546
1.092
-0.273
0.273
0.0
-0.273
0.0
0.273
-0.273
0.546
0.273
-0.273
0.0
0.273
-0.273
0.273
0.273
0.0
0.818
0.545
-1.364
0.0
0.0
-0.273
0.0
0.0
-0.819
0.0
-0.273
-1.53
0.711
0.546
0.0
0.0
0.273
0.0
-0.273
-0.273
0.0
0.546
-0.546
0.273
0.0
0.273
-0.273
0.273
-0.273
1.365
-0.273
0.546
-0.546
-0.273
0.546
0.0
-0.273
0.546
-0.819
0.273
0.273
0.0
0.273
0.0
-0.546
0.273
-0.273
0.273
0.273
0.546
-0.819
-0.273
-0.546
-0.273
0.0
0.0
0.0
-1.093
0.546
1.092
0.0
-0.546
-0.273
0.0
-0.273
-0.546
-2.461
0.0
-0.274
1.095
1.367
-0.82
-0.821
1.367
0.0
-1.641
0.274
0.274
0.0
-0.274
0.0
1.094
-1.094
-0.821
0.821
-0.821
0.0
0.274
-0.274
0.0
0.821
0.547
-1.094
0.0
1.641
0.0
2.459
-0.819
-2.46
0.0
0.274
0.82
0.82
1.366
-1.092
-0.546
0.0
-0.547
0.0
-1.641
-1.369
-0.274
-0.274
-0.274
0.0
-1.096
0.274
-0.219
-0.603
1.919
3.831
-2.462
0.274
-0.547
2.462
-0.273
0.547
2.731
-1.911
-2.461
0.547
1.094
0.0
-0.273
0.0
-0.273
-0.82
-0.821
-3.287
0.0
-0.274
1.645
1.096
1.369
-0.547
-0.547
-0.219
-0.055
0.0
0.0
0.0
-1.37
-0.822
0.0
-0.823
0.274
0.0
5.75
-1.641
-2.464
-0.274
1.37
0.548
-0.274
-0.548
-3.289
0.0
1.646
-1.097
0.0
-2.196
0.275
1.372
3.289
-1.37
0.0
-0.219
0.548
1.041
0.548
1.915
0.82
0.0
1.912
0.0
-1.912
0.82
-0.273
-0.273
-0.547
-0.82
0.273
0.273
0.273
0.0
-1.367
-1.095
-0.274
-0.274
0.0
0.821
1.642
-0.547
-0.274
0.274
-0.274
0.274
-0.274
-0.821
-0.274
1.368
0.274
-0.274
-0.821
-0.821
1.095
0.274
-0.821
-0.274
0.547
-0.274
-1.917
-0.822
-0.548
1.371
2.738
-0.821
0.0
0.274
-0.274
-0.274
0.547
0.547
0.274
0.274
0.0
0.273
-0.547
0.547
-0.547
-1.095
-0.274
-0.822
-0.274
0.822
0.0
0.0
1.642
1.914
-6.296
-4.669
7.957
5.466
-0.273
-9.304
1.371
0.0
-5.767
0.275
-7.166
0.0
-3.871
0.0
6.631
-3.865
3.589
-3.589
1.105
-1.105
-4.428
1.939
0.553
-2.492
2.492
-0.553
1.936
-2.767
-1.385
-3.884
5.547
0.0
0.0
-1.662
-2.496
1.387
0.0
0.277
1.109
-1.109
1.386
0.554
-1.385
-1.109
0.555
-0.832
-2.221
-2.502
0.0
1.112
-1.112
4.445
-0.833
0.0
1.942
0.832
0.0
0.554
-2.773
0.832
1.109
-0.277
1.386
-0.831
1.385
1.661
3.593
-0.276
0.0
-0.829
-1.935
0.829
0.276
0.276
0.276
-2.212
-2.215
1.108
0.0
0.277
0.0
-1.218
-0.443
0.831
0.277
0.83
0.0
-0.554
-0.277
-1.385
0.0
-0.277
1.939
-1.108
0.554
0.831
0.83
1.106
4.418
1.929
-0.551
0.276
-6.072
1.934
-1.105
0.829
0.552
-2.763
0.553
0.829
0.553
0.552
-1.934
-0.553
-0.277
-2.214
3.597
-1.659
-0.277
0.277
3.593
-1.381
-1.106
-0.553
0.829
-1.106
-0.83
1.217
-0.111
-1.107
2.489
3.589
0.827
-1.103
-0.276
0.0
0.0
0.0
1.103
0.551
-0.276
0.0
1.378
0.826
-1.101
-0.551
1.377
-3.307
1.379
2.204
-1.377
1.102
-1.653
-0.827
0.827
0.276
-0.276
-0.827
0.827
0.276
0.0
0.0
-0.551
0.551
0.826
0.275
1.651
1.375
-0.275
-0.825
-1.651
0.606
0.495
0.275
-0.275
0.275
-0.825
1.101
0.55
0.0
1.649
-0.549
-1.374
-0.55
1.65
-1.375
-2.753
-1.102
-1.103
0.276
0.276
1.929
-0.275
-1.378
0.0
0.827
-0.276
-1.379
-0.276
-0.276
1.379
4.681
0.55
-1.65
-2.147
1.047
0.0
0.826
1.65
-4.129
0.276
0.551
0.826
0.275
-1.377
0.0
0.275
-0.275
-0.276
0.826
0.551
-0.826
1.927
-0.55
0.825
1.375
0.275
0.55
0.275
-1.319
-0.605
0.0
0.55
0.0
0.55
0.55
-0.824
1.099
0.0
0.0
0.0
-0.549
-0.275
1.099
-0.549
-0.55
-0.275
-2.751
-1.653
1.102
0.826
0.55
-1.101
0.275
-0.551
-1.929
-0.276
0.0
1.103
0.276
0.0
0.0
-1.378
-1.103
0.0
-0.276
1.104
0.552
0.551
-0.551
0.0
0.0
0.0
0.0
0.0
0.276
0.827
0.0
-0.551
0.276
0.0
0.276
0.0
0.0
-0.276
0.276
0.0
0.0
-0.276
0.276
-0.551
-0.551
-1.655
0.276
-2.485
0.829
4.138
0.0
1.377
-1.377
0.0
0.0
2.519
-0.867
2.476
0.0
1.099
-0.44
-0.66
-0.275
1.099
0.549
-0.549
0.549
0.0
1.373
0.0
3.016
-0.822
0.548
3.285
2.732
3.546
1.362
1.905
4.888
0.0
-2.442
-0.543
1.629
1.356
1.355
0.0
-3.255
-1.63
-1.359
-1.905
-1.362
-0.818
0.0
-1.909
0.0
-2.185
0.546
-0.273
0.546
-2.733
-0.274
-0.274
-1.369
-1.37
-0.274
1.37
1.643
1.914
2.458
1.091
0.0
0.0
0.0
0.982
1.744
-2.453
0.545
2.18
0.272
-0.272
1.089
-0.272
-1.634
-1.635
0.273
-0.545
0.545
0.818
0.0
-0.273
0.0
0.545
-0.545
0.0
-0.818
-0.545
1.363
0.273
0.545
1.362
0.272
-0.817
-0.545
0.0
0.0
1.089
0.544
1.904
-1.36
-0.272
-1.633
0.545
-0.272
0.544
1.632
-0.544
0.272
0.0
0.0
0.272
-0.544
-0.544
0.0
-0.817
-0.545
0.817
0.0
0.0
0.544
0.0
0.544
0.544
1.631
-0.272
0.272
0.0
0.272
-0.543
-0.272
-0.272
-0.272
-0.272
-0.272
-0.544
1.088
0.272
1.087
0.543
0.0
-0.543
1.629
0.0
0.271
0.543
-1.188
-0.983
0.543
-0.815
-0.272
-0.272
0.543
-0.272
1.358
0.543
0.0
0.814
0.0
-0.814
0.543
0.0
-2.172
0.0
-1.054
0.511
1.901
0.271
-1.629
-0.815
0.272
0.272
-0.272
0.0
0.543
0.272
-0.149
0.692
-0.272
0.543
0.0
0.543
0.0
0.543
-0.543
0.0
0.271
-0.271
0.271
0.0
0.271
0.271
0.271
-0.814
0.271
0.271
0.271
0.0
0.0
-1.085
0.543
0.0
-1.629
0.272
-1.086
-1.359
0.544
0.272
0.543
-2.447
1.903
0.0
0.543
0.815
0.272
-0.543
-2.99
0.816
-1.088
0.0
1.36
0.272
-0.272
-0.544
0.0
-0.272
-0.49
0.49
-0.272
0.0
0.0
0.0
-0.272
0.0
0.0
0.272
-0.272
-0.272
-0.817
-0.817
-1.363
0.0
-2.729
-0.819
0.273
-0.546
0.546
-0.546
1.366
-0.819
-0.273
-1.367
-1.641
-0.547
-0.548
1.642
-0.274
-1.917
-5.213
0.549
0.549
1.098
2.468
-1.096
0.274
-3.568
-1.099
1.374
0.0
-1.099
0.0
-0.55
1.924
1.373
-1.098
0.275
1.372
-1.098
0.0
0.549
2.194
-2.194
0.0
0.274
-0.274
-0.274
-0.274
1.372
0.549
-1.097
0.0
1.097
1.371
-0.822
0.0
-0.823
0.823
-0.548
0.0
-0.823
0.823
0.822
0.0
0.822
0.274
0.548
0.0
-0.822
1.095
0.547
0.821
0.0
-0.547
0.821
-0.274
0.0
0.82
-0.273
0.0
0.82
0.547
0.546
0.0
-1.366
1.366
-0.273
-0.273
-0.547
0.547
2.185
-0.273
0.546
-0.546
-0.819
0.546
-1.092
-0.546
-2.187
-0.274
2.461
0.0
-0.82
-0.82
-0.547
0.547
3.825
-0.819
-0.273
0.0
-1.093
0.0
0.0
1.093
1.365
-0.273
1.909
-1.091
0.273
-1.364
0.0
0.273
1.091
1.636
0.0
0.545
0.545
0.0
-0.545
-1.362
0.0
-1.091
0.818
-0.273
1.363
0.272
1.906
0.272
0.272
0.272
-0.272
-4.631
-0.818
0.273
1.091
0.818
0.817
0.272
-0.817
-0.273
4.083
0.0
0.544
1.359
-0.272
-0.543
-0.272
0.272
0.0
0.815
-2.718
-1.905
-0.545
0.817
0.272
-0.545
0.545
-0.272
0.817
-0.817
-2.452
-0.545
0.273
0.273
1.09
-0.545
-1.636
-0.819
-1.825
-0.087
-0.273
-2.188
0.0
2.735
3.003
-0.273
1.636
0.0
0.635
1.272
0.272
0.544
1.904
0.544
0.815
-0.272
-2.175
1.631
0.815
1.9
0.814
-1.085
0.0
0.543
-0.814
-0.271
1.628
-0.271
0.813
-2.17
0.814
-2.715
-0.544
1.63
0.543
-1.086
0.0
0.815
0.271
1.899
0.813
0.813
1.625
0.0
-1.896
-1.084
0.271
0.0
-0.813
-1.628
-1.086
0.0
-1.087
0.0
-2.72
1.633
0.816
2.716
-0.543
1.357
-0.271
1.085
0.0
0.0
-1.356
-2.988
-1.904
-1.906
-0.272
-0.818
1.907
0.545
-2.179
-1.909
-2.458
2.458
0.273
-0.546
1.91
-0.545
-2.183
-0.273
-2.186
2.186
-2.186
-0.273
0.273
3.551
-0.546
1.364
-0.818
0.818
-0.273
2.181
0.545
0.0
-2.999
0.546
0.818
0.273
-0.818
0.0
0.0
1.908
1.634
2.176
1.087
1.629
0.271
-0.543
-0.543
-0.815
-0.815
0.815
0.543
-1.087
0.0
-1.903
0.272
0.816
0.272
-0.272
0.0
0.272
0.544
0.815
-1.087
0.815
0.272
0.815
0.271
0.0
-0.271
0.271
0.271
-0.814
0.543
-0.543
0.0
0.0
-0.272
-0.272
-0.272
-1.359
1.087
0.272
0.272
0.0
-0.543
0.0
1.086
-0.272
-2.718
0.0
-0.272
-0.272
0.544
-1.088
-0.544
-0.245
0.245
-0.817
-0.272
-0.272
-0.545
0.0
-0.273
0.818
2.722
0.272
0.272
-0.544
0.544
0.0
-3.266
-0.272
0.817
-0.272
1.362
0.0
0.272
1.36
-0.544
-0.816
0.272
0.0
0.0
0.272
0.0
0.816
0.0
0.816
0.544
0.543
1.629
-0.814
0.814
0.543
-0.814
0.814
0.814
0.0
0.634
0.721
0.0
0.813
0.0
0.271
-0.542
-0.271
-0.542
-1.084
0.0
0.271
1.355
-1.084
0.0
0.0
-0.542
-1.356
-1.357
0.272
-1.358
2.173
1.357
1.084
0.0
-0.271
1.355
-0.542
-0.813
-1.085
1.085
-0.813
0.0
-0.271
-0.271
-1.629
-0.815
0.272
1.086
1.086
0.814
-0.542
0.271
0.542
1.084
-0.813
-2.441
0.0
0.543
-0.271
0.271
-0.271
0.271
0.271
0.271
-0.543
-1.357
-0.543
0.272
0.543
0.543
1.628
0.271
1.084
-0.271
-0.271
0.0
-0.271
0.542
0.0
-1.356
-0.271
0.271
0.542
0.271
0.542
-0.813
0.0
-0.542
0.0
0.0
-0.271
-2.715
0.272
2.172
0.271
-2.443
-0.543
0.0
-2.176
2.719
0.0
1.358
1.357
-1.628
1.357
-0.543
0.543
-2.443
-0.701
3.144
0.0
0.0
-5.162
2.991
0.0
-1.087
-0.272
1.63
0.272
-1.358
0.272
0.0
0.0
0.0
0.0
0.543
0.272
-0.815
0.815
-0.272
1.086
-1.358
-0.543
-0.272
0.272
-0.272
0.0
-0.544
-0.272
-0.544
0.272
0.0
1.359
-0.272
0.0
0.272
-0.272
1.902
2.984
-0.813
1.084
0.542
0.542
1.083
0.812
-1.353
2.705
0.541
0.54
0.27
-0.54
0.0
-0.27
-0.541
-0.27
-0.811
0.0
14.544
0.0
0.0
-4.028
0.0
5.368
-1.34
1.072
1.607
1.071
0.535
0.0
-1.874
-0.804
-3.54
1.664
-1.879
-0.537
3.488
-0.268
-1.341
0.268
-1.342
-0.537
0.537
1.342
1.609
1.34
-0.268
0.268
0.0
0.536
0.803
0.268
-0.803
-1.071
-1.072
-0.804
0.536
-0.536
0.0
1.072
1.339
-0.268
-1.072
0.268
-0.804
0.804
0.0
0.268
-1.072
-0.536
1.34
-1.34
0.0
0.268
-0.268
-0.268
-1.341
-1.88
-1.075
-1.076
0.807
0.269
-0.538
0.538
0.269
0.0
0.269
-0.269
0.538
-1.613
0.538
-1.345
1.614
0.806
1.343
0.0
-1.612
0.269
-0.538
0.806
-1.882
0.269
0.538
0.0
0.269
-0.269
0.0
0.538
0.806
-1.075
1.075
-1.344
-0.269
0.269
0.0
-0.269
0.807
0.0
-0.269
-1.345
-0.538
0.538
0.807
0.0
0.0
0.0
0.538
-0.807
0.807
-0.807
-0.269
0.269
-1.076
-0.538
-0.538
0.538
0.807
0.0
0.0
0.0
-0.807
0.538
0.538
0.807
-0.269
-0.807
0.807
-0.269
0.0
0.538
-0.807
-0.269
-0.538
0.0
-0.269
-1.616
-0.809
0.539
-1.078
0.27
0.539
-0.27
0.27
-1.079
0.809
0.27
0.0
-0.27
0.539
-0.27
0.0
-0.27
0.0
0.27
0.27
0.0
0.269
0.269
1.347
0.538
-0.538
-0.808
-0.539
0.0
0.0
0.539
0.269
0.808
2.152
1.075
0.0
-0.806
1.343
0.0
-0.269
-0.806
0.269
-0.806
0.0
1.075
-0.806
0.0
-0.538
0.0
1.075
0.537
0.537
-0.537
0.0
0.806
-0.537
0.806
-1.343
-0.269
0.269
0.645
0.43
2.683
0.268
0.268
-4.83
4.294
0.536
0.0
0.268
-1.072
-0.268
-2.146
0.268
0.268
-0.268
1.342
-0.268
-0.268
0.805
0.0
-0.805
-1.074
0.537
1.341
-1.878
-0.537
0.0
0.269
-0.537
1.611
0.537
0.536
-0.268
0.268
0.0
0.804
0.0
0.268
0.268
0.0
-0.804
-0.268
-0.268
-0.805
0.268
0.805
0.536
0.536
-0.536
0.0
0.268
-0.804
0.536
0.268
-0.643
0.107
0.268
-2.146
-1.343
0.0
-0.269
1.343
1.61
0.0
-0.268
-0.805
0.268
2.145
-0.268
1.072
-0.268
0.268
-0.804
0.268
0.0
0.536
0.0
0.536
-0.803
0.268
0.536
-0.536
-0.804
0.0
0.536
-0.268
-1.608
-0.268
0.268
-1.61
-1.88
-4.305
-0.269
3.23
1.613
-0.537
-1.075
0.807
-1.076
0.0
0.0
2.151
0.537
0.0
0.269
0.805
0.0
0.0
0.268
-0.268
-0.537
0.0
0.268
-0.806
-0.537
0.537
-0.269
-0.269
0.0
0.269
1.074
-0.268
0.0
-1.343
-0.806
0.538
0.537
0.269
0.806
-0.269
-1.074
1.343
-1.074
-0.269
0.269
-1.075
0.806
0.0
-1.613
0.592
-0.269
-0.323
1.613
0.269
-0.269
0.269
-0.537
0.0
0.537
-1.613
0.269
0.806
-0.538
0.538
0.537
1.88
-1.074
0.805
-0.537
1.342
-0.268
-0.268
0.0
0.805
1.341
0.536
-0.536
0.268
0.268
-1.608
1.876
-0.536
0.0
1.072
0.268
0.0
0.0
2.408
-0.267
0.267
0.267
0.0
-3.479
0.268
2.141
-0.803
1.07
0.267
-0.535
-1.874
-2.412
0.0
-0.805
1.341
-0.536
-0.536
0.268
-0.537
-0.268
-1.88
-0.269
-0.269
1.075
1.074
0.537
0.0
1.341
0.804
0.0
1.072
0.0
1.071
-1.875
1.071
1.338
1.337
0.802
0.0
-0.535
-4.282
-1.34
-0.536
0.536
3.483
-0.535
-2.143
0.0
1.875
0.268
0.268
0.0
-2.143
-3.488
-0.537
0.269
0.269
-1.075
0.806
-1.881
0.0
0.0
0.538
1.344
-0.806
0.0
-0.269
-0.269
-0.269
-0.269
0.807
0.537
0.269
0.269
1.343
-1.074
-1.343
0.269
-0.538
0.806
0.806
0.537
0.0
-0.537
1.611
0.805
1.608
0.536
-0.804
1.072
-1.072
-0.536
-1.877
0.0
0.268
-0.805
0.537
0.0
0.0
-1.074
1.61
1.341
0.268
0.0
0.536
-0.536
-0.268
0.804
0.0
0.804
-1.072
0.268
0.0
1.071
0.0
-0.268
0.268
0.803
0.268
0.0
-0.535
0.268
0.0
-0.268
0.0
-0.535
-0.536
-1.34
0.0
0.0
1.608
0.268
0.535
-0.535
0.803
-0.803
1.071
0.0
-0.268
0.0
0.268
-0.535
-0.535
-0.803
0.0
2.142
0.802
-0.802
-0.535
-0.268
1.338
0.0
0.0
0.267
0.0
-0.267
0.535
-0.535
0.0
-0.535
-0.535
0.0
0.268
-0.268
0.535
-0.535
-0.268
-0.535
-0.536
0.536
1.873
-1.07
0.0
0.535
-0.535
-0.803
0.268
-0.268
-1.339
0.804
0.536
0.535
0.535
-1.071
-0.268
-1.608
0.536
0.0
0.0
-0.536
-0.536
-0.314
-1.296
0.0
0.537
-1.611
-1.343
0.806
0.269
-0.537
-0.269
-1.613
-0.269
-1.076
-0.269
-0.269
0.808
0.538
0.538
0.269
-0.807
0.0
-0.538
-0.269
-0.538
-0.269
0.269
0.0
0.0
1.346
-0.269
0.807
1.076
0.538
1.612
0.0
-0.537
-0.269
0.0
0.0
0.806
0.537
0.0
0.268
0.0
-0.268
-0.537
0.0
1.074
0.0
0.268
-0.268
0.0
-0.268
-0.268
0.268
-0.268
2.146
-0.268
-0.536
0.536
0.268
-0.206
-0.062
0.804
-0.536
0.0
-0.268
0.0
0.0
0.268
0.268
-0.268
-0.536
0.536
-0.268
-1.341
1.073
1.072
0.0
0.0
-0.536
0.536
-0.536
0.0
-0.268
-0.536
-0.536
0.577
2.372
0.669
0.402
0.0
0.535
0.268
0.0
0.0
0.267
0.0
0.535
0.267
-0.267
0.535
0.802
-0.802
0.267
-0.267
-1.605
0.535
0.267
0.267
0.267
0.0
0.802
0.0
-0.802
-0.267
-0.267
-1.07
-0.535
0.803
0.535
0.267
-0.267
0.0
0.267
-0.267
0.0
-0.267
0.535
0.267
0.0
0.0
-0.267
0.0
-0.267
-0.535
-0.535
-1.607
0.536
0.536
-0.268
0.08
0.455
-0.535
-1.607
-1.072
0.536
0.268
0.268
0.268
-0.536
0.804
-0.268
-0.268
0.268
0.268
0.0
-0.268
-0.804
0.268
0.268
0.268
1.072
0.803
0.535
-0.268
0.268
0.268
-0.268
-0.803
-0.803
0.0
-0.804
1.339
-0.268
0.268
0.0
-0.268
-1.34
0.536
-0.536
0.0
0.268
0.268
0.536
-0.268
0.0
0.0
0.268
0.0
0.268
-0.268
0.536
0.268
0.0
2.408
-0.267
-0.267
0.0
0.267
-0.267
0.535
0.0
0.802
-0.267
0.802
-1.871
0.267
0.535
0.0
-2.943
0.535
0.268
-0.535
0.803
-0.268
0.268
-1.071
-2.572
-1.18
-0.537
0.805
0.268
0.0
0.268
0.804
0.268
0.536
0.0
-0.268
0.804
1.339
-0.803
-0.268
-0.804
1.072
0.536
0.268
0.268
0.0
-1.071
-0.268
-0.536
0.804
0.0
0.268
0.321
0.214
-0.535
1.071
-1.874
-0.536
0.536
-0.268
0.268
2.944
-1.873
0.268
0.268
0.0
0.535
-0.535
0.268
0.535
-0.535
0.0
-0.268
-1.071
-0.536
0.0
0.0
-0.268
0.0
0.804
0.803
0.535
-0.268
-0.803
-0.268
0.0
-0.268
-0.268
0.268
0.268
0.0
-0.536
0.268
0.536
-0.268
0.0
1.071
0.268
0.268
-0.535
-0.268
-0.535
0.803
1.07
-0.803
0.535
0.267
0.802
1.069
0.801
-0.534
0.801
-0.534
0.801
0.0
-0.534
0.534
0.267
1.601
-1.067
0.8
-1.067
-0.534
-0.47
0.47
0.267
0.0
-1.335
0.0
0.267
0.801
0.0
-0.502
-1.635
-0.267
-1.07
-0.268
-0.235
1.038
-0.738
0.032
2.31
0.267
-0.267
0.801
-0.47
-0.598
-0.802
0.032
0.235
-0.267
-0.535
0.535
0.0
-0.267
0.535
-0.535
0.535
-0.267
0.267
0.0
0.0
1.336
0.534
-0.037
-0.23
0.0
0.0
0.267
-0.267
0.267
-0.534
0.0
-0.267
-0.267
-0.534
-0.535
0.0
0.0
0.267
-0.267
-0.267
0.267
0.267
-0.267
-0.267
0.267
0.0
0.267
-0.267
0.0
0.0
0.535
0.802
-0.267
0.0
0.801
-0.769
-0.032
-0.267
0.0
0.267
0.0
0.267
-0.267
-0.235
0.235
-0.267
0.0
0.267
0.267
-0.267
-0.267
0.0
0.0
0.0
0.267
0.0
0.267
-0.267
0.0
0.0
0.267
0.534
0.267
0.267
-0.534
-0.267
0.267
0.0
-0.534
0.0
0.0
0.0
0.0
-0.802
0.032
0.235
0.0
0.267
0.0
0.0
0.0
0.0
0.0
0.032
-0.032
-0.267
0.0
0.267
0.0
-0.235
0.235
0.267
-0.534
0.267
0.534
-0.534
0.0
-1.037
-0.567
-0.267
-0.803
0.0
0.268
0.268
0.267
0.802
-0.802
0.267
-0.802
0.268
-0.268
-0.268
0.0
-0.268
0.0
-0.535
0.032
0.503
0.0
-0.268
0.268
-0.203
0.471
0.535
0.267
0.0
0.267
0.267
0.0
0.535
0.0
0.267
0.0
0.0
0.534
-0.534
-0.535
-0.267
0.535
-1.07
1.07
0.0
0.802
0.267
1.335
0.0
-0.534
-0.801
-0.534
-0.802
0.802
0.534
-0.267
-0.534
-1.604
0.0
-1.338
0.535
1.605
-0.535
0.535
-0.802
0.267
-0.535
0.268
-0.268
1.07
0.0
0.267
1.87
-0.801
-1.069
1.069
-1.069
0.267
0.535
0.267
0.267
0.235
-0.203
-0.834
-0.267
-0.267
0.0
-0.535
0.0
1.069
-1.037
0.235
-0.267
-0.802
0.0
0.535
0.0
-1.606
-1.875
0.804
0.536
1.339
0.268
-1.338
0.0
1.338
0.535
-0.267
-0.268
0.0
-0.268
0.0
-0.268
0.803
0.267
0.032
-0.032
-0.535
-0.535
0.268
0.268
0.268
0.802
0.267
0.535
0.267
-0.267
0.267
0.267
1.068
-0.534
-0.267
-0.802
0.0
0.0
-0.267
-0.267
-0.267
0.0
0.267
0.267
0.267
0.267
-14.222
2.423
0.0
2.151
0.537
2.148
0.805
-2.415
-0.806
-0.03
1.104
-0.269
2.415
0.268
-0.268
-0.805
0.805
0.536
-2.952
-0.269
0.0
0.0
1.611
0.805
-0.537
-0.805
-0.268
-2.149
1.344
-1.612
-1.345
0.269
0.269
0.0
-0.807
1.883
-1.076
0.538
1.881
0.806
0.805
-0.537
-0.537
-0.537
-0.537
0.0
-0.806
-0.269
1.344
0.269
0.806
0.0
-0.269
-1.074
0.537
-1.075
-0.269
0.0
1.344
-0.806
1.612
0.0
0.268
0.805
1.877
-0.268
-0.268
-0.268
0.268
-0.536
-0.536
0.268
0.0
-1.073
-0.268
-1.074
0.269
-0.269
0.537
0.269
-1.343
0.269
0.537
-1.075
0.806
1.879
-0.537
0.0
0.268
-0.805
-0.537
-0.269
0.269
0.806
0.268
0.268
1.073
0.268
0.536
0.268
-0.268
-1.609
-1.074
2.146
0.0
-0.268
0.536
0.0
0.268
-0.268
-1.073
-0.805
-0.805
-0.537
1.343
-0.805
1.074
-1.342
-0.269
0.269
0.0
0.0
0.269
1.342
0.537
0.268
0.536
0.536
-0.536
0.0
-0.268
-1.073
0.0
-0.537
-0.268
-0.537
1.074
1.073
-0.268
0.268
0.0
0.0
0.536
0.536
-1.072
-2.684
0.537
0.805
-0.805
0.269
0.268
1.342
0.268
-1.341
-0.805
0.269
0.805
0.268
0.0
0.0
-0.537
0.268
-0.268
0.537
-0.268
-0.537
0.0
0.268
0.268
0.0
0.268
0.537
1.073
0.536
0.536
0.536
-1.072
0.268
0.0
-0.268
-0.536
-2.414
-0.537
0.537
1.073
0.268
0.0
0.268
-0.805
-0.537
0.537
0.805
0.0
-0.268
0.0
-0.268
-1.342
1.342
-1.342
-0.269
0.0
-0.537
1.906
0.51
0.268
0.0
-0.268
0.536
0.0
-1.341
0.0
-0.268
1.073
0.268
0.536
0.268
0.536
1.072
-0.268
0.0
-1.072
0.268
0.268
0.268
0.536
-0.268
-0.268
-0.536
-0.268
-0.536
-0.536
0.268
0.268
-0.536
0.268
0.268
0.0
0.268
0.804
0.0
-0.804
0.536
0.268
-0.268
0.804
0.0
0.0
-0.268
0.268
-0.268
-1.876
0.804
0.268
0.804
-0.536
-0.268
0.0
-0.268
0.268
0.0
0.0
0.268
0.0
0.0
0.0
0.0
-0.214
0.482
-0.536
0.268
0.0
-0.268
0.268
0.0
1.072
0.0
-0.268
-0.804
0.0
0.536
-0.536
0.268
-0.804
0.268
0.268
0.0
0.536
0.268
0.0
0.0
-0.268
0.268
-0.268
0.0
0.268
-0.536
-1.072
0.0
0.268
-0.804
-0.268
0.804
-0.268
0.536
0.0
0.268
-1.072
-0.805
0.537
0.0
0.0
-1.073
-0.537
0.537
1.878
-0.536
0.536
-0.268
-1.073
-0.805
0.0
0.537
0.0
-0.268
0.0
0.268
0.0
0.805
-1.61
0.537
-0.268
0.0
0.537
0.268
-1.074
0.054
0.483
-0.768
0.231
-0.269
0.269
1.61
0.268
0.268
-0.268
0.268
-0.805
-1.073
0.0
0.0
-0.268
0.268
0.0
0.0
0.268
0.0
0.268
2.949
-0.268
0.804
0.0
-1.072
-0.268
0.0
1.072
0.803
0.803
0.0
0.535
-1.338
-1.339
-0.268
-0.804
-0.268
-0.268
0.0
0.804
-0.268
-0.536
-0.536
-0.805
0.0
-0.268
0.268
0.0
1.073
3.483
0.0
-1.875
0.536
2.677
-0.535
-0.268
0.268
-0.214
0.749
1.337
1.603
-1.603
1.336
-1.603
1.603
0.534
-0.534
0.534
-3.474
-1.07
-1.071
1.339
-0.268
3.476
0.267
0.534
0.0
0.0
1.335
1.867
-0.267
0.0
-0.267
-1.067
-0.534
-1.068
0.534
-0.801
-0.267
-0.267
-0.802
-1.337
-1.07
0.535
0.268
1.07
1.336
0.267
-1.069
0.534
-0.534
-0.267
0.294
0.241
0.267
-0.534
-0.267
0.802
0.534
0.0
0.801
0.0
0.0
0.267
-0.534
0.534
0.0
0.0
0.267
1.334
0.0
0.533
1.332
0.266
-0.533
0.0
-0.799
0.533
0.533
0.0
0.266
0.266
0.266
0.266
0.532
0.266
0.0
2.127
0.266
0.0
-0.266
0.266
0.0
1.328
-0.531
0.266
0.0
0.531
-0.531
-0.266
-0.266
-1.595
0.266
0.266
-0.798
-1.863
0.266
0.532
-0.266
0.532
1.064
-0.266
1.329
0.266
-0.531
0.266
0.266
0.266
-0.266
0.266
0.0
0.0
0.0
-0.266
-0.797
-0.266
0.266
-0.532
-0.266
0.266
-0.532
0.266
0.0
0.532
0.0
-0.532
-0.266
0.0
-0.266
0.0
0.532
0.0
0.0
-0.266
0.266
0.266
-0.266
-0.266
0.532
0.0
0.532
0.266
-0.266
0.266
0.0
0.0
0.266
-0.05
0.847
0.0
0.0
0.0
0.0
0.266
-0.531
-0.797
-1.063
-0.266
1.329
0.0
-0.532
-1.064
-0.532
0.0
-0.266
1.064
0.532
-0.266
0.266
0.797
-0.266
1.329
-0.797
-0.266
-0.532
0.0
0.0
0.0
-0.266
-0.638
0.106
0.266
0.798
-0.266
0.532
-0.266
0.266
0.0
0.0
0.266
0.0
-0.797
1.063
0.266
0.266
-0.531
0.0
0.266
0.266
-0.797
0.0
-0.532
-0.798
0.266
0.532
0.0
0.0
0.532
0.266
-0.266
-0.266
0.0
-0.532
-0.266
0.266
0.266
0.532
0.266
0.531
-0.266
0.0
0.266
0.717
0.08
0.0
0.265
0.531
-0.265
0.0
0.0
0.265
0.0
0.796
0.265
0.0
-0.265
-2.389
0.266
0.0
1.858
0.0
-0.265
0.0
-0.796
0.265
-0.796
1.062
0.265
0.531
-0.796
1.326
-1.326
-0.796
-0.265
0.265
2.388
0.53
0.0
-0.795
17.936
23.452
16.227
9.714
24.799
7.77
-1.251
-18.874
-6.592
-10.191
-3.838
5.37
7.388
2.54
-5.848
-5.357
-8.71
-1.028
-5.921
0.0
3.864
-0.772
-0.515
-6.449
-1.81
-2.33
1.813
5.684
7.464
-0.514
2.054
6.914
-1.534
0.256
-5.122
0.154
4.713
-0.768
-0.256
-0.768
0.256
2.303
-1.279
-3.073
-4.877
-3.087
4.372
-0.771
-1.028
-2.573
1.03
-2.576
0.515
2.317
2.828
0.514
0.77
3.078
-0.513
3.994
-0.665
4.854
-1.021
1.786
3.566
-2.037
0.0
4.833
3.806
-7.621
3.815
-0.762
-3.052
-2.548
0.255
-1.786
-1.787
-0.511
-1.534
-0.768
4.345
-3.321
2.555
0.0
2.552
-2.552
-2.044
0.0
2.81
0.255
0.0
-0.766
1.786
0.0
-0.255
0.765
-1.275
-1.021
-1.788
2.554
-0.766
0.511
-0.255
0.0
2.041
0.255
-0.765
-2.042
1.021
-2.043
1.022
-0.766
1.277
0.0
0.766
0.255
-0.766
0.51
0.765
-3.319
-8.711
4.361
6.903
-0.766
-4.089
1.279
1.278
3.063
6.873
-6.618
0.51
-3.062
1.532
3.696
-3.186
-3.064
-4.35
3.327
-2.303
0.0
0.512
-2.818
-1.282
-2.054
-1.542
-3.604
-0.515
1.803
0.772
0.0
-0.772
5.912
-3.339
-1.543
1.029
0.0
-0.772
-0.257
-1.802
0.0
-0.258
-5.16
1.033
-0.517
0.517
-2.584
-3.625
3.625
0.776
-1.293
-1.553
0.777
-0.259
0.259
0.259
0.776
-1.812
0.0
1.812
0.517
1.551
0.517
2.065
-1.032
-0.258
3.353
-0.773
2.833
-2.576
0.515
0.773
1.03
-1.545
2.06
1.543
-2.315
-0.515
-0.773
0.0
0.258
-0.515
-0.773
-0.516
1.804
0.258
0.515
-0.026
-0.747
-0.515
-0.515
0.515
-1.289
0.0
1.546
0.773
0.772
-0.257
2.058
0.072
-1.101
0.0
1.8
-0.257
0.771
0.514
0.0
0.0
1.284
1.796
0.513
0.0
1.025
-0.256
1.281
0.512
-0.768
-1.281
0.256
-0.512
0.512
0.512
0.768
3.069
0.511
1.277
1.021
-0.766
0.255
-0.766
0.255
0.0
-0.766
0.0
-0.766
-0.256
-0.511
0.256
-0.256
0.511
-0.767
-0.511
0.511
0.256
-0.511
-1.023
-0.512
-0.768
0.512
-1.537
-0.512
0.256
0.769
0.768
-0.768
-0.769
-1.282
0.256
0.0
-1.539
-0.257
-0.513
-0.514
0.0
0.77
-0.257
0.77
0.257
-1.283
-0.514
0.0
1.54
0.513
0.769
-1.539
-0.513
-0.514
-0.771
-0.514
0.514
-0.514
-1.028
-1.536
0.764
1.286
0.0
-0.257
-1.029
-0.257
0.0
0.515
-0.257
0.257
0.257
-0.514
0.772
0.0
0.0
0.0
0.0
-0.772
0.257
0.257
-0.257
0.0
0.257
0.771
0.0
0.257
-0.257
0.0
-0.257
-0.257
0.257
-0.514
0.257
-0.257
-0.514
0.772
-0.257
-0.772
-0.515
0.515
0.0
0.257
0.0
0.0
0.0
0.0
0.0
-2.059
1.545
0.0
0.515
-0.257
0.0
0.257
-0.257
0.0
0.0
0.0
-0.18
-0.335
0.335
-0.077
0.257
0.257
0.257
0.514
0.257
-0.257
-0.514
-0.515
-0.515
-0.257
-0.257
-1.03
-0.515
1.546
0.515
0.257
-0.772
0.257
0.0
0.772
1.286
1.542
0.0
-0.514
-1.8
-0.772
-0.515
1.544
0.0
0.771
-0.771
0.771
0.257
1.028
-0.257
0.257
-0.257
0.0
0.257
0.0
0.771
2.053
1.026
-1.539
-1.54
0.257
0.513
0.0
0.0
-0.257
0.77
0.0
0.513
-1.283
0.257
0.77
-0.513
-0.257
0.0
-0.257
0.513
-1.797
1.027
-1.541
0.0
0.0
1.541
-2.312
1.028
0.257
-0.514
0.0
0.257
0.771
1.027
-1.284
1.027
0.0
0.257
-0.257
-1.284
-0.771
2.568
-0.257
0.513
-0.257
-1.027
-0.514
0.257
-0.257
0.0
0.0
1.027
-0.257
-0.77
0.0
0.514
-0.257
-0.514
0.771
-0.257
-0.257
0.257
-0.18
-0.077
-0.771
-0.514
0.0
-0.514
-0.514
-2.059
0.257
0.515
1.029
-0.515
1.029
1.028
0.514
0.514
0.514
0.77
0.77
0.257
-0.257
-1.283
0.257
0.77
0.0
-0.77
0.0
-1.027
0.0
-1.028
-0.257
-0.257
0.514
0.771
1.284
0.257
-0.519
-0.252
0.257
-0.257
0.513
1.283
0.0
3.075
0.512
0.512
2.046
-1.278
-0.512
-0.256
0.0
-0.512
-1.485
0.205
0.256
0.512
1.791
0.256
-0.767
0.256
-0.256
0.512
-1.279
1.279
0.511
0.256
0.0
0.767
0.766
-0.255
0.511
1.787
-2.042
-0.766
-0.511
0.511
-1.278
-0.537
-0.742
-0.512
0.512
0.0
-1.28
-1.281
-1.026
0.513
0.513
-0.769
-0.513
-0.257
0.0
-1.283
-0.77
0.77
0.257
0.257
0.0
0.513
1.282
0.513
-0.769
1.282
1.255
0.282
0.256
0.0
2.047
-0.767
-2.047
-0.512
0.0
0.256
0.768
0.0
0.768
-0.768
-0.256
-0.256
0.256
-1.024
-0.769
-0.513
-0.513
0.513
0.0
1.025
0.769
0.0
0.0
0.0
-0.769
0.01
0.758
0.0
0.0
-0.256
-0.256
0.256
-0.769
0.0
0.512
0.256
0.256
0.0
-0.256
-0.256
-0.256
-0.256
0.0
1.025
0.768
0.0
0.256
1.024
-0.512
0.512
0.256
0.511
1.278
0.255
0.511
0.0
0.0
0.0
-0.255
-0.255
-0.511
-1.534
0.256
0.256
0.511
0.511
0.0
-0.256
-1.534
-0.768
-0.768
0.0
-1.281
0.769
0.0
-0.769
0.512
0.256
-0.256
0.231
0.026
0.256
0.256
-1.024
0.256
-0.769
-0.256
0.769
-1.281
0.0
0.513
0.513
0.0
0.0
0.0
-1.025
-0.769
-0.257
-1.026
0.257
-0.513
-0.257
0.257
0.257
1.026
0.257
-0.257
0.513
-1.026
-0.513
0.257
-0.257
1.796
-0.769
0.513
-0.513
0.257
0.0
0.0
-0.513
1.282
-0.769
-1.283
1.283
-0.513
0.513
0.769
-0.513
-0.256
0.0
0.0
0.256
0.0
-0.256
0.769
-0.769
0.0
0.256
-0.256
0.256
0.769
0.256
0.513
-0.256
0.256
0.0
0.0
0.512
0.256
0.512
0.768
0.512
1.279
-0.256
-0.767
-0.768
0.512
0.0
-0.256
0.0
0.0
0.256
0.256
-0.256
0.767
0.0
1.278
-0.256
0.256
-0.256
-0.511
-0.511
0.256
0.0
-0.256
0.0
0.767
0.767
-0.511
-0.511
0.0
0.0
-0.256
0.256
0.256
-0.256
0.511
-0.256
0.0
-0.511
-0.256
0.0
-0.256
-1.023
-0.256
-0.512
-0.512
-0.256
0.768
0.0
0.512
-0.256
1.535
-0.256
0.256
0.0
-0.256
0.0
-1.024
-0.256
0.512
0.512
0.0
0.512
0.0
0.256
1.278
0.294
0.728
-0.255
0.0
0.511
-0.766
0.255
-0.766
-0.511
-0.256
0.0
-0.767
-0.256
0.0
0.767
-0.767
-1.792
0.768
0.256
-0.768
-1.024
-1.794
0.51
0.515
-1.026
0.256
0.513
-0.513
-1.026
0.513
0.256
0.0
-1.026
0.0
-0.257
-0.257
0.257
0.257
0.257
0.257
-0.257
-0.257
0.513
0.254
0.259
0.0
0.256
-0.513
-0.257
-0.257
-0.257
0.0
0.513
-0.513
0.0
-0.257
-0.257
-0.513
0.0
0.667
-0.154
-0.257
0.0
0.0
0.0
-0.514
0.257
-0.771
0.771
-0.257
0.257
0.513
-0.513
-0.771
-1.028
-0.257
0.514
0.0
0.0
0.514
0.0
0.0
0.0
-0.257
-0.257
-0.257
-0.257
-0.771
-0.257
0.0
-0.257
0.0
0.257
-0.515
0.0
0.515
0.257
0.514
0.0
0.0
0.514
0.257
0.0
-0.257
-0.771
-4.377
-0.258
-3.614
-2.069
1.293
2.583
-3.1
1.293
-0.258
-0.258
-0.776
-1.811
-1.295
0.518
0.0
1.036
0.259
-1.294
1.036
0.518
-1.553
0.777
0.0
0.0
-0.518
0.259
0.518
0.0
0.0
0.518
0.0
0.0
0.0
0.254
0.264
0.0
-0.259
0.259
-0.776
0.0
0.0
-2.59
2.072
-0.518
-0.44
-1.373
0.0
-0.259
1.037
-1.815
0.0
-1.557
-2.598
0.0
-3.384
-0.261
0.261
-3.129
-1.515
1.515
1.305
0.261
-0.261
2.085
0.339
1.224
0.0
-0.781
-0.26
1.302
1.561
0.52
0.857
-0.338
0.26
1.039
0.0
0.0
-0.519
0.0
0.26
-0.779
-0.52
-3.642
-0.26
-0.26
-1.824
-0.261
0.0
0.261
1.043
-0.521
0.782
0.521
0.521
-0.521
0.0
-0.261
-0.782
-1.043
0.522
0.261
0.261
1.042
0.078
0.182
0.26
-0.26
0.26
0.521
0.0
0.521
-1.041
0.0
0.26
-0.26
0.0
-0.781
-0.782
0.521
-1.303
0.521
-0.261
0.261
0.261
0.261
0.0
0.261
-0.261
-0.261
0.521
0.0
0.0
-0.261
0.261
0.521
0.521
-1.824
-0.521
0.0
0.0
0.0
0.261
0.521
0.261
0.521
-0.521
0.521
-0.521
0.0
0.0
0.0
0.261
-0.261
0.261
0.261
-0.261
0.0
-0.261
0.782
0.0
0.26
-0.782
0.0
0.0
-0.521
-0.521
-0.522
0.261
-1.043
-0.261
1.826
0.521
0.261
-0.521
-0.261
-0.521
-0.522
-0.522
0.783
0.522
-0.261
0.339
-0.078
0.0
0.0
-0.261
0.0
0.0
0.521
0.0
0.261
0.0
0.0
0.0
-1.043
-0.783
0.522
0.0
0.0
-0.261
0.0
-0.261
-0.261
-0.261
0.783
0.0
0.0
-1.566
1.044
1.044
0.261
1.824
1.302
-0.521
0.26
-1.042
0.0
-0.261
0.0
-0.261
-0.261
-0.261
-0.521
-0.522
0.261
-1.565
0.0
1.044
-0.522
-1.044
-2.874
0.784
0.261
-1.046
0.0
0.0
-0.523
0.262
-0.262
-0.262
0.262
0.0
-0.262
0.262
0.0
-0.262
0.0
-1.047
-1.572
-0.524
-0.262
-0.524
0.787
0.262
0.0
0.262
-0.262
-0.786
0.786
1.572
0.262
1.309
1.046
-0.785
0.785
0.0
-0.523
-0.262
-0.262
0.262
-0.262
-1.309
-0.262
-0.262
2.094
0.523
0.523
0.523
0.784
-0.784
-1.83
0.523
-0.262
-1.047
-0.524
-1.048
0.262
-0.262
0.262
0.524
-0.524
0.524
-0.262
-1.31
-2.098
1.836
0.524
0.524
-0.262
-0.262
0.524
0.524
0.524
1.047
0.785
0.0
-0.262
-0.523
0.523
-0.523
-0.785
0.0
-0.262
-1.834
0.0
0.524
0.262
0.526
-0.265
0.786
-0.524
0.524
0.524
0.0
0.0
0.262
0.523
-0.785
0.0
1.831
-0.261
-1.046
-0.523
-0.524
0.0
0.262
0.523
1.046
-0.523
0.523
-0.262
0.785
0.0
-0.261
-0.262
-0.262
0.523
0.0
0.261
1.307
0.0
-1.045
0.261
-0.523
0.261
0.523
0.784
-0.261
1.045
1.305
-0.783
1.305
0.782
-1.043
-0.261
-0.261
-0.261
-0.522
-1.306
-0.261
0.523
-0.523
0.0
-0.523
-0.784
1.829
1.045
1.044
0.0
-1.305
-1.045
0.0
-0.261
-0.523
0.0
-0.261
-0.523
-0.262
-0.523
1.046
0.0
3.917
0.522
1.303
3.644
-0.52
-0.78
-1.041
1.822
-0.26
-0.52
0.0
0.26
-1.301
-0.26
1.302
-2.083
-0.782
0.261
-1.304
-0.783
0.783
-0.783
-0.261
-0.261
-0.261
-1.045
1.045
1.044
0.522
2.606
-0.781
0.781
1.041
-1.041
-1.563
0.521
0.782
1.562
0.78
0.52
-0.489
1.009
0.26
-2.08
0.52
0.26
-3.385
2.604
-2.604
-0.782
0.521
-1.043
0.522
1.824
-1.824
-0.522
-0.261
0.522
0.521
0.261
0.261
1.042
1.042
0.781
-0.26
0.0
-0.781
-1.042
0.26
-0.26
0.26
0.0
0.0
0.26
-0.964
-1.121
1.043
0.261
-0.521
0.261
0.521
0.26
0.0
0.26
0.26
-0.26
0.0
-0.521
0.0
0.26
-0.521
-0.521
0.0
0.261
0.521
0.26
0.26
0.26
-1.302
0.521
-0.521
0.521
-0.782
0.521
-0.521
0.0
0.0
-0.261
0.0
0.261
0.782
-0.782
0.521
0.781
0.26
0.0
0.521
0.0
0.521
0.26
-1.822
0.781
0.26
0.26
0.0
0.0
-1.041
-0.26
0.0
-0.26
-0.261
-0.782
-0.261
0.0
0.521
-0.519
0.258
0.156
0.365
-0.261
-0.521
-0.521
0.521
-0.261
-0.261
0.261
0.0
-0.522
-0.261
-0.783
0.261
-0.261
0.783
0.0
0.0
0.261
-0.261
0.0
0.522
0.0
0.261
0.782
0.0
0.0
-0.261
0.0
-0.782
0.261
-0.522
0.261
0.782
-0.521
0.782
-0.521
0.261
-0.782
0.339
0.182
0.261
-0.261
-0.521
0.521
0.0
0.0
-0.261
0.261
-0.261
0.0
0.0
0.0
0.0
0.261
1.042
0.0
-0.521
-0.521
0.0
0.0
0.0
0.0
0.0
0.261
-0.521
0.261
0.261
0.0
-0.261
0.0
-0.521
-0.261
-0.783
0.0
-0.261
0.0
0.261
0.783
0.522
0.261
-0.261
0.261
0.0
0.0
-0.261
-0.261
0.261
0.0
-0.065
-0.196
0.261
0.0
0.0
-0.261
0.261
0.0
3.386
0.52
-0.52
0.52
0.26
-1.041
-0.521
-0.521
0.26
0.0
0.0
0.26
0.26
1.041
0.0
-1.041
-0.781
0.0
0.521
1.301
-0.13
0.65
-1.041
0.52
0.78
0.0
0.0
1.3
0.0
0.52
-0.52
1.299
0.26
-0.519
0.779
0.26
0.0
-0.26
0.26
1.297
-0.519
0.259
0.259
0.259
0.259
0.518
-0.259
-0.259
0.259
-0.259
0.0
2.59
0.0
-0.259
-1.813
0.0
-0.259
0.0
-0.518
0.0
0.259
0.0
0.518
0.0
0.0
0.518
-0.259
-0.518
0.259
0.518
0.259
0.259
0.777
0.776
0.517
0.517
3.1
0.774
1.032
-0.774
0.0
-0.516
0.258
-0.258
0.516
2.063
1.803
-2.318
-0.258
0.515
-0.773
1.546
-0.258
-0.258
0.515
0.0
0.515
-0.258
0.0
0.515
1.287
2.725
0.36
-0.257
-0.514
0.514
-0.257
1.541
-1.027
-0.514
0.514
2.566
-0.769
-0.77
-0.257
-1.284
-0.257
-1.028
0.0
0.771
1.541
-0.257
-0.514
1.027
-0.513
-1.541
0.514
0.257
1.284
-0.513
-0.771
0.0
-0.514
0.0
0.514
-0.514
-0.771
-1.029
-0.257
-2.041
1.269
-0.515
-0.515
0.0
0.515
-0.773
0.0
0.0
0.258
0.258
0.0
0.257
-0.257
3.858
-0.257
0.771
1.797
3.844
-5.385
-1.799
0.0
0.668
-0.154
0.0
-0.514
0.257
1.028
3.336
-3.593
-2.571
0.257
-0.772
-1.803
-2.579
-2.066
3.098
0.516
0.773
1.031
-0.283
0.541
-2.061
-1.032
-2.84
1.033
-2.326
0.0
0.776
1.808
2.064
-1.29
0.258
-0.774
-0.775
2.065
0.774
-0.258
0.0
0.258
0.773
0.0
-0.773
0.258
-0.516
-0.258
0.516
0.516
0.515
0.258
0.515
1.287
0.0
-0.515
-0.515
-0.258
-0.258
-1.031
-1.031
1.289
-0.258
0.515
-0.773
-0.258
0.516
-0.516
0.258
0.516
0.773
0.0
-0.773
0.773
0.258
-0.258
0.258
-0.515
0.773
-0.773
-0.515
-0.258
-0.258
0.258
-0.258
1.546
0.773
-0.773
-0.515
0.515
0.258
-0.773
-0.258
-0.773
0.0
1.289
1.03
1.03
0.0
-0.515
-0.772
-0.515
0.0
0.258
0.0
-1.288
-1.547
1.032
-0.516
-0.258
2.835
-0.773
0.258
3.345
0.514
0.262
-0.519
-1.286
-1.287
-0.515
1.03
0.0
0.257
0.257
-0.257
-0.257
-0.515
-0.772
-0.258
-0.515
-0.773
0.0
1.031
-1.546
0.773
1.803
-0.515
-0.258
-0.258
1.061
0.999
0.515
0.257
0.0
-1.029
-0.257
0.515
0.772
1.799
0.257
1.284
-1.284
0.771
0.513
-1.541
-1.285
-0.514
-2.316
0.515
1.801
1.029
-1.029
0.257
-0.514
0.514
0.257
-0.257
1.028
2.568
-1.797
0.514
0.77
-2.055
-1.028
-0.514
0.514
0.0
-2.316
-0.773
0.258
0.515
-1.546
-0.516
0.0
-0.258
-0.258
0.516
-0.258
0.516
-1.031
0.516
-0.516
0.0
1.547
-0.773
0.258
0.515
-0.515
0.258
-0.258
0.0
0.515
-0.515
-0.258
0.0
-0.258
0.077
-0.077
0.0
0.0
-1.29
1.29
-1.29
3.094
-1.546
0.0
-0.258
0.258
0.0
-0.258
0.516
-0.026
0.026
-0.258
-1.032
0.258
0.774
-0.258
0.0
0.258
0.0
1.289
-1.289
0.0
-0.258
0.0
0.258
-0.258
0.258
0.0
-0.516
0.0
0.516
0.516
-0.258
0.0
0.0
0.0
-1.289
0.774
-0.258
0.0
-0.258
0.258
-0.774
0.258
0.0
0.0
0.0
0.774
0.773
-0.516
0.516
0.0
0.0
-1.289
-0.258
-1.29
-2.325
1.809
-1.292
-0.258
0.258
1.55
1.033
0.258
1.032
0.0
0.516
-0.258
-0.258
0.0
-0.258
1.547
-0.258
0.773
0.773
-0.773
0.0
-0.737
0.222
-0.773
-1.289
0.774
-0.258
-0.258
1.031
0.258
0.0
-0.258
0.773
0.258
0.258
0.0
0.0
0.0
0.0
-0.258
0.0
0.515
0.258
1.03
-0.515
-1.803
0.773
0.258
0.515
0.0
0.515
0.772
0.514
-0.772
0.257
-0.257
0.0
-0.257
-0.257
-0.515
0.0
-0.257
-0.515
0.773
0.0
0.515
0.772
1.029
0.771
0.257
-0.514
-1.8
-1.287
0.0
0.0
0.257
0.0
0.772
0.257
-1.03
-0.515
0.772
-0.772
-0.773
0.258
-0.515
-0.258
0.258
-0.258
0.515
0.258
0.515
0.0
-0.773
-0.258
-0.258
0.258
-0.258
-0.258
-0.258
0.0
0.773
0.773
0.258
0.258
0.257
-0.515
-1.031
0.258
-1.547
-0.258
0.258
1.031
-0.258
-0.258
0.258
-0.516
-5.682
3.876
-0.516
-2.067
0.517
-1.81
-0.518
0.776
-0.517
-0.259
0.259
-0.776
3.104
-1.81
1.034
-0.259
-3.106
1.036
2.587
-1.293
0.0
0.259
0.259
-0.776
0.259
-0.776
0.518
-0.259
-0.259
0.259
-0.259
0.0
-1.036
-0.518
0.259
-0.777
0.259
1.813
0.0
1.035
0.0
0.0
0.517
-0.517
0.259
-0.259
0.0
0.517
0.259
0.0
0.0
0.517
-0.258
0.0
0.0
0.0
0.0
0.0
0.0
0.0
-0.776
0.517
0.0
0.517
0.258
-1.293
0.259
-0.259
1.034
-0.258
-0.259
0.517
-0.517
0.0
-0.776
0.517
0.517
0.258
0.517
0.258
0.0
0.517
0.0
0.0
-2.843
-1.294
1.811
-1.035
0.0
0.259
0.517
-1.035
0.0
0.776
0.259
-0.259
0.0
2.585
1.033
0.0
-0.258
0.0
0.0
-0.258
0.258
0.258
-0.258
1.032
0.258
-0.516
-2.324
0.0
-0.258
-0.258
0.517
-0.258
-0.362
0.103
0.0
0.258
0.0
0.0
-0.517
1.034
-1.292
0.517
-0.259
0.259
1.808
0.516
-0.258
0.774
0.774
-0.258
0.0
-1.29
-1.55
0.0
0.0
0.0
0.517
-0.258
0.258
-0.517
0.258
0.258
0.258
0.258
0.0
-0.775
0.517
0.517
-1.033
-0.258
0.258
0.0
0.258
0.258
0.0
0.258
1.033
0.774
0.258
-0.258
-0.258
-0.258
0.774
-0.258
0.258
0.0
-1.032
0.0
2.064
-0.774
0.0
-0.516
-0.258
-0.774
-0.516
0.516
0.0
0.0
-0.258
-0.258
-0.775
0.258
-0.775
0.0
0.0
0.0
0.0
0.0
0.0
0.258
0.0
0.517
0.0
0.0
0.258
-0.517
0.0
0.0
-0.258
-0.258
-0.775
0.775
0.258
0.0
0.258
0.0
-0.775
0.258
-0.258
0.775
-0.258
-0.517
-0.517
0.517
0.0
0.0
0.0
0.0
-0.517
0.775
0.258
-0.258
0.0
-0.258
0.0
0.258
1.033
0.0
-0.517
-1.292
0.259
-0.517
0.776
0.775
-1.292
1.034
0.0
0.0
-0.258
0.0
0.0
0.0
0.517
0.0
0.258
0.0
0.0
0.0
-0.258
0.517
1.291
0.516
0.258
-1.032
0.0
0.258
0.0
0.0
0.0
-0.258
0.0
-1.808
-0.517
1.292
0.0
0.258
-0.258
0.0
0.775
-0.258
0.258
0.258
0.0
0.258
-0.516
-0.258
0.516
0.516
-0.258
0.258
0.0
-0.516
-1.033
0.0
-0.258
0.258
0.775
0.774
0.516
0.258
-0.258
-0.774
0.0
0.0
-0.516
0.0
0.258
0.258
0.258
-0.516
0.258
0.258
-0.258
0.258
-0.258
-0.258
-0.774
1.291
-0.516
-0.258
0.774
0.0
-1.032
0.258
0.258
-0.258
0.0
0.258
0.0
0.0
0.0
0.258
-0.258
0.258
-0.258
-1.808
0.258
0.517
0.258
0.516
-0.258
0.258
-0.258
-1.033
0.258
0.258
0.775
-0.258
0.258
0.258
0.077
-1.11
0.0
1.291
-1.291
0.516
0.774
-0.258
-0.258
-0.258
-0.516
0.258
0.0
-0.258
0.775
0.0
0.0
0.0
0.516
-0.258
0.258
-0.516
0.0
0.0
-0.516
-0.258
-0.258
0.0
0.258
-0.775
-0.517
0.258
-1.034
-0.259
-0.259
-0.517
1.035
0.259
-0.259
0.259
0.259
0.775
0.0
-0.517
1.033
-0.258
0.775
-1.55
0.258
0.258
-0.258
-0.258
0.258
1.033
1.549
0.0
-0.774
-0.516
-0.387
-1.938
0.259
-1.811
0.776
-0.776
-0.259
0.259
1.035
1.293
-0.517
0.0
0.775
0.775
0.0
-0.775
-0.775
-0.776
0.0
0.259
1.809
1.291
-0.516
-0.258
-2.326
1.293
0.517
1.033
0.774
-1.033
0.0
-0.517
-0.517
1.291
-0.258
0.0
0.516
-0.775
-0.258
-0.258
-0.517
-0.258
0.258
-0.258
0.0
0.258
1.55
0.258
-0.258
-0.258
0.516
-0.258
-0.516
0.0
-1.292
0.0
0.0
0.0
0.0
0.258
0.0
-0.258
0.258
0.775
-0.258
-0.258
-1.551
0.0
-0.259
0.517
0.517
0.0
0.775
0.258
0.258
0.258
-0.775
0.0
-0.258
-0.258
0.258
1.55
-0.775
-0.258
0.258
-0.517
-0.258
0.258
0.0
0.517
-0.263
0.005
0.517
-0.258
-0.517
0.258
0.0
0.258
-0.258
0.258
-0.258
0.0
0.517
-0.775
-0.258
-0.258
0.517
0.517
0.0
-0.517
0.258
0.0
-0.258
0.0
0.0
0.0
0.0
-0.258
0.0
-0.258
0.0
0.0
0.0
0.0
0.0
0.258
0.258
0.258
-0.775
0.0
0.0
0.0
0.0
0.258
-0.258
0.129
-0.129
0.0
0.0
-0.222
-1.07
0.0
-0.259
0.259
0.259
0.259
0.517
0.517
0.258
-0.258
0.0
-0.775
0.517
0.517
0.0
0.517
-0.258
0.0
0.0
-0.258
0.0
0.517
0.0
-0.517
-0.258
-0.258
-0.258
0.258
0.258
0.258
-0.775
0.775
-0.775
0.775
-0.517
0.0
0.258
-0.517
-0.259
0.259
-0.517
0.259
0.0
-0.259
0.517
1.034
0.258
-0.517
-0.517
0.258
0.491
0.026
0.258
-1.033
-1.034
-0.776
0.0
0.517
0.0
0.776
0.0
-0.259
0.0
-0.517
0.517
0.0
0.0
0.259
0.259
-1.034
0.0
0.0
-0.517
0.517
-0.207
-0.31
0.517
-0.259
0.776
-0.517
0.0
1.293
-1.81
-0.776
-0.518
-1.295
-0.259
1.554
0.777
-0.259
-1.295
1.295
0.0
0.0
0.259
0.0
-1.036
0.0
0.259
0.0
0.0
0.0
-0.518
-0.259
0.0
0.259
0.0
0.259
-0.259
-0.259
0.0
0.0
0.259
-0.777
0.518
-0.518
1.036
0.0
-0.518
-0.259
-0.518
0.518
-0.259
0.259
-0.518
0.518
-0.259
0.0
-0.259
0.518
-1.037
0.518
-0.259
-0.259
0.778
-0.778
1.037
0.0
-0.777
-1.296
0.519
-0.519
1.037
0.518
-0.259
0.0
0.259
-0.778
-1.297
1.038
-0.519
1.037
-0.519
0.0
-1.557
0.519
0.778
-0.519
-0.778
0.519
0.259
-0.519
0.0
0.778
0.259
-0.259
-0.259
0.519
0.778
0.0
-1.297
0.519
0.519
0.0
-0.778
-0.259
0.259
-0.519
0.259
0.934
0.104
-0.259
-0.259
-0.519
0.259
-0.259
0.0
0.259
-0.259
-0.519
0.259
1.556
0.259
0.777
-1.037
0.259
0.259
-0.259
0.0
0.259
-0.259
0.0
0.0
-0.7
0.441
-0.259
0.0
0.259
0.0
-0.259
0.0
-0.519
0.519
0.259
0.0
-0.519
-0.259
1.814
0.259
1.295
-0.259
-0.777
0.777
0.518
0.0
0.0
-0.259
-0.259
0.0
-0.518
-0.518
0.259
0.259
1.036
0.776
-8.818
-2.081
0.0
2.601
3.116
-2.077
-0.78
1.299
0.0
-0.519
-0.26
-0.78
0.52
-0.26
-0.26
-1.04
0.0
-0.52
1.04
-1.301
-0.521
0.0
0.0
-0.781
-1.303
1.042
2.343
0.0
-0.26
0.78
0.78
-1.3
-0.26
-1.301
1.301
-0.52
0.0
0.78
-0.52
-1.041
0.26
-0.781
0.0
0.0
-0.26
0.0
0.521
0.26
0.521
-0.521
0.521
0.781
0.26
-0.78
0.26
0.78
0.0
-0.52
0.26
0.52
-0.52
-0.78
0.0
0.52
-0.781
-1.041
-0.26
-2.085
-0.261
-1.305
0.0
-0.522
0.261
1.044
-3.395
1.568
0.0
0.261
-1.045
-0.523
0.261
0.523
0.261
0.261
0.261
0.522
-0.522
0.037
0.225
0.0
0.261
-0.522
0.0
0.261
0.0
-0.261
0.783
1.044
-0.261
0.261
0.261
-0.522
0.261
0.261
-0.783
0.0
2.086
0.0
-1.043
-0.261
0.0
0.0
0.0
0.0
-0.522
0.0
0.0
-0.522
0.261
-0.522
0.0
0.261
-0.261
-0.261
-0.522
0.783
-1.306
0.783
-0.261
0.261
0.0
0.0
0.0
-0.261
0.0
0.0
0.0
0.0
-0.261
0.0
0.261
-0.261
-1.045
0.0
0.261
0.261
0.261
0.0
-0.523
0.0
0.261
0.0
2.089
-1.828
-0.261
-0.039
-0.483
0.0
0.0
0.0
0.261
0.0
0.0
0.0
0.261
0.0
-0.261
0.0
0.0
0.0
-0.261
0.0
0.0
0.523
0.522
-0.522
0.0
0.0
-0.261
0.261
0.0
-0.261
-0.261
0.261
-0.261
0.523
0.0
-0.261
0.523
0.0
-0.261
0.0
0.0
0.261
0.0
0.261
-0.522
0.0
0.0
0.0
0.0
0.522
-0.261
-0.261
-0.261
0.0
0.523
0.0
0.522
-0.261
-0.261
0.522
0.522
-0.261
-0.522
0.0
0.261
0.261
0.261
-0.522
0.0
0.261
0.522
0.0
-0.522
0.261
-0.261
0.261
1.044
-0.522
-0.522
0.522
0.0
0.522
0.0
-0.522
-0.261
0.261
-0.261
-0.522
-0.522
0.261
-0.261
0.522
0.261
0.0
-0.783
-0.261
0.0
0.0
0.261
0.261
0.0
0.522
-0.783
0.522
0.0
0.261
-0.783
0.0
0.261
0.0
0.261
-0.522
0.261
0.0
-0.261
-0.261
0.0
-0.523
0.0
0.0
-0.261
0.0
0.0
0.0
0.784
-0.523
-0.261
1.045
0.0
0.0
-0.522
0.0
-0.261
0.0
-0.261
0.0
0.0
0.0
0.0
-0.261
0.0
0.523
0.0
0.0
0.0
-0.261
0.0
0.261
0.261
-0.784
0.0
-0.261
-0.261
0.261
0.0
0.523
-0.523
0.261
-1.046
-0.523
1.308
0.784
2.089
-1.305
0.783
-0.261
0.0
0.261
0.783
0.783
0.261
-0.183
0.704
1.303
0.521
0.781
1.041
0.26
-1.822
0.26
-0.26
0.781
-1.823
0.0
-0.521
0.521
-0.261
0.0
-1.303
0.521
0.261
1.563
0.521
-1.563
-0.261
-0.261
1.042
-0.261
0.0
-0.521
0.0
-1.043
0.261
0.0
0.0
-0.261
-0.261
-1.044
0.522
-0.261
0.522
0.261
0.0
-0.261
-0.522
-0.261
-0.261
0.522
0.0
-0.261
0.0
1.044
-0.261
-0.261
0.0
0.522
0.782
1.303
1.042
-0.521
1.041
-0.521
0.0
-0.26
-0.521
-1.563
-0.521
-9.414
-2.624
1.837
-0.787
-0.262
1.574
-0.525
-1.575
-0.263
-1.314
-1.578
2.103
0.0
-1.577
1.84
-3.155
2.104
0.0
0.263
-0.526
-0.263
-0.526
0.0
-1.316
-3.953
2.636
-0.263
0.527
0.263
0.0
0.527
1.316
-0.789
-0.79
-0.527
1.316
-0.79
0.0
-0.263
0.263
-0.79
0.263
0.0
-0.527
-0.263
0.527
0.527
0.527
0.263
0.0
1.053
0.789
0.789
0.526
-1.051
-1.052
-0.263
-1.579
0.263
-0.263
0.0
-0.263
-0.527
0.0
0.527
1.58
1.315
1.051
0.263
0.263
-0.525
0.0
-0.526
-0.263
0.263
0.0
0.0
0.263
0.263
-0.526
0.263
0.526
1.051
1.312
-0.262
-0.262
-0.262
0.525
0.787
-0.262
0.0
0.262
-0.787
0.787
0.262
-0.262
-0.787
1.312
-0.525
0.0
-1.575
0.787
-1.05
-1.313
0.263
1.576
-1.05
-0.263
-0.525
0.0
0.0
1.051
0.263
-1.576
0.0
0.0
0.0
0.0
0.0
0.0
-0.263
0.263
0.0
0.0
0.0
0.0
0.0
0.0
-0.526
0.263
-0.526
0.263
-0.263
0.526
0.263
-0.526
0.263
-0.789
-0.263
0.0
0.0
0.0
-0.789
0.0
-0.526
-0.263
0.79
0.342
0.184
1.315
0.263
-0.789
-0.263
0.263
0.0
-0.263
0.263
-0.263
-0.526
0.526
0.526
0.0
0.526
-0.894
-1.473
0.263
0.526
0.0
0.0
0.263
0.0
-0.263
0.0
0.263
-1.052
-0.263
0.526
0.0
0.0
0.789
0.263
-1.052
0.263
0.0
0.526
0.0
0.0
0.263
0.0
-0.789
0.263
0.263
-0.263
0.0
0.0
-0.263
0.0
0.0
-0.263
0.0
-0.526
0.263
-0.263
0.263
0.0
0.0
-0.263
0.263
1.052
-1.052
0.263
-0.263
0.263
-0.526
0.0
0.789
-0.526
0.0
-0.526
-0.527
-0.263
0.263
-0.263
0.0
0.0
0.527
0.0
-0.263
-0.263
-1.581
1.844
-0.527
0.263
-0.263
0.527
0.0
0.527
-0.527
0.263
0.0
0.263
0.263
0.0
-1.053
0.79
-0.527
-0.263
-0.263
-0.79
1.581
-0.79
-0.263
2.37
-1.061
-0.782
0.527
0.263
-0.79
0.527
-0.79
-1.054
0.527
0.79
-0.527
0.0
0.263
0.263
0.263
-0.527
-1.318
0.791
-0.527
0.264
0.264
0.263
0.0
-0.263
0.527
-0.79
0.0
0.527
-0.263
0.79
-0.527
0.527
0.79
-0.263
-0.79
1.317
-1.58
-0.791
0.264
0.0
-0.527
-1.319
0.791
0.527
0.264
-0.264
-0.527
0.264
-0.527
0.791
0.527
-0.527
-0.264
0.527
-0.264
0.0
0.791
-0.791
0.264
-0.264
0.791
-1.846
0.264
0.791
0.0
-1.319
0.528
-0.264
0.528
-0.185
-0.343
0.0
0.791
-0.791
0.264
-0.264
0.0
0.0
-0.264
0.0
0.528
0.527
0.264
0.527
-0.527
-0.791
1.582
0.263
0.0
0.527
0.263
0.0
0.0
-0.263
0.527
0.263
-0.79
1.053
-1.58
-0.527
-0.264
0.0
0.791
-1.054
1.318
-0.263
-1.054
2.371
0.526
0.263
-1.053
0.263
-1.053
-0.527
0.0
0.263
0.0
-0.263
0.0
0.263
-1.318
1.581
0.263
-1.317
0.791
0.263
0.0
-0.263
-0.263
-0.264
-0.527
-0.791
-0.528
-0.264
0.264
-0.264
-1.056
-5.289
0.0
-1.325
-1.856
0.265
1.326
-0.265
1.325
-0.53
0.0
0.53
0.0
-0.265
0.795
3.175
0.793
1.057
1.32
-0.792
-0.528
-0.792
1.056
-0.792
-0.793
1.585
0.0
-0.528
0.792
0.264
-1.056
0.0
0.0
0.528
0.528
-0.528
0.528
-1.056
0.0
0.0
-0.793
0.0
0.528
-0.793
-1.851
-1.588
1.324
0.529
-1.853
0.265
-1.059
0.53
-0.795
0.265
0.265
0.53
0.53
-0.265
0.529
-0.529
0.529
1.058
-1.853
1.059
0.794
-1.588
0.265
-0.53
-0.265
-0.795
0.0
-1.06
0.0
0.53
-0.53
-0.53
1.061
1.325
-0.265
0.265
1.059
-0.265
0.265
-0.265
-0.265
-0.53
-0.265
0.0
0.265
-0.265
-0.265
0.265
-0.53
-0.53
0.265
-0.53
0.0
0.0
-0.265
0.0
-0.265
-0.265
0.0
0.0
0.0
1.326
-1.326
-0.531
0.265
0.0
0.265
0.265
0.265
-0.265
-0.53
0.0
0.265
0.0
0.0
0.0
0.265
-0.302
0.302
-0.53
0.796
0.0
-0.796
0.265
-0.265
0.0
0.265
-0.796
0.0
-0.265
-0.265
0.796
-0.265
1.591
0.265
0.0
-0.265
-0.53
0.53
-1.326
-0.531
1.061
1.061
-0.265
0.0
-0.53
-0.265
0.53
-0.265
0.265
0.53
-0.265
0.265
-0.795
0.265
0.0
-0.53
-0.265
0.265
0.0
-0.265
-0.265
0.265
0.265
0.53
-0.53
-0.531
0.265
-0.265
0.796
-0.53
0.265
-0.265
0.0
0.0
0.0
-0.265
0.0
0.0
0.531
0.0
0.796
-0.53
-0.265
0.0
0.53
-0.265
0.265
-0.53
-0.531
-0.265
0.796
0.0
-0.265
1.326
0.0
0.265
-0.265
0.0
-0.53
0.53
0.0
0.0
0.0
0.0
0.265
-0.53
0.265
0.0
0.0
-1.061
0.0
0.0
0.796
-0.265
0.0
-0.265
-0.796
0.0
-0.265
0.531
0.265
0.265
0.0
0.0
0.0
0.0
0.265
0.0
0.265
0.0
-0.265
0.265
0.0
0.0
-0.265
0.265
0.265
0.265
-0.265
-0.53
-0.265
-0.796
0.0
-0.265
0.796
-0.265
0.265
0.0
0.265
-0.265
0.0
0.53
0.0
-0.53
0.265
0.0
-0.265
0.0
0.796
-0.796
0.0
-0.265
0.0
0.796
-0.265
0.0
-0.53
-0.531
-0.265
0.0
0.0
0.531
0.0
-0.265
0.0
0.531
0.53
0.265
0.0
0.265
0.265
0.265
-0.53
0.265
0.0
0.265
0.0
0.265
1.324
0.0
0.794
0.529
-0.529
-1.165
0.635
-0.265
0.0
0.265
0.0
0.0
0.265
-0.265
0.265
-0.529
0.529
0.0
0.0
0.265
0.265
-0.529
0.529
0.0
-0.265
0.0
1.852
1.321
0.264
-0.264
0.264
0.0
0.528
-0.264
0.264
0.0
-0.264
-1.057
0.0
-0.264
0.0
0.264
0.0
-0.529
-0.301
-0.756
0.0
-0.529
-0.265
-0.265
-0.794
0.0
0.0
0.265
-0.265
0.265
0.794
0.794
0.264
1.322
-0.793
-0.264
0.0
1.322
-0.264
-0.264
0.528
0.264
-0.264
1.321
1.056
0.0
0.791
0.791
0.0
-0.264
0.264
-0.264
0.264
0.264
0.0
0.527
1.843
-0.263
0.0
0.263
-0.263
0.0
0.263
-0.263
0.0
-0.263
-1.58
0.527
-2.636
1.319
2.108
0.263
-1.053
-1.581
-0.264
-0.264
0.0
0.0
-0.264
0.264
0.527
0.0
-2.375
-0.792
0.0
-0.528
-0.264
-0.793
-1.587
-1.059
-0.265
-0.265
-3.182
0.0
0.796
0.0
-0.531
0.265
-1.593
-1.86
0.532
0.0
-0.532
-2.128
-0.266
-0.533
1.331
0.0
2.659
0.0
1.328
0.531
-3.188
0.532
0.532
0.0
0.531
0.266
0.0
-0.531
-2.925
-0.266
-0.799
1.065
0.0
1.596
0.266
1.594
-0.266
-0.266
0.0
0.266
1.062
0.265
1.327
0.0
2.385
1.324
-0.529
-1.059
-0.795
1.589
0.265
-1.059
-1.06
-2.122
-1.327
1.858
0.796
0.265
1.59
-0.265
-1.856
0.0
-0.265
0.0
-1.061
0.531
0.0
0.0
1.061
-0.796
-0.531
0.0
-0.265
0.0
-0.796
-0.797
-0.797
-0.532
-0.798
-0.532
-1.331
0.533
0.0
0.798
-0.266
0.266
-0.532
-1.598
-0.533
0.346
-0.346
0.0
0.266
1.332
0.532
-0.266
-0.533
0.266
-0.266
0.0
0.0
-0.799
-0.266
1.066
-0.266
0.0
-0.533
-0.533
0.0
-0.533
0.0
0.0
0.0
0.0
0.267
-0.267
-0.267
-0.533
-0.534
0.267
1.333
0.533
-0.8
0.0
-0.56
-0.24
-0.267
-0.987
-5.427
1.606
1.604
0.0
0.802
2.136
1.333
-1.6
-0.534
0.267
0.0
-0.267
0.267
-0.267
-1.602
-0.267
-0.802
-5.087
1.608
0.536
-2.412
2.68
-4.021
0.805
-1.879
0.806
5.628
0.268
0.535
-1.873
0.535
-1.071
-1.608
-0.268
1.608
-2.144
0.536
0.804
-0.536
0.268
-0.268
-1.073
1.073
2.411
-1.339
-1.072
0.0
0.268
0.0
1.34
0.0
-0.804
0.536
-0.536
0.0
0.0
0.536
0.268
-3.753
1.073
1.073
0.536
0.804
1.071
1.07
0.0
0.267
0.0
-0.535
-0.268
0.268
1.605
1.603
1.602
0.267
-0.534
0.267
-0.534
-0.801
0.0
0.0
0.0
0.534
-0.534
-2.405
0.535
0.535
-0.535
-0.267
-1.872
1.338
0.535
0.0
-0.535
-1.338
1.338
0.0
-0.802
-0.268
0.535
-0.803
0.0
0.268
0.535
0.267
-0.803
0.268
-1.071
-1.071
-0.536
0.536
0.0
0.536
-2.412
-1.073
-0.805
-0.269
0.0
-1.343
-1.882
-5.659
0.0
1.619
-0.809
2.426
-0.269
0.808
1.077
-0.538
1.346
-0.538
1.614
0.269
-1.385
0.578
0.0
0.269
-1.076
-2.423
1.616
0.538
-0.269
0.269
0.538
0.269
0.269
0.0
0.807
0.0
-0.269
-0.269
0.0
-1.345
-0.269
0.269
-0.538
0.0
0.0
0.0
1.076
0.269
0.269
0.269
0.0
-0.807
-2.154
0.539
0.538
-0.538
-0.808
-0.269
-0.539
-0.539
-0.27
0.27
-0.27
0.539
-0.27
-0.27
0.539
-0.27
0.539
0.539
0.269
-1.348
0.27
0.539
1.885
-1.616
0.269
-0.808
0.27
-0.539
0.0
-0.809
-0.54
0.0
0.0
0.27
-0.809
-0.81
0.27
0.0
0.27
-0.54
-0.27
0.81
0.0
0.81
0.27
0.27
0.0
0.0
-0.54
0.809
-1.079
-0.27
-0.27
-1.35
-0.27
0.54
0.27
0.0
-0.54
-1.081
-0.541
-0.541
0.0
-4.062
2.438
0.271
0.0
0.812
-0.271
0.812
-0.271
2.433
0.27
5.393
-2.695
0.0
-1.349
0.0
1.079
-2.159
-1.297
-0.324
-0.811
-0.27
0.27
3.782
0.27
-1.89
0.0
-1.351
0.0
0.811
0.27
-0.54
0.27
-0.811
0.0
-2.164
-0.541
-1.354
-1.355
-6.793
3.536
-2.175
0.544
1.631
0.272
2.443
0.0
-0.543
0.271
0.0
0.0
0.271
-1.085
-0.38
0.38
-1.086
0.543
-0.272
0.814
-1.086
4.882
3.787
0.0
-1.352
-0.022
-0.79
0.271
1.082
1.081
0.54
0.54
-0.54
-0.54
0.0
0.81
0.0
0.54
-0.27
0.54
0.27
1.079
-0.809
-1.08
-0.27
1.08
0.0
1.349
1.078
-0.27
0.539
-0.539
0.27
-0.27
-1.079
-0.27
1.079
-0.27
1.078
2.692
1.613
-1.613
-0.269
0.269
-0.538
2.42
1.612
0.0
-1.612
-0.269
-0.269
-0.269
-1.076
0.0
2.151
1.074
0.805
1.878
0.268
0.536
0.536
-2.144
-0.805
0.805
-0.805
-0.537
-0.806
1.342
1.073
-0.268
-0.268
1.073
0.804
1.339
0.268
0.268
0.803
-0.268
-0.268
-1.071
0.0
0.0
0.536
0.535
0.08
-0.08
-0.268
-0.268
0.0
0.0
1.338
0.08
0.455
0.535
0.267
0.0
0.0
1.069
0.0
0.0
0.267
0.534
0.534
0.801
0.267
0.267
1.6
-0.266
-0.8
0.267
1.332
-1.332
0.0
1.066
-0.533
1.598
0.799
-2.397
0.266
-1.333
0.267
-0.267
0.0
-0.267
-1.334
-1.068
-0.267
0.534
-0.267
1.068
1.067
-0.267
-0.534
0.0
-0.267
1.067
-0.534
-0.267
0.267
0.267
-0.801
-0.267
-0.267
0.0
0.0
0.0
0.801
0.0
-0.267
0.267
0.0
0.8
-0.8
0.0
0.534
0.0
0.0
0.267
0.0
-0.267
0.534
-0.267
0.8
-1.334
0.534
0.267
0.0
-0.267
0.533
-0.533
-1.067
-1.335
0.801
0.0
0.0
0.534
-0.534
0.801
0.267
-0.267
0.534
-0.534
-0.267
1.867
-1.867
0.0
1.067
-0.534
-0.534
0.267
0.0
1.067
-0.8
-0.534
1.601
0.0
0.267
0.267
0.0
0.267
1.599
-1.599
0.0
0.0
0.267
2.131
1.862
-1.064
-0.266
2.659
-0.266
0.797
0.531
0.0
-1.328
-0.266
-0.266
0.0
0.266
0.266
0.531
0.266
0.797
-0.265
1.062
0.796
2.385
-1.59
0.398
-0.133
1.59
1.853
0.265
0.264
0.529
-1.587
1.058
0.0
-0.529
0.265
1.85
0.792
-1.321
0.528
0.0
0.264
2.112
0.528
1.318
-0.791
0.0
-1.583
0.264
-0.528
0.792
2.373
0.79
-1.844
-1.319
-2.64
0.528
2.112
0.264
-1.319
-1.321
-0.528
-0.529
1.585
0.792
1.056
0.264
-0.264
-1.584
-2.378
2.114
0.264
-0.264
1.056
0.0
-0.264
1.319
-3.433
-0.793
3.962
-0.264
0.791
-1.847
-1.056
0.792
-0.528
-1.586
1.586
-0.528
-0.264
0.264
1.585
0.264
0.528
1.583
-0.264
0.0
-1.583
0.0
-0.792
-0.528
-0.793
0.264
0.264
-0.264
0.0
-0.528
-1.057
0.529
-1.037
-0.021
0.265
-0.265
-0.265
-0.529
0.0
0.0
-1.324
-2.385
0.796
0.0
1.59
0.265
0.794
0.265
0.0
-0.794
-1.324
0.0
0.0
0.265
0.0
-0.795
-0.53
-0.796
-1.327
6.36
-0.265
-2.118
0.265
0.0
-0.185
-0.079
0.265
-0.53
-0.795
0.795
-0.53
0.265
1.854
-0.265
0.265
0.0
0.265
-1.059
-1.854
-1.326
1.326
-0.265
-0.265
0.0
0.53
0.53
0.795
0.037
0.493
0.265
-1.324
0.0
0.795
-0.53
0.0
-0.265
-0.265
0.53
0.265
0.53
-0.265
-0.795
4.498
3.168
-0.264
0.528
-1.583
1.056
0.0
-1.056
0.264
0.264
-0.792
1.056
0.528
0.0
2.109
0.0
1.053
2.893
2.364
0.262
0.0
0.787
0.0
1.835
-1.573
-0.525
2.097
0.0
0.0
1.31
-1.31
0.0
-2.36
0.262
1.311
-0.787
-1.049
0.262
0.262
0.262
0.525
-0.787
0.0
0.525
-3.938
-1.578
0.526
-1.052
0.263
-0.79
-0.527
1.316
1.578
0.263
0.526
1.051
0.0
-2.365
0.0
0.263
0.526
-1.052
0.526
0.789
1.314
1.313
-0.525
0.262
1.05
0.0
-0.262
-1.837
1.575
-0.262
-0.262
-0.525
-0.263
-0.93
0.142
-0.525
0.0
-1.314
-0.263
1.052
-0.526
1.314
0.0
0.263
0.0
0.525
-0.263
-0.263
0.0
0.263
0.525
-1.313
-1.577
-0.789
-1.843
-2.373
-0.264
0.791
0.791
-0.264
2.108
-1.054
0.0
0.263
-1.318
-0.264
0.264
-0.527
-2.375
0.528
1.319
0.791
0.0
0.791
-0.264
-0.264
0.0
0.0
-0.791
0.791
0.0
0.264
-0.791
-0.528
1.582
0.79
-1.318
0.527
0.0
0.0
0.0
0.0
1.317
0.279
1.037
-0.263
-0.263
0.0
0.526
-0.263
1.578
-1.052
-0.263
-0.526
0.0
0.526
0.0
0.526
-0.263
1.578
-0.263
-0.526
0.789
0.263
-0.263
-0.526
0.789
0.788
-0.105
0.368
-0.788
-0.016
-0.247
0.788
0.2
0.588
0.263
0.0
0.263
-0.263
-1.313
-0.526
1.051
-0.263
0.263
-0.788
-0.263
0.0
0.263
-0.263
0.0
0.0
1.314
0.788
-1.05
-1.577
0.263
0.0
0.263
-0.263
0.0
0.0
-0.263
0.263
1.314
0.263
0.525
0.0
-0.788
0.525
1.05
-0.262
1.05
-0.262
-0.787
-0.788
-0.525
-0.788
0.525
1.313
-0.263
0.525
0.0
-0.262
0.0
0.0
0.0
-1.05
0.263
-0.788
0.0
-0.788
1.314
-0.525
0.263
1.313
0.0
0.0
0.0
0.262
-0.262
0.0
0.262
1.574
1.835
0.262
0.524
-0.524
0.524
-1.31
-2.622
-0.787
0.0
0.0
0.263
0.787
-0.262
-0.262
-0.788
0.0
0.0
0.0
0.0
1.05
0.787
1.311
0.262
-0.786
0.0
0.524
0.262
-0.524
0.0
0.0
0.524
0.262
-0.262
0.786
0.524
0.0
-0.262
-0.786
0.0
0.0
0.524
0.524
0.0
-0.524
0.0
-0.524
0.524
0.786
0.0
0.0
-1.048
-0.524
0.0
0.262
1.31
0.262
0.0
-0.262
-0.524
-1.31
0.262
1.31
-1.048
0.262
0.0
0.0
-0.262
0.0
-1.311
-1.312
0.262
0.787
-0.262
-0.525
-0.525
1.05
-0.525
-0.262
0.0
0.262
0.262
0.525
-1.312
0.787
1.835
-0.524
0.786
0.0
-0.262
-0.259
-0.003
-0.183
-0.079
0.0
0.0
0.0
-0.262
-0.262
-0.262
-0.787
-0.262
0.0
0.0
0.0
-0.262
0.262
-0.787
0.0
2.099
-6.305
1.052
-0.263
1.052
0.0
-1.052
-1.579
-2.635
-0.528
1.318
-0.791
1.055
-0.264
-0.264
-1.055
2.109
-0.791
0.264
0.79
0.79
0.527
2.105
0.526
1.051
-3.418
0.789
-0.526
1.576
-1.312
2.104
0.0
0.0
1.313
0.525
-0.263
1.05
0.525
-0.787
0.0
1.049
0.787
1.048
1.048
-0.786
0.0
-0.786
-0.262
0.0
-2.098
0.525
1.049
0.262
0.786
-0.786
0.786
0.0
0.0
0.524
0.262
-0.524
-1.31
-0.524
0.524
0.262
-0.787
0.262
-0.525
0.0
0.262
0.262
0.786
-1.049
0.262
-0.262
-0.787
-0.525
-1.05
-0.263
-0.263
-1.314
-0.263
1.577
-0.788
2.889
0.0
0.0
1.574
1.834
0.524
1.831
-0.262
0.0
-0.523
0.0
-0.262
0.262
0.0
-0.523
1.831
-0.261
0.523
-0.784
0.0
0.523
-0.261
0.0
-0.523
-0.262
0.262
0.523
-1.046
-1.832
0.524
0.262
-0.262
-0.786
0.0
0.0
0.262
0.262
0.262
0.262
0.0
0.0
0.785
0.523
1.046
-0.261
0.0
0.0
1.045
0.261
-0.261
-0.261
-0.261
-0.261
1.045
0.0
-0.784
0.261
0.523
0.261
0.0
1.045
0.261
-2.089
0.261
0.261
-0.523
0.784
-0.523
-0.261
0.261
0.261
-0.523
-0.261
0.261
0.0
-0.523
0.0
-0.261
-0.523
0.523
0.261
0.523
0.0
0.523
0.261
-0.261
-0.261
0.0
-0.523
0.784
-0.523
0.261
-0.523
-0.261
0.0
1.045
0.0
0.784
-0.784
-0.261
0.0
0.0
0.261
0.0
-0.037
-0.225
0.523
0.783
-0.261
-1.045
0.0
0.0
0.523
-1.045
0.261
-0.261
0.0
-0.523
1.045
0.261
0.261
0.0
-1.307
0.261
-0.261
0.261
0.0
1.045
-0.523
0.0
0.261
0.0
0.0
0.784
0.522
0.522
-0.783
-0.261
1.305
0.783
0.0
1.304
0.0
0.521
0.287
-0.287
-1.042
0.0
-1.565
0.0
0.0
0.0
0.261
0.0
0.0
0.522
0.0
0.782
1.303
0.0
0.781
0.521
-0.521
-0.521
-0.26
0.0
0.26
0.0
-0.782
0.0
-0.261
0.0
-0.521
0.261
0.261
0.0
2.864
-1.041
-1.823
1.563
0.26
0.26
0.26
0.0
0.0
0.52
0.52
-0.78
0.0
0.0
-0.521
-0.26
-0.26
0.26
0.0
1.041
-0.26
0.0
-0.26
1.041
0.26
1.04
-0.26
0.0
0.26
0.0
-0.26
0.26
-0.26
-0.26
-0.26
0.0
0.0
-0.26
0.26
0.0
0.0
-0.52
0.52
-0.78
1.3
0.52
-0.52
-0.26
0.0
-0.26
0.0
-1.301
1.041
0.26
0.0
0.0
0.26
0.0
-0.78
0.26
0.26
0.0
0.78
0.0
-1.04
-1.041
-0.26
0.0
-0.781
0.26
1.301
0.52
0.26
-0.26
0.0
0.78
-0.78
-0.52
-0.26
-0.52
-0.26
0.26
0.52
1.04
-0.26
-0.52
-1.041
1.301
-0.26
-0.781
0.52
0.0
-0.26
0.78
0.0
-0.78
0.26
0.52
-0.26
-0.26
0.52
0.26
-0.26
-0.78
-0.26
0.52
-0.26
0.26
0.0
0.0
-0.26
0.52
0.0
0.26
0.0
0.26
0.0
0.0
0.78
-1.04
0.78
0.0
0.26
-0.52
-0.26
-0.624
0.104
-1.562
4.94
0.26
0.0
-1.039
-1.039
-1.3
0.0
-1.041
0.0
0.52
0.52
0.0
0.26
0.52
-0.26
-0.52
-0.26
1.04
-0.26
0.78
-0.52
0.52
-0.78
0.78
0.0
0.26
1.558
0.779
-0.519
0.26
0.519
0.519
-2.596
1.298
0.26
-1.298
2.077
-0.519
1.556
-1.556
-0.26
-0.519
-1.299
-0.52
0.26
0.779
0.519
-0.26
0.26
0.26
0.26
-0.493
-0.026
0.26
0.26
0.0
-0.26
-0.779
0.519
0.26
-0.26
0.519
-0.26
-0.26
0.26
0.26
0.0
-0.26
0.519
-0.26
0.0
-0.26
0.0
-0.26
0.0
1.038
-0.519
0.0
-0.26
-0.779
-0.26
1.039
0.0
-0.519
0.519
0.0
0.0
0.0
0.779
0.259
0.0
0.259
0.0
-0.778
-0.26
-0.26
0.26
0.0
0.26
-0.13
-0.13
0.0
0.26
0.519
-0.519
0.0
0.26
0.0
-0.26
-0.26
0.0
0.0
0.0
-0.26
0.26
0.0
0.26
0.0
-0.519
0.26
0.0
0.0
0.0
-0.26
0.0
0.0
0.26
0.0
0.0
0.0
0.0
0.26
-0.26
0.0
-0.26
-0.26
-0.779
-0.52
0.26
-0.52
0.0
0.26
0.26
0.779
-0.519
0.0
0.779
-0.519
-0.52
0.0
-2.08
0.0
-0.26
0.78
0.0
-0.26
0.52
0.26
-0.52
-0.26
-0.26
0.0
0.0
-0.26
-0.26
-0.26
0.26
0.0
0.0
0.26
0.0
-0.26
0.52
-0.781
0.0
0.52
0.26
-0.26
-0.781
0.0
0.26
-0.26
0.0
0.0
-0.781
-0.521
-1.303
0.521
0.521
0.0
-0.521
0.521
0.261
0.0
-0.521
0.0
0.0
0.0
-0.521
-0.261
0.0
0.0
0.261
0.0
0.261
0.261
0.261
-0.261
1.042
0.521
0.26
0.0
0.26
0.0
0.26
0.0
0.0
-0.26
1.301
-0.78
0.26
-0.26
-1.041
1.041
0.0
0.0
0.0
0.26
0.78
0.52
-1.821
0.26
1.04
-0.52
0.0
-0.26
0.52
0.0
0.0
0.26
0.0
0.52
0.52
-0.26
0.0
0.0
-0.52
0.26
0.0
0.26
0.26
0.26
-0.26
-0.26
-0.78
1.04
-0.52
0.0
0.78
-0.52
0.52
-0.26
0.0
-0.78
0.26
-0.26
0.0
0.52
0.0
0.0
-0.52
-1.561
0.26
-0.26
0.52
-2.603
2.343
-0.52
0.52
0.52
-0.26
-0.781
-0.26
-0.521
0.781
1.041
-0.78
0.0
0.0
1.301
0.52
0.13
-0.13
-1.04
0.52
0.0
0.26
-0.13
0.13
0.26
-0.213
0.213
-0.52
0.0
0.26
0.39
-0.13
-0.52
0.52
-0.52
0.52
-0.52
0.91
0.13
0.909
-1.689
1.299
0.0
-1.039
-0.26
0.39
0.39
0.0
0.26
-0.52
0.0
0.0
0.26
0.779
1.298
-0.779
0.0
-1.039
0.26
0.0
0.0
1.558
1.038
-0.259
0.778
1.296
-0.518
0.0
-0.518
0.259
1.037
-0.259
-1.037
1.037
0.777
-0.259
-0.518
0.0
-0.518
-0.259
-0.519
-0.519
0.0
0.259
0.778
0.259
-0.778
1.037
-0.518
0.0
-0.259
0.0
0.0
-0.259
0.259
-1.816
0.0
-0.519
-0.779
-0.52
0.26
0.519
0.0
0.0
-0.26
-0.26
0.0
0.0
0.26
0.0
0.0
-0.26
0.0
-1.299
6.746
-1.036
1.295
0.518
0.776
0.0
1.293
-1.552
1.035
-1.294
0.259
-0.259
-0.259
-1.036
-0.518
0.0
-1.037
-0.778
-0.259
-0.778
0.0
0.519
0.0
0.0
-0.519
0.0
-2.077
-0.26
0.0
-0.26
-1.56
1.56
0.0
1.559
0.0
3.631
-3.112
1.816
-1.038
-1.038
1.038
-0.259
0.0
-0.519
-0.519
0.519
-1.039
0.779
0.0
0.26
2.335
0.518
0.0
0.0
-0.259
0.0
-0.259
-0.778
0.519
-0.259
0.519
0.0
0.0
0.259
-0.181
0.181
-0.259
0.0
0.259
-0.259
-0.259
0.259
-0.259
-0.259
0.519
0.0
-0.259
0.259
0.259
-0.259
0.0
1.814
-0.259
0.0
1.036
1.294
1.034
-0.259
1.034
-0.517
-1.034
-1.552
-0.518
-0.518
0.777
-0.777
-1.555
1.296
0.0
1.812
0.259
-1.035
-0.259
-0.259
-1.295
-1.296
0.259
1.037
0.0
0.777
1.295
0.0
-1.036
0.259
0.259
0.518
0.0
0.518
0.0
-0.518
0.259
1.294
0.517
0.259
0.775
-0.258
0.517
0.0
0.258
0.0
-0.775
-0.258
-0.517
0.517
-0.258
-0.259
0.0
0.0
0.259
1.808
-0.517
-1.033
1.55
0.774
1.548
1.289
-0.515
-0.258
0.0
2.318
-0.257
0.0
-0.773
0.0
1.03
-0.772
0.258
-0.515
-1.031
0.258
0.515
0.258
-0.258
0.0
-0.258
0.773
0.772
0.0
-0.257
-0.257
-0.258
0.258
-0.515
0.0
0.773
0.257
0.257
0.515
1.8
1.028
0.0
-0.771
-1.286
0.0
-0.257
0.257
0.0
0.514
-0.772
0.0
0.0
0.0
0.0
0.0
-0.257
0.0
0.514
0.771
-0.257
0.257
0.257
0.257
-0.514
-0.257
0.257
1.028
0.257
0.771
-1.027
1.541
-0.257
-0.77
0.0
0.514
-0.437
0.18
0.0
-0.514
0.257
0.0
-0.257
0.0
-0.514
-0.771
-0.514
0.0
0.257
0.0
0.0
-0.257
-1.544
0.0
0.0
0.0
0.257
-0.772
-0.257
0.257
-0.257
0.257
0.515
-0.257
-0.515
0.0
0.0
0.257
0.0
0.257
2.315
-3.861
-0.773
-0.258
-0.258
0.0
0.258
0.516
1.546
1.287
0.0
-0.515
-0.515
0.257
-0.515
0.257
0.772
-0.515
0.0
-0.257
0.257
-1.03
1.03
-0.257
-1.288
1.288
-0.257
0.257
0.0
-1.03
0.0
-0.515
-0.258
0.258
0.0
-0.258
-0.258
0.0
0.258
0.258
0.0
0.0
0.0
0.258
-0.515
0.258
0.0
0.0
0.258
0.0
0.0
-0.515
-0.258
-0.258
-0.397
-0.377
-2.581
0.517
0.516
1.032
0.0
0.258
0.258
0.516
0.0
0.516
0.258
-1.547
0.774
0.0
0.0
0.0
0.516
0.258
-1.031
0.0
0.258
1.031
-1.031
-0.516
0.0
0.516
0.0
0.0
0.258
0.773
-0.773
0.0
0.0
-0.258
0.258
0.258
0.515
0.258
0.515
-0.258
0.0
1.03
0.515
-0.515
-0.515
-0.258
0.258
0.515
-0.257
0.257
-0.257
0.0
-0.773
0.515
0.258
0.257
1.03
-0.257
-0.515
0.257
0.0
-0.515
-1.288
-0.773
-0.516
0.516
-0.516
-0.774
0.516
-0.258
0.258
-1.032
0.258
-1.549
0.258
-0.258
0.258
1.033
-0.516
0.0
-0.775
0.0
-1.033
-0.258
1.033
-3.62
-1.036
-1.036
-1.556
-0.259
0.519
-1.816
0.779
-0.26
-0.779
1.817
-0.259
0.519
1.037
-1.296
-0.259
0.0
-0.519
0.778
0.519
1.037
0.259
-0.518
-0.259
-1.037
-0.778
1.816
-0.519
0.0
0.259
0.778
-2.334
0.259
-1.817
0.26
-0.26
-0.26
0.0
-0.78
0.78
0.0
0.0
0.0
0.519
0.26
1.557
0.259
0.778
-1.556
0.259
0.259
-1.038
0.779
0.0
0.519
0.519
0.259
0.259
-1.297
1.297
-0.259
0.259
-0.519
-1.816
-0.26
0.0
-0.26
-1.039
-0.52
-0.78
0.52
0.0
0.26
-0.52
-0.26
0.0
1.04
1.299
1.038
2.075
0.0
-1.296
0.0
-1.661
1.401
-0.259
1.038
-0.259
0.259
-0.259
0.259
-0.259
0.0
-0.778
0.778
-0.778
0.0
0.778
0.259
0.519
0.0
0.0
0.518
0.777
1.554
-0.259
0.518
-2.849
1.813
0.259
-0.777
0.259
-0.259
-1.295
0.518
0.777
-0.259
-0.518
0.0
0.518
-0.259
-0.518
0.777
-0.518
-0.259
0.259
0.0
0.518
-0.259
-0.518
0.518
-0.259
0.259
-0.259
-0.259
1.295
-0.259
-0.518
0.259
0.259
-0.259
0.259
0.0
0.0
0.259
0.518
-0.777
0.777
-0.518
-0.259
0.259
-0.518
0.259
-0.259
0.259
-0.518
0.518
0.259
-0.518
-0.259
-0.259
0.259
0.0
0.0
0.0
0.0
0.0
-0.518
-0.259
0.0
-1.037
0.0
0.0
1.296
0.0
0.0
-1.037
1.814
-0.777
0.0
-1.037
0.259
0.259
-0.259
0.0
0.259
0.0
0.0
-0.259
0.259
0.0
0.0
0.778
-0.259
-0.518
0.0
0.518
0.259
-0.518
-0.259
0.259
-0.259
-0.441
0.441
1.037
-0.259
-0.778
0.0
0.259
0.0
0.0
0.259
0.259
-0.518
0.0
0.259
-0.259
0.0
0.259
-0.259
0.259
0.518
0.777
0.0
-0.518
0.259
-0.259
0.259
1.036
-1.036
0.518
0.0
-0.259
-0.518
0.0
0.259
-0.259
0.259
-0.259
1.036
-0.259
0.0
-0.518
1.036
-0.518
-0.518
0.0
0.518
0.0
-0.777
-0.518
0.0
0.0
-0.778
0.259
0.259
-0.259
-0.7
0.182
-1.297
0.259
-0.259
-0.779
-0.26
0.0
0.0
-0.779
1.558
-0.26
-0.26
0.26
1.038
-0.778
0.519
-0.778
0.778
-0.259
-0.519
0.26
-0.779
0.0
0.0
0.26
0.519
-0.519
0.26
0.0
0.26
-0.779
0.0
-0.519
0.0
0.26
-0.26
-0.26
0.779
0.0
-1.039
-0.26
1.299
-0.519
0.519
-1.039
-0.52
-1.04
-0.26
0.52
1.04
0.52
-0.26
-0.78
-0.26
-0.26
0.0
0.52
-0.26
0.78
0.0
-0.52
0.0
0.0
0.26
0.779
-0.52
1.039
-0.519
-0.52
-0.52
-0.26
1.039
-1.039
0.78
-0.52
-0.52
0.78
-0.52
0.0
0.26
1.559
0.0
-0.26
0.26
-0.779
0.0
0.26
-0.26
0.0
0.0
-0.52
0.52
-0.26
0.0
0.0
0.52
0.779
-0.26
-1.299
0.52
0.519
1.039
-1.298
0.779
-0.26
-0.519
0.0
0.0
0.0
0.0
-0.779
0.26
-0.26
0.0
0.0
0.26
0.0
0.52
0.0
0.0
0.26
0.0
-0.519
1.039
0.0
-0.26
0.0
0.519
-0.26
0.0
4.926
-0.518
-0.518
-0.518
-0.259
0.259
0.259
0.259
0.0
1.812
0.259
-0.259
-0.518
-1.295
-2.074
-1.297
-0.519
-0.26
0.26
-0.26
2.335
-0.259
0.259
0.259
0.259
1.037
0.518
-0.259
-0.259
0.777
0.0
-1.554
1.036
-1.296
0.778
0.259
1.036
0.518
0.776
0.517
-0.517
-1.294
-0.259
-1.295
-0.778
-0.778
-0.519
0.0
0.0
1.815
-0.259
-1.816
0.259
-1.558
0.519
1.038
-1.038
-1.818
-0.26
0.0
-0.52
0.0
0.26
1.04
-0.52
-0.26
0.0
0.0
0.52
0.779
1.298
0.26
-1.818
0.26
-1.559
1.299
0.779
-0.26
-0.519
1.039
-0.779
-0.26
1.818
1.816
-1.037
-1.557
0.519
0.26
-0.519
-1.818
1.039
-1.819
-0.26
0.26
2.338
0.519
0.26
-0.26
-1.558
0.26
0.779
0.0
-0.26
-0.26
-1.039
2.337
-0.779
-0.519
-0.779
0.0
-0.78
1.299
0.26
0.519
0.779
-0.779
-1.039
-0.78
0.26
-1.04
0.52
1.039
0.779
0.26
-0.26
0.519
1.297
0.0
-0.778
0.778
-0.259
0.259
0.0
0.259
-0.259
-2.076
-1.559
-0.26
-0.26
0.0
0.78
-1.82
2.08
-0.26
-1.04
-1.041
-0.521
1.041
-0.52
0.26
0.0
0.0
1.04
0.26
0.0
-0.26
-0.26
0.26
-2.081
1.301
0.0
0.26
0.0
0.0
0.52
-0.26
0.52
-0.26
0.0
-1.301
0.78
0.26
-1.301
0.26
-1.302
-2.606
0.0
0.0
0.782
-1.565
2.086
0.0
0.261
0.261
0.0
0.261
-0.782
-0.782
-0.261
0.782
1.042
-0.521
0.782
0.521
0.26
0.521
-0.26
-0.521
-0.26
-0.521
0.0
0.0
-0.261
0.261
-0.782
0.0
2.084
0.521
-0.521
0.781
0.52
-0.52
-0.26
-0.26
-1.041
2.082
1.56
0.0
0.0
1.558
1.038
-2.337
0.0
0.0
1.299
-1.039
0.779
-0.519
-0.52
0.0
-0.26
0.0
-0.78
0.26
-0.26
0.0
0.0
0.52
0.0
0.0
-0.26
0.26
-0.26
0.52
0.0
-0.52
0.0
-0.224
-0.036
0.52
0.0
0.26
0.0
-0.78
-1.04
-0.26
-0.781
1.041
0.0
1.3
0.0
0.0
0.52
0.0
0.52
0.26
-2.599
1.56
0.26
1.039
-0.26
-0.26
-1.299
1.559
-0.52
0.0
1.558
0.779
0.519
-0.778
0.259
1.038
-0.259
-0.519
-0.519
0.259
-1.558
-0.26
0.519
-0.26
0.26
0.415
0.623
-0.26
0.0
0.26
-1.038
0.519
0.779
-0.779
0.26
-0.519
1.038
0.259
-1.298
0.26
-0.779
-0.779
0.779
-0.779
0.26
0.26
-0.26
0.0
0.26
0.0
0.0
-0.52
-0.26
-0.78
-0.26
-0.26
-0.26
0.26
-0.26
0.0
-0.26
0.0
-0.52
-0.26
-0.521
0.521
-0.26
0.26
0.0
0.781
0.26
0.0
-0.26
0.26
0.52
-0.26
-0.26
0.0
-0.52
0.0
0.78
0.0
0.52
0.78
-1.04
0.0
0.0
-0.52
0.52
0.78
0.78
0.779
-0.519
0.0
-0.779
-0.52
0.0
-0.26
-0.26
0.78
0.0
-0.78
0.0
1.3
0.52
0.26
-0.26
0.519
-0.519
-0.26
-0.26
-0.52
0.52
-1.82
1.56
0.779
0.519
0.0
0.26
-0.26
0.0
-0.519
9.842
-1.292
-0.517
0.775
-0.775
-1.552
-0.518
-1.036
-2.851
2.333
0.777
1.036
0.259
-0.518
1.294
0.776
-0.776
1.551
-1.034
0.259
0.259
0.284
0.233
-0.517
-1.81
1.81
1.034
-0.775
-2.069
2.586
1.291
-0.258
0.258
0.774
1.032
0.258
-3.614
0.258
-0.517
0.0
-1.81
0.0
-0.518
0.776
0.517
0.517
0.0
0.775
0.258
-0.258
2.324
-2.324
0.0
-0.258
0.258
-0.258
-0.517
1.55
-1.033
1.033
-0.517
0.0
-0.258
-0.258
-0.517
-0.259
-0.259
-0.776
0.259
0.517
0.0
0.517
0.517
0.0
-0.258
1.034
-0.775
-0.517
-0.517
0.776
0.517
-0.258
-0.776
0.517
1.292
1.291
0.258
-1.291
-0.517
0.258
-1.55
1.55
0.517
0.258
0.0
-0.516
-1.033
-2.069
1.293
0.259
0.258
0.0
0.775
0.258
0.258
-0.258
-0.181
-0.077
0.258
-0.775
0.0
0.0
1.808
-0.775
0.516
-0.516
1.265
-0.232
-0.258
0.0
-0.258
0.0
0.258
0.0
0.0
-0.516
-0.258
-0.258
0.775
-0.258
0.516
0.0
-0.258
-0.516
-1.033
0.0
0.0
-0.517
0.517
0.258
0.0
0.258
0.0
-0.517
0.258
-0.517
0.0
-0.258
-0.517
0.517
-0.259
0.517
0.258
-0.775
0.775
-0.258
0.0
0.258
0.0
0.517
0.0
0.258
-0.258
-0.258
0.258
-0.258
0.517
-0.93
0.413
-0.258
1.033
-0.517
0.0
0.0
-0.775
0.258
0.258
0.0
-1.551
1.551
-0.258
0.0
0.0
0.0
0.517
0.0
0.0
-0.258
0.517
0.0
0.0
0.258
0.0
0.0
0.0
0.258
-0.258
-0.517
0.517
-0.258
0.775
0.336
-0.077
0.0
-1.033
0.258
0.258
0.258
0.0
0.077
0.181
0.258
0.0
-0.258
0.0
-0.516
0.0
0.258
-0.258
0.258
0.258
-0.775
0.775
-0.516
-0.775
0.775
0.258
-0.516
0.0
0.258
0.0
0.516
-0.258
0.0
-0.258
0.0
-0.517
-0.258
0.258
-0.258
-0.258
0.517
0.0
-0.258
-0.362
-1.448
-0.259
0.672
0.103
-0.259
0.517
0.517
-0.258
-1.034
1.034
-1.034
-0.259
0.259
-0.259
1.551
0.258
0.258
0.258
-0.517
0.258
0.517
0.775
-0.516
0.516
-0.516
-1.033
-0.258
0.258
0.0
-0.258
0.775
0.0
-0.775
0.517
1.033
-0.775
0.775
-0.258
-1.292
-0.258
1.033
-0.775
-0.517
0.0
0.258
0.258
0.517
1.033
-0.258
0.258
0.0
-0.258
-1.808
0.517
0.0
0.258
0.775
0.0
0.258
-0.258
0.0
0.0
0.0
0.0
0.258
-0.517
0.0
0.517
-1.292
0.517
-0.775
0.258
0.258
-0.258
0.0
0.517
-0.517
0.0
-0.517
0.258
0.258
0.0
-0.258
0.258
0.0
0.0
0.0
0.0
-0.775
0.775
-1.034
0.517
0.0
0.517
0.0
-0.258
0.258
-0.517
0.0
0.22
0.556
-0.258
0.258
-0.258
-0.517
0.775
0.258
0.0
0.077
0.181
-0.258
0.517
0.0
-0.258
-0.517
-1.034
0.775
-0.517
0.258
0.258
-0.258
0.517
-0.258
0.0
0.258
-0.258
0.258
0.0
-0.775
0.775
-0.258
0.0
-1.293
-1.294
-1.036
-1.036
0.0
-0.518
-0.778
0.259
2.85
6.459
-2.064
-3.618
-2.071
-2.203
-0.389
1.297
-1.297
-0.778
0.519
-1.038
-0.26
0.0
-1.039
-0.52
0.0
1.818
1.038
0.259
0.519
1.037
-0.778
0.519
0.259
0.0
0.777
2.847
-0.517
0.517
-0.259
-0.776
-0.259
0.0
0.776
-1.294
1.035
-0.699
-0.337
-1.036
0.518
0.0
0.0
1.036
-0.777
0.541
0.494
-0.518
-0.259
-0.777
-1.296
0.0
0.778
0.0
-0.778
1.037
-0.518
-1.815
1.297
0.0
1.037
0.518
-0.518
-0.259
0.259
0.259
-0.518
-1.037
-0.259
0.519
2.073
0.0
-0.777
-0.518
0.259
0.259
1.036
0.0
-0.259
0.259
-4.666
2.075
0.0
0.518
0.0
-0.259
-0.259
-0.259
-0.519
-0.259
0.778
0.519
0.518
0.518
-0.518
0.259
0.0
-0.259
0.518
-1.037
0.518
0.0
0.518
0.259
0.518
0.777
0.0
-0.518
0.0
0.0
-0.259
-1.554
-0.518
0.0
-0.259
0.246
0.013
0.0
0.0
0.259
-0.259
0.259
0.0
0.0
-0.259
-0.259
0.259
0.259
1.296
0.259
-0.518
-0.518
-1.037
-1.038
0.0
0.778
0.519
1.555
-0.259
-0.777
-0.518
-0.259
0.0
-0.259
0.259
-0.259
-0.259
0.259
0.259
1.037
-0.259
-0.259
-0.036
0.036
0.0
0.0
-0.259
0.0
-0.259
-0.519
-0.519
-0.259
-0.26
-0.519
-0.519
0.0
0.0
0.26
0.779
0.519
-0.519
0.26
-0.26
-0.26
-0.26
0.26
-0.26
1.038
0.259
-0.519
-0.26
0.0
-0.26
0.0
-0.26
0.26
-0.26
0.26
1.038
-0.519
-0.779
-0.26
0.0
0.26
-0.26
0.0
0.26
0.0
0.0
0.0
0.0
0.0
0.26
0.519
0.519
-0.259
0.259
-0.259
0.0
-0.779
-0.519
0.779
0.26
0.778
-0.519
0.0
0.259
0.259
-1.557
0.0
0.26
0.0
0.26
0.26
-0.519
-0.26
0.26
0.26
0.0
-1.039
-0.26
0.26
0.26
0.0
-0.519
0.779
0.779
-0.26
-1.039
-0.26
0.0
0.779
0.26
-0.26
0.26
-0.26
-0.26
-0.519
0.26
0.26
1.038
0.259
0.519
0.259
-0.259
0.0
-0.519
0.0
-1.038
0.26
-0.26
0.26
-0.26
1.557
1.037
-0.778
-0.259
-0.519
-0.779
1.038
0.519
1.296
0.518
-1.037
0.0
-0.778
1.555
0.259
0.259
-0.777
-0.778
0.0
-0.519
0.0
-0.519
0.0
0.156
-0.934
0.778
0.259
0.519
-0.519
-0.259
-1.298
0.26
0.26
-0.519
-0.26
-0.519
0.0
-0.26
0.0
0.26
1.298
0.0
1.816
-1.037
-1.557
0.519
0.26
0.26
0.0
1.038
0.778
-0.519
0.415
-0.934
-0.519
0.0
-0.779
0.26
-0.779
0.0
-0.26
-0.26
0.0
0.519
0.519
0.0
-0.26
-0.26
0.779
-0.779
0.26
0.26
-0.26
0.0
0.26
0.779
-0.779
0.519
-0.519
0.0
0.0
0.26
-0.26
-0.26
0.0
0.26
0.0
0.0
1.038
0.259
0.519
0.259
0.259
0.0
0.0
-0.259
-0.259
-0.778
-0.519
-0.26
-0.519
-1.039
-1.819
1.04
0.78
1.298
-0.26
0.0
0.26
-0.519
0.0
0.0
0.0
-0.26
-0.26
0.26
0.0
0.0
0.26
-0.519
0.0
-0.52
-1.3
-2.081
0.776
0.526
0.78
0.52
-1.04
-2.864
-0.261
0.0
2.344
-2.083
0.781
-2.606
-1.044
0.783
0.261
-1.044
1.565
-1.043
-0.261
-0.522
0.522
-0.522
3.129
-0.521
0.521
-2.868
-0.261
2.087
-1.565
-0.261
-0.783
0.783
0.261
0.783
-0.261
-0.783
0.261
0.0
0.261
-0.261
0.0
-0.522
-0.522
-0.783
0.783
-0.261
2.088
1.304
-1.043
0.261
0.261
-1.304
-0.522
0.261
0.783
1.304
1.823
0.26
-1.302
-1.824
-1.043
1.043
0.261
0.782
-0.261
0.0
-1.304
-0.261
-0.261
0.0
1.304
0.261
-1.304
0.0
1.043
2.345
-0.521
1.822
0.78
1.04
-0.52
0.0
0.78
1.039
0.779
0.26
-1.558
0.26
-0.52
0.0
0.0
0.0
-0.52
0.0
-0.52
-1.04
-0.52
-0.26
0.52
-0.26
0.26
1.82
-0.78
-0.26
1.3
1.039
1.039
0.0
0.0
0.519
-1.246
0.727
-1.558
-0.52
-0.52
1.299
-0.779
-1.3
0.26
0.78
0.78
-0.26
-0.52
0.26
0.0
-0.52
0.0
-0.26
1.299
-0.26
1.117
1.22
-0.519
0.519
0.259
0.259
0.0
0.0
0.259
-0.519
-0.778
0.0
-0.779
2.076
-0.259
0.519
0.778
0.259
0.518
0.0
1.036
-0.259
0.259
0.518
0.776
-0.518
0.259
-0.259
0.0
-1.554
-0.518
0.259
0.0
0.777
0.259
0.259
-0.259
0.259
-0.259
0.518
-0.259
0.0
-0.259
0.0
-0.518
0.0
0.259
0.0
0.259
0.518
0.0
1.035
0.259
0.0
0.259
0.259
-0.517
-0.517
-1.553
0.0
-0.259
-0.259
-0.259
0.518
1.036
0.776
0.0
0.517
0.0
0.0
0.0
-1.294
-0.259
-0.518
0.0
0.0
0.0
0.777
0.0
0.259
-0.518
-0.259
0.0
-0.518
0.0
-0.259
0.259
0.0
-0.259
0.0
1.295
1.294
0.0
-0.259
-0.259
0.0
-0.259
0.259
-0.259
0.0
-0.259
-0.259
0.0
0.0
0.518
0.0
-0.518
-0.259
-0.259
-0.259
-0.777
0.518
1.036
0.0
-0.259
0.259
-0.518
-0.259
0.259
0.0
-0.518
0.0
0.518
-0.518
0.518
0.518
-0.518
-0.259
0.0
-1.036
-0.518
-1.037
-0.259
-0.519
-0.259
1.297
0.0
-1.816
0.519
1.297
0.259
-0.259
0.0
0.519
0.259
-0.259
0.518
-0.259
0.259
0.0
0.259
0.259
0.0
-0.259
0.259
0.0
-0.518
-0.259
-0.778
0.0
-0.259
0.0
0.778
-0.519
0.0
1.037
0.259
0.259
0.0
-0.259
0.0
-0.259
0.777
0.0
0.518
0.0
-0.518
-1.296
-1.037
0.0
0.0
-0.259
2.333
0.0
0.518
-0.518
0.0
-1.037
-0.519
0.0
-1.038
-0.259
-0.26
0.26
0.0
0.0
0.259
0.259
0.0
0.259
0.0
0.0
-0.259
-0.519
1.038
-0.259
-1.038
0.26
0.259
0.0
0.0
-0.519
0.26
-0.519
0.26
0.26
-0.26
0.0
-0.26
0.26
0.519
0.0
0.259
-0.519
0.0
0.259
0.259
-0.259
0.259
0.259
0.0
-0.259
0.0
-0.259
-0.779
0.26
-0.519
0.0
-1.039
0.519
-0.779
0.26
-0.78
0.0
-1.3
-0.26
0.26
0.0
0.26
0.0
0.78
0.0
0.0
0.26
1.039
-0.26
0.26
-0.52
-1.56
0.26
0.52
-0.52
1.559
-0.26
-1.3
0.0
-0.26
2.079
-1.819
2.858
0.519
1.297
1.555
1.554
-6.223
6.223
-2.331
0.259
1.295
-0.777
0.0
0.259
-1.296
-3.114
4.409
1.036
-1.036
-0.259
-1.037
0.0
0.0
-0.778
-0.519
0.259
-0.778
-0.779
0.519
0.519
0.519
-0.259
-0.519
1.038
-0.519
-0.778
-0.26
-0.26
0.519
-0.519
0.779
0.778
-0.519
-1.558
-0.779
1.039
-0.519
0.0
-0.26
-1.039
0.78
1.039
0.0
0.519
1.557
0.928
-0.41
0.518
-0.518
0.0
0.0
1.555
-0.259
0.518
0.259
-1.554
-1.556
-0.259
0.0
0.519
-1.557
2.594
0.259
0.777
0.518
-0.518
-1.477
0.959
0.518
-1.296
0.0
0.259
0.0
0.0
0.518
-0.259
-0.778
-0.519
-0.259
0.259
-0.259
0.259
0.259
-0.778
-1.038
-0.779
0.0
0.0
0.26
0.0
-0.26
-0.26
0.0
-1.039
1.299
0.26
-1.299
0.78
-1.039
1.559
-0.26
0.26
2.336
-1.038
-0.26
-1.039
0.0
0.26
0.078
-0.338
0.779
1.816
-1.038
0.0
0.0
0.0
-0.779
0.0
-0.519
0.0
1.038
-0.13
0.13
-0.13
0.13
-0.519
0.0
0.0
-0.519
-0.26
-0.519
0.26
0.0
-0.039
-0.481
-0.78
-1.3
-0.26
0.26
-0.52
-0.26
0.26
0.52
1.04
-0.78
-0.26
-0.26
0.0
-0.26
-0.781
0.26
-0.26
-1.823
0.261
0.782
0.26
0.0
-0.26
0.26
-0.521
-0.782
0.0
0.261
-0.521
0.261
0.0
1.303
-0.521
0.781
0.0
0.0
-0.26
0.0
-1.042
0.0
0.261
-0.521
0.0
-0.521
0.0
0.261
0.521
0.0
0.261
0.0
-0.261
-1.303
-0.261
0.261
-0.261
0.261
0.261
-0.782
-1.827
0.261
0.0
0.261
0.0
-0.783
0.261
-0.522
-0.523
0.0
0.523
0.261
0.0
-0.261
0.0
-0.261
0.261
0.0
0.0
-0.523
0.523
0.0
0.522
0.0
0.0
0.261
1.044
-0.783
0.0
-1.227
-0.078
0.0
0.261
0.522
-0.261
3.392
-1.043
0.0
0.261
0.521
-0.782
0.261
0.0
0.0
-0.261
-0.261
0.0
-0.261
0.0
-0.783
0.261
-0.261
-0.261
0.261
-0.261
-0.522
0.261
0.783
0.783
-0.261
0.0
0.0
0.0
-0.261
0.783
-0.261
0.0
0.0
0.261
-0.783
-0.522
-0.261
-1.567
0.261
-0.261
-0.523
0.0
-0.261
-0.261
-0.523
-0.262
-1.308
0.523
0.0
-0.262
0.0
-0.524
0.524
-0.524
-0.524
0.0
0.0
0.524
0.0
-0.262
-0.262
0.262
-0.262
0.262
0.0
-0.524
0.0
0.524
0.262
-0.262
0.0
0.262
0.785
-0.523
0.0
-0.786
-0.262
-0.262
-0.262
0.0
-0.262
0.0
-0.262
-0.262
0.262
0.262
0.0
0.0
0.0
-0.786
-0.262
-0.262
-0.787
1.049
0.262
-0.524
-1.049
0.525
1.311
-1.049
-0.787
-0.525
-0.105
-1.471
-0.263
1.051
0.525
-0.263
0.0
-0.525
0.788
0.525
-0.102
-0.16
-0.263
1.575
-0.262
0.0
0.0
0.262
0.262
-0.787
-0.787
0.0
0.0
-0.525
-0.525
0.263
-0.525
-0.788
-0.789
0.421
0.368
0.263
0.263
-0.263
-0.789
0.0
-0.263
1.577
-0.525
0.0
-0.037
-0.226
0.526
-0.263
0.0
5.771
0.786
0.785
-0.262
1.831
0.523
-0.261
-1.046
-0.523
1.83
-1.046
0.0
0.523
-0.784
0.523
0.0
-1.569
1.308
-1.046
1.046
1.046
0.261
1.567
0.0
0.522
1.044
1.825
-0.782
1.563
0.781
1.041
-0.52
-1.302
0.0
0.0
0.0
0.26
-0.781
1.562
0.26
0.0
-0.26
0.26
0.78
1.56
-0.52
0.78
1.039
0.26
0.0
-1.039
1.818
-1.558
-0.52
-1.04
-0.26
-0.52
0.0
1.56
0.52
-0.78
0.0
0.0
-0.26
0.52
0.26
1.039
-1.403
0.624
0.26
0.0
-1.039
0.26
-0.26
0.26
-2.08
0.0
0.26
0.0
-0.52
-1.041
-1.042
0.521
0.521
0.0
0.0
0.0
-1.042
0.0
-1.825
-0.522
0.522
0.0
0.0
1.825
-1.303
0.0
-1.043
-1.827
0.0
-0.261
0.0
0.0
-1.045
1.568
1.305
-0.522
-2.089
1.567
1.566
-0.783
-0.261
0.522
-1.566
0.783
0.522
-0.261
0.0
0.261
-0.261
0.261
0.0
-0.261
0.0
-0.522
0.261
-0.261
0.522
0.0
-0.261
0.522
0.0
0.522
0.0
0.0
-0.261
0.261
0.522
0.522
0.261
0.0
0.261
-0.261
0.0
0.521
-0.521
0.261
-0.261
0.782
-0.287
0.287
0.0
0.0
0.0
0.0
0.0
0.0
0.261
-0.036
-0.224
0.0
-0.261
0.0
-0.782
0.0
0.0
0.521
-0.261
0.261
0.0
0.0
-0.261
-0.261
-0.261
-0.261
0.0
0.261
0.0
0.0
0.782
-0.261
0.0
0.0
0.261
0.0
-0.261
0.0
0.0
0.0
0.261
0.0
0.261
-0.261
-0.261
-0.261
0.0
-0.261
0.0
-0.261
0.0
0.261
0.0
0.0
0.261
0.0
1.043
0.0
0.782
-0.26
1.562
0.26
-0.26
2.341
-0.78
-0.78
0.52
-0.26
0.26
0.0
0.52
0.52
-0.52
-0.52
0.26
0.0
0.0
0.26
0.0
-0.26
0.0
0.26
0.0
0.0
0.26
-0.52
0.0
0.78
0.52
-0.26
0.26
0.26
-0.26
0.0
0.0
-0.26
1.299
-0.519
0.0
0.26
-0.779
0.0
0.26
-0.52
-0.26
0.52
-0.52
0.26
0.26
0.0
-0.26
0.26
0.0
-0.26
0.0
-0.26
-0.52
-0.26
0.0
1.04
0.0
-0.52
-0.26
1.04
-1.04
-0.26
0.0
0.0
-0.52
0.26
0.0
0.26
0.0
-0.78
0.26
0.0
-0.26
0.26
0.26
0.0
-0.78
-1.562
0.0
0.0
0.0
-0.26
0.0
0.0
0.0
0.26
0.0
0.0
-1.042
-0.261
0.0
-0.261
-0.521
-0.522
0.0
-0.261
-0.261
0.261
0.782
-0.522
0.261
0.0
0.261
0.0
0.261
0.0
-0.261
-0.261
0.0
-1.043
-0.522
0.261
0.0
0.0
-0.783
0.261
0.0
-0.261
0.0
0.0
0.0
1.044
-0.522
-0.261
-1.045
0.0
0.261
0.0
0.0
0.261
0.261
0.0
0.522
0.261
-0.522
0.522
0.261
-0.261
0.0
-0.261
0.522
0.522
-0.783
0.261
-0.261
-0.261
0.783
0.261
-0.261
0.0
-0.783
1.044
0.0
-0.522
0.0
-0.261
-1.044
1.044
0.0
0.0
0.0
0.0
0.0
-0.261
-0.261
-0.522
0.783
0.0
0.261
-0.261
-0.261
0.0
-0.522
1.566
0.261
0.261
-0.522
-14.673
-1.843
1.58
1.315
0.263
3.415
-1.575
-0.525
0.263
0.0
0.525
0.525
0.263
0.262
2.098
-0.262
0.524
0.0
0.524
0.0
1.31
0.524
0.785
0.785
0.523
1.307
-0.261
-0.737
-1.354
0.0
0.0
-1.047
0.523
-0.523
-1.047
-0.786
-2.097
0.525
-1.049
-0.262
-0.525
-0.263
-0.263
0.263
0.0
0.0
-0.525
0.263
1.05
0.0
0.0
0.0
0.787
0.787
0.524
0.262
-1.049
1.049
0.0
0.262
-0.262
0.262
-0.131
-1.18
1.311
-1.049
0.0
0.262
1.048
0.0
-0.786
-0.524
0.524
-1.574
0.787
0.0
1.049
0.0
0.0
0.262
-0.262
0.524
-0.262
-1.835
0.262
-0.525
0.525
-0.787
0.787
-0.787
0.525
1.311
-0.524
0.524
0.262
0.0
0.524
0.262
1.571
-0.262
0.262
-0.524
-0.262
-0.786
0.262
0.524
0.0
0.524
0.523
0.262
0.262
-0.262
1.046
0.0
-0.523
0.262
0.0
0.0
-0.262
0.0
-0.523
-0.262
0.0
-0.523
0.0
0.131
0.393
0.0
-1.833
-0.262
0.524
0.524
0.524
0.785
-0.262
0.262
0.0
0.0
-0.523
0.0
-0.262
-0.262
0.0
-0.524
0.262
-0.262
0.262
-0.262
-2.096
0.524
0.524
-0.524
-0.524
0.524
0.524
0.0
0.0
0.786
0.0
0.0
0.262
0.0
0.0
-0.262
0.262
0.262
0.524
0.0
0.0
-0.262
0.785
0.0
0.0
0.0
-0.262
0.262
0.262
0.0
0.0
0.0
0.262
0.262
0.0
0.0
-0.262
0.262
0.0
0.0
0.262
0.0
0.0
-0.523
0.0
0.0
-0.523
-0.523
0.523
1.308
-0.262
0.262
0.261
0.261
-0.261
0.523
0.261
-0.261
-0.261
0.261
-0.523
0.523
-0.261
0.0
0.0
0.0
0.0
0.0
0.0
0.261
-0.261
0.261
0.0
0.0
0.0
0.0
-0.523
0.261
-0.261
0.0
0.0
0.0
0.0
0.523
0.261
-0.523
0.0
0.261
-0.261
0.261
0.0
0.0
0.0
-0.261
0.0
0.0
0.523
-0.261
0.0
-0.261
0.0
0.0
-0.261
-0.261
0.261
-0.261
-2.617
-1.834
0.524
0.524
1.833
0.262
-0.262
0.523
-0.262
0.0
-0.262
0.0
0.0
0.262
-1.833
1.309
0.0
0.785
1.046
0.261
0.261
0.523
-0.523
-0.261
-0.261
-0.262
-0.785
-0.523
-0.262
0.0
0.262
0.0
0.0
0.523
-0.262
0.0
0.523
-0.785
0.0
0.0
-0.524
0.0
-0.524
0.0
0.0
0.0
0.34
0.183
0.0
-0.524
-1.048
-1.049
0.786
-0.262
0.0
0.262
-0.262
0.0
0.524
0.786
0.262
-0.262
0.262
0.0
-0.262
-0.262
-0.524
-1.835
1.835
-2.36
-0.525
0.787
-0.262
0.0
0.787
0.262
-0.525
-1.312
0.0
-0.263
0.788
0.262
0.262
-0.525
0.525
0.0
-0.262
1.049
-0.787
0.0
0.262
0.0
0.0
0.262
-1.05
0.525
0.262
-0.262
0.0
0.0
-0.262
0.787
0.262
0.0
-0.262
0.262
-0.525
0.262
0.262
0.0
-0.262
0.262
-0.525
-0.525
0.262
-0.525
-0.788
0.0
0.525
0.0
0.525
0.787
0.262
-0.262
0.0
0.0
0.262
0.262
0.0
-0.525
0.262
0.0
0.0
0.0
0.0
0.918
-0.131
1.572
-0.262
3.402
-0.523
-0.785
1.046
0.261
2.351
-0.522
0.783
-1.044
0.261
0.0
0.783
0.522
-0.261
0.261
2.347
1.823
-0.26
-2.084
1.042
1.562
0.26
-0.521
1.041
-0.52
-1.302
-1.303
-2.086
0.522
0.0
0.0
0.0
0.0
0.0
0.261
-0.783
-0.783
0.261
0.522
-1.305
2.088
-0.522
0.0
0.783
-0.261
-0.522
0.0
-0.261
-0.783
-1.045
-0.261
-0.523
0.0
-0.261
-2.092
0.0
1.046
-0.523
0.0
0.0
-1.832
0.262
0.262
0.785
0.262
0.262
0.785
-0.785
0.785
-0.262
0.262
-0.262
0.262
0.261
0.261
1.045
0.261
-0.784
0.523
0.261
2.349
0.0
-1.044
0.0
1.305
0.261
0.0
0.521
-0.521
1.043
0.0
-0.261
0.782
0.261
1.042
-0.26
0.0
0.521
-0.26
-0.781
0.26
0.0
0.0
1.041
0.26
-0.26
-0.26
0.521
0.0
0.26
0.26
0.52
0.26
-1.561
0.781
0.52
0.0
0.0
0.78
0.26
0.78
-0.52
-0.26
-0.52
-0.52
0.26
0.26
0.26
0.0
-0.52
1.04
0.26
0.26
0.0
0.779
-0.26
0.26
0.0
0.0
-0.779
0.519
-0.26
0.26
0.0
0.26
0.0
0.0
-0.519
0.519
-0.26
0.0
0.26
0.26
-0.26
0.519
0.779
-1.038
0.0
0.519
0.0
0.519
0.259
-1.557
1.298
-0.779
0.519
-1.038
0.052
-1.091
1.818
-1.922
-0.676
-0.78
-0.26
-0.52
0.676
0.104
-0.78
0.0
-0.26
0.26
0.26
-0.781
-0.521
-0.521
0.26
0.26
-1.823
0.782
0.521
0.26
-0.781
0.781
-0.26
0.26
0.26
0.781
-1.302
0.0
-0.521
0.0
0.0
-0.261
0.0
-0.521
-0.521
0.261
-1.043
-1.044
-0.261
0.522
0.0
-0.261
-0.261
-0.783
0.522
0.522
-0.522
0.261
-0.522
0.0
1.305
0.0
-0.783
-2.874
0.261
0.261
-0.523
-1.046
-0.262
-0.523
-0.785
1.047
0.0
-0.262
0.0
0.0
-0.262
0.262
-0.524
0.524
1.047
1.83
-0.261
0.523
0.261
0.0
0.0
-0.261
0.261
-0.784
0.261
0.0
-0.523
-0.784
0.784
0.0
0.261
-0.523
-0.261
0.261
0.261
0.0
0.261
0.0
-0.523
0.0
0.784
0.0
1.045
0.0
-0.261
0.783
0.261
0.0
-0.783
-0.522
-0.261
-0.784
-1.569
-0.523
-0.262
0.785
-0.262
0.262
-0.262
-0.785
0.0
0.262
-0.262
-1.047
0.262
-0.262
-0.524
0.0
0.0
-0.786
-0.262
0.0
1.31
0.524
0.0
0.0
-0.262
0.262
0.0
0.524
-0.262
0.0
0.785
0.523
0.262
-1.309
-0.262
0.0
0.262
0.262
-0.524
-0.262
-0.262
0.262
0.0
0.262
-0.524
1.047
0.523
1.046
0.262
-0.262
-0.262
-0.262
-1.57
0.0
-0.262
0.0
0.262
0.262
-0.524
1.047
1.047
-0.523
-0.523
1.308
0.262
0.0
-0.262
0.262
0.0
0.523
-0.261
0.523
0.784
0.0
0.0
1.567
0.783
-0.783
0.0
-1.306
-0.523
0.523
-0.261
0.522
0.522
0.0
-0.783
-0.261
-1.045
0.261
-0.261
0.523
-0.261
0.0
-0.523
-0.523
-0.262
-0.262
0.0
0.0
0.0
-0.262
-0.262
-0.785
-1.048
3.925
-0.261
0.261
0.0
-1.307
-2.094
-1.834
0.524
1.572
-1.572
1.572
0.524
1.831
1.046
-2.877
2.093
-1.046
0.785
-2.093
0.0
0.262
-0.524
-0.262
0.262
0.785
-0.262
-0.262
0.262
-1.571
1.31
-0.524
0.0
0.262
0.524
-1.309
0.262
-0.262
0.786
0.0
-0.262
0.786
-1.571
0.0
2.095
-0.785
-0.262
0.0
-0.786
-0.262
0.0
-0.786
0.524
-0.262
0.0
0.786
-0.524
-0.524
1.048
-0.262
-0.786
1.048
0.0
-0.786
0.262
-0.786
0.262
0.524
1.048
-0.786
0.314
0.733
-0.262
0.262
-0.524
-0.524
0.524
0.786
0.0
-0.262
-0.524
0.262
0.262
0.262
-0.262
0.0
0.0
-1.834
0.524
1.048
0.524
0.0
0.524
-0.262
0.0
0.262
0.0
0.262
0.523
-0.262
-0.523
0.523
0.262
1.046
0.261
0.0
-0.261
-0.261
0.523
0.0
0.261
-0.261
0.261
-0.261
-1.046
0.262
0.0
0.523
-0.261
0.261
0.261
0.261
1.045
0.522
-0.261
-0.261
0.0
0.0
-1.045
-1.046
0.523
0.261
-0.523
1.307
-0.261
0.0
0.523
-0.261
0.0
-1.307
0.261
-1.046
-0.262
0.523
1.046
0.261
0.261
-0.523
-0.261
-0.261
0.0
-0.523
-1.308
0.0
1.047
-0.262
0.0
0.0
0.0
0.0
0.262
-1.047
-0.262
-1.31
2.618
0.0
-0.523
0.523
0.0
0.0
0.262
-0.785
0.523
-0.785
0.262
-0.523
0.262
0.523
-2.095
0.262
0.0
0.0
0.262
-0.786
1.31
-2.096
0.786
-1.048
1.572
0.262
0.0
0.0
-0.524
0.0
-0.262
0.262
1.309
0.523
0.523
0.262
0.785
0.0
0.0
0.261
-0.261
-1.569
0.262
0.262
1.046
0.0
0.0
0.784
-0.261
0.0
0.0
0.523
-0.523
0.523
-0.523
0.261
-0.784
-0.523
-0.785
0.523
0.523
-0.262
0.0
-1.046
0.262
0.785
-1.308
-1.047
-0.786
-0.524
0.262
0.0
0.0
0.524
-0.524
1.048
-0.524
0.262
-0.262
-0.524
-0.786
0.262
0.786
0.524
-0.786
0.262
-1.048
0.0
0.0
0.0
0.524
0.262
-0.524
-0.262
0.0
0.0
0.341
0.446
0.0
0.0
-0.262
0.262
-0.786
0.262
0.786
0.786
0.786
0.523
0.523
0.0
0.0
-0.262
-0.523
0.0
0.0
0.0
0.262
-0.523
0.262
0.262
0.523
0.0
0.0
0.523
-0.523
-1.309
0.0
0.419
0.366
-0.262
-0.785
0.262
0.0
0.524
-0.262
-0.786
0.524
0.262
0.523
0.0
-1.571
-0.262
0.524
0.0
-0.262
-0.262
1.048
0.262
0.785
0.785
0.262
1.046
-0.261
-0.784
-0.523
0.0
-1.047
1.831
-0.261
0.0
0.523
0.784
0.261
0.0
1.045
0.261
-1.828
0.523
0.784
0.261
0.261
0.261
0.0
0.522
0.261
0.0
0.522
-0.783
-0.261
-1.044
0.0
0.261
-0.783
-2.091
1.307
0.523
-0.523
0.261
0.523
0.0
-0.261
0.261
-0.261
0.261
0.0
0.261
0.261
0.522
0.0
0.0
-0.261
0.261
1.305
0.522
-0.522
0.522
-0.783
-1.827
0.261
0.522
0.0
-0.522
-0.522
0.0
-0.523
-0.261
-0.784
0.261
0.261
-0.261
0.0
-1.308
0.262
-0.785
-0.523
0.0
-0.262
-1.572
2.619
1.308
0.0
1.307
-0.784
-0.523
-0.523
-1.046
-0.785
2.878
-0.784
0.784
-1.046
-0.785
0.0
1.831
0.523
-0.523
1.045
-0.523
-2.615
1.831
1.045
0.261
-0.523
0.0
1.045
-0.784
-2.615
0.262
-0.523
-0.785
0.524
0.0
0.0
0.0
0.785
1.308
0.261
-0.784
0.261
-1.831
0.523
0.0
0.0
0.0
-0.523
0.0
-0.262
0.262
0.785
1.046
-0.785
0.0
-1.047
-0.524
-1.572
-0.524
1.048
-1.31
0.0
0.0
1.834
-0.262
-1.31
-0.524
0.0
0.0
0.524
-0.262
0.0
0.524
-0.262
0.524
0.0
0.0
0.0
0.0
-0.524
0.0
0.262
-0.262
0.524
-1.049
0.786
0.262
0.0
-0.262
-0.262
0.0
-0.262
1.048
-1.311
0.0
-0.262
1.311
-1.049
0.0
0.262
0.0
0.262
-1.311
-0.525
-0.787
0.787
-0.262
-0.525
-0.263
0.525
0.525
0.0
0.0
0.0
0.787
0.787
0.262
-0.787
0.0
-0.262
0.0
-0.787
0.0
0.0
0.0
-0.525
1.574
-1.049
-1.05
0.788
0.262
0.0
0.0
0.787
0.262
-1.312
-0.262
-0.263
-1.05
-0.788
-0.263
0.526
-1.314
0.263
0.263
-1.499
-1.053
0.448
0.0
0.0
0.263
0.0
-0.526
0.0
0.0
-0.79
0.0
0.0
-0.263
0.0
0.263
0.0
0.0
0.263
0.263
-0.263
0.0
-0.527
0.0
0.0
-0.527
0.263
-0.527
-0.264
-0.791
-0.528
1.055
-0.527
-0.791
-0.264
0.0
-0.264
0.528
0.264
1.318
0.527
0.263
0.263
0.0
-0.263
0.0
-0.791
-0.264
-0.264
-0.264
0.0
0.0
0.0
-0.264
0.0
0.0
0.0
0.791
0.264
0.527
0.79
-0.263
0.263
0.0
-0.79
0.79
-0.527
-0.791
-0.264
0.264
0.264
0.0
0.264
0.0
-0.527
0.0
0.0
0.0
-0.264
0.0
0.264
-0.264
0.0
0.0
0.0
0.0
-0.264
0.0
-0.264
0.0
-0.791
-0.264
-0.264
-0.792
-1.056
-0.528
0.0
-1.851
-0.265
1.058
0.264
0.264
-0.264
-0.529
1.058
-0.529
-0.264
0.264
-1.058
0.0
0.0
0.265
-0.794
0.265
0.0
1.058
0.0
-0.264
-0.265
-0.265
0.0
-0.529
-0.794
1.588
-1.058
-0.529
0.0
-0.53
0.0
-0.53
1.324
0.0
-0.794
0.0
0.53
0.265
-1.059
-0.53
1.324
0.529
-0.265
0.265
0.0
0.0
0.529
0.265
-0.942
-0.381
0.529
-0.794
-2.385
1.06
0.0
-0.265
-0.106
-0.61
0.186
2.12
-1.325
-1.856
-1.062
-1.328
1.859
1.592
-1.857
0.0
0.796
-1.327
-1.328
-0.797
1.594
1.062
0.265
0.265
-0.796
-0.265
0.531
-0.265
0.265
0.265
-0.531
0.265
0.0
0.0
-0.531
-0.797
0.266
-0.266
0.797
-0.266
0.266
-0.531
0.797
0.0
-0.797
0.797
-1.062
-0.266
0.266
-0.531
0.0
-0.532
-0.532
2.657
-1.859
-0.266
0.266
-1.063
0.0
0.532
0.266
-1.33
1.064
0.266
1.594
0.0
-0.531
1.062
1.062
0.531
1.061
0.53
0.265
-0.265
0.795
0.0
-1.325
0.53
-0.265
0.0
0.795
0.795
0.529
-0.792
1.586
0.794
-0.794
-0.265
0.529
-2.118
1.324
5.021
0.264
0.0
1.319
-1.319
-0.528
0.528
-1.848
-1.321
1.321
-1.057
0.528
0.792
-0.792
3.695
-1.055
0.528
-0.264
0.264
-0.791
-2.64
0.528
-1.057
1.849
-0.792
-0.264
0.792
0.264
1.32
-2.112
-1.057
0.793
2.904
-0.528
1.582
0.791
0.263
-0.527
-1.582
-0.791
1.846
0.0
-0.264
-0.395
0.659
1.844
0.263
0.0
-2.898
1.055
1.844
0.263
0.0
0.0
-0.263
-1.053
1.843
-0.526
-1.053
0.263
0.0
-0.263
0.0
-0.527
0.527
0.263
-0.79
0.527
-0.527
0.0
0.527
0.527
0.79
-0.79
0.0
0.527
0.263
0.263
-0.526
-2.107
0.0
1.317
0.0
1.316
0.526
0.263
-0.526
0.263
-0.789
-1.58
0.79
-0.79
-0.527
1.054
-0.263
0.527
0.0
0.0
0.79
0.0
0.0
0.263
0.263
0.263
0.0
0.789
0.789
-0.526
-0.789
0.0
0.526
-0.263
0.0
0.526
0.0
0.0
-0.263
0.0
0.263
-0.263
0.789
0.0
-1.315
0.789
-0.263
0.526
-0.263
0.0
0.0
0.0
0.0
0.0
0.263
0.263
0.263
-0.263
0.0
-0.263
-0.263
0.263
1.314
-0.788
0.0
-0.526
0.263
0.0
0.263
0.263
-1.051
0.789
-0.526
0.526
0.263
-0.526
-0.526
0.789
0.525
0.788
-0.525
0.525
-0.263
-0.263
0.263
2.1
-0.525
0.262
0.262
0.0
-0.787
0.0
0.262
0.525
0.262
-0.525
0.0
-0.262
0.262
1.311
0.524
-0.524
0.262
0.786
-0.262
0.524
-0.786
0.0
-0.524
-0.262
-0.787
0.0
-0.525
0.0
0.0
0.0
0.262
0.0
0.0
0.0
0.262
0.0
0.262
0.0
-0.262
0.0
-0.262
0.0
0.262
-0.262
0.262
0.0
-0.262
0.262
0.525
0.0
-0.525
0.525
0.0
-0.525
0.262
-1.312
0.787
-0.262
0.262
0.262
-1.312
-0.263
0.0
0.263
-0.263
-0.263
0.263
0.0
0.787
0.262
0.0
0.0
-0.262
0.525
-0.525
-0.262
0.262
0.262
-0.262
0.0
0.262
0.525
-0.262
0.0
-0.525
0.0
-0.525
0.262
-0.367
0.105
0.0
-0.263
0.525
0.262
0.0
-0.525
-0.263
0.0
-0.525
0.263
0.263
-0.525
-0.788
1.051
-0.788
0.0
0.0
-0.263
-0.526
-1.052
0.263
-0.789
-0.526
0.263
-0.789
0.0
0.789
1.315
0.526
-0.526
0.0
-0.789
0.526
0.789
0.526
2.101
-2.101
0.788
-0.788
-0.263
0.263
1.051
0.0
2.362
-0.525
0.0
-0.787
-0.525
-1.313
0.788
0.0
0.263
-1.05
0.0
0.263
0.0
1.05
0.0
0.0
0.787
0.262
-0.525
0.262
-0.262
-2.363
0.263
0.525
0.0
0.0
0.0
0.525
1.312
0.262
0.0
-0.262
-0.525
-0.525
0.787
-2.101
0.0
0.263
0.263
-0.184
0.447
0.263
0.263
0.787
-1.05
0.525
0.0
0.262
-0.262
-0.263
0.263
-0.263
0.263
-0.788
-0.263
0.0
-0.263
0.525
0.525
-0.263
-0.788
0.0
-0.263
0.0
-0.263
-0.526
-0.263
0.263
-0.263
0.263
0.263
-0.263
-0.789
0.263
1.051
-0.263
0.526
-0.263
-0.526
0.0
-0.263
-0.263
0.263
-1.052
-0.526
-0.526
0.526
0.789
0.263
0.263
-0.526
0.0
0.789
0.526
0.526
0.263
1.05
-1.313
1.313
-1.313
-0.263
-1.051
0.0
0.0
-0.263
-1.052
0.0
-1.843
0.263
0.0
1.58
-0.526
0.0
-0.527
-0.263
-0.263
-1.317
-0.264
-0.527
0.0
0.0
-0.264
0.0
-0.501
-0.026
0.0
1.846
-1.318
1.845
-0.263
0.79
-0.263
-1.054
0.527
0.263
-0.263
-2.373
1.055
-0.264
0.527
-0.527
0.264
0.527
-0.791
0.264
0.0
0.264
-1.055
0.264
0.0
-0.264
0.0
-0.792
-0.528
-0.264
0.264
-0.264
0.264
-0.792
0.264
-0.528
-0.264
-0.793
0.0
-0.529
0.264
0.529
-1.058
-0.529
0.344
-0.079
0.265
0.0
0.238
-0.503
-0.529
0.265
-0.794
-0.265
0.0
-2.119
0.265
0.265
0.0
1.06
1.059
-0.529
-0.265
0.0
0.529
0.529
-0.265
0.265
0.0
0.0
1.058
1.057
0.0
-0.793
-0.264
0.0
0.264
2.378
1.584
-2.112
0.264
-1.057
-1.057
0.529
-0.529
-0.264
-0.529
-0.529
0.265
-0.265
0.265
0.0
0.0
-0.529
0.265
0.265
0.0
-0.265
0.529
-0.265
0.0
-0.529
-0.529
0.0
-0.265
0.265
0.0
0.265
0.529
0.265
0.265
0.265
0.0
0.0
0.0
0.0
0.264
0.0
0.0
0.264
0.529
0.0
0.264
-1.057
-0.264
0.0
0.264
0.0
0.0
-0.264
-0.794
0.265
0.265
-0.529
0.265
0.0
-0.794
-0.265
-0.265
-0.53
-0.265
-0.53
-1.06
-0.265
0.53
0.265
0.0
0.0
0.0
-0.53
0.0
0.0
-0.53
0.0
0.0
-0.531
-0.265
0.0
-0.531
-0.265
-0.797
-1.063
-0.797
0.0
0.797
-0.266
-0.532
0.532
0.266
-0.797
0.0
-0.532
0.532
-1.33
-0.532
0.0
0.0
-2.131
1.066
0.266
-1.599
-1.867
-4.81
-0.535
2.14
0.267
2.671
0.267
-0.267
-1.602
2.936
-1.601
-0.267
-0.267
1.068
-0.534
0.267
-0.534
-0.267
0.0
0.267
-0.267
1.868
0.8
-0.267
2.132
0.0
-0.266
-1.066
0.0
-0.533
0.533
-0.267
-0.533
-1.601
0.534
-0.801
-0.801
-0.694
-0.107
0.0
1.068
0.0
0.0
-0.267
-0.534
0.0
0.0
-0.267
1.068
0.0
1.868
0.267
0.8
-0.533
0.0
1.865
1.065
0.0
1.33
1.861
0.797
0.266
0.531
0.0
0.265
2.122
0.53
0.53
0.0
0.0
0.795
-0.265
-0.265
-1.06
0.265
-0.53
0.795
1.589
0.265
1.058
2.643
1.056
-0.528
-1.056
1.584
1.319
0.0
0.264
0.264
-0.264
0.0
-1.319
-0.264
-0.264
0.0
-0.528
0.0
0.528
-1.056
-1.057
-2.91
0.529
0.529
0.529
0.0
-1.058
0.265
0.529
-0.265
0.265
-0.529
0.0
0.0
-1.588
-2.12
0.53
-1.326
0.265
-0.531
-3.187
0.266
0.0
-0.266
1.063
0.0
0.0
1.062
0.796
1.592
0.265
-0.796
0.265
-0.265
-0.265
-0.796
0.531
0.531
2.121
0.265
0.794
0.0
-1.059
-0.53
-1.06
1.06
0.0
-1.856
0.796
0.0
-1.326
0.531
2.651
0.0
0.53
1.588
1.058
2.642
0.792
0.528
0.791
0.0
0.0
-0.264
-0.264
-0.791
-1.848
1.056
0.0
0.264
-0.264
-0.264
0.264
-4.493
-2.119
-0.53
-0.53
1.06
-1.06
-0.796
-2.655
-2.393
-2.663
-0.8
-0.8
-1.334
1.067
-1.067
0.267
0.0
0.267
0.8
1.6
0.266
-0.266
0.266
-0.799
-1.867
0.0
0.0
0.0
-0.534
1.334
-0.534
-0.534
-3.473
-3.748
0.536
2.41
0.802
-0.802
-0.803
2.942
-0.802
-0.535
-0.267
-1.338
0.268
0.268
0.535
0.802
-0.267
0.0
-0.535
0.267
0.535
-0.802
-0.268
-0.803
0.0
0.535
-1.071
-1.071
0.0
0.08
-3.299
-1.343
0.269
-2.15
2.15
-0.537
0.0
0.537
-0.269
-1.075
-0.269
-0.269
-0.807
-3.231
-1.618
-1.89
1.35
2.697
0.539
0.0
-0.269
0.0
-0.539
0.269
0.539
1.615
1.614
-0.108
0.914
0.537
0.537
0.537
0.268
-0.537
3.219
-0.804
0.268
2.411
3.744
-1.069
-0.267
-1.337
0.268
-0.268
-0.268
-1.071
0.268
2.408
0.0
0.0
-1.872
-1.071
-1.608
-0.536
-0.536
-1.879
0.805
-0.537
-0.806
0.269
-2.957
0.807
-2.153
-0.808
-0.539
1.347
1.077
0.269
0.0
0.269
-0.269
-1.615
0.269
-0.539
0.0
-0.539
0.0
-0.269
-0.539
-0.27
-0.27
0.0
0.0
-0.27
0.081
0.189
1.348
0.539
-0.539
1.347
0.269
0.807
0.0
0.0
-1.076
-0.269
0.0
0.538
-0.269
0.538
1.345
0.0
-1.883
-0.538
-0.539
1.885
0.0
0.269
0.538
-0.269
-0.538
-1.346
0.538
0.538
0.538
0.0
0.269
-0.269
0.0
-0.538
-0.269
-0.538
0.0
-0.269
0.269
-0.269
0.0
-0.269
0.539
-0.269
0.269
1.884
0.0
0.0
0.269
-0.269
-0.269
0.269
0.0
-0.807
-1.077
-0.269
0.269
-0.269
0.269
0.0
0.0
0.0
0.0
-0.269
-0.269
0.0
0.0
0.0
0.269
0.538
1.883
-0.538
-0.269
0.269
0.0
0.0
0.0
-0.269
-0.269
0.0
-0.538
-0.538
0.0
0.269
-0.269
-0.269
0.269
-0.539
0.0
-0.539
0.269
0.0
0.808
0.269
-0.538
0.0
0.0
0.0
0.0
-0.269
0.269
0.0
0.269
-0.269
0.808
-1.077
0.0
0.539
-0.539
0.539
0.269
-1.616
0.0
-0.539
-0.539
-0.27
-0.809
1.348
-0.27
-0.539
-0.27
-0.27
-0.27
0.54
0.0
0.0
0.0
-0.27
1.079
-0.27
0.27
0.0
0.539
-1.079
-0.27
-0.54
0.809
-0.809
0.27
0.0
0.27
0.27
0.27
-0.539
-0.27
-0.27
0.809
0.539
0.0
-1.079
0.0
0.27
0.539
-0.809
0.27
0.0
0.809
0.27
-0.458
-0.89
0.0
-0.27
0.27
0.27
-0.27
0.54
0.0
0.27
-0.809
0.27
-0.809
-0.27
-1.08
-0.54
1.08
-0.54
0.0
-1.351
0.27
0.54
0.27
0.81
0.27
0.54
0.0
0.809
0.0
-0.809
-0.54
0.54
0.54
-0.27
0.0
0.0
0.27
0.0
-0.27
2.427
-1.078
-0.27
0.0
0.0
-0.809
0.54
1.079
0.0
0.27
0.539
-0.269
1.347
-0.269
1.077
0.269
-0.538
-0.269
1.076
0.0
0.0
-0.269
0.0
1.345
0.269
0.0
-1.883
-1.077
-1.347
-0.27
-0.27
0.081
2.344
0.538
0.0
0.269
-0.538
-1.346
-0.539
0.269
-0.792
-1.364
-0.54
-1.08
14.251
5.347
0.0
-1.87
-1.604
-1.873
-0.268
0.0
-1.072
-0.761
3.171
1.605
-0.067
-0.468
1.604
0.534
3.202
1.865
0.0
0.266
0.799
0.798
1.861
-0.266
3.186
-2.389
-1.861
-0.266
0.798
-0.266
0.532
0.0
1.063
0.531
0.531
-1.062
0.797
0.265
0.0
-1.328
0.0
0.531
-0.797
-0.532
-0.532
-1.862
-0.532
-0.266
0.0
-0.799
-0.533
1.066
0.266
0.0
0.0
2.395
-1.064
-0.798
-1.065
0.0
1.331
0.798
-0.532
-0.799
1.331
0.266
0.532
-0.798
0.0
-0.798
0.266
-0.266
0.798
-0.266
0.532
1.064
-0.532
-0.266
0.266
0.266
0.266
0.0
0.532
1.063
0.266
1.062
-1.327
0.797
0.0
0.531
0.0
-0.531
0.0
0.0
-0.265
-0.598
-2.06
0.532
0.532
0.0
0.266
0.266
0.0
-1.063
0.0
0.532
0.0
0.0
0.0
-1.595
-0.532
-0.266
0.0
0.0
0.532
0.0
0.0
0.077
-0.609
0.532
0.266
0.798
1.063
0.0
0.0
-0.266
1.328
0.0
0.531
0.0
0.265
-0.265
0.0
0.265
-0.265
-0.531
-0.266
-0.797
0.0
1.063
1.593
0.265
1.061
0.795
-0.53
0.265
0.265
0.0
0.0
0.0
0.265
-1.06
0.795
-0.53
0.53
0.265
-0.265
-0.265
0.265
0.53
-1.06
1.06
-0.795
0.265
-0.53
0.265
-0.265
0.53
-0.636
-1.22
0.0
0.265
-0.265
-0.265
0.531
0.0
0.265
-0.53
-0.225
-0.04
-0.265
0.0
0.0
0.265
0.265
0.265
0.0
0.0
0.796
-0.796
0.265
0.265
0.0
0.265
0.0
-0.265
0.0
0.53
0.106
0.159
0.265
0.53
-0.265
0.0
-0.53
0.795
0.265
-0.53
0.265
0.265
-0.265
-0.53
0.0
0.0
-0.265
-0.265
0.265
0.0
-0.265
0.0
0.265
0.795
-0.795
0.53
0.0
0.0
-0.265
-0.795
0.0
0.265
0.53
0.265
1.324
1.059
0.0
1.322
0.529
0.264
0.264
-1.586
0.132
0.132
1.057
0.264
0.528
-0.528
-0.528
0.264
0.528
0.528
0.0
-0.264
0.792
0.528
0.264
-0.792
0.0
0.264
-0.528
-0.528
0.0
0.528
0.264
0.0
-0.528
-0.528
0.792
0.264
-0.264
0.264
0.264
-0.528
0.528
0.264
0.264
0.0
0.0
0.0
0.0
0.0
0.0
0.264
-0.792
0.0
0.264
-0.264
0.264
-2.113
0.264
-0.528
-2.38
-2.914
-0.53
2.65
1.852
0.0
1.586
-2.909
1.587
-0.794
2.115
-1.586
1.322
0.264
0.0
-0.793
0.529
0.264
-2.644
-0.529
-1.854
0.53
-1.856
-0.531
0.0
-1.858
-0.531
0.531
-0.266
-1.063
0.266
-0.266
-0.798
-2.129
2.926
0.0
0.0
-1.064
1.595
-1.861
0.0
-0.266
0.266
-1.064
0.266
-0.266
-2.664
-0.8
-1.334
-0.534
-0.801
-0.267
-1.069
-0.802
-2.945
2.677
-1.07
-0.268
-2.411
0.268
-1.073
0.0
0.536
-0.805
-0.268
-1.074
-0.537
0.806
0.698
-0.161
1.073
-1.878
0.268
1.61
-0.536
-1.342
0.0
-0.537
-1.343
-1.344
1.344
-0.538
0.269
-0.269
-1.614
-0.808
0.538
-1.077
0.539
2.69
0.269
1.343
0.269
1.074
0.268
0.537
0.0
-1.073
-0.805
-3.225
8.052
0.268
-2.411
-3.22
2.148
1.609
-1.877
-0.805
-0.806
1.074
2.95
-0.268
1.339
1.071
-0.268
-1.607
2.944
-0.802
0.0
-0.803
-0.268
-0.268
-1.339
-0.804
1.072
-0.804
0.268
0.536
-0.804
0.0
-0.536
2.412
-0.268
-1.072
0.0
0.268
1.071
0.535
0.803
0.268
0.267
-0.535
-1.606
0.268
0.535
0.535
0.0
2.407
0.0
-0.267
1.87
-1.068
-2.406
-0.268
0.268
-1.874
-0.804
0.536
2.676
4.007
-0.534
-2.404
0.802
-0.534
-0.535
-1.07
-1.338
0.0
-1.071
0.803
0.535
-0.535
2.14
-0.535
-0.267
0.0
0.0
-1.874
-0.268
-0.536
-1.34
3.215
0.0
1.07
2.138
0.0
0.0
1.335
1.334
-0.8
-0.534
-2.404
0.0
0.802
2.67
-1.601
0.534
1.067
0.8
0.533
2.397
0.532
1.596
-0.798
-0.532
-0.532
-0.266
0.266
-0.799
-0.218
-0.048
-1.332
-0.267
-0.8
-0.533
0.267
0.267
0.8
1.599
-1.066
-1.066
-1.067
-0.534
0.0
-1.068
0.534
-0.534
0.0
-0.534
-1.604
1.336
1.335
-0.267
0.0
0.267
-0.801
0.534
-1.336
0.0
0.0
0.267
0.267
0.267
-1.336
1.069
0.267
0.0
0.267
0.267
0.534
0.0
1.601
0.0
-0.267
2.665
-1.252
-0.08
0.0
1.066
2.129
1.064
-1.33
-1.065
0.798
0.0
0.0
0.798
0.532
-0.532
0.0
0.266
0.266
-0.266
0.0
0.266
0.0
0.0
-1.064
-1.597
1.331
0.532
0.266
-0.266
0.0
-0.532
-0.266
0.266
0.0
-0.266
0.266
1.064
0.0
0.266
-0.532
0.266
-0.266
0.0
0.0
0.0
0.0
0.0
0.0
-0.266
0.532
0.0
0.0
-0.266
0.0
0.0
0.0
0.266
-1.064
0.798
-0.266
0.0
0.266
0.266
0.0
-0.266
-2.662
-0.799
-0.533
-0.533
-0.267
-0.534
-0.534
0.0
-1.068
-0.801
-0.267
-1.069
0.0
-0.802
1.337
0.535
0.0
0.0
0.0
0.0
-0.267
0.534
0.267
-0.534
-0.535
-0.802
-0.267
-0.535
0.0
0.535
0.535
0.267
-0.535
0.535
0.535
0.267
0.0
0.534
0.801
-1.336
-0.535
0.0
0.0
-0.267
0.535
1.336
-0.267
0.267
1.335
1.067
0.8
-0.533
0.0
-0.267
-2.135
0.0
0.267
0.801
0.267
-0.534
0.0
-0.267
0.0
-0.801
-0.534
0.267
0.267
0.801
0.0
0.267
-0.267
0.0
0.0
0.267
0.0
0.267
0.0
1.334
0.267
0.533
0.0
-1.066
-1.601
0.0
-0.267
-0.267
-0.534
0.0
-0.267
0.641
0.16
2.668
0.267
-0.267
-0.8
-0.267
-0.267
-0.267
0.0
0.0
0.0
-0.267
-1.068
0.801
-0.267
0.267
-0.267
-0.534
1.068
0.0
-0.267
-0.267
0.267
-0.267
-0.267
-1.87
-2.14
0.0
1.605
0.0
2.939
-0.267
0.267
2.134
-0.533
-0.533
0.267
0.0
-1.601
-0.801
0.534
-0.534
0.267
0.0
-0.534
0.267
0.267
1.068
0.267
1.867
-1.333
-1.067
0.267
1.067
0.0
-0.534
-0.534
0.0
0.8
-0.534
-0.534
-0.534
1.335
-0.267
0.0
0.534
0.267
-0.8
-0.267
-0.534
-0.534
0.0
0.0
-1.87
2.671
0.0
-1.602
0.0
0.0
-0.534
1.069
-0.534
-0.267
0.267
0.534
0.0
-0.801
0.0
-0.802
-0.535
0.267
1.604
0.0
-1.069
-1.07
0.802
0.802
1.069
-0.267
-0.267
0.0
-0.267
1.335
-0.534
0.267
0.0
0.267
0.0
0.0
-0.267
0.534
-0.801
-0.134
0.401
0.267
0.534
-1.068
0.534
-0.534
0.801
1.601
0.533
-0.533
-0.267
-1.067
-0.267
0.0
0.0
0.801
-1.068
0.267
-0.534
1.068
0.534
-0.267
0.8
2.132
1.597
-0.798
-0.133
-1.465
-1.066
-0.533
-1.868
0.0
0.0
0.267
0.534
0.534
-1.068
0.267
-0.534
-0.267
0.0
-1.87
0.267
0.802
0.267
-0.267
-0.534
0.267
0.0
0.534
0.534
-0.267
0.0
0.0
0.267
-0.267
-2.406
0.267
0.0
0.267
0.802
-0.535
-2.809
1.205
-0.803
0.268
0.0
0.803
-1.338
0.803
-0.268
0.803
0.268
0.0
0.535
0.535
0.802
-0.267
0.802
-0.267
0.267
0.0
-0.267
1.068
0.0
0.0
-0.534
-0.267
-1.336
1.336
-0.267
0.0
0.0
-0.267
-0.267
-0.802
0.0
0.0
0.267
0.267
0.535
0.801
-0.801
-1.069
0.535
0.535
-0.535
1.069
0.0
0.0
-0.267
-0.267
0.0
0.0
0.267
0.267
0.0
0.0
-0.267
-0.267
-0.267
-0.535
-1.337
0.268
1.07
-0.267
-0.535
0.0
0.0
-1.07
0.535
0.0
-0.187
-0.616
0.0
-0.535
-0.268
-0.268
0.268
0.268
0.535
0.535
-0.535
0.0
0.803
-0.268
-0.535
-0.535
0.0
-0.268
-0.268
-0.536
0.0
-0.536
0.268
-0.268
-0.804
-0.536
-0.268
-0.537
-0.268
-0.268
0.0
0.0
-2.149
0.537
-1.613
0.538
-0.538
-0.269
0.807
0.806
-0.538
1.075
0.269
1.074
0.0
1.61
-0.268
1.341
0.536
0.268
0.536
0.0
-0.536
0.0
0.268
0.0
-0.536
-0.268
-1.34
0.268
-0.536
0.536
-0.536
-0.537
1.073
1.072
1.072
0.0
0.803
0.268
-0.268
-0.268
0.268
0.535
0.268
-0.268
0.268
0.535
-0.267
0.0
0.161
-1.499
-0.803
1.606
-0.268
-0.535
0.268
0.535
0.0
0.268
-0.535
0.535
0.0
0.0
0.268
0.0
0.267
-0.535
-0.268
-0.268
0.535
0.268
0.267
0.0
1.07
0.535
-0.535
0.0
0.0
-0.535
0.0
-0.535
1.07
-0.267
1.336
0.267
1.335
1.334
0.267
-1.334
0.8
-0.267
-0.267
0.267
-1.601
0.0
-0.801
0.0
-0.267
0.0
0.0
-0.267
0.267
2.403
-0.801
-0.801
-0.267
0.0
0.0
1.335
0.534
-0.267
-0.267
2.4
0.0
-0.267
0.267
1.066
-1.332
-1.6
-1.068
0.0
0.0
0.801
0.534
-0.8
-0.267
0.267
0.534
-0.801
-0.267
0.0
0.267
0.534
-0.534
-2.137
0.267
0.0
-0.535
-1.07
-1.07
0.803
0.267
-1.338
-0.535
1.071
0.535
0.267
1.337
-0.535
0.0
-1.337
-1.071
0.268
-0.268
-0.536
0.536
0.0
0.268
1.338
0.535
0.802
-0.535
-1.872
0.0
1.07
0.802
-0.267
0.802
0.267
0.267
0.0
-0.267
0.267
-2.139
-0.803
0.535
2.139
-0.802
-0.535
-0.267
-0.803
-0.268
0.268
0.803
0.0
0.0
0.0
0.0
-1.07
0.535
-2.142
-0.536
7.22
4.53
-0.799
-0.799
-1.332
-1.6
1.867
-0.8
0.267
-1.067
-0.267
0.0
1.6
1.865
0.799
-0.799
0.0
1.597
-0.532
-0.266
-0.799
0.0
-0.266
-0.799
1.066
0.533
0.532
1.862
0.0
0.0
-0.266
1.595
-1.861
1.595
1.593
0.531
0.265
-1.593
-0.797
-1.063
1.86
0.0
0.266
-0.266
-1.063
1.328
0.265
-0.797
-1.594
1.063
1.328
-0.265
-1.328
1.594
0.0
0.531
0.265
0.265
0.531
0.796
0.795
-0.265
-0.53
0.0
0.265
1.325
-0.53
0.0
-1.856
-0.531
-0.796
0.796
0.0
-0.531
-1.859
1.859
0.796
-0.531
0.796
1.591
-0.53
0.0
-1.591
-0.265
-0.265
0.0
0.265
0.531
0.53
1.325
0.0
0.53
-0.265
0.53
-0.265
0.265
-0.53
0.53
-0.265
-0.795
-0.265
0.0
1.06
0.265
-0.795
0.53
-0.265
0.53
0.0
-0.265
0.0
-0.265
0.53
-0.265
-0.265
0.265
-0.265
0.0
0.0
-0.53
0.0
-0.795
0.265
-1.591
0.265
-1.327
0.531
-0.265
0.265
-0.796
-0.266
-0.531
1.062
-0.797
-0.266
0.266
-0.266
0.0
0.0
0.266
-0.531
0.0
0.266
0.0
-0.266
0.0
0.266
0.0
-0.266
-0.532
0.266
-0.266
-0.266
1.063
-0.266
-0.266
-1.063
0.266
-1.064
0.532
0.532
-0.798
-1.064
0.0
1.862
0.532
1.86
0.0
0.265
-0.797
-0.266
-0.531
-0.532
-0.798
0.266
0.266
1.063
0.531
-0.266
0.0
1.593
0.531
1.061
-1.061
-1.858
-0.266
0.797
-0.531
0.637
-0.372
0.0
0.266
0.531
1.327
-1.061
-1.593
0.0
0.266
1.062
0.265
0.0
0.531
0.0
0.796
0.265
0.0
-1.857
-0.265
0.265
0.0
-0.531
0.531
0.531
0.0
0.0
0.0
0.0
0.0
0.0
0.265
1.591
-0.53
0.53
0.265
-2.122
0.265
0.265
-0.531
0.265
1.591
-1.591
0.0
-0.265
0.796
1.061
0.0
0.53
0.0
-0.53
0.0
1.325
-1.325
0.265
0.0
-0.53
0.0
0.53
0.265
-0.265
0.0
0.795
0.795
0.0
-1.324
0.265
0.265
-0.53
-0.53
0.795
0.795
0.0
-0.795
0.0
-0.265
-0.53
-1.591
-1.062
0.796
0.531
0.53
-0.53
-0.531
-0.265
0.796
0.0
-0.265
-0.531
0.531
0.265
0.0
-0.796
-0.796
1.592
0.0
0.265
0.53
-0.53
1.061
0.0
-0.265
-0.265
0.53
0.795
0.265
0.0
-0.53
0.795
-0.265
0.318
1.271
1.323
-0.264
-0.265
0.529
0.0
0.0
-0.264
-0.529
0.265
0.0
0.793
0.0
3.698
-2.905
1.585
1.32
1.582
-0.264
0.527
1.844
0.263
0.0
-0.263
-0.263
1.316
-2.37
1.58
0.263
1.052
-2.896
-1.582
-0.264
1.318
-1.318
-0.528
0.528
0.0
-0.264
-0.264
-1.056
1.056
-0.528
0.0
-1.32
0.528
-0.792
-0.528
0.528
0.528
0.0
0.264
-0.528
-0.528
-0.528
0.0
0.264
0.264
0.0
-0.793
0.529
-1.057
0.529
1.057
-1.057
-1.322
0.0
0.265
0.0
0.0
0.793
-0.264
-1.587
0.794
0.265
0.264
0.529
0.529
0.0
-0.264
0.529
0.0
-0.793
-1.322
-1.588
-0.265
0.0
0.0
0.0
0.265
-5.57
2.655
-2.389
0.531
-1.063
-0.226
0.492
0.266
-1.063
0.532
-0.266
0.0
0.739
0.59
-0.266
-0.266
-0.266
-1.329
0.0
0.266
0.0
-0.266
-0.532
1.329
1.859
-0.797
0.266
0.0
1.062
-0.796
-0.531
-0.797
1.063
0.266
1.062
0.265
0.531
0.265
-1.857
-0.265
-0.797
0.531
-0.266
0.0
-0.266
0.797
0.796
-0.796
0.0
0.0
0.265
1.062
1.326
-1.591
1.856
0.795
-0.265
-2.121
0.531
0.0
-0.796
0.796
0.796
-0.796
0.265
-1.061
2.122
1.06
0.0
1.324
-1.795
-0.323
1.589
-1.059
0.53
-0.53
-0.265
0.265
0.265
0.53
0.0
0.529
2.381
-0.793
-2.117
0.529
-0.265
0.265
0.0
-0.794
0.0
-0.795
-0.265
-0.53
0.265
0.265
0.53
-0.53
0.265
0.265
0.795
-0.265
0.53
1.588
-1.852
0.529
1.323
0.529
0.264
-2.911
-0.265
1.059
-0.794
-1.59
0.0
-0.265
1.59
1.059
0.265
0.265
0.529
-0.529
-0.265
-0.265
0.0
0.0
0.265
-0.265
-0.265
0.529
-0.265
0.529
-1.588
-1.855
1.855
0.0
-0.262
0.527
-0.53
0.265
0.0
0.0
0.265
-0.53
-0.265
0.795
1.059
0.794
0.529
-1.323
0.529
-1.323
0.0
0.794
0.0
0.265
-0.529
-0.265
0.529
-0.265
-0.529
1.059
0.0
0.529
0.529
-1.323
0.265
0.0
-0.529
1.323
0.793
0.529
-0.264
0.264
-0.529
1.057
0.264
-0.264
0.264
0.0
0.528
0.264
-0.264
0.264
1.056
1.055
-0.528
1.055
-0.527
1.055
0.0
0.527
0.0
0.0
0.527
-0.527
-2.109
0.264
0.0
0.0
-1.055
-2.377
1.849
0.0
1.583
0.264
0.0
0.791
1.317
-0.263
-1.318
-0.791
0.0
2.109
0.0
-1.449
-1.187
0.0
-0.528
1.583
-0.791
-0.528
-0.264
-1.848
0.264
-0.793
0.264
-0.264
0.264
-1.322
0.661
0.661
1.453
-1.453
0.528
0.0
-0.528
0.0
-0.529
-0.529
-0.529
0.264
0.264
0.529
0.529
0.0
0.264
-0.396
0.661
-0.793
1.321
0.264
1.056
-0.264
-0.396
-0.396
0.0
0.0
-1.321
0.528
-0.132
1.98
-0.04
0.567
0.0
0.264
-0.264
-1.056
-0.792
-1.057
-0.793
0.264
0.0
0.132
0.132
0.528
0.0
-0.793
-0.132
-0.529
-1.455
-0.529
0.529
1.587
1.322
1.056
-1.321
-0.793
0.264
1.585
1.979
-2.772
-0.793
-1.322
1.851
1.057
1.584
1.319
0.0
-0.527
-0.264
-0.264
-1.056
-0.528
0.792
0.264
-0.528
0.264
-1.056
-0.528
-0.793
0.0
0.0
-0.264
0.0
0.793
0.528
1.056
1.319
-1.583
-0.528
-0.528
0.264
-0.528
0.0
-1.322
-0.264
0.0
0.264
-2.911
0.0
1.059
-0.265
0.529
-0.529
0.265
0.0
0.0
-1.059
0.794
-0.265
0.529
-1.324
-1.06
-0.53
0.53
0.795
-2.121
-0.265
0.265
-0.265
0.0
0.0
0.0
-1.593
0.266
-0.266
0.531
0.0
-1.062
0.531
-0.266
-0.531
-0.531
0.531
-0.531
-0.797
0.0
0.532
0.0
0.266
0.797
-1.595
-0.532
0.0
1.329
0.531
0.797
0.0
-0.266
-0.531
0.0
0.0
-0.531
0.797
-0.266
1.328
13.486
2.369
-2.896
1.317
-1.317
-3.693
-1.321
2.64
0.0
1.319
-1.583
-1.848
1.32
0.0
-0.528
-0.264
1.056
1.319
1.055
1.317
-1.054
0.263
0.0
-0.553
0.29
0.263
-0.527
0.0
0.0
-0.791
0.0
-0.527
0.0
1.845
0.263
1.317
0.0
0.0
0.526
-0.79
-0.263
-0.79
1.053
-0.79
1.053
0.526
-0.79
0.263
-0.527
1.579
1.052
-0.789
-0.526
0.0
0.0
-0.263
-0.526
-0.263
0.263
1.053
0.263
0.263
-2.105
-0.79
0.527
0.527
0.0
-0.79
0.79
-0.79
0.263
-1.317
-2.638
1.056
1.318
-0.527
0.0
0.264
-0.264
0.791
0.0
0.79
-0.263
0.0
-0.263
-0.264
0.0
-0.527
0.264
0.527
0.527
-0.263
0.0
0.79
0.527
-0.263
-0.527
-0.79
-0.527
-0.264
0.264
0.0
0.0
-0.264
0.0
-0.527
0.264
0.264
0.264
0.791
-0.527
0.527
0.527
-0.263
0.263
0.0
-0.263
0.263
-0.263
0.263
-0.263
0.0
-0.263
0.0
0.0
-1.845
0.527
-0.527
-0.528
-1.056
0.264
-0.528
-0.264
1.848
-0.264
0.264
0.0
0.528
-0.264
3.425
-1.58
0.263
0.527
0.263
0.263
0.79
1.578
0.0
0.0
-0.263
-1.315
0.263
0.526
0.0
-1.579
-0.263
0.658
-0.132
0.0
-0.527
0.263
0.263
-0.263
0.0
0.0
-0.263
-0.263
0.527
0.263
0.0
0.263
0.0
0.526
0.263
0.0
0.0
-0.263
0.0
-0.526
0.789
0.789
-0.263
0.263
0.0
0.263
0.0
0.0
0.263
0.0
0.263
-0.263
0.263
-0.263
0.0
-0.526
0.526
-0.526
0.0
0.263
0.0
0.0
0.263
0.0
0.0
0.0
-0.263
0.263
0.263
-0.526
0.0
-0.263
-1.052
1.052
0.263
0.0
0.263
-1.052
-0.526
0.0
0.263
0.0
1.052
0.263
0.263
-0.263
0.526
-0.526
0.263
-0.263
0.0
-0.263
0.526
0.0
0.788
0.263
0.263
-0.788
0.0
-0.526
0.788
-0.263
0.0
0.263
-0.263
0.0
-0.263
-0.263
-0.263
-1.052
0.263
-0.263
-0.526
0.0
0.0
-1.053
0.263
-0.527
0.263
-0.261
0.261
0.0
0.0
-0.263
0.0
-0.79
-0.527
1.317
3.157
-0.263
-0.657
0.657
-0.526
-1.315
1.578
0.263
0.263
-1.315
-0.789
0.0
-0.526
-0.79
-0.263
0.263
0.0
2.105
-1.052
-2.37
0.527
-0.263
0.0
-0.264
0.0
-0.264
-0.527
0.791
0.79
-1.054
-0.527
-0.264
-0.264
0.791
0.0
-0.264
0.791
0.79
0.527
-1.054
-0.264
0.0
-0.264
-0.527
0.264
-0.264
0.264
0.0
0.0
-1.055
1.318
1.844
-0.79
0.79
-0.527
1.053
-1.053
0.0
1.58
2.892
-0.525
-0.789
0.526
1.314
-0.263
0.263
0.0
0.0
-0.525
0.0
0.525
0.0
0.0
0.263
-1.313
-0.789
0.526
0.0
1.314
0.525
0.263
0.525
2.098
0.786
0.262
0.262
0.262
-0.262
0.262
-0.262
0.0
-0.524
-0.786
0.786
0.262
0.262
0.262
-0.262
0.786
0.0
1.308
2.091
1.045
-0.783
-0.261
0.0
0.0
-0.261
0.261
0.261
0.261
0.0
-0.522
0.0
0.0
0.0
0.522
-0.522
-0.261
-1.307
0.0
-0.262
-1.57
-1.309
1.833
0.523
-1.57
-0.524
-1.31
-0.787
-0.262
1.573
2.88
-1.309
0.785
-0.523
-1.571
1.179
0.131
0.524
-1.047
0.0
0.0
0.262
0.785
0.523
0.262
0.785
0.523
1.307
-0.261
-0.523
-1.569
-1.047
2.093
0.261
0.523
-0.784
-0.261
-1.569
-0.785
0.0
1.832
-1.308
1.57
0.523
0.288
-0.549
1.045
-0.261
-0.523
0.0
0.261
-0.261
-0.261
1.307
0.522
0.261
-0.261
0.0
-1.306
0.784
1.306
0.261
0.0
0.261
0.0
0.261
-0.261
0.0
-0.261
-2.089
0.261
2.089
-0.522
0.261
0.261
1.044
0.0
-0.261
0.261
0.782
0.521
0.0
-0.782
-0.782
1.043
0.521
0.521
-1.042
-0.261
0.261
1.563
-0.26
-0.521
-0.521
0.0
1.042
-0.521
0.261
0.521
-1.042
0.0
-0.261
0.0
-0.782
0.782
1.042
-0.261
0.261
-0.521
-0.521
1.042
0.26
0.0
-0.26
0.0
-0.261
0.261
0.0
-0.521
0.0
0.13
0.13
-0.261
0.521
-0.261
0.0
0.261
0.26
-0.782
0.782
0.26
-0.26
-1.563
0.521
0.261
-0.782
0.0
0.782
-0.261
0.261
-0.521
0.261
-0.782
0.0
0.521
0.0
1.042
1.042
0.521
0.781
-0.26
-0.26
-0.26
-0.26
-1.302
0.26
0.521
0.781
-0.26
-0.26
-0.26
-1.302
0.521
0.0
-1.042
-1.826
1.043
0.0
0.0
-0.261
0.261
0.521
1.042
-0.521
0.0
0.261
0.261
0.261
-0.782
1.042
-0.26
0.0
-0.208
0.208
-0.521
0.261
0.521
-0.521
0.0
0.0
0.261
0.0
-0.261
-0.261
0.782
-0.495
-0.026
-0.521
-0.495
1.537
0.0
0.26
-0.26
0.0
0.521
-0.208
0.989
-0.26
0.0
-0.26
-0.521
0.0
0.0
0.0
0.0
-0.26
-0.521
0.521
0.0
0.0
0.521
-1.302
0.313
0.99
0.0
0.521
-0.521
-0.26
1.041
-0.521
-0.26
0.26
-0.26
-0.26
0.521
-0.26
0.26
0.781
0.0
0.78
0.52
-0.52
-0.78
-0.781
-0.26
0.0
0.26
0.781
0.0
0.0
-0.26
0.0
0.26
-0.521
0.0
1.821
0.52
-1.3
-0.52
0.26
-0.26
0.26
-1.301
0.0
0.781
0.0
0.26
0.0
0.52
0.0
0.26
-0.26
-0.781
0.52
0.78
0.52
-0.52
-0.26
0.26
-0.26
0.0
0.0
0.0
0.52
-0.26
0.78
0.26
-0.26
-0.52
0.26
-0.26
0.78
0.26
-0.26
0.52
0.779
-0.26
0.519
-0.26
0.779
-0.26
0.0
0.26
0.519
0.0
-0.779
-0.26
0.0
0.26
-0.26
0.0
-1.039
0.26
-0.52
1.039
0.26
0.26
0.0
0.0
-0.26
-0.779
0.26
-0.26
0.26
0.519
0.26
-0.26
0.0
1.298
-0.519
0.0
-0.26
1.038
-0.259
-1.298
-0.26
-0.26
-1.299
0.26
0.0
0.0
0.52
0.0
1.299
-0.26
0.0
0.519
0.519
0.259
0.259
-0.571
-0.208
0.519
-0.519
0.26
-0.26
0.0
-1.298
0.519
-0.519
0.483
-1.003
-0.52
-0.26
-1.56
-1.301
-0.26
0.0
-0.521
0.781
-0.521
0.0
0.0
-0.521
0.026
-0.547
-1.304
-1.305
0.0
0.783
-0.522
0.0
-0.783
0.261
-0.131
0.392
-0.783
-0.261
-1.045
15.35
-2.851
0.259
-1.817
-2.859
1.3
0.78
0.0
0.519
-1.559
3.116
-0.779
-0.519
-1.039
-0.26
0.0
0.0
0.26
0.779
-1.039
0.52
1.039
-2.078
-0.26
-0.26
0.0
-0.52
-1.301
-0.521
1.041
0.52
-1.822
0.0
1.041
-0.781
1.041
-1.823
0.0
0.26
1.042
0.781
-0.52
-1.041
0.26
-0.781
1.823
-0.521
0.781
0.78
-1.041
-1.562
0.0
-0.782
0.521
0.521
0.312
0.729
-1.302
1.562
1.041
-0.26
0.26
0.0
0.52
0.78
0.26
-0.26
-0.26
1.039
-0.779
0.26
0.52
0.519
0.0
-0.519
0.519
1.557
-0.778
0.26
0.259
-0.779
-1.298
-1.819
1.819
-0.26
1.299
-0.519
-0.519
-0.26
0.026
0.234
0.519
-0.519
0.519
0.0
2.076
-0.778
0.519
-1.557
-0.779
-0.26
0.0
0.26
-0.26
1.299
1.038
-0.519
0.26
1.556
0.259
-1.037
-0.259
1.037
-0.519
0.778
-0.259
0.518
0.0
0.518
-1.037
-2.075
-0.26
0.779
-0.779
0.0
0.26
0.0
-1.039
-0.779
0.0
-0.26
0.0
1.559
1.557
-1.038
-0.519
0.779
0.26
0.259
0.0
-0.259
-1.298
0.519
-1.558
-0.78
1.04
0.779
-0.26
0.26
-0.26
0.0
-0.52
-1.56
-0.78
0.52
0.52
-0.78
0.0
-0.26
0.0
-0.26
0.78
0.52
-1.561
-0.781
0.0
0.26
0.0
-1.563
0.0
1.302
-0.781
0.521
0.0
-1.042
0.521
-1.3
-0.785
1.043
-2.348
0.0
-1.306
-0.784
-0.523
1.307
0.522
0.522
-0.522
0.261
0.104
0.157
0.522
-0.261
-1.828
0.523
-1.045
-0.784
0.0
0.261
-1.046
0.262
-0.785
-0.785
0.785
-0.523
-0.262
2.093
1.568
-0.261
0.0
-0.784
-0.784
0.262
1.046
-0.261
0.523
0.0
0.261
-0.523
0.261
-0.261
0.261
0.261
0.0
0.0
-0.261
0.523
0.783
-0.783
0.0
-0.784
-1.83
-0.523
1.831
0.261
-0.261
0.0
-1.046
-0.262
0.0
0.0
-1.047
0.0
2.093
1.307
0.0
0.261
0.0
-1.307
-0.784
0.523
0.261
-0.523
0.784
-1.046
-0.262
0.785
0.0
-2.355
0.0
2.616
0.261
-2.878
-0.524
-0.786
0.786
1.047
-0.262
-0.262
0.262
-0.524
-1.048
0.0
0.0
1.833
-0.785
0.785
0.523
0.785
-0.523
-1.832
0.0
0.524
-0.524
-0.524
0.262
-0.262
0.262
-0.524
0.0
0.524
0.524
-0.786
0.786
-1.048
-0.262
0.0
1.048
-0.524
0.262
0.0
-0.524
-0.262
0.524
-0.262
0.262
0.0
0.262
-0.524
-0.262
-1.049
-0.262
1.311
1.048
-1.048
-0.524
-0.524
0.262
0.0
0.262
-0.262
0.524
-0.262
0.262
-0.262
0.0
0.524
0.262
-0.262
0.524
-0.524
0.262
0.524
-0.262
-0.524
0.262
0.0
0.262
2.618
0.0
-1.308
1.308
-2.094
1.571
0.0
0.523
-0.262
-0.523
-0.523
-0.524
0.0
-0.262
0.0
-0.262
0.0
0.0
0.0
0.262
-0.262
0.524
0.785
-0.262
-0.786
-0.786
0.0
-0.524
0.262
-0.262
-0.262
-0.524
0.262
0.786
0.262
0.0
0.0
-0.262
0.262
-1.311
0.0
-0.262
0.262
1.573
-0.524
-0.262
-1.311
3.668
-1.571
-0.786
0.0
-1.836
2.622
-0.786
1.048
-1.572
-0.787
-1.05
0.262
-0.262
-0.525
-0.525
0.0
0.263
2.624
0.0
-1.574
0.787
0.525
-0.525
0.0
0.525
-3.15
2.1
-0.262
0.0
0.0
-1.05
1.05
1.312
-0.262
0.0
0.262
0.0
0.262
-0.262
0.786
-0.262
-0.262
-1.311
0.525
0.0
1.049
-0.524
-0.262
-0.525
-1.05
-0.788
-0.788
-0.526
0.526
0.788
0.263
-0.263
-0.263
0.525
-0.525
-0.263
0.525
0.0
0.263
0.525
1.05
0.525
-0.525
-0.525
-1.313
-0.263
0.263
-0.263
0.0
0.0
-0.525
0.0
0.0
-0.263
-1.84
-1.053
1.053
-0.526
0.263
0.263
-0.789
0.789
0.526
0.526
-0.789
1.315
1.839
-0.263
-0.263
-1.051
0.525
1.575
0.262
0.0
-0.525
-0.788
-0.263
0.263
0.0
-1.839
0.526
0.0
-1.315
0.526
0.0
-0.263
2.89
-0.263
0.263
0.525
-1.05
-1.576
1.576
-1.576
0.526
-0.263
-0.526
0.0
0.0
1.051
1.051
0.788
-0.262
-0.263
0.525
-0.788
0.263
-0.525
-0.525
-0.788
0.0
-1.052
0.526
-0.263
-0.789
0.263
0.0
0.0
0.0
0.263
-0.789
-0.789
0.263
0.0
-1.053
0.263
-0.263
0.263
-0.263
0.0
0.0
-0.263
0.263
-1.054
0.0
-1.054
0.264
-0.791
0.0
-0.528
0.0
-1.056
1.056
-0.264
-0.528
-2.642
-0.264
-0.793
0.265
0.264
0.264
0.793
-0.529
-0.264
-0.793
-0.529
-0.265
0.265
0.0
0.265
0.794
1.322
1.849
-0.792
0.264
-1.585
0.793
0.264
-0.264
-0.793
0.0
-0.264
-0.264
0.0
-0.529
0.264
-1.058
0.0
0.0
0.0
-0.265
0.0
0.529
-1.588
0.529
0.0
0.0
-0.506
-1.348
0.265
-0.795
1.59
0.794
0.265
1.058
-0.265
-0.529
0.0
-0.265
-0.794
0.0
-1.589
-1.326
-0.531
0.0
0.0
0.531
0.0
-0.796
0.531
-1.327
0.796
0.0
0.265
0.796
1.325
-0.265
0.265
0.53
1.853
-1.324
0.53
-0.265
1.059
0.0
-0.794
1.323
-0.529
-1.059
0.794
0.0
-0.265
0.529
-0.529
-0.265
-0.265
0.794
1.058
-0.794
0.265
0.529
1.85
-1.586
0.264
0.529
-0.264
0.793
-0.529
-0.793
-0.794
0.0
0.0
0.265
0.529
0.264
0.264
0.529
-0.793
0.0
0.0
-0.264
0.0
-0.794
0.794
0.0
0.0
-0.264
0.0
-0.265
-1.588
0.503
0.026
-0.265
1.323
0.265
0.0
-1.852
0.529
0.794
0.794
-0.264
0.264
0.0
-0.794
0.794
-0.794
0.529
0.0
0.264
0.529
-0.529
0.264
-0.264
0.264
-0.529
0.0
-0.265
-0.265
0.794
0.0
0.529
1.057
0.264
0.264
0.0
-1.321
-0.264
-0.264
0.529
0.264
-1.057
1.057
-0.529
-0.529
-0.529
0.529
-0.264
0.264
-1.058
-0.529
-1.854
-0.265
1.06
1.588
-0.529
-1.324
-0.901
2.49
-0.265
-0.265
0.0
-0.265
0.794
0.794
-2.118
0.0
0.265
1.324
-0.265
-0.529
0.0
0.0
-0.53
0.53
0.794
0.265
0.529
-0.265
0.265
-0.794
-0.265
-0.265
0.265
-1.324
0.0
1.054
-0.789
0.265
-0.265
0.0
-0.53
-0.265
-0.265
0.0
8.986
0.264
-0.264
0.0
-0.264
-0.527
0.264
0.791
0.264
1.317
-1.054
-0.527
0.0
0.527
0.79
-0.263
0.527
0.263
-0.527
0.0
-0.263
0.0
-0.527
-1.054
0.0
1.054
-0.263
1.054
0.263
0.263
1.316
0.263
0.0
-0.263
0.789
-0.526
-3.159
2.37
-0.263
-0.263
-0.263
0.526
0.0
0.526
-0.526
0.263
-0.263
0.0
-0.526
-0.263
0.0
-0.263
-0.527
0.263
-0.527
0.79
0.263
0.0
-0.527
-0.263
0.527
0.79
0.0
1.316
0.526
-1.578
-0.263
-0.263
-0.263
0.0
0.263
0.263
-0.263
0.526
-0.526
-1.053
0.0
0.0
0.79
0.263
1.053
0.0
0.263
0.526
0.789
0.263
-0.263
0.0
0.0
-0.789
-1.052
1.052
-0.526
1.315
0.788
0.525
0.525
-1.051
0.263
0.788
-0.263
0.788
-0.263
0.263
0.525
-0.262
0.0
0.787
-0.787
0.262
0.262
0.262
0.525
0.262
0.0
0.786
0.262
-0.262
0.262
0.0
0.0
-1.049
0.786
0.0
0.262
-0.262
1.048
0.0
-0.262
-1.048
-0.262
0.262
0.0
-0.787
-1.574
0.262
0.0
0.525
0.525
0.787
0.786
0.262
-0.262
0.0
0.262
-1.311
0.262
0.262
-1.049
0.0
0.262
0.524
0.262
0.262
-1.049
0.787
0.262
0.262
0.0
0.0
0.0
0.524
-0.524
0.524
0.0
-0.262
0.524
-1.048
0.786
0.262
-0.262
-0.524
-1.049
0.524
0.262
0.524
0.262
0.0
0.262
0.0
-0.524
-0.262
0.0
0.262
0.0
0.0
-0.225
0.225
0.0
0.262
0.262
0.0
0.0
-0.786
-0.031
0.293
0.0
0.524
-0.262
0.0
-0.262
-0.524
-0.786
0.0
-0.262
-1.049
0.0
-1.313
0.525
-0.263
1.05
0.0
0.787
-0.262
0.787
0.0
-0.525
0.262
0.0
-0.262
0.262
-0.262
1.049
0.262
-0.262
-1.049
0.0
0.0
0.525
0.262
-0.262
0.262
-0.262
0.262
-0.262
0.524
0.262
-0.524
0.0
-0.262
0.262
-0.262
0.524
-0.787
0.262
0.262
-0.262
0.262
-0.524
0.0
-0.787
0.525
0.787
0.0
-0.262
-0.262
0.0
0.262
0.524
-0.262
0.262
-1.311
0.787
-0.525
0.262
0.262
0.0
1.311
0.262
-0.487
0.749
0.524
0.0
-0.262
-1.572
0.262
-0.524
0.0
-0.262
0.786
-0.524
-0.262
0.524
0.0
-0.262
-2.099
-3.153
-1.579
2.367
1.576
1.575
-2.1
0.0
1.313
0.262
0.787
-0.787
0.0
0.787
0.787
0.262
-0.524
-0.262
0.262
0.0
0.787
-0.262
0.262
0.262
-0.524
0.786
-1.049
0.786
-0.786
-0.525
0.525
0.262
-0.262
-0.262
0.262
0.262
-0.262
0.0
0.0
0.0
-0.262
-0.262
1.311
-0.524
-1.574
1.348
-0.037
0.262
0.262
-0.262
0.262
0.0
0.524
0.0
-0.524
0.0
0.0
-0.262
-0.262
-0.262
-0.262
0.0
-0.262
-0.262
-0.262
0.0
0.525
0.525
-0.262
0.262
0.0
-0.262
-0.525
-0.525
-0.788
0.525
0.0
-0.263
-0.263
-1.051
-0.526
-0.263
0.0
0.079
-0.079
-0.789
0.263
-0.263
-1.579
-0.527
-0.79
-0.263
0.263
0.527
-0.263
-0.527
0.0
0.263
-0.79
0.527
0.263
0.263
0.527
0.79
2.893
8.649
-0.261
-1.046
-1.047
-0.524
-0.262
-0.524
-0.262
0.0
0.524
2.094
0.262
0.0
-0.262
0.0
0.785
1.568
0.0
2.089
-0.261
0.522
0.783
0.521
0.521
1.042
0.26
-0.26
0.26
-0.521
-0.521
-0.261
0.0
0.0
-0.261
0.782
0.0
0.261
1.302
1.821
-1.04
0.0
-0.52
0.781
0.0
0.26
0.0
0.26
0.0
0.0
0.52
0.52
-0.26
-0.52
0.78
1.039
0.519
0.26
0.779
-0.779
-0.26
0.26
0.26
-0.26
1.816
-1.038
-0.779
-2.858
0.26
0.01
-1.308
0.518
0.26
-0.78
-0.26
-0.521
1.561
1.82
1.299
-0.26
0.0
0.0
-1.299
-1.56
0.52
-1.301
1.041
0.26
0.0
0.0
1.3
1.299
0.26
0.779
-0.779
0.0
-2.078
1.559
0.519
-0.26
-0.26
0.519
-0.26
0.0
0.26
-0.519
-0.26
-1.039
-1.04
2.079
0.26
0.0
-0.779
0.234
0.766
-0.221
0.519
-0.26
-0.062
0.062
-0.779
0.0
0.0
0.26
-0.26
0.0
-0.26
-0.26
0.26
0.0
-1.559
-2.081
0.0
-0.26
0.26
0.521
0.0
0.26
-0.521
-0.781
-0.521
-0.49
0.229
0.261
-0.261
0.261
0.26
-0.26
0.26
0.0
0.26
-0.521
0.521
-0.26
0.26
-0.26
0.26
0.0
0.521
0.781
0.0
0.78
0.26
-0.26
-0.78
-0.781
-0.781
-0.521
0.261
-0.261
-0.521
0.0
-0.261
-0.261
0.521
0.521
-0.521
0.782
0.0
0.521
-1.042
0.782
-0.782
0.261
-0.261
0.0
-0.521
0.261
0.0
-0.261
0.261
0.0
0.0
0.0
0.0
0.261
0.0
0.521
-0.261
0.261
0.0
0.26
0.26
0.26
0.26
0.0
-0.26
1.041
-1.041
0.781
-0.521
0.26
0.0
0.0
0.26
0.0
-0.521
0.0
0.0
0.26
-1.042
0.521
0.0
0.521
0.26
0.26
-1.302
1.041
0.0
0.0
0.52
0.78
0.26
-0.26
-0.26
0.0
0.26
0.0
0.26
0.0
0.0
0.78
0.26
0.26
0.26
-0.26
0.0
0.52
-0.52
-0.52
-0.52
-0.52
0.0
0.26
-0.26
0.0
-1.301
-1.041
1.302
0.26
0.0
0.0
0.26
-0.52
0.52
0.0
0.26
0.26
-0.26
0.26
0.0
-0.26
0.0
-0.26
1.56
0.52
-1.3
0.52
0.0
0.0
0.0
-0.52
-1.04
0.78
-0.52
0.0
-0.52
-0.26
0.52
-0.26
0.0
-0.521
-0.26
-0.26
-0.26
0.0
0.521
-0.521
0.0
0.0
-0.26
-0.26
0.26
-0.26
0.0
1.302
-0.26
-0.781
0.0
-0.26
0.521
0.521
-1.042
0.26
-0.521
-0.261
0.261
0.521
0.0
-0.26
0.0
0.26
-0.26
0.521
0.521
0.26
-0.781
0.521
0.0
-1.563
0.261
0.0
0.0
0.261
-0.261
0.261
0.0
0.0
0.781
-0.26
-0.26
0.0
-0.521
0.261
0.26
-0.26
0.521
-0.26
-0.26
-0.521
0.261
-0.261
-0.782
-0.521
0.521
0.521
0.0
-0.261
-0.521
0.521
0.0
-0.261
-0.261
-0.261
-0.783
0.0
0.783
0.521
1.303
0.26
-0.26
0.26
-0.26
0.0
0.0
-1.042
0.0
0.261
-0.521
0.261
0.0
0.0
0.261
-0.261
-0.521
-0.261
0.0
0.521
0.261
0.0
2.344
-0.521
-0.521
0.521
1.822
0.52
-1.301
-1.041
1.562
-1.041
0.521
2.6
-0.26
0.26
-0.78
-0.52
-0.26
0.52
0.26
-0.26
0.26
0.0
-0.78
0.26
1.04
1.558
-0.779
0.26
0.0
-0.779
1.039
0.519
-1.818
0.0
1.039
0.0
-1.299
0.26
-0.78
-1.821
0.26
-0.039
-0.221
2.341
2.078
0.0
-0.26
0.26
-0.26
0.26
-0.779
-1.039
-0.52
-0.26
0.0
0.26
-0.52
-0.182
0.182
0.0
-0.26
0.26
0.0
-0.26
0.26
-0.26
0.0
-0.52
0.0
0.52
0.26
-0.26
-0.52
-0.52
0.52
0.26
0.26
0.26
-0.26
0.26
0.52
0.0
0.26
0.078
-0.078
0.0
-0.78
0.0
0.52
-0.52
0.0
0.0
-0.78
0.26
0.52
-0.52
-0.26
-0.718
0.198
-0.521
0.0
0.781
0.26
-1.041
0.26
0.26
0.52
0.0
-1.041
0.521
0.0
0.0
-1.041
0.0
0.0
0.0
0.0
0.781
0.52
0.0
0.26
-0.52
0.52
0.78
-0.52
-0.26
0.0
-0.781
0.26
0.0
0.0
-0.26
-0.26
0.521
0.0
0.0
0.0
-0.521
-0.26
-0.26
0.26
0.781
-1.302
0.0
1.041
-0.781
0.781
-0.427
0.167
-0.26
0.26
-0.26
0.26
0.26
-0.521
-0.26
0.0
0.0
0.26
0.26
0.0
0.521
0.0
0.489
-0.489
0.26
0.0
-0.26
0.0
-0.521
-0.26
-0.521
-0.26
-0.521
0.521
-0.782
1.042
0.0
0.26
0.781
0.781
0.0
0.0
-1.041
-0.781
0.0
0.521
0.0
1.561
-0.26
1.3
-0.52
-1.04
-0.52
-0.26
1.561
-0.26
-0.26
-0.781
-0.781
0.521
0.0
0.26
0.0
0.26
0.78
-0.26
0.0
-0.52
0.52
-0.52
0.26
-0.52
0.0
0.26
-0.26
-1.302
1.042
0.26
-1.302
0.781
0.26
-0.26
-0.521
-0.781
0.521
-0.26
0.26
-0.26
0.521
-0.26
-0.26
0.26
0.0
0.781
0.0
0.0
-1.042
0.0
0.26
0.26
-0.26
0.0
-0.26
0.26
0.26
-0.26
0.0
-1.042
0.261
0.782
-0.26
-1.303
1.563
0.0
0.0
0.26
-0.26
-0.26
0.26
-1.042
0.521
0.521
-0.782
0.782
-0.521
-0.782
0.0
-0.104
0.104
0.782
-0.261
0.261
-0.261
0.0
0.261
-0.521
0.261
0.261
-0.782
-0.261
0.261
0.261
-0.261
0.519
0.263
0.261
0.26
0.0
-0.521
-0.782
0.521
-0.261
0.521
0.0
-0.261
-0.521
0.261
0.0
0.0
0.261
0.0
-0.261
0.261
-0.521
1.042
0.0
0.0
0.26
-0.521
0.0
0.0
0.521
-0.26
-0.521
0.782
0.26
0.0
-0.26
-0.26
0.0
-0.521
0.261
0.261
-0.261
0.261
-0.521
0.0
-0.261
0.261
0.261
0.261
0.26
-0.521
0.0
0.0
0.261
-1.042
0.261
-0.261
0.261
-0.261
0.261
-0.261
0.261
0.0
0.0
0.0
0.0
0.0
-0.261
0.0
0.261
0.0
0.0
0.0
-0.261
1.042
1.823
-0.26
-0.26
0.26
0.26
0.0
0.0
0.0
0.0
0.0
-0.26
0.26
-0.26
1.561
-0.78
0.0
-0.26
0.52
0.26
0.0
-1.301
0.0
0.26
1.041
-0.52
0.26
0.26
0.0
0.0
0.0
0.0
0.0
3.118
0.779
0.519
0.0
1.556
1.036
-1.555
0.0
-0.519
-0.778
0.778
0.259
0.259
-0.778
-0.259
0.259
0.778
0.0
-0.259
0.259
-2.075
-0.519
-1.818
0.0
-0.78
1.3
-1.04
-0.52
1.819
0.779
-0.26
-0.26
-0.26
-1.819
0.26
-1.561
-1.562
2.343
-0.52
0.52
0.52
0.0
-0.52
0.13
0.39
0.0
0.26
0.0
0.52
1.039
0.779
-1.039
-1.82
1.56
-1.04
-0.52
-1.301
0.521
-0.521
0.0
0.0
0.521
0.26
-1.301
-0.781
0.0
-0.521
0.521
1.042
0.781
0.0
-1.562
0.26
0.781
-0.26
-0.781
0.781
0.26
-0.26
-0.521
-0.781
0.781
0.521
1.301
0.26
-0.26
-0.52
0.52
0.26
0.0
-0.52
0.26
0.78
-0.26
-0.26
0.26
0.26
1.04
0.0
2.337
0.259
0.259
-0.778
-0.26
-0.26
-2.078
-0.26
0.52
0.52
1.818
-1.039
0.519
0.519
0.778
-1.038
0.519
-0.779
-0.779
0.779
0.779
0.519
-0.259
-0.259
0.519
1.037
0.0
0.259
-0.259
0.518
0.518
-0.778
-0.259
-1.297
-1.038
0.779
0.0
0.519
-3.376
1.819
-0.26
-0.26
-0.26
0.519
-0.26
0.519
-0.519
0.26
0.26
0.779
0.26
0.519
1.297
0.259
0.518
-0.259
-0.259
-0.518
-0.259
0.259
0.518
-1.296
1.296
-0.778
0.259
-0.778
-0.519
0.0
0.259
1.297
-0.778
-0.457
-0.062
0.0
0.0
0.259
0.0
0.778
0.259
-1.037
0.259
-0.519
-0.259
-0.259
0.0
0.778
-0.259
-0.259
0.259
1.037
0.0
0.0
0.518
0.259
-1.296
1.555
-0.778
-1.037
-1.297
-0.26
-0.26
0.519
0.0
-0.26
0.0
-0.519
0.0
-0.519
-0.26
-0.26
1.039
1.558
0.0
-0.519
0.519
0.519
-0.259
0.259
0.259
-1.297
0.26
1.038
0.0
-0.519
0.259
0.0
-2.076
0.26
1.236
-0.197
1.556
-1.037
-1.298
0.0
0.26
-0.26
1.298
-0.259
-0.519
0.0
-0.26
0.26
0.519
-0.259
-0.519
0.26
0.519
1.297
0.518
0.0
-0.259
0.259
0.0
-0.259
-0.259
0.0
-0.259
-0.259
0.0
0.0
0.0
-0.259
-0.259
0.0
-0.259
0.036
0.82
0.7
-0.259
0.0
0.0
-1.297
0.0
-1.298
0.519
-0.779
-1.299
0.78
0.519
0.519
-0.26
-0.26
1.817
0.0
-0.259
0.0
0.0
-1.298
0.0
0.26
-0.26
0.26
0.26
-0.519
0.0
-0.519
-0.779
-0.26
0.0
0.26
1.299
0.0
0.0
0.0
-0.26
0.0
0.0
0.26
0.0
0.0
0.26
0.26
0.26
-0.26
0.0
0.0
0.519
0.519
-0.519
0.259
-0.519
0.26
-0.519
0.0
-0.26
0.0
-1.039
-0.26
-0.26
-0.52
-0.26
0.26
-0.26
0.52
-0.52
0.52
-0.52
0.0
-0.26
0.0
0.0
0.0
0.78
-0.78
0.26
0.0
-0.78
0.52
-1.04
0.26
-0.26
0.78
-0.26
1.3
0.26
-0.26
0.0
-0.78
0.52
-0.78
-0.52
0.52
1.56
-0.52
-0.26
-0.26
-0.26
0.26
-0.52
0.0
-0.78
-1.301
1.041
0.26
-0.781
-0.521
0.781
0.26
0.26
-0.781
-0.26
0.0
-0.26
0.26
-0.26
-0.26
0.781
-0.521
-1.563
11.429
-3.888
0.597
1.219
-1.037
0.259
-0.519
1.037
-0.778
-0.519
-1.038
-0.26
0.0
1.298
-0.259
-0.259
0.519
0.0
0.0
1.297
-0.778
-0.519
0.519
0.0
0.0
0.259
0.259
-1.037
1.556
-0.518
1.037
-1.037
-1.037
1.037
0.259
0.259
-0.778
1.296
0.0
0.518
0.777
0.0
-0.259
0.0
0.259
-0.259
0.777
0.0
-0.777
-1.554
1.036
-1.296
0.259
0.0
0.596
0.44
0.0
0.518
0.259
0.259
0.0
0.259
0.0
0.0
0.518
1.552
0.0
-1.293
-1.035
1.035
-1.035
0.0
0.0
0.0
-0.259
0.0
0.518
0.0
0.0
-0.518
0.0
-0.259
0.518
0.259
-0.518
0.0
-0.777
0.518
0.259
0.0
-0.259
0.518
0.0
-0.259
0.518
0.0
-0.259
-0.621
0.104
-0.259
0.0
0.0
0.777
-0.259
0.0
0.0
-0.518
0.777
-0.259
-0.518
0.0
-1.295
1.554
0.0
0.518
-0.031
-0.746
-0.518
0.259
0.259
0.259
0.0
0.0
0.518
0.0
1.294
0.0
-0.44
1.216
0.259
-0.259
0.517
-0.517
0.0
0.0
0.517
1.034
-0.517
0.258
-0.775
1.55
-1.033
-1.034
-0.197
1.489
-0.258
-0.258
-1.551
0.517
-1.552
1.294
0.776
1.809
0.258
-1.808
0.258
0.0
-0.258
0.258
0.0
0.258
-0.258
-0.258
0.258
0.0
0.0
-1.034
0.259
-1.811
-0.518
0.259
-0.518
-0.259
0.518
-0.518
0.518
0.518
1.811
0.776
-0.258
-0.259
0.259
-1.034
0.776
-0.259
0.0
0.0
-0.776
-1.035
0.259
0.518
0.517
0.776
-0.259
0.0
-0.517
-0.259
0.0
-0.259
0.323
0.194
0.0
0.517
-0.259
-0.259
0.0
0.0
0.0
0.259
0.0
0.0
0.0
0.259
0.776
-0.517
-0.776
-0.259
0.0
0.0
-0.517
-0.259
0.518
-0.259
-0.518
-0.518
0.259
-0.518
0.0
0.0
0.777
0.259
0.518
-0.259
-1.294
1.294
0.517
-0.259
0.0
0.0
0.0
0.259
0.0
0.259
0.0
0.0
0.0
-0.259
0.259
0.0
0.0
0.0
0.0
0.0
-0.259
-0.259
-0.259
-0.259
0.518
-0.518
0.259
0.0
-1.035
0.259
0.0
-0.259
-0.259
0.518
0.259
-0.259
-0.777
1.812
-0.518
0.259
1.035
-0.776
0.259
0.0
-0.776
-0.259
0.776
-0.259
-0.259
-0.259
0.518
-0.518
1.035
0.0
0.0
0.0
-1.294
1.294
0.517
0.517
0.259
-0.259
0.0
-0.776
-0.026
0.284
0.0
-0.517
0.0
-0.259
0.259
0.259
-0.259
-0.259
-0.259
0.259
-0.776
1.035
-1.035
-0.777
1.036
-0.259
0.0
0.0
0.0
-0.259
0.0
0.0
-0.259
-0.259
-0.518
0.518
0.0
0.259
-0.259
0.518
0.0
-0.518
0.0
0.518
-0.259
0.518
0.0
-0.518
0.259
-0.259
0.0
0.0
0.259
0.0
-0.259
-0.259
-0.259
0.259
-0.518
0.0
0.0
0.0
0.259
-0.259
-0.259
0.259
0.0
0.0
-0.259
-1.037
0.0
0.518
-1.037
-0.259
0.0
0.259
0.0
0.0
-0.259
-0.778
0.0
-0.519
0.26
-0.519
-0.26
-0.26
-1.299
-0.52
-1.04
0.0
0.26
-0.26
0.26
0.78
-0.78
-0.78
-0.781
-0.781
-0.781
0.521
-0.782
2.344
1.041
0.0
-1.041
0.26
-0.26
-0.468
0.468
-0.521
0.0
0.26
-0.781
-0.26
0.0
0.0
-0.26
-0.26
0.0
0.26
0.0
0.0
0.0
-2.346
0.782
1.042
0.261
0.521
0.0
-0.26
0.26
0.0
-0.26
0.078
0.182
0.0
0.0
-0.26
0.781
-0.781
-0.782
0.0
0.261
0.261
0.0
0.521
0.781
0.26
-0.26
-0.521
0.521
0.0
-0.469
-0.312
-0.26
-1.042
0.0
1.303
-0.521
0.0
0.0
-0.261
-1.042
-0.521
0.0
-1.304
-0.783
0.0
0.261
-1.045
-0.523
-0.261
-0.366
-0.68
-1.046
-0.262
-0.785
0.524
0.262
0.523
0.262
-1.047
-0.262
0.0
-1.309
0.262
-0.524
0.786
1.047
0.523
1.831
0.0
-0.523
-0.523
-0.366
0.628
-0.262
-1.57
0.0
0.785
0.523
-0.785
-0.262
-0.524
0.262
-0.262
0.785
-0.262
0.785
-0.262
0.0
-0.262
0.262
1.046
-1.046
0.262
0.0
-0.262
0.262
0.0
-0.262
-0.523
-0.524
0.262
-0.262
0.0
0.0
0.0
-0.262
-0.262
0.262
0.262
0.0
0.0
0.0
0.0
-0.262
0.0
-0.262
-0.524
0.524
0.0
0.262
0.0
0.524
0.262
-0.262
-0.786
0.0
0.524
0.0
0.0
0.0
0.0
-0.262
0.0
-0.262
-0.524
0.0
0.0
0.0
0.0
-0.524
0.0
0.0
0.0
0.0
0.262
-0.262
0.0
0.262
-0.524
0.262
0.0
0.0
-0.524
0.262
0.0
0.262
0.262
-0.262
0.0
-0.262
0.262
0.0
0.0
0.262
0.0
-0.524
0.524
-0.524
0.0
-0.262
-0.262
0.0
0.0
0.262
0.0
0.262
-0.524
0.524
0.0
0.0
0.524
-0.262
0.0
-0.262
0.0
0.0
-0.262
-0.524
0.0
0.0
0.524
0.0
0.262
0.0
0.262
-0.262
0.0
-0.262
0.262
0.0
0.0
0.0
0.262
0.0
0.0
0.0
0.262
0.0
-0.262
0.524
0.0
0.262
-1.048
0.0
-0.262
-0.262
0.0
-0.262
0.524
0.262
-0.262
0.262
0.262
-0.262
0.0
0.786
1.309
0.523
0.523
-0.262
-0.523
-0.524
-0.262
-1.048
0.0
-0.524
0.0
0.262
0.262
0.262
0.0
0.0
-0.524
0.262
-0.262
-0.786
0.0
0.262
-1.311
1.049
1.048
1.31
0.0
-1.048
0.0
0.262
-0.524
0.0
0.524
0.262
-0.786
0.0
-1.048
0.786
0.262
0.0
-0.524
0.524
0.524
1.047
0.523
-1.571
-0.262
1.309
0.262
-1.047
0.524
0.0
-0.524
0.0
1.309
0.0
-0.785
-1.048
0.262
-0.262
1.309
0.0
-0.262
0.262
0.262
0.262
0.262
0.262
1.046
1.045
-0.784
0.0
-0.523
-0.523
0.262
0.0
-0.523
1.308
-0.261
-0.261
0.261
-0.785
-0.523
0.785
-0.262
1.046
0.0
-0.261
-1.046
0.523
0.523
0.523
-0.784
0.261
0.261
0.0
-0.261
0.261
0.0
0.0
-0.784
0.784
-0.523
0.261
-0.785
-1.047
0.262
-0.262
0.262
-0.523
0.225
0.298
0.523
-0.262
1.308
-0.261
1.046
0.523
1.045
0.522
-0.522
-1.045
-1.045
-1.046
-1.047
-0.524
0.0
-0.262
-0.524
-0.524
0.0
-0.262
-0.524
0.419
-0.682
-0.629
-0.157
0.0
1.835
1.31
-0.524
4.446
-2.091
1.83
0.0
0.522
0.783
1.566
1.043
0.521
-0.782
1.824
0.521
1.821
0.26
-2.081
0.781
0.0
-0.26
0.0
0.26
0.0
-0.56
0.351
-0.312
-2.084
0.521
-0.521
1.303
-2.606
0.0
1.304
0.521
0.0
0.0
-1.303
-1.043
1.565
-1.043
-0.783
0.261
0.0
0.522
0.782
-0.521
1.824
0.0
-0.261
0.0
0.261
-0.261
-0.261
0.261
-0.261
1.302
0.781
1.561
0.52
0.0
0.52
0.26
3.634
0.259
2.073
0.518
-0.518
-1.813
-0.259
-0.259
0.259
-0.259
-0.259
-1.557
0.26
-0.519
0.26
0.519
-0.779
-1.818
0.52
-0.26
0.779
0.26
0.26
-3.378
1.04
1.819
0.519
-0.779
0.26
-0.26
0.779
-0.26
-0.519
1.298
-0.779
-1.039
0.52
0.519
0.519
0.0
-0.26
0.26
0.779
0.259
0.0
0.259
0.519
0.519
0.0
-0.519
0.259
0.259
0.0
-0.259
-1.037
0.0
0.778
0.0
0.0
0.0
0.0
0.0
0.0
0.519
0.0
0.0
0.259
1.036
0.777
0.0
0.777
0.0
0.0
-0.259
0.776
0.0
-0.776
0.0
-0.259
0.259
-0.518
0.518
0.0
-0.777
0.777
-0.777
-0.518
0.0
0.777
-0.518
-0.259
1.554
0.0
-1.813
-0.104
-0.155
0.0
0.0
0.0
-0.259
-1.815
0.778
0.778
0.0
0.0
0.0
-0.259
0.518
0.0
-0.778
0.0
-1.037
0.519
0.519
0.778
-0.518
1.037
-0.259
0.0
0.259
0.0
-0.259
-0.259
0.777
0.0
0.777
0.518
-0.259
-0.518
0.518
-0.259
1.294
-0.259
-1.035
0.0
0.259
0.0
0.0
0.0
0.0
0.0
0.259
0.776
-0.776
0.0
0.0
0.0
-0.259
0.518
0.259
0.259
1.035
-0.517
-1.294
-0.518
0.518
0.052
0.983
-0.776
-0.777
-2.073
-0.778
-0.778
1.297
1.296
-2.074
0.519
0.259
0.0
-0.778
-0.259
0.0
0.259
-0.778
-0.779
-1.299
0.0
0.52
-0.779
0.0
-2.08
0.26
1.56
0.0
0.52
0.779
-2.079
0.78
1.039
0.0
0.519
0.0
-1.299
0.0
0.494
-0.754
0.52
-0.26
-1.04
0.0
0.52
-1.821
-1.041
0.521
1.821
-0.78
0.78
0.78
-0.52
-0.52
0.0
1.04
0.0
-0.26
0.26
0.0
0.0
-0.26
0.26
0.26
0.779
0.519
1.298
-0.259
-0.779
1.557
0.519
-0.519
-0.519
0.778
1.296
-0.259
0.259
-0.518
0.0
-0.519
-1.557
0.778
-0.259
-0.259
0.519
0.0
-0.259
-0.259
0.259
0.259
0.519
0.519
0.259
0.259
-0.259
-0.259
-1.037
0.778
-1.038
0.259
0.0
0.0
-0.259
-0.519
0.0
-0.519
-0.26
-0.519
-1.819
-0.78
0.52
-0.26
-0.26
1.04
0.26
-0.52
0.0
-1.301
-3.386
4.167
-0.26
0.0
0.26
0.52
1.3
-1.3
-1.301
0.78
0.52
-0.52
-0.26
-0.26
0.52
-0.78
-0.521
0.521
-1.302
0.26
2.082
0.78
1.819
-0.519
-0.52
-0.78
1.559
-2.079
2.339
0.0
-1.559
0.52
-1.3
0.52
-0.52
-0.78
-0.26
1.3
-0.52
0.0
-0.26
0.52
1.559
1.039
0.26
-0.519
-0.26
0.0
-0.26
-0.182
-0.338
1.299
-0.519
0.26
0.26
1.038
0.519
-1.557
0.0
-4.68
-0.521
-1.824
0.782
0.261
0.261
-0.261
-0.521
0.0
-0.261
0.261
0.261
0.261
0.261
0.521
0.0
0.26
2.082
-0.52
-1.562
-0.26
0.26
0.0
0.521
1.561
-0.26
-0.52
-1.562
1.041
0.26
-0.781
-0.521
-0.521
0.031
0.229
-1.042
1.823
-0.521
0.521
-0.521
0.521
2.081
0.26
-0.26
0.78
-0.26
0.0
0.52
1.039
-1.299
0.26
0.0
-3.382
0.26
2.601
-1.04
-0.52
-2.343
-1.303
0.521
0.0
1.563
-2.345
1.564
-0.261
-0.782
-0.782
0.0
1.043
-1.043
1.825
-0.261
-0.261
0.521
-1.147
1.668
-0.26
0.26
0.26
0.0
0.0
1.562
0.78
-0.26
0.52
0.26
-0.26
-0.52
0.52
-1.04
0.0
0.0
0.26
0.78
0.78
0.52
0.0
0.0
0.0
0.26
0.0
0.0
-0.26
0.26
0.0
0.0
1.039
0.0
-1.039
-0.26
0.0
0.0
0.26
1.039
0.0
1.038
0.259
-0.259
0.0
-0.519
0.26
0.519
0.519
0.778
-0.519
0.519
-1.816
0.519
0.259
-0.259
0.519
0.0
0.519
1.296
0.259
-0.518
0.259
0.259
0.259
0.777
0.0
0.259
0.259
1.035
0.259
-0.776
0.517
0.0
-1.035
1.552
0.259
0.517
0.258
0.258
0.517
0.0
0.258
1.033
1.032
0.0
-0.516
0.0
-0.516
0.0
0.155
0.103
0.0
-0.516
0.258
0.0
0.516
1.032
-0.258
0.516
0.516
-0.258
1.031
0.258
-0.773
-0.773
0.773
-0.258
-0.258
-0.516
-1.032
0.258
0.516
0.0
-1.032
-0.516
0.258
-0.258
0.258
0.258
0.774
0.258
0.0
0.774
0.0
-3.096
0.775
0.258
-0.516
0.0
-0.516
0.775
1.29
-0.258
-2.065
0.258
0.0
0.516
0.516
1.032
0.516
0.258
-0.516
-0.516
-0.774
-0.258
-0.775
0.258
-0.258
-0.258
-2.326
-1.035
0.0
-0.259
-0.777
0.0
0.0
-0.777
0.0
0.259
0.0
-1.296
1.296
1.295
-0.777
2.329
-2.847
-0.259
0.777
0.259
1.553
1.81
-0.517
-1.552
1.035
-1.035
-0.776
-0.259
1.035
-0.776
0.311
0.466
-0.259
0.0
1.035
-0.259
-2.588
0.777
0.777
-0.259
1.035
-1.553
0.259
-0.518
-2.073
-0.259
-0.519
0.778
1.555
0.0
0.777
-0.259
-0.259
0.518
1.035
-0.518
0.0
2.328
1.034
-1.551
-1.552
2.328
-0.776
1.034
0.0
0.0
-1.293
0.517
-0.517
-0.259
-0.259
1.2
-0.165
0.0
-0.517
0.0
-1.552
0.0
1.294
-0.259
0.776
-0.517
-0.259
-0.517
1.293
-0.776
-0.776
0.0
0.518
0.517
1.293
-0.258
-0.517
-0.776
0.0
0.517
-0.776
-0.776
-0.518
0.518
1.811
-1.035
-1.812
0.518
-1.554
0.518
-1.296
0.778
-0.544
0.026
-1.037
0.0
0.259
1.037
2.072
-0.259
-1.813
0.777
-1.296
0.518
1.036
-0.259
-0.518
-0.518
0.0
0.0
0.259
0.259
-0.259
0.259
-0.259
0.518
0.0
-0.778
0.778
0.0
-0.518
-1.296
-0.519
-0.259
-0.779
0.779
-1.298
-0.779
-2.6
-1.823
0.781
-0.521
0.26
0.0
0.0
0.26
0.26
-0.781
-0.521
-0.261
-0.104
-0.417
0.0
-0.261
0.0
-0.521
3.387
-0.521
-3.127
1.564
0.261
-3.129
-0.783
-0.261
-0.261
-0.261
0.0
-1.045
-2.354
0.785
0.0
0.523
1.569
0.523
2.871
0.522
-1.043
0.522
0.782
-1.043
-2.088
0.313
2.036
-0.522
1.565
-0.521
0.782
1.042
-0.521
-3.129
2.348
-1.826
1.826
1.563
0.0
-2.345
0.521
-2.087
-2.612
2.09
0.522
0.0
-1.044
-0.627
2.193
-1.828
0.0
1.045
-1.045
1.306
-0.261
0.522
-0.261
0.0
-0.261
0.783
-0.261
0.522
-1.566
1.305
-0.522
-0.522
-0.522
0.261
-0.784
0.261
1.306
-1.044
1.827
-2.088
0.522
1.044
-1.305
-1.306
1.045
1.567
-0.261
0.261
-1.044
0.522
0.783
0.261
-0.261
-1.566
1.827
-1.566
0.783
-1.567
0.522
-0.261
-1.045
1.306
-0.784
0.784
0.0
-0.784
-0.261
0.261
-0.68
-0.105
0.261
-0.261
0.196
0.327
0.261
0.261
0.522
-0.522
-0.784
0.0
0.523
-0.523
0.0
-0.261
0.0
-0.261
-0.523
-0.523
-0.523
-0.523
0.0
0.262
-0.262
-1.571
-0.262
0.262
-0.524
0.262
-0.786
-1.311
-0.787
0.0
-1.576
-0.526
-0.263
-1.052
1.315
0.0
-0.789
0.0
0.263
0.0
-0.263
1.314
0.788
-0.525
-0.788
-0.263
-1.052
0.263
3.153
-0.263
1.837
-0.525
2.359
-1.048
-0.262
-0.787
-0.787
-0.262
-0.525
0.0
-0.788
1.838
-1.312
0.263
-0.263
-0.263
1.313
0.0
0.0
0.0
-1.575
-0.263
0.0
0.0
1.05
-1.576
0.525
0.0
-0.788
0.526
-0.526
0.526
0.0
1.051
0.0
-0.525
0.263
0.0
-0.263
-0.525
-0.263
0.263
0.525
-1.84
1.577
-1.84
1.052
-0.789
0.526
-0.526
-0.526
0.526
-0.526
0.263
1.84
-0.525
-0.263
0.788
0.263
-0.525
0.525
-0.788
1.051
0.0
1.05
0.0
0.0
-0.525
0.525
-1.575
0.0
-0.263
-0.263
-0.263
1.051
0.788
-0.263
0.341
0.971
-0.525
-1.05
0.0
-0.263
0.525
-1.313
-0.263
0.263
1.313
-0.525
-0.788
-0.789
0.0
1.051
-0.263
-0.789
0.0
-0.263
-0.789
-0.526
0.0
0.263
0.789
0.0
-0.789
0.263
0.263
0.0
-0.526
0.0
-0.526
-0.263
0.263
0.526
0.263
0.0
0.0
-0.526
1.315
0.263
0.0
-0.263
-0.263
0.263
0.263
-0.308
-0.481
0.789
0.0
0.526
-0.526
0.263
1.839
0.0
-0.263
-0.525
-0.525
0.0
-0.526
-0.526
0.789
-0.526
0.0
-0.789
0.263
-0.263
-0.263
-0.263
0.526
-0.263
0.526
-0.789
0.526
0.789
0.0
0.0
-1.052
-0.263
-0.263
0.263
0.263
0.0
1.315
-0.263
0.526
-0.263
0.0
-1.315
1.052
-0.789
0.0
1.052
0.263
1.576
-0.263
-0.525
0.263
-1.051
-1.052
-0.526
0.526
-0.789
1.052
-0.789
1.052
-0.789
-0.526
1.052
-1.052
0.526
-0.526
-0.158
0.158
0.0
0.526
-0.526
0.0
0.0
0.526
-0.263
0.263
-0.263
-0.263
0.263
-0.263
0.789
0.0
-0.263
0.526
0.263
-0.526
-0.263
-0.526
-0.263
0.0
0.0
0.0
0.0
-0.263
-0.263
-0.79
0.261
-0.787
0.0
-0.263
0.263
1.053
1.316
0.263
0.0
0.0
0.526
0.0
-1.578
-2.37
-1.318
2.372
1.316
0.263
-0.263
-2.37
0.264
-2.901
-0.528
0.0
-0.528
-1.85
-1.852
-1.059
-2.385
-3.358
0.173
-2.393
1.064
0.798
2.125
1.327
1.856
0.0
0.795
-1.06
-1.856
1.856
0.265
0.795
0.265
-1.06
-1.06
1.325
1.059
-2.385
1.855
0.0
2.647
-1.323
0.0
-1.059
-1.06
-1.325
0.795
-1.061
0.0
-1.061
-0.265
0.265
0.531
-0.796
-2.391
-3.193
-0.533
-0.533
0.0
0.266
0.533
-0.266
-0.266
-0.266
0.799
1.065
0.266
0.692
-0.426
2.659
-1.595
-1.863
1.331
-1.064
-1.864
0.0
0.0
0.0
-0.8
-1.6
-0.534
-1.335
-0.267
0.0
1.068
0.534
0.0
0.801
-0.534
2.4
0.0
2.663
-0.798
-1.332
-0.533
0.0
-0.267
1.066
1.065
0.266
0.0
0.0
0.0
-1.065
0.266
-1.066
0.032
0.234
-0.266
-1.504
-0.63
-0.801
0.0
0.0
-0.267
-0.534
-1.069
0.0
-1.337
0.0
-2.676
-0.804
-1.34
-3.759
-4.306
-1.348
-1.889
0.54
1.349
-2.699
0.0
2.159
-0.27
2.696
0.808
1.884
0.0
2.956
-3.494
2.688
1.074
-1.074
-0.806
2.149
1.341
0.804
4.551
4.005
-5.343
1.872
4.271
-5.875
-1.07
1.873
0.0
0.0
0.802
-0.535
2.404
0.0
0.0
0.0
0.0
-0.267
-2.137
-0.203
0.738
-0.535
0.0
-1.872
0.0
0.803
2.139
0.801
-0.534
-0.802
0.267
0.534
-1.069
-0.267
1.603
0.0
-0.267
0.267
0.0
1.068
0.801
0.534
0.0
-0.8
1.067
-0.267
-0.267
-0.534
-0.534
0.534
0.8
-1.067
0.0
0.8
-0.534
1.067
-0.8
3.199
-0.266
0.266
2.661
0.266
-1.596
0.0
0.0
1.064
-0.798
2.924
-0.531
-1.595
0.266
-1.33
-0.266
-1.065
0.533
-1.065
-2.399
0.267
-1.334
-0.801
-0.267
-0.267
0.267
0.534
1.868
0.533
0.267
0.0
-1.333
0.267
-1.302
1.836
0.533
-0.267
-0.267
-0.8
1.067
0.0
-0.267
-0.533
-3.471
0.802
0.0
-0.802
-0.267
0.535
0.802
0.534
0.534
0.0
-0.801
0.534
1.335
1.6
0.533
1.066
0.0
-0.266
0.266
1.065
-0.799
0.266
-1.332
0.0
-0.266
0.266
0.799
1.065
0.532
0.266
-0.266
-2.663
-2.934
0.267
1.067
0.533
-0.267
0.267
-0.267
1.066
-0.533
-2.401
-0.801
-0.267
0.0
1.335
-1.068
1.602
0.0
0.534
1.6
-2.133
1.867
0.267
0.0
-0.267
-1.067
0.267
-0.267
-0.267
0.0
1.333
-0.267
-1.467
-0.934
-1.538
0.47
-0.534
1.069
1.068
0.0
-0.534
0.267
-0.534
0.534
0.534
1.334
-1.067
0.534
1.067
0.799
0.799
0.0
0.799
-0.266
-0.266
0.266
-1.065
0.799
-0.266
-0.266
-0.799
0.266
0.266
-0.799
0.0
-0.533
0.0
0.533
0.799
-0.533
-0.266
0.0
0.799
-0.266
0.533
0.799
-0.533
-0.751
0.751
-0.533
-0.533
-0.8
2.398
-0.767
-2.431
0.0
-0.203
-1.398
0.0
-0.534
-0.534
-0.534
0.0
-0.802
-1.337
0.0
0.0
-1.071
-0.268
-0.803
-0.268
0.0
-0.268
0.0
0.536
-0.536
0.0
0.536
0.803
0.0
-0.268
-2.412
0.0
0.0
-7.795
0.808
-0.808
0.808
1.615
-1.346
-0.808
-1.078
-6.752
-1.245
0.433
1.083
-1.353
-2.439
3.522
1.623
1.891
-0.27
2.699
0.27
-1.079
0.27
0.809
-0.809
0.809
-1.079
-0.81
-0.81
0.81
1.349
1.079
0.27
2.424
0.538
0.807
-0.807
0.0
-1.884
0.0
-2.156
-0.27
-0.809
-0.27
3.236
2.154
0.269
-1.345
0.269
1.345
-1.614
0.807
0.269
0.0
0.807
1.344
1.074
-2.956
1.882
0.269
0.0
1.074
4.022
-0.804
0.536
1.071
2.408
-2.943
0.268
-1.071
-0.536
0.268
-0.268
-0.804
-0.268
1.876
-0.268
-0.268
1.072
0.0
1.071
-0.535
-0.536
0.268
0.0
1.606
1.07
0.535
0.267
2.136
1.334
-0.267
-1.334
0.801
0.8
-0.8
-0.534
0.267
-0.267
-0.267
0.534
-0.267
0.267
-0.534
0.0
-0.267
0.267
1.334
0.533
-0.8
-0.267
0.0
0.534
-1.067
0.8
0.8
0.8
0.799
0.799
-0.266
0.0
-0.266
1.065
0.0
1.596
1.063
1.594
1.592
0.796
-2.919
-0.531
0.266
2.92
-0.796
-0.531
0.531
-1.062
1.062
-0.531
1.326
1.325
-0.265
1.06
0.0
0.794
0.265
1.323
1.85
-0.264
-1.586
0.793
-1.322
-0.265
0.794
0.0
0.529
-1.852
0.794
1.058
-0.212
-0.317
-1.058
-1.324
-0.265
1.324
0.265
-0.529
-1.059
0.265
0.0
-1.59
-1.857
0.265
-0.531
-0.265
-0.797
-0.797
-0.266
-3.458
-1.066
0.533
-1.332
1.066
-0.266
1.332
-0.266
-0.266
1.065
0.0
1.33
0.798
0.0
1.329
-0.797
1.063
-0.797
0.266
1.062
-0.797
0.0
-1.063
-2.128
-2.397
2.663
0.266
1.33
-1.596
0.532
-0.266
-0.798
0.798
1.33
1.063
-4.523
-0.799
2.397
-0.799
-1.065
0.799
0.266
-0.266
-0.533
0.0
-0.533
-1.066
1.066
-1.333
-0.267
-0.267
-2.403
-0.802
-2.407
0.268
-0.535
0.535
0.268
-1.071
1.071
0.535
-0.803
0.268
0.802
0.535
1.069
0.801
1.602
0.267
0.267
-0.534
-0.267
0.8
-0.534
-0.534
1.067
0.267
-0.267
-0.267
0.8
-0.267
0.0
0.0
0.0
0.8
-0.267
-0.533
-0.533
0.533
0.0
-1.334
0.8
-0.267
-0.534
0.0
1.067
0.533
0.0
0.533
0.533
-2.133
0.267
-0.267
0.267
0.267
0.533
0.0
0.8
0.266
2.13
0.532
0.266
1.861
0.0
0.266
-0.531
-1.329
-0.798
-2.13
-1.333
0.0
2.132
-1.599
-1.067
0.0
-1.334
0.534
-0.534
0.267
-0.801
0.534
-0.534
-0.801
0.534
0.801
0.0
0.267
-0.267
0.0
0.0
2.134
1.332
1.065
0.0
-0.266
-0.266
-0.266
1.331
-0.532
0.0
0.266
0.0
-0.532
-0.266
0.0
0.533
-0.266
0.266
0.0
-0.799
2.395
-0.798
0.798
0.266
-0.266
0.798
1.329
-0.531
-0.532
-1.064
-2.395
1.065
-0.266
2.128
0.266
-0.532
-1.064
-0.266
-1.065
1.97
0.16
-0.532
2.127
-0.797
-0.798
-0.266
0.0
0.532
-0.266
-0.532
-0.532
0.0
0.266
-0.373
-0.16
1.33
-0.266
0.266
-0.266
0.0
0.266
-0.266
-0.532
-1.065
0.532
0.0
0.532
0.532
0.0
-17.379
4.83
-0.536
1.875
2.408
-0.535
-1.606
-1.339
0.268
-0.536
-1.072
-1.61
-1.504
-2.527
-6.739
-0.54
-2.975
0.812
0.0
2.163
1.35
0.54
-3.783
-5.418
-2.987
-0.544
-0.816
2.718
1.629
1.085
8.116
0.27
1.349
9.947
-4.832
1.881
2.147
0.0
4.553
2.138
-1.604
-0.535
2.138
1.068
1.868
11.429
8.456
27.715
4.921
-6.737
-5.2
-4.694
2.088
-3.655
3.655
2.606
3.642
2.597
-2.337
-8.857
6.257
-3.386
2.085
-0.781
1.302
0.521
-0.26
2.081
2.338
2.076
-0.259
0.778
-10.401
4.948
-1.041
-3.647
-5.485
1.308
-7.86
2.624
0.0
2.096
1.309
1.831
3.904
2.619
0.0
-2.606
0.0
2.606
-3.911
1.565
1.043
2.604
-2.604
-1.043
-0.261
-2.61
0.0
-1.307
-1.308
0.0
0.523
-1.832
-1.31
-2.622
1.312
-1.312
-2.626
1.839
0.787
0.525
0.787
-1.312
0.0
-0.525
-0.525
-1.313
-0.263
-0.263
-0.789
-1.842
-1.58
-2.373
-0.264
-2.113
-2.644
-0.265
-2.914
0.53
0.0
3.442
0.265
-1.058
0.0
-0.265
-0.265
3.174
0.264
1.056
1.32
-0.792
-0.528
0.0
0.264
0.792
0.264
-0.792
-1.32
0.264
-0.793
1.321
-0.264
-1.321
-0.529
-2.116
0.0
-0.265
-0.794
-0.265
-0.795
-0.53
-1.326
0.265
-2.655
-1.595
1.861
-0.531
1.594
1.857
-1.857
-1.062
0.266
-0.266
-1.595
-1.596
0.798
0.266
-0.266
2.924
-2.924
-1.863
0.266
-3.999
-0.534
0.801
0.267
1.6
0.799
5.055
0.531
-1.86
0.797
0.0
0.0
-0.266
-0.266
-1.064
-0.532
-1.331
0.0
1.597
-0.266
-0.266
0.532
0.798
0.0
0.266
-1.064
-1.331
1.065
1.596
2.125
5.301
-0.265
-1.589
-1.59
-0.796
-1.062
-2.657
-1.596
-0.532
-0.048
-1.017
-0.533
0.266
-0.266
0.266
1.864
0.266
1.596
1.329
0.0
-2.925
-1.597
-0.799
-1.333
-1.334
-1.335
-1.336
-0.267
0.802
-0.802
-0.535
-0.267
0.0
-0.535
-2.678
1.339
1.071
3.475
0.267
-1.068
-0.267
1.603
2.401
1.865
-0.533
-1.066
1.332
-1.066
-2.133
-1.602
0.0
0.534
0.0
-0.801
-0.534
0.0
-1.337
-0.802
0.268
-2.945
-0.268
-0.268
-0.268
0.268
2.411
2.407
-1.337
-1.606
2.943
-0.267
-1.872
-0.375
3.851
0.0
-2.673
2.139
-0.267
-4.013
2.676
-1.338
-0.535
-2.411
-0.268
0.0
-1.878
-1.88
0.0
1.075
2.147
2.144
1.607
-1.071
-0.536
-0.268
-3.487
0.0
0.0
-0.537
0.0
-0.269
1.343
1.073
-0.268
-0.537
-0.268
1.878
-0.268
-2.146
1.878
-0.268
-0.537
0.268
1.341
-1.609
-1.879
-0.269
0.0
1.343
-1.074
1.879
-2.417
-0.269
-1.075
0.269
-3.499
-3.236
-0.54
-2.161
-2.976
-1.355
-0.542
-2.713
2.713
-1.356
-2.987
-1.632
-2.178
1.089
-0.272
-0.817
1.634
3.263
-0.543
-0.544
0.815
4.612
0.813
0.542
0.271
-2.98
-0.271
0.0
-0.271
0.0
-1.628
0.814
-0.814
-2.173
0.544
2.173
0.814
3.523
2.165
-1.894
1.623
0.541
-2.164
-2.438
-1.899
-2.716
-1.36
0.272
0.816
-0.816
37.66
7.698
0.0
2.647
-2.647
-7.964
-2.93
1.066
3.194
1.329
5.305
2.647
3.17
-4.493
0.0
-4.24
-1.858
0.0
1.858
-5.048
2.659
2.389
-1.699
2.76
-0.265
1.06
1.06
0.265
-2.385
0.795
1.325
2.647
-2.647
1.059
0.529
1.058
3.698
4.217
-5.009
-3.7
2.115
1.321
-0.792
-0.528
-1.322
-2.647
-1.325
-1.326
0.0
-0.265
-0.796
0.265
-2.39
2.656
0.0
-0.265
-0.265
0.531
-0.796
-0.797
-0.797
2.124
1.326
0.795
-1.061
1.061
-1.061
0.0
-0.531
-1.062
-1.328
0.0
-0.797
0.797
0.797
-1.328
1.063
0.0
-0.531
-1.329
-2.608
1.81
-0.798
2.925
-0.797
0.053
2.072
0.265
0.531
0.531
-0.265
-0.531
-0.796
0.265
-0.797
0.266
-0.266
-0.266
-1.063
0.0
-0.532
-0.266
-0.798
-0.266
-1.065
0.0
0.0
-0.266
0.533
-1.332
0.799
-1.066
0.0
0.533
0.799
0.532
0.266
0.0
1.33
-1.064
0.0
-0.798
-2.238
0.64
0.533
0.533
1.597
2.127
-0.532
0.0
0.266
0.0
2.39
0.265
-0.531
2.387
0.0
-0.53
-0.53
-0.796
-1.593
-0.266
0.0
-0.266
1.328
-1.594
0.266
2.124
5.034
-1.853
3.704
-1.586
-2.118
1.324
2.644
1.321
0.528
-1.849
2.64
-2.64
2.904
-2.112
0.0
-1.321
-0.793
-2.117
-2.12
1.06
0.795
-0.265
-0.265
-0.265
-2.917
0.796
3.71
-6.63
0.0
0.0
0.797
-0.266
0.531
0.531
1.062
0.0
0.265
-1.061
-1.328
0.797
0.0
0.265
0.0
0.0
-0.531
0.266
0.0
-0.266
0.0
0.0
-0.266
-0.266
-0.797
-0.797
0.0
-1.596
0.266
-0.532
-0.266
-0.533
-0.266
-1.599
-0.533
-1.067
-0.534
0.0
-1.602
-1.604
-0.535
1.872
2.136
1.601
-0.267
0.533
1.066
-0.533
-0.267
1.599
0.0
0.266
0.266
0.0
0.0
-1.598
0.533
1.065
0.266
-1.065
0.0
0.266
1.065
0.266
2.393
0.797
0.0
-1.329
-0.798
0.798
0.532
0.266
0.266
0.531
0.531
1.062
0.796
-0.265
0.0
1.061
-0.265
0.0
1.06
-0.53
0.0
0.0
0.265
0.265
-0.53
0.265
0.0
0.265
-0.53
0.795
0.0
-0.265
-0.265
0.0
0.0
0.0
0.53
0.795
3.174
-0.793
-0.264
0.0
0.264
2.378
3.429
-1.318
0.264
1.054
-0.264
0.527
1.054
0.263
0.263
-2.107
0.264
-0.264
-1.318
-0.528
-0.264
-0.528
-0.528
-0.528
-0.793
-0.264
0.793
1.848
-0.792
1.056
1.055
-0.976
0.712
0.527
1.054
-0.263
0.527
-0.263
0.0
0.0
-0.263
-0.264
-0.264
0.527
0.527
1.053
1.053
0.526
0.526
-1.052
-0.789
-0.263
1.053
-0.526
-1.053
0.263
0.527
-0.79
1.053
0.263
-0.368
0.368
-0.263
-1.053
0.263
-0.263
0.0
0.263
0.263
0.0
0.263
-0.527
0.263
0.263
0.263
0.526
-0.263
0.0
2.104
0.0
-0.789
0.526
0.788
-0.263
4.986
-1.048
0.0
-0.787
-1.312
0.0
-0.525
-0.788
-0.525
0.263
0.0
0.525
5.507
0.0
-1.048
1.571
0.0
-0.262
3.4
-1.83
0.262
-0.785
0.0
0.262
-0.262
-3.667
-0.262
3.667
1.308
3.396
-1.044
-0.783
0.261
-0.261
0.783
-0.522
0.522
0.522
-0.783
0.261
0.0
1.044
2.607
-1.825
-1.044
-1.044
0.0
0.261
0.522
0.261
0.0
0.261
0.522
1.564
-0.209
-2.4
1.044
-1.044
-1.306
-0.261
-0.261
-0.523
-1.307
-3.142
-0.262
0.0
1.572
-0.262
1.832
-0.262
0.0
-0.523
-0.524
-3.932
0.262
0.0
-1.575
-0.788
0.788
0.0
-1.051
0.263
1.313
0.263
0.525
1.049
0.0
0.262
1.221
-0.173
0.262
0.0
0.0
-1.048
-0.524
-1.049
0.262
-0.262
-0.787
-0.263
1.05
0.0
0.0
0.787
-0.262
0.787
-1.312
-0.262
0.262
0.42
1.94
-1.049
-1.049
0.787
0.0
0.262
0.262
0.786
0.524
-1.31
-1.311
-0.262
0.525
-0.525
0.0
-0.787
-0.525
0.263
-0.263
-0.972
-0.867
-0.526
1.052
-0.263
0.526
1.051
-0.525
0.683
0.368
0.263
0.262
-0.525
0.525
-0.525
0.263
0.787
-0.262
1.049
1.049
-0.524
-0.262
0.786
-0.262
-0.524
-0.262
0.262
0.262
0.262
0.262
0.786
0.0
0.0
-1.048
-1.311
1.049
-0.787
0.787
0.0
-1.836
1.05
-1.575
1.05
0.525
0.525
0.786
-1.311
1.049
-0.524
-1.049
-1.05
2.099
-0.787
-0.787
1.574
0.786
-1.049
1.311
-0.262
-0.262
-0.524
0.0
0.262
0.262
-0.262
1.834
-1.572
0.0
0.786
1.048
0.262
0.262
-1.309
0.0
0.262
0.0
0.524
-0.262
0.262
-1.048
0.576
0.471
0.0
1.047
-0.785
0.785
1.569
-1.308
0.785
0.262
-0.523
-1.832
-0.262
1.309
-0.523
0.0
0.262
-2.619
0.786
-0.262
0.262
0.262
0.524
-0.262
0.524
-2.358
0.524
-1.574
0.525
0.262
0.0
0.524
0.262
0.0
0.0
-0.262
-0.262
0.524
-0.524
-1.049
-0.262
1.312
0.262
-1.311
-0.472
0.21
-0.262
-0.788
0.525
0.262
-0.262
0.0
0.262
0.262
-0.262
-0.262
0.0
0.262
0.0
0.262
0.525
0.262
0.525
0.262
0.0
-0.262
0.262
-1.311
-1.312
1.575
-0.525
0.525
-1.312
0.263
0.262
-0.262
0.0
0.0
0.262
-0.262
-0.525
1.312
0.0
-0.262
-0.787
0.263
0.262
0.0
0.262
-0.787
-1.05
1.313
0.525
-0.525
-0.263
0.0
0.0
0.525
-0.788
0.263
-0.263
-1.313
0.42
0.63
0.0
-0.525
-0.788
-1.578
0.0
0.526
0.0
-0.263
0.0
0.526
0.789
-0.263
-0.263
1.051
1.051
0.525
-0.788
-1.576
-2.104
-1.316
-0.527
-1.582
-0.264
-0.528
2.636
-1.054
-1.582
-1.32
-4.759
-3.711
1.856
3.442
2.643
0.264
-1.585
-0.264
-1.852
1.587
0.529
1.321
0.0
-1.585
0.793
0.793
-1.585
-1.322
-1.323
0.529
0.265
1.058
-1.323
-0.265
-1.589
0.0
-1.06
1.06
-1.591
0.265
-1.592
2.917
-0.53
0.0
-2.122
-0.796
-0.266
1.327
-1.593
-0.266
-1.063
-0.532
0.0
-1.862
1.862
0.532
0.606
-0.872
1.329
0.159
-0.425
2.124
-1.593
-2.392
5.046
0.795
0.0
1.325
1.853
-3.178
-0.795
1.59
-1.325
0.265
0.0
3.707
1.851
1.849
1.583
-2.639
2.903
-1.319
2.373
0.263
0.0
0.527
1.843
1.315
0.263
-1.052
0.0
-0.263
-0.526
1.841
2.889
0.525
-1.312
0.263
-0.788
1.05
-1.313
0.263
0.788
-0.788
-0.263
2.887
-0.656
2.49
0.524
0.785
0.0
-0.785
-2.883
2.621
-1.048
-0.524
0.262
-3.148
1.575
2.097
0.0
1.571
2.093
0.523
-1.046
-1.832
-2.096
1.31
0.786
-3.932
0.525
0.262
2.621
-0.786
-1.048
-1.311
1.574
-0.524
-1.312
0.0
-0.787
-1.05
-0.263
3.15
-1.574
0.525
-1.313
-1.051
1.313
-1.576
-0.526
-0.263
0.789
0.0
-0.526
0.0
1.051
0.0
0.0
-0.263
0.525
-0.788
-0.526
-0.263
0.526
0.263
0.263
0.788
0.263
0.525
0.263
0.262
1.312
-1.312
1.312
0.787
1.048
2.356
1.308
0.784
0.784
-0.784
0.0
0.523
0.0
-0.523
-1.307
-0.785
-0.523
-3.143
0.0
1.572
1.833
-0.523
-0.262
-1.833
-0.262
-0.262
1.048
1.309
-1.833
2.88
-0.262
-0.523
0.262
-0.785
0.785
-0.785
0.524
0.523
0.523
0.523
0.0
-1.046
0.0
-1.047
-2.358
0.262
0.524
-0.262
0.262
-0.524
1.31
-0.786
-0.524
-0.787
-0.525
0.787
1.049
0.786
-0.262
0.262
0.262
-0.524
-0.262
-1.048
0.524
-0.786
2.096
0.524
0.0
-1.31
-0.524
-0.262
-0.225
0.225
0.0
0.524
-0.262
-1.311
0.262
0.787
-1.836
0.0
0.525
0.0
0.262
0.525
-0.262
-0.262
0.0
0.262
0.262
-1.049
0.787
0.262
0.524
-0.524
0.524
0.786
-0.786
-0.524
0.262
0.786
0.262
-1.311
0.524
-0.262
0.262
-1.574
0.787
-0.262
0.262
1.311
-0.262
-0.524
0.0
-0.524
0.262
0.262
-0.787
0.262
0.262
-0.262
-1.574
0.525
-0.394
0.131
0.262
-0.262
-0.131
0.656
0.0
0.0
0.0
1.311
-0.524
1.049
-0.786
0.524
0.0
0.0
-0.524
0.524
0.262
-0.262
0.262
0.0
0.0
0.0
-0.524
0.262
0.262
0.786
-0.262
0.0
1.31
-2.62
-0.262
0.524
0.786
0.262
0.0
-0.524
-0.786
0.524
0.524
0.0
0.262
0.0
-1.835
0.525
-0.393
0.131
0.524
0.524
0.262
0.0
0.262
-0.524
0.0
0.262
-1.049
0.262
0.786
-0.524
0.786
0.262
-0.786
0.524
0.0
1.31
0.785
1.046
0.262
-0.262
-0.523
-0.262
0.523
0.523
0.0
-1.308
0.0
-0.523
0.0
-0.786
0.524
1.309
-0.262
0.0
-0.523
0.785
-1.309
0.0
0.785
-0.262
0.523
-0.523
0.0
0.785
-1.57
0.0
0.262
0.0
-0.524
0.262
0.0
0.0
-1.31
-0.786
0.0
-0.262
0.786
-1.311
0.066
0.197
0.262
0.786
1.834
0.0
-0.524
-1.048
-1.049
0.0
-1.574
1.574
0.786
0.262
0.0
-0.524
-2.623
1.312
0.0
-0.525
0.787
-0.262
0.525
-0.525
-1.837
1.05
0.787
-0.787
2.098
0.786
0.524
-1.048
0.262
-0.524
-0.524
0.262
0.524
-0.524
-0.262
0.786
-0.262
0.524
0.262
0.0
0.262
0.786
0.524
0.785
-0.785
-0.786
0.786
0.523
0.523
-0.523
0.0
-0.262
-0.524
0.785
-0.262
0.785
-0.523
1.046
0.0
0.262
-0.262
0.0
0.0
-0.262
0.0
1.569
0.784
0.522
-1.568
0.523
-1.568
-0.785
0.0
0.523
-0.523
-0.785
0.523
0.0
0.523
-2.356
-1.048
-1.836
0.525
1.049
-0.262
1.049
-1.311
-0.525
-2.1
0.263
-0.788
1.576
2.623
0.524
-3.147
-1.838
0.263
0.0
-1.051
0.789
-2.104
-0.263
-0.263
-0.263
-1.053
-1.581
0.527
-2.638
1.056
1.055
1.318
0.0
-2.373
-2.64
-0.264
-1.057
0.0
-2.381
0.0
0.0
2.117
1.322
0.793
0.0
0.792
3.165
0.263
-0.791
-0.527
0.791
1.054
1.316
-1.316
-0.263
0.0
1.843
-1.053
0.0
1.316
-1.053
0.0
-0.527
-0.263
0.263
1.053
1.578
0.526
2.364
0.0
-0.263
0.525
2.098
-1.311
-0.525
-2.363
1.313
-0.525
-3.155
0.526
1.052
0.526
1.051
-2.366
1.577
0.0
-1.577
0.526
0.263
-0.263
0.0
-1.052
0.263
-2.369
-0.527
0.0
-0.791
0.791
0.79
0.0
-0.79
0.0
0.0
0.263
0.263
0.0
-0.263
0.0
1.054
0.0
0.0
-1.054
-0.263
0.0
-1.318
0.0
1.318
-0.791
0.791
0.0
0.0
0.0
0.0
0.263
-0.791
0.264
-0.791
0.791
0.527
0.0
0.527
-0.527
0.527
0.79
-0.79
0.263
-0.263
0.0
-0.527
0.0
-0.527
0.0
0.264
0.527
-0.527
0.263
0.0
0.263
0.79
0.0
-0.263
1.579
0.0
-0.789
-1.58
0.0
0.263
-0.527
0.0
0.527
0.527
0.263
0.263
-0.527
-0.527
-1.054
0.0
0.527
1.054
-1.317
0.79
-1.054
1.054
-0.58
-0.474
0.791
0.79
0.527
0.0
-0.527
0.0
0.0
0.0
-0.79
0.0
-0.263
-0.791
0.0
0.0
0.264
-0.264
0.0
-1.319
0.264
-0.264
-1.584
-2.643
-1.058
0.265
1.323
1.322
-1.322
1.269
-1.533
-0.529
1.058
0.264
0.264
0.264
-0.159
0.951
0.264
-0.528
-0.264
-0.528
-0.793
-0.529
0.264
-1.058
0.265
-0.265
1.323
0.793
-2.38
0.0
1.323
0.793
0.819
1.03
-0.264
-2.114
0.529
-0.264
-0.529
-0.264
0.529
1.057
0.0
-1.586
0.0
1.586
0.264
0.0
1.056
0.528
1.319
-1.319
0.0
-0.264
0.792
1.319
0.527
0.0
0.264
-1.318
0.0
-0.791
0.264
0.0
-1.056
0.0
0.264
0.528
-0.264
-0.264
1.056
0.0
-0.528
0.264
-1.056
-0.792
0.512
0.016
0.528
0.0
-1.056
-0.264
-0.264
-0.528
0.264
0.0
-1.322
-0.794
2.115
0.0
-0.793
1.321
0.528
-1.321
0.264
0.264
0.264
0.528
-0.264
-0.264
-0.264
-0.793
-0.264
-2.646
-0.265
0.265
-0.265
0.53
-0.794
-1.06
-1.591
0.796
1.325
0.0
-0.265
-1.06
-1.008
-1.115
-0.265
-0.266
2.123
0.0
0.265
-0.53
-0.265
0.265
0.53
0.265
-0.796
0.0
0.53
-0.53
0.265
0.265
0.795
0.0
0.0
-0.53
-0.53
0.796
0.265
0.53
0.795
-0.795
0.0
0.0
0.265
-1.325
0.265
0.0
-0.53
-0.53
-0.796
-1.062
-0.266
-0.266
0.797
0.796
-1.062
0.266
-3.721
-1.331
-0.799
0.799
0.0
0.0
0.0
0.0
0.533
-0.533
-2.132
0.0
-0.533
1.333
0.0
-1.333
-0.267
-1.067
0.0
0.534
0.0
3.199
1.597
2.127
-1.063
-0.266
-2.662
-2.132
-0.8
-0.801
-0.641
-0.695
0.534
0.267
0.801
0.0
0.267
2.4
0.0
0.0
-1.066
0.0
-1.067
-0.267
0.0
-0.801
-1.336
0.267
0.801
-2.138
-0.535
-0.803
1.605
0.802
-0.535
-0.535
0.0
-1.605
0.535
-0.268
1.07
-0.267
0.535
0.267
0.0
0.0
0.267
0.535
0.801
-0.267
1.602
0.534
-0.801
0.534
-0.267
0.267
0.8
-0.267
1.333
0.533
0.0
0.533
1.065
1.597
0.532
0.266
1.063
-0.266
0.0
-1.595
-0.266
-1.863
1.331
-0.798
-0.266
0.0
-0.533
-1.865
0.8
0.0
1.066
-0.533
0.799
-0.266
0.533
0.266
0.0
0.0
0.266
-0.799
-0.533
0.266
-0.266
0.533
1.331
1.064
0.532
-0.266
0.266
0.266
0.266
1.063
1.327
-1.859
0.531
0.266
0.796
0.265
0.0
-1.593
2.92
0.0
1.325
4.234
1.321
1.056
-0.792
-1.85
-1.587
1.323
0.529
-1.587
3.964
-1.849
-0.529
-1.587
0.0
0.0
0.0
0.0
-0.529
-0.265
-0.794
-1.59
0.795
-0.53
-1.326
0.796
1.59
0.53
0.0
0.529
0.0
-3.179
0.0
1.06
1.589
-0.265
0.53
-1.854
1.325
2.382
0.529
-0.529
1.85
-1.321
-0.529
1.057
-2.38
-0.794
0.794
-0.529
0.0
-0.53
-0.53
-0.265
0.265
0.53
0.265
0.0
0.265
-0.794
0.53
0.265
0.529
0.265
-0.794
-0.583
0.318
-0.265
0.265
-0.265
-1.59
-0.53
0.53
1.06
0.0
-0.265
-0.53
0.0
-0.53
0.795
0.265
0.0
0.795
0.0
-0.265
-0.265
-1.06
-0.53
1.855
0.265
-0.53
0.0
-0.53
0.265
-0.265
0.265
-0.265
0.0
-0.795
0.795
-0.265
0.795
0.265
0.0
0.265
1.588
1.851
0.264
1.057
0.264
-0.264
0.0
0.264
0.528
-0.528
1.32
-0.264
-0.528
0.528
-1.056
1.056
-1.32
0.0
-0.264
0.528
0.792
0.0
1.319
0.527
0.0
1.318
-0.527
-0.264
-0.264
0.0
-0.791
-0.264
0.0
0.0
-0.791
-0.264
0.0
0.0
1.055
0.264
-0.528
0.264
-0.528
0.0
0.528
-0.264
1.318
0.0
-1.055
0.527
0.264
-1.055
1.318
0.527
0.527
0.527
0.263
0.0
0.0
-0.79
-1.054
0.0
0.264
-1.318
0.264
1.318
-0.527
3.686
-1.842
-1.581
0.527
0.263
0.0
-0.527
0.527
0.0
0.0
-0.79
0.79
-0.79
0.264
-0.791
1.054
0.0
0.0
1.054
-0.79
-0.79
-0.264
-0.264
1.054
-1.318
-0.264
0.527
-0.527
0.264
0.527
0.791
-0.527
0.527
-0.263
-1.318
1.055
-1.055
0.527
-0.527
-0.528
0.528
-1.319
0.792
1.16
0.158
1.054
-0.263
-0.263
1.58
-1.053
0.263
0.527
0.0
-0.79
0.0
-1.054
0.527
1.317
-1.317
0.263
-1.054
0.527
0.264
-0.791
-0.264
-0.264
-0.264
-0.791
1.055
0.527
-0.264
0.0
-0.264
-0.264
-1.055
-0.158
0.686
0.0
-0.792
1.583
-0.528
-0.792
-0.264
0.0
-0.792
0.0
0.528
0.792
-0.792
-0.528
0.528
-0.264
0.0
0.264
0.792
1.319
0.0
0.527
0.527
-0.527
-1.318
1.055
0.527
0.0
4.737
7.082
-0.524
-1.31
-5.248
-2.63
-2.898
5.528
2.626
4.194
4.444
1.827
2.085
-3.129
-5.227
0.785
2.615
-0.784
-1.569
-2.356
-0.786
-2.623
3.147
1.31
8.097
10.132
-5.189
3.374
1.814
-6.228
-5.468
3.908
0.0
-1.562
-4.956
-2.614
1.83
-2.354
0.262
1.308
2.874
-0.783
-0.522
1.045
-2.613
2.351
-0.783
-2.091
1.046
-1.569
0.262
0.523
1.046
-1.83
0.785
-0.262
0.0
0.523
-0.523
0.523
1.307
-1.568
0.0
0.523
0.784
-0.261
-1.046
0.261
0.217
-0.478
-0.523
0.0
-1.308
-0.262
0.262
-0.262
1.57
0.523
-0.262
-0.523
0.0
0.0
0.0
-0.262
1.046
0.261
-1.046
0.262
-0.262
0.262
0.0
-0.262
0.262
0.523
0.261
0.261
-1.046
0.262
0.784
-0.523
-0.262
0.0
0.784
0.261
1.045
-0.261
1.306
-0.261
0.522
1.044
0.0
0.261
-0.261
0.0
0.0
-0.261
-1.566
-1.045
-0.523
-0.523
0.523
0.784
0.0
-1.568
0.261
-0.785
0.523
0.523
-0.261
-0.261
-0.523
0.785
0.784
-0.523
-0.261
1.568
-1.045
0.0
0.261
-0.523
0.523
0.784
-1.045
-0.157
0.157
0.523
0.261
-0.261
0.261
-1.045
0.523
-0.523
0.784
-0.261
-0.523
-0.418
-0.105
-0.262
0.262
-0.262
0.262
0.0
0.0
1.307
-0.523
-0.261
0.523
0.0
0.261
-0.523
0.0
-0.523
0.523
-0.261
0.261
-0.261
1.045
-0.784
0.523
-0.261
0.0
0.261
0.0
-0.261
-0.261
-0.261
0.0
0.0
-0.261
0.0
0.523
0.0
0.0
0.261
-0.261
-0.784
1.046
0.0
-0.157
0.679
-0.523
0.0
0.0
0.261
0.0
0.0
-0.261
0.0
-1.046
0.0
0.0
-0.262
0.262
0.0
0.261
-0.261
0.261
0.0
0.0
0.261
0.0
-0.261
-0.261
-0.262
-0.523
-2.094
0.262
-0.262
1.309
0.785
0.262
-1.308
-0.524
-0.262
0.786
0.523
0.0
-0.262
-0.262
-1.047
1.309
-0.262
0.523
0.523
-1.047
0.262
0.262
0.262
-0.523
0.785
0.523
0.0
1.046
-1.307
1.046
-0.261
-0.523
0.262
0.0
0.261
-0.523
0.0
-1.046
0.785
0.785
-0.523
-0.262
-0.785
0.262
0.0
0.262
0.0
0.0
0.523
-1.308
-0.262
-1.047
0.524
0.262
0.0
0.262
-0.524
0.262
-0.262
0.262
-0.262
-0.262
0.0
-2.096
-2.362
-3.417
-0.789
-1.58
-1.582
-0.264
-0.264
-0.264
0.0
-1.848
-0.264
-2.115
-1.588
1.852
1.586
1.056
-2.114
-0.529
3.698
-1.584
0.792
-1.849
-1.057
-0.794
-0.265
-2.118
-0.265
-0.265
-1.326
-2.123
0.266
0.265
1.327
1.326
1.854
1.059
1.058
0.0
0.264
0.0
-0.529
0.793
0.0
2.378
-1.321
1.321
0.792
-0.264
1.583
0.0
-1.319
-1.848
-2.908
0.794
-1.588
-0.53
0.0
0.0
1.059
-0.529
0.265
1.058
0.0
1.586
-0.529
1.057
0.0
2.112
0.0
-1.056
0.0
-1.849
-0.793
-3.706
0.0
-0.265
-1.326
1.061
1.59
-0.53
-0.795
1.59
0.0
-0.265
0.265
0.0
-0.53
0.53
-0.265
0.265
0.794
2.909
0.0
0.528
-0.264
-1.322
-2.911
-2.651
0.796
17.673
0.0
-0.525
-2.364
-1.052
-1.579
-0.79
0.527
-1.054
-0.527
1.054
-0.79
0.0
1.317
0.0
0.263
0.263
0.526
-0.263
0.526
0.526
0.526
3.152
-3.152
-0.326
-0.463
-1.842
0.79
-0.79
0.79
0.263
1.052
-0.526
-1.843
-1.581
-1.055
-1.319
-0.264
1.584
1.846
-0.791
0.0
-0.356
-0.435
1.582
0.0
0.0
0.527
0.79
0.0
0.527
-0.527
-0.79
0.0
0.158
-0.158
0.263
-0.263
-1.581
0.264
0.527
0.0
-0.527
-2.11
-2.113
-1.586
-1.058
1.058
1.322
-1.587
0.794
0.0
0.793
-0.264
-0.264
-0.264
-0.529
-1.323
0.265
0.265
-0.794
-0.53
0.265
-0.53
0.265
0.53
0.794
-0.265
1.058
1.058
-1.058
-0.265
1.322
0.264
-0.264
0.264
2.377
4.745
0.789
-0.789
-2.371
0.264
0.264
0.0
-0.264
0.264
1.317
-1.054
1.317
2.368
-0.526
-1.315
-0.263
0.526
-0.526
-0.527
0.0
0.79
0.789
0.263
-0.526
-1.843
-0.988
0.198
-0.264
0.527
0.527
-1.054
1.054
-0.527
0.263
-1.054
0.0
0.0
-4.223
1.057
0.792
1.056
0.528
0.791
0.264
-0.264
0.264
0.79
-1.054
1.317
0.0
-0.527
-1.318
-1.055
-1.056
-1.056
-0.264
3.431
0.0
-2.903
-0.528
-0.264
0.264
0.0
0.0
2.112
-1.056
0.0
0.0
-1.585
-0.529
0.0
-0.264
0.0
-0.529
-0.265
0.265
1.85
0.792
-0.792
-1.586
-1.323
0.265
-0.265
0.265
1.851
-0.793
0.793
-0.793
0.0
0.0
0.0
0.0
1.586
1.056
0.792
-0.792
0.0
0.0
0.528
-0.792
0.0
0.0
0.264
-0.264
-0.528
1.848
0.0
1.846
-0.264
1.318
0.0
-0.263
-1.582
1.318
-0.527
-1.318
-0.528
0.528
1.318
0.264
0.527
1.317
-0.79
-0.263
0.263
0.79
-0.527
-0.527
0.0
0.263
-0.263
0.79
0.263
0.263
-1.317
-0.79
0.264
0.0
-0.527
-1.055
0.0
0.264
0.264
-0.791
-0.264
0.528
-1.055
1.319
-2.111
0.0
0.0
-1.849
-1.322
2.643
-0.264
1.056
-0.264
0.0
-0.528
0.528
-0.528
0.792
0.264
-0.792
0.528
-0.528
1.32
0.264
0.306
0.222
1.055
0.0
-1.055
1.055
0.264
-0.791
0.527
0.527
-0.791
-1.055
0.0
0.528
0.0
0.0
-0.264
0.0
-0.264
1.318
0.527
-1.054
0.527
-0.527
-0.791
1.055
0.264
0.791
0.0
0.79
0.263
-0.527
-0.263
0.527
0.0
1.316
0.263
-0.263
0.526
1.578
-0.789
0.526
1.576
0.788
-1.05
-0.788
-1.051
-0.526
-0.789
0.789
0.0
0.263
0.0
0.263
0.526
-0.263
-0.263
0.0
-0.526
0.789
-0.526
-0.526
-1.579
-0.263
-1.054
-0.045
0.308
0.263
0.263
0.0
-1.317
1.054
1.317
1.842
0.0
-0.263
0.0
0.0
-1.579
0.0
0.526
0.789
0.0
0.789
-0.789
0.0
-1.842
1.316
-0.263
0.263
0.526
0.0
0.526
-1.315
0.0
-2.897
1.317
0.79
-0.263
1.053
-1.053
0.263
-0.263
-0.263
-1.581
1.265
0.843
-1.317
-0.263
-0.264
1.054
0.263
0.527
0.79
-0.263
-0.263
0.789
0.263
0.263
-0.526
-0.789
0.263
-0.263
1.053
17.795
-1.302
0.261
0.0
-3.39
1.305
-1.566
-1.045
0.522
-0.784
1.567
0.783
0.261
-0.261
-2.611
-0.784
2.09
-1.829
0.784
0.261
0.0
1.045
0.261
1.305
-1.044
-0.261
-0.261
1.305
0.522
-0.261
-0.261
-2.088
1.044
-0.783
0.0
-0.784
1.306
0.783
0.522
-1.044
-0.261
-2.351
-1.308
0.0
0.0
0.0
0.785
2.091
-0.784
0.523
0.522
0.0
0.0
0.261
-0.522
-0.261
-0.784
0.523
0.0
-0.261
1.567
0.0
-0.522
0.522
-0.783
-1.568
0.0
1.045
0.261
-0.261
-0.261
0.523
0.522
0.522
-0.522
0.0
0.783
0.261
0.261
-0.261
-0.261
-0.261
1.566
0.0
-0.783
0.261
0.0
0.261
-0.522
0.261
0.0
0.261
0.0
0.0
0.261
-0.261
0.261
0.0
0.522
0.261
-0.261
-0.782
0.261
-0.522
0.261
-0.261
-0.261
-0.522
-0.783
0.783
1.044
-0.261
0.261
0.0
0.261
-1.044
0.522
-0.522
0.0
0.522
0.0
0.261
-0.261
-0.261
-0.261
-0.261
0.261
0.0
-0.261
-0.522
-0.522
0.783
0.261
0.0
0.261
0.0
-0.522
0.0
0.0
0.0
0.261
0.0
0.0
0.0
0.261
-0.522
0.261
-0.261
0.261
-1.306
0.261
0.522
-0.522
-0.522
0.261
0.522
0.0
0.0
-0.261
0.783
0.0
-0.783
-0.261
0.783
0.522
0.0
-0.261
-0.261
0.783
-0.783
0.0
0.0
0.0
0.0
0.261
0.783
0.522
-1.044
-0.522
-0.261
0.261
0.261
-0.261
0.261
-0.261
0.783
-0.261
0.0
0.0
0.261
0.0
0.0
0.261
-0.522
-0.261
0.261
0.0
-0.522
0.522
0.0
-0.261
0.261
0.783
0.0
-1.044
0.0
-0.783
0.261
0.522
-0.261
0.261
-0.522
0.261
-0.261
0.261
0.188
-0.188
0.0
0.261
0.0
-0.261
-0.783
1.045
0.0
-1.045
-0.784
0.261
0.0
0.523
1.045
-0.522
0.261
-0.261
-0.261
-0.261
-0.523
0.567
0.373
-0.836
-0.366
-0.523
0.523
0.784
0.783
-1.045
-1.568
0.0
-0.523
0.785
-0.523
0.262
-0.785
0.523
-1.832
1.309
-0.785
0.262
1.046
-0.523
0.523
-0.523
-0.262
0.262
2.614
-1.307
-0.261
0.784
-1.307
-0.785
-1.833
-0.262
-0.524
-0.524
-3.149
2.1
0.525
-1.574
1.836
-0.524
0.524
0.262
1.31
1.047
-0.786
-0.262
-0.524
0.786
1.047
0.262
-1.571
-0.262
0.262
-0.262
0.524
0.786
-0.262
0.0
-0.262
-1.572
-1.573
1.573
-0.786
0.524
0.786
-1.048
0.786
0.786
2.617
-0.262
0.262
-0.523
0.523
-0.523
0.262
0.0
-0.523
-0.262
0.523
-1.047
0.523
0.262
-1.571
0.524
-0.262
-0.524
2.094
-0.262
-0.262
-0.419
-0.89
-0.262
0.262
0.0
0.0
1.047
1.57
-0.262
0.784
0.0
1.045
-0.523
-1.307
0.784
0.0
1.307
-0.523
-0.261
0.784
0.0
-0.261
0.0
0.784
0.261
-0.783
0.261
-1.045
-0.523
-1.308
0.0
1.046
0.261
-0.784
0.262
-0.523
-0.262
0.262
0.262
-0.523
-0.262
0.0
0.0
0.0
2.092
0.261
-0.523
0.523
0.0
0.0
0.523
-0.523
0.0
1.828
0.261
-0.261
0.522
-1.566
0.0
1.305
0.261
-4.442
-1.047
3.922
0.522
0.522
0.0
0.522
0.261
-0.261
0.261
-0.522
1.304
1.303
-1.825
1.043
-0.782
-0.522
-0.261
-1.305
1.305
0.261
1.043
-2.348
0.261
1.044
0.261
-0.261
-0.783
0.0
1.305
0.0
-0.261
-0.261
-0.783
0.261
-1.044
0.0
-0.522
-0.261
0.522
0.522
-0.261
0.783
0.0
1.044
0.0
-0.522
-0.261
0.0
-0.261
-0.783
0.0
-0.522
-0.261
-0.523
2.611
0.0
-0.261
-0.522
0.261
0.0
-0.261
0.261
-0.261
0.0
0.0
0.0
-0.261
-0.522
0.261
1.044
-1.305
-0.261
0.783
0.261
0.261
-0.261
-0.522
0.0
-1.045
0.0
-1.045
0.0
-0.261
0.523
0.523
0.0
0.523
0.522
0.0
0.783
-0.261
0.0
-0.783
0.522
0.0
-0.261
0.783
0.0
0.261
0.0
-0.522
0.783
0.261
-0.261
0.261
-1.044
0.522
-0.522
0.522
0.0
-0.522
0.261
0.0
0.0
0.261
0.0
0.261
0.0
-0.522
0.0
0.0
0.261
-0.783
0.0
0.261
0.261
-0.522
0.261
0.522
0.0
0.261
-0.522
0.261
-0.261
-0.522
0.261
0.0
0.0
-1.724
-0.105
0.261
0.784
-0.261
-0.784
0.0
0.0
0.0
0.261
-0.261
-0.261
0.523
-1.569
0.262
1.307
0.0
0.0
0.0
-0.261
0.0
0.261
0.0
0.0
0.261
0.0
1.045
0.0
-0.261
0.522
-0.783
-0.261
0.0
-1.045
0.0
0.523
-0.261
0.0
0.0
0.0
0.523
0.0
1.045
0.261
0.261
-0.522
-0.261
-0.784
0.523
-0.261
0.261
0.0
0.261
0.522
0.0
0.261
-0.261
0.0
-0.261
0.0
0.0
0.0
-0.261
-0.261
0.0
-0.261
0.784
-0.261
0.0
0.783
-0.522
-0.261
0.0
-0.261
-0.523
0.261
0.0
0.261
0.0
0.0
0.261
0.261
0.0
0.0
-0.261
-0.522
0.261
0.0
-0.261
0.0
-0.261
0.0
0.261
0.261
0.0
0.0
0.0
0.261
0.0
0.261
0.0
0.0
0.261
0.261
0.0
0.261
0.261
-0.261
0.261
-0.261
0.0
0.261
0.0
-0.261
0.261
0.0
0.261
-0.261
0.261
0.522
0.782
0.0
-0.522
0.782
0.521
0.521
0.261
0.26
0.521
0.781
0.26
-0.26
1.041
0.0
0.78
-0.26
0.0
0.0
0.26
0.0
0.26
1.559
1.817
-0.778
2.334
0.518
-0.259
-3.113
-1.558
-0.52
-3.383
-0.26
1.042
0.0
0.521
3.899
-1.039
-0.78
-0.52
2.598
-0.779
-0.26
-0.52
0.26
3.634
-1.037
1.815
0.259
1.813
-1.554
1.036
0.259
-1.036
-0.518
0.777
0.0
0.777
0.259
-4.406
1.816
0.0
-2.075
1.038
1.037
0.0
0.778
1.295
-0.777
0.0
-0.518
0.777
0.0
1.294
-0.777
-0.518
0.0
-1.036
-1.815
-2.077
0.0
1.039
0.519
-0.519
-0.26
1.038
-1.038
-0.519
0.0
0.0
0.519
-0.26
0.26
0.779
1.297
0.519
-2.075
-0.519
-0.779
0.26
0.26
0.779
-0.519
-1.039
-0.26
-0.78
-0.26
1.299
0.0
0.0
6.482
3.878
-4.913
3.363
-3.104
-2.332
0.518
-1.556
-0.519
-1.558
0.779
0.26
-0.779
-0.779
-1.3
-1.821
-0.781
1.302
-0.26
2.86
3.634
7.761
-2.324
0.517
0.775
-0.517
-1.809
2.068
1.033
0.0
1.032
0.0
-2.065
0.775
-1.55
0.258
0.0
-0.258
0.258
0.775
-1.55
0.258
1.292
-0.258
-1.292
-0.776
0.776
2.067
0.258
0.0
1.29
-0.258
1.032
1.031
3.861
-2.058
0.0
0.0
0.257
0.515
-0.257
-0.257
0.0
0.257
0.257
-0.772
0.257
0.515
-0.257
-0.257
0.257
0.257
1.029
0.0
0.514
0.0
0.0
0.257
0.257
0.0
-0.771
1.285
1.797
0.513
1.282
-1.026
-0.154
0.923
-0.513
1.794
-0.256
-0.256
-1.282
0.513
-0.513
-0.256
0.0
-1.54
1.027
-0.257
-0.257
0.77
-1.54
0.0
0.513
-0.257
0.257
0.0
0.513
-0.257
0.257
0.257
0.257
1.282
1.281
0.256
1.024
0.0
-0.768
-0.768
-0.256
-0.513
1.025
0.768
0.0
-0.512
-0.512
0.256
-0.256
0.768
0.512
-1.537
0.769
0.768
0.0
0.0
0.512
-0.256
0.0
0.102
0.154
-1.024
-0.512
-1.025
-1.282
-0.257
0.769
1.025
0.769
-0.512
-0.256
0.359
-0.102
0.769
1.536
-0.512
1.024
-0.256
0.0
-0.512
1.279
-0.767
0.0
0.0
0.256
-0.256
-0.154
0.665
-0.512
-2.048
-0.512
-0.256
-0.513
-0.256
-1.282
-3.082
1.028
1.027
1.027
-1.54
-0.514
0.257
1.284
0.513
-0.257
-0.513
-1.284
0.514
2.053
0.0
0.256
0.0
0.0
-0.77
-2.054
-0.771
-1.286
0.514
0.514
0.0
1.028
1.027
1.54
0.0
0.256
-0.256
0.0
1.538
1.025
0.0
-0.256
-0.256
0.0
0.256
-0.256
-0.256
-1.538
-0.256
0.0
0.0
0.256
0.0
0.0
-1.796
-0.257
0.513
0.257
0.0
-0.257
0.257
0.0
-0.513
-0.514
-0.257
0.0
-0.257
0.0
-0.514
0.0
-0.483
0.483
0.257
-0.257
0.514
1.284
1.283
-0.77
0.513
-0.513
-0.77
0.0
-0.514
0.0
0.0
0.0
0.0
0.601
1.196
-0.513
0.0
-0.257
-0.257
0.0
0.0
0.0
0.0
-0.257
0.257
0.257
0.77
0.0
0.0
0.257
-0.257
0.0
0.0
-0.513
-0.513
-0.513
0.257
-0.514
-0.514
0.0
0.0
1.284
0.257
1.026
1.282
0.769
0.768
-1.537
0.0
-1.282
-0.257
-0.77
0.0
0.257
0.77
0.769
0.513
0.513
-0.513
0.769
0.256
0.768
-0.512
0.512
-0.512
0.256
-0.256
0.0
0.0
0.256
0.0
-0.256
0.0
0.0
0.0
-0.256
0.0
0.051
0.205
0.0
0.0
0.0
0.0
0.0
0.0
-0.256
0.256
0.0
0.0
-0.256
0.256
-0.256
0.0
0.0
0.0
0.256
0.256
-0.256
-1.937
1.937
0.512
-0.256
0.0
0.256
0.256
-0.512
-0.256
0.256
-0.256
-0.256
0.0
0.256
-1.025
-0.256
-0.769
-0.256
0.256
0.513
0.256
-0.256
0.0
0.513
1.025
-1.025
0.256
-0.256
1.025
-0.769
-0.513
0.031
-0.031
-0.256
0.0
0.513
0.769
0.0
0.0
0.256
0.0
0.256
-0.512
0.256
0.768
-0.512
0.0
-0.256
0.768
0.0
0.256
-0.512
0.768
0.0
-0.512
-1.024
-0.512
0.512
-0.769
0.256
0.769
-0.769
-0.513
0.0
1.025
0.256
0.768
-0.512
0.0
-0.512
1.024
0.768
-1.024
0.256
1.535
0.256
-0.512
-1.536
-1.537
-0.256
-0.513
0.0
0.769
-0.769
-0.513
0.256
-0.513
0.256
0.769
-0.513
-0.256
-0.256
0.769
-0.513
-0.256
0.769
2.05
-0.768
0.256
1.536
0.256
-1.792
-0.512
0.512
-0.512
2.049
-0.768
0.768
0.0
-1.28
0.256
0.0
0.768
0.768
0.0
0.767
-1.791
0.0
0.0
-0.256
-0.512
0.768
-0.256
0.256
0.256
0.0
-0.256
0.0
-0.256
-0.512
-1.281
-0.513
-0.769
0.256
0.256
0.0
-0.513
0.256
-1.283
-1.027
0.0
1.54
0.0
0.0
0.257
0.769
-0.769
1.282
-1.282
-0.513
-0.77
1.114
-0.857
-0.77
0.0
1.027
0.0
-0.513
-0.514
0.514
-0.257
0.0
0.513
0.0
1.026
1.539
1.281
-0.256
0.0
0.256
1.28
-0.768
0.512
0.0
-0.512
0.512
-0.512
0.256
0.512
-0.512
0.256
-0.512
0.512
-0.768
-0.256
-0.769
0.769
-0.256
0.256
-0.256
0.256
0.768
0.256
0.0
-0.512
0.256
-0.512
0.0
-0.256
0.256
0.256
0.0
0.256
0.256
0.0
-0.256
-0.256
0.512
-0.256
0.0
0.256
-0.256
0.0
0.256
0.256
-0.256
0.0
1.024
0.0
-0.512
0.256
0.512
0.0
0.0
0.256
0.767
1.022
-0.511
-0.256
-0.511
1.022
-0.767
0.256
1.533
0.0
-0.766
0.255
0.255
0.255
0.255
-0.255
0.766
0.51
0.51
-0.255
-0.255
0.255
-0.255
0.0
0.255
0.0
-0.255
0.51
0.0
0.0
0.51
0.0
-2.297
0.255
-1.533
1.533
0.0
0.0
0.255
-0.255
0.0
0.0
-3.067
-2.047
1.28
0.0
0.0
0.768
-0.768
0.768
-0.256
0.0
-1.536
-0.768
0.0
-4.617
-0.257
2.567
0.256
-0.77
1.795
0.0
0.513
-0.256
-0.513
-2.309
1.283
-1.283
-0.257
0.513
-1.027
0.514
0.77
-2.054
0.771
1.027
-0.257
-1.541
-0.514
0.257
2.568
0.0
0.0
1.795
-1.026
-0.256
-1.797
1.027
0.77
2.563
-1.025
-0.769
0.0
0.769
-0.513
-2.052
-0.359
1.129
2.051
-1.025
-1.796
-1.798
3.85
-1.026
-0.257
0.0
0.0
-0.77
-0.513
0.77
0.513
-0.513
0.513
-0.513
0.513
-1.026
1.283
-0.257
0.0
-0.77
0.77
-0.257
0.513
-2.31
0.514
0.0
0.257
-0.257
-0.257
0.0
-0.771
0.514
-0.257
-0.257
1.027
0.0
0.0
0.257
-1.284
-0.257
0.257
-0.514
-0.771
-1.029
-0.257
-0.515
0.515
-2.317
1.03
-0.258
-0.258
-1.288
0.773
0.258
-0.258
1.545
-1.288
0.258
-0.515
-0.515
0.773
-0.773
-0.258
-0.258
2.061
0.0
0.0
1.03
-1.03
1.03
0.515
0.514
0.257
-0.257
0.514
-0.257
0.257
-0.257
0.771
0.257
1.028
-0.771
0.514
1.797
0.77
-0.513
1.026
0.513
0.0
-0.769
0.769
0.513
0.0
0.512
-1.025
-0.513
1.538
0.0
-1.794
1.282
0.0
0.256
0.256
0.0
0.0
0.0
-0.512
0.769
1.332
0.205
0.512
-1.536
0.512
0.0
0.512
0.0
0.512
0.0
0.512
-0.768
-0.512
0.005
0.251
-0.512
0.768
0.256
0.256
-0.256
0.0
-0.768
0.256
0.512
0.512
1.023
0.511
4.594
0.51
-1.019
-2.807
1.276
-1.021
-0.255
-0.511
1.787
0.255
-1.021
0.766
-0.255
0.255
1.275
-1.531
0.255
0.51
-1.021
-0.408
-0.357
2.297
-1.786
-2.043
0.256
1.277
-1.277
-0.511
-0.767
-0.256
-1.023
0.768
-0.768
-0.256
-0.256
-2.818
-0.513
-4.366
-2.059
0.257
3.6
-0.771
-0.514
0.771
0.0
-0.514
-0.257
-0.771
-0.772
0.257
2.057
-0.514
2.569
0.0
1.026
-2.053
1.284
0.513
0.769
0.256
-0.256
0.0
1.025
1.025
0.0
-1.794
0.256
0.769
0.0
-0.769
-1.282
-1.026
0.0
-1.284
-1.285
0.257
-1.543
0.257
0.0
1.286
1.028
1.541
0.257
0.0
0.0
1.026
-0.256
-0.77
2.052
-1.539
0.0
0.257
0.256
-0.77
-1.027
0.77
0.77
-0.77
0.513
-0.257
-0.257
-0.257
0.77
-1.026
-0.257
0.0
0.257
0.0
0.257
1.026
-0.842
-0.698
2.309
-0.513
0.256
0.0
-1.283
-1.797
-2.314
0.0
0.257
1.286
1.541
-0.514
1.027
-0.257
-1.798
-1.028
1.799
-0.257
0.257
0.0
0.0
-1.028
-3.86
1.545
-1.545
0.361
0.412
1.03
0.515
0.0
-0.257
-0.515
-0.772
-1.03
0.0
0.0
0.515
-1.546
-0.258
-1.29
0.258
1.032
-0.516
0.516
-2.064
0.516
-0.516
0.516
0.258
-0.516
0.0
0.0
0.516
-0.774
0.774
0.516
1.032
0.0
0.516
-0.258
-0.516
-0.516
-0.516
0.258
1.289
0.0
0.773
-1.547
-1.032
-0.258
0.516
0.258
1.547
-0.516
-1.548
-0.258
0.774
-1.032
-0.258
-0.258
1.291
-0.258
0.774
-0.258
-0.516
0.0
0.0
1.29
-0.516
1.031
-0.258
0.773
-0.258
0.0
0.515
3.861
4.878
0.769
2.305
2.301
3.829
8.14
-1.777
0.0
-7.893
-2.298
-5.631
0.769
4.607
-0.256
1.022
1.277
0.766
1.275
-0.51
-0.765
-1.276
-0.255
0.255
0.613
-0.868
-0.255
0.0
0.511
-0.766
0.766
0.766
0.255
0.255
-1.021
1.021
0.51
2.804
-2.804
-0.255
3.059
-0.509
-1.529
-1.02
0.255
0.0
1.275
2.038
1.273
0.0
1.017
-0.763
-0.254
0.254
2.288
1.27
1.269
-3.555
-1.271
0.509
0.0
-0.509
0.0
-0.254
-1.273
0.509
0.763
1.272
-2.289
-0.764
-0.509
-1.529
2.548
0.0
-0.509
-0.255
-0.509
1.019
-0.764
1.019
-1.273
0.509
-1.019
-0.255
0.0
-2.04
-0.255
0.0
-0.766
0.255
0.511
-0.255
1.276
-0.153
-1.634
-0.255
-0.766
0.102
1.941
-2.554
-0.767
-1.535
-0.512
-0.768
0.256
0.0
0.0
0.256
0.768
-1.536
0.0
-0.256
-0.256
-0.513
1.025
-0.769
-0.256
0.0
-0.513
0.0
0.513
1.281
1.792
-0.512
-1.792
-0.256
-0.513
-1.026
-0.256
0.256
0.0
0.0
0.513
0.0
0.0
-0.256
-0.256
0.256
1.282
1.537
-0.256
2.047
1.789
-1.278
0.0
-0.256
0.256
-1.279
-1.792
0.256
0.768
-0.256
0.0
-0.512
-1.025
-1.282
-0.256
0.513
-0.769
0.256
-0.77
-0.513
-0.513
0.513
-0.77
0.0
-0.257
-1.542
0.257
1.285
1.027
0.0
0.0
-0.513
-0.257
-0.257
-0.514
-1.285
-1.029
-1.029
-0.257
3.343
0.514
0.0
-1.542
-0.514
-0.257
0.0
0.0
0.771
0.257
0.0
-0.771
-0.514
1.029
-0.257
-1.029
0.257
-0.257
-1.287
-0.515
0.258
0.772
-0.257
0.0
2.058
-0.772
0.772
0.771
0.514
0.0
-1.285
0.514
-0.514
-0.772
0.257
-1.287
0.0
0.772
0.514
-0.257
-1.544
0.0
0.0
-0.257
-0.515
-0.258
0.0
0.0
0.258
0.258
-0.515
-0.258
0.0
-0.773
1.031
0.0
0.0
-0.773
-0.516
0.258
-0.258
0.258
1.288
0.0
-0.258
0.0
0.0
1.288
-0.515
0.0
0.515
-1.288
0.258
0.0
-0.258
0.258
0.515
0.257
1.287
0.0
-0.772
0.0
0.257
-0.772
0.257
-0.257
0.0
0.0
-1.288
0.0
0.258
-0.515
0.258
0.258
0.258
-0.515
0.258
-0.773
0.515
0.0
0.0
-0.515
0.0
0.258
-0.258
-0.258
0.515
0.258
0.515
-1.031
0.515
0.0
1.288
0.257
-0.515
0.257
0.0
-1.03
1.545
1.029
-1.029
-0.772
1.287
2.057
-0.514
-0.514
0.514
-0.514
1.028
0.514
0.257
-0.771
-1.028
0.257
0.0
0.0
-1.286
-0.257
-0.772
2.316
-0.051
-0.206
-0.772
-0.257
0.0
-1.03
0.0
0.257
0.257
-1.545
0.0
-0.258
1.288
0.0
1.03
1.543
1.028
-0.771
0.257
-1.543
-0.515
0.0
-0.515
1.029
0.0
0.0
0.0
-0.515
0.772
0.514
0.514
-0.514
-0.514
-0.514
-0.257
0.257
-0.257
0.0
0.257
-0.257
0.0
-0.515
-0.515
0.257
0.257
-0.515
0.0
0.0
0.0
0.0
0.257
0.257
0.0
0.0
0.0
0.257
-0.515
0.257
-0.515
0.257
0.257
-0.257
0.515
-0.257
0.257
0.0
-0.515
-0.257
0.0
0.257
0.0
-1.288
0.0
0.258
0.258
0.0
-0.258
0.0
0.0
-0.515
-0.258
0.258
-0.773
-0.258
1.289
0.515
0.515
0.257
0.257
0.0
-1.03
-0.258
0.515
0.515
0.0
0.0
0.0
0.0
-0.257
0.0
0.0
0.0
0.0
0.0
-0.257
0.0
-0.515
-0.258
0.258
0.258
0.0
0.258
0.0
-0.258
0.258
-0.258
-0.515
0.258
0.0
0.258
-0.515
-0.515
1.546
-1.03
0.515
-0.258
0.258
0.258
0.0
0.0
-1.288
0.515
-0.515
0.0
0.0
0.258
-0.515
0.0
-0.258
-0.258
0.516
-0.516
0.516
0.258
-0.258
0.258
0.515
-0.258
-0.773
-0.258
0.516
0.258
-0.258
0.258
-0.515
0.258
-0.773
0.516
0.0
0.773
-0.773
0.258
0.0
0.0
-0.516
0.258
-0.258
-0.258
0.773
-0.516
0.0
0.0
-0.258
0.0
0.258
0.0
-0.258
-0.774
0.258
0.0
0.258
-0.774
0.0
0.0
0.0
0.258
0.0
0.774
0.258
-1.29
-0.046
-1.244
-0.258
0.258
-1.033
-0.517
0.258
-0.775
-0.259
0.0
0.517
0.0
0.258
0.0
-0.776
0.259
0.517
0.775
-0.775
1.033
0.0
0.517
0.516
1.29
-2.065
0.0
1.291
-0.258
-0.258
0.0
-0.516
-2.067
1.034
0.775
0.516
-1.033
-0.517
0.0
0.0
0.258
0.258
-0.258
-0.517
-0.258
0.0
-0.517
1.551
-0.775
-0.258
-0.517
0.259
1.292
-0.775
0.775
3.097
0.0
-0.929
-0.103
-1.549
-3.878
-0.259
-0.829
0.311
0.0
-0.259
1.036
1.035
0.259
-0.517
0.0
0.259
-0.259
0.0
0.259
-0.259
0.0
1.293
-2.069
-0.259
-0.777
-0.777
-0.985
-0.57
-0.778
1.556
2.332
1.294
-4.403
-0.778
-1.298
2.335
0.259
-1.297
0.519
0.259
1.814
-1.037
0.518
-0.259
-0.259
0.778
0.518
-1.036
-0.259
0.259
0.259
-0.778
-1.297
0.0
-0.259
-1.038
0.779
0.519
-0.779
1.816
-0.259
0.0
0.0
0.0
0.0
-1.038
1.297
0.519
-0.778
0.778
0.259
-0.518
0.0
-0.778
-0.519
-1.298
1.298
0.259
0.778
-0.259
-0.259
0.0
-1.297
0.26
-0.26
0.0
0.26
0.26
0.519
-0.519
-0.779
0.0
0.26
0.519
-0.519
0.0
-0.779
0.0
0.26
1.557
0.259
-0.519
-0.519
0.26
-0.26
0.26
-0.519
0.0
0.26
0.0
0.26
0.259
-0.519
-0.519
-0.779
0.0
-0.52
0.0
-0.26
0.26
0.0
0.0
0.26
-0.26
0.26
0.0
0.519
0.519
-0.519
-0.519
0.0
-0.26
0.26
-0.26
0.52
0.0
0.0
0.0
0.0
-0.26
0.0
-0.156
-1.144
0.26
0.52
0.0
0.0
-0.26
0.0
1.039
-0.52
0.26
0.519
0.519
0.779
0.259
-0.259
0.0
-1.298
-0.26
0.26
-0.519
0.26
0.0
-0.52
0.0
0.779
0.26
0.0
0.0
0.0
-0.26
1.039
1.816
-1.556
-0.779
0.519
-1.298
0.26
-0.26
0.519
0.0
0.0
-0.26
-0.156
0.156
0.0
0.519
0.0
0.0
0.779
0.0
0.519
0.0
0.0
0.0
0.259
-0.519
1.556
1.296
1.036
0.0
-0.777
0.259
1.294
-0.259
-0.518
0.0
-0.259
0.0
1.035
0.0
-1.035
0.0
-1.036
0.259
-0.565
-0.212
-0.259
0.518
-0.259
0.0
0.259
0.0
0.259
0.777
-0.259
0.777
-0.259
0.259
0.0
0.0
0.259
-0.259
0.0
0.0
0.259
-0.259
0.518
1.035
-0.776
0.776
0.259
0.517
1.292
-0.775
-0.517
-0.517
0.517
0.517
-0.517
0.0
0.0
0.0
-0.259
-0.259
-0.517
0.259
-0.517
-0.259
0.259
-0.259
0.0
-0.518
-0.777
-0.777
1.295
0.259
0.0
-0.259
-0.777
0.777
0.0
1.035
1.552
0.0
-1.293
-1.553
0.0
-0.777
0.259
-1.036
0.518
1.036
1.811
-1.811
0.777
-0.259
2.069
0.259
-0.259
0.0
-2.069
0.0
-0.259
0.0
1.035
-0.259
-0.776
0.518
0.259
-1.553
0.518
-0.259
0.518
0.259
0.259
0.518
-0.518
-0.518
-1.813
-1.815
0.519
-1.557
-0.519
1.298
0.0
-0.259
0.519
-0.259
1.038
0.0
-0.519
0.0
0.259
-0.778
-0.779
-0.26
1.298
0.0
0.0
0.0
-0.259
-0.259
-1.558
0.26
0.0
-0.26
0.0
0.0
-0.52
-0.26
-1.04
0.52
0.26
-0.78
-1.04
-0.26
-0.521
1.041
-1.041
-0.26
0.521
0.26
0.0
-0.26
-0.26
-0.26
-0.781
0.26
1.041
0.26
-0.26
-0.781
0.26
-1.302
-0.261
-0.521
0.0
0.521
-0.261
-0.521
-0.782
1.304
1.303
-1.303
0.782
0.781
-1.042
0.261
0.0
1.042
1.301
-2.082
0.781
0.26
0.521
2.34
0.883
-0.364
0.26
-0.52
0.0
0.26
3.115
-2.855
-1.819
-1.561
1.561
-1.821
-0.521
2.082
-0.52
0.0
0.52
0.0
-1.821
-0.26
-0.26
0.0
-0.781
3.904
-0.78
-1.041
-1.041
-0.521
0.0
-0.26
0.26
0.0
-1.042
-1.304
-0.261
1.564
0.521
0.0
-0.782
1.042
1.562
-2.865
0.261
-1.043
0.261
0.521
-0.782
0.261
0.261
-1.043
0.0
1.304
-0.521
0.521
0.0
-0.521
0.229
0.031
1.043
-0.521
-1.043
-0.261
0.0
0.522
0.0
2.866
-1.042
-1.303
-0.782
1.564
-0.261
1.042
0.0
0.26
-1.042
0.261
-1.303
2.085
-0.781
-0.521
-0.521
0.261
-0.782
0.0
0.521
-0.521
0.261
-2.087
-0.522
-1.045
0.523
2.61
1.043
-1.304
-0.522
0.783
-0.261
-0.261
-0.261
0.0
0.522
-0.261
-0.261
0.0
-0.783
0.0
-1.306
-1.045
1.045
0.784
-0.261
1.305
0.261
-0.261
0.261
0.522
-1.566
-0.261
0.522
-0.261
-0.261
0.261
0.261
0.783
1.304
0.782
0.261
0.261
0.781
-0.521
-1.042
0.0
-0.521
-0.522
-0.783
0.261
0.783
-0.261
0.0
-0.261
-0.261
0.522
0.0
-0.261
0.0
-0.522
0.261
-0.522
0.0
-1.567
-1.568
0.261
-0.523
-0.262
-0.262
0.0
0.0
0.523
0.523
-2.616
-2.62
-1.049
0.525
0.262
-0.787
-0.525
0.0
1.312
-0.262
1.835
-1.048
1.048
1.31
-1.572
-0.786
0.786
-1.311
0.0
-0.525
1.049
0.786
0.524
0.262
0.262
0.0
-1.048
-1.049
-0.525
0.0
-0.525
-0.262
0.0
0.0
0.0
0.0
-0.262
0.0
0.525
-1.575
-0.788
0.0
-0.788
0.526
1.576
-1.05
0.788
0.0
-0.263
1.575
-0.262
1.574
-0.524
0.524
-0.524
1.311
1.833
-1.047
2.879
-0.785
0.262
-0.785
0.262
-0.262
2.092
-0.261
-0.261
-2.355
2.616
0.784
0.261
0.261
-1.307
0.0
0.0
0.784
-0.784
-0.261
-0.261
-1.046
0.262
0.523
-0.523
-0.523
0.0
1.046
-0.523
-0.262
0.262
-1.57
0.0
0.262
0.0
-0.262
0.524
0.0
0.523
0.0
0.262
-0.262
0.262
-1.833
0.524
0.785
-0.524
-0.262
-0.262
0.393
-0.393
0.0
1.047
-0.262
-0.262
0.0
0.0
-0.681
0.419
1.047
0.262
0.0
0.262
0.0
1.83
0.0
1.567
-0.783
3.392
-0.782
-0.783
0.0
3.389
0.656
-2.219
0.521
1.302
0.0
-0.521
0.0
0.521
-0.781
0.0
-0.521
-1.043
-0.522
-0.261
0.0
0.261
0.0
-0.261
-0.261
0.0
-1.305
-0.261
-0.261
0.522
0.261
0.522
0.0
-0.522
0.0
0.261
-0.261
0.0
0.522
0.522
-0.783
0.522
0.0
0.0
-0.783
0.261
-0.522
-0.261
0.0
-0.784
-0.523
-1.307
1.046
0.0
-0.261
-1.308
-1.047
0.523
1.308
0.0
0.0
0.523
1.829
-1.306
-0.523
0.523
0.261
0.0
1.306
0.261
-0.522
1.827
-0.522
-0.261
-0.522
-0.261
0.783
0.522
0.0
-0.261
-0.261
0.783
0.261
-0.522
-0.522
-0.261
-0.261
0.522
-0.522
-0.261
-0.522
0.522
-0.783
-0.261
-0.261
-0.261
0.261
1.828
0.0
0.261
0.0
0.0
0.261
-0.522
0.0
-0.522
0.261
0.522
-0.298
-1.008
17.927
-4.918
-2.075
1.816
-1.037
0.259
0.778
0.259
-1.556
-1.194
-0.104
-0.519
-1.039
-1.04
0.0
-0.26
0.0
0.0
0.26
1.04
1.039
-1.819
0.26
0.0
-1.821
-0.781
0.781
0.0
0.0
-0.26
1.041
2.028
-0.468
-1.04
-0.26
0.26
1.04
1.039
1.039
-0.519
0.0
-0.779
1.558
0.0
-0.779
1.254
0.563
-1.038
-0.779
0.26
1.038
-0.259
0.519
-1.557
0.0
0.26
-0.779
0.0
0.26
-1.039
0.0
0.0
0.779
-0.26
0.519
0.26
-0.26
-1.819
0.26
0.78
0.26
-0.26
0.26
0.0
-0.26
-1.559
-2.081
0.521
0.781
-0.26
-0.52
-1.562
-0.261
1.042
-2.084
0.261
0.261
-0.782
0.261
1.303
-0.261
0.781
-1.303
0.261
-0.521
1.042
0.521
-0.521
-0.782
1.303
1.302
1.301
-0.26
0.26
0.26
0.0
1.04
0.26
1.558
1.038
-0.519
-0.779
0.519
1.297
0.0
-0.259
-0.259
-0.259
0.259
0.519
-0.259
0.0
-0.519
-0.778
0.778
1.037
0.259
-1.037
0.0
0.519
-0.259
-0.259
0.259
-0.778
-1.298
1.817
-0.259
1.297
0.0
1.037
0.518
0.518
-1.295
0.0
1.036
-1.554
-0.518
0.259
0.778
-0.259
0.518
0.259
0.259
0.518
-0.777
-0.777
-0.518
1.037
-1.555
1.037
0.259
-0.518
-0.259
1.296
-0.518
0.259
0.0
0.0
0.0
0.0
0.259
0.0
-0.259
0.0
0.0
0.0
0.0
-0.259
0.259
-0.518
0.0
-0.259
-0.518
-0.519
-0.519
0.519
0.259
0.519
-0.259
0.197
0.581
0.259
0.518
-0.518
0.259
0.259
-0.518
0.259
0.0
-0.259
0.259
0.259
0.0
0.0
0.0
0.0
-0.259
-0.518
0.259
-0.259
0.259
0.0
-0.518
0.518
0.259
0.259
-0.259
-0.259
-0.518
-0.518
0.259
-0.259
0.259
-0.259
0.259
0.259
-0.259
0.259
0.259
-0.778
0.259
-0.259
-0.259
0.0
-0.519
0.0
-1.297
0.0
0.26
-0.519
-2.338
0.0
-0.26
-0.52
-0.26
-0.52
-0.26
-2.083
-0.261
-1.825
-0.783
0.261
-0.261
0.0
-0.261
0.0
-1.306
1.567
3.39
1.042
-0.781
-1.824
-1.043
1.565
3.905
-1.639
-0.443
-0.521
0.26
-0.26
0.0
0.26
0.0
0.0
-0.26
0.26
0.0
0.0
0.0
-1.563
-1.043
0.522
-2.348
1.044
1.565
1.563
-0.26
-0.521
-0.261
-3.13
-0.261
-0.261
2.349
1.043
0.261
-3.391
1.796
1.074
0.0
0.0
-0.782
0.522
-1.304
1.565
0.0
0.521
-0.521
-0.261
-0.522
0.0
-2.61
-0.261
0.0
0.522
0.0
-2.352
0.784
-0.523
0.784
-0.261
-0.261
1.045
0.261
0.261
0.0
-0.261
-0.784
-0.523
-0.261
0.261
-0.157
-0.628
-1.308
-0.262
0.262
-0.262
0.524
0.785
0.0
-0.293
-1.016
-0.262
0.262
0.0
-1.31
-1.573
0.524
-0.787
-0.525
0.787
0.262
0.262
1.834
0.0
0.733
0.314
-0.524
0.785
-1.833
-0.524
0.262
0.524
0.0
-1.31
-0.262
1.31
0.524
0.0
1.309
0.262
-1.047
1.57
-0.785
-0.262
-0.262
0.785
0.0
0.492
-0.754
-0.523
-0.262
-2.096
0.262
0.524
0.0
0.0
-1.048
8.63
-0.783
2.087
-2.087
-1.828
-0.784
1.306
-0.522
-0.784
-0.523
-1.046
-0.523
3.137
2.871
-0.783
-2.088
0.261
-0.522
-0.784
-0.523
-1.569
-0.785
0.0
0.524
1.308
0.784
-1.569
1.308
-0.261
-1.57
0.523
-1.047
-3.932
2.884
3.925
-1.046
1.568
2.089
-2.35
-3.663
0.262
2.355
0.261
-1.046
-0.785
0.785
3.659
0.783
-1.305
-3.66
-0.785
0.785
-0.785
0.262
1.57
-1.57
0.0
-0.524
0.0
0.262
-0.262
-1.048
-0.786
0.786
0.0
-0.786
2.096
0.524
0.785
2.092
-0.784
0.784
1.765
-0.721
0.522
-1.045
-0.261
-0.523
0.261
0.784
-0.522
-0.261
-0.784
-0.784
0.523
-1.046
2.092
1.828
0.783
-0.522
-0.261
-0.261
-1.045
0.522
0.0
0.0
0.0
0.0
-1.568
-0.261
0.523
1.567
0.522
0.261
0.0
0.0
0.522
0.0
0.522
0.0
0.782
0.521
0.782
-0.261
-0.261
1.042
0.0
0.781
0.521
-2.344
-0.782
0.782
-0.261
-0.151
1.193
0.521
0.0
0.0
-0.781
-1.303
-0.521
-1.043
0.783
0.0
0.0
0.261
0.521
0.261
-0.261
1.303
0.26
0.0
-0.521
1.042
1.041
0.26
-0.26
0.0
0.0
-0.26
-0.26
0.26
-1.041
0.0
-1.563
-1.043
-0.261
0.261
-0.261
0.261
0.261
-0.261
1.304
0.782
0.0
-0.521
0.261
-0.261
-0.521
-0.261
0.261
-0.521
0.261
1.042
0.0
0.0
-1.303
-1.043
0.0
0.0
0.0
-2.088
0.522
-1.568
1.306
0.0
-0.784
0.523
0.522
-0.522
-0.523
0.261
0.0
0.0
0.261
-0.261
-0.523
-0.784
0.784
0.784
-0.261
-0.261
0.523
0.0
0.783
0.0
0.261
-0.522
-1.829
-0.261
0.0
0.784
1.567
0.0
-0.783
-1.568
0.0
0.261
0.0
0.261
0.261
-0.261
0.0
0.0
-0.261
-0.523
-1.308
0.523
0.0
-0.523
0.0
-0.262
-0.262
-1.309
-2.097
0.0
0.0
0.262
-0.787
0.0
-0.262
0.525
0.787
0.786
0.0
0.524
-0.262
-0.262
0.0
1.31
0.0
-2.096
0.0
-0.787
-1.312
-0.525
0.263
0.0
1.05
0.525
0.525
-0.525
-0.525
-0.525
0.262
-1.313
0.788
2.623
0.262
-0.524
-0.262
-0.262
0.524
-0.524
0.787
0.524
0.922
-0.66
-0.786
-0.262
-0.524
-0.525
-1.05
1.312
-0.525
-2.1
0.263
0.0
0.263
0.0
-0.263
-0.525
-0.526
0.263
-0.526
0.263
-0.526
0.263
-0.263
0.263
-4.211
0.79
1.58
-2.265
-6.177
1.057
3.96
0.791
1.317
-1.581
-0.264
-0.791
-1.583
-2.113
-1.322
-1.853
0.265
0.794
0.794
0.529
-0.529
-0.265
0.529
1.058
1.321
1.584
-1.056
-2.114
0.793
0.0
1.321
0.0
0.792
0.0
-0.264
0.792
0.528
2.103
1.585
0.526
1.715
0.914
0.263
0.263
-1.314
-0.789
1.051
2.101
0.0
-0.525
-0.788
-1.314
-1.841
1.252
-0.2
1.577
0.525
-1.051
0.757
0.819
2.099
-1.312
-1.838
-0.526
-1.052
0.263
0.789
0.263
0.788
0.263
-0.525
-0.788
0.263
-0.789
0.526
0.263
1.051
0.0
-0.525
-0.263
0.788
-1.314
-2.367
-0.263
0.0
-1.844
1.054
1.842
7.35
-1.048
1.31
-0.524
-0.524
1.048
1.832
-0.785
0.785
-2.618
2.095
1.046
2.091
0.783
-1.045
2.611
-1.044
1.305
-0.522
-2.872
0.784
0.261
1.827
0.0
0.0
-2.088
2.61
-0.261
0.261
0.522
2.345
-1.302
-0.521
-0.521
-2.087
1.566
0.0
1.043
0.0
-0.782
1.043
0.782
0.781
0.521
0.781
0.52
0.26
-0.78
0.26
-1.041
-0.781
0.521
-0.521
-1.303
1.303
0.521
0.521
-0.521
0.26
0.26
0.0
-1.041
-1.303
0.521
-0.261
0.0
0.521
-0.261
0.0
0.0
-1.042
1.303
-0.782
2.604
-0.781
-0.13
-1.172
0.521
0.26
0.781
-1.302
1.302
-1.302
-0.261
0.521
0.26
0.0
0.0
0.0
-0.781
0.0
-0.261
-0.782
0.782
0.261
0.0
0.0
-0.261
0.261
0.261
-0.261
-1.042
0.521
0.0
0.521
0.261
0.26
-0.26
1.042
-1.042
0.521
0.26
-0.26
-0.26
0.26
-0.521
-0.782
1.042
0.781
-1.042
0.521
0.0
-0.781
-0.521
0.886
0.417
-0.26
-0.26
-0.521
0.521
1.302
-0.781
0.521
-0.26
-0.26
0.521
0.521
-0.26
0.0
0.13
-0.13
0.0
-0.521
-0.26
0.781
0.0
0.521
0.0
-0.521
0.0
0.521
-0.781
-0.26
-0.521
1.302
-1.562
0.521
0.26
-0.26
0.26
0.521
-0.26
0.0
-0.26
0.0
-0.521
-0.521
0.261
-0.521
0.0
0.521
-0.521
0.459
-0.198
-0.521
0.261
0.261
0.0
0.0
0.0
-0.261
0.0
-0.261
-0.521
-0.261
-0.522
0.0
0.522
-1.043
1.043
-0.261
-0.261
0.782
1.042
-0.261
0.0
-0.261
0.0
0.0
0.261
-1.564
0.261
-0.261
-1.305
0.783
0.522
-0.261
0.261
0.522
-0.261
-1.304
1.044
0.782
0.261
0.521
-0.261
0.261
0.261
0.0
-1.042
0.261
-0.782
-0.261
0.0
-0.261
0.261
0.0
0.0
0.261
0.261
2.866
-0.26
0.26
0.521
-0.521
-0.521
-0.26
0.26
1.01
-0.229
-0.781
-1.042
0.521
-0.26
0.0
0.0
0.521
0.0
0.521
0.26
-0.26
0.0
2.341
0.0
0.26
-0.78
0.0
0.52
0.78
1.299
-1.559
0.52
-1.04
0.0
0.26
0.78
-0.26
0.52
-0.78
-0.26
-0.78
-1.041
0.78
-0.52
0.78
-0.26
0.0
-0.78
-0.521
-0.26
0.26
0.26
0.52
0.0
0.26
0.0
-0.26
-0.26
0.0
-0.521
0.521
0.26
0.26
0.0
0.52
0.0
0.0
0.78
0.52
0.0
0.26
-0.26
-0.52
-0.26
0.26
0.0
-0.52
-1.561
0.26
0.26
0.0
1.04
-0.52
0.0
-0.26
0.78
-0.26
-0.26
0.78
0.0
0.0
-0.78
0.52
1.3
0.779
0.26
-0.519
-0.26
-0.52
0.26
0.26
0.26
0.779
0.26
-0.26
0.519
1.038
0.0
0.778
-1.297
-0.519
0.778
0.0
0.0
0.0
0.0
-0.519
-0.26
0.0
1.038
0.259
-0.519
-0.778
-0.26
-0.26
-0.26
-0.26
0.26
-0.519
0.26
0.779
-0.26
-0.519
0.519
1.298
1.556
0.259
0.777
-0.777
0.259
0.518
1.554
1.035
-1.294
0.0
0.0
0.0
0.0
-0.259
0.0
0.0
-0.518
0.259
0.0
0.777
1.294
1.293
-0.517
-8.292
-0.779
-2.08
2.08
0.26
0.779
0.519
0.26
1.038
0.0
-1.038
1.557
-0.259
-1.038
0.0
0.26
0.519
0.519
-0.259
1.245
0.052
0.0
-0.259
2.332
-1.036
0.259
1.036
-2.072
-2.074
0.778
-2.855
2.596
-2.336
2.595
-0.519
-0.259
-1.038
1.557
-1.297
0.26
-0.26
1.297
0.0
0.519
1.037
-0.259
-0.518
-0.259
1.555
-0.259
-0.518
0.518
-0.518
0.259
-0.259
-1.037
-1.297
0.0
-0.519
0.779
0.519
-0.259
-0.259
0.259
0.778
-0.259
-0.259
0.259
0.0
0.057
-0.057
0.259
0.519
-0.778
-0.259
0.259
0.0
0.778
-0.259
0.778
0.259
0.0
0.0
1.036
0.0
-0.259
-0.777
-0.518
0.259
0.259
1.036
0.259
-1.295
-0.778
0.518
-1.296
0.0
0.0
0.0
0.259
0.519
0.0
0.0
0.0
-0.778
0.259
0.778
0.0
-1.037
0.0
0.778
-1.037
1.037
0.518
0.777
0.777
-0.57
-0.207
-1.555
0.0
0.0
0.0
0.778
0.0
0.518
1.036
-1.295
1.036
-0.777
-0.259
0.0
0.777
-0.518
1.554
0.776
0.0
0.776
0.0
-0.259
0.0
-0.259
0.776
-0.259
0.776
-0.259
0.0
0.517
-0.517
0.259
0.0
0.0
1.292
1.291
-3.1
0.259
-0.517
0.0
0.259
-0.259
0.0
0.259
-0.259
0.259
-0.259
0.0
0.259
0.259
0.517
-0.517
0.0
0.0
0.517
-0.259
0.0
-0.517
0.259
-0.259
-0.259
-0.259
-0.776
-0.259
0.0
-0.518
0.518
-0.777
0.259
-0.777
-1.555
0.518
-0.259
0.0
0.57
0.466
0.0
0.0
0.518
0.518
1.294
-0.776
0.259
0.0
0.0
-0.259
-0.259
0.0
0.259
-0.777
0.518
-1.036
-1.036
0.518
0.0
0.0
0.207
0.052
-1.192
0.415
1.295
-1.295
0.259
0.0
0.777
-0.259
-0.518
0.259
0.259
0.259
-0.13
0.648
0.0
0.0
0.0
0.518
-0.259
0.0
-0.518
0.0
-0.259
0.259
-0.259
0.259
0.518
-0.259
0.0
-1.036
0.518
0.777
-1.036
0.0
0.777
-0.259
1.036
0.518
0.776
1.034
-0.517
0.259
-0.517
-1.035
0.0
1.035
0.517
0.775
0.0
0.775
1.033
0.258
0.258
-0.516
0.0
0.0
-0.258
0.516
-0.258
0.258
0.0
1.29
-0.516
-0.516
-0.774
0.516
-0.516
1.806
0.258
-0.516
0.774
1.031
-0.258
-0.258
-0.516
-2.064
-1.033
0.258
0.258
0.0
0.0
0.258
0.258
0.258
1.548
0.773
0.515
-0.515
0.515
-1.289
0.516
0.773
0.0
-0.258
-0.515
0.258
0.515
0.0
1.545
-0.772
0.515
0.515
0.772
1.029
0.0
1.028
1.284
-0.771
0.257
-1.799
0.771
-0.514
0.257
0.514
0.0
0.0
-0.771
-0.257
-0.257
-1.544
-1.03
-0.773
-0.515
0.0
0.0
-0.516
0.0
0.516
0.773
0.773
-0.258
0.0
-0.258
-0.258
0.0
-0.773
0.515
-0.515
-0.773
0.258
0.0
0.0
0.516
-0.258
0.773
-0.258
0.258
-0.515
0.0
-1.031
-0.258
0.258
1.289
0.0
0.258
-1.289
0.0
0.0
0.516
0.0
0.515
0.0
0.258
0.0
0.0
-0.258
0.0
0.0
0.0
0.0
0.773
0.0
-1.031
3.09
-0.257
-1.802
0.258
1.287
0.0
2.315
0.0
-0.771
-0.257
0.257
-1.029
0.0
1.543
-1.286
1.029
-1.286
0.257
-1.287
0.0
0.772
-0.772
0.772
0.257
-2.317
0.258
-1.031
0.0
-1.031
1.031
0.0
1.288
-0.258
-0.515
1.803
0.0
-0.772
-0.773
0.515
-0.773
1.03
-0.515
-1.288
-0.516
0.773
0.515
-1.547
-0.774
0.774
1.289
-1.547
0.258
-1.032
0.516
-0.516
0.0
1.805
0.258
1.546
0.0
1.287
0.257
-0.515
0.0
0.257
0.0
-1.03
-2.061
-1.547
0.0
-0.258
0.0
-2.066
0.775
0.0
0.258
0.0
0.774
1.29
-0.258
-1.032
2.321
0.515
-0.258
0.0
0.0
-0.515
-0.258
0.258
-0.516
-0.258
-2.064
-1.55
-2.069
1.035
0.517
-0.259
1.034
0.258
0.775
0.258
-0.517
0.0
-0.517
0.258
0.517
0.258
0.0
0.258
0.258
0.516
0.774
0.0
-0.258
0.0
-1.032
-0.516
0.258
0.0
0.258
0.258
0.258
0.0
0.516
0.0
0.0
0.258
-1.29
0.0
0.258
0.258
-0.258
0.516
0.0
-0.258
-0.258
0.258
0.0
-0.516
1.032
1.289
0.258
0.0
0.515
1.03
0.0
-0.773
0.515
0.0
0.0
0.515
0.0
0.515
0.0
-2.06
1.803
0.515
0.257
0.257
0.0
1.286
-0.257
-1.029
0.772
-1.286
-0.257
0.0
0.772
-0.257
-0.257
-0.772
-0.773
0.258
0.0
-0.773
0.258
0.0
0.258
-0.773
-0.773
0.0
0.0
-1.548
0.0
0.258
0.0
0.258
0.516
0.516
1.289
-0.515
-0.515
-0.516
0.516
0.258
0.515
0.258
-0.258
0.773
0.772
0.515
0.515
1.029
0.257
-0.257
0.514
-1.286
-0.515
-0.257
1.801
0.0
0.0
-1.286
1.8
-1.8
0.257
-0.257
0.514
1.799
0.0
-0.257
-0.771
0.0
0.0
0.514
-0.257
-0.257
0.514
-1.286
0.514
0.257
0.0
0.257
0.514
-0.257
0.257
0.257
0.257
0.0
0.771
-0.771
0.257
1.027
1.283
1.538
0.0
1.025
1.024
0.768
-1.024
1.024
-0.768
0.0
-0.768
0.512
-3.075
-0.77
0.513
-0.257
0.0
-0.257
-0.257
0.257
0.513
0.0
0.0
0.256
0.256
-0.769
-0.77
-0.513
0.257
0.0
1.54
1.538
-1.795
0.0
0.0
0.0
0.0
0.769
0.0
0.769
-0.256
-0.513
0.256
0.256
1.537
0.0
0.0
-0.256
-0.256
1.024
0.676
-0.676
-0.768
0.512
-0.768
0.512
0.512
-0.768
-0.512
0.512
1.28
0.0
0.0
0.256
-0.512
0.512
0.0
0.768
0.256
0.0
0.511
0.0
0.256
0.511
-1.278
1.023
0.256
1.022
0.0
0.255
0.0
0.0
0.255
0.0
1.021
-0.255
-1.021
0.255
-0.179
0.179
0.0
0.0
0.0
1.531
-0.255
0.0
-0.51
0.51
0.255
-0.765
0.255
-0.766
0.0
0.255
0.0
0.51
-0.51
0.0
-0.255
-0.255
0.0
-0.766
0.511
-0.511
0.0
-0.511
-1.534
-0.512
0.767
0.767
0.767
-0.511
-0.256
0.0
-2.046
-0.256
0.256
1.023
0.767
0.256
-0.256
-0.256
-0.506
0.251
-1.023
0.0
0.256
-0.514
-0.765
0.256
-0.768
0.768
0.0
-0.512
0.256
-0.768
1.792
-1.536
0.256
0.256
2.558
0.256
0.256
-0.511
-0.69
-0.077
0.511
-0.511
-0.256
-0.537
-1.766
0.256
1.28
0.256
0.0
1.023
0.256
0.0
-1.279
0.256
0.256
-1.791
1.536
-1.024
-1.537
0.256
0.768
0.256
0.512
-0.256
0.768
1.279
0.767
0.0
-0.767
-1.791
-1.28
0.0
-1.281
0.0
1.025
0.0
-0.512
0.256
0.256
-0.769
0.769
0.768
0.512
0.512
-0.512
0.256
0.0
-0.256
0.256
0.512
0.767
0.0
0.0
-1.023
-0.256
-0.256
0.0
1.279
0.256
0.511
-0.511
0.256
0.0
-0.511
0.0
0.0
0.256
0.511
-0.511
0.511
-0.511
0.256
0.767
-0.767
0.0
-0.256
0.256
-1.279
0.0
-0.256
0.256
0.0
0.0
-0.256
0.256
1.023
0.0
-1.023
1.023
0.511
0.511
-0.767
0.0
0.256
0.511
0.0
-0.511
0.511
0.256
-0.256
0.0
0.511
-0.511
0.256
0.0
0.0
0.0
0.511
0.0
0.0
-0.511
0.511
0.0
-0.255
0.255
0.0
0.0
0.0
-0.255
-0.256
0.511
0.0
0.0
-0.255
0.255
-0.255
-0.767
0.256
-0.256
0.0
1.022
0.0
-0.255
0.255
0.0
-1.789
0.0
0.256
0.256
0.256
-0.767
0.256
0.0
0.767
-0.511
0.256
0.0
0.511
0.256
-0.511
0.767
-1.022
0.511
0.0
0.0
0.0
0.511
0.255
0.766
0.255
-0.511
0.255
-0.255
0.0
0.0
0.255
0.0
0.255
-0.255
-0.255
-0.255
-1.022
-0.256
0.0
-0.511
1.789
0.766
0.0
-1.788
0.766
-0.511
0.255
0.0
0.511
-0.255
-0.255
0.511
0.255
0.0
0.0
0.0
0.0
0.511
-0.255
0.255
0.0
0.0
0.0
0.0
-0.255
0.255
0.0
-0.511
0.255
0.255
0.0
0.0
-0.255
0.0
0.255
0.0
0.0
0.0
0.0
0.0
-0.255
0.0
0.255
0.0
-0.255
0.0
0.0
0.255
0.0
0.0
0.0
-0.255
0.255
0.255
0.0
0.0
0.255
0.255
0.0
-0.255
-0.51
0.51
-0.766
0.0
0.153
0.102
0.0
-0.255
-0.255
-0.255
-0.255
-0.511
0.255
0.766
-0.511
0.0
-1.022
0.767
-1.022
0.511
-0.767
0.256
-0.256
0.256
0.256
-1.023
-0.256
0.0
0.256
0.767
-0.767
-0.256
0.0
0.256
0.511
-0.511
0.511
0.0
0.0
0.419
1.114
-0.511
-0.511
0.256
0.0
-0.511
0.511
0.511
1.022
1.021
0.0
-0.434
-0.332
0.0
0.255
0.255
-0.255
-0.511
0.511
-0.255
0.51
0.51
-0.51
0.0
-0.255
0.0
-1.277
-1.789
0.511
0.767
2.298
-0.51
1.531
0.0
0.0
0.255
0.0
1.274
-2.295
1.02
1.274
-1.274
1.02
-0.765
0.255
3.31
0.254
0.509
-0.254
-1.018
0.763
0.254
0.254
0.0
-0.763
-0.509
0.509
-0.254
0.509
-0.509
1.017
0.0
0.0
0.509
0.508
-0.254
-0.254
-0.509
-0.509
1.017
-0.509
-0.254
-0.254
0.254
-0.509
1.017
0.254
0.762
0.0
-0.508
0.254
0.254
0.508
0.254
0.762
1.015
-0.761
-1.016
0.0
0.508
0.0
-0.254
0.762
0.508
0.254
0.0
0.507
-0.507
0.507
0.761
1.267
0.0
-0.76
-1.268
-0.457
-1.828
2.284
-0.254
-1.269
1.776
1.014
0.76
-1.267
0.0
-0.761
-1.015
0.254
0.254
-0.508
-0.254
-0.508
-0.254
-0.508
-1.271
-2.544
-0.255
2.799
1.271
-1.271
-1.272
1.017
0.254
-1.017
1.78
0.0
-0.762
-0.254
1.525
-1.016
-0.508
-1.017
0.0
-0.254
0.763
0.254
0.0
0.0
-0.763
-1.018
2.035
0.0
0.763
-0.254
1.016
-0.508
0.254
0.762
1.016
1.015
1.268
-0.253
1.52
0.506
0.253
-1.266
0.507
0.253
0.506
0.253
0.506
-0.253
-0.506
0.0
-0.506
0.253
0.759
0.759
0.506
1.011
0.253
2.273
-0.757
0.505
-0.252
1.766
0.504
0.252
0.0
0.756
-0.504
-0.504
0.252
-2.018
-0.505
-0.505
-0.253
-0.758
-0.758
1.011
-0.758
0.0
-0.758
0.0
-1.012
-0.506
-0.253
-0.506
-0.253
0.253
0.0
0.0
0.253
0.0
1.012
-0.759
-0.506
0.0
-1.013
1.013
0.253
-0.76
0.253
-0.76
-0.507
0.76
0.253
-0.507
0.76
0.506
1.265
0.253
0.506
-0.253
0.0
1.011
0.253
0.758
0.758
-0.253
-0.253
0.505
0.0
0.0
1.262
-1.01
0.757
1.261
0.504
0.504
0.0
0.0
0.504
0.252
-0.504
0.252
0.252
0.0
0.756
0.252
0.252
0.0
0.0
0.252
-1.007
-1.26
-1.26
-1.009
0.252
0.252
0.252
0.252
-0.757
0.505
1.261
0.0
-0.252
-0.252
0.252
-0.252
0.0
-0.504
-0.252
-1.009
-1.01
0.253
-0.253
-0.253
-0.505
0.0
0.505
0.253
0.0
0.0
0.0
-0.758
0.0
0.0
-0.253
0.505
0.253
0.253
-0.505
0.505
0.253
0.252
0.252
0.505
-0.252
0.252
-0.252
-0.505
-0.252
-0.505
-0.758
0.253
0.0
-0.505
0.0
0.758
0.758
0.0
-0.253
-0.253
0.253
0.253
0.0
0.0
0.0
-0.202
-0.051
-0.505
-0.253
-0.505
0.505
0.253
-0.253
-0.758
0.0
1.011
-0.202
-0.303
0.505
0.505
-0.505
0.253
0.0
-0.253
-0.253
0.0
0.0
0.0
0.0
0.0
0.0
0.0
0.0
0.0
-0.505
0.0
0.253
1.01
-1.263
0.505
0.253
0.253
0.253
0.253
0.252
-0.252
-0.253
0.253
0.0
0.0
0.0
-0.253
0.505
0.0
0.252
-0.252
0.043
0.714
0.0
1.808
-0.774
-0.025
-0.504
-0.252
-0.505
0.0
0.252
0.757
-0.252
0.252
1.009
-0.504
-0.504
0.0
0.0
0.0
-0.757
-0.505
0.0
-0.757
0.0
0.0
0.051
0.202
0.0
0.0
1.262
0.252
-0.252
-0.757
0.505
-0.505
0.252
0.505
0.505
-1.514
0.757
0.505
-0.252
0.252
-0.252
0.0
0.0
0.0
0.0
0.252
0.0
-0.757
-1.01
0.253
0.252
0.252
-0.505
0.757
0.0
0.252
-0.252
0.252
-0.252
-0.252
0.252
-0.252
0.0
0.0
-0.252
0.252
0.252
0.252
0.0
-0.252
0.252
-0.252
0.757
1.261
0.252
-0.504
-0.252
-0.252
0.252
-0.252
0.252
0.252
0.504
0.504
0.209
-0.209
0.504
0.252
1.259
1.006
0.503
0.0
0.0
-0.251
0.251
0.0
-0.251
-0.755
-1.51
0.755
0.755
-0.252
-0.252
-0.755
-0.252
-0.756
-5.299
0.0
1.516
1.514
0.504
0.0
0.252
2.268
0.504
1.007
0.252
-0.503
0.503
0.0
1.509
0.0
-0.503
0.251
0.754
1.256
1.255
-2.008
1.506
-0.502
0.251
1.756
0.752
-0.752
-1.254
-2.26
-0.754
-0.503
-0.503
1.006
1.508
2.76
-1.505
-0.502
-0.502
-2.01
-0.754
0.0
-0.252
0.0
0.0
0.0
0.0
-1.007
-1.511
0.504
1.51
-1.007
0.503
0.0
1.51
-1.258
-0.252
-0.252
0.0
1.51
0.252
0.0
-1.258
0.252
0.503
1.006
-0.754
0.252
-0.755
-0.503
1.761
0.503
-1.257
0.0
0.0
-1.258
-0.252
0.252
0.0
-0.755
1.51
-0.503
0.252
-0.252
0.0
0.252
-0.503
-0.503
0.252
0.252
-0.755
-0.252
-0.504
0.756
0.504
-0.252
-0.504
0.0
0.252
-0.252
-0.252
-0.504
0.252
0.252
0.504
-0.252
0.755
1.258
-0.252
0.0
0.503
-0.503
0.0
0.252
0.0
-0.252
0.252
-0.252
0.252
0.0
0.0
0.252
0.0
0.503
0.0
-0.251
-0.755
1.006
0.0
0.0
0.251
0.0
0.0
-0.251
-0.755
0.252
0.0
-0.252
0.252
-0.402
-0.101
0.252
0.0
0.252
-0.503
0.503
0.0
0.0
0.503
0.0
-0.251
0.251
-0.251
0.754
-0.251
-0.754
0.252
0.0
-0.503
0.0
0.0
0.755
-0.251
0.251
0.251
-0.669
0.166
1.257
-0.251
-1.006
0.503
0.503
-0.251
0.251
0.251
0.0
0.251
0.251
0.0
-1.005
0.754
0.251
0.0
0.0
-0.251
0.754
-1.256
-0.503
-0.503
0.251
0.0
-1.006
1.76
-1.257
0.252
0.503
0.0
1.005
0.0
0.0
-0.503
-0.251
0.503
-0.251
-1.006
0.503
0.0
0.754
0.251
0.502
1.004
0.753
0.251
0.251
-0.753
-0.502
-0.251
0.0
-0.753
0.251
0.0
0.251
0.502
-0.804
-0.452
-0.251
0.251
-0.503
0.0
0.503
0.0
0.754
0.0
-0.251
-1.005
0.251
0.0
0.0
0.0
-0.251
0.0
0.251
-0.251
0.0
0.251
0.0
-0.251
0.251
0.0
0.0
0.251
0.0
-0.503
-0.754
1.005
0.0
0.0
0.251
-0.251
-1.005
1.005
0.0
0.0
0.0
-0.251
0.251
0.05
0.201
0.0
-0.251
-0.251
-0.251
0.754
0.0
0.0
-0.251
0.251
0.0
1.005
0.0
-0.753
-0.502
-0.251
1.256
-0.754
0.251
0.753
0.502
0.502
0.251
0.0
0.251
-0.251
0.0
0.251
-1.004
0.502
-0.753
0.0
0.251
-0.502
1.004
-0.263
0.263
0.251
0.0
-0.201
0.201
0.251
-0.251
-0.251
-0.251
0.251
0.251
0.0
0.0
0.0
-0.251
0.251
-0.251
0.502
1.003
-0.251
0.0
-0.502
-0.251
0.502
-0.251
0.251
-0.251
-0.251
0.0
0.251
0.752
-0.501
0.0
0.537
0.216
-0.251
0.0
0.0
0.501
0.0
-1.254
-0.753
0.502
1.003
-0.501
-0.251
0.752
-1.003
0.0
-1.004
0.0
0.753
0.251
0.0
0.502
0.251
-0.251
0.125
-0.627
0.251
0.502
0.0
-0.251
-0.251
-0.251
0.0
-0.003
-1.202
-0.05
-0.502
0.753
0.0
-0.723
-0.03
-0.728
-0.025
-1.257
0.503
0.251
-0.503
0.251
0.251
0.121
0.633
-0.251
-0.251
-1.508
0.503
1.005
0.251
0.0
-0.251
4.016
-1.505
0.0
-0.251
-0.502
-1.507
-0.503
0.754
1.446
0.06
-1.255
-0.251
-0.502
0.251
-3.017
0.755
0.252
-0.755
0.755
-0.501
-0.755
1.759
-0.251
-0.755
-2.014
-0.756
0.252
0.504
-0.504
-0.731
-0.025
0.0
0.0
-0.504
-1.009
0.252
1.009
-1.766
-0.505
-1.263
0.0
-0.253
-0.253
0.0
0.0
-0.253
0.0
0.253
0.0
1.516
-1.263
0.253
-0.253
0.0
-0.253
-0.253
-1.264
-0.759
0.0
0.506
0.253
0.0
0.253
1.011
1.516
-0.253
-1.263
0.253
1.011
-0.505
0.505
0.253
1.01
0.252
0.252
0.252
-0.505
-1.01
0.505
-0.252
-0.252
1.01
-0.252
-0.757
0.505
0.505
0.505
-1.009
1.009
0.252
0.0
0.504
0.0
-0.252
0.252
-1.766
1.514
0.252
-0.757
0.757
0.0
0.0
-0.504
0.0
0.504
0.0
0.0
-0.252
0.252
0.0
1.512
-1.26
0.0
0.252
0.0
0.0
-0.504
0.0
0.0
0.252
0.504
-0.252
0.252
0.0
-0.252
0.252
-0.504
0.252
-0.252
-1.261
0.0
-0.252
0.0
0.252
0.0
-0.505
-2.02
1.768
-0.757
-1.01
0.253
-0.253
0.505
0.505
0.0
0.505
-0.252
0.505
0.757
0.0
-1.01
-1.263
0.253
1.515
1.009
0.504
-0.252
0.252
-0.252
0.252
0.252
0.252
-0.504
0.0
-0.504
0.0
0.252
0.0
-0.252
0.0
-0.252
0.0
0.0
0.0
0.252
0.252
0.0
0.504
0.0
0.0
0.252
0.0
0.0
0.0
-0.504
0.252
0.0
-0.504
0.0
0.252
0.504
0.252
0.252
-0.252
0.252
0.0
0.0
-0.252
0.0
0.504
-0.252
0.252
-0.504
0.0
-0.252
0.756
0.252
0.0
0.0
0.0
-0.252
-0.504
0.0
0.0
-0.756
0.0
-0.504
0.126
-0.126
-0.757
0.252
0.252
0.252
0.252
-0.757
-0.378
0.378
-0.252
0.126
0.631
-0.252
-0.252
-0.252
0.0
0.126
0.883
0.0
-0.252
0.252
-0.247
0.499
-0.504
0.252
0.504
-0.252
0.252
-0.252
0.252
0.504
-0.252
0.756
-0.504
0.05
-0.302
-0.252
0.0
0.504
0.252
-0.756
-0.252
0.0
-1.009
0.252
0.126
1.387
-1.008
0.504
0.252
0.504
0.252
3.021
-1.51
0.755
-2.518
0.252
-0.252
0.756
-0.504
-0.252
0.0
1.008
0.0
0.0
0.755
2.264
0.251
0.503
-0.251
-0.126
-0.377
-0.503
0.503
-1.006
1.006
-0.251
0.251
-0.754
0.503
-0.377
0.377
-0.755
-0.755
-2.015
-0.504
-0.252
0.756
1.511
-0.504
1.007
-1.763
0.0
1.259
0.0
0.755
-0.755
0.252
-1.259
-0.252
1.259
-0.252
0.252
1.761
-2.013
0.252
1.258
-1.51
0.503
0.755
0.503
-0.252
0.755
0.251
0.754
-1.005
0.251
-0.503
0.46
-1.215
1.006
-0.755
0.0
0.0
-0.252
1.006
-0.251
0.754
0.251
0.251
0.251
-0.251
0.0
0.0
0.503
0.251
0.753
-1.507
0.503
-0.251
0.251
-0.251
0.251
-0.503
0.251
-1.005
0.251
1.005
0.754
0.251
0.251
0.0
-0.753
0.0
0.0
-0.502
0.0
-1.005
0.251
-0.503
0.754
0.251
-0.251
-0.251
-0.503
0.754
-0.251
-0.251
-0.754
0.503
0.0
0.0
-0.126
0.88
-0.251
-0.503
0.503
-1.76
0.0
0.0
-1.258
1.762
0.0
-0.252
-0.755
0.503
0.503
-1.258
0.755
-0.503
0.0
0.0
-0.252
0.0
0.0
-0.755
-2.268
1.26
0.0
-0.504
-0.252
0.504
0.252
-0.504
-0.252
0.0
-0.504
-0.757
-0.757
-0.505
-0.252
0.252
0.0
-0.25
1.007
0.757
-0.252
0.0
0.252
0.504
0.252
-0.757
0.504
-1.64
-0.126
0.757
-0.252
-0.757
-0.505
1.262
1.765
0.252
-1.513
0.0
0.0
-0.252
-0.252
0.0
0.252
0.505
0.0
0.504
1.26
-0.252
0.756
1.007
0.252
-0.252
0.252
-0.755
-0.756
0.0
0.504
0.252
-0.252
-0.504
0.0
-0.252
-0.751
0.247
0.756
-1.008
-0.504
0.0
0.0
-0.504
0.0
0.0
-0.757
1.261
0.504
-0.504
0.252
0.0
0.252
0.0
-0.252
0.504
-0.504
0.252
-0.504
-0.504
1.009
-0.252
1.008
-0.252
-2.017
1.765
0.252
-1.513
1.513
-0.252
0.252
0.0
-0.252
0.756
-0.252
-0.252
-0.252
-0.756
0.756
-0.252
0.393
0.363
-0.252
0.252
0.504
0.252
0.755
-0.504
-0.756
-0.756
0.504
0.504
-0.252
0.0
0.504
0.252
-0.252
0.0
0.755
0.0
0.0
-0.504
-0.252
0.504
0.252
0.755
0.252
-1.007
0.252
-0.252
-0.504
-0.252
0.755
-0.504
0.252
-0.504
0.252
-0.252
-0.252
0.005
0.03
0.468
0.755
0.0
-0.252
0.0
-0.252
-0.252
-0.252
-0.252
-0.181
0.685
-0.252
0.252
-0.504
-0.217
-0.035
0.0
0.0
0.252
-0.252
-0.252
-0.504
-0.252
0.126
0.378
0.0
0.252
0.504
-0.252
0.0
0.0
-0.252
0.252
0.0
-0.126
-0.126
0.0
-0.252
0.252
-0.252
-0.504
0.252
0.0
0.0
0.0
0.504
-0.504
-0.252
0.0
0.0
0.252
-0.756
0.0
0.0
0.0
0.252
-0.252
0.252
-1.009
-0.252
0.0
0.252
0.0
-0.252
0.0
0.0
0.0
0.0
0.252
0.252
-0.252
0.252
0.504
0.252
0.0
0.504
-0.756
-0.252
-0.252
0.0
0.252
0.0
0.252
0.0
-0.504
0.252
1.008
-0.504
0.0
-1.009
0.252
0.0
0.757
-0.504
-0.252
-0.252
0.252
0.0
0.757
0.756
-0.252
0.0
0.504
-0.504
0.0
0.252
0.0
0.0
0.252
-0.252
-0.504
0.0
-0.504
0.252
1.008
0.0
0.504
0.756
-0.252
1.762
2.011
-1.005
0.0
0.754
-0.503
-0.251
-0.251
0.0
-0.251
0.251
0.754
-0.251
-0.754
0.754
-0.754
-0.252
1.508
-0.754
-0.754
-0.252
0.0
0.0
0.252
0.503
-0.251
-0.503
0.755
0.503
-0.251
-0.251
-0.251
0.0
-1.006
0.252
-2.77
2.267
-0.503
1.007
0.0
0.0
-0.252
2.012
-0.754
-1.761
-0.252
-1.763
-0.252
0.0
0.252
-0.756
0.252
0.756
0.0
1.008
-0.252
0.0
0.755
-0.755
-0.252
-0.504
0.756
-0.252
0.504
0.252
1.762
-1.762
0.252
-0.252
-0.504
1.259
-1.259
0.755
-0.755
0.504
-0.504
0.0
1.007
0.0
-0.252
-0.504
0.0
1.007
0.503
0.755
-0.503
-1.007
0.503
-0.755
0.0
3.27
-1.005
0.0
1.005
0.0
0.251
-0.754
0.503
-0.754
0.251
-0.251
0.503
0.0
-0.503
-1.257
-0.252
0.0
0.503
0.0
0.754
0.0
0.0
-0.754
0.503
-0.503
-0.252
-0.252
0.0
-1.258
-0.252
0.252
0.252
0.252
0.503
0.0
-0.755
-0.504
1.007
-0.755
0.0
0.0
-0.756
-0.252
0.252
-0.252
0.0
1.511
0.503
-0.503
0.252
0.503
0.0
1.006
-0.755
-0.252
0.0
1.258
0.503
-0.503
0.251
0.754
-0.754
-0.251
0.508
-0.256
0.251
0.0
-0.251
0.503
0.0
-0.754
0.0
0.0
-0.251
0.754
0.251
-0.503
0.503
-0.503
0.503
0.251
0.0
-0.251
0.0
0.251
0.251
0.0
0.0
0.0
1.005
-0.502
-0.251
-0.502
0.502
0.0
-0.251
-0.251
0.0
0.0
0.0
0.251
-0.251
-0.503
0.251
0.0
-0.754
0.0
0.0
0.0
0.503
-0.503
0.251
-0.251
0.251
-0.754
0.0
0.0
-0.252
0.0
0.503
0.503
-1.257
0.0
0.0
-0.252
0.252
0.252
0.252
1.257
-0.754
-0.251
0.503
-0.251
-0.754
0.0
0.0
-0.252
-0.252
0.0
-0.252
0.0
0.0
0.252
0.503
0.503
-0.755
0.0
0.0
-0.252
-1.007
0.0
-0.252
0.0
-0.252
0.252
0.0
-0.504
0.755
0.252
0.0
0.0
0.0
-0.252
-0.504
0.252
0.252
0.252
0.0
-0.252
0.0
0.0
-0.252
0.503
-0.755
0.0
0.252
-0.252
0.0
0.0
0.0
-0.252
0.252
-0.252
1.007
0.0
-0.252
-0.252
-0.252
0.0
-0.252
0.504
0.0
0.0
0.252
-0.252
0.252
-0.252
0.0
0.0
-0.504
0.755
0.0
-0.504
0.0
-0.252
-0.252
0.0
0.504
0.0
0.504
0.0
0.252
-0.503
-0.504
0.252
-0.504
0.0
0.0
0.0
-0.252
-0.252
-0.756
-0.252
-1.261
0.757
-0.252
0.0
0.504
-1.261
-0.252
0.252
-1.262
0.0
-0.505
0.253
0.0
-0.505
0.0
-1.011
-0.506
0.253
-0.506
0.253
0.506
0.0
0.0
0.253
0.758
-0.253
0.0
-0.253
0.0
0.0
-0.253
0.253
0.505
0.253
0.0
-0.253
0.253
0.253
0.253
0.253
-0.253
0.0
0.0
-0.253
0.0
0.253
0.253
0.0
0.252
-0.505
0.757
-0.757
-0.758
-0.253
1.768
0.757
-1.01
-0.505
-0.505
-0.253
0.758
-0.253
-0.253
0.253
0.0
0.253
0.0
1.01
-0.252
-0.252
0.0
-1.01
0.253
1.767
-0.505
-0.252
0.0
0.0
-0.252
0.252
-0.252
0.0
-0.252
0.505
0.0
0.0
-1.263
0.0
0.0
0.0
-0.253
1.263
0.0
0.0
-0.252
-0.505
-0.253
0.505
-0.253
0.0
-0.505
-0.253
0.0
-0.253
0.253
-0.253
0.253
0.758
0.253
0.253
-0.753
-0.005
0.253
0.0
0.253
0.253
0.505
0.0
0.0
0.0
-0.757
0.0
-0.505
0.505
-0.253
0.253
0.0
0.0
1.514
0.252
-1.009
0.505
0.252
-0.252
-0.757
0.505
-0.252
0.0
0.505
0.505
0.252
0.252
0.756
-0.756
0.504
0.252
-0.504
0.504
-0.252
0.0
-0.757
0.0
-0.252
-0.252
0.0
0.0
-0.252
0.0
-0.505
-0.252
-0.758
0.0
0.0
-3.54
3.792
0.253
2.775
-0.252
-1.009
0.252
0.504
0.504
-0.504
0.252
-0.252
0.0
0.252
0.252
2.267
0.252
-0.378
0.126
0.0
-0.252
-0.756
-0.756
0.0
1.008
0.504
-0.252
0.252
0.252
-0.252
0.0
-1.511
0.252
0.504
-0.504
-2.017
-0.757
0.252
-0.505
-0.505
0.757
2.018
-1.009
-0.757
0.505
-0.252
0.252
0.504
0.504
-0.252
0.0
-1.009
1.765
0.252
-0.252
0.252
0.504
-0.252
0.252
0.0
-0.252
-1.008
-0.252
-0.757
-0.505
-0.252
0.252
0.0
0.0
-0.505
0.252
0.252
-0.505
0.0
-0.757
-0.505
0.0
-0.758
0.0
-0.506
0.253
2.526
-0.757
0.505
-1.01
0.253
-0.253
0.505
1.767
-1.009
-0.252
-0.505
0.0
0.252
0.505
0.505
-0.252
-0.505
-0.505
-0.253
0.0
1.262
-0.252
0.252
-0.252
-0.252
0.0
-0.505
0.252
0.505
0.505
-0.505
-0.252
0.0
0.0
0.0
0.252
0.0
0.0
-0.757
1.01
-0.252
0.757
0.252
0.0
0.252
0.252
-0.757
-0.252
-0.252
-0.252
-1.01
0.757
0.0
-0.252
0.252
0.505
-0.252
-0.505
0.757
-0.252
0.757
0.0
-0.505
-0.757
-1.01
0.253
0.505
0.757
0.0
0.252
-0.252
0.0
0.252
0.0
0.0
0.0
-0.252
0.505
0.0
0.0
-0.505
0.252
0.505
0.0
-0.252
1.009
-0.252
-0.043
-0.209
0.252
0.252
0.0
-0.252
0.0
-0.252
-0.252
-0.252
0.757
0.252
0.0
0.252
1.512
0.252
0.252
-0.504
-1.512
0.252
0.0
0.252
0.0
-0.252
0.0
-0.504
0.504
0.0
-0.252
0.0
-0.252
0.0
0.252
0.252
-0.504
0.0
0.252
0.252
-0.504
0.0
0.0
0.252
-0.252
1.008
-0.756
0.0
-0.504
0.504
0.252
0.126
0.126
0.504
0.252
0.252
0.0
-0.756
-0.252
0.0
-0.252
0.252
-0.252
0.504
0.0
-0.252
-0.504
0.0
0.252
-0.252
-1.009
0.404
-0.908
-0.505
0.505
-0.252
0.0
0.252
-0.252
0.757
-0.505
0.505
-0.252
0.252
-0.252
-1.262
0.0
1.514
0.0
0.0
-0.505
0.252
-0.252
-0.252
-0.252
-0.252
-0.252
-0.253
0.0
0.253
0.505
0.252
-0.202
0.202
-0.252
0.252
0.252
-0.252
0.151
-0.151
-0.252
0.0
-0.252
0.252
-0.505
0.0
0.0
0.0
-0.253
0.0
0.0
0.0
0.0
-0.253
0.0
0.0
0.253
0.0
0.0
0.0
0.253
0.0
0.505
-0.252
0.252
-0.505
0.0
-0.253
0.253
0.0
0.0
-0.253
0.505
0.252
-0.757
-0.505
0.505
0.0
0.757
0.252
-0.404
0.151
0.252
0.0
-0.252
0.0
-0.505
0.252
-1.01
0.505
0.253
0.757
1.009
-0.505
-0.252
-0.252
0.252
0.757
-0.252
0.0
-0.505
-0.757
-0.252
0.252
-0.505
-0.253
0.0
0.0
0.0
0.253
-0.253
0.253
1.767
0.0
-0.252
0.0
-0.505
-0.252
-0.757
1.01
0.252
-0.252
-0.505
0.505
0.505
0.0
0.0
-0.505
0.0
-0.252
0.0
0.252
0.0
0.0
0.252
0.252
-0.252
0.505
0.757
0.0
0.504
-2.018
-0.252
-0.505
-0.253
-0.505
-0.758
-1.77
1.517
1.011
0.0
0.0
-0.758
0.253
-0.758
0.253
-2.276
-3.293
-3.025
-1.291
1.829
-0.305
1.016
0.508
1.522
1.267
1.519
-1.266
0.0
1.013
-0.506
-0.253
1.266
0.253
0.759
-0.759
-0.253
-0.253
0.253
0.253
-1.013
0.253
-2.28
1.52
-0.507
-0.253
0.0
0.152
1.874
-0.253
0.253
-0.253
0.0
-0.506
-1.266
0.76
0.253
0.0
0.0
-0.76
0.507
-0.456
1.469
-1.013
0.853
-1.867
0.253
-1.014
-0.507
1.521
0.76
0.253
1.519
0.506
1.517
-0.253
1.263
0.253
0.253
0.505
1.514
0.504
0.0
1.008
0.0
0.756
0.504
0.503
-0.503
-0.504
-1.008
-0.504
0.504
-0.252
0.252
-0.252
0.252
-0.252
-1.765
0.252
-0.505
-0.505
0.0
0.505
0.252
-0.505
0.757
0.252
-1.009
0.505
-0.252
-0.505
-0.252
-0.252
0.0
0.252
-0.252
0.505
0.252
0.252
0.757
-0.757
0.0
-1.767
-0.505
0.758
0.0
0.0
-0.253
0.758
0.0
1.767
-0.252
0.504
0.252
-0.252
-0.252
-0.252
0.252
0.252
0.504
0.0
0.504
0.756
-0.504
-0.756
-0.252
-0.252
-0.252
-0.505
0.0
0.252
-0.252
-0.505
0.757
0.0
0.252
0.252
-0.757
-0.252
0.0
0.757
-1.514
-0.252
0.505
-2.273
0.0
-0.758
-1.518
0.0
-0.253
0.0
-0.253
0.253
-0.456
-2.077
1.014
0.507
-0.76
-0.507
0.0
0.253
-0.253
0.253
0.507
1.266
0.253
0.0
0.0
-0.253
-0.506
0.76
-0.506
-1.013
0.507
0.76
-0.253
0.506
0.0
1.012
0.253
0.253
-0.506
-0.506
-0.759
-1.013
-0.253
0.253
0.0
-0.253
-0.253
0.0
0.0
-0.76
0.0
0.051
-0.811
-1.269
0.0
0.0
1.015
0.761
0.0
0.254
0.0
0.0
0.0
0.0
0.253
0.253
0.253
0.253
-1.014
-0.254
0.0
0.0
0.507
0.0
0.0
-0.253
0.253
-0.507
0.0
0.0
0.507
-0.253
-0.254
0.254
0.0
-0.254
0.0
0.0
0.0
-0.507
0.0
0.0
0.0
0.254
-0.254
0.0
0.761
-0.254
0.254
-1.014
0.761
0.0
-0.254
0.0
0.254
-0.254
0.254
-0.254
0.0
1.014
0.507
0.0
-0.507
-0.507
-0.507
0.254
1.014
0.0
-0.253
0.0
0.0
-0.253
0.253
0.253
-0.253
0.253
-0.253
0.0
0.0
-1.014
0.0
0.254
0.0
0.254
0.0
0.0
0.507
-0.253
0.253
-0.253
-0.253
0.253
0.0
0.0
0.0
-0.253
0.253
-0.253
-0.507
-0.254
0.507
-0.507
2.534
-0.253
-0.507
0.0
-0.76
0.253
0.0
0.0
-0.507
0.0
0.253
-1.268
0.761
0.254
0.253
-0.253
0.507
0.507
-0.253
0.0
-0.507
0.0
-0.253
0.051
1.47
0.0
0.0
-0.253
0.0
-0.507
2.026
0.0
0.506
-0.152
0.152
-0.253
-0.202
-0.557
-0.253
0.759
1.265
0.0
-0.253
1.517
-0.758
-0.506
0.809
-0.051
0.0
0.162
-0.162
-1.517
0.253
0.253
0.0
-0.253
-0.506
-0.253
-1.013
-0.507
-1.014
-0.253
-0.761
0.507
-0.254
0.254
-0.254
-0.254
-1.522
-0.508
-0.762
0.0
-1.016
-0.254
0.0
1.017
0.762
0.223
-0.731
0.0
0.762
0.193
-0.193
-0.762
-0.762
-0.508
-0.763
1.525
-0.508
-0.763
0.509
-0.254
-0.509
-1.425
-0.102
0.255
-0.764
-1.019
-1.529
-0.816
-1.48
-0.766
0.0
-1.789
-2.559
0.256
-0.256
-0.769
-0.256
1.025
1.024
-1.024
0.512
0.0
-0.512
0.0
1.024
2.558
0.256
1.788
0.255
0.255
0.255
2.55
0.255
0.509
-1.529
-0.51
1.274
-1.274
0.255
-0.255
-1.02
-1.021
0.0
0.0
0.255
0.0
0.51
0.51
0.255
-0.765
0.0
-0.51
0.51
-0.255
0.0
-0.766
0.0
0.766
-0.255
0.766
-0.51
0.0
-0.255
0.255
-0.51
0.766
1.02
-1.02
0.255
0.0
-0.255
-0.255
-0.51
0.766
0.0
0.765
0.51
-0.51
-1.021
1.021
-0.255
0.255
-0.51
0.0
-0.51
-0.255
1.531
-0.51
0.0
0.255
0.255
-0.255
0.255
-0.765
0.765
0.51
1.019
0.0
1.019
0.509
1.527
-1.781
0.764
-0.764
0.764
0.0
0.254
-1.018
0.509
0.763
0.0
0.0
0.305
0.458
-0.509
-1.018
1.526
-1.017
0.0
0.509
0.0
0.0
-0.254
0.0
-1.018
-0.764
0.255
1.273
0.305
-0.254
0.712
-0.509
0.478
-0.224
-0.254
0.254
0.763
0.254
0.0
-1.017
-0.509
0.763
0.0
0.0
-0.509
-0.254
0.0
-0.254
-0.764
0.255
0.255
0.0
0.0
-0.509
0.0
-1.019
-0.764
1.274
0.764
-0.255
0.509
-0.255
0.764
0.0
0.509
-0.254
-0.254
0.509
0.509
0.254
1.271
0.254
-0.254
-0.254
0.762
0.0
1.523
-0.508
0.0
0.508
0.0
-0.508
-1.524
0.508
1.523
0.0
0.254
-0.508
0.0
0.761
0.761
0.254
-0.254
0.254
0.254
-0.507
1.267
0.507
0.0
0.0
-1.267
0.253
1.267
0.506
-0.506
0.0
-0.253
-0.253
0.0
1.773
-0.253
0.0
0.0
-0.506
-1.52
-0.253
0.253
0.0
-0.253
-0.253
-0.254
-0.254
-0.507
-1.776
-0.762
-0.254
-0.508
-1.271
0.0
-1.272
-1.018
0.509
-0.255
0.255
-0.509
-0.255
0.255
-0.509
-0.255
-2.55
0.765
-0.255
0.0
-0.51
0.51
0.51
-0.255
0.255
0.765
0.0
0.255
0.51
-1.529
-0.51
0.0
0.51
0.765
-0.255
-0.255
-0.765
-0.255
0.255
1.275
0.255
-0.255
-1.53
-0.255
0.255
0.0
-0.255
-0.766
-1.788
-0.256
0.256
-1.278
0.767
0.307
-1.074
-1.023
-0.256
-0.768
-0.512
-0.256
-0.512
-1.795
1.026
-0.256
0.256
-0.513
-0.513
-1.283
2.565
1.793
1.28
-0.512
-0.512
-0.768
1.024
0.0
0.256
0.256
1.023
-0.512
-0.256
-1.024
-0.768
-3.333
-0.77
-1.027
0.257
1.797
0.513
-0.513
1.539
-1.539
0.77
0.0
0.0
0.051
0.205
-0.256
0.256
0.256
0.769
-0.256
-0.769
-0.256
0.256
1.025
2.049
-0.256
-0.256
0.051
0.461
-0.256
-1.024
1.28
0.051
0.205
-0.768
-0.512
0.0
1.024
0.256
0.512
-1.024
0.256
0.0
0.512
0.0
-0.768
0.154
-0.102
0.205
1.279
1.278
-0.256
1.278
0.511
1.787
0.0
-1.276
1.276
0.765
-0.255
-0.255
-0.255
0.51
-0.204
1.224
0.51
-0.255
-4.338
-2.813
0.512
3.067
0.766
1.021
2.04
2.037
1.018
0.0
0.509
-1.017
0.509
0.509
-0.509
0.254
0.509
-0.763
-1.781
0.509
0.509
-0.254
-1.018
0.255
-0.255
-1.783
1.019
0.0
-0.25
1.268
1.527
0.509
1.271
0.254
-0.254
-3.816
0.0
0.0
-0.764
0.255
-0.51
0.764
1.019
-0.255
1.527
-1.527
-0.764
0.0
-0.509
-0.51
0.764
1.019
-0.255
0.0
0.0
0.255
-0.255
0.509
0.764
0.254
0.254
-0.763
-0.764
1.018
-0.509
0.509
-0.254
1.272
0.0
0.0
1.017
0.762
0.762
0.0
-0.762
-0.762
0.254
-0.508
-0.254
-0.509
0.509
0.0
-0.509
-1.272
0.0
-0.509
0.0
0.509
1.272
-1.526
-0.255
0.255
0.255
-0.255
0.763
-0.254
-0.509
0.509
0.0
0.763
-0.509
-0.254
0.254
0.254
0.254
1.017
0.0
0.254
0.508
0.254
-0.254
0.762
0.0
0.0
0.508
0.0
0.0
-0.508
-0.254
0.508
-0.254
-0.254
-0.254
0.0
-0.254
0.508
1.016
-0.508
0.254
-0.465
-0.043
-0.254
-0.254
-0.508
-0.254
-0.254
0.0
0.254
0.0
-0.254
0.0
0.0
-0.254
0.254
0.762
-0.508
0.0
-0.254
0.254
1.016
0.254
0.762
0.761
0.761
0.254
-1.268
-0.761
0.508
-0.762
0.254
-0.508
0.0
0.508
-0.254
0.0
0.0
-0.254
0.762
1.015
-0.254
0.507
-0.507
0.0
0.0
-0.761
0.0
0.508
0.761
0.0
0.0
-0.254
-0.254
0.507
-0.254
0.254
0.0
0.0
0.0
0.0
-0.254
0.0
0.0
0.254
-0.254
0.254
-0.254
-1.015
0.761
0.254
-0.254
-0.254
0.254
-0.254
0.254
1.015
0.0
0.0
-0.254
-0.507
0.0
-0.507
-0.761
0.0
-0.508
-1.016
-0.254
0.762
-0.254
-0.508
0.254
0.0
0.254
-0.508
1.016
-0.762
1.27
-0.762
0.508
0.0
0.254
-0.508
0.254
0.0
0.0
-0.254
0.0
-0.254
0.508
-0.508
-0.254
-0.508
-0.508
-1.017
1.017
0.254
0.762
-0.254
-0.254
-0.508
-1.017
0.0
0.318
0.191
0.254
0.254
1.017
0.254
-0.508
0.0
0.508
0.508
0.254
-0.254
-0.254
-0.762
0.254
-0.508
0.254
0.254
0.254
-0.254
0.762
0.0
0.0
-0.508
-0.254
-0.508
0.0
0.0
0.0
-0.203
0.712
0.508
0.254
0.0
-0.254
0.508
0.254
0.0
-0.508
0.254
0.254
1.269
-0.507
1.015
-0.254
2.028
-0.76
0.0
-0.253
0.0
0.253
0.0
-0.253
0.253
-1.521
1.014
0.0
-0.507
0.0
0.0
0.0
-0.507
-0.507
-0.254
-0.254
0.254
0.254
0.0
1.522
0.507
1.014
0.0
-1.014
0.507
-0.76
0.0
0.0
0.0
0.0
-0.254
0.254
0.76
0.253
0.253
-3.042
-0.254
-0.254
-0.508
0.254
0.254
0.0
0.508
0.254
-0.254
0.254
0.254
0.507
-0.507
0.507
0.254
-0.254
0.507
-0.254
0.761
0.253
0.76
-0.76
0.0
-0.76
-1.014
0.0
1.268
-0.507
2.027
0.0
0.0
0.76
-0.506
0.0
0.76
0.253
0.253
1.012
1.011
2.021
0.757
-0.252
-0.505
-0.252
0.757
0.05
-1.06
1.514
-0.252
-0.505
-1.01
3.532
0.504
-2.522
0.757
-2.777
0.758
0.505
1.514
1.261
-1.513
0.504
-0.504
4.031
-1.763
-1.26
0.252
2.267
-0.504
-1.008
0.504
-1.008
-0.504
-1.009
-2.525
-0.253
1.01
-1.263
-0.758
-0.506
-1.265
2.529
-1.77
1.264
-1.011
2.528
-0.505
-0.505
-1.517
-0.253
1.517
0.758
0.0
0.505
-0.505
-1.011
0.758
0.0
0.0
1.515
-0.758
-0.758
-1.264
-1.518
-1.773
1.266
-0.76
0.253
0.506
0.506
1.265
2.022
0.253
-1.263
0.253
0.0
-0.758
-1.012
0.759
2.022
0.0
0.0
-0.505
-0.505
0.0
1.263
1.01
-1.262
1.262
0.0
0.757
0.252
0.757
-1.009
-0.505
1.513
-0.504
0.0
-0.252
0.252
-1.514
0.757
-1.01
0.757
-1.01
-0.505
0.505
0.252
0.252
0.505
0.252
-1.01
0.0
-0.758
-1.011
-0.253
-0.758
0.758
-1.517
1.264
0.506
-1.011
-0.253
-0.759
-0.253
0.0
0.506
-0.253
0.0
0.253
-0.759
0.0
0.0
-0.506
0.506
-0.506
0.759
-2.026
0.76
-0.253
-1.267
1.267
-0.76
0.0
-2.282
-0.254
0.0
0.0
0.761
-1.523
1.015
1.015
-2.284
-1.524
-1.271
0.509
0.763
1.016
-0.254
0.508
0.508
1.269
0.0
0.507
-2.284
0.218
-1.235
-0.762
0.508
-2.289
0.0
-0.764
-1.528
-0.51
-0.255
-1.02
1.02
0.255
0.255
1.019
1.019
0.509
-0.255
-0.255
-0.509
0.255
0.0
1.527
0.0
0.254
0.0
-2.036
0.255
0.0
-1.019
0.509
0.255
0.255
0.0
1.018
-0.254
-0.764
0.0
0.0
-0.509
-0.764
0.255
0.255
0.764
0.0
0.255
0.255
-0.509
-2.038
-1.53
-0.255
1.02
0.0
0.255
-0.765
0.51
-1.276
-1.277
0.766
0.0
0.51
-0.255
0.0
0.0
0.766
0.255
-0.51
0.765
-1.021
-0.766
0.255
0.0
-0.255
0.0
1.276
-0.255
-0.51
0.51
0.0
0.0
0.765
0.255
-0.51
0.765
2.548
-0.255
0.255
-1.019
-0.51
0.764
0.509
-0.255
1.273
0.0
1.526
-0.509
0.0
-0.509
0.0
-0.509
0.254
-0.509
-0.509
-1.273
-0.255
-0.255
0.306
0.713
-0.061
-0.448
0.255
1.019
0.509
0.255
0.254
-0.254
-1.018
0.0
-0.509
0.0
0.764
0.764
0.763
0.254
-1.018
-0.255
0.509
1.017
1.017
0.254
0.508
1.523
0.254
0.761
-1.015
-0.254
0.0
-0.508
0.762
0.508
0.507
0.254
-1.015
-0.254
-0.254
-0.762
1.523
0.507
-0.254
0.254
-0.761
-0.254
-0.254
0.0
0.508
1.268
0.0
0.0
0.254
0.0
-0.254
-1.776
-0.762
0.254
-0.762
0.254
-0.762
-1.017
-0.254
1.017
0.0
0.762
0.0
-0.254
0.254
-0.254
-0.762
0.508
0.254
1.524
-0.508
0.0
0.0
1.015
-0.508
-0.254
-0.762
-0.508
-0.254
0.254
-1.017
-0.509
1.017
0.254
0.0
-0.762
0.254
0.254
-0.508
-0.254
0.254
0.0
-1.017
0.509
-0.763
0.254
0.0
0.254
-0.509
0.763
-0.509
2.034
-0.254
0.762
-0.762
0.254
0.508
1.016
0.0
-0.254
0.0
0.254
-0.508
0.762
0.0
0.254
-0.508
-0.762
0.0
1.269
0.254
-0.508
-1.269
0.0
0.0
-0.254
-1.271
0.254
1.778
1.269
-1.015
-0.254
0.508
0.0
0.254
0.0
-0.508
-1.016
0.0
-1.271
-1.272
-1.273
0.545
-0.036
-0.509
0.0
0.0
-0.255
0.0
0.0
1.527
0.0
0.0
0.254
0.0
0.0
-0.509
-0.254
-0.764
-0.509
-0.509
-0.255
-0.255
0.255
3.563
-1.017
0.0
-0.254
-2.037
0.509
0.764
0.255
-0.255
-0.509
0.0
0.0
0.764
0.763
-2.036
0.764
0.764
-0.509
0.0
0.0
0.0
-1.273
0.764
-0.255
-0.764
0.255
-0.255
0.0
-0.765
0.0
-0.51
0.51
0.0
-1.02
0.0
0.0
-0.255
0.51
-0.51
0.0
0.255
0.0
1.02
0.51
-0.51
0.0
-1.02
0.765
0.255
-0.255
0.255
0.0
-0.51
0.0
0.255
1.784
1.018
0.0
-0.509
0.255
0.0
0.0
-0.509
-0.764
-0.255
-0.765
-0.255
-0.255
-0.255
-0.255
-0.51
0.0
-0.255
-0.51
0.766
0.765
1.275
0.255
0.255
-0.764
-1.275
1.02
-0.765
0.255
0.255
-0.51
-0.255
0.765
0.51
0.255
-0.255
0.0
0.255
-0.765
0.0
0.0
-0.255
0.0
0.0
0.0
0.765
0.0
0.51
-1.274
0.51
0.0
-0.255
0.51
0.764
-0.255
1.019
-0.255
0.255
-0.509
-0.255
-0.51
-0.255
-0.255
0.255
-0.255
-0.255
0.51
0.0
-0.255
-0.51
0.255
-0.255
-0.255
0.51
-0.255
0.0
-0.765
0.51
0.0
-0.51
-0.255
0.255
0.255
-0.255
0.255
-0.255
0.255
0.255
-0.255
0.255
0.0
-0.255
0.255
0.0
0.0
0.255
-0.255
0.765
0.0
0.0
-0.255
-0.51
0.255
-0.765
-0.255
0.0
0.255
-0.51
-0.255
0.765
-0.255
0.51
-0.765
1.53
0.255
0.0
1.019
-0.255
0.0
0.0
-0.51
-0.255
-0.765
0.0
-0.765
0.51
0.255
-0.255
0.255
0.255
0.0
0.0
0.0
0.0
-0.51
-0.255
-0.51
0.51
0.255
0.255
0.0
0.255
-0.255
0.0
-0.765
0.255
-0.255
-0.51
0.255
0.0
0.0
0.0
0.255
0.219
-0.176
0.977
-0.255
0.255
0.765
1.019
0.255
-0.509
0.509
0.255
0.255
0.255
0.0
-0.255
1.018
0.763
-0.254
-0.509
0.0
0.0
0.509
0.254
0.763
1.017
1.016
0.508
0.508
0.254
-0.761
0.254
0.254
0.0
0.0
0.254
0.254
-0.685
-0.33
-0.254
-0.762
0.0
0.254
0.0
0.254
-0.508
0.0
0.508
0.762
0.508
-0.508
0.508
-0.254
0.0
-0.761
-0.254
0.762
0.0
0.0
-0.508
-1.27
-0.762
0.254
0.254
0.0
0.0
0.0
-0.254
0.508
-0.508
-0.254
0.254
0.254
0.0
0.254
0.762
-0.762
-0.762
-0.763
0.763
0.254
-0.508
0.0
1.017
0.508
-0.254
-1.016
-0.763
0.0
-0.254
0.509
0.508
0.0
-0.763
0.509
-1.272
0.254
0.254
0.0
-0.254
1.271
-1.017
0.254
0.254
0.0
0.508
-0.254
0.254
0.0
0.254
-0.254
0.254
0.508
-0.508
-0.508
0.0
-0.509
1.017
0.508
0.252
-1.268
0.076
0.432
-0.178
-0.839
-0.509
-0.254
1.017
-0.254
-0.254
-0.254
-0.509
0.254
0.509
-0.254
0.509
0.509
1.779
-0.762
-0.762
-0.508
0.508
1.016
0.762
-0.762
0.0
3.299
-0.507
-1.522
0.254
0.254
0.761
1.268
2.533
0.759
2.78
0.253
0.253
0.757
1.514
0.0
0.252
0.252
-0.176
1.441
-0.005
1.259
1.007
-0.151
-1.107
-0.252
-0.504
0.0
0.504
0.0
0.503
-0.68
-0.327
0.504
0.252
0.252
0.0
0.252
-1.259
-0.504
0.504
0.0
0.0
-0.176
-0.327
0.504
-0.504
1.007
0.503
-0.503
0.252
0.0
-0.252
0.252
1.258
0.252
0.503
-0.755
0.0
-0.252
-0.503
-0.503
-0.252
-0.252
0.252
0.252
-0.252
0.0
-0.252
0.252
0.252
0.0
-0.504
0.252
0.252
-0.755
0.0
0.504
0.252
0.252
1.007
-0.503
0.0
1.258
-0.503
-0.252
0.252
0.0
0.503
-1.006
1.509
-1.006
0.754
-0.503
0.251
0.754
-0.251
0.0
0.251
0.0
-0.251
-0.251
0.754
0.0
0.0
0.251
-0.251
0.0
0.0
0.251
0.251
-0.503
0.0
-0.503
0.754
-0.251
0.0
0.251
0.251
-0.251
0.0
0.0
0.0
0.0
-0.251
0.251
-0.503
0.0
-0.251
0.251
-0.503
0.0
-1.258
1.509
0.251
-0.251
0.503
0.0
-0.251
0.251
-0.251
0.0
0.0
0.503
-0.754
0.754
-0.251
-1.005
0.0
-0.251
-0.252
0.0
-0.252
0.0
0.0
-0.503
0.0
0.503
0.755
-1.006
0.755
0.503
0.0
-0.754
0.754
-0.503
0.251
0.754
0.251
-0.251
0.503
-0.251
0.0
0.0
0.0
-0.503
0.251
0.251
-0.251
0.0
0.251
0.0
-0.251
-0.251
-0.251
-0.251
0.0
0.251
-0.251
0.754
-0.754
0.503
-0.251
0.754
-0.251
0.251
-0.503
0.251
0.251
0.0
0.0
0.0
0.0
-0.251
0.0
0.251
-0.251
0.0
-0.503
0.251
0.0
0.503
0.251
-0.251
-0.503
0.503
-0.251
0.251
0.0
0.0
-0.251
0.503
-0.503
0.503
-0.251
-0.503
0.0
0.0
-0.251
0.0
0.251
0.0
0.503
0.251
0.0
0.0
0.251
-0.427
0.176
0.0
0.251
0.251
-1.005
0.0
0.0
-0.251
-0.251
0.251
-0.754
-0.755
-0.503
0.0
-0.252
-0.755
-0.252
0.755
0.252
0.755
0.0
-0.252
-0.252
1.006
0.0
-0.503
0.0
0.252
-1.258
0.0
-0.755
0.504
1.007
0.0
-0.252
0.0
-0.252
-3.023
-2.018
-2.779
1.011
0.758
1.263
1.766
0.0
0.504
-0.504
-0.504
-0.757
2.018
-1.261
0.504
0.252
2.268
-0.504
-1.26
1.26
-0.252
1.511
0.0
0.503
-0.252
1.006
0.503
0.0
0.0
0.251
-0.251
-0.251
0.754
-1.76
0.503
0.0
-0.755
0.0
-1.51
1.51
0.0
1.258
-0.251
0.754
0.251
0.0
-0.251
0.0
-0.251
0.0
0.503
-1.509
-1.51
1.258
-1.007
0.252
-0.252
0.503
0.403
1.358
-1.006
-1.258
0.503
0.755
0.755
0.754
-2.264
2.012
0.251
0.503
0.251
-0.503
0.0
-1.508
1.508
-0.754
0.503
-0.251
0.251
-2.515
0.252
-2.015
1.259
0.252
-0.755
1.51
-0.252
1.258
-1.006
-0.755
-0.504
1.51
-1.51
1.259
-1.007
0.252
0.503
0.755
0.0
0.0
0.0
-1.258
-0.252
1.007
-0.252
-0.252
-1.259
0.252
0.0
15.794
-1.997
2.247
0.249
1.496
0.249
0.747
0.249
3.98
-1.492
2.237
0.497
-4.226
2.487
-1.99
-3.487
2.243
-2.492
-0.998
-0.25
2.494
0.0
-0.249
0.748
0.747
-0.249
0.249
0.0
-1.993
0.0
0.0
-0.998
-0.249
0.0
1.995
0.747
1.494
0.995
0.249
-1.991
-0.249
0.747
0.0
-0.996
0.249
0.0
0.747
0.249
-0.249
-0.249
-0.747
0.0
0.996
-0.249
0.498
-0.249
0.0
1.742
-0.249
0.249
-1.953
0.212
-1.743
0.747
0.0
-0.747
0.996
0.747
-0.249
-3.489
0.0
0.0
-0.499
0.748
0.0
0.0
0.249
0.249
0.499
0.0
0.0
0.498
0.249
0.498
0.0
-0.498
0.747
-0.249
0.498
0.0
-0.249
0.996
-0.249
0.249
-0.249
0.0
0.249
0.0
-0.747
0.249
0.0
0.0
0.249
0.0
-0.249
0.0
0.249
-0.249
0.249
-0.498
0.249
0.0
-0.249
0.249
-0.249
0.249
0.498
0.249
0.0
0.0
0.0
0.498
0.498
-0.498
-0.498
0.0
-0.249
-0.249
0.0
0.747
-0.249
0.0
0.249
0.249
0.498
0.0
0.0
0.0
0.0
0.0
0.497
1.243
0.745
0.248
1.241
0.496
0.0
0.248
1.24
0.0
0.743
-0.743
0.496
0.0
0.0
0.0
0.0
-0.248
0.743
0.495
0.248
-0.248
0.0
0.495
0.0
-0.495
0.495
-0.248
-1.239
0.0
0.0
0.496
-0.496
0.0
-0.248
-0.248
-0.744
-0.496
-0.496
1.488
0.248
0.248
-0.248
0.496
-1.487
-0.248
0.992
-0.248
0.0
0.0
0.0
0.0
0.0
-0.248
-0.248
-0.248
0.248
0.0
-0.744
0.744
-0.248
0.0
0.248
0.248
-0.248
-1.489
0.496
0.0
-0.496
0.0
-0.248
-0.497
0.248
-0.248
0.497
0.0
0.496
0.0
0.0
-0.496
-0.993
0.745
-0.248
-1.739
0.249
0.994
0.248
0.0
0.248
0.248
0.0
0.0
-0.248
-0.248
0.248
-0.745
0.497
0.248
0.248
0.0
0.0
0.0
-1.49
-0.249
-1.243
-1.244
0.747
0.746
0.0
0.0
0.249
0.0
0.497
0.0
-0.249
-0.497
0.746
-0.497
0.0
-0.746
-0.249
0.0
-0.996
0.0
-3.24
1.247
-0.748
-0.249
0.0
0.0
0.0
-0.748
0.249
-0.499
0.499
-0.499
-0.25
0.25
0.499
0.998
0.0
-0.249
-0.499
0.249
0.249
0.249
0.249
-0.249
0.748
1.495
0.0
0.0
-0.747
0.249
0.996
0.249
-0.747
0.498
0.498
-0.249
-0.747
0.249
0.0
-0.249
0.0
0.0
0.0
0.498
-0.249
0.0
1.244
0.0
0.497
0.249
0.746
-0.497
-0.995
0.0
-0.498
0.498
-0.249
-0.249
-0.996
0.249
0.0
-0.436
0.187
-0.249
0.0
-0.747
-0.498
0.249
0.0
-0.249
-0.498
-0.499
-0.499
0.0
0.249
0.0
0.997
0.748
0.249
0.0
0.249
0.0
-0.249
0.0
0.249
0.249
-0.249
-0.498
-0.249
0.0
-0.249
1.246
0.0
-0.498
0.249
0.498
-0.498
1.245
0.062
0.187
0.995
0.995
-0.746
0.497
-0.746
0.0
0.995
0.497
0.497
-0.497
0.0
0.0
-0.497
-0.746
0.249
-0.249
0.746
-0.497
0.497
-0.497
-0.249
0.746
0.994
0.745
-0.994
0.0
0.0
0.0
5.705
-0.743
0.0
-0.743
-0.248
1.239
-0.743
0.991
-0.248
-0.248
-0.743
-3.225
0.248
0.993
1.24
-0.248
0.0
0.248
0.0
0.0
0.991
0.248
0.0
0.0
0.0
-0.248
0.0
-0.991
0.496
0.0
-0.248
1.487
-0.248
0.743
0.0
0.248
1.237
0.742
0.0
-0.247
-1.237
0.742
0.495
2.225
1.975
-1.234
-0.988
1.235
4.684
0.0
-2.957
0.986
0.986
-1.725
-0.281
-1.446
0.247
0.247
1.726
-0.74
0.0
-0.247
1.479
-0.739
0.247
0.986
0.985
0.0
-0.493
-1.232
1.232
0.739
1.722
0.492
-0.246
1.966
0.0
1.228
0.736
0.491
-0.736
-0.982
-0.246
-0.491
0.074
0.172
1.228
1.227
-0.981
0.491
-0.736
-1.228
-2.458
-0.492
-0.246
0.246
0.738
-0.492
-1.969
-1.478
0.246
1.478
0.492
-0.739
0.0
-0.246
-0.493
-1.725
0.0
0.247
0.0
-0.493
-0.247
0.0
-0.74
0.74
-0.74
-1.728
0.247
-0.741
0.494
1.235
0.0
-0.247
-0.247
0.741
-1.482
0.494
0.741
0.987
-0.74
0.987
-0.493
0.247
0.247
-0.247
-0.74
-0.494
0.247
0.247
-0.494
0.987
0.247
-0.523
-0.217
-1.482
0.0
0.741
0.741
0.987
0.0
0.0
-1.481
-0.247
0.0
-0.247
-0.247
0.494
0.247
0.247
-0.494
0.247
-0.247
0.247
0.247
-0.247
0.0
0.0
0.247
0.0
0.0
0.494
-0.494
1.234
0.986
1.479
-1.479
0.986
0.246
0.246
0.493
-1.158
-0.813
-0.493
0.247
-0.493
0.493
0.247
0.247
-0.493
0.247
-0.247
0.247
0.247
-0.247
0.739
0.739
-0.739
0.0
0.493
0.246
0.985
0.246
1.23
-0.492
0.492
0.246
-0.246
-0.246
0.0
0.0
0.0
0.0
0.0
0.246
0.246
0.246
0.492
1.229
-0.983
0.492
-0.246
0.0
0.737
-1.229
0.0
1.229
0.246
-2.212
0.0
-0.984
0.0
-0.492
-0.492
0.246
0.738
0.246
0.0
0.0
0.0
0.0
0.0
-0.246
0.738
0.0
0.0
-0.246
0.0
-1.477
-0.985
0.985
-0.985
-0.986
0.986
0.493
0.739
-0.246
0.246
0.246
-0.246
-1.231
0.985
0.246
0.984
-0.246
0.0
1.23
-0.984
0.0
0.246
-0.246
-0.492
0.246
0.0
0.246
0.0
0.246
-0.246
-0.246
0.492
0.0
-0.738
0.984
0.984
0.0
0.983
-0.491
-0.246
-0.984
-0.492
-1.969
1.723
-0.492
1.722
0.246
0.246
-0.246
0.0
0.0
0.246
-0.246
0.246
-1.229
0.246
-0.246
0.246
-0.492
0.492
0.492
0.246
0.246
-0.246
-0.492
0.0
0.246
0.246
0.246
0.0
0.0
0.0
-0.246
0.0
0.246
-0.246
-0.246
0.246
0.0
-0.492
0.0
0.492
0.246
0.246
0.246
-0.246
0.246
0.246
0.246
-0.246
0.737
-0.246
-0.246
0.246
0.0
0.0
0.0
0.737
0.0
-0.246
0.246
-0.246
-0.737
0.0
0.0
0.491
0.0
0.0
-0.491
0.0
-0.246
-0.983
-0.492
0.246
0.0
-0.984
-1.477
0.246
0.0
0.0
0.246
0.0
-0.739
0.0
-0.246
-0.246
-0.986
-0.246
-0.419
-0.074
0.0
0.0
0.247
0.493
-0.74
-0.493
-0.247
0.0
0.493
-0.493
4.927
-2.462
0.493
0.0
0.0
0.739
0.0
0.0
2.46
0.0
-0.738
-0.246
-1.23
0.0
2.214
0.246
-0.983
-1.23
-0.492
0.0
-0.492
-0.493
0.0
-0.739
0.246
-0.493
-0.493
-1.233
0.986
-0.986
-1.234
-0.741
0.741
-0.212
0.212
-0.247
0.0
0.0
0.494
0.0
0.74
0.74
-0.987
0.987
1.972
-1.232
1.971
-0.739
-0.739
-0.246
0.246
0.493
-0.739
0.246
0.0
-0.246
0.0
-0.246
-0.986
-0.247
0.247
0.493
-0.74
0.493
0.0
0.74
-0.74
0.493
0.247
0.0
-0.493
0.0
-1.233
0.0
-0.74
0.74
0.0
0.0
0.0
-0.247
0.247
0.493
0.493
-0.987
0.493
0.74
-1.48
-0.247
-0.247
0.0
-0.247
-0.494
0.247
-1.482
0.247
-0.989
0.494
0.0
0.247
-0.494
0.742
0.0
-0.494
0.988
0.247
0.247
-0.247
-0.247
0.0
0.247
-0.247
0.741
0.0
-0.494
1.264
-0.276
0.247
-0.247
0.0
-0.494
0.247
0.0
-0.247
-0.247
0.247
-0.494
0.0
0.0
0.0
0.0
0.247
-0.494
0.247
0.0
0.494
-0.741
0.247
0.0
-0.494
-0.247
0.494
0.247
0.247
0.247
-0.494
-0.247
-0.41
-0.331
-0.742
0.0
0.247
-0.495
0.247
-0.742
0.0
-0.247
0.0
-0.495
0.0
0.0
1.237
-0.495
0.495
-0.247
-0.99
-0.743
0.495
-0.495
0.495
-0.495
0.0
0.495
-0.743
0.0
0.0
-0.002
-1.732
-0.248
0.496
0.743
0.495
0.0
0.248
-0.495
0.0
-0.495
-0.496
-0.173
-0.074
0.248
0.743
-0.248
0.248
0.0
-0.248
-0.248
0.0
0.0
-0.496
-0.248
-0.744
0.0
-0.496
0.0
-0.993
-0.248
0.0
-0.248
0.0
0.0
-0.994
0.0
0.0
0.497
0.745
0.0
0.496
0.248
0.0
0.248
0.992
1.487
0.495
0.0
0.743
-0.248
-0.495
-0.495
0.248
0.0
-0.248
-1.487
0.248
0.0
0.0
-0.992
0.0
-0.248
1.488
-0.744
0.0
0.0
0.0
0.0
-0.248
0.248
0.0
0.0
1.24
-0.248
0.0
0.0
0.0
0.0
-0.496
0.248
0.0
-0.248
-0.248
-0.248
-0.496
-0.248
0.0
0.0
-0.248
0.0
-0.248
-0.248
-0.248
-0.248
0.248
0.0
0.496
0.0
0.248
-0.745
0.0
-0.248
0.248
0.248
0.993
0.0
0.0
-0.248
0.0
0.248
0.248
0.0
0.0
0.992
0.248
0.0
0.0
0.0
0.248
0.0
-0.496
-0.248
-0.248
-0.248
0.0
0.248
0.744
0.496
0.0
0.496
-0.248
0.0
0.248
0.0
0.248
0.0
0.743
-0.248
-0.991
0.495
-0.991
0.496
-0.496
0.743
0.991
-0.495
0.495
-0.495
0.0
-0.495
0.0
0.0
0.0
0.991
-0.495
1.733
-1.237
0.0
0.0
-0.248
0.743
0.247
-0.247
0.0
1.484
-0.247
-0.495
-0.99
0.248
0.0
-0.495
0.0
0.248
-0.248
0.99
-0.742
0.99
-0.742
0.742
-0.247
0.0
0.495
-0.247
0.0
0.247
0.0
0.0
0.742
0.0
0.247
0.0
0.0
0.247
1.729
-1.729
0.0
0.0
-0.247
0.0
0.247
1.236
0.494
-0.494
0.247
-0.247
0.0
0.494
0.247
0.494
-0.741
0.247
0.0
-12.141
1.988
-6.221
1.744
-0.498
-2.493
-1.997
-2.249
0.0
0.0
2.0
-0.999
-1.25
-1.251
0.751
-0.175
0.175
0.0
-0.751
-0.25
-1.503
0.0
-1.755
-0.502
-0.502
-0.502
-0.251
0.251
-1.256
1.005
-0.502
0.0
0.0
0.0
-0.502
0.0
-1.128
-0.128
1.257
0.502
-0.251
2.008
-0.208
0.459
0.0
0.251
0.502
-1.254
-1.28
0.025
-0.251
0.0
0.0
0.502
-1.005
-2.514
1.509
1.759
0.502
1.004
0.502
-0.251
0.502
-0.753
-0.753
1.004
0.251
0.752
0.251
0.251
0.251
-0.752
1.253
1.002
1.001
0.5
-0.25
-0.2
0.2
-0.25
-0.751
-0.751
0.751
-0.501
0.25
0.0
0.0
0.25
0.501
1.251
1.5
-1.5
0.5
0.75
0.25
0.5
1.748
0.25
0.748
0.574
-1.571
0.25
0.499
0.499
1.495
-1.246
-1.247
-0.499
0.749
0.499
0.997
-0.249
0.0
1.246
0.249
0.0
1.245
0.249
0.249
0.995
0.0
0.746
0.0
-0.746
0.0
0.0
-0.249
0.995
-0.249
0.497
-0.249
0.0
0.497
-0.249
0.0
0.0
-0.249
-0.249
0.249
-0.497
0.0
-0.249
-1.493
0.0
0.0
-0.498
-0.498
-0.498
-1.994
0.499
-0.748
-0.249
-0.499
-0.25
0.0
0.25
-0.998
0.499
0.0
-0.25
0.25
-2.248
-0.75
-1.251
1.001
2.0
-1.749
1.5
0.0
0.0
-0.5
0.75
1.997
-0.499
0.0
0.499
0.748
0.0
0.499
-1.497
-0.998
0.25
0.998
0.0
-0.25
0.25
0.0
0.0
-0.25
0.0
-0.25
0.0
0.0
0.0
0.749
0.0
-0.749
0.25
0.0
0.499
0.249
0.249
0.0
0.997
-0.499
0.499
-0.249
0.0
-0.748
-0.998
0.0
0.25
0.499
0.0
0.249
0.0
0.0
0.0
0.249
-0.249
-0.998
-0.749
0.499
-0.25
0.0
0.749
0.748
-0.499
-0.499
0.25
-0.25
-0.499
-0.25
0.25
0.749
-0.749
-0.25
-0.25
0.749
0.499
-0.749
0.0
-0.499
-1.249
-0.25
0.999
0.25
1.248
0.0
-0.25
0.075
-0.075
-0.25
0.749
-0.25
0.0
0.748
-0.748
0.499
0.0
-3.996
-0.25
0.0
-1.251
-0.25
-0.501
-0.25
-0.25
0.0
0.0
-0.25
-1.002
1.002
0.25
1.002
-0.25
2.502
3.496
2.244
-0.997
-1.247
-1.747
2.495
0.499
0.249
0.249
-0.748
-1.247
-2.497
-0.25
0.25
1.499
0.749
-0.25
-0.25
-0.25
0.749
-0.499
-1.249
0.25
-0.749
0.0
1.249
1.497
-0.249
1.496
-0.748
0.499
-0.499
-0.499
-0.249
0.249
0.0
0.249
-0.499
-0.25
0.0
-0.429
0.928
-0.249
0.249
-0.249
-0.499
-0.25
-0.25
0.0
0.749
-0.25
0.0
0.749
-0.249
-0.749
-0.999
-2.249
-1.451
-1.553
-0.752
0.326
-0.576
0.251
0.752
0.251
0.25
-0.501
-0.251
-0.752
-1.254
0.502
-0.251
-0.251
0.251
-0.251
0.502
0.752
1.503
-0.25
-1.002
1.002
0.0
0.501
1.502
0.0
-0.25
-0.501
0.25
-1.252
0.0
1.502
2.001
-0.25
0.25
0.25
0.0
-1.25
-1.001
0.5
-0.25
0.0
0.75
0.5
0.75
0.75
0.0
-1.749
-0.5
0.25
-0.5
0.0
1.0
-32.051
-1.274
-2.807
-2.555
3.321
4.334
4.831
0.508
5.322
-0.253
1.012
-0.759
-0.952
-5.639
2.792
-2.792
1.016
2.283
-0.761
0.761
0.0
-1.014
0.0
-0.507
-0.761
0.254
-0.254
-0.254
-0.254
-0.762
0.0
0.0
1.27
-0.508
0.0
-1.524
0.762
-0.254
0.0
0.0
-1.271
-0.763
-0.254
1.526
-1.271
0.0
-0.763
-0.764
-0.509
-0.509
-0.764
-1.53
-1.276
0.255
0.51
-0.255
-1.277
-0.766
0.511
0.511
-0.511
-0.511
0.511
-0.255
0.0
0.766
1.276
-0.51
-0.766
0.255
0.0
-0.255
0.0
-0.255
0.255
-0.255
1.021
0.0
0.0
-0.511
0.0
0.0
-0.511
0.0
-0.255
0.511
-0.255
0.0
0.0
0.0
0.255
-0.255
0.0
-0.511
0.255
-0.307
-0.204
-0.767
0.0
0.256
0.256
0.0
-0.256
-0.256
0.0
0.0
0.256
0.0
-0.256
0.256
-0.256
-0.511
0.0
-0.511
-0.512
0.256
0.767
1.023
-0.767
0.256
0.0
0.256
0.511
0.511
-0.255
0.511
-0.255
0.766
1.021
0.0
-0.255
0.51
-0.255
-0.763
-0.003
1.786
1.02
0.255
0.255
-0.51
0.0
0.255
0.255
0.0
1.019
-0.509
2.036
-0.254
-0.254
0.0
0.509
-0.763
-1.528
0.0
0.764
1.018
-1.018
0.0
-0.255
0.255
0.0
0.0
0.298
0.466
1.018
-1.527
0.509
0.255
0.0
1.018
-1.527
-0.255
-0.509
0.0
0.255
0.0
0.0
1.273
0.0
-0.764
0.0
-0.255
0.255
0.0
0.211
0.043
0.255
0.509
0.458
-0.458
1.78
-0.508
1.271
1.27
2.537
0.253
-1.014
-1.776
-1.016
0.254
0.762
0.508
-0.508
0.761
0.254
1.268
0.76
-0.76
-1.268
-1.015
1.015
-0.254
-0.051
0.051
-0.254
-0.254
-0.254
-1.524
-1.017
-1.017
1.017
0.0
-0.763
0.0
-0.254
-0.254
0.254
1.271
0.0
0.0
0.254
-0.763
-0.763
0.254
0.0
0.0
0.509
-0.254
-0.509
0.509
1.017
0.0
0.762
0.0
0.0
0.0
1.016
0.254
-0.254
0.0
-0.254
0.508
0.508
0.761
0.507
0.507
0.0
-0.254
-0.507
0.0
0.507
0.254
-0.254
0.0
-0.254
0.507
1.52
0.253
0.101
-0.507
-0.355
-0.253
0.0
-0.253
-0.253
-0.761
-0.254
-0.254
0.0
-1.776
0.508
0.0
-0.508
-0.762
0.0
0.0
-0.254
0.254
0.0
-1.525
0.763
0.508
0.762
-0.508
0.0
1.016
0.254
-0.508
-0.254
-0.508
0.762
0.0
-0.508
-1.016
0.0
1.016
0.0
0.254
-0.508
-0.508
-0.254
-0.508
2.286
-0.254
0.0
-0.762
0.254
0.508
0.0
-0.508
-0.254
-1.271
-0.763
-0.254
-0.254
0.763
-0.509
1.017
-0.254
0.254
-0.254
0.508
-0.254
-0.254
0.0
-0.254
-0.254
-0.254
0.254
-0.763
-1.018
0.0
0.509
0.0
-0.764
0.0
0.102
0.407
0.255
-0.255
1.781
1.525
0.254
-0.254
0.762
-0.254
-1.27
0.508
0.254
0.508
-0.254
-0.254
0.508
-0.254
-0.762
0.0
-0.508
-1.272
-0.763
-1.018
-0.509
0.0
0.0
0.0
-0.51
-0.255
-0.255
0.0
0.0
-0.765
-2.041
-0.255
1.276
1.275
0.51
-0.765
0.255
1.529
-0.255
0.0
-0.51
-1.53
-0.51
-1.276
-2.044
1.533
0.766
-2.811
0.0
-0.767
-0.512
-0.051
-2.766
-1.026
1.026
-3.85
-2.571
2.314
1.284
-1.027
0.514
-0.257
0.514
-0.257
0.514
1.797
2.563
0.0
0.512
1.536
0.0
-2.56
0.512
-0.512
0.256
0.768
-1.793
-0.256
-0.513
-0.256
0.513
-1.282
0.257
-0.513
-0.308
-0.719
-1.284
-0.257
0.257
-0.257
0.771
1.027
-0.257
-0.668
-0.36
-1.285
-0.257
-0.772
1.08
1.491
0.0
-1.028
0.0
-0.257
0.0
-0.514
1.799
-1.285
0.0
-1.029
-0.772
0.0
-0.515
-0.257
0.257
-0.257
0.257
-1.288
-0.773
-0.773
-0.258
-0.774
0.774
-0.258
-0.774
-0.258
-2.324
1.033
1.807
1.805
2.318
0.257
1.286
-1.183
0.412
0.257
-2.059
-0.515
1.288
-0.772
-1.288
0.515
0.258
-0.773
-1.289
1.805
1.03
0.772
-0.257
1.029
0.0
-0.257
0.0
-0.772
0.257
1.029
1.029
0.257
-1.286
-0.257
0.0
-1.029
0.0
0.0
0.0
0.0
-0.257
0.515
0.0
0.257
-0.515
-2.061
0.0
0.515
-0.515
0.258
-0.515
0.258
0.0
0.258
-0.258
0.515
-0.515
-0.516
0.0
-0.258
-0.774
-0.516
0.258
0.258
-0.258
0.258
-0.258
-0.258
-0.258
0.258
0.0
0.258
0.0
0.774
0.258
-0.258
0.0
0.0
0.0
0.0
-0.258
0.258
-0.516
0.258
0.0
-0.516
0.774
0.0
0.0
-0.258
0.516
0.516
1.546
0.258
-0.258
0.515
0.0
0.257
-0.257
-0.515
0.515
-0.515
0.258
0.257
-0.257
0.257
-0.257
0.0
-0.773
-1.546
-1.548
0.258
0.516
0.774
0.0
0.258
-0.258
0.0
-0.258
0.258
1.031
0.0
0.258
-0.979
0.464
1.031
1.287
0.257
1.286
0.257
-2.058
-0.772
0.258
-0.258
0.258
-0.258
1.03
0.0
-0.515
0.257
0.0
-0.257
-0.257
-0.515
0.773
0.0
-0.515
-0.515
0.515
0.258
0.772
-1.03
0.0
-1.804
0.773
0.515
-0.258
0.258
-0.258
0.515
-1.546
0.773
-0.515
0.258
0.515
0.0
0.0
-0.515
0.258
0.0
0.0
-0.258
0.0
-0.258
0.0
0.773
0.515
-0.258
-0.258
0.0
0.258
-0.258
-0.258
0.0
0.0
0.0
0.515
0.258
-0.258
0.258
-0.515
-0.773
-0.516
-0.155
-0.361
1.547
1.803
-0.515
1.287
1.8
-2.572
2.058
0.0
-0.772
0.772
-0.257
0.0
0.0
0.257
0.036
-0.036
-0.514
-0.257
-0.257
0.257
0.772
1.542
0.0
-1.799
0.257
0.257
0.514
0.257
-0.257
-0.514
0.514
0.514
0.0
-0.514
-1.028
-0.257
0.257
-1.544
0.515
1.286
0.257
0.257
-0.771
0.771
0.257
-0.514
-0.257
0.0
0.0
-1.029
-1.029
0.772
1.029
0.0
-0.257
-0.257
-0.515
1.029
0.0
0.0
0.0
-0.257
-0.257
0.257
0.257
-0.257
-0.257
-0.515
-0.257
0.772
-0.515
0.0
-0.257
-0.257
0.772
0.0
1.286
0.771
0.514
0.771
0.0
-1.027
0.514
1.54
0.0
0.77
1.026
0.513
0.0
-0.256
0.256
-1.795
-0.257
-0.257
0.0
-1.54
-0.514
-2.057
0.0
1.286
1.028
-0.514
-0.257
-0.257
-4.118
-0.515
-4.646
-0.258
-1.293
0.0
0.517
0.0
0.0
-0.259
0.259
-0.517
-0.259
-0.776
-0.777
-0.777
1.295
0.776
0.776
0.259
1.293
1.808
0.0
-1.55
-0.258
-1.81
1.034
0.0
0.517
2.066
-1.808
0.258
0.258
0.0
-0.258
0.775
1.549
0.774
-0.258
0.516
-0.258
0.0
1.289
-1.289
1.289
1.288
0.515
0.772
0.257
0.257
-0.257
-0.087
0.087
0.514
-0.514
-0.515
0.257
0.0
-2.317
1.545
0.257
-0.257
0.0
0.0
0.0
0.515
2.315
0.771
0.0
-0.257
0.257
0.0
0.0
1.284
0.0
-0.213
-0.557
-1.542
-0.771
-0.514
0.0
-0.257
0.257
0.257
-0.514
-0.515
-1.03
-0.258
-1.185
0.412
0.773
1.287
1.286
0.0
0.257
-0.257
0.514
0.257
0.514
0.771
0.514
0.0
2.566
-1.026
2.307
0.256
0.0
-2.307
-3.595
2.569
0.257
0.77
-0.513
-1.027
0.0
0.257
0.0
-0.257
-0.514
0.0
1.027
0.513
0.513
-0.513
0.0
-1.283
0.0
-0.257
0.514
0.257
-0.257
-1.027
-2.056
-0.257
0.514
-0.257
0.771
0.0
-1.543
-0.257
0.257
-0.257
0.257
0.772
0.257
0.771
0.514
-0.257
0.257
-0.514
-0.514
-0.257
-0.772
0.514
-1.029
0.0
0.257
0.0
-0.515
-1.545
0.258
-1.288
0.773
-0.258
-0.258
0.258
0.0
0.258
1.03
-0.258
0.0
-0.258
0.515
0.515
0.515
-0.772
-0.515
0.0
0.258
0.257
0.257
-0.214
0.214
0.257
0.515
0.0
0.257
1.029
0.514
-0.257
0.771
0.0
-0.257
-0.514
0.0
0.0
0.771
0.257
0.0
-0.514
0.257
0.514
-0.771
0.0
-1.286
0.514
-0.257
-0.257
0.0
0.0
-0.257
-0.257
-0.515
0.515
-0.257
0.257
0.257
0.514
0.0
-0.257
0.514
-0.257
0.0
0.257
0.257
0.0
0.257
0.514
0.514
0.257
0.257
0.257
-0.514
-1.285
0.0
-0.514
0.257
-0.514
0.0
0.514
0.771
0.514
1.284
-1.027
1.284
0.0
-0.77
0.0
0.513
0.0
0.0
0.0
0.0
0.513
0.0
-0.513
-0.257
-0.514
0.0
0.0
0.0
0.0
-0.514
-0.771
-0.257
1.285
0.0
-0.257
0.0
0.0
0.0
-0.257
0.0
0.771
-0.257
1.027
0.0
0.513
0.257
1.026
-0.513
-0.513
0.513
-0.257
0.257
0.0
0.256
-0.77
-0.257
-0.257
1.026
0.256
0.256
0.513
-0.256
-0.256
0.513
-0.513
-0.256
-0.256
0.256
0.0
-0.256
0.0
0.513
-0.256
-0.256
0.0
0.0
-0.257
1.539
-0.513
0.256
0.513
-0.256
1.281
0.512
-1.281
0.256
1.024
0.256
-0.768
0.768
0.0
0.0
0.256
0.512
-0.256
0.256
1.279
0.767
-0.511
1.022
-1.79
-0.768
-0.512
-0.256
-1.024
0.512
0.512
0.0
0.0
-0.256
0.256
1.28
0.0
-1.024
0.0
0.0
0.0
-1.28
-1.025
-0.256
-0.256
0.256
0.513
0.512
0.256
-0.769
-0.256
0.0
0.0
-0.256
0.0
-0.256
0.513
-1.282
0.0
-0.257
0.769
0.513
0.769
0.512
0.256
1.024
0.0
0.0
0.0
0.256
0.256
0.768
-1.023
-2.459
0.922
0.256
-1.025
0.512
-0.256
19.871
-6.344
-1.272
0.509
0.254
-0.763
-0.509
-1.477
-0.051
-1.784
-3.573
1.175
1.378
0.255
0.765
-0.255
-0.765
0.765
0.255
2.548
2.544
-0.509
-1.781
-0.509
0.255
-0.509
-0.509
-2.039
1.53
-1.275
-0.51
1.785
0.255
0.509
0.509
-0.255
0.764
1.018
1.272
-1.526
0.763
-0.254
-0.254
-0.254
0.254
0.254
-1.272
-0.255
-0.509
1.782
-0.763
-1.018
1.018
0.509
1.272
-0.254
0.509
-0.254
1.525
-0.508
0.254
1.27
0.508
-0.254
0.761
0.254
-1.015
-1.27
0.762
-0.762
-0.254
-0.254
-0.254
0.254
0.0
-1.017
-0.763
-0.254
-0.254
0.763
1.271
-0.508
0.0
-0.254
0.763
-0.763
-0.509
-0.763
0.0
-0.254
0.0
-1.018
1.273
0.763
-1.018
0.254
1.017
-1.272
0.254
0.0
0.763
0.509
-0.254
0.0
-1.272
1.018
-1.272
-0.509
0.0
-1.273
1.273
0.0
1.018
0.509
0.0
-0.763
-0.764
-0.764
-0.764
-0.255
0.764
-0.255
0.764
-0.764
-0.765
1.274
-1.274
-0.51
0.0
-0.51
0.255
-0.255
0.0
0.255
0.255
0.0
-0.255
0.255
-0.51
-0.51
0.51
0.0
0.0
-0.51
1.02
0.0
0.0
0.255
0.255
-0.255
0.0
0.51
0.51
-0.255
-0.255
0.0
-0.51
0.0
-0.255
0.0
0.0
0.51
-0.255
0.0
0.255
-0.255
0.0
0.229
-0.229
0.0
-0.51
0.0
0.51
0.0
-0.255
-0.255
0.255
0.0
0.255
-0.51
0.0
0.0
-0.51
0.51
-0.255
0.0
-0.255
0.255
0.0
0.255
0.0
-0.255
-0.255
0.0
0.0
0.0
-0.255
0.0
-0.255
-0.51
0.0
0.255
0.0
-0.255
0.255
-0.255
-0.255
-0.511
0.255
0.0
-0.255
0.0
0.0
0.255
0.511
0.766
-0.51
-0.255
0.255
0.0
-0.255
0.0
0.51
0.0
0.51
0.51
0.0
0.0
-0.255
0.255
-0.255
-0.51
-0.255
0.255
0.255
0.255
-0.255
0.51
0.255
0.51
-0.51
0.0
-0.255
0.51
0.0
0.255
-1.02
0.0
0.51
-0.51
0.255
-0.255
1.275
-1.02
0.0
0.0
0.0
0.0
0.0
0.0
-0.255
0.0
0.255
0.255
-0.255
-0.255
0.255
-0.765
0.765
-0.255
0.0
-0.255
0.0
-0.255
-0.51
0.255
0.51
-0.255
0.765
0.0
-0.255
-0.255
0.255
0.0
0.0
0.0
-0.255
-0.255
0.255
0.255
0.255
0.0
0.255
-0.255
0.255
-0.255
0.255
-0.51
0.0
0.51
1.02
0.51
0.764
0.509
0.509
0.0
0.0
0.0
-1.273
-0.764
-0.765
0.102
0.408
-0.255
0.0
0.0
0.255
-0.255
-0.255
-0.51
0.255
-0.255
-0.255
-0.765
0.0
0.255
-0.255
0.0
0.0
0.255
0.255
-0.51
0.255
0.0
0.0
0.255
-0.51
1.02
-0.255
-0.255
-0.255
-0.765
0.0
-0.255
-0.255
0.255
0.255
-0.255
0.0
0.255
0.51
-0.51
0.0
-0.255
0.0
1.276
0.255
0.0
0.0
0.0
0.0
-0.255
0.255
0.255
0.0
-0.255
0.0
-1.02
-1.276
-0.511
0.0
0.511
0.0
0.255
-0.255
0.255
0.0
0.0
0.255
0.255
0.255
0.255
1.53
-0.255
0.0
0.51
0.255
0.0
-0.255
-7.152
0.0
-3.587
-0.513
0.0
0.0
0.0
-0.513
0.0
1.026
0.513
-0.256
1.794
-1.025
-0.513
-1.796
0.257
-0.257
-0.257
-0.77
0.0
-1.285
-0.257
1.285
0.257
-0.257
-0.257
-0.257
0.0
0.103
-1.903
-0.257
1.029
-0.514
0.0
1.799
-1.028
0.771
0.514
0.257
0.0
0.257
0.514
1.283
-0.257
-0.513
-0.513
0.0
0.0
0.0
-0.698
-0.329
-0.257
-0.771
-0.257
-0.257
0.36
1.439
0.0
-1.028
1.028
-0.257
0.565
0.205
0.77
-0.154
0.924
0.257
0.513
0.513
1.537
-0.256
-0.256
-1.025
-0.513
0.513
0.513
1.025
0.256
-0.768
-0.256
0.256
-0.512
0.256
-0.256
0.256
0.512
0.256
0.256
0.256
0.512
-0.256
-1.281
-0.512
1.281
-0.256
0.768
-0.512
-0.768
-0.256
1.793
-0.256
0.256
0.0
0.0
-0.256
0.512
0.0
0.256
0.0
0.768
-0.768
0.768
0.256
1.278
0.511
-1.022
-2.046
0.512
1.534
-0.256
0.0
0.0
-0.511
0.205
0.562
0.0
-0.256
-0.256
0.0
0.256
0.511
-0.511
0.511
-0.256
-0.767
-0.256
0.256
-0.512
0.0
0.0
0.0
0.512
-0.256
0.256
0.0
0.256
0.256
0.767
-0.256
0.511
-0.256
0.256
0.255
-0.511
0.256
-0.256
0.256
-0.511
-0.256
-0.256
-0.256
-0.511
1.023
0.256
0.0
-0.256
-1.023
-0.512
0.512
0.256
0.256
0.256
0.511
0.0
0.0
0.0
-0.256
-0.767
-1.279
1.279
0.0
0.256
-1.279
0.256
0.256
0.256
0.256
0.256
0.256
0.511
-0.256
0.0
-0.511
0.256
0.0
-0.256
0.767
-0.256
-0.767
-0.128
0.128
0.0
0.511
-0.511
0.256
0.0
-0.256
-0.512
-0.512
0.0
-0.512
-0.256
0.0
0.0
0.512
0.256
-0.512
0.256
0.0
-0.512
0.0
-0.192
-0.064
-0.512
0.0
-0.512
0.0
-0.256
0.064
0.192
0.0
0.0
0.0
0.0
-0.769
-2.052
0.257
0.257
0.257
-0.257
-0.257
-0.257
-0.77
0.513
-0.77
0.0
-0.771
-0.257
0.257
0.0
0.514
0.514
-0.257
0.513
0.513
-0.257
0.0
0.0
-0.513
0.257
0.0
0.0
-1.027
-0.257
0.206
1.078
0.0
-0.257
-0.257
0.205
0.051
-0.257
0.0
-0.771
1.027
0.77
-1.027
-1.027
1.027
-0.514
1.284
-0.513
-1.027
0.771
-0.514
0.0
0.0
-0.257
1.027
-0.257
0.257
-0.257
0.513
0.513
1.283
1.282
0.769
-2.563
1.026
1.794
-1.537
0.256
0.512
-0.256
0.256
0.512
2.048
0.256
-1.023
1.023
0.511
-0.767
0.0
0.767
-1.535
1.023
-1.023
0.256
0.0
1.279
-0.511
0.511
0.256
-0.256
0.0
0.256
0.0
0.256
0.256
0.511
-0.256
0.766
-0.511
0.255
2.808
1.275
-0.765
0.51
1.274
-2.804
1.275
-0.51
0.0
0.255
-0.255
0.255
1.02
0.0
-0.765
-0.51
0.0
-0.765
1.02
0.255
-0.51
-0.255
0.255
-0.51
-0.255
0.255
-0.255
0.255
-0.255
0.51
-0.255
1.275
-0.51
0.0
1.02
-0.765
-1.02
0.51
0.255
-0.306
-0.459
0.51
-1.531
-0.766
0.766
0.0
0.766
-0.255
0.51
0.0
-0.765
-0.766
-0.255
0.511
-0.766
0.255
0.766
0.255
0.255
-0.51
-1.021
-0.255
0.0
0.0
-0.766
-3.325
0.256
0.512
0.0
-2.818
-2.052
-0.513
0.0
0.257
-0.264
-1.533
0.514
1.027
0.0
0.0
-0.257
0.0
1.027
-0.513
-1.027
-1.542
0.771
2.568
-0.513
0.257
-0.257
0.103
-0.103
0.77
0.0
0.0
0.257
0.0
0.256
0.769
-0.256
0.103
-0.103
-0.256
0.0
0.0
0.513
0.256
1.025
0.256
0.256
0.256
0.512
0.256
1.279
-0.512
0.0
-0.768
-1.249
-0.287
0.512
-0.768
-0.256
-1.538
1.026
1.025
-0.769
0.769
0.256
-0.512
-0.512
-0.513
0.256
-1.026
0.0
-0.256
-0.77
0.257
0.257
-0.77
0.513
-1.027
-0.514
0.0
-0.257
1.284
0.513
-1.54
-0.257
-0.257
0.257
0.257
1.284
-0.77
-1.027
1.027
0.513
0.513
-0.513
0.0
0.0
0.0
-0.513
0.0
-1.027
-0.257
-1.028
0.0
-1.286
0.257
0.772
-0.514
0.0
0.0
0.0
0.257
1.799
1.541
0.513
1.026
0.513
0.769
0.769
0.768
-0.512
-1.025
-0.513
-1.026
0.0
0.513
0.769
0.512
-0.512
0.256
0.256
0.0
0.0
-0.256
0.0
0.256
0.256
0.256
-0.769
0.256
-0.256
0.256
-0.256
-0.256
0.0
-0.256
0.0
-1.026
0.0
0.769
-0.256
0.0
0.513
-0.769
0.0
0.769
0.769
-0.769
-0.256
-0.256
-0.513
0.256
-0.513
0.0
-0.257
0.257
0.0
0.513
-0.256
-0.205
-0.051
-0.257
0.257
0.0
0.0
-0.513
-0.257
0.0
0.257
0.257
0.257
-0.257
0.257
-0.513
0.0
-1.283
-0.257
0.257
0.0
0.257
0.257
0.257
0.257
1.026
0.513
-0.256
0.256
0.256
-0.256
0.513
0.256
0.0
-0.256
0.0
-0.513
-0.256
0.513
0.513
-0.256
0.0
-0.256
0.256
-0.513
-1.026
0.257
0.0
0.0
0.769
-0.256
0.0
-0.256
0.513
-0.513
0.513
0.256
0.256
0.0
-0.256
-0.513
0.0
0.0
0.0
0.0
0.256
0.256
0.0
0.0
0.0
-1.026
0.256
0.0
0.256
0.769
1.281
0.0
0.0
0.512
0.256
0.0
1.28
-0.768
0.512
0.0
0.256
-0.768
0.0
0.0
0.256
-0.512
-0.256
0.256
0.0
0.0
-0.256
0.256
-0.768
-0.256
0.768
0.768
0.512
0.512
-0.051
0.563
0.767
0.766
0.511
0.255
0.255
0.766
0.51
0.0
-0.51
0.0
-0.766
0.255
-0.511
0.511
0.255
-0.255
-0.766
-0.255
0.0
-1.022
0.511
1.787
-0.255
0.51
0.765
0.0
-0.51
0.51
0.0
0.255
-0.255
0.255
0.0
0.765
2.038
-0.255
0.255
0.764
-0.255
-0.255
-0.255
-0.255
-0.509
-0.509
-0.255
0.51
0.509
1.018
0.255
-0.509
-0.255
-0.255
-0.509
0.0
-0.255
0.255
-1.019
0.0
0.255
0.0
-1.02
0.765
0.255
-0.765
0.0
0.255
-1.275
0.255
-0.255
0.0
1.02
-1.275
-0.255
0.0
-0.255
0.255
0.0
-0.255
-0.255
0.255
-0.766
0.511
0.255
-0.255
0.51
0.0
0.0
0.51
0.765
0.0
-0.51
0.0
0.51
-0.232
-0.278
0.255
0.0
-0.255
0.258
-0.513
-0.51
-0.255
0.0
0.255
-0.255
0.0
0.0
4.588
4.321
1.776
0.254
0.761
-3.806
1.016
-3.405
0.356
-1.272
-0.255
0.0
-0.255
-0.637
-0.382
0.509
0.255
-1.019
-2.295
-0.766
0.766
-0.255
-0.255
-0.766
0.0
0.0
0.0
0.255
0.0
1.531
0.0
-0.255
0.0
0.255
-0.255
0.255
-0.255
0.0
0.0
0.51
-0.255
0.255
-0.765
0.255
-1.021
0.255
0.255
0.51
0.255
0.306
0.969
0.51
0.255
1.019
-0.509
0.255
-0.509
-1.274
-0.765
2.294
0.509
2.29
-0.254
0.254
0.254
-0.254
0.0
0.254
-0.254
0.0
-0.509
-1.272
-1.018
-0.509
-0.255
-0.51
0.764
-1.019
-0.51
0.51
-0.255
0.765
-0.51
0.0
0.255
-0.51
0.0
-0.255
0.51
0.0
0.51
-0.255
-0.765
0.255
-1.275
1.275
0.51
0.255
-0.51
0.0
0.51
-0.255
-0.255
0.0
0.255
0.51
0.764
0.255
-0.764
1.273
0.255
-0.764
0.764
0.763
0.0
0.0
0.254
0.763
-1.269
0.252
0.509
0.0
1.271
-0.763
0.0
1.017
-0.254
-1.017
1.017
-0.508
0.254
0.508
0.254
0.0
0.254
0.0
1.016
0.254
-0.254
0.254
-0.762
0.0
0.0
0.508
-0.254
-0.508
-0.254
0.508
-0.254
0.0
1.016
-1.016
0.254
1.523
0.0
0.0
0.254
0.254
-1.523
0.0
0.254
0.254
0.508
0.254
0.254
-0.507
0.0
0.0
0.0
-0.508
-1.269
0.762
0.508
0.508
0.254
-2.031
-0.254
0.762
0.254
0.025
0.482
0.0
-0.254
0.0
0.254
0.254
0.0
0.0
-0.254
0.254
0.254
-0.254
0.507
0.0
0.254
0.254
0.0
0.507
0.0
-0.254
0.254
0.254
0.253
-0.253
0.253
-0.253
0.253
0.507
0.0
1.013
-1.013
0.0
0.507
0.76
0.506
1.012
-1.519
0.0
-0.506
0.0
-0.507
-0.507
0.253
0.253
-0.253
-0.253
0.507
0.253
0.0
-0.507
-0.507
-1.014
0.0
0.0
-0.761
0.507
-0.254
0.0
0.0
-0.254
0.507
-0.254
0.254
0.0
-0.254
0.507
-0.507
-0.254
0.254
0.0
0.0
-0.254
-0.254
-0.254
0.508
-0.254
0.0
0.254
-0.254
0.0
-0.254
-0.254
0.0
0.0
-0.254
0.254
-0.254
0.0
-2.032
-0.254
0.0
-0.763
0.509
0.0
-0.509
0.254
-0.407
-0.102
-0.509
0.509
0.763
-1.017
0.254
1.017
0.508
0.254
-1.271
1.017
-1.017
2.033
-0.508
0.254
0.762
0.0
-0.254
0.0
0.254
0.508
-0.508
0.254
-1.27
-0.254
0.0
0.0
-0.508
1.27
0.508
0.254
-0.508
0.508
0.0
0.0
-0.508
0.254
0.254
0.0
-0.508
0.0
0.0
-0.508
0.254
1.269
0.254
0.0
0.254
0.254
-1.015
0.508
0.0
-0.254
1.015
-0.507
-0.508
0.254
0.061
-1.076
0.254
0.254
-0.254
0.254
0.0
0.0
0.0
-0.254
0.508
0.0
0.254
-0.508
0.761
-1.777
0.254
0.254
-0.508
0.0
0.0
-1.016
0.508
-0.254
0.0
0.0
-0.254
-0.254
2.286
0.254
-1.269
-0.254
0.254
0.0
-1.016
-0.252
-0.003
-0.254
1.017
0.508
1.777
0.254
-0.761
0.254
1.015
-0.507
-0.254
-0.254
-0.254
0.0
0.0
-0.254
0.508
0.761
-0.507
-0.508
0.761
-1.015
-0.762
-0.254
0.254
-0.762
-0.508
0.0
1.016
-0.508
-1.729
2.998
0.508
0.0
-0.762
0.0
0.254
0.254
-2.032
0.762
0.0
-0.254
-0.508
-0.254
-1.017
0.0
-0.254
0.509
0.509
-1.78
-0.255
-0.509
0.0
-0.764
0.509
-0.509
0.764
-0.509
-0.255
-0.255
0.509
-0.764
0.0
0.509
-0.255
0.102
-0.611
0.51
-0.255
0.0
0.764
1.273
0.509
-1.527
0.0
-0.255
0.0
-0.764
-0.255
0.255
-0.255
-0.255
-0.51
-0.255
0.0
0.255
0.0
0.765
0.51
-0.255
-0.51
0.0
0.0
-0.255
-0.255
-0.255
-0.638
-1.659
-0.128
-1.405
0.256
-0.256
-1.023
-0.511
-0.768
1.023
0.511
-0.256
0.256
-0.511
-0.256
0.256
-0.256
-0.512
0.767
0.256
0.511
-0.256
0.767
-0.256
0.256
0.511
2.043
0.51
-1.021
-0.255
-0.255
-0.766
0.511
0.0
0.0
0.511
-0.766
0.0
1.277
0.51
-0.51
0.255
-0.51
0.0
-0.255
0.0
0.0
0.255
0.0
0.51
0.765
-0.765
-0.255
-0.255
0.51
0.255
0.0
-0.51
0.0
0.255
0.765
0.0
-0.255
0.255
0.51
-0.255
0.255
0.255
-0.765
0.0
-0.255
-0.255
0.0
-0.255
0.255
0.0
0.0
0.51
-1.021
-0.766
0.255
0.0
0.766
0.255
0.255
0.255
-0.51
0.255
0.765
0.0
0.765
0.255
0.51
-0.764
0.0
-0.051
0.815
0.0
-0.51
-0.51
-0.255
0.0
-0.255
0.255
-0.255
0.51
-0.51
0.51
0.0
0.51
0.255
0.0
0.0
-0.255
0.0
-0.51
0.0
0.0
0.0
0.255
0.0
0.0
-0.255
0.0
0.0
-0.255
0.0
0.0
0.0
-0.255
0.0
0.0
-0.255
-1.02
-0.255
0.255
0.0
0.0
-0.766
0.51
0.0
-0.51
-0.255
-0.255
0.255
0.255
0.51
-0.255
0.51
0.765
-0.255
0.0
0.765
0.255
0.255
0.0
-0.051
0.561
-0.51
0.51
0.0
0.0
-3.827
2.807
0.765
-0.51
0.0
0.255
-0.255
-1.02
-2.553
-0.511
2.809
-2.553
0.0
-0.256
0.256
-1.534
0.256
-0.256
-1.279
-0.128
-0.128
-1.537
-0.256
-0.513
1.025
1.639
0.154
-1.024
0.768
-1.28
0.512
0.0
0.256
-0.512
0.0
0.256
0.0
0.512
-1.024
0.256
0.0
-0.256
-0.256
0.256
0.0
-0.512
1.281
0.256
0.0
1.024
-0.512
0.256
-1.28
0.256
-0.256
-0.512
-0.769
-0.513
0.513
0.0
-0.256
0.0
0.0
0.512
1.024
-1.024
0.768
0.0
0.256
0.0
-0.256
0.256
-0.256
-1.281
0.205
0.564
0.0
0.256
0.256
0.256
-0.256
-1.537
0.513
-0.513
0.769
0.512
-1.537
1.281
0.0
0.0
-1.025
0.769
-1.025
0.0
0.256
-1.282
-1.283
0.257
0.513
0.257
0.257
-1.283
0.77
0.0
0.257
-0.513
0.513
-0.513
-1.284
-0.185
-0.329
-0.771
-0.257
0.422
-1.964
0.257
0.257
-2.316
-1.031
0.515
-2.836
0.0
-1.033
0.774
-0.774
1.033
2.063
1.546
0.0
-1.03
0.258
-0.258
0.258
-0.258
2.06
-0.772
-1.288
1.545
-1.03
-0.515
-1.289
-1.29
-1.033
1.027
-0.769
-0.516
0.258
1.807
0.258
-0.774
1.29
-1.29
0.0
-0.774
-1.55
0.775
-0.258
1.549
-1.033
-1.292
0.775
2.065
-1.549
0.258
-0.775
-0.258
0.0
0.258
1.033
0.0
-0.258
0.516
-0.516
0.258
-0.516
0.774
0.258
1.805
-0.774
-0.516
1.805
0.515
0.0
-0.773
0.258
-0.773
-0.258
0.258
-1.29
0.258
0.516
0.516
-1.29
0.774
-0.774
0.0
0.0
-0.258
0.258
0.0
-1.032
-0.516
0.258
0.516
0.0
0.0
0.258
0.258
0.0
-0.258
0.0
0.258
0.0
0.774
-0.516
-0.516
-0.258
-0.258
-0.258
1.033
0.516
0.258
0.0
-0.774
0.0
0.258
0.258
-0.516
0.774
1.031
1.546
-1.031
-0.515
-0.258
-1.29
0.774
1.031
-0.258
0.0
-0.258
0.516
0.515
1.288
0.0
0.0
0.515
0.772
0.0
0.0
-1.287
0.0
0.257
0.0
1.029
3.341
-2.313
-1.543
0.0
0.0
-0.257
0.257
0.0
0.515
-0.257
1.029
0.514
0.514
-1.286
0.257
0.257
0.257
-0.257
-0.257
-0.257
0.257
0.0
-0.257
-1.287
-0.515
-0.515
-0.515
0.0
0.258
0.0
-0.773
-0.258
0.515
0.258
0.0
0.0
-0.773
0.0
-0.258
-0.774
-0.774
1.805
-0.258
0.515
-0.515
-0.516
0.773
-0.258
-1.805
0.774
0.0
1.805
1.03
0.0
0.0
0.257
0.0
0.772
0.0
0.772
0.257
0.0
0.257
0.514
0.257
0.514
-0.514
0.514
0.514
0.514
0.514
-0.257
-0.257
-0.257
-0.257
-0.257
0.257
0.0
0.257
0.257
0.0
-0.257
0.0
0.0
-0.257
-0.257
0.257
-0.771
0.0
-0.514
-1.029
1.543
-1.028
0.771
-0.771
0.0
-0.514
0.257
0.257
0.0
1.028
-0.257
-0.257
-1.029
-1.802
0.0
0.0
-0.258
-0.258
0.0
-0.644
0.386
-0.258
-0.515
-0.258
0.129
0.0
0.077
-0.206
0.258
0.0
0.258
1.288
-0.258
-0.773
0.0
0.0
0.0
-0.129
-0.258
-0.902
-0.258
0.258
-0.774
0.258
0.0
0.0
-0.774
-0.516
-0.207
-0.181
-0.387
-1.033
1.033
-0.517
-0.258
-0.258
1.033
-0.517
-0.258
0.258
-0.258
-1.034
-0.517
0.259
0.0
-0.259
-0.259
-0.517
-0.259
-0.259
-0.518
0.0
-2.85
-1.297
-0.26
0.519
-0.259
-1.558
0.0
0.779
0.26
0.519
-0.26
0.0
0.26
-0.26
-0.26
0.0
-0.26
0.0
0.0
0.0
0.0
0.0
-0.519
0.26
-0.26
0.0
0.519
-0.26
-0.779
0.0
0.26
0.26
0.519
0.26
0.26
-0.779
0.0
-0.519
-0.26
0.0
0.26
-0.26
0.0
0.39
-0.39
0.0
0.0
1.818
-1.558
0.519
-0.26
-0.26
0.0
-0.26
-0.78
-0.26
-0.52
0.26
-0.26
-1.04
-1.562
1.822
0.52
-0.52
-0.26
1.04
0.0
-1.04
-1.041
-1.302
-0.261
-0.521
0.521
-0.261
0.261
-0.261
0.782
0.0
0.521
0.0
0.26
0.26
-0.521
0.521
1.561
0.78
-0.78
-2.082
-1.042
0.0
-0.261
1.303
-0.521
-0.261
-0.261
0.0
0.782
0.26
0.0
-1.824
-0.782
2.606
0.0
-2.085
-0.522
-0.783
0.0
-0.783
-0.522
0.261
-0.522
-0.209
1.253
-0.261
-0.783
-0.261
-1.045
-1.831
-2.095
-0.262
-0.262
-1.049
-2.362
-1.051
-0.263
1.838
0.262
-0.525
0.0
0.0
0.263
-0.263
-0.263
-0.525
0.236
0.026
-0.263
0.263
0.0
0.0
0.0
-0.263
-1.051
-0.263
-0.526
-1.315
1.052
3.678
1.049
-2.362
-0.525
0.525
-0.263
1.838
-0.525
0.787
0.525
0.787
-1.574
0.0
1.049
1.049
-0.21
0.996
-0.524
1.048
0.262
2.355
0.0
1.045
0.523
0.522
0.522
0.0
0.261
-0.261
-1.045
0.261
0.0
-0.784
-1.307
1.568
0.0
0.261
0.0
0.0
0.522
-1.045
1.045
0.522
0.783
0.522
0.261
-0.783
0.261
-0.783
0.261
0.0
-0.783
0.0
0.261
0.522
0.0
-0.522
-0.478
0.217
-0.261
-1.045
-0.784
0.0
0.261
-1.307
0.262
-0.785
-0.262
0.523
-0.785
0.0
-0.262
-1.571
-0.524
0.0
-0.262
-1.049
-0.525
0.0
1.049
0.0
0.524
0.262
0.262
0.0
0.524
0.0
-0.524
1.048
0.0
-0.786
-1.048
-0.524
-0.262
-0.525
1.574
0.262
-0.262
0.786
0.0
-0.262
0.262
0.0
0.262
-0.262
0.0
0.0
0.786
0.0
1.309
1.308
0.0
-0.523
1.046
0.523
-0.523
0.261
0.0
0.523
0.523
1.045
-0.522
0.0
-0.522
0.0
0.0
0.0
-0.261
0.0
-0.261
-1.307
-0.262
-0.785
-0.785
1.047
0.0
-0.262
-0.785
0.262
1.047
-0.262
-0.785
0.262
0.0
-0.785
0.262
0.0
0.0
0.0
-0.262
0.0
0.262
0.0
0.0
0.262
0.262
0.785
0.0
0.0
0.262
0.784
-0.523
0.0
-0.523
-0.262
-0.262
-0.785
-1.047
0.262
0.0
-0.524
-0.262
0.262
-1.048
0.0
0.524
-0.786
-0.262
0.0
-0.262
0.0
-0.262
0.0
-0.525
-0.262
0.0
0.262
0.0
-0.262
1.049
0.262
0.262
0.524
-0.786
-0.262
-0.262
0.525
0.0
0.262
0.786
0.0
0.0
-0.524
-0.262
0.0
-0.262
0.262
-0.262
-0.525
0.262
0.262
0.0
0.0
-0.787
0.0
0.0
-0.525
0.262
-0.262
0.262
0.0
0.0
-0.21
0.472
-0.262
0.0
-0.262
0.0
-0.525
-0.788
-0.612
-0.439
-1.051
-0.526
0.789
0.526
-0.263
-0.263
-0.263
1.051
-0.263
0.0
-0.526
-0.526
1.052
0.0
-0.263
0.526
0.0
0.263
-0.263
-0.263
0.0
-0.263
-0.263
-0.526
0.526
0.263
-0.263
0.0
0.526
0.0
0.0
-0.526
0.263
0.263
0.0
0.788
-0.525
-0.263
-0.263
0.0
0.788
1.051
-0.263
-0.263
0.263
1.575
0.0
0.787
-1.312
-0.262
-0.525
0.0
0.0
0.0
0.053
0.21
-0.525
0.263
-0.263
0.0
-0.525
0.0
0.0
0.0
0.0
0.263
0.525
-0.263
0.0
0.0
0.0
0.0
-0.263
0.525
-0.263
0.263
0.0
-0.263
0.263
1.05
-0.262
0.787
0.787
0.524
-0.524
0.262
0.0
0.0
0.524
0.524
0.262
0.786
0.0
-1.048
0.0
-0.262
0.0
0.262
-0.262
0.0
-0.524
-0.262
0.0
-1.836
0.262
-0.262
-0.788
-0.263
1.05
1.574
-0.262
-0.525
-0.525
-0.262
-0.525
-0.263
0.0
0.788
-0.525
0.525
0.525
-0.262
-0.525
0.0
-0.525
-0.263
-0.263
-0.525
-0.263
0.263
-0.526
7.605
1.334
-1.072
1.046
-0.785
-2.094
-0.786
-0.524
0.0
-0.524
1.572
-0.262
-0.786
-1.049
0.524
0.0
-0.262
-1.312
1.836
-0.524
1.049
0.262
0.262
1.571
0.785
0.262
-1.57
2.093
-0.785
-1.047
-0.262
0.0
-0.524
-1.048
0.0
0.262
0.786
-0.524
0.262
-0.786
0.0
0.262
0.786
0.0
-0.786
0.524
0.262
-0.524
1.048
-0.262
-0.524
0.524
0.262
0.0
0.0
0.0
1.047
0.0
0.785
-0.262
-0.262
0.0
-0.785
-0.262
-0.524
0.262
0.262
0.0
-0.262
-0.262
-0.262
0.786
-0.524
0.0
-1.31
0.524
-0.524
0.262
-0.262
0.262
-0.262
0.0
-0.262
0.262
-0.21
-0.21
-0.629
0.262
0.262
0.524
0.786
-0.524
-0.262
0.0
-0.524
0.0
0.0
0.0
-0.524
0.0
-1.312
-2.363
-0.789
0.263
0.0
0.526
0.0
0.263
0.788
0.0
-0.525
-0.263
0.263
0.263
0.0
0.263
0.263
-0.788
0.525
-0.525
0.263
-0.263
-0.788
0.526
0.0
-0.526
0.0
0.0
0.0
-0.263
-0.263
-0.263
0.105
-0.368
-0.263
1.315
1.051
0.263
-1.314
0.0
-1.052
0.789
0.0
1.051
-1.051
0.0
0.0
0.263
-0.263
0.263
0.0
0.263
-0.263
0.0
0.0
0.526
0.0
-0.263
0.525
0.525
-0.263
-1.051
1.051
-1.051
0.526
-0.526
0.263
0.525
0.0
-0.263
1.051
-0.263
0.263
-0.263
0.0
0.263
-0.263
0.263
0.0
0.263
0.787
-0.525
0.0
-0.263
-0.263
0.0
-0.263
0.0
0.0
0.263
-0.263
0.525
-0.263
0.263
0.0
-0.525
0.263
0.0
-0.525
0.263
0.0
0.525
0.0
-0.525
1.05
0.0
0.0
-0.525
0.525
1.574
0.786
0.262
0.262
0.0
0.524
0.0
0.262
0.262
0.262
0.524
0.262
0.262
-1.047
0.262
0.523
-0.262
0.0
-0.262
0.0
-0.262
-0.262
-0.786
-0.262
0.0
-1.048
0.262
0.0
-0.262
-0.262
0.262
0.0
-0.524
0.0
-0.262
-0.262
0.0
-1.575
-0.263
0.0
0.263
0.0
0.263
0.0
0.0
0.263
0.262
0.262
0.0
0.0
1.312
-0.525
0.262
0.262
0.524
-0.524
-0.525
0.525
0.0
0.0
0.0
0.786
0.0
-0.262
0.262
0.0
0.0
-0.524
-0.262
0.0
-0.262
0.0
0.0
0.262
0.0
-0.262
0.0
-0.262
0.262
-0.525
-0.525
-0.262
-0.262
0.0
0.0
-0.525
0.263
1.05
0.0
-0.262
-0.262
-0.788
0.263
0.0
0.263
0.262
0.0
0.0
0.0
0.262
0.262
0.262
0.525
0.524
0.524
0.524
0.262
-0.262
0.524
-0.262
0.262
-0.262
0.262
0.0
0.262
0.262
-0.157
-0.367
0.262
-0.262
0.262
0.0
0.0
0.0
0.0
0.0
0.0
0.0
0.0
-0.262
0.0
0.0
0.524
0.0
-0.524
0.262
0.0
0.0
0.262
-1.048
0.0
0.262
0.524
-0.524
0.0
1.048
1.047
0.523
-0.262
0.0
-0.262
0.262
0.523
-0.785
0.262
0.0
0.0
0.262
0.0
0.262
-0.523
0.262
-0.262
0.0
0.262
0.523
0.523
0.0
0.0
-0.261
0.0
0.261
-0.471
-0.052
-0.262
-0.262
-0.523
-2.357
2.618
0.262
-0.785
-1.833
-0.262
-1.048
-1.574
0.0
0.262
-0.262
0.262
-0.262
-1.05
-0.263
-1.314
0.526
0.131
2.494
-1.312
0.263
-0.263
0.525
0.0
-0.262
-0.263
0.0
-0.525
-0.525
0.0
-0.525
0.525
-0.525
0.263
0.0
-0.263
-0.263
0.0
-0.263
0.263
-0.526
-0.526
0.0
-0.263
-1.052
-1.316
-0.263
-0.263
0.79
0.79
0.526
0.789
0.0
-0.263
-1.053
0.263
1.052
1.84
-0.263
0.0
-0.263
1.051
0.525
-1.051
0.0
-0.526
-0.263
-0.263
0.0
-1.052
0.0
0.0
0.0
2.103
-2.103
0.0
-0.263
-0.526
0.263
0.263
0.0
-1.053
-0.263
0.79
0.526
0.526
0.0
0.0
0.0
-0.263
-0.263
-0.526
-0.263
0.0
-0.79
0.0
-0.263
0.0
-0.263
-0.263
0.263
0.0
0.263
0.0
0.0
-0.79
-0.791
0.264
-0.264
0.791
0.263
-1.582
0.264
0.0
-0.527
0.0
1.318
1.054
0.0
-0.263
0.0
-0.263
0.527
0.263
0.527
0.0
0.0
0.0
0.263
-0.263
1.579
0.263
0.526
0.0
0.263
0.263
0.526
0.263
-0.525
0.0
0.525
0.0
0.525
1.05
0.262
0.0
0.0
-0.525
-0.263
-0.788
0.0
1.313
-0.525
0.263
-0.525
-1.576
0.0
-0.263
-0.263
-1.315
0.526
0.526
-0.526
-0.526
0.0
0.105
-0.105
0.526
0.263
0.526
0.263
-0.263
-0.263
-0.526
0.263
0.0
0.0
0.263
0.0
0.526
0.263
0.263
0.263
1.051
0.0
0.263
0.525
-0.262
-0.263
0.0
1.05
-0.262
0.525
-0.525
0.787
-0.262
-0.262
-0.262
0.0
0.262
-0.262
0.525
0.525
-1.049
-0.262
0.0
0.262
-0.787
-0.525
0.263
-0.525
-0.263
0.0
0.0
0.263
0.105
-0.105
0.0
-0.788
-0.263
0.0
0.0
-0.263
0.0
-0.526
0.0
0.0
-0.526
-0.789
0.263
0.0
0.0
0.0
-1.053
0.0
-0.527
0.263
0.0
-0.527
0.263
0.0
0.0
-0.263
1.316
0.263
-1.053
0.263
0.0
-0.219
0.219
0.526
0.263
0.263
0.0
-0.526
-0.526
0.263
-2.107
-0.527
0.0
0.264
0.0
-0.791
-0.528
-0.264
0.0
0.0
0.264
-0.792
0.792
0.528
-0.528
0.528
0.0
0.0
-0.264
0.0
0.0
0.0
-0.264
-0.792
0.792
0.528
-0.264
-0.264
-0.158
-0.633
0.528
0.264
-0.264
0.0
0.0
0.0
1.055
-0.264
0.0
-0.264
0.0
0.264
-0.791
0.264
0.0
0.0
0.0
0.791
0.264
-1.055
0.528
-0.791
0.528
0.0
0.264
0.527
0.0
0.527
0.264
-0.527
0.264
0.527
0.0
-0.263
0.263
0.0
0.0
0.0
-0.527
0.79
-0.263
0.79
-1.844
0.264
-0.527
0.791
0.527
0.527
-0.263
0.527
-0.527
0.527
-0.527
0.263
-0.527
0.263
-1.054
0.0
-0.264
0.0
1.844
-0.263
0.0
0.0
0.0
-0.263
0.0
0.263
0.0
-0.263
-0.527
0.0
-0.264
0.527
0.0
0.263
0.0
0.527
-0.263
0.0
0.263
1.053
0.789
1.052
0.789
1.051
-0.525
0.263
0.525
0.0
0.788
1.574
0.0
0.786
0.524
-0.262
-0.262
-1.573
1.049
-0.262
0.524
-0.787
0.0
-1.312
12.031
-3.653
0.0
0.522
0.0
0.0
-0.783
-1.045
-3.401
0.0
-0.786
0.262
0.524
0.524
1.57
0.262
0.262
0.523
-0.784
0.262
0.523
0.784
0.0
0.261
0.0
-0.261
-0.261
0.0
-0.261
-0.523
-0.261
0.523
0.261
-0.784
0.0
0.261
0.523
0.523
-0.523
-0.261
0.261
0.261
0.261
0.0
0.0
0.261
0.0
0.784
0.0
-0.522
-0.261
-0.261
0.261
0.261
0.0
0.261
0.0
0.0
-0.261
0.261
0.0
-0.261
-0.261
0.0
0.0
0.0
0.522
0.0
0.0
0.0
1.044
-0.261
0.522
0.0
-1.044
-0.261
0.0
0.0
0.522
0.261
0.0
-0.783
-0.261
-0.261
0.0
-3.4
1.57
1.046
0.0
-0.784
1.046
-0.523
0.261
-0.261
0.0
-0.261
0.0
0.261
0.784
1.045
-0.261
-0.261
0.0
-0.261
0.0
0.261
0.783
-0.522
0.522
-0.261
0.0
-0.784
0.0
0.0
-0.784
0.261
-0.261
0.261
0.784
0.261
0.0
0.522
1.566
0.0
0.0
0.261
0.0
0.0
0.522
-0.522
0.0
-0.522
-0.261
0.0
0.261
0.0
-1.305
0.522
-0.261
0.0
0.0
0.0
0.783
0.522
0.261
-1.044
-0.522
-0.261
0.0
0.0
0.0
0.0
-0.783
0.522
-1.045
0.523
0.0
-0.261
0.104
-0.104
-0.261
-0.523
0.261
0.261
0.0
0.0
-0.784
0.0
0.0
0.784
0.0
-0.261
0.261
0.261
-0.523
0.784
0.0
-0.261
0.261
0.261
-0.261
0.522
-0.522
0.0
-0.523
-0.784
-0.261
0.0
0.0
0.0
-0.261
-0.262
0.0
0.262
-0.785
0.0
0.0
0.262
-0.262
0.0
0.0
0.0
0.0
-0.523
-0.523
-0.262
1.047
0.523
0.0
-0.262
0.262
0.523
1.046
1.045
0.261
1.305
-1.044
0.261
-0.261
0.0
-0.783
1.306
1.565
0.0
-1.304
0.0
0.0
-1.044
0.0
0.0
0.261
0.261
0.522
0.0
-0.522
-2.613
-0.837
-0.209
0.262
0.0
0.0
-0.262
0.262
0.0
-0.262
0.0
0.0
0.0
0.262
0.0
0.0
0.0
-0.262
0.523
0.0
0.262
0.523
1.045
1.045
0.783
0.783
0.0
0.261
0.991
-0.209
0.261
-0.782
0.261
0.261
0.0
0.0
0.0
0.261
0.0
0.782
-1.303
0.0
0.261
0.261
-3.392
1.827
-3.395
-0.261
0.784
-1.046
-4.713
0.262
-0.787
1.835
1.571
-1.309
0.786
0.524
0.0
-0.262
-1.31
-0.524
-0.262
-1.049
-0.525
-0.262
-2.101
0.525
-0.788
2.363
-1.838
-0.788
-0.526
0.263
1.314
-0.525
1.103
0.997
-0.787
0.787
-2.626
0.526
-0.526
0.788
0.525
2.624
-0.525
0.787
-1.311
0.262
-0.787
1.836
0.0
0.786
-1.049
0.0
-0.262
1.311
0.524
-0.524
-0.524
0.0
3.404
-1.047
-0.786
0.262
1.309
0.262
-0.262
-0.523
0.523
-0.262
-0.785
-0.786
-2.359
-1.575
0.0
-0.525
-0.042
-0.221
-1.051
-0.263
-0.526
-0.526
0.0
-0.263
0.0
-1.579
0.54
-0.013
0.263
-0.526
-1.053
-0.527
-0.264
-0.527
0.369
-2.743
-0.264
-0.264
-1.057
0.0
-1.216
-0.106
0.0
0.0
0.529
1.321
12.633
-1.049
0.262
-0.262
0.157
-0.157
0.0
-0.525
0.787
0.787
2.096
0.524
0.785
0.0
-0.785
-0.524
0.262
0.524
-1.571
0.524
-0.786
0.262
1.048
1.047
-0.785
-0.524
-0.786
-0.786
0.262
-1.311
1.049
1.048
-1.048
-0.262
1.048
-1.048
0.524
0.0
0.524
-0.262
-1.835
-1.837
0.525
-0.263
0.788
-0.262
-2.101
-2.104
-1.58
2.632
1.052
-1.052
-0.263
-2.369
-1.054
0.0
1.054
0.685
0.369
3.681
2.1
0.787
0.786
-0.262
0.524
0.0
-1.049
1.049
0.262
0.262
-1.048
0.0
-0.262
-0.787
-1.575
1.312
0.525
0.262
-0.787
-0.262
-0.525
0.0
0.262
1.312
-0.525
0.262
1.573
1.048
0.785
-0.262
-2.095
0.0
-1.049
-1.837
-1.05
-0.788
-2.104
1.315
0.789
0.0
0.526
0.788
0.263
-0.788
-0.525
-1.051
0.789
1.051
1.838
0.262
-0.787
-1.05
0.788
1.312
-0.525
0.0
0.0
-0.787
0.787
0.0
-1.05
0.0
0.0
0.525
0.0
-1.575
-0.263
-0.526
0.526
-1.051
0.526
0.0
0.0
0.0
0.0
0.0
0.0
0.0
-1.315
0.789
0.158
-0.158
0.526
-0.263
0.263
-0.526
-0.263
0.789
-0.263
0.421
-0.683
0.263
0.0
-0.368
0.894
-0.526
0.0
0.0
0.0
0.0
0.263
0.263
0.0
0.525
-1.051
-0.263
0.0
-0.263
-1.578
1.052
0.263
1.314
0.0
-0.526
0.263
0.473
0.053
0.263
-0.263
0.0
-0.526
0.0
0.263
-0.263
0.841
0.21
0.525
0.263
0.0
-0.525
-0.263
0.0
-1.051
0.526
0.0
-0.263
0.263
0.0
0.788
0.0
0.525
0.0
-0.158
-0.63
-0.315
0.053
0.945
0.892
0.262
-1.312
-1.051
0.0
0.788
0.0
0.788
-0.263
-0.263
0.525
-0.788
0.0
-0.263
-0.525
0.0
0.0
0.0
0.525
0.263
-0.263
1.575
-0.262
-0.525
-0.525
0.0
-0.788
0.263
-0.788
0.263
0.0
0.263
-0.263
0.0
0.525
0.0
0.263
0.42
-0.158
-0.263
0.788
0.263
0.262
-0.525
-1.05
0.263
-0.221
0.483
0.0
1.05
1.05
0.262
0.262
0.262
-0.262
1.049
0.262
0.0
-0.786
-0.262
0.0
-0.262
-0.525
-0.525
0.787
0.262
-0.525
-0.682
0.157
0.0
-0.787
1.312
0.525
0.524
0.262
0.0
0.262
0.0
0.0
0.262
-0.262
-1.573
-0.787
1.049
0.262
0.524
0.0
-1.574
0.787
0.0
0.0
0.0
-0.525
-0.262
0.0
-0.262
-0.787
0.0
0.525
-0.525
0.0
0.787
0.262
0.0
0.0
0.525
0.262
-0.472
-0.577
-0.787
-0.263
-0.263
-0.263
-0.263
0.525
1.575
-0.262
1.049
-0.262
0.262
-0.262
0.262
-0.262
-0.262
-0.525
0.262
-0.262
-1.575
0.525
-1.051
0.263
0.263
0.263
0.0
0.525
-1.576
1.313
0.263
0.525
-0.788
0.263
-0.263
0.0
-0.263
0.263
-0.263
0.0
-0.525
-0.525
0.525
-0.263
0.788
-0.263
0.525
0.525
0.262
0.262
0.0
-0.787
-0.263
0.788
0.0
0.0
-1.838
-0.263
0.263
0.0
-0.526
2.364
-1.575
0.263
0.263
-0.263
0.0
0.525
-0.263
0.0
0.525
0.0
0.0
0.525
-0.525
-1.839
0.0
-0.789
-0.263
-0.263
-1.316
-1.053
-0.263
0.0
-1.581
-0.791
0.0
1.055
1.054
0.263
-1.054
-1.318
1.318
0.264
-2.902
1.319
1.055
-1.055
-0.264
-0.792
-0.264
-0.264
-0.687
-0.634
-1.322
0.0
1.322
2.64
0.264
-1.056
0.528
1.108
-0.053
0.264
-0.527
0.264
1.055
0.264
0.263
-0.053
0.053
0.527
-0.263
0.0
0.0
0.0
-0.527
0.263
0.0
-0.369
0.369
0.527
1.053
1.579
1.052
-0.526
-0.526
0.789
0.788
-0.788
0.0
0.263
-0.263
-0.263
-0.263
0.263
-0.263
0.263
0.0
0.0
0.0
0.263
0.263
0.788
0.0
0.263
-1.051
-0.263
-0.789
0.263
-0.263
0.526
0.789
0.525
-0.263
0.525
0.0
0.263
-0.525
0.263
-0.525
-0.263
-0.526
-0.789
-0.789
0.079
0.184
-0.263
0.0
0.0
0.0
0.342
-0.342
-0.526
0.263
0.263
0.0
0.263
-0.263
0.263
-0.263
-0.789
-0.527
1.053
0.526
1.578
0.263
0.263
-1.314
-2.368
-0.79
-0.263
0.263
0.263
0.0
0.263
0.0
-0.263
0.0
-1.317
-0.264
1.844
0.263
-0.263
0.263
-0.395
-0.132
0.263
0.0
0.0
-0.263
-0.184
-0.079
0.0
0.79
1.053
0.0
0.0
-0.526
-0.79
-1.054
0.0
0.0
0.0
0.0
0.0
0.0
-0.264
0.264
0.79
0.263
-0.527
0.263
0.263
-0.527
1.317
0.0
-0.263
-0.263
-0.527
0.263
0.527
0.526
-0.263
-0.263
1.211
-0.421
0.526
0.263
-0.263
0.263
0.0
0.0
-0.263
0.526
0.263
0.0
0.263
-0.489
-0.258
0.221
-0.263
0.263
-0.526
0.263
0.263
-0.526
0.263
-0.263
0.0
-0.263
0.0
-0.789
0.0
0.0
-0.527
-0.263
0.079
-0.342
0.527
-0.263
0.263
0.263
0.0
0.526
-0.526
0.0
0.526
-0.526
0.0
0.0
-0.053
0.053
0.526
0.789
-1.053
0.263
0.263
0.0
0.0
0.0
0.263
-0.526
0.0
-0.263
0.263
-0.526
0.0
0.526
0.263
-0.263
0.526
-0.263
0.0
0.789
0.0
-0.263
0.263
0.0
0.0
-0.263
0.263
-1.316
0.789
-0.526
-0.263
0.526
-0.526
0.0
0.263
0.526
-0.526
0.0
-0.316
-0.211
0.0
0.79
0.789
-0.263
0.0
-0.526
0.789
-0.158
0.158
0.0
-1.052
-0.526
0.0
-0.263
0.527
0.0
0.053
-0.053
0.0
0.0
0.526
0.0
-0.526
0.526
-0.263
0.789
0.526
0.0
0.0
-0.526
0.0
1.052
0.263
-0.315
0.053
0.526
0.0
0.526
0.263
0.263
0.0
0.525
0.263
0.525
-0.525
0.525
-0.525
1.784
-0.21
0.0
-2.1
0.263
0.788
0.262
-0.787
-0.525
0.0
-0.525
0.525
-0.525
0.263
0.263
-0.263
0.0
-0.525
-0.788
-0.263
0.526
0.263
0.0
-0.263
0.0
-0.526
0.0
0.526
-0.789
0.526
-0.263
0.263
-0.263
0.263
1.314
0.263
-0.735
0.21
-0.525
0.0
-0.263
0.0
0.131
-0.131
1.314
0.0
0.0
-0.788
-0.263
0.0
-0.263
0.263
-0.263
0.263
0.263
0.263
-0.263
-0.263
0.263
0.263
0.525
0.0
-0.512
0.25
0.0
0.263
-0.788
0.0
-0.263
0.263
0.0
-1.84
-0.737
-2.897
1.265
1.843
0.526
0.789
3.152
-2.101
0.263
0.263
0.263
0.0
2.624
-1.049
-2.626
0.788
0.0
0.525
-0.21
0.473
1.312
0.525
0.0
0.524
0.0
0.786
-0.262
1.31
0.262
-0.524
-0.524
-0.524
0.262
0.262
-0.262
0.262
0.262
-0.262
-0.786
-0.524
0.0
0.0
-0.787
-1.05
0.262
-0.525
0.787
-0.262
0.525
-0.262
0.525
0.525
0.787
-1.049
-0.787
-1.05
0.263
0.656
-0.394
0.525
0.525
-0.787
-0.262
0.262
1.05
0.525
-0.525
0.787
0.0
-0.787
-1.05
-1.05
0.263
0.0
0.525
-0.263
0.0
0.0
0.0
-0.525
-0.263
0.263
0.0
0.0
0.263
0.0
-0.263
0.788
-0.525
0.263
-0.525
-0.788
-0.263
-0.263
-0.263
-0.263
0.263
0.263
0.0
0.0
0.0
0.526
0.525
-0.263
-0.263
0.263
-0.525
-0.526
0.263
0.0
-0.263
0.0
-0.263
0.0
0.0
-0.263
0.0
0.263
-0.263
0.578
-0.053
0.0
0.263
0.526
0.525
-0.263
-0.788
0.263
-0.263
-0.263
-0.526
0.0
0.0
0.0
-0.263
0.263
0.263
0.0
0.0
0.263
0.0
0.0
0.263
0.0
0.0
0.263
-0.263
-0.263
-0.263
0.789
0.0
0.263
0.079
0.184
-0.263
-0.263
-0.263
0.263
-0.526
0.263
0.788
-0.525
0.0
0.0
-0.231
0.231
0.263
-0.263
0.0
0.0
-0.263
-0.789
-0.526
0.0
-0.263
-1.053
-0.263
0.526
1.052
0.263
-2.105
1.053
0.263
-0.263
0.0
0.263
-0.526
0.0
0.526
0.526
-0.526
0.0
0.0
-0.526
0.526
0.0
0.0
-0.263
0.263
0.263
0.0
0.263
0.526
-0.263
-0.263
1.315
-0.263
-0.789
0.526
0.0
0.526
0.526
-0.526
0.263
0.263
0.525
-0.263
0.0
-0.746
0.221
-0.263
0.263
0.525
0.0
0.263
1.05
-1.05
0.0
0.263
0.21
0.053
-0.525
0.0
0.0
0.263
0.0
-0.525
0.263
-0.263
-0.525
0.263
0.525
-0.525
0.0
0.0
-0.263
0.0
0.0
0.263
0.525
-0.263
0.263
-0.263
0.0
0.525
0.0
-1.051
0.525
0.0
0.525
0.788
-0.263
-0.263
0.0
-0.525
0.0
0.263
-0.263
-0.263
0.263
-1.051
0.263
0.0
-0.263
-0.263
0.526
-0.526
-0.526
-0.526
-0.263
-0.526
0.263
0.0
-0.263
0.789
-0.263
0.263
0.0
-1.316
-2.371
0.791
0.0
0.263
0.263
-0.263
-1.054
0.527
-0.527
-0.264
-1.319
0.0
0.528
-0.264
1.055
-1.846
0.528
0.528
-0.528
-0.264
-0.792
-0.264
0.264
0.264
0.0
0.0
-0.528
0.264
0.528
-0.528
0.792
-0.264
0.528
0.264
-0.792
-0.264
0.528
0.528
-0.264
0.0
-0.528
-2.113
-0.529
-0.264
0.264
-0.793
0.529
0.793
-0.264
0.74
-0.211
-0.264
-0.529
0.0
0.0
-0.529
0.264
-0.529
0.0
-0.529
-0.053
0.317
0.0
-0.529
0.794
1.057
-0.264
-0.264
0.264
-0.793
0.529
0.264
0.021
0.285
0.486
0.528
-0.528
-1.322
0.0
-1.587
0.0
0.265
-1.588
0.265
-0.265
0.0
0.575
0.22
0.529
0.0
0.265
-0.529
0.0
0.0
0.529
0.0
0.794
-10.346
1.862
-0.798
0.266
-1.33
-1.331
0.533
1.863
0.0
0.798
3.452
0.716
2.729
1.588
-1.058
-0.529
-0.794
-1.325
-1.591
-3.453
0.266
-0.266
-2.394
-3.198
-1.334
0.0
-2.671
1.336
0.267
0.0
3.469
0.533
0.266
2.13
1.33
1.329
1.328
1.327
-1.061
0.265
-2.656
0.266
1.063
0.797
-0.797
1.062
-2.391
0.0
-1.064
1.064
0.0
-1.064
-0.532
0.532
0.266
-0.532
0.266
0.266
-1.064
0.266
-1.597
0.0
1.331
-1.065
-0.266
-0.202
0.469
-0.533
-0.533
-0.533
-1.867
0.267
0.533
1.866
-1.599
-0.533
0.0
0.213
0.053
-0.187
-1.948
0.534
0.534
1.067
-0.427
-1.174
0.16
-0.16
1.601
0.16
0.64
0.267
0.533
0.0
0.266
0.799
0.0
0.799
-0.532
0.532
-0.532
0.532
0.532
0.532
-1.33
-1.598
0.0
0.693
0.905
0.798
-0.798
0.798
-0.532
0.798
-0.16
0.957
1.063
-0.532
-0.266
0.797
-1.329
0.532
-0.532
0.266
0.0
0.0
1.329
0.266
0.0
0.266
1.327
-1.859
-0.797
0.532
0.0
0.266
-0.266
0.0
0.0
0.266
-0.531
-0.266
0.0
0.532
0.266
-0.266
-0.532
0.266
1.859
2.918
-1.326
-0.531
0.0
-0.265
-0.531
-0.319
1.115
0.796
-0.53
0.0
0.796
1.06
-1.325
0.265
0.53
-0.795
-1.061
-0.796
0.265
0.531
0.0
-0.265
0.531
-0.796
0.531
0.0
0.265
0.0
0.0
-0.265
-0.265
-1.327
-1.509
0.712
0.266
-0.983
-0.08
0.266
-0.266
-0.266
0.266
-0.266
0.0
0.0
-0.266
0.266
0.0
-0.266
0.218
-0.218
-0.266
-1.33
0.266
0.0
0.266
0.266
0.532
-0.266
-1.064
0.0
0.266
0.0
0.0
0.266
0.266
1.064
-0.266
-0.266
-0.532
-0.266
0.16
0.106
-0.266
0.266
-0.266
0.0
0.532
-0.213
-0.319
-0.532
0.266
0.0
1.33
0.798
-2.008
1.476
0.0
-0.266
-0.266
0.266
0.266
-0.532
0.532
0.0
0.0
0.0
0.0
0.0
-0.532
1.329
0.266
1.063
0.956
-2.018
-0.797
0.532
0.266
-0.532
-1.33
0.0
0.266
0.532
0.532
0.0
-1.064
0.0
0.798
-0.266
-0.532
0.266
0.266
-0.266
0.266
-1.33
-2.663
0.266
0.533
0.799
0.532
0.0
-1.598
1.332
-0.799
0.0
0.266
-0.799
0.879
0.453
0.532
-0.799
0.0
0.0
0.532
0.0
0.266
-0.266
-0.532
0.0
-0.266
0.0
0.0
-0.266
0.0
-1.332
0.533
0.266
-0.799
0.267
-0.533
-0.267
-0.533
0.0
0.267
0.0
-0.533
-0.267
0.0
0.267
0.0
-0.8
-0.267
0.0
0.267
1.067
0.533
0.8
0.266
0.0
0.799
2.661
-0.266
-0.266
-0.798
0.798
0.532
-0.266
1.329
0.0
0.531
-0.797
1.329
-0.531
0.0
0.0
0.0
-1.595
-0.266
0.266
0.266
0.266
0.0
-1.33
0.266
-0.266
0.0
-1.863
0.533
0.266
-0.266
0.266
-0.266
0.0
1.597
-0.266
0.266
-0.266
-0.266
-0.266
0.0
-0.799
0.799
-0.266
0.266
0.798
-0.266
1.064
0.797
-0.266
-0.266
-1.596
0.266
0.532
0.266
0.532
-0.266
0.266
-0.266
-0.266
-0.798
-1.597
-1.066
0.266
0.799
-0.266
0.266
-0.266
-0.266
-0.266
0.266
1.864
1.596
-0.266
0.266
-2.927
0.799
-1.065
0.266
0.0
2.661
2.126
-0.531
-0.797
-0.797
-1.064
0.532
0.532
0.0
-0.266
-0.532
1.064
-1.33
0.0
0.532
0.532
0.532
0.797
1.859
-1.062
0.0
1.062
-0.796
0.0
0.265
-2.125
-0.266
0.0
0.0
1.594
0.797
-0.265
-0.531
-0.266
0.266
4.509
-2.651
-0.265
0.0
0.531
1.591
0.0
-1.591
-0.531
0.0
0.265
-1.593
0.531
1.062
-1.327
0.0
0.796
0.531
0.0
0.0
0.265
-0.531
0.0
-1.062
0.531
0.0
0.796
-0.531
-0.531
0.531
0.531
0.796
0.53
0.0
-0.796
0.265
0.0
0.0
0.0
0.0
-0.265
0.0
0.0
0.265
0.0
-0.265
0.265
0.0
0.795
0.0
-0.53
1.06
-0.53
-0.265
0.0
-1.061
-1.327
1.592
-0.265
0.0
1.591
-1.591
-0.265
-0.265
0.0
0.531
0.0
-0.265
0.531
0.796
-1.061
0.53
-0.265
0.265
0.265
0.265
0.0
-0.265
0.53
0.159
-0.159
0.0
0.0
-0.265
0.795
-0.265
0.53
0.0
0.265
-1.06
0.795
0.265
-0.265
0.265
0.795
2.381
-1.323
0.0
-0.794
-0.265
-0.265
0.53
0.529
0.265
0.0
0.529
-1.058
0.794
-0.265
0.529
0.0
-0.265
0.265
-0.794
-0.265
-0.529
0.265
0.0
-0.265
0.794
0.265
-1.324
0.0
0.265
0.265
0.0
1.323
1.586
0.264
-0.793
-0.529
0.264
0.0
-0.264
0.0
0.0
0.529
-0.264
-0.529
0.0
0.0
0.0
0.264
-0.264
-0.265
-0.529
-0.794
0.265
1.058
0.265
0.264
0.608
-0.344
-1.587
0.0
0.529
-1.059
0.265
0.0
0.265
0.0
-0.529
0.0
-0.53
1.324
-0.265
-0.265
-1.059
-0.265
0.265
0.0
0.0
-0.53
-0.53
-0.265
0.265
0.0
0.0
-0.53
0.265
-1.061
0.0
1.326
-0.265
0.265
-0.265
-0.795
0.0
0.0
0.265
-0.265
0.0
0.0
-0.265
0.0
0.0
0.0
0.0
-0.265
0.0
-0.265
0.796
0.53
-1.326
0.796
0.795
0.0
0.0
0.0
1.06
-0.265
0.265
0.265
0.0
1.059
1.058
0.0
-0.529
-0.794
0.265
1.133
0.455
-1.323
-0.529
0.794
-1.059
0.794
1.058
-0.265
0.0
-0.265
1.322
-0.264
0.264
-0.264
-0.793
0.529
-0.264
0.264
0.793
0.793
0.792
-0.792
-0.528
1.321
-0.528
0.264
-0.264
0.0
0.264
-0.793
0.0
0.0
0.0
0.0
-0.264
0.264
-0.264
-0.264
0.264
-0.793
0.793
0.264
-0.529
0.0
0.0
0.0
0.264
-0.264
0.0
0.0
-0.529
-0.264
0.529
0.529
-1.057
0.0
-0.529
0.0
1.322
0.0
0.0
-0.264
-0.793
0.264
0.529
-0.264
1.057
-0.264
0.0
1.057
-0.528
0.528
0.0
0.264
0.0
0.264
2.111
0.527
-0.527
2.108
-1.107
0.316
0.263
-0.527
0.527
1.054
0.527
1.053
0.263
0.0
0.263
0.0
0.0
0.0
0.526
0.0
-0.526
0.037
-0.826
-0.263
-0.263
-0.526
0.0
0.79
-0.526
-0.79
0.263
0.0
0.0
0.263
-0.263
1.053
-0.263
11.018
-3.665
1.833
2.354
1.307
-0.261
-0.784
0.523
0.523
1.828
1.043
1.564
2.083
-2.865
-2.087
1.044
-0.783
1.565
-0.782
-1.044
-0.261
0.0
0.783
0.0
-0.261
0.783
0.0
-0.261
0.0
-0.261
-0.261
0.522
-0.261
0.261
0.261
-0.261
1.043
1.824
0.781
1.561
1.04
-0.26
-0.52
0.78
0.0
-1.04
0.52
0.52
0.26
-1.04
1.04
0.26
0.52
0.779
0.0
1.557
0.0
-0.778
0.0
-0.779
1.298
0.0
-0.259
0.0
-1.038
0.779
-0.26
-0.519
-1.558
-0.52
0.78
0.0
0.0
0.0
0.779
2.854
1.555
0.518
-0.518
0.0
0.518
-1.036
-0.518
0.259
0.518
0.777
1.553
1.293
-1.811
-0.518
0.0
-0.259
-1.813
-0.778
0.0
0.0
-0.259
0.259
0.519
-0.303
0.044
0.0
0.259
-0.519
0.0
-0.519
0.778
1.555
0.777
-0.518
0.259
-1.814
2.073
-0.259
-0.259
0.311
0.466
0.0
0.259
0.0
0.647
-0.129
0.517
-1.553
-0.518
0.0
0.0
-2.333
0.0
0.259
0.259
0.259
0.0
0.778
0.0
0.0
0.259
0.0
0.0
0.259
0.0
-0.207
0.725
0.518
0.259
0.0
0.0
-0.259
0.259
0.0
0.0
0.0
-0.259
-1.036
-0.518
0.0
0.259
-0.518
-0.259
0.0
0.259
0.259
0.0
-0.259
0.259
0.0
-0.518
0.259
-0.778
0.0
-0.259
-1.297
0.0
0.0
-1.038
-0.779
0.26
1.039
-1.298
1.558
-0.779
0.519
0.0
0.0
0.0
-0.26
0.0
-0.26
-0.26
0.26
-0.519
-0.52
0.26
0.0
0.26
0.26
0.0
0.26
-0.26
-0.26
-0.26
0.519
1.039
-0.26
0.0
0.0
0.0
-1.558
1.299
0.519
-2.078
1.039
0.519
-1.039
0.519
0.0
-0.26
1.558
0.259
0.259
0.259
0.259
0.259
0.0
0.0
-0.259
-0.519
0.259
-0.259
-0.519
0.0
0.259
-0.259
0.0
0.0
0.259
0.259
0.0
0.519
0.0
0.519
0.778
-1.037
-0.519
0.259
-0.259
1.037
0.0
0.0
-0.259
0.0
0.259
0.0
-0.778
0.778
0.0
0.0
0.052
-0.311
0.778
-0.778
-0.259
0.0
-0.259
-0.519
0.0
0.259
0.0
-0.259
0.0
-0.519
0.259
0.0
0.519
1.296
0.518
0.0
0.0
-0.518
0.518
-0.518
-0.259
0.0
-0.207
0.207
-0.259
0.0
0.259
0.0
-1.556
0.0
-0.259
0.519
0.519
-0.259
0.0
-0.519
0.519
0.0
0.259
0.259
0.0
-0.778
-0.259
-0.259
0.0
1.038
0.259
1.555
-0.777
1.036
0.777
-1.036
0.0
0.0
-0.259
-0.778
-0.259
0.259
0.0
-0.519
0.0
0.778
-0.518
0.0
0.259
0.259
1.036
0.0
0.777
-1.295
0.518
-0.777
0.0
-0.259
-0.259
0.0
0.518
-1.037
0.778
0.777
-0.259
0.0
1.295
0.259
-1.554
-0.259
0.259
0.259
0.518
-1.555
0.0
-0.519
0.0
0.259
1.814
-0.777
0.259
-0.259
-1.296
-0.519
-0.259
0.0
-0.259
0.259
-0.259
-0.259
-0.26
-0.519
-0.26
0.26
0.0
0.0
0.0
0.26
0.0
0.26
0.778
0.0
0.259
0.259
-0.778
0.259
0.0
0.519
0.0
0.0
-0.519
3.887
-2.59
-0.778
0.0
-0.519
-0.519
-0.519
-0.519
2.595
-1.037
-0.778
0.0
-0.26
0.0
0.26
-0.26
-0.26
0.26
-1.039
-1.559
0.26
1.039
-0.26
-0.26
1.299
-0.779
0.0
1.039
1.038
0.259
-1.298
-1.299
0.0
-1.82
-0.989
-1.614
0.26
0.0
-0.26
0.0
3.383
1.04
-1.3
-0.52
0.26
-1.561
-0.781
0.26
-0.521
0.521
0.781
0.0
-0.781
0.521
-0.781
0.0
0.0
0.0
-0.521
0.0
0.0
0.0
0.26
0.0
-0.782
0.261
0.521
0.0
-1.042
0.261
3.644
-1.821
-0.26
-0.521
3.642
-0.26
-0.78
-2.081
0.521
0.0
-0.26
0.521
1.041
-0.52
-0.52
0.26
-0.52
-0.26
0.26
0.26
-0.26
-0.521
0.0
-0.521
-0.26
0.365
-0.625
-1.042
0.261
-0.261
-1.043
1.043
-0.261
-0.521
0.261
-0.052
0.313
0.0
0.521
-0.521
-0.261
0.0
0.261
-0.261
-0.522
-0.261
-0.261
-1.044
0.783
-0.261
-0.783
-1.306
-0.261
0.784
0.0
0.0
0.0
0.961
0.606
0.522
-0.783
-1.044
-0.784
-0.784
0.784
-0.784
-0.261
-0.261
-0.262
0.0
0.262
0.0
-0.262
-0.262
-0.262
0.262
0.523
-0.523
-0.523
0.262
-0.288
-0.497
0.0
0.262
0.523
0.0
0.0
-0.262
0.262
0.523
-0.262
0.0
-0.523
0.262
0.0
-0.523
0.157
0.324
0.303
-0.523
0.523
0.523
1.046
2.35
-1.044
0.783
-0.261
0.261
0.0
-0.783
0.261
0.522
-0.261
-0.783
0.522
-0.261
0.157
0.261
0.104
0.0
-0.522
-0.261
0.261
0.783
-0.783
-0.261
0.261
0.261
0.0
-1.045
0.261
0.522
0.0
0.0
-0.522
-0.261
0.0
-0.261
0.523
0.261
0.0
0.0
-0.522
0.0
0.47
0.313
-0.261
-0.522
0.261
0.0
0.0
0.0
0.261
0.261
0.261
0.783
0.261
0.0
0.261
0.052
-0.052
0.261
-0.522
0.261
0.261
0.0
0.0
0.261
1.564
-1.564
0.782
0.0
0.0
0.521
0.521
-0.521
0.0
0.0
-0.521
0.261
-0.261
0.0
0.456
0.065
-0.521
1.042
0.0
0.261
0.24
0.021
1.302
-1.041
0.0
-0.26
0.195
0.065
0.0
0.0
0.26
0.0
0.521
-0.26
0.0
0.0
0.0
0.0
-0.781
-0.521
0.261
0.26
-0.26
0.26
-0.521
-0.521
-0.261
0.261
0.0
0.261
-0.208
0.73
0.0
0.0
-0.521
0.104
0.938
0.0
0.0
-0.521
-0.261
-1.303
0.261
-0.261
0.365
-0.104
0.0
-0.261
0.261
-0.261
0.521
0.261
-0.261
-0.261
0.0
-0.261
-0.261
0.0
0.0
0.0
-0.261
0.0
0.261
-0.261
-1.044
-0.261
0.261
-0.522
-0.261
0.783
0.0
0.0
-0.13
0.652
1.565
-2.087
0.0
-0.261
0.783
1.565
0.521
-0.573
0.313
0.521
0.521
0.781
-1.302
-1.303
-0.261
0.261
0.782
1.303
-0.781
-0.521
-0.521
-1.565
-0.261
0.0
0.261
2.086
-0.261
-1.565
0.522
-1.044
0.0
0.052
0.731
0.261
0.0
-0.522
0.0
0.0
-1.566
0.0
-0.47
-1.882
1.568
-1.045
0.0
-0.261
-0.261
-0.209
-0.314
-0.523
-0.523
-0.524
-1.31
-1.048
0.0
-0.472
-1.102
9.943
5.73
1.04
-1.04
0.78
3.116
-3.636
-2.341
-1.823
-0.521
-0.261
-0.782
0.0
0.261
-1.044
1.044
-0.261
-0.261
-0.261
1.304
-0.261
0.0
-0.261
-1.044
0.522
2.086
0.261
-1.825
0.522
0.261
-0.261
-1.565
-0.261
1.044
-0.261
-1.044
0.783
-1.044
-2.613
1.307
1.306
1.827
-1.044
-0.261
1.305
-1.827
-0.522
0.0
0.522
-0.522
-0.522
-1.045
0.0
1.829
-0.522
-0.784
1.306
-0.784
0.261
-0.261
-1.045
0.261
0.784
0.94
0.627
0.261
0.783
0.522
0.0
-0.417
0.417
-0.522
-1.044
-1.306
0.0
0.0
1.306
0.0
-0.522
1.305
0.626
-0.887
0.0
-0.261
0.522
0.522
-0.522
-0.522
0.0
0.0
0.783
-0.261
1.043
0.521
-1.826
0.0
0.783
-0.522
0.522
0.0
0.261
0.261
0.521
0.0
0.0
0.521
-0.261
-0.261
-0.521
0.521
0.261
1.042
0.26
-1.042
-0.521
0.261
-0.782
0.782
0.0
0.0
0.0
-0.261
0.261
-0.261
0.261
0.0
-0.261
-0.261
0.0
0.261
0.261
0.0
0.198
0.063
-0.261
0.0
-1.043
0.261
0.0
-0.261
0.0
0.521
-0.261
0.261
0.0
-0.521
0.0
0.782
-0.521
0.261
0.261
0.782
0.0
0.521
-0.521
-0.261
-0.782
-0.521
0.521
-0.261
0.521
0.521
1.302
-1.042
-0.782
0.782
0.781
0.0
0.0
0.781
-0.521
-0.521
1.822
0.78
-0.78
0.0
0.52
-1.301
1.301
0.26
0.0
-0.26
0.0
0.52
1.04
0.0
-0.52
-0.26
-1.04
-0.26
0.052
0.468
0.26
0.52
-1.3
-0.26
0.0
0.0
0.0
0.52
-0.781
-1.041
0.0
-0.26
-0.521
0.0
0.0
0.781
-1.303
0.261
0.0
0.521
0.26
0.521
1.041
0.52
-1.041
0.521
0.0
0.0
-1.302
-0.781
-0.521
0.0
-0.782
0.0
1.303
-0.521
-1.043
0.261
1.303
-0.521
0.625
-0.104
-0.261
0.521
0.0
0.26
0.781
-1.302
0.0
-0.261
-0.261
0.521
0.0
0.521
-0.521
0.781
-0.052
0.008
0.565
0.26
-0.781
-0.469
0.469
0.0
-0.26
-1.563
-0.261
0.521
0.782
0.0
0.0
0.261
0.26
0.0
0.0
-0.521
0.521
0.26
0.0
-0.26
0.26
-0.521
0.0
0.26
1.042
0.521
0.26
0.78
1.04
-0.52
1.04
-0.78
0.52
0.26
0.0
0.26
1.039
1.038
1.297
0.259
0.0
0.104
0.415
-1.556
1.037
0.0
-0.778
0.778
1.037
0.259
0.0
-1.296
-0.519
0.0
0.0
-0.259
0.259
1.037
0.0
1.295
-0.518
0.518
0.0
0.052
0.466
0.776
-0.259
-0.259
0.0
0.0
-0.518
-0.259
-0.259
-0.513
-0.005
0.0
-0.259
0.259
-0.777
-0.259
0.0
0.0
0.259
-0.259
-0.259
0.0
0.0
0.259
1.037
-0.259
0.518
-0.259
-0.259
0.259
0.259
0.0
0.259
0.518
-0.259
-0.777
-0.259
0.259
0.777
0.0
0.259
0.259
1.553
-0.517
0.776
-0.776
-1.035
0.0
0.0
-0.777
-0.259
-0.777
0.0
0.777
0.518
-0.259
0.259
-1.036
-0.778
0.0
-0.519
0.0
-0.259
-0.104
-0.415
0.259
-1.038
-0.26
-0.052
0.093
0.478
0.519
0.0
13.695
-1.802
2.317
2.571
0.0
-0.514
4.363
2.51
1.586
3.321
0.255
0.0
0.765
-0.561
-1.225
-3.834
-0.768
0.768
-0.768
0.0
-1.281
1.281
0.256
0.256
0.0
1.023
2.811
-1.533
-0.767
1.023
-0.767
-0.256
-2.047
-0.983
-1.066
0.256
-3.848
0.0
-1.542
0.514
-1.8
-2.575
0.0
2.832
-0.257
0.0
0.257
0.772
-0.257
-0.257
0.0
-0.257
1.286
0.0
2.312
-1.284
0.0
-0.771
0.0
0.257
0.514
2.567
0.0
-1.283
-2.569
-2.058
0.257
-0.206
-0.566
0.051
-0.051
-0.206
0.206
-0.257
-0.258
0.0
0.0
0.0
0.0
0.258
0.103
0.412
0.772
-0.515
-0.772
-0.258
0.772
-0.041
-0.216
0.515
0.257
-0.257
1.544
0.514
-0.257
0.257
-1.286
-0.257
0.0
0.257
0.0
0.257
1.286
-0.257
-0.257
-0.772
-0.257
0.0
0.0
0.257
-0.257
0.257
-0.257
-0.515
0.257
0.0
0.0
0.772
-0.514
0.257
0.206
-0.463
0.0
0.257
-0.257
-0.257
1.029
0.514
1.028
-1.028
-0.257
0.0
1.028
-1.285
0.514
-0.771
0.0
-0.257
0.0
0.0
-0.257
0.0
-0.772
0.515
-0.515
-1.545
0.515
0.515
0.0
-0.257
-0.258
0.515
0.0
0.257
-0.515
1.544
0.0
-0.257
0.0
-0.515
0.515
0.0
0.772
-0.514
0.257
-0.257
0.514
-1.287
0.0
0.772
-0.257
-0.257
-0.257
-0.257
0.257
0.0
0.0
0.0
0.257
-0.257
-0.257
-0.257
0.515
0.515
0.0
-0.257
-0.515
0.515
-0.515
-0.257
-0.257
0.257
0.257
0.257
0.0
0.0
-0.257
-0.206
0.206
-0.257
0.0
-0.257
-0.258
0.0
0.258
-0.258
0.258
-0.258
0.0
0.515
0.257
0.257
-0.515
0.0
1.287
0.257
-0.515
-0.257
0.515
1.8
0.514
-0.463
-0.308
0.771
0.0
0.0
0.257
-0.257
0.257
-0.771
-0.514
0.257
-0.257
0.257
-0.257
-0.257
0.0
-0.257
0.0
-0.514
-0.257
1.029
-0.257
1.285
0.514
0.0
0.0
0.514
-1.285
-0.257
0.257
0.0
-0.257
-1.543
-0.257
0.0
0.515
-0.515
0.257
0.514
0.0
0.103
-0.103
-0.514
0.257
0.0
-2.317
0.773
1.287
0.0
-0.257
-1.03
2.059
0.771
-0.257
-1.543
1.286
-1.801
0.257
0.257
0.0
-0.772
-0.257
0.257
0.772
-0.257
1.286
-0.257
0.514
-0.257
0.257
-1.029
-0.257
-0.257
0.0
-0.772
0.0
0.0
-0.257
0.0
0.772
0.257
0.257
-1.03
0.0
0.257
1.287
0.0
-0.772
-0.257
-0.772
0.0
2.059
1.286
-0.257
-0.257
0.0
0.257
-0.257
0.257
0.0
-0.771
-0.772
0.0
0.257
1.029
0.0
-0.257
0.257
1.028
-0.514
0.257
0.514
0.0
0.257
-0.257
0.771
0.513
1.283
0.256
0.513
-0.256
0.0
0.256
-0.256
0.513
0.769
0.256
0.41
0.102
0.0
-0.256
0.0
-0.256
0.0
-0.256
0.0
0.256
0.256
-0.256
0.0
0.0
0.256
-0.512
-1.025
-0.256
0.0
-0.256
-0.256
0.769
0.769
0.0
0.512
0.256
0.0
0.0
0.256
-0.256
0.0
-0.256
0.0
0.307
-1.456
-0.646
0.256
-0.513
0.0
-0.513
0.257
1.282
0.0
-1.539
-1.283
-0.514
0.0
2.054
2.564
-0.512
-1.282
-1.283
1.026
0.0
0.513
-1.026
-0.77
0.257
1.795
1.281
-2.564
0.0
-0.513
-1.54
0.514
-0.257
-1.028
-0.514
-0.257
0.103
0.154
0.0
0.0
0.0
3.338
-0.411
0.924
-0.77
-0.257
0.257
-1.283
-1.541
0.0
0.0
-1.028
-0.257
0.345
-0.602
0.0
1.183
-0.668
-0.257
-0.514
0.0
0.257
-0.257
0.0
0.0
-0.257
0.0
0.515
0.0
0.0
0.257
0.0
0.0
0.257
-0.514
0.0
-0.772
-0.041
-0.432
-0.041
0.772
0.0
0.0
0.257
1.029
-1.286
0.257
1.286
0.514
1.028
-1.542
-0.257
0.257
0.0
1.799
-1.285
0.514
2.054
0.257
0.77
1.282
0.0
-0.513
-1.282
-0.051
-0.975
-0.257
0.257
0.257
-0.257
-0.77
0.77
0.513
0.77
-0.513
0.257
1.026
1.025
0.0
-1.795
0.0
-0.77
0.77
-0.77
0.0
-0.77
0.257
-0.257
-1.027
0.0
0.103
0.411
-0.771
-0.257
0.257
0.257
-0.257
0.257
-0.257
0.0
0.0
0.0
-0.257
0.257
0.0
0.0
0.0
-0.257
0.0
-0.771
0.0
0.257
0.0
-0.514
0.257
0.0
0.0
0.0
0.771
-0.771
-1.286
-0.257
0.515
0.772
0.0
0.257
0.0
0.257
-1.286
-0.257
-0.515
1.029
-0.257
1.029
0.257
-0.257
0.0
0.0
-0.257
0.257
-1.801
0.0
0.0
0.0
0.515
0.514
0.0
0.257
0.0
-0.257
-1.029
-0.772
-0.257
0.257
-0.257
0.0
0.515
0.0
0.257
0.0
-0.257
0.257
-0.257
0.257
-0.257
1.287
0.0
0.0
0.0
0.772
-0.772
0.514
0.257
-0.514
0.0
0.0
-0.257
0.514
-0.514
1.029
-0.411
-0.36
-0.257
0.257
-0.257
0.257
0.0
0.0
-0.257
0.0
0.0
-0.257
0.257
-0.257
0.0
0.257
-0.515
0.0
-0.515
0.0
0.0
0.257
0.515
0.0
0.0
0.0
0.0
0.0
0.257
-0.257
0.257
0.0
-0.257
0.0
0.0
0.0
0.0
0.0
0.257
0.0
-1.029
0.257
0.0
0.257
0.257
0.0
0.0
0.257
0.257
-0.257
0.0
0.0
0.0
-0.257
0.0
0.257
-0.515
0.257
-0.257
0.0
0.0
0.0
0.257
-0.515
-0.257
0.515
-0.257
0.257
0.0
0.0
0.0
0.0
0.0
0.0
0.257
0.514
0.771
0.257
0.257
0.0
-0.257
0.514
1.284
0.0
0.257
-0.257
0.0
0.257
0.257
-0.257
-0.257
-0.462
0.462
0.0
0.257
-0.514
0.77
1.026
-0.257
0.0
0.257
-0.257
0.0
-0.77
-0.77
-0.257
0.257
0.77
0.77
0.257
-0.257
-0.205
0.205
0.0
0.0
0.257
1.539
-1.539
-0.257
-0.205
-0.308
0.257
0.77
0.0
0.0
0.256
0.256
0.0
-0.462
-0.051
0.513
0.0
0.0
-0.256
-0.256
0.513
0.0
-0.513
0.0
-0.257
0.821
-0.718
-0.359
0.0
-0.257
-0.257
0.0
0.0
-1.284
1.027
0.257
0.257
1.283
0.0
0.0
-1.026
0.0
0.257
0.769
0.769
-0.769
0.256
1.025
0.0
0.0
-0.513
-0.256
0.0
0.769
0.0
0.0
-0.051
-0.103
0.154
-0.769
0.256
-0.769
2.05
0.768
1.791
0.0
2.555
-2.555
-1.279
0.0
-0.768
-1.024
-0.256
-0.256
-0.256
-0.513
0.256
0.513
0.256
0.256
0.051
-0.051
0.256
1.024
0.512
-1.536
-0.769
0.256
2.049
0.512
-0.256
-0.256
0.0
0.0
0.0
-0.512
0.0
-0.768
0.768
4.347
-2.3
0.256
-0.051
0.051
1.022
1.022
-1.533
1.022
-0.255
-0.255
0.0
-0.256
-0.256
0.0
0.0
-0.511
0.256
2.044
0.255
0.0
-0.296
-0.725
1.277
-0.766
0.0
0.0
0.255
0.766
-0.255
0.51
-1.276
0.255
0.255
-0.255
-0.255
0.511
0.255
0.51
-0.255
0.51
0.255
-0.765
1.531
-0.255
-0.51
-0.765
0.765
-0.51
-0.51
0.0
-0.255
-0.511
0.0
0.0
-1.022
-0.256
0.256
0.0
-0.767
0.0
0.0
0.256
0.511
0.0
-0.256
0.0
-0.256
-0.256
1.022
-0.255
-1.278
-0.256
0.767
-0.511
-0.256
0.511
-0.511
0.256
0.256
-0.511
0.0
0.256
0.0
0.256
0.0
0.256
0.0
0.256
-0.256
-0.614
-0.409
0.256
0.0
-0.256
0.0
1.023
0.511
-0.256
-0.256
0.0
-1.279
-0.768
0.0
0.0
0.0
0.409
0.102
-0.256
0.256
0.0
0.0
0.0
0.0
-0.051
-0.461
0.0
0.0
-0.256
0.0
-0.512
0.256
-1.793
0.256
0.256
0.0
1.024
0.512
-0.512
-0.205
0.461
0.256
-1.024
0.256
0.256
-0.512
-0.512
0.0
-0.512
-0.513
0.0
0.256
-0.513
0.0
0.051
-0.051
-1.026
-0.023
-2.544
0.257
-0.771
-0.298
-0.216
-0.514
-1.029
0.0
0.515
-0.772
0.0
-0.515
0.0
-0.515
-0.258
-0.515
-0.258
1.03
0.0
0.0
0.0
0.257
0.0
-0.773
-0.515
0.515
-0.515
0.0
0.0
0.258
0.0
-0.258
-0.773
-1.031
-0.464
0.464
-0.165
0.423
-0.516
0.516
-0.516
0.258
0.0
0.258
0.0
0.258
-0.258
-0.258
-0.258
0.258
0.0
-0.258
0.0
-0.516
0.258
0.0
1.032
-0.083
-0.175
-0.258
0.516
-0.413
-0.619
0.0
-0.258
-0.516
-0.516
-0.517
0.258
-0.775
0.517
-0.258
0.0
-0.258
0.0
-0.258
-0.258
0.258
0.0
1.033
-1.292
-0.776
0.259
-0.259
-0.259
0.776
0.0
0.517
0.0
0.0
-0.517
0.0
0.0
1.034
0.0
0.258
0.0
0.517
-0.258
0.0
1.291
0.516
-0.516
0.516
-0.516
-0.774
-0.258
0.258
0.516
-0.258
0.258
1.032
1.031
0.0
-0.258
-0.258
0.258
-0.516
0.516
0.258
-0.774
-1.29
0.0
0.516
-0.258
0.258
0.0
0.258
-0.258
0.258
-0.206
-0.31
0.0
0.0
0.0
0.0
-0.258
-0.258
-0.258
0.258
0.0
0.0
0.258
0.258
-0.258
0.774
-1.032
0.0
-0.258
0.258
0.0
0.258
-0.258
0.258
-0.258
-0.31
0.052
-0.258
0.0
0.0
0.258
0.0
-0.775
-1.292
-2.328
-2.59
3.108
1.035
-1.552
-1.813
-1.815
0.259
0.778
-0.259
-1.037
0.778
-0.778
0.259
1.037
0.518
0.259
1.554
1.294
-1.812
-0.777
-0.259
3.107
-0.259
0.776
1.809
-0.517
-1.034
-0.776
-0.776
-0.518
-0.777
0.0
0.0
-0.259
1.036
-1.295
-0.518
0.0
2.848
5.166
0.0
0.774
0.258
0.258
-1.031
1.031
-1.547
2.062
1.288
-3.35
0.774
-2.58
-1.033
-2.586
0.259
-2.33
-4.93
-0.78
0.52
-0.52
-0.78
-0.52
0.003
0.778
0.52
0.0
1.299
-0.52
0.779
-0.26
-0.52
-0.26
0.779
1.039
0.0
0.519
0.778
0.0
0.778
-0.778
-0.259
1.297
-1.556
-1.038
0.519
0.0
0.0
2.075
0.518
0.259
-0.259
0.311
0.984
2.846
-0.259
-0.259
-0.776
-0.725
-0.287
-0.023
-0.777
0.518
0.259
-0.777
-0.259
0.0
0.003
0.256
0.259
0.0
0.0
0.259
0.518
0.776
1.293
1.55
0.0
0.0
0.258
-0.517
-1.292
-0.776
2.326
-1.809
1.292
0.258
0.258
-0.517
-1.034
-0.259
-0.259
-0.517
-0.259
0.0
-1.553
0.0
0.518
0.776
-0.776
0.0
-1.813
-1.296
-1.038
0.0
1.038
-0.519
-1.038
0.779
0.519
0.778
1.296
-0.777
-1.032
-0.524
0.259
1.037
0.259
0.0
1.036
-0.518
-0.778
-1.297
0.0
0.519
-0.519
0.0
0.0
0.259
-0.259
-0.778
-1.818
0.0
1.299
0.0
-0.519
0.0
-0.519
-1.039
0.52
-0.52
0.0
0.26
0.52
-0.26
-0.26
0.312
-0.052
-0.26
0.26
0.0
0.0
-1.04
-0.78
-0.729
0.208
0.52
0.0
0.0
0.0
-0.52
0.26
-0.52
0.0
0.0
0.0
-1.041
1.041
-0.521
1.041
-0.216
-2.127
0.0
-0.261
-0.782
-0.782
0.522
-1.043
-0.261
-0.522
-0.522
0.783
1.565
0.782
0.521
-1.042
-0.782
0.0
0.261
-0.522
1.043
-0.261
-0.782
0.0
0.0
-0.261
0.0
0.042
0.219
0.261
0.0
0.0
0.0
0.261
0.782
-1.043
2.085
-0.782
0.0
-0.521
0.261
0.261
-0.782
-0.261
0.261
-0.261
0.261
0.0
-0.261
0.261
0.0
0.0
-0.522
0.0
0.0
0.522
-0.261
0.0
0.0
-0.219
-0.042
0.261
0.261
0.0
-0.522
0.261
-0.261
0.0
0.0
0.0
0.261
1.303
-0.261
0.261
-1.303
-0.261
0.261
-0.261
0.0
0.522
-0.522
0.0
-0.261
-1.044
0.261
-0.261
-0.261
0.261
0.261
0.522
0.783
0.782
-1.826
0.522
-0.783
0.313
0.73
0.0
0.522
0.261
0.0
-0.782
0.0
-1.305
0.522
0.0
0.261
0.522
-0.522
0.0
0.261
-0.522
0.522
0.261
0.261
-0.522
0.261
-0.522
0.522
-0.522
-0.261
0.0
-0.522
0.0
-0.783
0.783
0.261
-0.261
0.0
0.261
0.0
0.261
0.0
0.0
-0.522
0.522
-0.522
-0.522
0.261
0.261
-0.261
0.261
-0.522
0.0
-0.261
0.783
-0.574
-0.209
-0.261
0.0
1.044
-1.044
1.044
0.0
-1.306
-0.784
-0.261
-0.523
0.0
0.0
-0.523
0.262
-0.785
0.523
0.0
0.523
0.261
0.523
0.261
0.261
0.261
-0.52
-0.003
0.261
0.0
-0.523
-0.523
-0.523
0.261
0.261
0.0
0.0
-0.261
-0.261
-0.262
0.523
0.261
0.784
0.523
-1.568
0.261
0.261
-0.523
0.261
1.045
0.261
0.0
-0.784
-0.261
-1.046
0.784
0.0
0.523
-0.261
-0.523
0.0
1.045
1.828
-0.783
0.261
0.0
-2.351
0.784
0.0
-0.523
0.0
-0.261
0.0
-7.074
0.158
2.204
2.751
1.177
0.262
4.701
-0.522
-2.088
-1.307
2.351
3.911
-2.346
-2.61
0.0
-0.784
-0.523
-1.046
-0.262
-0.521
-0.788
-1.31
-0.786
1.048
1.571
3.922
-1.568
-1.307
-0.743
-2.137
0.0
2.357
0.523
-1.047
0.0
-0.524
0.524
0.785
-0.262
0.262
0.0
2.353
-2.091
-1.308
-0.524
0.0
0.785
0.523
-0.523
0.0
-0.524
1.047
0.0
0.785
1.307
-0.523
-0.782
2.088
0.0
1.045
-1.045
0.0
-0.261
0.0
-0.523
0.261
0.261
0.0
-0.523
0.0
0.0
0.0
-0.259
-0.525
0.784
0.0
-2.354
0.785
1.046
0.523
0.523
0.522
-0.261
-0.261
0.0
-2.091
0.262
-1.046
-0.523
-0.262
0.524
0.785
-0.785
1.57
-0.785
0.262
0.0
-0.262
0.785
0.261
0.0
-0.105
0.366
-0.261
1.568
-0.261
-1.045
0.261
0.0
1.306
0.261
0.0
0.052
-0.836
0.0
0.261
-1.307
0.606
0.7
-0.261
0.0
1.045
0.0
0.522
0.0
-0.783
-1.045
0.0
0.0
0.261
-1.045
0.0
-0.523
1.568
0.261
-0.523
0.523
0.522
0.783
-0.783
-0.261
-0.261
0.261
-0.261
0.0
0.0
0.0
0.783
1.305
-0.261
0.261
1.043
-1.304
-0.261
-0.783
-0.783
-1.568
0.261
1.307
0.522
0.0
0.0
-0.261
0.522
0.0
-0.261
0.0
-1.045
0.784
-0.784
-1.83
1.307
-0.261
0.261
0.0
0.0
0.261
0.0
-0.261
-1.046
0.0
-0.262
-0.262
0.0
0.0
0.209
0.314
0.523
0.261
0.784
-0.523
0.784
-0.261
-0.523
-0.523
0.0
0.261
0.0
-0.261
0.0
-0.523
0.0
-0.523
0.785
0.261
-0.261
1.568
-0.366
-0.941
0.0
0.523
0.0
-0.261
0.0
0.261
0.0
0.784
0.522
-0.784
-0.261
-0.261
0.523
0.523
1.045
-0.522
-0.261
1.566
0.0
3.128
0.26
0.0
0.521
0.26
0.26
-0.521
-0.26
0.521
0.26
0.0
0.0
0.0
0.0
0.26
0.0
-0.26
2.86
0.0
0.52
0.0
1.61
0.467
-1.038
0.26
0.778
0.778
0.259
0.521
-0.003
0.259
0.0
1.036
0.0
0.518
0.0
0.259
-1.036
-0.518
-0.778
0.259
0.518
0.0
0.518
0.0
0.259
-0.518
-1.037
0.259
-0.259
0.778
-0.259
-0.518
0.0
-0.259
-0.207
0.207
0.259
-0.259
0.003
0.257
0.0
-0.519
0.259
0.259
0.0
0.0
-0.259
1.037
-0.259
2.072
-1.295
0.777
1.035
-0.052
-0.984
-1.295
0.0
0.518
-2.333
0.259
-0.257
0.257
0.0
-4.415
2.079
0.519
0.522
-1.82
-0.26
0.52
-0.78
0.52
-0.26
2.078
-0.779
-1.559
0.78
0.519
0.519
1.816
-0.778
-0.519
-0.779
-0.208
0.208
-0.26
2.336
0.519
0.0
0.259
0.0
2.073
0.0
-0.518
-2.073
0.0
0.0
2.073
-0.518
0.0
0.052
0.207
0.259
0.518
1.294
0.52
0.256
0.776
-1.034
-1.294
0.0
1.811
0.0
0.0
0.0
-0.259
-0.517
0.0
0.828
1.757
1.033
1.29
1.031
0.515
-3.095
0.774
2.063
0.258
-0.515
-1.031
0.258
1.804
0.515
-0.773
0.515
0.0
0.515
-0.513
-1.549
0.0
0.773
-0.773
1.031
-0.258
1.031
-1.804
-1.806
-1.033
-0.517
3.097
-1.032
-1.032
0.516
1.548
1.031
2.32
-1.547
-0.258
-0.258
-0.515
-1.031
1.031
-1.031
1.289
-0.515
0.258
0.258
-1.547
1.289
-0.258
0.0
-3.096
0.516
-0.516
2.065
1.289
1.031
-0.515
0.258
-1.031
-1.805
0.774
-0.258
1.032
-1.806
-1.291
0.258
-1.292
0.517
-1.292
-1.552
-2.331
2.331
-2.59
1.554
-0.518
1.036
-0.259
1.294
-1.812
-1.295
1.295
0.777
0.518
0.0
-0.777
-1.295
-0.778
-0.778
-5.247
-0.468
-0.781
2.341
0.26
1.559
0.519
-1.039
1.818
0.0
0.519
-1.557
-3.379
0.52
1.04
0.0
0.26
0.26
-0.78
-0.78
0.26
0.52
0.0
-0.26
0.26
-0.52
-0.52
0.52
0.78
0.52
2.078
3.889
-2.592
-0.259
2.074
-1.555
0.259
0.778
-0.518
-2.594
-1.818
0.104
3.79
-0.778
0.259
0.519
-1.557
0.778
0.259
-0.215
-2.381
-0.52
-0.26
1.299
2.854
0.259
-2.075
-0.26
-1.298
3.115
0.259
-2.335
0.26
-1.298
0.0
-0.26
-0.26
0.52
0.0
0.26
4.151
-2.334
1.297
-2.075
-1.558
-0.26
0.0
0.26
-1.04
0.26
0.0
-0.52
-0.52
1.04
0.0
-1.56
1.56
-0.26
-0.26
1.3
0.26
-0.52
0.0
0.26
1.558
-2.338
0.78
0.26
1.039
1.298
-0.519
0.0
-1.298
-1.039
2.078
-1.298
0.0
2.336
-1.557
0.519
-0.26
3.112
0.777
1.036
1.552
-0.259
0.259
0.0
-0.259
-0.776
-2.071
1.036
-1.036
0.0
0.259
0.777
1.294
-1.294
0.0
4.396
-0.517
-0.258
-0.517
1.033
2.581
0.258
-1.032
-0.258
-0.516
0.258
0.774
3.608
0.0
-0.515
-2.319
-0.516
0.516
-0.258
1.031
0.258
-0.773
-0.774
-0.774
-0.258
0.258
-0.516
-0.258
-4.395
0.776
1.293
0.0
-0.259
0.517
0.517
-0.258
0.517
0.0
-0.258
0.517
-0.258
-0.517
2.066
-1.291
1.033
-0.775
-0.258
-1.551
0.0
0.517
-0.517
0.781
1.028
0.0
0.258
0.516
0.258
0.774
1.29
-3.872
0.258
0.0
0.517
0.258
0.516
0.774
0.0
0.774
0.258
0.0
-2.581
1.291
1.29
-3.356
-2.586
2.328
0.775
0.517
0.258
-3.36
1.81
0.517
0.0
0.0
-1.551
0.0
2.584
-1.033
-1.292
0.259
1.034
0.258
-0.258
1.808
-0.516
0.516
-0.516
-0.258
-2.584
0.259
-1.811
0.518
0.0
-0.259
-3.108
0.0
2.073
1.294
-1.812
0.777
-0.259
-0.518
-0.518
1.554
0.518
1.552
1.034
0.0
-0.517
-1.034
1.034
0.0
-0.776
1.034
-0.776
-3.365
0.0
0.777
0.0
0.518
-2.332
3.367
-0.647
-0.388
0.0
0.259
0.518
-3.108
0.518
-0.518
2.577
-4.134
-0.259
3.111
-1.296
1.555
0.259
-0.259
-1.295
0.518
0.0
-1.296
-0.259
-1.038
-1.038
0.519
-0.779
-0.26
0.0
-0.52
0.52
0.519
1.038
0.519
-1.557
0.519
-1.039
0.0
-0.26
0.26
1.558
-0.311
1.09
-0.778
0.259
-0.779
0.519
-0.519
0.26
0.0
-0.519
0.779
0.778
0.778
-1.037
3.11
-5.447
2.596
0.519
0.519
-0.041
-0.996
0.259
2.85
-1.036
0.518
0.259
0.777
-0.518
0.259
0.259
-0.259
0.259
0.776
2.327
-1.034
-1.552
-0.259
0.518
2.844
-1.55
-0.776
-1.553
-0.777
1.294
-0.518
0.0
0.259
1.035
0.776
0.0
0.0
-0.517
0.776
1.034
-1.81
-0.259
1.551
-2.224
0.931
2.068
0.258
-0.258
0.0
0.0
0.258
-0.517
0.775
1.807
0.0
-0.516
0.258
0.516
-1.032
-3.1
0.517
-0.259
-0.259
0.259
-0.259
0.0
-1.811
-0.777
-0.259
0.518
0.0
0.388
0.906
0.0
-0.259
-0.259
0.0
-0.259
0.259
-0.518
0.259
-2.072
0.518
-0.259
-1.555
-0.519
-0.259
-0.259
-1.558
1.558
1.556
2.332
-1.554
-1.037
-0.519
-0.259
-0.519
-1.038
1.817
-0.519
-0.779
0.0
0.779
1.038
-1.038
0.519
0.0
0.0
0.259
2.074
1.036
0.0
-1.554
-0.518
-1.037
1.296
0.777
0.518
0.0
-1.554
0.0
-0.518
0.259
1.814
-0.777
-1.814
0.259
-0.519
2.333
-0.259
-1.296
-0.778
-0.519
0.0
0.519
-0.519
0.259
-0.778
1.816
1.296
-0.259
0.0
-0.259
0.0
-0.259
0.259
0.259
0.518
0.0
0.259
0.259
-0.259
0.518
-0.777
0.0
0.0
-0.259
-1.555
0.778
1.554
0.777
0.0
-0.518
-0.518
0.0
0.0
0.259
0.518
0.518
0.518
-0.259
0.0
0.259
-0.474
0.215
0.259
-0.518
0.0
0.259
-0.776
0.518
-0.259
0.259
0.0
-0.259
0.776
0.0
0.259
0.0
0.0
0.0
-0.517
-0.776
0.052
-0.829
-0.259
0.0
0.259
-0.259
-1.296
-0.259
-0.259
-0.519
0.259
1.037
0.259
0.0
-0.259
0.518
0.259
0.0
-0.259
-1.555
0.519
0.259
0.259
0.259
0.259
0.259
0.0
0.777
0.155
-0.673
0.259
0.518
-0.259
0.259
0.0
0.259
1.294
-0.259
0.0
-0.518
1.035
0.259
0.0
0.517
0.0
0.517
0.0
0.0
0.0
0.517
0.0
0.0
0.0
0.258
-1.034
0.258
0.0
0.258
-0.258
0.258
0.517
0.0
0.0
0.258
-0.517
0.0
0.258
-0.258
-0.258
-0.258
-0.776
0.517
0.258
0.517
0.0
0.0
0.0
0.0
0.0
0.0
0.258
0.0
1.291
-1.291
-1.034
0.517
0.258
0.517
-0.517
1.033
0.516
0.0
-0.516
0.258
0.516
-0.774
-0.207
0.723
0.0
-0.514
-0.261
-0.258
-0.258
-0.517
-0.258
0.0
-0.517
0.517
0.258
-0.258
0.0
0.258
-0.517
0.0
-0.259
-0.259
0.259
0.259
0.0
2.067
-0.516
1.291
1.548
-0.774
0.0
0.258
0.258
1.031
1.546
0.0
1.03
0.257
-1.029
0.0
0.515
0.0
0.0
1.286
1.285
0.0
0.0
-0.257
-0.771
-0.514
0.257
0.514
0.0
-0.514
0.257
-0.772
-0.515
0.0
0.257
0.0
0.0
0.0
0.0
0.772
-0.257
-0.257
-0.257
-1.029
-0.772
-0.515
-0.258
0.258
-0.258
0.773
1.287
-0.257
1.287
0.514
-0.514
0.0
0.514
-0.257
0.257
-0.216
-1.07
-0.515
1.287
0.0
1.543
0.0
0.257
-0.257
-0.771
1.285
0.514
0.257
0.257
0.257
-0.513
-1.027
-0.257
0.771
-0.257
-0.771
1.285
0.257
-0.257
-3.085
-3.606
-0.774
-0.774
1.805
-0.258
3.348
-0.772
-0.772
-1.031
2.06
1.801
0.257
-2.83
1.544
0.257
0.0
0.257
-0.514
-0.257
0.257
0.772
-0.257
-1.029
1.286
0.597
-0.082
0.0
-1.286
0.257
0.514
-0.514
0.0
0.514
-0.514
-0.257
0.0
-2.059
0.515
1.544
0.257
-0.453
-0.062
0.0
-1.03
0.154
0.103
0.515
0.0
-0.257
-0.257
0.772
0.515
0.514
-0.514
1.286
0.0
-0.771
-0.257
-0.514
-0.515
-1.545
1.03
-0.515
-0.258
-0.773
0.515
-0.258
0.773
0.257
0.772
1.029
0.0
-0.257
0.772
-1.286
0.772
1.799
-1.285
1.028
-0.771
-0.257
0.257
0.0
-0.514
-0.772
0.0
0.0
0.0
-0.257
-0.257
0.257
0.515
-0.257
0.257
-1.544
-0.515
0.0
0.258
0.515
-0.257
0.515
0.515
0.257
0.257
-0.515
-0.515
0.0
-1.03
-0.515
0.258
0.258
0.0
0.0
-0.258
-1.288
-0.774
-0.774
-0.774
0.258
-0.258
0.258
0.0
0.258
-1.291
0.0
-1.033
0.0
0.258
-0.258
-0.217
1.767
0.0
-0.775
-0.258
0.775
0.258
-0.258
0.0
0.0
-0.258
0.516
-0.258
0.0
-0.258
0.775
1.548
0.774
-1.289
0.516
-0.258
0.0
-0.258
0.774
0.0
-0.258
0.258
0.0
-0.516
0.0
-0.258
0.258
0.0
0.258
0.0
0.0
0.258
0.258
-0.774
1.289
-0.258
-0.258
0.0
-0.258
0.0
0.773
1.546
-1.546
0.258
-1.289
0.774
1.031
0.515
-0.258
0.515
0.257
-0.515
0.0
0.258
0.0
-0.258
0.772
-1.03
0.258
-0.258
0.0
0.773
-0.773
-1.031
-0.258
0.0
-0.774
-0.516
-0.516
1.032
0.258
0.773
-0.516
-1.29
-1.032
-0.516
-0.258
1.549
0.0
1.032
0.0
-0.258
-0.258
0.258
0.258
0.258
0.0
0.773
0.0
-0.516
0.516
-0.258
0.0
0.258
0.773
-0.515
-0.258
-0.258
-0.516
0.516
0.0
0.773
-0.773
0.0
0.515
-1.031
0.0
-0.103
0.361
-0.516
-1.032
-1.033
0.258
0.774
-0.465
0.0
-0.31
0.516
0.516
-0.516
0.0
0.052
-0.826
0.0
0.516
-0.258
0.258
0.258
-1.291
0.517
0.516
0.196
-0.196
-0.775
-0.517
-0.517
0.775
0.775
0.0
0.0
0.258
1.29
-0.774
2.063
0.0
0.0
0.0
0.0
0.0
-1.289
0.0
-0.258
0.516
1.804
-1.031
0.515
1.031
0.0
0.0
-2.32
0.0
-0.258
-0.516
0.0
0.516
-1.29
-0.516
1.033
0.258
-0.774
0.0
-0.775
-0.775
1.291
-0.516
0.0
0.775
0.258
0.774
0.258
-0.774
0.0
-0.516
-0.258
1.548
-1.032
-0.258
0.774
0.0
-1.032
0.258
0.361
-1.136
0.258
0.258
-0.516
1.291
-1.033
-0.258
-0.517
-0.775
-0.258
0.517
0.775
0.775
0.774
-0.516
-0.258
-0.258
0.258
0.258
1.29
-0.516
-1.291
0.258
0.0
0.0
0.258
0.258
-1.291
-0.258
0.517
-1.033
2.324
-2.066
0.258
-0.258
0.0
0.517
0.0
-0.258
0.258
0.0
0.775
-1.033
0.258
-0.517
0.775
1.033
0.0
-1.549
0.0
1.549
0.0
0.258
-0.774
0.258
0.258
2.579
-0.258
-0.773
0.516
-0.516
-1.29
9.65
2.18
-1.538
0.0
-0.77
0.77
-0.257
-0.128
0.77
0.641
1.537
1.28
-0.256
-0.256
-1.281
-0.769
0.0
-0.513
1.794
-0.512
-1.025
0.0
-1.539
1.282
-1.026
1.795
0.0
-0.256
0.769
1.537
-3.331
2.307
0.0
-1.281
1.281
0.0
0.256
0.0
0.512
0.512
2.302
2.809
-1.532
0.511
0.511
0.255
1.276
0.0
-2.041
1.786
-1.276
-0.766
0.766
-0.766
0.0
1.276
0.51
0.0
0.255
-1.021
-0.255
0.128
-0.128
-0.511
0.0
0.766
-0.51
1.021
-0.255
0.0
-1.276
0.255
-2.044
0.511
0.256
0.255
-1.022
-0.256
-1.023
3.067
0.0
-0.511
-0.255
-0.511
-0.767
0.256
0.0
0.256
0.256
0.511
-0.255
-0.256
0.766
-0.255
-0.511
0.256
0.0
-0.767
-1.534
0.0
-1.536
0.512
0.512
0.768
0.0
-0.256
0.0
-1.792
0.0
-0.512
0.0
-0.512
0.512
0.0
-0.769
0.256
0.512
0.768
0.0
-0.512
-0.256
-0.512
1.281
-0.768
-0.769
-0.256
0.259
-0.003
0.0
1.281
0.0
-0.256
-0.256
0.512
-0.256
-0.256
0.256
-0.512
-0.513
0.513
-0.256
-0.256
0.0
0.0
-0.256
-0.256
0.513
0.0
1.793
-0.256
0.256
0.256
-0.512
-0.768
0.0
-2.307
-1.54
0.513
0.0
0.0
0.0
0.0
0.257
1.283
-0.513
-0.257
0.257
0.0
-0.513
0.0
-0.257
-0.513
0.257
-0.257
0.0
0.257
-0.601
-0.169
-0.771
0.257
0.0
-0.771
1.541
-0.514
0.0
-0.514
-0.514
-0.514
0.771
0.257
0.514
-0.257
0.0
-1.028
1.028
0.0
1.284
0.257
-0.257
0.257
0.257
0.257
-0.513
0.0
0.0
-0.257
0.257
0.257
-0.77
0.257
0.77
0.0
-0.257
0.513
0.0
-0.257
-0.257
0.513
0.0
0.769
0.0
1.025
-0.256
-0.513
-0.256
-0.256
-0.256
0.256
0.256
-0.256
2.563
-0.512
-0.512
-2.308
0.77
0.769
0.0
0.0
0.256
-1.026
-0.513
0.513
0.0
-1.283
-0.257
0.0
0.257
0.0
0.257
0.77
1.538
0.512
0.0
1.281
0.0
2.047
-1.535
0.0
-0.256
-1.28
0.768
1.28
-0.512
0.0
0.0
0.0
-0.256
0.0
1.535
0.767
1.788
-0.255
-0.766
-0.256
-1.023
-0.767
0.512
0.256
-1.023
0.256
1.023
-0.256
-0.511
0.0
0.0
1.023
0.256
-1.278
0.256
1.278
0.0
0.256
-0.511
0.511
-0.767
-2.814
0.0
0.512
-1.024
0.0
-0.769
0.0
0.256
0.256
0.768
0.0
0.256
-0.512
0.0
0.768
-0.768
0.0
0.512
0.0
-0.256
0.0
0.0
-0.256
1.792
-0.256
0.512
-0.512
-0.256
0.512
-1.024
0.512
0.0
0.768
-0.256
0.256
-0.512
-0.256
-0.512
1.279
-0.256
-0.512
-0.256
-0.512
0.256
0.512
0.768
-0.256
-0.768
0.256
-0.512
0.0
0.0
0.0
-1.024
1.28
-0.256
-1.024
0.0
0.0
0.256
-0.256
0.0
-0.512
0.0
-0.512
0.512
-0.512
-1.025
1.025
-0.256
0.0
0.0
-0.769
-1.026
-0.257
-0.257
-2.312
-0.257
0.257
0.257
-0.257
-1.028
0.0
0.771
-0.771
-0.772
-0.772
-0.772
-1.03
0.515
-1.804
1.804
0.0
1.287
16.14
-15.334
2.281
-0.771
1.285
1.797
0.513
0.0
-0.257
-1.797
0.257
0.77
0.513
0.77
0.0
1.026
-1.026
-1.283
1.283
0.769
1.025
-0.256
1.025
1.792
0.767
-1.023
-0.768
1.279
-0.768
0.0
1.023
-1.023
-0.256
-0.768
-0.256
-0.256
0.512
0.512
0.256
-0.256
-0.768
0.512
-0.512
0.256
0.0
-1.281
0.769
1.536
-0.512
-0.768
-0.256
0.0
1.28
0.0
0.0
-0.512
-0.512
0.0
0.0
0.512
0.256
-1.024
1.024
-0.256
-0.256
0.256
0.348
0.676
-0.164
-0.348
0.0
0.0
-0.512
0.0
-0.256
-0.256
-0.256
0.0
0.256
-1.537
-0.769
0.256
0.0
1.025
-1.538
-0.256
0.256
1.026
0.256
0.256
0.0
0.256
-0.256
0.256
1.024
0.256
0.256
-0.256
-0.256
0.256
-0.512
0.512
0.512
-1.28
-0.256
-1.281
-0.256
-0.513
-0.385
-0.385
-0.257
-0.205
0.718
-1.026
-1.027
0.257
0.257
0.513
-1.284
0.257
0.0
-0.128
-1.156
0.257
0.0
-1.028
0.514
0.0
0.0
-0.771
-0.257
0.0
0.0
-0.257
-0.772
-0.772
-0.258
-0.258
-0.515
0.773
-0.258
-0.258
0.258
0.258
-0.206
0.206
1.03
-0.515
0.103
1.441
0.514
-0.257
0.257
0.257
1.542
-0.257
-0.257
0.257
-0.514
0.771
0.257
-0.514
-0.771
-0.771
0.514
0.514
0.0
0.0
0.0
0.257
0.0
-0.514
0.0
-0.509
-0.005
0.0
0.0
0.0
0.0
-1.543
-0.515
-0.515
-0.258
-0.258
-0.258
0.0
-0.258
-0.129
-0.129
-0.515
0.258
0.258
-0.258
0.258
-0.515
0.0
0.515
0.258
-0.515
0.0
0.0
0.155
0.361
0.515
0.0
-0.258
0.258
-0.515
0.0
-0.773
0.258
-0.258
0.258
0.258
-0.258
-0.464
0.206
-0.516
0.041
0.99
-0.773
0.0
0.516
0.258
-0.129
0.129
0.0
0.0
0.0
-0.258
0.0
0.258
0.773
-0.258
0.0
-0.258
0.0
0.258
-0.255
-0.003
-0.258
0.258
-0.258
0.155
0.361
0.0
0.0
0.258
-0.515
-0.773
0.0
0.0
-0.516
0.0
1.289
0.258
0.515
0.515
0.257
-1.803
1.031
1.03
0.0
0.386
0.129
-0.257
0.257
0.257
0.257
0.0
0.0
0.257
0.0
0.257
0.771
-0.771
0.0
-0.257
-0.257
0.0
0.0
0.257
-0.257
0.129
0.386
-0.257
-0.257
0.041
0.216
0.0
1.543
-0.257
0.257
-0.514
0.0
-0.257
-0.257
0.0
0.257
-0.514
0.514
-0.257
-0.257
-0.257
0.771
-0.643
0.129
0.257
0.0
0.257
0.257
0.257
-0.257
-0.257
0.257
-0.257
0.386
-0.129
-0.257
0.257
0.0
0.0
0.257
0.0
0.771
0.257
0.257
0.0
-0.771
-0.257
-0.257
-1.8
-0.512
0.512
0.772
-0.514
0.514
-0.257
0.129
0.0
-0.386
0.0
0.003
-0.003
0.257
-0.257
0.129
0.386
-0.514
0.514
0.0
0.0
0.257
-0.257
-0.257
0.257
0.0
0.0
0.0
-0.257
0.0
0.0
0.257
0.257
0.514
0.257
0.0
0.257
0.0
0.0
-0.257
-0.514
-0.257
0.257
0.771
0.0
0.257
0.257
0.257
0.0
-0.257
0.514
0.257
-0.257
0.514
0.257
-0.257
0.257
0.513
0.513
0.257
-0.257
1.795
0.0
0.0
0.256
-1.025
-0.513
-1.026
0.513
-0.257
0.513
2.051
-1.025
-0.769
1.282
1.025
-0.256
0.256
0.0
-0.769
-0.256
-0.256
-1.026
1.026
0.513
-0.256
0.769
0.0
-0.512
0.512
0.0
-0.256
1.537
-0.512
-0.768
-2.307
-0.462
1.231
-0.769
0.0
-0.513
-0.257
0.257
0.257
0.257
-0.513
-0.257
1.026
0.513
1.281
0.512
0.0
0.307
-0.307
-1.794
-0.256
0.0
-0.256
0.0
0.256
-0.769
0.257
0.0
0.0
0.0
1.282
-0.256
-0.256
0.0
0.513
0.769
-1.025
-0.513
0.513
0.256
-0.256
0.0
0.0
-0.256
0.256
0.0
0.0
0.256
0.0
0.0
1.281
-1.025
-0.256
0.0
0.256
0.0
0.256
-0.256
0.256
0.256
-0.256
-0.513
0.256
0.512
-0.256
-0.513
0.256
0.256
-0.513
-0.769
0.769
0.256
0.256
0.0
0.256
-0.512
0.512
-0.254
0.254
0.0
-0.256
0.256
0.0
0.0
-0.256
0.512
-0.512
0.205
-0.205
0.0
0.0
0.256
0.768
0.768
1.791
-1.279
-0.256
0.0
0.768
0.767
0.0
-0.256
-1.023
1.279
-0.256
-0.256
0.256
0.0
0.256
0.256
0.511
0.0
0.0
-0.256
0.767
0.0
-0.767
0.0
0.511
0.0
-0.256
-0.256
0.256
-0.767
0.256
-0.256
0.0
-0.256
0.256
1.023
-0.511
0.0
-0.256
0.511
-0.511
0.511
0.256
0.0
0.0
-0.256
0.256
-0.511
-0.511
0.256
-0.511
0.511
-0.511
0.0
0.0
0.0
0.256
-0.511
0.256
0.256
-0.256
0.0
0.0
0.0
0.0
-0.256
0.256
-0.512
0.256
0.256
0.0
0.256
-0.256
-0.256
0.0
0.0
0.0
0.0
0.256
0.0
-0.256
0.256
0.0
-0.256
0.256
0.0
0.256
-0.256
0.0
-0.256
0.256
0.0
-0.256
0.0
0.767
0.256
-0.256
-0.511
0.256
0.256
0.0
0.0
0.716
-0.204
0.0
0.511
-0.256
1.277
0.0
0.766
0.0
-0.255
0.0
0.51
0.255
0.0
0.0
0.51
0.255
0.0
0.51
-0.255
-0.255
0.255
-0.255
-0.51
-0.255
0.255
0.255
0.0
-0.51
0.255
-0.766
0.766
-0.51
-0.255
0.255
0.0
0.255
-0.255
-0.766
-0.255
0.0
0.0
-0.255
0.0
0.255
-0.255
-0.255
0.511
-0.255
1.021
0.255
0.0
0.0
0.0
-1.021
0.0
-0.255
0.255
-1.022
0.766
0.511
-0.255
0.0
-0.255
0.255
1.021
0.0
0.0
0.255
0.51
-0.765
0.765
-0.51
0.255
0.765
-0.255
0.255
0.0
0.0
0.0
-0.255
0.51
0.0
-0.255
0.173
-0.428
0.51
0.0
-0.255
1.02
2.038
-1.019
0.509
0.255
0.0
0.255
-0.255
-0.255
-1.019
-1.529
0.0
0.0
0.51
0.0
0.0
0.0
0.765
-0.255
0.51
-0.255
-0.255
-0.51
0.0
0.51
1.274
-0.255
0.255
-0.255
-0.255
1.019
0.255
-1.528
0.0
0.0
0.509
0.509
0.255
0.764
0.0
-0.255
-0.255
-0.509
-0.255
0.509
0.255
0.0
-0.764
-0.764
0.255
-0.255
0.255
-1.019
-0.255
-0.204
0.969
1.019
-0.255
-0.764
0.0
0.0
-0.765
0.0
0.255
0.255
0.51
0.255
0.255
0.764
0.509
1.781
1.525
0.254
-0.254
0.254
-2.287
-0.509
0.763
1.017
0.762
-0.254
-0.762
1.778
-0.762
0.254
-0.254
0.0
-1.779
1.017
1.27
0.0
0.559
-0.254
0.965
-1.269
0.508
1.015
0.507
1.014
0.0
0.0
-0.507
0.254
-1.522
2.282
-0.253
-0.758
-0.763
0.0
-0.254
1.775
-0.203
-0.558
0.761
-1.775
0.0
0.254
13.896
-3.779
-3.029
-0.253
1.01
-0.253
0.758
-0.505
0.253
0.252
-0.252
0.252
0.0
-2.779
-1.518
0.506
0.759
-0.759
-0.253
-0.709
0.203
-0.506
-0.506
-0.76
0.253
1.266
-0.253
0.0
0.253
-0.506
0.0
0.0
-1.013
0.253
-0.253
0.76
-0.76
0.679
0.588
0.0
0.0
-0.253
0.506
0.253
-0.253
-0.76
-1.774
0.507
-0.253
0.253
-0.253
-0.507
0.0
0.0
0.254
-0.507
0.254
0.254
0.507
1.267
0.0
0.253
0.253
0.253
0.0
0.253
0.0
-0.253
0.0
0.0
0.203
0.051
0.0
0.0
-0.253
0.253
0.253
0.0
-0.253
0.0
-0.76
-0.76
0.0
0.0
0.0
-0.253
0.253
-0.253
0.253
0.253
0.608
-1.115
0.253
0.507
0.253
0.506
-0.506
0.253
-0.253
-0.253
0.76
0.253
0.0
1.012
-0.506
0.961
0.202
-1.113
-0.81
0.203
0.354
-0.051
0.0
-0.253
0.253
0.0
0.253
0.0
0.506
-0.253
0.759
0.0
-0.253
0.253
-0.253
0.506
-0.506
-0.759
0.253
0.506
0.0
-1.012
0.506
0.0
-0.253
1.012
1.264
-0.506
0.253
0.253
1.011
0.253
1.01
-0.505
0.757
0.505
0.757
1.008
1.008
0.755
-0.252
-0.756
-0.504
-0.106
-1.154
0.252
0.0
0.504
-0.252
-0.252
-0.504
1.008
0.0
0.756
0.504
0.252
0.0
0.0
-0.504
0.0
0.504
-1.008
-0.756
0.504
-0.504
0.0
1.008
0.252
0.0
-0.252
0.504
0.123
0.128
-0.504
1.511
0.503
0.252
-0.755
-0.755
-0.252
-0.504
0.252
-0.252
-0.504
0.0
-0.756
-0.504
0.252
-0.504
0.252
0.504
-0.504
1.008
0.0
1.008
-0.252
0.756
0.0
-0.504
-0.252
0.756
0.0
-0.756
0.252
0.0
0.504
0.0
0.503
-0.503
0.755
-0.755
-0.504
-0.252
0.0
0.0
-0.504
0.756
-0.504
-0.252
0.504
0.504
0.0
0.0
0.252
-0.252
-0.252
-0.252
-0.504
-0.252
0.0
-0.504
0.252
0.756
-0.756
-0.908
0.403
0.252
-0.252
-0.252
-0.757
-0.252
1.009
0.0
0.504
0.252
-0.202
-0.555
-0.504
0.0
0.252
-0.252
-1.262
-0.252
0.0
-0.202
0.505
0.202
-1.515
0.0
-0.253
0.0
-0.253
0.0
0.505
-0.253
0.253
0.253
-0.253
0.0
-0.505
0.253
-0.253
-0.253
-1.264
0.759
-1.517
-0.253
0.0
0.0
0.506
-1.519
0.759
-0.253
-0.253
0.0
0.0
0.0
-1.013
-0.76
-0.76
-1.268
0.254
-0.507
0.254
0.761
-1.269
0.761
-0.254
-0.508
0.508
-0.761
0.0
-2.032
0.0
0.0
0.254
-0.254
-0.508
-0.61
0.356
-0.509
0.0
-0.254
-0.254
0.509
0.0
-0.763
-1.018
-0.764
-0.255
0.0
0.0
-0.764
0.0
-0.51
0.255
0.0
-0.51
0.255
-0.204
-0.051
0.0
10.169
-3.298
0.0
-1.016
-0.508
1.016
-0.254
-0.254
-0.254
1.016
0.0
-2.287
0.0
1.017
-0.763
0.509
0.508
0.762
0.0
1.143
-0.635
0.762
0.761
-0.508
-0.127
-1.143
0.254
0.0
-0.254
-0.254
0.0
0.0
0.254
-0.635
-0.127
-0.254
0.0
0.762
0.508
-0.508
-0.508
-1.017
0.254
-0.763
-0.763
-1.018
-1.019
0.0
-1.529
-0.765
0.0
0.255
1.53
0.0
1.019
-0.509
-0.255
0.0
-0.255
1.274
0.0
0.0
-0.509
-0.509
-0.51
-1.275
0.306
-0.816
-0.255
-0.255
0.0
-1.532
0.0
-1.533
-0.256
0.0
0.256
0.256
-0.256
-2.303
0.0
0.0
0.0
-0.256
0.0
-0.256
0.0
-0.256
0.256
-0.256
0.0
0.0
-0.256
0.0
-0.256
0.0
0.256
-0.512
0.512
0.0
0.256
0.0
0.0
-0.512
-0.256
-0.256
0.0
0.256
0.0
0.256
0.256
1.024
1.024
-0.512
0.256
0.256
-0.512
0.0
-0.768
0.0
0.256
0.256
0.256
-0.512
-0.256
0.256
0.0
0.0
-0.256
-0.512
0.256
0.256
0.0
0.0
-0.256
0.256
0.512
0.256
0.256
-0.461
0.205
-0.256
-0.256
-0.512
0.0
0.0
-1.025
-0.256
0.256
0.0
0.0
-0.256
2.049
-0.256
-0.256
-0.512
0.036
0.22
-0.256
0.0
-0.469
-0.044
0.0
-0.256
0.256
-0.256
0.0
0.0
0.0
-0.256
0.512
0.512
0.0
-1.025
-0.769
-0.769
0.256
0.0
-0.77
0.513
0.256
0.256
0.0
0.0
0.769
-0.513
-0.256
-0.256
0.0
-0.256
0.0
0.256
-0.256
0.256
-0.718
-0.308
0.0
0.0
0.308
0.975
0.0
-0.256
0.513
0.256
0.256
0.513
-0.513
-0.031
-0.482
0.513
0.359
-0.103
0.0
-0.769
-0.308
0.051
-0.256
-0.256
-1.54
-0.514
-0.257
0.0
0.0
0.0
0.051
-0.308
-0.514
0.0
0.514
0.0
0.257
-0.257
0.0
0.0
0.0
-0.257
-0.514
0.0
-0.514
0.514
0.257
0.257
0.0
0.0
-0.257
0.0
1.028
0.257
0.0
0.77
0.513
-0.257
-0.257
-0.257
-0.411
-0.36
0.514
-0.257
0.0
0.257
-0.205
0.205
0.0
0.0
-0.257
0.667
-0.411
0.257
0.257
0.128
0.641
0.769
0.256
0.513
0.769
0.0
-1.538
-0.513
0.513
1.538
2.56
0.256
-0.768
-0.256
0.0
0.768
-0.256
-0.256
-0.512
-0.256
0.512
0.0
-0.256
-0.256
0.0
0.512
0.0
-0.768
-0.512
-0.512
1.024
-0.256
-0.512
-0.512
0.512
-0.256
-0.512
-1.025
0.0
-0.256
0.051
-0.051
-0.256
0.256
-0.256
-0.513
-0.513
-0.513
-0.514
-0.257
0.257
-0.514
-0.771
0.0
0.257
-0.257
-0.771
-1.543
0.515
0.257
0.257
-0.129
-0.129
0.0
0.257
-0.514
-0.515
0.772
0.0
-0.515
0.0
0.515
0.0
-1.287
0.772
0.257
0.257
0.257
0.257
-0.257
-0.257
0.257
0.0
-0.257
0.514
-0.257
0.257
-0.514
0.257
0.514
1.542
0.771
0.257
0.0
0.513
-1.284
0.257
0.514
-0.514
0.642
0.898
0.0
0.257
0.257
0.256
0.513
-0.256
0.0
-0.769
-0.77
-1.078
-0.205
0.514
-1.284
0.771
0.514
0.257
-1.284
-0.771
-1.029
-0.257
-0.515
0.257
2.16
3.235
-2.31
-0.257
0.77
3.334
1.793
0.0
1.279
-1.023
0.256
1.023
-1.023
-1.024
0.256
-1.281
-1.281
0.0
-0.513
-2.31
-0.771
0.0
0.771
0.0
0.257
1.027
0.257
-0.513
-0.513
2.822
-0.256
0.769
1.025
-0.256
-0.256
1.024
1.535
-0.256
0.256
-1.279
1.024
-0.512
0.051
1.995
-1.023
-0.46
0.972
0.0
-1.023
0.256
-0.512
-0.256
0.768
0.511
0.0
-0.256
0.0
0.511
0.0
0.511
0.0
1.022
0.0
0.255
0.255
0.255
-0.255
0.511
1.021
0.255
0.0
0.255
0.0
0.51
0.255
-0.255
-0.255
0.255
0.765
-1.785
1.53
-0.51
1.274
-0.51
-0.459
-0.306
1.02
0.255
0.764
0.509
-0.509
-0.255
0.509
-1.274
1.528
-0.764
0.0
0.0
0.509
-0.509
-0.255
-0.255
0.0
0.509
0.509
0.764
-1.273
0.0
0.764
-1.273
0.764
-1.274
-0.255
0.0
0.255
-0.51
0.51
1.528
0.0
0.255
0.0
0.0
0.051
-0.051
-0.255
-0.764
0.509
1.782
-0.254
0.509
0.509
-0.509
0.254
-0.509
0.0
0.0
0.61
-0.356
0.0
0.254
-0.254
-1.018
0.0
-0.255
-0.204
-0.306
-0.509
1.019
-1.273
0.0
-0.938
-0.591
0.255
-0.255
0.0
0.765
-0.51
-0.255
0.51
-2.04
0.0
0.255
-0.255
-0.51
0.255
-0.255
1.276
0.0
0.0
0.0
0.0
0.0
0.0
0.0
0.255
0.0
0.0
0.0
0.255
-0.51
-0.255
-1.276
0.511
0.0
0.0
0.0
-0.511
0.0
-0.255
-0.255
0.0
0.306
0.204
-0.255
0.0
-0.255
-0.511
0.255
-0.766
0.0
0.0
-0.256
0.256
0.766
-0.766
-0.511
0.511
0.0
0.511
0.0
0.0
0.511
0.0
0.511
0.0
0.255
0.766
0.51
0.51
-0.765
0.51
-0.255
-0.51
-0.255
0.0
1.276
0.0
0.306
-0.051
0.0
0.51
-0.51
0.0
-0.255
0.0
-0.51
0.255
-0.765
0.051
-0.051
0.0
0.255
-0.255
0.0
-1.021
0.0
0.511
0.255
-0.51
0.255
-1.021
0.511
0.511
0.0
0.255
0.0
-0.51
-0.511
0.255
0.0
0.255
0.255
-0.255
0.255
-0.255
-0.511
0.0
0.0
0.102
-0.102
0.511
-0.255
0.0
0.255
-0.46
-0.562
0.0
-0.255
0.511
-0.255
-0.766
-0.511
0.0
-0.205
0.205
0.0
-0.256
1.533
-0.511
1.073
-1.584
0.358
0.153
0.255
-0.255
-1.022
-0.511
-0.256
-0.768
0.768
0.767
0.511
-1.023
-0.256
-0.768
-0.512
0.0
0.256
-0.256
0.307
-0.051
0.512
-0.256
-0.256
-0.051
0.051
1.023
0.0
-0.768
0.256
0.767
-0.256
-0.768
0.256
0.0
0.0
-0.512
0.0
0.0
0.0
0.0
0.256
0.512
0.0
0.512
-0.512
-0.256
-0.768
0.0
0.768
-0.256
0.0
0.256
-0.512
0.256
-0.256
0.256
-0.256
-0.256
-0.256
0.256
0.0
0.256
0.256
-0.512
0.768
0.256
-0.512
0.256
-0.256
-0.256
0.0
0.0
1.279
1.023
0.051
0.204
0.766
0.511
-0.255
0.511
0.766
0.51
0.51
0.255
2.039
-0.764
-0.459
-0.561
-1.786
0.0
0.255
-0.255
-0.511
0.255
-7.932
3.331
-3.382
0.564
0.513
-3.592
1.027
1.026
1.282
-0.256
-0.513
0.0
-2.567
1.284
-0.257
-0.77
-0.257
0.257
0.0
1.797
-1.54
0.257
0.0
-0.257
-0.257
0.257
-0.257
-0.257
-1.028
-1.8
1.286
0.771
0.514
-0.257
0.514
0.257
0.0
-0.257
-0.257
0.771
-0.514
-1.028
1.028
-0.514
-0.771
1.028
-0.257
0.0
0.0
0.0
0.0
-0.771
0.0
0.771
0.257
0.257
0.257
0.0
-0.514
-0.771
0.257
1.028
-0.308
-0.206
0.0
0.257
0.257
-0.257
-0.257
0.514
0.0
0.257
0.0
0.257
0.513
0.513
0.0
0.513
-0.513
0.257
0.082
-0.082
0.257
0.0
-0.257
-0.77
0.513
-1.283
0.257
-0.257
-0.514
0.257
0.77
0.513
0.0
-0.513
0.513
0.0
0.257
0.257
0.0
-0.257
-0.257
0.513
0.0
-0.257
0.257
1.026
1.025
-0.513
0.256
0.256
-0.256
-0.256
0.256
0.0
-0.256
0.513
0.0
1.793
-1.537
-0.512
0.512
1.024
0.0
-0.768
-0.512
0.0
0.256
-0.512
0.512
0.102
0.154
-0.256
0.0
0.512
-0.512
0.256
0.256
1.28
0.256
1.023
0.256
0.0
0.256
0.256
0.0
0.0
-0.511
0.0
0.256
0.256
0.0
0.256
0.256
0.0
0.511
0.0
0.0
0.766
-1.022
-1.278
0.0
0.767
0.0
0.256
-0.256
-0.256
0.511
-0.511
0.256
0.256
-0.256
1.788
0.255
0.255
-0.255
-0.511
2.042
-0.51
0.51
0.255
0.255
-0.51
1.02
-1.275
0.255
0.0
0.255
-1.531
1.531
-0.765
0.255
0.765
0.51
0.173
-0.173
0.51
0.815
-0.306
0.0
0.764
0.255
0.509
0.255
0.0
0.254
0.509
-1.527
-1.121
0.0
0.611
0.764
-1.019
-1.529
-1.02
-0.765
1.786
-0.255
1.529
0.0
-0.764
-0.51
0.0
0.51
-0.51
-0.765
0.51
-0.765
1.275
1.274
-0.509
0.764
-0.509
0.0
0.0
0.0
-0.357
0.611
0.764
1.069
0.712
0.254
0.254
-0.509
-0.254
0.0
0.254
-0.254
0.509
0.254
-0.509
0.509
1.017
-0.254
-0.254
0.254
0.254
0.0
-0.254
0.0
-0.051
-0.203
0.254
0.0
-0.254
-0.254
0.0
0.0
0.508
0.0
0.254
0.508
0.254
0.0
-0.508
0.254
-0.254
-0.508
-1.017
0.763
0.0
-0.254
0.254
0.508
-0.254
0.0
0.102
-0.61
-1.272
0.254
-2.036
0.255
-0.255
-2.039
0.255
-0.255
0.255
0.51
0.0
0.255
0.51
0.0
0.255
0.0
-0.255
0.255
0.764
0.0
0.255
-0.255
0.509
0.0
0.255
0.0
0.509
1.017
-0.509
0.509
0.508
0.254
0.0
0.0
0.0
2.032
-0.762
-0.254
0.0
0.254
-0.254
-1.525
0.254
-0.254
0.0
-0.722
0.722
0.508
0.0
1.016
0.508
0.762
1.776
0.76
0.76
-0.253
-0.76
1.52
-0.76
0.0
0.507
0.253
0.253
-0.506
-1.267
0.132
0.122
0.507
0.0
0.557
-0.051
0.253
-0.507
0.0
-0.507
0.051
-0.304
0.253
0.253
-0.76
1.014
0.0
0.253
0.506
-0.253
0.76
-0.253
0.759
-0.253
0.0
-1.013
0.0
0.76
-0.506
-0.253
0.506
0.253
0.152
0.101
0.0
-6.847
-0.102
0.102
3.3
0.558
0.456
2.533
-0.253
4.045
0.0
0.253
-2.527
1.011
-0.253
-1.77
-2.532
1.266
-0.76
0.253
-0.253
0.507
-0.253
-0.063
-0.443
0.0
-0.507
-0.253
0.253
-0.253
-0.253
1.267
0.253
0.0
-0.76
0.76
-0.253
0.507
0.253
0.0
0.253
3.035
1.011
1.262
0.252
1.261
1.008
1.008
1.259
0.0
-1.259
-1.26
-1.261
0.252
0.252
-0.504
-1.262
0.0
0.101
-0.101
0.0
0.252
-0.757
-1.01
0.253
0.919
0.596
2.774
-1.008
-0.504
0.756
-0.252
-0.504
0.0
1.764
-0.504
-0.252
-0.252
0.252
1.512
-1.008
-1.26
0.252
1.26
-0.504
-1.008
0.0
0.504
0.0
0.252
-0.756
0.504
0.0
0.252
-0.756
0.0
0.0
-0.252
0.252
0.0
0.0
-0.252
0.504
-0.252
0.252
-0.252
0.0
1.008
-0.756
-0.504
0.252
-1.514
-0.252
0.505
0.757
0.252
0.0
-0.757
-1.262
0.0
-1.516
3.282
-0.505
-0.252
0.252
-0.757
-0.757
1.262
1.765
-1.261
0.504
-0.504
0.757
0.504
-1.009
-0.252
-2.272
0.505
0.505
-1.263
0.505
0.0
0.253
0.253
0.252
0.505
0.252
-1.01
0.505
-2.021
0.0
0.0
0.505
-0.253
-0.505
-1.517
0.506
0.253
0.758
0.0
0.253
0.0
0.0
0.253
0.0
0.0
0.0
0.505
0.253
0.0
-0.505
1.01
0.252
1.01
-0.252
0.252
0.252
0.252
0.757
0.252
0.0
-0.252
0.0
0.0
-0.252
0.252
0.0
-0.252
0.252
0.0
-0.252
-0.252
1.512
0.0
-0.252
-0.252
-0.504
0.252
-0.252
-1.009
-1.262
0.757
-0.252
0.252
0.0
0.505
0.0
-0.252
-0.252
-1.01
0.0
-0.505
0.0
0.253
0.0
-0.253
0.0
-0.505
0.505
0.253
0.0
0.0
-0.505
0.758
-0.253
0.253
0.0
-0.253
0.0
0.0
0.0
0.253
0.252
-0.462
-0.295
0.253
0.0
0.0
0.253
-0.253
0.0
-0.253
0.253
0.0
0.253
0.0
0.0
0.0
0.252
0.0
-0.252
0.252
-0.252
0.0
0.505
0.505
0.505
-0.505
-0.757
0.252
-0.252
-0.252
-0.758
0.505
0.253
-0.253
-0.253
0.505
-0.253
0.253
0.0
0.505
0.0
0.505
0.0
0.252
0.252
1.513
-1.008
-0.252
-0.252
-0.757
0.656
0.101
-0.252
-0.252
-1.01
0.0
-1.263
1.01
-1.263
-0.253
1.011
0.758
-0.253
0.0
-0.253
0.505
0.505
0.0
-0.252
-0.505
0.253
0.252
0.252
0.505
0.0
-0.252
-0.252
0.505
0.505
0.757
-0.252
-0.504
-0.505
0.0
-0.252
-1.01
1.01
1.514
0.0
-0.504
-1.514
0.505
-0.252
-0.252
0.252
0.252
0.252
-0.252
0.0
0.0
0.0
0.0
0.0
0.0
1.514
-0.504
0.504
-0.252
0.252
0.0
0.0
0.252
-1.261
0.757
0.04
0.177
-0.217
0.0
1.26
-0.252
-0.252
0.0
-0.504
-0.504
-0.505
-0.252
0.0
0.505
0.252
-1.262
0.0
-1.515
0.0
-2.528
1.517
0.0
0.0
0.506
0.758
0.505
-1.01
0.253
-0.505
-1.264
-1.012
0.0
1.265
0.0
-0.506
-0.506
-0.506
-0.506
-0.506
-0.253
0.0
0.76
0.253
0.253
-11.172
-1.274
-0.255
-0.191
1.72
-0.51
2.546
0.509
1.526
2.032
1.522
0.507
0.0
-0.761
0.0
-0.254
2.028
0.76
0.76
-0.76
-0.76
0.76
0.405
-0.405
-0.76
0.0
0.0
0.507
0.253
-0.507
0.253
0.253
-1.013
0.0
0.0
0.0
-0.253
0.0
0.253
0.0
-0.253
-0.761
0.507
-0.254
-0.127
-1.141
-0.406
-0.355
0.0
-0.508
-0.508
0.254
-0.508
0.0
-0.762
-0.763
-0.254
0.509
0.0
0.254
0.0
-0.254
1.271
-0.508
0.0
0.0
1.016
-1.27
0.0
-0.508
0.0
-0.763
0.254
-0.763
0.509
2.541
0.254
-0.508
0.508
-0.254
-1.016
-0.508
-0.254
-0.509
-1.017
-0.254
-0.255
0.509
-0.254
-0.255
0.255
-0.509
-0.255
0.509
0.255
-0.255
-0.764
-0.509
0.0
0.764
1.018
-0.764
-0.509
-0.255
0.255
-0.255
0.255
0.255
-1.019
0.0
0.764
1.018
0.0
0.254
-0.509
-0.255
-1.783
0.764
0.0
-0.382
-0.28
0.153
-0.51
0.0
0.51
-1.019
0.0
0.0
0.255
0.765
-0.51
-0.51
0.0
0.255
-0.255
0.51
-0.064
-0.701
-0.255
-1.02
0.0
0.255
0.0
0.255
-0.255
0.255
0.255
0.255
0.51
0.0
1.529
-0.255
-0.255
-0.255
0.0
0.255
0.0
0.0
0.255
0.764
0.0
-0.509
0.0
-0.255
-1.529
0.0
0.765
0.255
-0.255
-1.785
0.423
0.342
-0.765
0.255
0.0
0.0
-0.51
-0.255
0.0
0.128
0.893
-0.255
0.0
-0.255
-0.255
0.0
-0.255
0.191
-0.191
0.0
0.0
-0.255
-0.766
-1.277
0.0
0.511
0.766
0.255
0.0
0.0
0.255
-0.255
0.0
-0.102
-0.153
-0.255
-0.766
0.511
-0.255
-0.153
1.43
-0.255
-0.511
-0.255
0.255
-0.766
0.664
-0.153
0.511
0.255
-0.255
0.0
0.0
0.0
0.0
0.0
0.0
0.0
-1.022
0.0
-0.256
0.0
0.0
0.0
0.0
-0.767
-0.205
0.971
-0.064
0.064
0.256
-0.511
-0.767
-0.256
0.511
-0.511
0.0
0.0
0.0
-1.023
0.256
-1.28
0.0
-1.281
-1.743
-0.051
-1.283
0.0
0.0
-0.257
1.027
1.026
0.513
0.513
1.025
-0.512
0.0
-0.256
0.0
-0.513
0.256
-0.256
0.0
-0.051
0.051
0.256
-0.256
0.256
-0.256
-1.282
-0.513
-0.513
-0.77
-0.257
0.0
0.257
-0.257
0.0
-0.257
-0.257
0.257
-0.257
-1.285
0.257
0.257
-0.771
0.514
0.771
0.0
0.514
1.54
0.513
0.257
2.563
0.0
-0.769
0.256
0.0
-0.769
0.0
-1.795
0.513
0.513
-1.539
-1.284
0.77
-1.798
1.028
-0.565
-0.36
0.668
0.0
-0.257
-0.257
0.257
-0.257
-0.257
0.257
0.0
0.514
0.514
1.027
-0.257
-0.257
0.0
-0.257
-0.771
0.257
0.0
-0.257
-1.285
1.028
-0.771
0.257
0.0
0.514
-0.771
-0.257
0.257
0.771
-1.028
0.0
0.257
-0.771
-1.544
-0.515
0.257
0.772
-0.515
1.801
-1.543
-0.772
0.0
0.257
-0.257
0.0
0.515
0.257
-0.772
0.515
0.0
0.515
0.0
1.286
-2.316
0.0
-0.515
-0.773
-0.515
-0.258
0.0
-0.258
-0.258
1.289
1.03
1.287
-0.257
0.515
0.514
0.257
3.104
-0.277
1.796
1.282
0.0
0.512
0.0
-1.281
-0.513
-0.256
2.307
-1.025
0.256
-1.025
-1.539
-0.257
0.0
0.0
-0.77
-0.257
1.284
0.257
-0.257
-0.257
-0.513
-0.514
1.284
2.821
0.769
-0.256
-0.256
-0.256
-0.769
0.0
-0.513
-1.026
0.257
-0.257
1.282
0.0
-1.282
-0.257
-0.257
0.0
0.257
-0.257
-0.257
-0.205
-0.051
-0.411
-0.103
0.257
0.0
-0.257
0.0
1.284
-0.77
-0.925
-1.388
0.0
-0.257
0.257
-0.257
-0.772
0.0
-0.515
-0.772
0.0
1.029
2.314
0.0
-0.771
-1.543
0.257
-0.257
-0.257
-0.515
0.772
0.0
-0.772
1.029
0.514
0.0
-0.772
0.772
0.514
-0.257
-0.257
0.257
-0.772
0.257
0.257
0.514
0.0
-0.514
0.103
0.154
0.771
-0.257
-0.257
-0.514
-1.286
0.257
0.257
0.257
0.514
0.514
0.0
0.0
0.514
0.771
-0.257
-0.257
0.0
-0.771
0.041
0.216
0.0
1.028
0.514
0.514
-0.257
-0.257
0.0
0.257
0.0
-0.514
-0.771
0.0
-1.543
0.154
1.388
-1.285
1.028
0.771
0.0
-0.257
0.0
-0.514
0.514
-0.514
0.051
0.411
0.051
0.0
0.0
0.257
-0.514
0.257
0.0
0.0
-0.257
-0.257
-0.154
0.668
0.0
0.257
-0.257
0.257
-0.514
0.257
0.257
0.0
-0.514
0.257
0.257
-0.257
0.0
0.771
-0.771
-1.285
-1.029
1.8
-0.257
0.257
0.0
-0.514
-1.286
0.514
-0.772
-0.103
0.103
0.257
0.257
-0.515
0.515
0.0
-0.772
0.257
0.0
0.515
-0.257
0.257
0.772
-0.257
0.0
-0.257
0.257
0.0
0.257
-0.257
0.257
-0.257
0.0
0.257
0.514
0.0
-0.257
0.0
-0.771
0.257
0.0
-0.514
-0.257
-0.257
0.0
-0.772
-0.257
0.257
-0.772
0.0
0.309
-0.309
0.515
0.0
0.515
-0.257
0.772
0.0
0.0
0.257
0.257
0.0
-0.257
0.514
0.0
-0.257
-0.257
0.772
-0.772
0.257
0.0
0.514
0.514
0.0
0.0
0.771
-0.257
-0.257
-0.257
0.0
0.257
-0.257
0.0
0.257
0.0
0.0
0.257
-0.257
-1.543
0.0
-0.257
-0.515
1.029
-0.257
0.772
0.0
0.771
-0.514
0.257
0.0
0.257
-0.771
-0.257
0.257
-1.286
-0.515
0.257
-0.206
0.206
0.0
-0.772
-0.103
0.103
0.0
-0.258
0.0
0.258
0.515
-0.772
0.258
0.0
-1.03
1.545
0.0
0.515
0.257
0.772
-0.257
0.0
-0.257
0.0
-0.515
-0.216
-0.299
-0.257
0.0
-0.773
-0.258
-0.515
0.773
0.773
0.0
0.0
0.0
0.257
-0.772
0.258
0.0
1.802
-0.515
-0.772
-0.515
1.03
-0.257
-0.515
-0.257
-1.288
0.258
0.0
-0.258
0.773
0.515
0.0
-0.773
-0.515
0.258
0.258
1.133
0.154
-0.257
-0.257
0.257
-0.515
0.258
0.257
-1.803
0.258
0.773
0.0
-1.288
-1.031
0.258
-0.258
-0.516
-0.258
-0.516
-0.258
0.516
0.258
0.0
0.774
-0.258
0.0
-1.549
1.033
0.516
0.0
-0.516
-0.774
0.516
-0.258
0.0
0.0
0.0
-0.516
0.0
1.033
0.258
-0.258
0.0
0.516
-0.774
0.0
0.0
-0.516
-0.258
7.729
-0.257
1.542
-1.028
-0.514
0.771
-1.028
1.028
1.028
-0.771
0.514
1.027
-0.257
1.283
-1.026
0.0
0.0
0.257
0.257
-0.513
0.513
0.513
1.282
0.256
0.0
0.0
0.256
-0.256
-1.539
1.539
-1.795
0.257
-1.54
0.0
-1.284
0.514
-0.514
0.0
0.514
-1.028
0.0
-0.257
0.257
-0.257
0.0
-1.286
0.514
1.029
-0.257
-0.669
0.154
-0.257
0.0
-0.149
0.149
-0.257
-0.515
0.0
0.257
0.772
0.514
0.0
0.0
1.285
0.257
-0.514
0.0
-0.257
0.257
0.0
-0.257
0.257
-0.257
-1.543
0.771
0.257
0.514
-0.257
0.257
-1.028
-0.257
-0.257
0.771
-0.257
0.0
0.0
-0.257
0.257
-0.257
0.0
0.257
0.0
-0.514
0.175
-0.432
0.0
-0.515
0.0
0.0
0.257
0.0
0.0
0.257
0.0
0.257
-0.257
0.257
-0.257
-0.257
0.514
0.514
0.257
0.257
-0.257
0.0
0.771
0.257
0.0
0.257
-0.257
0.257
-0.257
0.257
0.0
-0.514
0.257
0.0
-0.514
0.0
-0.257
0.514
-0.514
0.514
-0.514
0.0
-0.257
0.0
0.0
0.0
-0.206
0.206
-0.257
-0.772
-0.257
0.514
0.771
-0.257
-0.257
0.0
-1.029
0.0
0.257
-0.515
-0.515
0.0
0.0
0.0
0.0
-0.257
0.257
-0.257
0.515
0.0
0.0
0.0
-0.412
-0.103
0.257
0.0
-0.515
-1.03
0.515
0.258
0.0
0.258
0.0
-0.258
-0.773
-0.258
0.258
-0.258
0.0
-0.515
1.031
0.258
0.0
0.0
-0.258
-0.258
-0.773
0.258
0.258
0.0
-0.515
0.258
0.258
-0.515
-0.516
0.0
0.0
-0.516
0.258
0.258
-1.29
1.805
0.515
1.288
0.515
0.515
0.257
-0.772
0.772
-0.257
-0.257
0.257
0.257
0.0
0.0
0.0
-1.03
0.515
0.257
0.257
0.0
-0.154
0.412
-0.257
0.0
0.515
0.0
0.0
0.0
-0.772
0.0
-0.257
0.257
-0.257
0.257
0.0
0.0
-0.257
0.206
0.051
0.0
0.0
-0.515
0.515
-0.206
-0.051
0.0
0.257
-0.257
-0.257
0.0
0.257
-0.154
0.412
-0.772
0.257
0.515
-0.515
0.0
-0.257
0.257
-0.257
-0.257
0.0
0.257
0.0
0.0
-1.288
-0.258
-0.773
-0.258
0.0
0.0
0.0
-0.258
0.516
0.0
0.0
-0.258
-0.516
-2.013
2.013
0.516
2.062
-2.062
0.258
0.0
0.516
-1.289
1.805
-0.258
0.0
0.773
-1.16
-0.902
1.547
-0.258
1.546
-0.257
0.515
1.029
-1.544
-1.03
0.0
-0.773
0.0
0.258
-0.258
-1.031
-0.206
-0.052
0.774
-0.516
0.258
-0.516
0.774
0.258
0.0
0.0
0.258
0.515
-1.289
-0.516
0.0
-0.671
-0.62
-1.291
1.808
0.516
1.032
0.516
-0.774
0.0
0.774
-0.258
0.0
-2.838
0.775
-0.258
-0.516
-0.258
-0.517
1.291
0.774
-0.258
-1.808
0.258
0.258
1.033
-1.808
-0.258
0.0
-1.293
1.034
0.775
0.0
0.0
0.0
0.258
0.258
0.0
-0.258
0.0
1.549
0.0
0.258
0.774
-0.258
1.289
-0.258
0.258
0.773
-0.515
0.0
0.129
0.902
1.03
1.029
0.772
-0.36
0.103
0.0
0.257
-0.257
-0.514
3.855
1.283
-0.257
-0.257
-0.77
0.257
1.026
0.256
0.769
1.794
-0.512
0.0
0.0
0.768
-0.256
0.0
0.0
-0.256
1.024
1.535
0.0
1.023
1.277
0.409
0.868
1.276
-0.765
1.02
0.0
1.02
1.019
0.255
-1.427
0.153
0.51
0.509
0.255
1.527
0.509
1.017
1.016
0.762
0.0
0.762
0.0
-0.254
-0.254
-1.016
-1.271
-0.763
-0.254
0.763
0.508
-0.508
0.0
0.0
0.0
-0.763
-0.254
-0.509
0.509
1.272
0.0
2.54
-1.016
-0.203
-0.051
-3.815
1.273
1.78
0.508
-0.254
0.318
-0.572
-1.017
1.525
0.762
-0.254
0.945
-0.335
-0.355
-0.254
-0.762
-0.254
0.0
-0.763
0.254
0.0
0.0
0.0
0.102
0.915
0.0
-0.457
-0.305
0.254
0.254
0.254
0.254
0.508
0.0
0.254
0.254
0.0
0.508
-0.254
0.254
-0.254
0.254
-0.254
-0.254
0.254
-0.254
-0.254
0.508
-0.508
0.0
0.508
0.305
0.964
-0.254
0.254
0.0
-0.254
0.254
0.254
0.0
-1.776
-1.168
-1.118
0.762
-0.508
-0.254
0.508
-0.763
0.763
-0.763
1.017
0.508
0.508
0.508
-0.508
0.762
0.0
-0.254
-0.254
0.254
0.254
0.0
-0.254
0.761
0.507
0.254
-0.254
0.0
0.0
0.254
0.0
-0.507
0.0
-0.761
-0.508
0.0
0.0
-0.254
-0.254
-1.016
0.254
-0.254
0.254
0.254
0.0
0.0
-0.508
0.0
-0.152
0.661
0.254
0.0
0.254
-2.287
0.763
-0.509
-0.254
0.763
0.0
-3.053
1.018
1.018
-1.527
-1.273
0.0
-1.019
0.0
0.255
-0.765
-0.255
0.51
-0.255
1.529
-1.784
-0.255
-0.153
0.918
0.0
0.51
0.765
0.0
0.509
0.0
0.764
-0.764
0.255
-0.509
0.255
0.255
0.0
1.273
-1.018
0.255
0.0
-0.764
-0.255
-0.51
0.764
0.0
1.782
-1.018
-1.273
1.783
0.0
-0.255
-0.764
1.273
-1.018
0.051
-0.306
0.0
1.527
-0.254
0.0
0.254
0.0
-0.254
0.254
0.0
0.509
1.271
-1.526
-0.509
-1.018
-1.019
1.273
-0.509
0.0
0.509
-0.764
-1.325
-0.204
0.765
0.51
-1.529
1.274
-0.51
0.0
-0.765
-1.275
0.255
-0.766
1.276
0.0
1.02
-0.255
-0.765
-0.765
-0.51
0.51
-1.021
0.0
-0.511
0.0
-1.022
0.256
0.255
0.766
0.0
0.511
-0.255
0.766
0.255
-0.255
0.0
0.255
-0.255
-0.51
-0.255
-0.255
-1.788
-1.023
2.3
-1.278
0.511
0.766
0.255
1.021
-0.255
-0.511
-0.511
0.511
0.766
0.51
-0.255
0.255
1.02
1.784
1.273
-0.509
0.255
0.255
-1.528
-0.51
0.255
-1.02
0.255
-0.255
0.0
1.274
-1.019
1.274
-0.255
-1.529
0.51
-1.786
-1.787
-1.022
0.0
1.022
1.277
0.255
-0.255
0.0
-0.511
-1.788
-1.534
-1.536
0.0
0.0
-0.256
0.768
1.28
-0.768
-0.512
0.768
0.0
-0.256
1.023
0.511
0.256
-0.767
1.023
-0.046
-0.21
0.562
0.46
-0.256
-0.869
-0.665
0.767
0.256
0.256
0.256
0.511
-0.255
0.255
0.0
0.511
1.021
-1.532
0.255
1.021
1.786
-1.531
-0.255
0.255
-0.766
-0.766
0.0
0.511
-0.255
1.277
0.0
1.021
2.804
1.018
0.0
-1.018
0.509
-0.509
1.527
0.682
-1.191
0.255
0.254
-0.254
-0.255
-0.255
-1.019
-0.509
0.0
-0.255
0.51
-0.764
-0.765
0.0
-1.531
0.0
0.765
0.255
-0.765
2.805
-1.019
-0.51
0.255
0.765
-0.765
1.784
0.509
1.273
-1.018
0.764
1.017
0.0
2.287
0.508
0.254
-0.254
0.254
-1.27
-1.271
0.254
0.762
-0.254
0.762
0.508
-0.508
0.254
-0.406
2.437
-1.776
-0.762
1.27
-0.254
0.254
-0.254
-0.762
-0.254
-0.254
1.27
-1.524
0.0
0.0
0.762
0.508
0.0
0.0
-0.508
-0.254
0.0
-0.254
-0.508
0.0
0.254
-0.508
-1.526
0.254
-0.254
-1.527
-0.509
-1.019
1.019
0.509
0.255
0.509
0.763
0.254
-0.254
0.509
-0.509
-0.254
-0.254
-0.509
-0.764
-1.529
0.255
0.255
0.0
0.0
0.764
0.509
0.509
1.018
0.0
0.0
0.0
-2.036
1.019
0.509
0.254
0.509
0.254
0.0
0.0
0.254
-1.017
0.0
-0.254
-1.273
-0.509
2.037
-0.509
0.509
0.509
-1.272
-0.509
1.527
-0.204
0.458
1.271
0.508
0.254
-0.254
0.0
-0.254
-0.254
0.0
-0.508
0.0
-1.272
-0.254
-1.018
0.255
0.0
1.527
0.0
0.0
-0.509
0.254
-1.273
0.764
-1.273
0.764
0.255
0.0
0.0
-0.509
-1.273
-0.255
-1.02
-0.255
0.255
-0.765
0.0
0.51
0.255
0.0
-0.255
-0.765
-0.51
0.0
0.0
0.255
0.0
0.0
-1.021
0.0
0.255
0.255
-0.255
0.255
-0.255
0.0
0.255
-0.511
-1.533
0.0
0.0
-0.256
0.256
0.256
0.766
-0.255
0.255
0.766
1.021
1.02
-0.51
0.765
0.0
-0.612
0.867
-0.51
1.02
0.0
1.274
-0.968
-0.306
-1.02
0.51
0.0
0.51
-0.255
-0.255
-0.255
0.0
0.255
-2.04
0.0
0.0
1.531
0.0
-0.255
0.255
0.765
0.51
0.0
-0.765
0.255
0.255
-0.51
-0.765
-0.765
0.0
0.0
-0.255
-1.532
0.255
-0.766
0.0
0.766
0.0
-0.511
0.255
-1.533
0.767
-0.256
0.0
1.022
0.255
-1.277
-0.256
1.124
-0.358
0.255
0.511
0.255
0.766
-0.766
0.511
-0.511
0.0
0.255
0.0
-0.255
0.255
-0.511
-0.766
0.0
-0.255
1.022
0.0
0.0
-0.511
-2.556
0.256
-0.768
-0.256
-0.768
1.28
0.256
0.256
-0.256
0.0
-0.256
0.767
0.511
-0.256
1.534
0.255
-0.511
0.511
2.297
-0.51
-0.255
0.0
1.021
-0.714
-0.051
-0.51
-0.511
0.511
-0.511
0.255
1.021
0.255
0.765
0.0
0.0
-0.255
-1.02
-0.51
0.0
0.255
0.0
0.0
-2.043
0.511
-0.766
0.511
0.255
-0.511
-0.511
-0.511
0.256
1.022
0.0
-0.255
0.255
0.255
0.766
0.255
0.255
1.021
0.51
0.765
2.293
0.0
0.255
2.289
-0.254
-0.763
1.017
-0.559
0.051
-0.254
0.763
1.27
0.0
-1.016
0.254
0.254
1.778
-1.016
0.0
0.254
0.762
0.508
0.507
1.521
1.013
1.013
-1.013
0.0
0.253
0.0
-0.253
0.76
-0.253
0.0
0.253
0.0
0.0
0.0
-0.76
0.0
-0.507
-1.267
-0.254
0.507
0.507
-4.06
1.27
1.015
0.254
-2.284
-1.27
0.0
-1.017
-3.31
0.51
1.019
0.509
-0.255
-0.509
-0.255
-1.784
0.0
-0.765
-0.765
0.0
1.02
-0.765
-0.408
1.428
0.867
-0.357
0.0
0.0
-1.02
0.0
0.255
0.255
-0.51
-0.082
-0.684
0.0
-1.021
-1.022
-0.511
0.0
0.256
-0.767
0.0
0.0
0.511
0.0
0.256
0.0
1.022
-0.255
2.042
0.255
-0.765
0.765
0.51
0.255
0.255
1.274
1.019
-1.528
-0.51
-2.295
1.327
-0.051
-0.765
0.0
1.02
0.408
0.612
-0.765
-0.255
0.51
0.0
-0.51
0.0
0.765
-0.51
0.0
0.0
-0.255
-0.255
0.0
0.0
0.765
0.0
0.255
0.0
-0.408
0.153
0.0
0.255
-0.51
0.0
0.765
-0.255
-0.765
-0.255
1.529
-1.784
-0.51
0.255
-0.51
-0.51
-0.255
-0.511
-0.255
-0.511
0.255
-0.511
1.277
0.0
-0.255
-0.511
1.021
0.51
0.0
-1.277
-0.255
-0.255
0.255
0.0
0.0
-0.255
0.766
-0.511
-0.766
-0.256
-0.511
0.256
-0.511
-0.767
-0.461
-0.307
-0.256
-1.024
0.0
-0.769
-0.256
-0.769
0.256
-1.026
0.0
-0.513
0.77
-0.256
-0.257
0.257
1.282
-0.256
0.256
0.256
-0.256
-0.513
0.769
-0.256
0.0
0.0
0.0
-0.513
0.0
0.256
0.513
-0.256
0.0
-0.256
-0.513
0.513
0.256
0.0
0.256
0.051
0.205
-1.025
0.0
-1.282
0.257
-0.257
-0.257
0.0
0.513
0.0
0.513
1.026
0.0
-0.769
-0.513
0.769
-0.513
0.0
-1.54
0.77
0.77
0.513
0.513
-0.256
1.281
-0.256
-0.769
-0.769
-1.026
0.257
-0.257
0.257
-0.257
0.77
1.282
-1.025
0.256
0.0
-0.256
-0.256
-0.77
-0.513
0.0
0.257
-0.257
0.257
-0.513
0.257
0.0
0.257
0.041
0.216
2.051
0.0
0.0
0.769
0.0
0.256
-0.256
-0.512
0.0
-0.513
0.0
-0.256
0.0
0.0
0.0
0.0
0.0
0.0
0.256
-0.513
0.256
0.0
-0.256
0.0
-0.256
0.256
-0.769
0.0
-0.513
0.0
-0.257
0.77
-0.513
-0.257
0.0
0.0
0.0
1.026
0.0
0.0
-0.256
-0.513
0.0
0.0
-0.257
0.0
0.77
-0.77
0.513
1.282
-0.256
-0.769
0.256
-0.256
-0.257
-0.257
-0.257
0.0
-0.257
0.257
0.257
-0.257
0.0
0.257
0.0
0.0
1.539
0.769
-0.769
0.256
0.513
0.0
0.0
0.256
-0.256
-0.256
-0.256
0.256
-0.256
0.0
-0.21
0.928
0.051
0.512
-0.256
0.0
-1.281
-0.256
0.256
0.0
-0.256
0.0
0.0
0.0
0.256
0.0
0.0
0.513
0.051
-0.308
-0.256
-0.513
1.025
-0.256
0.256
-0.041
-0.215
0.256
-0.256
0.0
0.0
0.256
-0.256
0.256
0.0
-0.769
0.0
0.256
-0.256
0.256
0.256
0.0
-0.256
-0.256
0.256
-0.256
0.513
3.073
2.046
-0.256
-0.767
0.256
0.767
1.533
-0.255
1.787
1.785
0.51
-0.764
0.255
-0.765
1.274
0.0
-0.255
0.0
1.273
-1.019
0.0
0.509
-0.509
0.0
-1.529
0.0
0.0
2.293
-3.058
0.765
0.0
-0.255
0.0
0.0
-1.02
-2.043
0.0
-0.767
-4.351
1.025
0.768
1.279
0.256
-1.279
0.901
-0.901
-0.512
-0.768
-0.769
0.256
-0.256
2.049
0.256
-1.28
-0.768
0.0
-0.256
0.128
-0.128
0.0
0.512
-0.359
0.359
1.024
1.535
0.0
1.278
-1.023
-0.972
-0.051
-0.768
-1.793
0.769
2.56
-0.768
-0.512
-1.28
0.0
-1.025
1.793
0.256
-0.512
-0.128
-1.409
-0.769
0.256
0.513
0.0
-0.256
0.256
0.513
-0.256
-0.256
-0.256
-0.256
0.513
-0.256
0.769
-0.769
0.982
1.068
0.0
-1.024
0.256
0.256
0.512
-1.299
2.578
1.279
0.256
-0.256
0.511
-0.511
0.0
-0.767
0.511
-0.256
-0.256
-0.768
0.0
0.768
0.0
0.0
-0.256
0.256
0.0
0.0
1.534
0.256
-0.511
0.0
0.0
0.256
-0.256
-0.767
0.0
0.0
-0.46
0.716
0.767
0.511
0.255
0.511
0.766
-0.511
-1.277
0.0
0.184
0.582
0.0
0.255
-0.511
0.255
-0.766
-0.256
-0.256
-0.256
-0.767
-0.256
0.0
-0.256
-0.512
0.768
0.256
0.0
0.256
-0.767
-0.512
-0.292
-0.988
-0.256
0.0
0.0
-0.213
-0.556
0.512
-2.051
1.026
0.513
-0.256
0.769
-0.256
1.281
0.0
-0.256
0.0
-0.256
-0.512
-1.025
0.513
0.512
0.512
-0.512
0.0
0.0
-0.769
0.0
-0.256
0.769
-0.256
0.256
0.256
2.304
0.0
-0.768
-0.768
0.0
-0.256
0.256
1.536
0.0
-0.768
0.768
2.556
-0.766
0.0
-0.767
1.789
-0.511
-1.278
1.789
-0.511
0.0
0.511
-0.511
-1.278
0.767
0.256
-0.256
0.766
0.255
-0.255
0.766
0.0
-0.255
0.0
-0.511
0.255
0.255
-0.041
-0.215
-0.255
-0.255
-0.255
0.511
0.0
-0.766
0.256
0.255
0.766
-0.511
-0.255
0.0
0.255
-0.511
0.0
0.255
-0.511
0.511
-0.153
0.664
0.255
0.0
0.0
-0.255
0.255
0.0
0.255
0.255
1.276
0.51
-0.51
-0.51
0.0
0.255
0.51
-1.531
0.0
1.276
0.255
0.51
0.0
0.255
-0.51
-0.255
0.184
-1.459
-0.255
0.51
0.51
0.0
0.255
1.53
0.51
-0.51
1.528
-0.764
0.255
-0.255
0.255
-0.255
-0.255
0.0
-0.51
-0.255
0.0
0.0
0.0
1.019
-0.51
0.0
1.274
0.255
0.0
0.0
-2.038
-0.51
0.255
0.0
0.0
0.255
0.0
0.765
-0.255
0.306
0.204
-0.764
0.255
0.255
-0.255
0.0
0.0
0.0
1.019
0.509
0.764
-0.764
0.0
-0.255
-0.509
-0.255
-0.51
-0.255
0.51
0.255
1.019
0.255
-0.255
-1.477
0.204
0.255
0.0
0.0
0.0
0.0
0.0
0.0
0.255
1.019
0.0
-0.255
-0.509
0.255
0.255
0.255
-1.019
0.0
1.782
-0.509
-1.273
-0.255
-1.529
0.0
1.122
0.662
-0.764
-0.51
-0.255
-0.214
0.214
0.255
0.255
0.0
-0.255
1.529
-0.509
-0.764
0.255
0.51
0.255
-0.764
-0.255
0.51
-1.274
0.255
0.51
0.0
0.51
0.0
-0.51
-1.02
-2.041
0.255
1.276
0.051
0.459
0.255
0.0
0.051
0.459
-0.255
0.51
0.255
0.255
-0.51
0.255
-0.51
-0.51
-1.02
0.255
-0.722
1.232
0.255
0.255
-0.765
-0.51
0.0
5.349
0.509
0.254
-0.254
-0.254
-0.509
-0.254
0.0
-0.509
0.509
0.0
0.254
-2.036
-1.019
0.51
-0.255
0.0
-0.255
-0.255
0.0
0.0
0.255
0.0
1.019
0.713
0.814
0.0
0.254
0.254
0.254
0.254
0.509
0.0
-0.254
0.0
0.0
-0.509
0.254
-0.254
-0.763
0.361
-0.107
0.509
0.0
-0.509
-0.254
0.0
0.254
0.254
0.254
-0.509
0.509
0.763
0.254
0.254
0.0
-0.254
0.508
0.254
1.016
0.508
0.508
0.254
0.507
-0.254
0.254
-1.015
-0.762
-0.508
-1.27
-0.763
-1.017
0.0
0.0
-0.254
-1.018
0.764
-0.204
0.458
0.254
1.234
-0.216
-0.727
-0.545
0.254
0.0
0.0
-0.254
-0.255
-1.783
0.764
0.0
0.0
0.255
-0.764
0.255
-0.255
-0.255
0.255
-0.51
-0.51
0.0
1.274
0.509
-0.255
0.0
-0.509
0.255
0.0
0.255
0.728
0.545
0.0
0.0
-0.509
0.255
0.763
-0.254
0.254
-0.254
0.254
-1.018
0.0
-0.764
0.255
0.0
-0.255
0.255
0.764
-0.764
0.509
-0.255
-0.255
0.0
0.509
0.509
0.509
0.254
0.254
1.779
-1.271
0.508
-0.254
-0.509
0.0
0.0
0.0
0.0
-0.763
-1.018
-0.509
-0.764
-0.51
-0.765
0.0
0.255
0.255
0.764
-0.51
0.0
0.0
0.0
0.255
0.255
0.0
0.0
0.0
-0.255
-1.784
1.02
-0.255
0.0
0.0
0.51
0.0
0.255
0.51
0.255
0.255
0.509
0.0
0.255
1.018
0.763
-0.254
0.0
0.0
-0.509
-0.254
-0.051
0.051
-0.254
0.0
0.0
0.254
0.0
0.0
-0.254
0.0
0.0
0.763
0.254
0.509
0.763
-0.254
-0.254
0.254
0.0
-0.254
0.0
0.254
0.762
0.254
0.508
-0.254
-0.508
-0.254
0.508
0.0
-0.762
0.254
0.0
0.0
0.0
0.254
-0.508
0.254
0.508
0.508
0.0
0.762
0.0
0.254
-1.016
-1.27
0.0
0.508
0.254
0.762
0.254
-0.508
0.0
-0.508
0.0
0.0
0.0
0.0
0.203
0.051
-0.508
0.254
-0.254
0.0
0.0
0.254
0.0
0.254
0.0
0.508
-0.203
0.203
-0.254
0.0
0.0
0.508
-0.254
0.0
0.508
0.0
0.0
0.254
0.0
-0.254
0.0
0.0
0.0
-0.508
-1.524
0.762
0.254
-0.254
0.051
-0.051
-0.508
0.254
0.0
-0.254
0.0
0.254
0.254
0.508
-0.762
0.0
-0.508
0.0
-1.271
-1.018
0.763
1.017
0.508
0.0
1.016
-0.762
0.254
0.0
0.0
-0.508
0.762
0.0
0.0
0.152
0.102
-1.016
0.0
-1.526
-0.509
0.0
0.051
0.967
0.254
0.0
0.763
0.762
0.0
0.0
0.254
0.254
0.0
-0.254
0.254
0.254
-0.762
1.016
0.508
0.508
0.761
0.0
1.014
0.507
0.507
0.253
0.76
0.506
0.759
1.517
-1.011
-0.506
-0.253
0.0
-0.506
0.253
-1.519
-1.013
0.76
-2.028
0.254
-1.522
0.254
0.761
-0.507
0.507
0.254
0.0
-0.254
0.0
0.183
0.071
0.254
0.761
1.773
0.759
0.0
0.253
-0.253
0.253
0.253
0.506
0.0
-0.253
0.035
-0.035
-0.455
-0.051
0.354
-0.607
-0.759
0.0
-2.027
0.76
-1.267
0.0
-3.046
0.762
1.523
1.521
-1.268
-0.507
0.0
-0.761
-1.016
0.508
-1.016
-1.525
-0.763
0.254
2.796
0.762
0.761
-0.761
-1.016
-0.254
-1.779
1.525
2.031
-1.015
0.0
0.254
0.254
0.761
-0.761
2.03
-1.268
-0.508
-0.762
-0.762
-0.254
-0.254
0.762
0.0
-0.508
0.0
1.524
2.283
-0.254
1.014
-0.253
0.101
0.912
-0.507
0.253
-0.253
-0.253
-0.507
0.0
-0.253
-0.254
-2.283
-1.524
0.0
-0.762
-0.254
1.525
0.508
1.777
-0.254
-1.777
-0.254
1.016
0.508
1.015
-0.254
0.0
-0.507
0.0
0.761
-1.269
-0.508
0.0
-0.254
0.254
0.254
0.761
-0.761
-0.254
-0.508
-0.508
0.762
-0.254
-0.254
0.0
0.254
-0.254
0.254
-0.254
0.254
-0.315
-1.464
0.508
1.27
0.254
0.508
0.0
-0.254
0.477
-0.477
-0.508
-0.203
-0.305
0.0
0.508
0.508
-0.254
0.0
0.0
-0.254
-0.254
0.0
0.254
-0.254
0.0
0.254
0.254
-0.203
0.163
-0.467
0.508
-1.27
-0.508
0.254
0.0
0.254
0.508
-0.254
0.254
0.0
-0.254
-0.508
-0.254
0.508
0.508
0.0
0.0
-0.508
-0.254
0.0
0.0
0.0
0.0
0.0
0.254
-0.508
0.254
-0.254
0.051
0.203
0.0
-0.254
0.254
-0.254
0.0
0.0
0.0
0.254
0.254
0.762
0.0
-0.508
-0.254
0.0
0.0
0.0
-0.508
0.0
0.0
0.0
0.254
-0.763
0.254
-0.254
0.763
0.0
-0.254
0.254
0.0
0.0
0.0
0.0
0.254
-0.508
0.254
-0.254
0.254
-0.203
-0.051
0.025
0.0
-0.025
0.025
0.229
0.0
-0.254
0.0
0.0
0.0
0.254
-0.254
0.0
0.0
0.0
-0.254
0.0
-0.254
-0.509
-0.509
0.254
0.0
-0.254
-0.254
-0.255
0.0
0.0
-0.509
0.255
0.0
-0.255
0.255
0.764
0.509
0.763
0.0
0.0
0.0
0.0
-0.254
0.0
0.254
0.254
-0.254
0.254
-0.254
1.017
-0.254
-0.763
0.254
-0.763
0.254
0.0
0.254
-0.254
-0.509
0.254
0.254
0.0
0.254
0.0
0.254
0.762
-0.508
-0.254
0.508
0.254
-0.254
0.254
0.254
0.0
0.0
0.0
0.254
-0.229
0.229
0.0
-0.762
-0.254
-0.254
-0.509
0.0
0.0
0.254
-0.254
1.271
0.254
0.0
0.102
0.152
-0.254
-0.254
1.524
0.508
0.254
-1.015
0.0
1.523
0.0
-0.254
-0.254
-0.254
1.269
-0.254
-0.254
0.0
0.254
0.0
-0.254
0.0
0.507
-0.254
0.507
0.0
-0.507
-1.015
-0.254
0.508
-0.508
-0.508
0.508
0.254
-0.762
1.015
0.507
-0.507
1.015
0.507
0.254
1.014
0.253
0.0
-1.014
-0.253
-0.254
0.254
1.52
1.266
1.518
1.011
-0.758
0.0
0.506
0.0
-0.506
0.0
0.253
0.506
1.556
0.212
-0.454
-0.051
0.505
0.505
0.252
0.0
1.261
0.252
0.0
0.0
1.26
-0.252
-1.26
0.0
1.512
1.007
0.252
0.252
-0.755
1.259
0.503
-0.252
0.0
0.0
0.252
-1.762
-0.504
-0.252
-0.252
0.252
0.756
0.504
0.0
-0.252
-1.007
1.259
-0.252
0.0
0.252
-2.267
0.0
0.0
3.274
-0.503
-0.503
0.252
0.252
-1.259
0.504
2.013
0.251
0.251
0.754
-1.005
-0.251
-0.755
-1.258
-1.763
-0.252
0.0
-1.765
-0.505
-0.757
0.0
0.0
-2.527
-1.518
0.025
0.784
-0.051
0.0
-0.304
0.304
1.517
6.812
3.773
0.0
2.51
9.506
10.694
6.927
11.075
2.451
4.159
3.418
-2.44
-5.136
3.915
-3.67
-1.103
-0.368
-4.664
1.229
-1.474
0.246
-2.706
-4.437
2.22
0.246
0.986
3.691
-0.984
-1.24
2.224
0.0
1.229
1.473
2.207
-2.944
-0.737
1.228
1.227
-0.245
-3.438
0.0
0.0
1.229
-1.229
4.909
0.0
1.225
1.224
-1.224
0.245
0.0
0.979
0.734
0.489
-1.468
-0.245
-1.225
4.16
1.222
-3.423
0.979
-1.958
0.979
2.201
-1.956
0.734
1.222
0.977
2.441
-0.976
2.682
0.244
-2.926
-2.442
0.0
2.198
0.244
0.976
-1.22
-0.732
2.196
-0.488
-0.732
-0.244
-0.244
-0.244
0.488
0.488
-0.244
-0.244
0.244
1.22
0.975
1.462
0.0
2.19
0.243
0.972
0.729
1.7
0.0
-0.485
-0.486
0.0
2.427
1.212
-1.212
0.0
4.601
-3.874
-2.183
0.267
0.218
-0.243
0.0
1.213
3.246
0.629
1.934
0.966
0.966
2.894
2.408
-0.722
3.127
-0.961
-3.129
1.926
1.924
-1.924
0.241
-1.203
-0.722
-1.653
0.689
-3.377
0.0
-2.9
1.692
-1.209
-2.178
-2.423
1.939
2.178
1.934
-0.242
-2.152
1.185
0.725
0.483
0.0
0.0
-0.242
-0.725
-1.209
-0.484
0.0
-1.21
-1.696
-0.727
-1.213
-0.728
1.456
-0.485
0.243
0.243
0.0
0.0
-0.243
0.728
1.212
-0.485
-1.203
-0.738
-0.485
0.0
1.213
-0.243
2.666
-0.727
0.969
0.726
1.452
0.725
0.967
-0.725
1.691
-0.242
-0.483
-2.66
-1.937
2.421
0.0
0.484
-0.242
0.242
0.242
1.552
2.072
-1.207
0.483
1.689
-0.965
0.483
-1.448
2.171
2.41
0.0
-1.204
0.482
0.241
0.241
1.204
0.0
-1.204
0.963
0.241
-1.204
-1.446
-1.929
0.724
0.964
-1.688
-0.454
0.695
0.241
1.447
-0.096
-0.579
-3.911
1.449
0.966
0.965
-1.206
0.241
0.483
0.0
0.241
-1.207
1.448
0.0
0.482
0.0
0.723
0.482
0.0
0.0
1.204
0.963
-2.167
-1.646
0.441
0.723
0.747
0.939
1.203
0.241
0.0
1.443
-1.443
-0.241
-0.241
-1.926
1.445
-0.481
0.481
-0.722
0.241
0.481
-2.409
-1.447
0.965
0.482
0.723
0.723
-0.241
0.241
0.722
0.207
0.274
0.241
0.0
-0.241
-0.722
0.0
0.481
0.0
0.481
-0.722
-0.482
-0.723
0.0
-0.229
2.155
-0.241
-1.204
-0.241
-0.723
-0.964
0.0
-0.965
0.965
-2.896
-0.483
1.449
0.241
-1.932
-0.725
-1.693
-2.421
1.937
1.452
-0.484
-1.694
1.694
-0.968
-1.211
1.211
-1.937
-1.94
-0.243
2.182
-1.455
0.485
0.485
0.485
-0.727
-1.213
1.213
-1.455
-0.243
-0.485
0.485
1.455
0.0
0.0
-0.242
0.485
0.727
-0.242
-0.97
-0.97
0.243
0.97
-0.485
-0.728
-0.728
-0.243
-0.728
-0.972
-0.972
2.187
0.728
0.728
0.97
-0.97
-0.728
0.0
-1.7
-1.215
-1.946
-0.487
2.433
0.972
-0.243
-1.945
-0.243
-1.217
-1.218
-0.244
-0.488
0.0
-3.417
0.244
0.0
-0.733
-1.467
-0.979
-2.694
0.98
2.203
-1.958
-0.49
0.0
0.245
0.98
-0.245
0.245
1.713
0.0
0.734
-0.734
-0.245
0.758
1.686
0.488
-0.244
0.733
0.0
0.0
-0.488
0.244
-0.244
0.244
0.0
1.22
1.463
0.487
-2.683
2.195
-1.707
0.488
0.244
0.975
1.706
0.244
0.0
-0.974
-0.487
0.731
0.244
-0.487
0.487
0.244
0.0
1.217
0.973
0.243
-0.73
-1.217
-0.487
0.0
-0.731
0.731
0.0
0.244
0.243
0.0
0.243
0.487
0.73
-0.487
0.973
0.0
0.0
0.0
0.729
0.486
0.243
-0.486
0.243
-0.243
-0.243
-0.243
-0.486
-2.19
0.487
0.73
-0.243
-0.243
0.0
-0.243
0.243
-0.487
-0.243
-0.244
-1.218
-0.244
-0.244
0.278
-1.497
-0.732
-0.732
0.0
0.732
0.488
0.0
-0.488
0.0
0.244
0.244
-0.244
0.0
0.0
-0.244
1.22
-0.244
-0.068
-0.664
-0.244
0.244
0.0
0.0
0.0
0.0
-0.244
-2.198
-0.489
-0.489
-0.245
0.489
0.0
0.733
-0.733
0.733
0.977
0.733
0.488
0.488
0.488
0.0
-0.244
0.244
0.244
0.731
-0.488
0.488
0.487
0.0
0.0
0.487
0.0
0.244
-0.244
0.0
0.244
-0.487
-0.244
0.487
0.244
-0.487
0.0
0.024
-0.756
-1.951
1.22
0.0
-0.732
-1.465
0.488
0.244
0.244
0.0
0.488
0.244
0.244
-0.488
0.0
0.244
0.0
0.0
-0.244
0.0
0.244
-0.244
-0.244
0.244
0.0
-0.488
0.488
-0.244
-0.244
0.244
-0.488
-0.244
0.244
0.0
0.0
-0.488
0.244
-0.488
-0.244
-0.489
0.0
0.0
0.0
0.0
0.244
-0.244
0.244
0.488
-0.488
-0.489
-2.445
-0.489
0.734
-0.245
0.245
1.467
1.466
0.488
0.0
0.0
0.732
-0.976
-0.733
-0.489
0.0
0.0
-0.244
0.0
0.244
0.0
0.489
0.0
-0.489
0.0
0.0
-0.244
0.0
-0.733
-0.245
0.0
-0.245
-0.734
0.734
0.489
-0.489
0.0
-0.489
-0.245
0.245
-0.489
-0.245
0.0
0.0
0.0
0.489
0.489
0.245
0.489
0.244
0.489
-0.244
-0.244
0.489
-0.244
0.244
-0.244
0.0
-0.489
0.733
1.954
-0.244
-0.244
-0.488
-0.489
-0.489
-0.244
0.733
0.0
0.244
-0.733
-0.489
-0.489
-0.734
-0.734
0.245
0.024
0.22
-0.734
0.734
-0.245
-0.489
0.0
-0.245
0.0
-0.245
-0.49
-0.245
0.0
-0.245
0.245
-0.245
-0.98
-0.981
-0.981
0.245
-0.245
1.717
0.49
0.245
0.735
0.49
0.979
0.034
-0.034
0.734
0.489
0.0
0.489
0.244
0.0
0.244
1.256
0.454
0.0
0.732
0.0
-0.244
0.0
0.244
0.244
0.0
0.0
-0.244
0.0
0.0
-0.244
0.488
0.0
0.0
0.0
0.0
0.0
0.0
0.0
-0.244
0.244
0.0
0.0
0.0
-0.244
0.244
-0.244
0.0
0.024
0.22
-0.305
-0.183
-0.244
0.244
0.244
0.183
-0.183
0.0
0.0
0.0
0.0
0.0
0.244
-0.244
0.244
-0.488
0.0
-0.488
0.244
-0.244
0.732
0.244
0.0
-2.442
-0.489
-1.467
-0.489
-0.49
-3.922
0.491
1.814
1.372
-0.245
0.49
0.734
-0.245
-2.449
2.449
1.712
0.0
-0.147
-0.587
0.0
-0.979
-0.49
0.0
0.0
0.734
-0.734
-0.245
1.224
0.0
0.245
-0.734
-0.245
-0.245
0.49
0.734
0.245
0.0
-0.489
-0.489
0.245
-0.489
0.245
0.0
0.489
0.245
0.245
-0.245
0.245
-0.489
1.223
0.489
-0.978
-0.245
0.245
0.0
-0.734
0.21
0.768
0.0
0.245
0.0
0.733
0.0
0.0
0.244
-0.147
0.391
-0.244
0.244
0.244
0.244
0.0
-0.733
-0.244
-0.244
0.244
0.244
0.244
0.733
-0.977
0.489
0.489
0.488
0.732
-0.244
0.488
-0.244
0.244
-1.221
-1.221
-0.244
0.489
0.0
0.0
0.244
-0.489
-0.733
-0.734
-0.489
-0.489
0.489
0.245
0.245
-0.245
-0.489
0.489
1.223
0.977
0.977
0.0
0.488
-0.244
-0.244
0.488
0.0
-0.122
-0.61
0.0
0.244
0.244
0.244
0.244
0.976
0.488
0.488
0.487
0.731
-0.244
0.0
-0.244
-0.731
-2.439
0.244
0.0
0.244
0.0
0.0
-0.244
-0.488
0.244
-2.198
1.466
-0.244
-0.733
-0.733
-0.244
-0.489
0.245
-0.489
0.0
-0.734
-0.734
-0.245
0.979
0.245
0.489
-0.245
0.245
0.245
0.245
0.489
0.978
0.0
0.391
0.83
0.557
-1.045
0.244
-0.21
0.21
-0.244
0.0
-0.244
-0.733
0.244
0.0
-0.244
0.0
-0.948
1.437
0.489
-0.489
-1.466
-1.223
-0.186
0.675
0.489
-0.734
0.0
0.0
0.734
-0.489
-0.734
-0.245
0.489
-0.245
-0.245
0.0
0.0
0.0
-0.245
-0.735
0.49
-0.49
0.245
0.734
0.0
-0.245
0.0
0.245
0.245
-0.245
0.0
-0.49
0.49
-0.245
-0.294
-0.196
-0.49
0.735
-0.735
-0.245
0.0
-0.245
-0.98
0.735
0.49
-0.98
0.735
-1.225
0.245
-0.736
0.245
0.0
0.735
0.365
-0.365
0.735
-0.49
0.49
0.0
0.245
0.245
0.0
-0.245
0.0
0.0
-0.245
0.0
0.245
0.0
0.0
0.245
-0.245
0.0
-0.245
0.0
0.245
-0.49
0.0
0.245
0.0
0.0
0.245
-0.49
-0.245
0.245
-0.49
0.245
0.0
0.049
-0.049
0.0
0.0
0.0
0.245
-0.245
-0.245
0.245
-0.245
0.245
0.0
0.0
-0.735
0.245
-0.245
0.49
0.0
-0.245
-0.466
-0.76
0.245
-0.736
-0.491
0.245
-0.491
-0.246
0.491
-1.473
0.0
0.0
0.246
0.982
-0.491
0.0
-1.474
0.491
0.034
-0.28
0.246
0.737
0.0
0.737
-1.474
0.049
0.197
0.0
-0.246
0.983
-0.246
0.246
-0.491
0.246
0.491
0.491
0.491
-0.491
0.491
0.0
-0.245
0.491
0.0
0.0
0.245
-0.491
0.245
-0.491
0.245
0.0
0.245
0.0
-0.245
0.245
0.491
0.981
-0.49
0.0
0.245
-0.49
-0.422
-0.559
0.736
0.0
0.49
-0.49
0.245
0.49
0.245
1.225
0.0
0.0
0.245
0.0
-0.245
0.0
0.245
-0.98
0.0
0.49
0.203
-0.203
0.49
0.0
-0.98
-0.49
-0.245
0.0
0.245
0.279
0.456
-0.245
-0.49
0.245
-0.245
0.98
-0.49
1.47
1.713
0.734
-0.489
0.245
0.733
0.489
-0.244
1.222
0.0
0.0
0.0
0.0
0.244
0.732
0.244
0.0
0.0
0.0
-0.732
-0.488
-0.244
0.0
0.977
-0.488
-0.244
0.0
-0.244
0.0
-0.244
-0.489
-0.244
0.733
0.244
0.244
0.244
0.0
0.0
-0.244
0.0
0.244
-0.244
-0.244
0.244
0.0
0.0
0.244
-0.244
-0.489
-1.222
0.0
-0.734
1.711
0.733
-0.489
0.0
-0.42
-0.313
0.0
0.244
0.0
0.0
0.279
-0.034
0.0
0.489
0.0
0.244
0.0
0.244
-0.488
-0.244
0.489
-0.733
0.0
0.489
0.0
0.0
0.733
-0.244
-0.244
0.0
-0.635
-0.586
0.0
0.0
0.0
-0.244
-0.244
0.244
0.0
-0.244
0.489
-0.279
-0.21
0.0
0.0
0.244
-0.196
-0.049
0.0
0.0
0.489
-0.244
0.0
0.244
0.244
-0.244
0.244
0.0
-0.489
0.0
-0.489
0.244
0.244
0.244
0.0
0.0
0.244
0.733
-0.733
-0.244
-0.244
-0.489
0.0
0.244
-0.734
0.0
-0.245
0.0
0.0
0.0
-0.979
0.0
0.0
-1.224
0.245
-1.225
0.245
0.0
-0.49
0.245
0.0
0.0
0.0
0.49
-0.245
0.735
0.0
-0.735
-0.49
0.0
0.98
0.245
0.49
0.0
-0.245
0.735
-0.245
0.0
-0.245
-0.49
-0.49
-0.49
0.0
0.0
0.0
0.0
0.245
0.98
-0.245
0.0
-0.49
0.0
0.0
0.0
0.0
0.0
-0.49
0.49
-0.49
0.0
0.49
0.49
0.0
0.245
0.979
0.245
0.489
-0.489
-0.245
-0.245
-0.735
0.49
0.0
0.0
0.0
0.0
0.245
0.734
-0.034
0.279
-0.245
-0.245
0.0
0.245
-0.489
-0.245
-0.49
-0.245
0.245
-0.49
0.245
0.0
-0.245
0.0
0.979
-0.245
0.49
0.245
0.0
0.0
-0.245
-0.245
-0.735
0.0
0.49
-0.245
-0.245
-0.49
0.0
0.245
0.0
0.0
0.0
-0.245
0.0
0.0
0.0
-0.314
-0.323
0.392
0.245
0.245
0.0
0.0
0.0
0.245
0.0
-0.245
-0.245
0.735
0.49
0.0
-0.245
0.49
-0.49
-0.245
0.49
-0.245
-0.49
0.0
0.049
-1.029
-0.49
0.245
-0.245
0.245
-0.735
0.0
1.225
0.0
0.49
0.49
-0.245
0.245
-0.245
0.0
-0.211
0.211
0.0
0.245
0.49
0.0
0.245
0.245
0.0
0.245
0.0
0.245
0.734
0.0
-0.245
0.245
0.245
-0.487
0.242
-0.245
-0.245
0.0
0.0
0.245
0.245
0.489
0.244
0.0
0.977
0.977
0.488
0.0
0.244
-0.244
-0.244
0.0
0.0
0.244
0.0
-0.244
-1.221
0.0
-0.44
-0.049
-0.244
0.0
0.244
0.0
-0.244
0.489
-0.489
0.244
-1.222
0.245
0.489
0.0
-1.712
-0.489
0.979
-0.245
-0.245
0.0
0.245
0.734
-0.489
0.489
0.733
0.0
-0.244
0.0
-1.467
-0.245
-0.489
-0.245
1.224
-0.734
-0.245
0.245
0.245
0.0
0.245
0.245
-0.245
0.0
0.0
0.0
-0.245
0.245
0.0
0.245
-1.224
-0.98
-0.49
0.245
0.0
0.245
0.245
-0.245
0.0
0.0
0.245
0.0
0.49
0.539
-0.539
0.245
0.0
-0.49
0.0
-0.49
2.448
1.223
0.244
0.244
0.244
-0.244
-1.467
-0.734
-1.714
1.224
0.122
-0.612
-0.49
0.979
0.734
0.734
-1.223
0.245
-0.245
0.0
-0.245
-0.49
-1.47
-0.245
1.959
0.0
0.0
0.122
1.346
-0.489
1.223
0.0
1.134
-0.645
-0.489
0.244
0.244
0.977
0.244
-1.222
-0.244
0.489
-0.244
0.0
-0.733
1.222
-0.733
-0.244
0.244
0.733
-0.489
-0.244
0.0
-0.244
0.0
0.489
-0.489
-0.244
0.0
-0.245
0.245
0.0
0.0
0.244
-0.244
0.0
0.244
-0.699
0.455
0.0
0.0
0.244
-0.244
-0.245
-0.196
0.44
-0.245
0.733
-0.244
0.489
0.244
-1.222
0.489
0.406
-0.161
-0.244
-0.244
-0.245
-0.245
0.245
0.0
-0.245
0.0
-0.245
-0.979
0.979
0.245
-0.245
0.245
-0.734
0.245
-0.734
0.734
0.489
0.245
0.0
0.245
0.244
0.0
0.0
0.489
0.0
0.0
0.0
0.0
-0.244
0.0
0.0
0.0
-0.244
0.244
0.244
0.21
0.034
-0.244
0.0
-0.244
-0.244
0.0
0.489
-0.489
0.0
-0.244
0.244
-0.244
0.489
0.0
0.244
0.0
0.0
0.0
-0.244
-0.244
0.244
0.244
-0.244
0.122
-0.122
0.0
0.0
0.098
-0.587
0.489
-0.244
-0.244
0.244
0.489
-0.489
0.0
0.244
0.489
-0.244
-0.147
0.147
0.244
0.489
0.0
0.244
-0.489
-0.489
0.0
0.244
0.244
0.244
-0.733
0.244
0.244
0.733
0.488
-0.244
0.0
0.0
0.244
-0.122
-0.122
0.244
0.0
0.0
0.244
0.244
-0.244
0.0
0.244
0.244
0.244
2.195
-0.244
0.975
0.487
1.217
0.0
-0.73
-1.461
0.244
-0.487
-0.122
-0.122
0.244
0.0
0.487
-0.487
-0.487
-0.244
-1.463
0.244
-0.488
0.488
-0.488
0.244
-0.244
0.0
0.0
0.0
-0.244
-1.465
0.489
0.733
0.488
0.244
-0.122
-0.366
-0.244
0.0
0.244
0.488
0.0
0.488
-0.488
0.0
0.244
0.0
0.0
0.0
0.0
0.244
0.0
0.0
-0.244
0.0
0.0
-0.244
0.0
-0.244
0.0
0.244
0.244
-0.244
0.0
0.0
0.0
0.0
0.0
0.0
0.0
0.0
0.244
0.488
0.0
0.0
-0.244
0.0
-0.049
-0.439
0.0
0.0
1.22
-0.244
0.244
0.0
0.0
-0.488
0.488
-0.244
0.0
0.0
0.244
0.244
-0.732
-0.732
0.488
-0.244
1.463
-0.731
-1.22
0.976
-0.698
-0.278
0.0
0.244
0.488
0.488
-0.21
-0.278
-0.488
-0.244
0.0
0.0
-0.244
0.488
0.244
-0.21
-0.278
0.488
0.0
0.0
0.0
-0.488
0.244
0.0
0.0
0.0
0.0
0.244
0.0
-0.244
0.244
-0.244
0.0
0.0
0.0
0.0
-0.488
-1.221
0.244
-0.733
-0.244
-0.978
0.733
-0.733
-1.712
-1.224
0.245
-0.98
-0.245
-1.962
-0.245
-0.491
0.736
0.491
0.736
1.225
-0.49
1.372
-0.147
-0.735
-0.245
-0.49
-0.49
0.49
0.245
-0.981
0.735
0.49
0.98
0.0
0.979
-0.734
-0.245
1.224
0.489
-0.979
-1.714
0.98
0.0
-0.98
0.735
-0.735
-0.49
0.49
-0.245
1.225
-0.98
-1.226
-0.49
0.0
0.49
1.471
-0.49
-0.981
-0.49
-3.929
-0.246
1.475
-0.983
0.492
-0.246
-0.246
-1.229
0.246
-0.246
-2.954
-0.739
-0.493
0.493
-1.233
0.986
-2.467
-0.741
-0.494
-1.483
1.236
1.482
-0.672
0.672
1.974
0.0
1.972
2.216
1.721
-1.475
-1.969
2.953
0.0
0.983
0.295
1.179
-1.719
0.688
-0.442
-0.737
0.492
1.719
-0.737
0.491
-0.737
0.982
0.0
-0.982
-0.246
1.228
-0.737
0.187
-0.432
0.491
-0.983
-0.246
-0.246
1.228
-1.228
0.246
0.737
0.491
-0.983
-0.246
0.0
-0.246
0.0
0.0
0.983
-0.246
-0.246
0.246
0.491
0.0
-0.491
-0.491
0.737
-0.737
-0.246
0.246
0.491
-0.246
0.983
-0.246
-0.983
0.491
0.491
-0.983
0.491
-0.246
0.246
0.246
0.246
-0.246
0.0
0.0
-0.246
-0.246
-0.246
-0.246
0.246
-0.246
0.491
-0.246
0.491
0.982
-1.228
-0.246
0.0
-0.246
0.246
-0.246
0.044
0.202
-0.246
0.246
0.491
0.0
-0.246
-0.491
-0.737
-1.722
0.492
-0.492
-0.739
-0.493
1.969
-0.738
0.0
1.23
0.0
0.034
-0.034
0.0
-0.246
0.246
0.738
0.492
0.491
0.0
0.491
0.246
-0.491
0.246
0.0
0.0
-0.491
0.491
-0.246
0.0
-0.246
-0.491
0.295
-0.295
0.246
0.246
0.0
-0.737
0.0
0.246
0.0
0.491
-0.491
0.246
-0.492
0.0
0.0
0.0
0.0
0.246
-0.246
0.0
-0.246
-0.246
0.246
0.246
-0.246
0.492
0.0
-0.246
0.737
-0.246
0.0
-0.246
0.0
-0.246
0.0
0.246
-0.492
-0.246
0.246
0.246
-0.246
0.0
0.0
0.246
0.0
-0.246
0.492
0.246
0.737
-0.314
-0.423
0.246
0.0
-0.491
0.246
0.246
-0.737
0.492
-0.492
0.295
-0.049
-0.983
0.738
0.0
-0.492
0.492
-0.738
0.246
0.492
-0.492
-0.246
0.0
0.492
0.0
0.492
0.0
-0.246
0.246
0.0
-0.246
-0.246
0.737
1.474
-0.982
-0.491
-0.246
0.491
0.246
0.491
0.982
-0.491
0.0
0.0
0.246
-0.737
-1.228
0.983
0.246
-0.737
0.0
0.246
0.491
-0.246
0.0
-0.491
0.0
-0.246
0.491
0.246
0.491
-0.737
-0.491
0.246
0.491
0.246
0.0
0.737
0.491
0.0
4.657
0.489
4.643
-0.244
0.244
2.926
2.921
-0.973
-2.191
-3.17
0.488
-1.709
-1.222
0.244
1.466
-0.244
1.221
0.732
-0.488
0.0
1.463
1.949
0.974
-0.487
0.73
0.0
0.0
0.0
-0.487
-0.487
0.243
-0.243
-0.244
0.0
0.487
1.46
0.0
0.0
0.486
0.0
-0.243
0.243
-0.243
-0.973
0.0
-0.487
0.243
0.243
-0.243
0.243
-0.243
0.0
0.0
-0.243
-0.243
0.243
-0.487
0.487
-0.243
0.0
0.0
0.243
-0.73
0.487
-0.487
0.209
-0.209
0.0
0.0
0.0
0.244
-0.244
0.244
0.243
0.73
0.243
-0.487
0.243
0.0
-0.243
-0.243
0.0
-0.974
0.0
-0.731
-2.682
-0.244
-0.732
-0.244
0.244
-0.733
0.244
0.488
0.976
-1.954
-0.684
0.196
-0.489
-0.978
-0.245
-0.489
0.245
0.245
0.734
2.199
-0.244
-0.733
0.244
0.244
0.0
-0.244
-0.489
-0.489
0.489
0.489
-0.489
-0.489
-4.651
1.47
2.203
2.2
0.244
0.0
1.221
-0.244
-0.977
-0.489
0.733
0.488
0.732
1.707
-1.707
0.976
-2.197
-0.977
-3.669
1.469
0.978
-0.245
0.978
-0.244
-0.734
0.978
-0.978
-0.734
0.0
-0.489
-1.224
-0.49
-0.343
-0.147
0.245
-1.226
0.735
1.225
0.735
-0.735
0.0
0.0
0.0
0.0
-1.225
0.0
-0.245
-0.49
0.0
-0.736
0.491
0.245
0.735
0.0
0.0
-0.245
-0.245
0.0
-0.245
0.0
-0.245
-0.245
-0.245
-0.245
-0.491
0.245
0.245
0.245
0.981
-0.49
0.245
0.0
-0.981
-0.736
0.245
-0.491
-0.737
-0.983
0.0
0.0
-0.492
0.0
-0.738
-0.246
-1.476
1.968
-0.492
0.246
0.049
0.197
0.0
-0.492
0.0
0.0
0.0
0.492
0.0
0.492
0.246
-0.737
0.246
0.246
0.983
0.0
-0.246
-0.246
-0.492
0.492
0.246
0.246
-0.246
-0.491
-0.246
-0.984
-0.246
0.0
1.229
-0.703
-1.018
0.246
0.246
0.0
0.492
0.738
0.0
-0.984
-0.246
-0.246
0.246
0.0
-0.738
0.246
0.0
0.984
-0.492
0.0
-0.738
-0.492
0.492
-0.246
0.0
-0.246
0.246
-0.492
0.0
1.477
-0.246
-0.738
-0.246
0.0
-0.197
0.197
-0.246
0.738
0.246
0.0
-0.246
0.0
0.246
0.492
0.0
0.0
0.246
-0.197
0.689
0.0
2.457
-0.737
-1.229
0.246
-0.246
-0.246
-0.492
0.246
-0.246
-0.246
0.0
0.246
0.0
0.0
-0.246
0.0
-0.246
-0.246
-0.246
-0.492
0.0
0.246
0.246
-0.246
0.0
0.0
0.0
0.0
0.738
0.246
-0.246
-0.246
0.738
-0.492
0.0
0.0
-0.246
-0.246
0.246
0.492
0.0
0.0
0.492
1.229
0.0
0.0
-0.246
0.491
0.0
0.0
-0.983
0.0
-0.492
0.246
0.0
0.246
0.492
0.0
-0.737
-0.246
0.0
0.0
0.0
-0.246
-0.246
0.492
0.0
0.0
-0.246
0.246
-0.738
-0.984
-0.246
0.246
0.0
-0.246
0.246
-0.246
0.0
-0.739
-0.246
0.246
0.492
-0.492
0.246
0.246
-0.246
-0.246
0.0
0.492
-0.246
0.492
0.246
0.0
0.0
0.246
-0.985
0.492
0.0
0.246
0.246
0.492
0.492
-0.246
0.492
-0.492
-0.738
0.0
-0.246
0.246
-0.148
-0.098
0.246
0.0
0.0
0.0
0.492
-0.246
-0.246
0.246
-0.984
0.0
0.0
0.246
0.0
1.23
0.492
-0.492
0.0
0.738
0.0
2.702
-0.491
0.246
0.246
-0.982
1.228
-0.737
0.0
-1.228
0.491
0.982
-0.737
-0.737
0.0
0.983
0.246
0.737
0.491
0.245
0.245
0.0
0.491
-0.245
0.0
0.245
-0.245
0.736
0.0
0.0
0.245
-0.736
-0.491
-0.245
0.491
-0.245
0.736
-0.981
0.491
-0.736
0.245
0.736
1.716
0.245
0.0
0.0
-1.47
-0.245
0.245
-0.245
-1.226
0.245
0.981
-0.49
0.0
0.0
-0.981
0.28
0.211
-0.245
-0.245
0.0
0.245
-1.964
0.246
-0.246
0.491
1.473
-1.227
0.982
-0.491
0.491
0.0
0.0
-0.491
0.0
-1.474
-0.737
-1.229
0.984
-1.968
2.214
0.246
0.983
0.246
0.982
-0.737
-0.491
-0.491
0.246
0.0
0.0
-0.246
-9.609
1.482
1.727
-0.247
0.247
-3.209
0.0
-2.225
0.0
0.0
0.495
0.742
1.483
-0.247
-0.988
0.741
-0.494
-0.989
0.495
0.593
-0.099
-0.494
-0.495
0.247
0.494
0.494
0.247
0.0
0.741
1.975
-0.987
-0.247
0.0
0.0
1.234
-2.469
1.728
1.973
0.246
0.739
0.739
2.953
1.72
1.149
3.266
2.692
-2.692
-1.47
-0.981
-3.438
0.0
-1.968
3.687
0.491
1.472
-1.718
0.0
-1.72
-0.737
-0.738
0.492
0.0
-1.968
-0.492
0.985
0.492
0.738
2.212
3.19
0.49
-2.453
-1.228
-1.966
0.0
-0.492
-0.246
0.246
-0.197
-0.049
0.0
0.0
-1.969
-1.725
0.739
0.739
0.739
-1.232
0.985
0.0
0.246
1.477
0.492
-0.246
-1.23
-0.246
0.0
1.968
0.492
0.0
-0.246
-0.738
-0.492
-0.492
-0.985
0.177
-0.67
-1.232
0.739
0.0
0.985
-0.985
-0.739
0.739
0.493
-0.246
-0.246
0.493
0.493
-1.232
0.493
0.985
0.985
0.0
-0.738
0.246
0.984
2.458
-0.491
0.737
0.737
1.227
-0.736
-0.245
0.491
0.491
0.0
0.0
-0.491
-0.245
0.28
0.947
-0.245
0.0
0.0
-1.227
-1.228
0.491
0.491
-0.246
-0.246
0.0
-0.246
-0.246
-0.983
1.965
-0.737
0.491
0.0
-0.246
-0.246
2.209
-0.736
0.981
0.981
-0.736
-0.736
-0.491
0.0
0.0
0.0
0.245
-0.245
0.736
-0.736
0.245
0.0
0.491
0.491
0.981
1.715
-2.205
0.0
-0.245
-1.472
-0.245
0.0
-0.245
0.0
0.982
-0.491
-0.245
-0.491
1.718
0.49
-1.226
-0.982
0.736
-0.491
0.245
0.245
-0.736
-0.737
0.737
0.736
-0.491
0.245
-0.245
0.245
0.0
0.245
1.472
-1.226
-0.491
0.491
0.0
0.736
-1.227
0.245
-0.245
-0.245
1.227
-0.982
0.245
0.0
0.981
1.716
-0.49
-0.245
-0.245
-0.736
0.736
0.49
0.0
-0.49
-0.245
-0.245
0.245
0.245
0.0
0.245
0.0
0.0
-0.736
-0.981
0.736
0.736
-0.49
0.49
-0.245
0.245
0.245
0.735
0.0
0.0
0.245
0.0
0.49
-0.245
0.0
0.245
0.0
-0.49
-0.245
0.245
-0.245
0.0
0.0
0.0
0.49
-0.98
0.0
0.245
0.0
-0.49
-0.49
-0.245
-0.245
-0.245
0.245
-0.245
0.245
-0.245
0.0
0.0
-1.964
0.491
-0.246
0.246
-0.491
-0.491
0.246
0.246
-0.737
0.491
0.0
0.737
-0.069
-0.914
0.0
0.491
0.0
0.0
-0.246
0.491
-1.474
-0.492
0.246
-0.738
-0.492
0.0
0.984
1.474
2.455
-1.472
0.0
0.0
0.098
0.393
-0.491
-0.491
-0.491
-1.229
0.492
-0.246
1.474
0.737
-1.228
0.982
0.491
-0.245
0.0
0.491
0.0
0.491
2.206
-0.49
1.47
-0.98
0.49
-0.735
0.0
1.225
0.245
0.245
0.245
0.245
0.489
0.0
0.245
0.245
-1.468
0.734
0.734
-1.223
0.245
-0.245
0.176
0.069
0.0
0.245
-0.245
0.0
-0.979
-0.49
0.0
0.0
-0.98
0.0
0.0
-0.981
-0.49
-0.491
0.0
0.981
-0.245
0.245
0.49
-0.736
0.0
0.245
0.735
0.0
-0.245
-0.245
0.245
-0.981
-1.227
0.736
0.0
0.245
-0.982
0.594
0.633
-0.245
0.491
-0.245
-0.981
0.491
-0.245
0.491
-0.736
-0.638
0.393
0.491
-0.982
-0.491
-2.212
0.492
-1.722
-0.492
3.443
-1.475
0.983
-0.983
0.737
-0.246
0.737
-0.246
-0.492
0.0
-0.492
0.0
0.246
1.229
0.246
-2.704
2.213
-0.491
0.737
-0.246
-0.246
-0.492
-0.738
-0.246
-0.984
1.968
-0.669
-1.053
-0.738
0.984
0.738
0.246
-0.246
0.0
-0.738
0.984
-0.738
-0.492
-0.492
0.984
-1.23
-0.492
1.231
-0.984
0.246
-1.478
-0.493
-0.739
-0.986
-0.493
0.987
-0.493
-1.234
-0.988
-0.247
1.482
0.0
0.74
-0.987
0.0
-0.247
0.494
0.0
0.494
0.0
0.74
0.986
-0.247
-0.986
0.493
0.493
-0.247
0.247
-0.74
0.247
0.493
-0.247
0.247
-0.247
-0.987
0.247
-0.247
-0.494
-0.494
-0.494
-0.247
0.0
-0.247
1.728
-1.975
1.975
0.987
-0.247
0.0
0.74
0.739
0.0
1.232
0.0
0.0
0.246
0.0
-1.724
-2.22
0.247
-1.234
2.468
-0.74
-0.247
-0.247
-2.222
1.235
-0.247
0.494
0.74
0.0
0.247
-0.74
-0.494
0.741
0.0
0.247
0.74
-0.424
0.424
-0.493
0.74
-0.247
-0.987
-0.247
0.987
0.493
-0.247
-0.493
0.74
-0.247
-0.74
0.247
0.493
0.986
-0.493
0.493
0.0
-0.74
0.493
-0.74
-0.987
-0.247
0.494
1.48
-0.493
2.218
-1.232
-0.246
0.0
0.246
0.739
0.739
-0.246
0.148
0.345
0.246
0.0
0.246
0.0
-0.739
0.246
0.0
-0.246
-0.246
0.0
-0.493
0.0
0.246
-0.986
0.739
0.0
1.478
0.738
0.492
-0.492
0.492
-0.492
0.492
0.0
0.984
0.246
-0.984
-0.246
0.0
0.0
-0.738
0.246
0.246
-0.246
0.246
0.0
-0.738
0.0
0.246
0.0
-0.492
-0.985
1.723
-0.492
0.246
-0.492
0.0
0.492
0.0
-0.492
0.492
0.0
-0.246
0.0
0.492
-0.246
0.0
0.246
0.0
0.0
0.0
0.492
0.738
0.492
0.0
0.737
0.983
1.473
-0.736
0.491
0.0
0.0
0.736
0.49
-0.49
-0.245
-0.245
-0.736
-1.473
0.491
0.0
0.246
0.246
0.246
0.245
-0.245
0.0
0.736
-0.245
0.491
-0.736
-0.245
0.245
-0.982
-0.737
-0.246
0.983
-0.246
0.246
-0.737
0.0
-0.246
0.246
0.246
0.0
-0.737
0.491
0.246
0.246
-0.246
0.0
0.737
-0.491
-0.491
-1.229
0.492
1.474
-0.246
0.0
-1.229
0.246
-0.737
0.983
-0.737
-1.968
0.0
0.738
0.335
1.141
0.0
0.0
0.246
0.246
-0.492
-0.211
-0.034
0.0
-0.492
0.246
0.0
-0.246
0.246
0.492
-0.492
0.0
0.492
0.246
-1.721
0.492
-1.23
-0.246
0.492
-0.738
0.738
-0.492
0.246
-0.246
0.984
0.984
-0.984
-0.246
-0.246
-1.231
0.0
0.0
0.246
-0.246
0.739
0.246
-0.492
1.231
0.0
0.492
-0.738
0.246
0.0
0.246
0.0
2.458
-1.229
0.492
3.192
3.186
-1.225
-0.735
-0.49
1.96
1.713
-0.979
-0.735
0.245
0.979
-0.734
2.446
-0.734
-0.147
-1.566
0.49
-0.49
0.49
0.279
1.922
0.0
0.244
0.489
0.489
0.0
0.0
-0.977
1.222
-0.489
0.489
-0.244
0.244
-0.977
0.244
1.465
0.244
-0.977
0.0
1.221
3.657
0.974
-1.217
-2.681
-1.464
0.488
-0.977
0.733
0.488
0.488
-0.732
-1.221
-0.489
0.0
0.244
0.244
-0.977
-2.446
-1.224
-0.49
-0.735
3.428
0.978
-2.936
-1.47
3.673
-4.653
4.164
-0.245
-0.489
-0.49
1.224
1.589
0.122
-1.467
0.734
0.244
0.489
0.244
0.0
2.198
-2.687
-0.733
-0.978
0.978
0.733
0.244
1.954
-1.221
0.489
-0.733
1.221
0.732
1.22
-2.44
2.928
0.975
-1.219
0.244
0.244
-0.488
-0.732
2.438
-1.462
0.488
-0.083
-0.161
-0.244
1.706
0.731
-0.974
0.487
0.0
0.974
0.487
-0.243
-0.487
1.217
0.0
-0.243
1.459
0.486
1.215
1.35
4.71
-0.726
0.726
1.693
-1.693
1.209
-0.726
-0.968
-0.726
0.726
0.726
0.242
0.242
1.451
0.483
-0.483
2.174
0.724
-0.483
0.241
-0.483
0.241
-2.657
-0.967
-0.968
-0.484
0.242
0.242
-0.726
0.0
0.484
0.097
-0.097
0.0
0.0
0.242
0.726
0.484
-0.242
0.242
-0.387
0.629
-0.242
-1.451
-1.695
-0.727
0.727
-0.485
-0.242
-1.697
-1.699
2.912
0.0
2.422
0.484
-1.695
0.969
1.21
-1.937
-0.484
-0.485
0.485
1.211
-0.726
0.0
0.0
0.242
-0.969
0.969
-0.727
-0.727
1.212
-0.242
-1.454
-0.485
0.727
-0.485
-0.243
-0.97
-0.485
-0.728
0.486
0.485
0.243
0.0
0.0
0.243
0.243
0.243
-0.728
-0.728
-0.486
0.0
0.0
0.728
-0.243
-1.7
0.243
-0.972
0.486
0.243
0.486
0.729
0.486
-0.243
0.486
-0.486
0.486
-0.486
-0.486
-0.972
-0.972
-0.973
0.973
-1.216
0.487
0.486
1.458
-0.486
-0.486
-0.243
0.486
0.729
2.428
-1.942
0.486
2.184
0.243
0.727
-0.97
0.727
0.727
0.485
-1.454
-0.728
-0.485
0.485
0.728
0.485
-0.727
-0.243
-0.243
0.485
0.242
0.485
1.212
0.242
-0.484
-0.485
0.485
-0.339
0.339
-0.242
0.0
0.0
0.0
0.048
-0.048
-1.212
0.0
0.0
0.485
0.969
0.0
0.0
0.484
0.242
2.178
1.209
0.0
-0.483
-1.451
-0.242
-1.21
0.242
-0.484
-0.969
-1.212
0.485
0.485
0.485
-3.881
0.486
-0.486
0.486
0.243
-0.728
2.427
2.181
-1.211
0.242
0.0
0.0
-0.97
0.727
0.0
-0.761
-0.209
-0.243
1.496
0.686
0.726
0.484
0.242
0.0
0.242
0.0
0.0
-0.242
0.242
0.726
0.0
-1.452
0.242
0.0
-0.726
0.242
-0.242
0.0
0.174
0.068
-0.484
0.484
-0.242
-0.242
0.0
0.726
0.726
0.0
0.968
-1.21
1.693
0.0
0.0
-0.242
-1.209
0.242
0.242
0.242
-0.726
0.242
0.484
0.242
2.175
-0.242
-0.483
0.242
0.0
0.483
0.966
0.724
0.0
-0.241
0.241
-0.241
0.0
-0.483
-0.724
-0.483
0.725
-0.483
0.0
1.207
0.724
-0.241
0.724
0.0
-0.724
-0.241
-0.241
-1.449
0.0
-0.483
0.483
-0.483
0.048
-0.007
-0.283
0.0
0.0
0.0
0.242
-0.483
0.483
0.0
0.0
0.242
-0.483
0.483
0.0
0.966
-0.483
0.242
-1.933
-0.484
-1.452
0.242
3.143
0.0
0.725
2.413
-2.413
0.241
0.241
-1.207
0.966
-0.966
1.931
-0.241
-0.483
0.483
0.724
-1.207
0.483
0.241
-1.207
0.966
1.206
-0.241
0.241
0.241
-3.379
1.208
0.965
-0.965
0.483
0.241
0.724
0.482
-0.241
-0.724
-0.241
-1.207
0.241
0.0
0.724
0.0
-0.483
-0.724
0.966
0.0
0.0
-0.241
0.241
0.241
-1.449
-0.242
-1.45
0.242
0.483
0.483
-0.483
0.967
0.483
0.483
0.241
-0.724
0.966
0.241
-0.966
0.483
-0.724
0.0
-0.483
0.725
-1.208
0.242
-0.967
-1.209
-0.726
-1.21
-0.242
0.969
0.726
0.968
0.242
0.484
0.483
-0.242
-0.242
0.242
0.483
-0.483
0.242
0.0
-0.242
0.242
0.0
0.0
0.0
0.0
0.242
0.966
2.413
0.0
-0.482
-0.724
-1.449
1.449
0.965
-1.689
0.483
0.483
0.483
0.724
-0.482
-0.482
0.724
-0.724
-0.241
0.724
0.0
0.482
-0.241
-0.482
-0.241
0.0
0.0
-0.483
0.724
0.241
1.447
-0.723
0.482
-0.241
0.482
0.0
-0.241
-1.688
-0.241
-0.241
-0.966
1.207
0.483
0.482
-0.482
-0.724
-0.966
0.483
0.0
-0.724
-0.966
-0.725
-0.193
0.435
1.208
0.242
1.207
-0.241
-0.483
0.483
0.0
-1.449
-0.967
-0.967
0.967
1.208
0.966
0.241
-0.676
0.435
-1.449
0.483
0.483
0.241
-1.933
0.0
0.725
1.208
0.0
0.241
-0.483
-0.725
-0.242
-0.242
0.483
0.242
-0.966
0.725
-0.483
0.483
0.242
0.0
1.931
0.482
0.241
0.0
-0.482
0.0
0.241
0.723
-0.723
-1.931
-0.241
0.724
0.483
-1.449
-1.208
0.242
0.0
0.0
-0.483
0.483
0.242
-0.242
0.242
-0.242
-0.483
-0.484
0.242
0.242
0.967
-0.483
0.362
-0.604
-0.483
-1.209
-0.484
0.242
-0.242
0.726
-0.242
-0.242
-0.242
0.242
-0.242
-0.242
1.21
-0.242
-0.242
-0.484
0.242
0.0
0.242
-0.484
-0.484
0.0
0.242
0.726
-0.484
-0.484
-1.211
-0.485
-0.242
-0.242
0.485
-0.485
-0.242
0.0
-0.242
0.0
-0.485
-0.97
-0.971
0.243
-0.486
0.0
1.456
-1.214
-0.729
0.486
-0.243
0.243
-0.729
-0.202
0.93
-0.243
-1.215
1.458
0.0
-0.243
0.243
0.971
-0.728
0.243
0.0
1.699
-0.243
0.0
-0.728
0.0
0.0
0.0
0.0
-0.485
0.243
0.243
0.0
-0.388
-0.825
0.243
0.0
0.486
-0.728
0.0
0.0
0.0
0.728
-0.728
0.0
-0.486
0.486
-0.243
0.243
-0.972
0.243
0.486
0.243
0.0
-1.458
-0.243
0.972
-0.486
0.243
0.243
0.243
0.0
0.486
-0.729
-0.243
-1.702
-0.486
1.945
0.0
-0.729
0.729
-0.486
0.243
0.486
-0.729
0.0
0.729
-2.188
1.702
0.0
0.243
-1.459
0.486
0.0
0.972
-0.972
0.972
0.729
0.0
-0.729
0.0
0.0
-0.209
0.209
-0.243
0.243
0.0
0.0
-0.972
-0.243
-2.921
0.487
0.0
0.0
0.0
-1.218
0.244
-0.975
0.0
-0.244
0.975
0.0
-0.487
0.0
1.949
0.974
0.973
-0.973
0.0
-2.435
0.0
-0.731
-0.244
-1.464
0.0
0.244
6.576
0.486
0.972
-0.243
0.0
-0.486
-0.972
0.486
0.729
4.367
-1.212
0.0
-0.243
0.0
0.0
0.243
-1.456
-0.243
-0.728
1.456
0.97
-0.243
-2.67
2.185
-1.456
1.214
0.0
-0.243
0.485
-0.243
0.97
1.212
0.485
0.0
0.484
-1.211
-1.455
1.212
-1.212
-0.728
-0.485
0.0
0.728
-0.485
-0.243
-1.214
2.185
0.243
1.455
-2.425
1.213
-1.213
0.728
-0.485
0.243
-0.971
0.485
-1.214
-0.972
-0.486
-0.973
-2.434
-0.244
-1.706
1.95
0.487
0.487
-0.487
0.0
0.779
-0.292
0.243
0.0
-0.243
0.243
0.243
0.0
0.243
0.0
0.0
0.73
0.0
-0.209
0.209
-0.973
0.0
0.243
0.487
-0.243
0.243
0.486
0.243
0.243
-0.277
-0.696
-0.73
0.0
0.0
-0.487
0.243
0.0
-0.243
0.243
0.0
0.0
-0.243
-0.487
-0.244
0.0
0.244
0.243
0.0
0.243
0.0
0.0
-0.73
0.0
-0.487
0.244
-0.487
-1.706
0.488
-0.488
-1.22
-1.465
1.465
-0.488
0.0
0.0
0.244
-0.977
0.293
-0.049
-0.733
0.0
-0.733
-0.733
-1.712
0.734
0.489
0.734
-0.244
0.489
-0.244
0.489
0.0
0.0
1.71
0.732
0.244
0.781
0.683
-0.976
0.244
-0.244
0.244
0.0
-0.244
0.0
0.488
0.0
-0.244
-0.244
0.0
0.488
0.244
0.488
0.975
0.974
0.243
-0.243
-0.487
0.0
-0.731
0.974
-0.487
0.487
0.0
0.244
0.0
0.0
1.497
4.822
-4.859
0.243
0.243
0.243
0.0
0.243
0.243
0.486
0.243
0.0
0.0
-0.486
0.0
0.0
0.0
-0.243
-0.973
-0.243
1.216
0.486
0.243
-0.729
-0.146
-0.34
-0.973
0.0
0.243
0.0
0.73
0.243
0.243
-0.243
-0.973
0.486
-0.243
0.243
0.243
-0.243
0.243
0.0
0.0
0.0
0.0
-0.486
-0.973
-0.487
0.487
-0.243
0.0
0.73
0.973
0.0
0.243
0.243
0.0
-0.243
-0.973
-0.243
0.243
0.73
-0.486
0.486
-0.243
0.243
0.243
0.243
0.243
0.0
0.0
0.243
0.0
0.243
0.243
0.486
0.729
0.486
0.243
-0.243
0.243
0.243
-0.728
-0.243
-0.243
0.971
0.243
0.97
0.243
-0.485
-0.728
-0.243
0.485
-0.485
-0.485
-0.486
-0.243
0.0
0.0
0.0
-0.486
0.486
0.486
0.0
0.0
0.243
-0.971
-0.486
-0.243
0.243
0.486
0.243
0.0
-0.729
-0.243
-0.243
0.0
-0.243
-0.729
-0.73
0.243
-0.973
0.487
-0.243
0.0
-0.73
0.0
0.243
0.0
0.243
-0.73
0.0
0.0
0.0
0.243
0.0
-0.487
0.244
-0.487
0.0
-0.731
0.244
0.0
0.974
-0.244
0.244
-0.244
0.244
0.487
0.243
0.243
0.0
0.73
0.243
-0.486
0.243
0.973
0.243
0.0
-0.973
-1.217
-0.487
0.243
-0.243
0.243
0.487
0.0
0.0
0.73
-0.243
0.0
0.486
-0.486
0.486
-0.486
-0.487
0.0
0.243
-0.243
-0.73
-0.243
-0.244
0.487
0.243
0.0
0.243
-0.243
0.0
-0.487
-0.244
0.244
-0.974
0.731
-0.487
-0.244
-0.487
0.0
0.244
-0.487
0.0
0.975
-0.244
-0.487
0.0
0.244
2.192
-0.243
0.487
1.216
2.673
2.426
0.242
-0.892
1.377
0.0
-1.697
1.697
1.453
0.0
0.0
0.0
-0.484
-0.242
0.242
0.0
0.0
0.968
1.452
0.967
0.242
-0.242
-0.967
-0.968
0.484
0.121
0.363
-0.726
-0.968
0.484
1.21
0.484
0.483
0.0
-0.309
-0.416
-0.484
-0.242
-0.242
-1.21
0.0
0.242
0.242
0.484
0.484
0.726
0.0
0.725
0.483
-0.242
0.483
0.483
0.242
0.483
-0.483
-0.725
0.242
0.0
-0.242
0.725
0.241
0.483
-0.241
-0.241
0.0
0.241
0.0
-0.241
0.483
0.241
-0.483
-0.241
-0.241
0.241
0.483
0.483
0.0
-0.483
-0.483
0.0
-0.483
-0.242
0.0
0.242
0.724
-0.724
-0.242
0.0
-1.45
-0.484
0.967
0.483
0.483
0.483
-0.483
0.483
0.0
0.0
0.0
-0.242
-0.242
0.242
0.483
-0.483
0.0
0.242
0.724
-0.241
-0.241
0.0
-0.241
0.0
-0.242
0.242
0.483
0.241
0.0
0.483
-0.241
0.241
0.0
0.241
0.0
-0.483
0.0
0.048
-0.048
0.0
-0.483
0.241
0.241
0.241
-0.483
-0.241
0.0
0.0
-0.724
0.0
-0.242
0.242
-0.483
0.0
-0.483
0.0
0.0
0.242
0.242
0.242
0.0
0.0
0.242
0.0
0.0
0.483
-0.241
0.241
0.483
0.0
0.0
0.241
-0.241
0.241
0.724
0.241
-0.241
0.241
0.241
-0.241
0.241
-0.241
0.965
-0.482
0.241
-0.724
-0.483
0.0
0.0
0.0
0.0
0.0
0.0
0.0
0.0
0.0
0.241
0.241
0.0
0.482
-0.482
-0.483
-0.483
0.0
0.241
0.0
0.241
-0.483
-0.241
0.0
0.241
0.241
-0.241
0.483
0.0
-0.439
0.198
0.965
-0.482
0.724
-0.241
0.0
-0.241
-0.241
0.0
-0.241
0.0
-0.241
-0.966
0.0
0.0
0.483
0.0
-0.241
0.0
0.241
0.0
0.0
0.483
-0.241
0.724
-1.207
0.483
-0.483
0.0
0.241
-0.241
-0.241
0.0
-0.725
-0.242
0.0
0.242
0.242
0.242
0.0
0.208
-0.208
-0.483
0.0
0.0
0.0
-0.483
0.0
-0.483
0.725
0.0
0.0
0.483
0.242
-1.691
1.933
-0.483
0.483
0.0
0.241
0.965
0.483
-0.965
-0.724
0.241
0.483
0.724
-0.724
0.068
0.174
-0.241
-0.966
-1.208
0.483
1.208
-0.966
0.0
0.966
-0.483
-0.725
-1.692
0.242
0.967
-0.483
0.174
0.068
0.242
-0.483
0.0
0.242
0.483
0.242
-0.483
-0.483
0.242
0.242
0.0
0.242
0.0
-0.242
0.242
-0.242
-0.242
-0.242
-0.242
-0.242
0.29
0.193
0.0
0.0
-0.484
-0.697
0.213
0.0
0.0
0.0
0.0
0.0
-0.968
-1.21
0.484
0.484
0.484
0.484
0.0
-0.242
-0.242
0.484
0.0
-0.242
0.0
0.484
0.967
-0.725
0.725
-0.242
1.208
0.0
0.0
0.242
-0.483
0.483
0.0
0.0
-0.483
-0.242
-0.242
0.0
0.483
0.0
0.0
-0.483
0.483
0.242
0.0
-0.242
0.242
-0.483
-0.242
0.242
0.0
-0.684
0.442
0.242
0.483
0.0
0.0
0.966
0.068
-1.227
-0.29
0.0
-0.242
-0.725
0.242
0.483
0.0
1.45
-0.483
-0.242
-0.483
1.208
-0.483
-0.242
0.0
0.725
-0.966
-0.725
-1.693
0.242
1.451
0.483
-0.725
-0.9
0.416
0.0
1.209
0.0
0.0
-0.242
-0.725
0.242
-1.209
-0.726
-0.968
0.242
0.0
0.242
0.174
-0.174
0.0
0.726
0.484
0.726
-0.726
-1.694
0.726
1.21
-0.484
-0.484
-0.484
-0.242
0.968
0.242
-1.452
-0.727
-0.727
0.0
-0.485
-0.728
-0.971
-0.728
0.728
0.485
-0.971
-0.243
0.728
-0.971
-0.729
-0.729
-0.243
0.0
0.243
-0.243
-0.243
0.243
-0.729
0.0
0.972
0.0
1.458
0.486
0.728
-0.243
-0.243
-0.728
-1.458
0.0
-1.216
-0.243
0.243
1.702
1.214
-0.243
0.486
-0.243
-0.971
-0.972
1.04
-0.554
0.243
0.243
0.243
0.971
0.971
-0.243
-0.485
-0.728
0.728
1.698
0.485
-0.727
-0.243
0.485
0.485
-1.455
0.243
-0.485
-0.728
1.699
0.0
1.212
-0.485
0.485
0.242
0.485
-0.242
0.242
0.969
0.242
-0.242
0.0
-0.242
0.0
-0.727
-0.242
0.484
-0.242
0.0
0.0
-0.485
0.485
0.0
0.484
0.242
-0.484
0.242
-0.242
0.0
-0.727
-0.242
-0.242
0.242
0.242
-0.485
0.485
0.0
-0.242
0.485
-0.485
-0.485
0.121
-1.091
0.243
0.727
-0.485
0.242
0.242
0.485
0.0
0.727
-0.485
0.0
0.0
0.0
0.485
-0.242
0.242
0.0
0.0
0.0
0.0
0.242
0.0
0.726
0.0
-0.242
0.242
-0.242
0.484
0.0
0.242
0.0
0.484
0.726
0.484
-1.209
0.242
0.0
0.967
0.484
-0.725
0.725
0.242
0.0
0.0
0.242
0.242
0.242
0.242
0.0
0.0
0.725
0.0
1.207
0.241
0.724
0.723
1.205
-0.723
0.723
-0.482
0.0
0.964
0.0
0.024
-0.024
0.0
0.0
0.241
0.0
-0.241
0.0
0.0
1.204
-0.481
0.722
0.0
0.722
-1.203
1.203
0.481
0.0
-0.895
0.173
0.241
0.721
-0.24
0.0
-1.203
0.0
-0.448
0.207
-1.204
-0.723
-0.241
1.204
0.241
0.895
-0.414
0.241
-0.241
0.241
0.722
0.0
0.241
-0.722
-0.481
0.0
0.241
0.0
0.0
0.241
0.722
0.481
-1.203
0.962
0.24
0.481
0.24
-0.481
0.24
0.0
0.24
0.481
-0.24
0.481
0.961
-0.24
-0.48
-0.24
0.48
0.24
-0.48
-0.721
-0.24
-0.481
0.481
-1.443
-0.722
0.0
0.241
-0.481
0.241
0.0
-0.481
-0.963
0.482
-0.482
0.722
-0.482
0.963
0.241
-0.481
0.481
0.722
-0.241
0.722
0.481
-0.24
0.721
-0.481
0.24
0.0
0.481
0.961
0.24
0.24
-0.24
-0.721
0.0
0.721
0.0
0.0
0.72
-0.24
0.0
0.0
0.0
0.72
0.0
0.24
-0.72
-0.48
-0.48
-1.201
0.481
-0.961
0.961
0.24
-0.24
0.961
0.48
0.24
-0.96
1.2
-0.96
0.0
0.24
-0.24
0.0
0.48
0.48
-0.72
0.0
0.24
0.24
0.0
0.0
-0.24
0.24
0.24
-1.2
0.0
0.24
0.072
0.168
-0.48
-0.24
-0.24
-0.24
0.24
0.24
0.72
0.24
-0.24
0.0
-0.48
-0.48
-2.404
0.241
-0.962
0.241
0.0
0.0
0.0
0.241
0.241
0.241
0.0
18.66
1.641
0.024
0.0
-0.475
-1.189
-1.19
-1.429
0.238
-2.384
1.669
0.715
0.715
-0.476
-0.238
0.191
-0.667
-0.477
-0.238
-0.238
0.238
-0.067
-0.172
-0.477
-0.477
0.239
0.477
0.0
-0.239
0.0
-0.239
0.716
0.715
0.238
0.477
0.0
0.715
0.238
-0.238
-1.906
0.0
0.238
0.0
-0.715
0.715
0.477
-0.477
-0.954
0.239
-0.477
0.954
0.0
0.477
-0.238
0.238
0.477
0.477
1.667
1.19
0.0
1.189
0.713
-0.238
1.9
0.0
0.237
0.237
0.237
1.423
0.948
0.947
0.947
0.237
0.0
-0.237
-0.947
-1.184
0.0
-0.474
1.421
-0.711
0.711
-0.711
-0.474
0.237
-2.751
-1.995
1.9
0.0
0.237
0.237
-0.664
-0.285
-0.95
-0.95
0.713
0.475
-0.238
0.712
0.712
0.237
-0.712
0.434
0.278
0.237
0.949
-0.237
0.237
0.237
1.659
-0.474
-1.09
1.09
0.237
-0.569
0.095
0.237
0.237
0.947
0.0
0.473
0.947
0.473
0.473
0.236
0.945
-0.165
1.583
0.236
-1.181
0.945
1.18
1.179
0.471
0.236
-0.236
1.649
0.235
0.941
1.176
0.47
-1.176
-0.706
0.706
2.586
-1.175
0.0
0.235
-0.235
-0.705
0.141
0.329
0.235
0.0
0.235
-0.47
0.705
0.047
-0.517
-0.47
-0.941
-3.297
-1.887
-0.236
-0.236
-0.708
1.888
2.593
-0.942
0.236
-0.471
-1.415
0.707
-0.236
-0.472
-0.236
-0.708
0.0
0.236
-0.236
-0.236
-2.835
-1.419
0.237
0.237
2.128
-1.182
-1.656
0.237
-0.71
-1.658
0.237
0.0
-0.237
0.0
0.474
0.237
-0.948
0.948
0.71
0.473
-0.473
0.473
0.473
-0.947
-0.237
-1.184
0.237
0.04
0.197
-0.237
-0.237
0.237
-0.237
-1.185
0.0
-0.474
0.711
0.237
0.237
0.0
0.0
0.0
-0.237
-0.474
0.237
0.474
-0.474
-0.237
0.237
-0.237
-0.711
0.237
0.0
0.0
-0.332
0.332
-0.237
0.474
-0.237
-0.237
0.474
-0.237
0.237
0.531
-0.294
2.606
0.71
0.0
1.892
2.362
0.944
-2.125
0.0
-1.182
-0.946
-0.473
-0.947
-0.237
0.0
0.237
0.947
0.71
0.236
1.182
0.473
0.472
0.472
1.416
0.708
0.472
2.12
-0.235
-1.649
0.0
-0.236
2.356
-0.942
-0.236
-0.707
-1.886
0.708
-0.472
-0.472
-1.18
-1.89
0.236
0.945
2.832
0.943
-0.471
-2.595
2.595
0.236
-0.472
-1.651
-0.236
0.708
0.944
0.236
-0.236
-0.944
0.944
-0.472
0.472
-0.944
0.708
-0.472
0.0
-0.708
0.236
0.0
0.472
-0.708
-0.236
-0.944
0.236
0.0
-0.236
1.417
-0.236
0.0
-0.236
-0.708
-0.472
-0.945
-0.473
-0.946
-1.183
0.071
1.585
-0.236
0.236
0.473
0.945
0.473
-0.473
0.236
0.0
-0.236
0.473
-0.236
0.236
-0.236
0.0
0.236
-0.473
0.236
0.945
1.18
0.236
0.0
0.0
0.472
0.236
0.0
0.0
0.0
1.886
0.236
-1.178
0.0
-0.236
0.943
1.178
-0.706
0.942
-1.177
-0.707
0.0
-0.707
-0.236
0.943
1.178
1.648
-0.941
0.706
0.0
0.706
0.0
0.0
-0.47
-0.471
0.235
-0.941
0.235
0.0
4.936
2.814
0.0
0.703
0.703
0.936
3.507
-1.168
0.0
0.0
0.467
0.701
-0.234
0.467
-0.163
0.163
0.0
0.0
-0.467
0.234
0.234
0.233
0.233
-1.658
-0.444
0.0
0.234
1.168
-0.234
-0.701
1.868
-0.7
0.934
0.233
0.233
0.467
0.0
-1.167
-0.467
-0.233
0.7
0.0
0.0
0.233
0.467
0.0
0.233
1.026
1.072
0.233
-0.466
-0.699
-0.466
0.933
0.0
-0.233
0.233
-0.699
-0.466
0.233
-0.466
-1.167
-1.167
-1.636
-0.702
0.0
-0.234
-0.702
-0.234
-2.108
0.469
0.468
1.171
0.234
1.404
0.771
1.098
0.0
-0.701
-0.741
0.507
0.0
0.234
-0.467
-0.468
0.234
-0.468
0.0
0.468
0.701
-0.234
0.701
0.0
-0.234
-0.234
-0.467
-0.468
0.0
-0.935
-0.234
0.234
0.468
-0.468
-0.234
0.0
0.702
0.234
0.234
-0.234
0.935
0.467
1.168
0.7
0.233
0.7
0.466
0.699
0.0
0.233
-0.466
0.233
-0.233
0.466
-0.466
0.0
-0.466
-0.233
-0.7
0.0
0.0
0.0
0.467
0.233
0.0
0.0
-1.167
-0.7
-0.467
0.234
0.0
0.233
0.0
0.0
0.233
0.0
-0.233
0.233
-0.233
0.0
0.0
0.0
-0.467
0.0
0.234
-0.934
-1.402
-0.117
0.117
-0.468
-0.234
0.468
0.0
0.468
0.234
0.234
-0.468
-0.234
0.468
-0.468
-0.234
0.07
-0.07
-0.234
0.0
0.234
0.0
0.701
0.935
0.467
0.234
-0.234
0.0
0.0
-0.234
0.21
0.023
0.0
0.0
0.0
0.0
0.0
0.0
0.0
0.0
0.0
0.234
0.0
0.0
-0.234
0.234
0.234
0.0
-0.234
0.234
0.0
0.467
0.233
0.0
0.0
-0.233
0.0
0.0
0.467
-0.233
-1.167
-0.467
0.0
0.467
0.0
0.0
-0.234
0.0
0.0
-0.234
0.194
0.04
0.234
0.467
-0.234
0.0
0.0
-0.234
0.234
0.0
-0.467
-0.234
0.0
0.0
-0.234
0.234
0.0
0.701
0.0
-0.701
0.701
-1.168
0.0
-0.935
-0.234
0.0
0.0
0.0
-0.234
0.468
0.0
0.0
0.234
0.468
0.0
0.0
0.234
-0.234
0.0
0.234
-1.637
0.468
[truncated: 909,034 more chars]
