# Supplementary material for: Consentaneous Agent-Based and Stochastic Model of the Financial Markets
Source: PLoS One. 2014 Jul 16;9(7):e102201. doi: 10.1371/journal.pone.0102201 (PMC4100891; doi:10.1371/journal.pone.0102201)
Supplement: Dataset S1 — Compressed set of time series for one minute empirical returns. Time series for each stock are given as separate. txt files, file names are self-explanatory. (ZIP) [file pone.0102201.s001.zip › nyse_t.txt]

-3.932
-3.286
-1.317
3.289
0.657
0.656
-3.944
-1.318
1.318
1.974
0.0
-1.315
0.0
0.0
3.286
1.312
-4.598
-0.658
1.974
1.314
-1.972
-5.273
0.66
0.66
-0.594
2.572
-3.959
5.276
-1.317
-1.318
-1.32
-0.66
2.639
-1.319
0.0
1.319
-1.319
0.66
0.659
-0.659
-0.66
0.66
0.0
0.659
0.0
0.0
0.0
1.318
-0.659
-1.318
0.659
-0.659
-1.32
0.66
-1.32
0.66
1.32
0.56
-0.56
0.659
-0.659
0.659
0.0
0.0
0.0
0.659
-0.659
1.318
-0.659
-1.318
0.857
-0.198
-0.659
0.0
0.659
0.0
0.659
0.0
-1.978
0.66
-3.302
1.982
0.66
-1.32
2.639
0.0
0.659
0.0
-1.318
-0.66
0.66
-0.66
-1.981
-1.984
1.984
0.661
0.0
-3.969
2.648
0.0
0.0
0.0
-0.661
0.0
-1.324
-0.662
0.0
1.325
0.0
0.0
1.323
-0.661
-1.324
1.324
1.322
0.0
0.0
1.321
-1.321
1.321
0.0
0.66
-0.66
1.32
0.0
-1.122
-0.198
-0.66
0.66
-0.66
0.66
0.0
0.66
1.319
-0.396
-0.923
0.66
0.0
-0.66
0.0
0.66
-0.66
0.0
0.0
0.0
-0.66
0.0
1.979
-1.319
0.0
0.0
0.0
0.0
-0.66
-2.643
0.661
0.661
-1.984
1.323
0.0
0.661
0.0
0.0
0.661
-0.661
0.661
-0.661
-0.661
-1.323
0.0
0.662
-0.662
0.662
-1.986
0.662
-0.662
0.0
-0.663
0.0
0.663
-1.326
0.0
-1.327
-1.994
0.665
1.329
-0.565
1.228
0.0
-0.664
0.664
0.0
-0.664
0.0
-0.664
1.328
-0.664
0.664
-1.328
0.664
0.664
0.0
0.0
0.663
0.0
-0.663
0.0
0.0
-0.664
-1.994
1.994
0.664
-1.993
0.0
-0.665
0.665
0.0
0.0
0.665
0.0
0.0
0.664
0.0
0.664
-0.664
0.0
0.664
0.0
-0.664
0.0
-0.664
-1.329
-1.331
-0.666
-2.667
0.667
1.334
0.666
0.0
0.666
0.666
-0.666
0.0
0.666
0.0
0.665
0.665
0.0
0.665
-0.665
0.0
-1.33
-1.332
2.662
-0.665
0.665
0.665
0.664
-0.664
-0.665
0.0
0.0
0.0
-0.665
0.0
0.665
-1.33
-0.666
-0.666
1.332
0.0
-0.666
-0.666
0.0
0.666
-0.666
1.332
0.0
-0.666
0.666
-1.332
0.666
-0.666
0.666
0.0
0.666
0.0
0.0
0.0
0.665
-0.665
1.33
0.0
0.0
0.0
0.665
-0.665
-0.665
0.0
0.665
1.993
0.0
1.327
-1.99
0.0
0.0
0.0
-0.664
-0.665
0.665
-1.329
0.0
0.0
0.665
0.0
-0.665
0.0
0.665
1.329
0.027
-0.027
0.69
-0.69
0.697
-0.033
0.663
-1.327
0.0
0.664
-1.993
0.665
0.0
0.0
0.0
0.0
0.0
0.0
-0.665
-0.665
0.665
-0.665
0.665
0.0
0.0
0.0
-0.665
0.0
0.665
-0.665
0.0
0.665
-0.665
0.0
0.665
-0.625
0.06
-0.1
0.665
0.0
-0.545
0.545
-0.665
0.665
0.665
0.0
0.0
0.664
0.0
0.0
0.0
0.0
0.0
0.664
0.663
-0.663
0.663
0.0
0.0
-1.992
0.0
0.664
-0.664
0.0
0.664
-0.664
-0.665
0.665
0.0
4.642
0.0
0.662
0.0
0.0
-0.662
-1.987
-0.663
0.0
0.0
-0.663
-1.328
-0.665
0.665
0.664
1.327
1.988
-1.325
-0.663
-1.327
-0.664
1.328
-0.664
-1.329
0.665
-2.66
-0.666
0.0
1.332
0.665
0.0
0.665
-0.665
-0.665
0.0
0.665
-0.665
0.0
2.659
-0.664
0.664
-1.329
-1.33
0.665
0.665
0.0
0.0
-0.665
0.0
-0.665
-0.666
-0.666
-2.0
-1.335
0.668
1.334
-1.334
-0.668
2.002
0.0
-1.334
1.334
-2.002
-1.337
0.0
-0.669
0.669
-0.669
-1.339
-0.67
-0.67
-1.342
0.671
0.0
-0.671
0.0
-0.671
-4.036
-0.674
2.021
0.673
-1.346
-1.347
-2.024
0.675
0.675
-0.675
-0.675
0.675
0.675
0.0
0.0
0.674
0.0
1.347
0.673
1.345
-1.345
0.673
0.672
1.344
0.671
0.0
0.201
-0.201
1.342
-0.671
-2.686
-0.672
0.0
-0.673
0.673
1.344
0.0
-0.672
-0.672
0.672
-0.672
0.672
0.672
0.672
0.671
-0.671
0.671
-0.671
-2.016
1.344
-0.672
1.344
0.0
1.342
-1.342
-0.672
0.672
0.873
-0.873
-0.672
-0.672
-0.672
-0.673
0.0
0.0
-0.673
0.0
0.0
-1.347
0.0
0.0
0.674
-1.348
0.674
-0.674
0.0
0.0
0.674
0.0
-0.674
0.0
0.0
1.348
0.0
-2.023
0.0
0.675
-0.675
0.675
1.348
-0.674
0.674
0.0
0.0
-0.674
0.674
-0.674
0.674
-0.674
0.674
-0.674
0.674
1.347
-0.943
-0.404
-0.674
1.347
-0.674
0.0
-0.674
0.0
0.674
1.347
-1.347
0.674
1.346
0.0
0.672
0.0
0.672
0.0
-0.672
0.0
0.0
2.015
0.0
0.0
-1.343
-0.672
1.344
-1.344
0.0
-1.345
0.673
0.0
0.672
0.0
-0.672
-0.673
-1.347
0.674
0.0
0.0
0.0
0.0
-0.674
0.674
0.673
-1.347
0.0
-0.674
0.0
0.674
-0.674
0.674
0.0
0.0
0.0
-0.674
-0.674
-0.472
0.472
0.0
0.0
0.674
-1.349
0.675
0.674
-0.674
-0.675
0.0
0.0
0.675
0.0
0.0
0.0
0.0
0.674
-1.349
-0.675
-1.351
0.676
-1.352
0.0
0.0
0.676
0.0
0.0
-1.353
0.0
0.676
-0.676
0.676
-2.708
-2.035
1.357
0.678
1.355
-0.677
0.0
0.576
-0.576
1.354
0.676
0.946
0.405
0.0
-0.676
0.0
0.0
0.0
-1.353
0.0
-0.677
0.0
-0.677
0.0
-0.678
-2.035
0.0
-0.407
0.407
-1.358
0.0
0.679
0.679
-1.358
0.679
-0.679
-0.68
1.359
2.036
0.678
0.0
1.355
0.0
0.677
0.0
0.0
-2.032
-2.035
-0.679
-0.679
0.679
0.679
0.0
0.679
-1.358
0.679
0.679
-2.717
2.038
-2.038
-0.68
0.0
-1.361
0.681
0.681
1.36
0.0
0.0
2.037
0.678
1.355
0.677
0.0
0.0
-0.677
0.677
-1.355
0.0
-0.678
0.678
0.0
1.355
-1.355
-0.678
0.0
0.0
0.678
0.0
0.0
-1.356
-0.679
-1.358
0.679
0.679
-0.679
-0.679
0.0
0.0
1.358
0.679
-0.679
0.0
0.0
1.357
2.033
2.029
0.0
1.351
-3.38
-2.711
-2.037
0.679
-0.679
-3.403
-0.682
-0.682
2.045
1.361
0.68
-0.68
4.075
0.678
-0.678
0.678
2.708
0.676
0.676
0.0
-2.028
-0.677
-0.677
0.677
0.0
0.0
0.0
-0.677
2.03
-0.676
0.676
1.352
-0.649
0.649
0.0
-0.676
0.0
0.0
0.676
0.0
2.699
0.674
1.347
-0.673
1.346
-3.03
-0.337
4.04
-0.672
-1.346
-0.647
1.993
0.699
1.317
0.0
-1.996
-1.366
-0.674
0.674
2.018
-0.672
-1.346
0.0
0.606
-1.953
-1.349
0.0
0.675
1.348
0.0
2.692
-0.672
2.016
-2.016
0.672
-0.672
-1.346
-0.674
1.347
2.017
-1.344
-0.673
-0.673
-1.347
0.0
0.0
-0.674
0.0
0.0
-1.35
0.675
0.0
0.0
2.023
-0.674
0.674
-0.674
0.0
1.347
2.018
2.686
0.671
-3.357
0.336
1.008
-0.672
2.014
0.0
-0.671
-0.671
1.342
-0.671
0.0
0.0
0.671
-0.671
-0.671
1.342
-2.014
2.685
1.34
-1.34
-0.671
-0.671
0.671
-0.671
0.0
-0.671
0.671
0.0
0.671
0.671
-2.685
2.685
0.0
0.0
0.0
0.0
-0.671
1.341
0.0
0.0
-0.67
0.0
0.67
0.67
-0.469
-0.201
0.0
1.339
0.0
0.0
1.338
-0.669
0.0
1.337
-1.003
-1.004
0.0
1.338
0.0
-1.338
-0.67
0.67
0.0
0.0
-0.67
0.0
-0.67
0.67
-0.67
0.67
-1.34
0.0
0.0
1.34
-1.34
-0.671
0.671
0.67
0.0
0.67
0.0
0.0
0.67
0.0
0.669
0.0
-0.669
-2.01
-0.671
0.0
0.671
-0.469
0.0
-0.872
-0.671
0.0
-1.344
1.344
1.342
-0.671
-0.671
1.342
0.671
0.0
-0.671
0.671
-0.671
0.671
0.0
-0.671
0.0
0.671
2.01
-0.67
0.0
0.0
-0.67
0.0
0.67
1.339
0.669
-0.669
-0.669
-1.339
0.0
-0.67
0.0
0.0
0.0
0.0
0.0
0.0
-0.671
0.671
0.0
0.0
0.0
-0.671
1.341
-0.67
1.34
-1.34
0.0
0.0
0.0
-0.671
0.671
0.0
0.0
0.0
-0.671
0.0
0.0
1.341
-0.67
-0.671
0.0
0.0
-0.671
0.0
0.0
0.671
0.671
0.67
0.0
-0.67
0.67
0.0
0.0
-0.67
0.0
0.0
0.0
0.0
0.0
0.0
0.0
0.0
0.67
-0.67
0.0
0.67
-0.67
0.67
0.0
-0.67
0.0
0.67
0.0
0.0
-0.67
0.0
0.0
0.0
0.0
0.0
0.0
0.0
0.0
0.0
0.67
-0.67
0.0
0.0
0.0
0.0
0.67
-0.67
0.0
0.0
0.0
0.67
-0.67
0.67
0.0
0.0
-0.67
0.67
-0.67
-0.671
0.671
0.0
-0.671
-0.671
0.671
-0.671
0.0
-1.141
0.47
0.671
0.0
0.0
0.671
0.671
0.0
0.0
0.0
-0.671
0.0
-0.671
1.342
0.67
0.0
1.339
0.0
0.0
1.338
0.0
0.267
-0.936
2.005
-0.668
0.668
-1.337
-0.669
0.669
0.0
1.337
-0.668
0.0
-0.668
0.0
-0.669
0.669
-0.669
-0.669
-1.339
0.0
0.0
0.0
-0.67
0.0
0.0
0.0
0.0
0.67
-0.67
0.0
-0.469
-0.201
0.671
0.0
-0.671
-0.671
0.0
-1.343
0.0
0.672
-0.672
0.672
0.671
0.0
0.0
0.671
-1.342
-2.689
-2.021
-1.349
4.042
0.0
-1.346
0.673
2.017
-2.69
-0.674
-0.674
0.674
0.0
0.674
-0.674
0.0
0.0
-0.674
0.674
1.347
0.673
0.672
0.672
-0.672
0.0
-0.672
0.0
1.344
1.343
-1.343
1.343
2.012
3.346
-3.346
0.0
-0.67
0.0
0.67
0.67
0.0
-0.67
0.0
-0.67
0.335
0.335
-0.67
0.0
-0.671
-0.671
0.671
-0.671
0.671
0.57
1.441
0.67
0.0
-0.67
-0.67
-0.67
0.67
0.67
-1.34
0.0
0.0
0.0
0.0
0.0
0.0
0.0
0.0
0.67
1.339
-0.67
1.339
-0.669
-0.67
0.67
-0.67
0.0
0.67
-0.67
-0.67
0.0
0.0
0.67
0.67
-0.67
0.0
1.339
-1.339
0.67
-0.67
0.67
-1.339
0.0
1.339
0.669
1.337
2.67
0.0
-2.002
1.335
-1.335
-1.337
1.337
0.0
0.668
-1.336
-0.668
1.337
0.0
-0.668
0.668
-0.668
0.0
0.668
0.0
0.0
0.668
0.667
-1.335
-1.337
0.0
-0.669
0.669
-0.669
0.0
0.669
0.0
-0.669
-0.669
0.669
0.669
-0.669
0.669
0.0
0.0
0.668
0.0
-0.668
0.0
0.0
0.0
0.668
0.0
-0.668
0.668
-0.668
0.0
0.0
0.0
0.668
0.668
-0.668
0.0
1.336
-0.668
0.0
-1.337
0.668
-0.668
0.0
0.668
-0.668
0.0
0.668
-0.668
0.0
0.0
0.0
0.0
0.0
0.0
0.0
0.0
0.0
0.0
0.668
0.0
0.0
-1.337
0.0
0.0
0.0
0.0
0.0
-0.669
0.669
0.0
0.0
0.0
0.669
0.0
0.0
0.0
0.0
0.0
0.0
0.0
0.0
0.0
-0.669
-0.669
1.338
0.0
-1.338
0.669
-0.669
0.669
0.0
0.669
0.0
0.0
0.0
-0.669
0.669
0.0
0.668
0.0
0.668
0.0
0.0
1.335
-0.667
0.0
-0.668
-0.668
0.0
0.0
-0.668
0.668
0.0
1.336
0.0
-1.336
0.0
-0.668
0.0
0.0
0.668
-0.668
0.0
0.0
0.0
-0.669
0.0
-0.669
1.338
0.668
0.0
-0.668
0.0
0.0
0.0
-0.669
-0.669
0.669
0.0
0.669
-0.669
0.0
-1.339
0.0
1.339
-2.009
-0.67
0.402
0.938
0.67
0.0
0.0
0.0
0.0
0.669
0.669
0.0
0.0
-0.669
0.669
0.0
0.0
0.0
0.668
-0.668
0.0
0.0
0.0
0.0
0.668
-0.668
0.0
0.0
0.0
0.0
0.0
0.0
-0.669
0.669
-0.669
0.669
0.0
0.0
0.0
0.0
0.0
0.0
0.0
0.0
0.0
0.0
0.0
-0.669
0.669
-0.669
0.669
0.0
0.0
-0.669
0.669
0.0
0.0
0.0
0.0
0.0
-0.669
0.0
-0.669
0.0
0.669
0.0
0.0
0.0
-0.669
0.0
0.0
0.0
0.669
-0.669
0.0
-0.67
0.0
0.67
-0.67
-0.67
-0.67
-1.342
0.0
0.0
-1.343
0.0
-0.672
-0.672
0.0
1.344
-0.672
0.0
0.0
0.0
0.0
0.0
0.0
0.672
0.0
0.0
0.672
0.671
1.342
-0.671
0.0
0.671
0.0
0.67
0.0
0.0
0.0
0.0
0.0
-0.67
0.67
-0.67
0.0
0.67
0.0
-0.67
0.0
0.67
-0.67
0.0
-2.685
0.0
-0.672
0.0
1.344
0.671
-2.015
1.344
-0.672
1.343
-0.671
0.0
0.0
1.342
0.671
0.0
3.348
0.668
-0.668
-2.677
0.0
-0.67
0.0
-1.342
0.671
-1.342
0.0
0.0
2.013
0.0
2.679
-1.339
-0.67
-0.67
2.01
0.0
-2.68
1.341
0.0
1.339
-0.67
1.339
-1.339
1.339
0.0
-0.669
1.338
-0.669
0.0
0.669
2.004
-0.668
-1.337
0.0
0.0
0.0
0.0
0.0
0.0
0.668
1.336
2.001
-2.001
0.0
1.334
0.667
0.0
-2.669
0.0
0.0
0.668
3.333
-1.999
0.0
-1.334
0.0
2.001
2.663
-2.663
0.666
-0.666
1.998
-1.998
0.0
0.0
0.0
0.0
0.0
0.0
0.0
0.0
0.666
-0.666
0.666
0.0
-0.666
0.0
1.332
-0.666
0.0
0.0
0.0
0.666
-1.332
1.332
-1.332
0.0
-0.667
0.0
1.333
-0.666
0.0
0.0
1.332
0.0
-0.666
0.666
0.0
0.666
-0.666
0.666
0.665
0.731
0.598
0.0
-1.329
0.0
0.0
0.0
0.665
-0.665
0.0
-0.665
0.0
0.0
0.0
-0.666
0.666
0.0
0.665
-0.665
0.0
0.0
-0.666
0.666
-1.332
0.666
0.0
0.0
-0.666
0.0
0.0
0.666
-0.533
0.533
-0.666
0.666
-0.666
-0.666
0.0
0.666
0.0
0.0
0.0
0.0
-0.666
0.666
0.666
0.0
0.666
0.0
0.665
0.0
0.0
-0.665
0.0
0.665
0.0
0.0
0.0
0.0
0.0
0.665
0.0
0.0
-0.665
0.665
-0.665
-0.665
0.0
-0.666
0.666
0.0
0.0
-0.666
0.0
0.0
0.0
0.0
0.0
1.996
-1.33
0.665
-0.665
0.665
0.0
0.0
0.0
-0.665
0.665
0.0
0.0
0.0
0.0
0.0
0.665
0.0
0.0
0.0
0.0
0.0
0.0
-0.665
0.0
0.0
-0.665
0.0
0.0
-0.666
0.0
0.0
0.666
0.0
-0.666
0.0
-0.666
0.666
0.0
-1.332
0.0
1.332
-0.666
-0.666
0.666
0.0
0.0
0.0
0.666
0.0
0.0
0.666
0.0
0.0
0.0
0.0
0.0
0.0
0.0
-0.666
0.666
0.0
0.0
0.665
-0.665
0.665
0.0
-0.665
0.665
0.0
1.994
-0.664
0.0
0.664
0.0
0.0
0.664
-0.664
-1.329
0.665
0.0
0.0
0.0
0.664
0.0
0.0
0.0
-0.664
0.664
0.0
0.0
-0.664
0.0
0.0
0.0
0.0
0.0
-0.665
0.0
-0.665
0.665
0.0
0.0
-1.33
0.0
-0.666
0.0
0.666
0.665
0.665
0.0
-0.665
0.665
-0.665
1.329
0.0
0.0
0.0
0.0
0.664
-0.664
0.0
0.0
0.664
0.664
0.0
0.0
0.663
0.663
0.0
0.663
0.0
0.0
0.662
-0.662
0.0
0.0
0.662
0.0
0.0
0.0
0.662
0.0
0.0
0.662
-0.662
1.984
0.0
-0.661
0.0
-0.661
-1.324
-0.662
-0.663
-0.663
0.0
0.0
0.0
0.663
-0.663
0.0
-0.663
0.0
0.663
-0.663
0.663
-0.663
0.0
0.066
-0.73
0.664
-0.664
0.664
-0.664
0.0
0.664
0.663
0.663
-0.663
0.0
-0.663
0.0
0.663
0.663
0.0
0.0
0.0
0.0
0.0
0.0
0.0
-0.663
-0.663
-0.664
-2.659
-1.332
1.997
1.329
-1.995
-0.666
1.996
-1.33
-0.532
-1.465
1.332
0.666
0.0
-0.666
0.0
0.666
2.659
0.0
0.0
0.0
-0.664
-1.329
-0.665
0.665
-3.997
2.666
1.331
-1.331
0.0
-2.666
1.334
0.0
-1.334
0.0
0.667
-0.667
0.0
0.667
1.333
0.666
0.0
0.0
0.0
0.0
0.0
0.0
0.0
-1.332
0.0
1.332
-1.332
0.0
0.0
1.998
0.0
0.0
0.665
0.0
1.329
0.664
0.664
1.327
0.0
0.0
0.663
0.662
-1.988
0.0
0.0
-0.663
-3.323
-0.666
-0.666
0.666
1.331
0.0
1.994
0.1
-0.1
0.0
-1.329
-0.665
0.0
0.0
0.665
0.665
-0.665
0.665
-0.665
2.656
-0.663
-0.664
0.0
-0.664
0.664
0.664
-0.664
-0.664
1.992
-1.327
0.0
0.0
0.0
-0.664
-1.329
0.0
-0.665
0.0
0.665
-0.665
0.0
1.995
-1.995
3.323
-1.993
0.665
-0.665
0.0
-0.665
-0.665
0.0
1.33
-0.665
0.665
0.0
0.133
1.196
-0.664
1.992
-1.992
0.664
0.0
0.0
-1.329
0.0
0.665
1.328
-1.993
0.0
0.665
-0.665
0.665
-0.665
1.329
1.99
-0.663
0.0
-0.663
-1.328
0.0
0.0
0.664
-0.664
-0.665
0.665
-0.665
-1.33
0.665
0.665
-0.532
1.196
-0.665
0.0
0.0
-0.665
0.0
-0.665
0.0
0.665
0.0
0.665
-0.665
0.0
0.665
0.0
0.0
-0.665
0.0
0.0
0.665
-1.996
1.331
0.0
-0.665
0.0
0.665
0.0
0.665
-0.665
-1.331
0.666
0.0
0.665
0.0
0.0
0.0
0.0
0.665
-0.665
0.665
0.0
0.0
-0.665
0.665
-0.665
0.0
0.0
0.0
0.0
0.0
0.665
-0.665
0.665
-0.665
0.665
0.0
0.0
0.0
0.665
0.0
-0.665
0.0
0.0
0.0
0.0
0.0
0.0
-0.565
0.565
0.0
-0.665
0.0
0.665
0.0
-0.665
0.665
-0.665
0.0
0.0
0.0
0.0
0.665
0.0
-0.665
0.665
-0.665
0.0
0.0
0.665
-0.665
0.0
0.0
0.0
0.04
-0.04
0.665
0.0
-0.665
0.0
0.0
0.665
0.0
-0.665
0.665
-1.33
0.0
0.0
-0.666
0.666
0.0
0.0
0.0
0.0
0.665
-1.331
0.666
0.0
-0.666
0.0
-0.666
-0.666
0.666
0.666
-0.666
-1.333
-1.334
0.667
-0.667
-0.668
-1.337
0.668
-1.337
0.0
0.669
0.0
0.0
0.0
0.668
-1.337
0.0
0.0
0.669
-0.669
0.0
-1.339
-0.67
-2.683
0.0
-0.672
0.0
-0.672
-0.672
0.0
-0.673
0.673
0.0
0.0
0.0
0.672
-1.345
2.017
-1.344
0.672
3.357
0.0
0.0
0.67
-0.67
0.0
0.0
0.67
-1.341
0.671
0.0
-0.671
0.671
0.0
0.0
-0.671
-0.671
0.0
-0.671
0.0
0.0
-0.672
0.0
0.0
0.0
0.0
-0.672
-0.672
0.672
0.0
-2.018
-0.674
0.674
0.673
-0.673
1.346
2.688
0.0
0.0
1.342
-1.342
0.671
-0.671
1.342
-0.671
0.0
-0.671
0.671
0.0
0.671
0.0
0.0
2.679
0.0
0.0
0.669
-1.338
-1.339
0.0
2.677
-2.008
2.008
4.672
5.318
0.0
-3.321
-10.016
2.01
2.006
-6.701
0.0
1.343
0.671
2.011
0.67
0.0
0.0
0.669
0.669
1.337
0.0
-2.675
0.669
-0.669
-0.67
0.67
0.669
1.337
0.668
-0.668
-1.672
-3.015
2.011
2.008
0.668
-0.668
0.668
2.003
-0.667
0.667
-0.667
-0.668
-3.344
-0.67
0.67
-0.67
1.339
-1.339
1.339
1.338
0.201
1.804
0.667
0.667
-1.334
-3.342
0.669
0.0
0.0
-0.669
0.669
0.0
0.669
0.668
0.668
-2.005
-2.679
2.01
0.0
0.669
0.669
0.668
-0.668
0.0
0.0
-0.669
0.0
0.0
0.0
0.0
0.0
0.0
0.0
0.669
0.668
0.0
-0.668
0.668
-0.668
0.0
0.334
-0.334
0.0
0.668
0.0
-0.668
0.0
0.0
0.0
-2.008
1.339
-0.669
0.669
0.0
0.0
0.0
0.0
0.669
-1.338
1.338
-0.669
-2.009
-0.67
0.67
-0.67
0.67
1.339
-2.01
-2.013
1.342
0.0
0.671
0.0
0.0
0.67
0.0
0.0
0.0
0.0
-0.67
-0.671
1.341
1.339
-0.67
0.0
0.67
-0.335
1.004
0.0
-0.669
1.338
-0.669
-0.669
0.0
0.669
0.0
-0.502
0.502
0.0
-0.669
0.669
0.669
0.0
-0.502
0.502
-1.338
0.0
0.669
0.0
-0.502
-1.507
-2.012
-0.671
0.0
0.0
0.671
-2.015
-0.672
0.0
-0.673
-1.347
-0.674
0.0
0.0
0.0
0.674
0.0
0.674
-0.674
0.0
0.674
0.673
0.0
0.0
0.0
0.0
0.0
-0.471
0.471
-0.673
0.0
0.0
0.673
-1.347
-0.674
0.0
2.021
0.0
1.345
-1.345
1.345
0.0
0.672
0.0
-0.672
0.0
-0.672
0.0
0.0
0.0
-0.673
-2.021
1.347
0.673
-0.673
0.0
0.673
0.0
0.673
0.672
1.344
-0.672
1.343
-0.47
-0.201
0.0
0.0
0.671
-0.671
0.671
0.671
0.0
0.671
0.67
0.67
0.67
1.338
-0.669
-2.009
-0.67
0.0
-0.671
0.0
-1.342
0.0
0.0
0.0
0.0
0.0
-1.344
0.0
0.0
0.672
0.672
0.0
0.671
-0.671
0.0
0.671
0.0
1.342
0.67
-0.67
1.34
0.67
0.669
0.0
-1.339
-0.67
-0.67
0.67
0.67
-2.011
0.0
0.0
-0.671
0.671
0.0
0.671
0.67
0.0
0.0
0.0
0.67
0.0
0.0
-0.67
0.0
0.67
0.0
-0.67
0.0
-0.67
-0.671
0.0
0.671
-0.671
-0.671
-1.343
0.0
1.343
-0.671
0.0
0.0
0.0
0.0
0.0
0.0
-0.672
0.0
0.0
0.672
0.0
-1.344
-0.672
-0.673
-0.673
0.0
0.0
0.673
0.673
0.0
0.672
0.0
-0.672
0.047
0.625
-0.672
0.0
0.672
0.672
0.0
0.672
0.0
-0.672
0.0
0.0
0.101
-0.101
2.014
0.0
-0.671
0.671
0.0
-1.342
0.0
0.0
0.0
0.671
-0.671
0.0
0.0
0.671
-1.343
0.0
-2.017
0.0
-0.673
1.346
-0.673
1.345
0.672
0.672
0.0
-1.344
0.0
0.672
0.0
0.0
-0.672
0.672
0.0
0.672
0.0
1.342
0.671
0.0
-0.671
0.671
-0.671
0.671
-1.342
-1.343
0.0
0.672
0.0
-0.672
0.0
0.0
0.672
-8.76
-1.353
-2.033
0.0
-0.678
-2.037
-0.68
0.0
1.359
0.0
1.358
1.356
-1.356
0.678
0.0
0.0
0.678
0.678
0.677
-0.677
1.354
-1.354
-2.034
-3.397
-0.681
0.681
0.68
0.0
1.359
1.358
-2.037
0.0
-0.68
0.0
0.0
0.0
-2.723
-1.364
-2.732
-1.368
-3.427
-1.373
1.373
0.0
0.686
2.056
2.053
-0.684
0.0
0.684
-0.684
-1.369
0.0
0.685
0.684
2.05
0.0
0.683
0.682
1.364
2.723
1.359
4.069
0.0
0.0
0.677
-0.677
-0.677
-1.355
-0.678
-2.717
0.0
0.68
0.679
0.0
1.358
1.356
0.0
0.136
-0.136
0.0
0.0
0.678
-1.355
0.678
0.0
0.678
0.677
0.0
0.677
2.028
-0.676
0.0
0.676
0.0
0.0
0.0
0.675
0.0
1.35
0.0
0.337
0.337
-0.674
0.674
0.0
0.0
0.674
0.0
0.0
-0.674
0.0
0.0
0.0
0.0
0.674
-0.674
0.674
0.0
1.347
-0.572
0.572
1.345
0.0
0.672
0.0
1.343
0.671
0.671
0.0
0.0
2.01
1.338
-0.669
0.0
0.0
0.669
-0.669
0.0
0.669
0.668
-0.668
0.668
0.0
0.0
0.0
0.668
0.668
-1.336
1.336
-0.668
0.0
0.0
0.0
-0.668
0.668
0.0
-0.668
0.0
0.668
-1.337
0.0
0.0
0.0
-0.669
0.669
0.668
0.668
0.0
0.0
-2.005
0.669
0.668
0.802
0.534
-1.336
0.0
-0.401
1.069
0.0
-0.668
0.0
1.336
-0.668
0.0
0.0
0.0
0.334
-1.67
-0.669
-0.669
0.0
-0.67
1.339
-0.669
0.0
-2.68
0.671
0.0
0.0
-0.671
0.0
-0.671
0.671
-0.671
-0.671
0.0
0.0
0.0
0.671
0.0
0.0
0.671
0.671
-0.671
0.671
-0.671
-0.671
0.671
0.0
0.0
0.0
0.0
-0.671
0.0
0.0
-0.671
0.0
0.671
-0.671
0.0
0.0
0.0
0.671
0.0
-0.671
0.0
0.0
0.0
-1.344
0.0
-1.345
0.0
0.673
-0.673
0.0
0.0
0.673
-0.673
1.345
0.0
0.148
-0.148
0.0
0.0
-0.672
0.0
0.0
0.0
-0.673
0.0
0.0
0.269
-0.269
0.0
0.0
0.0
0.673
0.0
-0.538
0.538
-0.673
0.673
0.672
0.0
-0.672
1.344
-0.672
1.344
-0.672
0.0
0.672
0.0
-0.672
0.0
-0.672
0.672
1.343
0.671
0.0
-0.671
0.0
-0.671
0.0
0.0
0.0
0.0
0.0
0.0
0.0
-0.672
0.0
0.0
0.0
0.0
0.0
0.672
-0.672
0.672
-1.344
0.672
-0.672
0.672
-0.672
0.672
-0.672
0.672
0.0
-0.672
0.672
-0.672
-0.672
0.0
0.0
0.672
0.0
0.0
0.0
2.015
0.0
0.671
-0.671
0.0
2.012
-1.341
1.341
0.67
1.339
-0.569
-0.1
0.0
0.0
-0.67
0.0
0.0
0.0
0.0
-0.67
0.134
0.536
-0.67
1.339
-0.67
0.0
0.67
0.0
0.0
-0.67
0.0
0.0
0.0
0.0
1.339
0.0
0.0
0.0
0.0
2.005
0.668
-0.668
-0.668
-0.668
-0.669
0.669
0.0
0.0
-0.669
0.669
0.0
0.0
-0.669
0.0
0.0
0.669
-0.669
0.0
0.669
0.0
0.0
-0.669
3.341
2.0
-1.333
0.667
0.0
-2.669
-1.337
0.0
-2.008
2.008
0.668
2.003
0.667
-2.002
0.0
0.668
0.667
1.334
0.666
-2.0
2.0
0.0
0.0
0.666
0.666
1.33
1.329
-0.664
1.992
1.326
1.986
1.322
3.959
-1.978
-1.32
-0.661
-1.984
0.0
0.0
1.323
0.0
-1.323
-0.662
-1.325
0.663
-0.663
-0.663
0.0
1.988
0.662
0.0
1.323
0.0
0.661
0.0
0.0
0.661
-0.661
-1.322
0.0
0.0
0.661
-1.323
0.662
0.0
-0.662
1.323
-1.323
0.662
-0.662
0.662
0.0
-0.662
0.0
0.0
0.662
-0.662
-0.662
-0.662
1.325
0.0
0.0
0.0
0.0
0.0
1.323
0.661
-1.322
-1.324
0.0
1.324
0.661
-0.661
0.661
0.0
1.322
1.32
-0.04
-1.281
0.0
0.66
-0.66
0.0
-0.661
0.0
-1.322
-0.662
0.0
0.0
0.0
0.662
-0.662
0.662
0.0
0.0
1.983
-0.661
0.661
-0.661
-0.661
-0.661
0.0
0.0
1.322
-0.661
-0.661
0.0
0.0
0.0
-1.986
0.0
-0.663
0.0
0.663
-1.326
0.0
-0.663
0.0
-0.664
0.0
0.0
0.664
1.327
0.0
0.663
0.0
0.662
0.0
-0.662
0.0
0.0
0.0
0.662
0.662
-1.325
1.325
-1.325
0.0
0.662
0.0
0.0
0.662
-0.662
1.324
0.0
0.0
0.0
0.0
0.0
0.0
0.661
0.0
-0.661
1.322
-0.661
0.0
0.0
0.0
-0.661
-0.662
0.662
-0.662
0.0
-0.662
-0.662
-0.663
-1.99
0.0
0.0
0.664
0.0
0.0
0.663
0.663
0.663
-0.663
0.0
0.0
1.987
-1.325
0.0
0.662
0.0
0.0
-0.662
1.325
0.0
0.662
0.661
0.0
0.661
-0.661
0.0
1.322
0.0
-1.322
0.661
0.0
0.0
-1.322
0.661
0.0
-0.661
0.0
0.0
0.661
0.661
-0.661
0.0
-0.661
1.322
0.0
0.0
0.0
-0.661
0.0
-0.661
0.0
0.0
1.322
0.0
0.0
0.0
0.0
-0.661
0.661
0.0
-0.661
0.0
0.0
0.661
0.661
0.66
0.0
1.32
-0.66
0.0
0.0
0.0
0.0
0.66
0.0
0.0
-0.66
1.319
-0.659
0.0
0.659
-0.659
0.659
0.0
-0.659
0.0
0.0
0.0
0.0
-0.66
0.0
0.0
0.0
-0.66
0.66
-0.66
0.66
0.0
0.66
0.0
-0.66
0.0
-0.66
-0.66
0.0
0.0
0.0
0.0
0.0
0.0
0.0
0.66
0.0
-0.66
0.0
-0.661
0.0
0.0
0.0
0.0
0.0
1.321
-0.66
0.0
1.98
-0.66
0.66
0.0
0.0
0.659
0.659
-0.659
0.0
0.659
-0.659
-0.659
0.659
0.0
0.0
-0.659
0.0
0.0
-0.66
0.66
-0.66
0.66
-0.66
0.0
0.0
0.66
0.0
0.659
0.0
0.659
-0.659
0.659
-0.659
-0.659
0.0
-0.66
-1.981
1.321
-1.982
0.0
-1.323
-0.662
0.0
-1.325
-0.663
-0.663
0.0
-1.328
-1.995
-0.666
0.666
0.665
-0.665
0.665
0.0
0.665
-0.665
-0.532
1.197
-0.665
-2.663
0.0
-1.334
2.0
-2.0
0.667
0.0
-1.334
0.667
-1.335
0.668
-0.668
0.0
0.0
0.668
0.0
0.0
1.334
3.33
-1.331
-0.666
3.326
0.0
-1.995
0.665
1.329
-2.66
-1.332
-0.667
-0.667
-0.667
-0.668
1.335
0.667
0.667
0.0
0.666
0.666
0.666
1.33
1.329
1.327
0.663
0.663
-3.982
0.0
-0.665
0.665
1.329
0.664
-3.722
1.065
0.0
0.0
3.984
-3.984
1.329
-0.665
1.329
1.327
0.0
0.0
1.988
0.662
-1.987
1.325
0.0
-1.325
-0.663
0.0
0.663
0.0
0.663
-0.663
0.663
0.662
-0.662
1.986
-0.662
0.0
0.0
1.984
-0.595
1.256
0.0
0.0
1.32
-0.66
0.0
-0.66
-0.661
2.641
0.0
0.0
0.659
-0.659
-0.66
0.0
-0.66
0.66
-1.32
-0.661
0.661
-0.661
0.0
-0.661
-1.323
0.662
0.661
0.0
0.0
-0.661
0.0
0.661
-0.661
0.0
0.0
1.322
1.321
0.66
-0.66
0.0
0.0
-1.321
-1.984
0.0
-1.325
2.648
0.0
-1.323
0.662
0.661
-0.661
0.0
0.661
0.661
0.661
0.0
-0.661
0.661
0.0
0.66
-1.321
0.0
0.132
0.529
-0.661
0.0
-1.984
0.0
1.984
-1.984
-1.325
0.0
0.0
0.662
0.662
0.662
-0.662
-1.325
-0.663
1.325
-1.325
1.987
-1.987
0.0
-0.663
2.65
0.0
0.0
-0.662
0.662
0.0
-0.662
0.0
0.0
0.0
0.0
0.662
-0.662
0.662
0.0
-0.662
0.0
-1.988
1.326
0.662
0.0
-1.325
0.663
0.0
0.662
0.0
0.0
0.0
0.662
0.662
0.0
-1.324
0.662
0.0
0.0
0.0
0.662
0.0
0.0
-0.662
0.662
-1.324
-0.662
0.662
0.662
-0.662
0.662
0.0
0.0
0.0
-0.662
0.0
0.0
0.0
0.0
0.662
-0.662
1.324
0.0
-1.324
0.0
0.662
-0.662
0.662
-0.662
0.662
0.0
0.0
-0.662
0.0
0.0
0.0
0.0
0.0
0.0
-1.325
0.0
1.987
0.662
-0.662
0.0
0.0
0.0
0.0
0.0
0.0
0.0
0.0
0.0
0.0
0.0
0.0
0.0
-1.325
0.0
0.662
0.662
-0.662
0.0
-1.325
0.663
-0.696
-0.63
0.0
-0.663
0.0
-1.328
1.328
0.663
0.0
-0.663
1.989
-1.326
-0.663
-0.664
1.327
0.0
-1.327
-0.664
-1.329
-1.997
0.0
-0.666
0.666
0.666
-0.666
0.666
0.0
-0.666
0.0
-2.0
0.0
0.0
0.634
0.033
0.0
0.667
0.0
0.666
0.0
1.332
-0.666
0.0
0.0
0.0
0.666
-0.666
-0.666
-0.666
0.0
0.0
0.0
-0.667
1.333
0.0
-0.533
-0.133
0.0
0.0
-0.667
0.0
-0.667
0.0
0.667
-0.667
0.0
0.0
0.0
0.0
0.0
0.0
2.0
0.0
0.0
1.332
-0.666
0.0
0.0
-0.666
0.0
0.0
0.0
0.0
-0.666
0.0
-0.667
0.0
0.0
0.0
0.0
0.0
0.0
0.667
-0.667
0.0
0.0
0.0
-1.334
0.0
-0.668
-1.337
2.672
0.667
-2.002
-0.668
0.0
0.0
0.0
0.668
0.668
0.667
1.334
0.0
0.666
-0.666
-0.667
0.0
0.0
-0.667
0.667
-0.667
0.0
-1.335
0.668
0.0
0.0
-0.668
-1.337
-1.338
0.0
0.0
0.0
0.0
0.0
0.0
0.0
1.338
1.337
0.0
3.335
1.997
0.0
1.329
-4.659
1.333
2.662
-3.995
3.33
0.0
1.329
-3.326
0.0
-0.666
-1.334
1.334
1.998
-0.666
0.0
1.331
-0.665
-0.666
0.666
0.665
1.994
-2.659
0.0
-1.998
0.0
1.998
0.0
-1.332
0.0
0.666
0.666
1.33
0.665
1.328
1.327
-1.99
1.327
1.326
1.325
-0.662
0.0
0.0
2.646
0.661
2.639
0.0
0.0
-2.639
1.32
0.0
1.319
0.0
0.0
-0.659
0.132
-0.132
0.659
0.659
0.659
-0.659
-0.659
1.976
2.629
-0.657
-1.973
0.0
0.0
-0.658
0.658
0.0
0.658
0.658
-0.658
0.658
1.314
-0.657
0.657
-0.657
0.0
0.657
0.0
-0.657
0.657
0.0
-1.314
-1.315
0.0
0.0
1.315
0.0
-0.658
0.0
0.658
0.0
0.657
0.0
0.0
0.0
0.0
0.0
0.657
0.0
0.0
0.0
0.0
0.656
-0.656
0.0
0.0
0.0
-0.657
0.0
0.0
0.0
-0.657
0.0
0.0
0.657
0.0
0.0
-1.315
-3.953
0.66
1.977
0.0
0.0
1.316
0.658
0.0
0.657
0.0
-1.315
0.658
0.0
0.657
-0.329
-0.329
0.657
-0.657
0.0
0.0
0.0
0.657
0.0
0.0
-0.657
-0.658
0.0
0.658
0.657
-0.657
0.0
0.0
0.657
-0.657
0.657
0.0
0.0
0.0
-0.657
0.657
0.0
0.0
0.657
0.0
0.0
0.0
-0.657
0.657
0.656
0.0
0.0
0.656
0.0
0.0
0.0
0.0
0.0
0.0
-0.656
0.0
0.0
0.0
0.656
-0.656
0.0
-0.656
0.039
-0.039
0.098
0.558
0.0
-0.656
0.656
0.656
0.0
0.0
-0.656
0.656
0.0
0.0
0.0
-0.656
0.0
0.0
0.0
0.0
0.0
-0.656
0.0
-0.657
0.657
-0.657
0.0
0.0
-0.657
-1.315
0.0
0.0
0.0
-0.658
0.658
0.0
-0.658
0.0
0.0
0.0
0.0
0.658
-0.658
0.0
0.658
-0.658
0.0
0.0
0.658
0.658
-1.316
0.658
-0.658
-0.659
0.659
-0.659
0.0
0.0
-0.659
-0.659
0.659
0.0
0.0
-0.659
0.659
0.0
0.0
0.0
-0.659
-1.32
0.66
0.0
0.66
-0.66
0.132
-0.132
-0.66
-1.982
0.0
0.661
0.0
0.0
0.0
-0.661
0.661
0.661
-1.322
0.661
-0.661
0.661
1.321
-0.66
-0.661
0.0
0.0
0.0
0.0
0.0
-1.322
0.0
0.661
0.0
-0.661
-0.662
0.662
0.0
0.661
-1.323
0.0
0.662
0.0
0.0
0.0
-0.662
0.0
0.0
-0.662
0.0
0.662
-0.662
-0.662
-0.663
-0.663
0.663
-0.663
0.0
-1.327
0.664
1.327
-0.663
0.0
0.663
0.663
0.662
1.324
0.0
0.0
0.0
-1.986
0.662
0.0
0.662
0.0
0.0
-0.662
0.662
0.0
0.0
0.662
0.0
-0.662
0.0
0.662
-0.662
-2.65
0.0
0.663
-0.663
-0.663
1.327
0.663
0.662
-0.662
0.662
0.0
-1.325
-1.327
0.663
0.0
0.0
0.663
0.0
-0.663
0.663
0.663
0.0
-1.989
0.0
0.663
0.0
0.663
0.0
-0.663
0.0
0.663
-1.327
0.0
-0.664
0.0
0.0
0.0
0.0
0.0
-0.664
0.664
1.327
-0.663
0.0
-0.664
-1.329
0.665
-0.665
0.0
-2.662
3.99
1.327
0.0
-0.663
1.327
-1.327
0.0
-0.664
0.664
3.976
0.0
-1.324
0.0
-0.662
0.0
0.662
-1.988
1.326
1.325
1.323
0.661
-1.322
1.983
-0.661
0.661
0.0
-0.661
0.0
1.981
1.319
0.659
-0.026
-0.633
-0.659
0.659
0.0
0.659
0.659
1.974
-1.315
0.0
0.0
0.658
0.658
-1.315
0.0
-0.658
-1.318
0.0
0.659
-0.659
0.659
0.0
0.659
-1.977
1.318
0.0
-0.659
-0.659
0.659
0.0
0.0
0.659
-0.659
-0.659
1.318
0.659
0.658
-0.658
-0.659
0.0
1.317
0.0
-0.527
0.527
0.0
0.0
0.0
0.0
0.658
-0.658
0.658
0.0
0.0
0.0
-0.658
0.0
0.658
0.658
0.657
-0.657
0.0
1.314
-0.657
0.0
-0.657
-0.658
-0.658
1.315
-0.658
0.0
0.0
0.0
0.0
-1.316
0.0
0.0
1.316
0.0
0.0
-1.316
0.658
0.658
-1.316
-0.659
1.975
0.0
-0.658
1.315
-0.658
0.658
-0.658
0.658
-1.315
0.658
-0.658
0.658
0.0
0.0
0.0
-0.658
0.0
0.0
0.658
-0.658
0.658
0.0
-0.658
0.0
0.658
-0.658
-1.877
-0.758
0.0
0.0
-0.66
0.0
0.0
-0.66
-0.66
-0.661
1.321
0.0
0.0
0.0
0.0
0.0
-1.321
0.0
-1.984
-0.662
0.0
0.0
-3.316
-0.664
0.664
-0.664
-0.665
0.0
1.993
-1.993
0.0
1.329
1.327
-1.992
0.0
-0.665
0.0
0.665
-1.329
0.665
-1.996
0.0
0.0
0.0
0.0
-0.666
-1.333
-0.667
-1.335
-0.668
0.668
0.0
-0.668
0.668
0.0
0.668
-0.668
0.668
0.0
0.0
0.0
0.0
0.0
0.0
0.667
-0.667
3.333
1.331
-1.331
0.0
-1.332
-0.667
-0.667
0.0
0.0
0.0
0.0
0.0
0.0
0.0
0.667
0.0
0.0
-0.667
0.667
-0.667
0.0
0.667
0.0
-0.667
0.0
0.0
0.0
0.0
-0.667
-0.668
-1.337
-0.669
-0.669
0.0
0.0
0.0
-0.67
0.0
0.0
0.67
-0.67
0.0
0.67
0.0
-1.339
-0.67
0.0
0.67
0.0
0.67
0.0
0.67
0.669
0.0
0.0
0.0
-0.669
1.338
-1.338
1.338
-0.669
0.0
-1.339
0.0
0.0
0.0
0.0
-0.67
1.339
-1.339
0.0
0.0
-0.67
0.0
1.34
0.0
-1.34
-0.671
-2.014
0.0
0.0
0.672
0.0
-0.672
0.672
2.013
0.0
0.67
-2.683
1.342
0.671
0.67
0.67
0.0
0.0
-0.67
0.0
0.0
0.67
0.0
0.0
1.339
0.0
0.669
-0.669
-0.669
0.669
-0.669
0.0
0.669
-0.669
0.669
0.0
0.0
0.669
0.0
-1.338
1.338
1.337
-1.337
-1.338
0.669
1.337
-0.668
-0.669
0.0
0.669
0.668
0.0
0.0
-2.676
1.339
0.669
0.0
0.668
0.0
0.0
0.0
0.0
-0.668
-0.669
-1.339
-0.67
0.67
0.67
-2.68
0.671
-0.671
0.0
0.0
0.671
-0.671
-0.671
0.0
0.0
0.134
-0.134
0.0
-0.671
1.342
0.671
3.348
-0.669
-2.009
0.0
-1.341
0.671
0.0
1.34
0.0
1.339
0.0
0.669
1.337
0.668
-4.012
-0.67
2.677
2.004
-4.012
-4.697
-0.672
-0.673
0.0
0.0
0.0
0.0
-1.347
-0.674
-3.375
-4.74
10.136
-12.173
3.393
2.708
0.0
-0.676
-0.677
-1.355
0.0
-1.356
-0.679
-0.679
-2.039
0.34
-0.34
-1.361
0.0
-4.777
0.0
0.683
-0.683
0.683
0.683
0.0
-1.367
0.0
-0.684
-0.684
0.0
-1.37
-3.431
-3.44
-4.141
1.382
-1.382
2.072
0.69
-0.69
0.69
1.379
2.753
1.374
-2.062
1.375
1.373
-1.373
0.0
-2.751
0.688
-2.756
1.379
1.377
0.0
-1.377
0.689
2.064
0.0
-0.688
0.688
0.0
0.0
0.0
0.0
-0.688
0.688
0.0
0.0
0.0
0.0
0.0
3.432
-0.686
0.0
-2.747
0.0
0.0
0.0
-0.619
-0.069
0.0
-0.688
-1.377
0.0
-0.689
0.0
-0.69
0.0
0.0
0.0
1.379
0.689
0.688
0.688
0.0
-0.688
0.0
0.688
0.0
0.0
0.0
2.062
0.686
0.0
0.0
0.0
2.742
-0.685
1.37
0.684
0.684
1.367
3.41
0.681
0.0
-1.362
-1.364
0.0
0.0
-1.365
-0.683
-1.367
2.05
0.0
0.0
1.365
-0.682
0.682
0.682
-2.73
-1.367
2.733
-0.683
-0.683
-0.683
0.683
-4.107
-2.058
0.0
-2.062
2.062
-1.374
0.825
0.549
0.0
0.686
0.0
-1.373
1.373
1.372
2.055
-0.685
-1.37
0.685
-0.685
0.685
0.0
0.0
0.685
0.685
0.0
0.684
0.0
-1.369
-0.685
-0.685
0.0
0.0
-1.372
0.686
-1.373
-0.687
-0.687
-2.064
0.688
2.063
1.373
-0.686
0.686
0.103
0.583
0.343
-0.343
0.686
-0.686
0.686
0.685
0.685
0.0
-0.685
0.685
-2.056
-0.686
0.686
0.0
0.0
0.0
0.0
0.0
-0.617
-0.069
0.686
0.0
0.0
0.0
-1.373
-2.062
-1.376
0.0
0.0
-2.067
-2.762
-0.691
1.383
-2.767
-2.079
0.693
2.078
2.074
0.0
-0.691
0.691
3.45
2.065
1.375
0.0
-0.687
0.0
0.0
0.0
0.687
2.059
2.056
1.369
1.367
0.683
0.0
-2.735
-0.685
-2.742
-0.686
-0.687
4.116
2.053
-2.053
0.685
-0.685
0.0
-2.056
-0.686
-0.686
-2.062
-0.688
0.688
1.375
0.687
0.0
-0.687
0.687
-0.687
-0.687
0.0
-0.688
0.0
-1.376
0.0
0.0
0.0
2.064
0.0
0.687
0.687
-2.062
0.688
0.687
-0.584
-0.103
0.687
-0.687
0.687
-0.687
-0.688
0.688
0.687
-0.687
-1.376
0.688
0.0
-2.065
0.689
-0.689
-0.689
0.0
0.0
-1.379
0.0
0.69
0.0
0.0
1.379
1.377
0.688
-1.376
-0.689
-1.379
0.0
-0.69
0.69
-0.69
0.69
0.69
0.0
0.0
-2.76
-0.691
2.762
-0.69
1.379
0.0
0.0
0.0
-0.69
0.69
0.0
0.0
-0.69
1.379
0.0
-0.689
0.0
0.0
-1.379
-2.072
-0.691
0.0
0.0
0.0
-1.384
0.0
-2.079
0.693
-0.693
0.0
0.693
0.693
2.077
0.691
1.382
0.69
-1.381
0.0
0.0
0.0
0.0
1.381
3.446
0.0
-1.377
-2.759
-0.691
0.0
-0.691
0.691
-1.383
2.073
2.07
1.378
0.0
0.0
0.688
0.688
-0.688
-2.756
0.0
0.0
-6.223
-8.346
-11.216
-7.77
0.708
4.242
0.706
-1.411
2.821
2.815
0.703
-1.406
2.108
2.105
1.401
0.0
1.4
0.0
2.794
2.092
-2.092
-0.698
-3.496
0.7
0.0
4.192
-2.094
3.488
0.0
0.0
1.393
1.391
0.0
-0.695
-0.696
0.696
-0.696
1.391
0.0
0.695
1.389
-1.389
-3.478
-1.394
0.0
1.394
0.0
-1.394
0.0
0.697
0.0
0.0
0.0
1.393
0.0
0.696
-0.696
-0.696
0.0
0.0
-2.79
0.0
1.396
1.394
0.0
0.0
1.393
-0.696
0.0
-0.557
1.253
-0.696
0.0
0.0
0.0
0.0
0.696
-0.696
0.0
0.0
0.696
0.696
-0.696
1.391
0.0
2.084
0.0
0.0
-1.389
-2.086
0.0
1.391
0.0
-0.695
1.39
-2.086
0.696
0.695
0.0
0.695
0.0
0.0
0.0
0.0
-2.782
0.0
2.782
0.0
0.695
-0.695
0.0
0.695
0.0
0.694
0.0
1.387
0.0
0.693
1.385
0.692
0.0
0.0
-0.692
0.692
0.0
-1.384
-0.693
0.0
0.0
1.385
1.383
-0.691
0.0
-0.692
1.383
-0.691
0.691
0.0
0.0
0.0
-1.383
-0.692
0.0
0.692
-0.692
0.692
-1.385
0.0
-0.693
0.0
0.0
0.693
1.385
0.692
0.0
0.0
0.0
0.0
-0.692
0.692
-0.692
0.692
0.0
-0.692
0.692
0.0
-3.463
2.771
-1.385
1.385
0.0
1.383
0.0
0.0
0.0
0.0
0.0
0.0
0.0
0.691
0.0
2.071
0.0
-0.69
0.0
0.0
1.379
0.0
1.378
-0.689
0.0
0.0
-0.689
-0.69
0.69
0.0
0.689
1.377
-0.688
0.0
-2.067
0.69
0.689
0.689
0.0
1.376
0.0
0.0
-1.376
0.0
0.688
-0.688
0.0
0.0
0.0
0.688
0.688
-0.688
0.585
-0.585
-0.688
0.688
-0.688
0.0
0.688
0.0
-0.688
-0.585
0.585
0.0
0.0
0.688
0.0
0.688
-0.592
-0.785
-0.689
0.0
-4.141
1.382
0.69
0.69
-0.69
-1.381
-0.691
0.0
0.691
0.0
-0.691
0.691
1.381
-2.072
1.382
-2.073
-0.692
0.0
0.692
0.0
-0.692
0.0
-0.692
-0.693
0.0
0.693
0.692
1.383
-0.691
0.0
-2.077
0.693
-0.693
0.0
0.693
0.692
0.0
0.692
-1.384
0.692
0.692
0.0
0.691
-0.691
0.691
0.0
-0.691
0.691
-0.691
0.691
0.0
-0.691
0.691
1.382
1.38
-0.69
0.69
0.69
-0.69
-0.69
-0.69
0.69
0.0
0.0
0.69
-0.69
0.69
0.69
0.0
0.0
0.0
0.689
0.689
-0.689
-0.689
0.689
0.689
1.376
-0.688
0.688
0.0
0.0
-1.376
0.0
2.751
-0.687
0.0
1.374
-0.687
0.687
-1.374
1.374
-0.687
0.687
0.686
0.0
2.057
3.421
-1.367
-1.369
-1.37
0.0
0.685
0.0
0.685
-1.37
0.0
0.0
1.37
0.685
0.0
-0.685
0.897
0.472
0.684
0.683
2.048
1.364
0.0
0.0
0.0
-0.682
-0.682
-2.732
-2.053
-2.056
0.0
0.686
0.685
2.054
0.0
-0.684
0.0
-5.487
0.0
-0.688
-1.376
2.064
1.374
0.0
0.686
0.0
0.0
-0.686
-4.127
0.0
0.0
0.689
1.376
0.0
-2.754
1.378
-2.067
-1.38
-3.457
-0.693
-0.693
1.386
1.384
2.073
2.07
1.378
1.376
1.375
-4.129
0.689
0.689
-1.378
2.754
0.0
2.748
-1.992
2.678
0.686
-2.745
0.0
0.0
0.0
0.0
0.687
-0.687
0.0
0.687
1.373
0.686
0.685
0.685
1.369
0.0
-0.684
2.735
-0.546
0.546
0.0
2.047
4.764
2.036
-3.735
0.34
0.68
0.679
-2.039
0.68
0.0
-2.042
0.0
-4.093
0.683
-0.683
-0.683
0.0
0.0
0.683
0.683
2.047
2.724
0.68
-2.042
1.361
-0.681
0.0
0.681
0.0
-2.043
-0.682
0.0
0.102
0.579
-1.364
-0.682
-1.366
0.0
0.0
0.0
-1.367
0.684
0.0
-3.423
0.685
-0.685
4.79
2.729
2.07
-1.389
0.0
0.681
0.681
-1.361
0.681
1.361
-0.68
0.0
1.36
0.679
0.0
0.0
0.679
1.357
3.386
2.027
-0.675
-0.676
0.0
0.0
1.351
1.35
0.0
0.674
0.0
-0.674
-0.675
-1.35
0.675
0.0
0.0
0.0
0.0
0.0
0.0
-0.574
-0.101
-0.676
0.0
0.0
0.0
0.676
-0.676
0.0
0.0
-0.676
0.0
0.0
-0.676
0.676
0.0
-0.676
2.028
0.0
0.0
0.0
1.35
-0.675
1.35
0.0
0.0
-0.675
0.675
-0.675
-0.675
0.0
0.0
0.0
0.0
0.0
0.0
0.0
-0.675
0.0
0.0
0.675
-0.675
0.675
0.0
-0.675
0.675
-0.675
-0.676
0.0
0.676
0.0
0.0
0.0
0.675
0.0
0.0
0.675
0.0
0.0
-0.675
0.675
0.0
-0.675
0.675
0.0
0.0
0.0
0.0
0.0
0.0
1.349
-0.674
0.0
0.674
0.0
0.0
0.0
-2.024
-0.675
1.35
0.0
0.0
-0.675
0.135
0.54
0.675
0.0
0.0
0.0
0.0
0.0
-0.675
1.349
0.0
2.021
0.673
-0.673
0.0
1.345
-0.672
0.0
0.672
0.0
0.0
0.672
1.343
-0.671
-1.344
2.015
0.671
0.671
0.0
0.0
-0.671
1.341
0.67
0.0
1.339
0.669
-0.669
0.0
0.0
0.669
1.337
-1.337
0.0
-0.669
-1.339
0.0
-0.67
0.0
-0.67
-2.013
0.0
0.0
0.0
0.0
-0.672
0.672
0.0
0.0
0.0
0.0
0.0
1.342
0.671
0.0
0.0
-0.671
0.0
0.671
-0.671
0.671
0.67
-0.67
0.0
0.0
0.0
0.0
-2.013
0.671
0.0
0.0
-0.671
-1.344
0.0
0.0
0.672
-0.672
-0.672
0.0
-4.042
-1.35
0.675
2.698
-0.674
-0.674
0.674
-0.674
-0.675
0.0
2.023
0.674
-1.347
0.674
-0.674
0.0
0.0
0.674
-0.674
-0.674
-0.675
-0.675
0.675
0.675
0.0
0.0
-0.675
-1.35
0.0
0.0
0.0
0.675
0.675
0.675
0.674
0.674
-0.674
0.674
-1.348
-0.675
2.023
-0.674
0.674
0.674
-0.674
-0.674
1.347
0.0
1.346
-1.346
0.673
0.135
-0.135
0.673
0.0
0.0
0.0
-0.673
-0.673
0.0
1.346
0.0
0.0
-0.673
-1.347
-0.674
0.0
-0.674
0.674
1.347
-0.674
0.0
-0.674
-1.349
0.0
0.675
0.674
0.0
0.0
0.0
0.0
0.0
0.674
0.0
0.674
0.0
-0.674
0.0
0.674
0.0
0.0
3.362
1.342
2.011
-0.67
-0.67
0.0
-0.671
-1.342
-3.362
0.673
1.345
2.015
0.0
0.0
-1.343
0.336
0.336
0.0
0.0
2.683
0.0
-2.683
1.342
-0.671
2.012
0.0
-2.683
2.013
-1.073
1.073
2.01
-5.366
2.015
1.342
-2.013
1.342
0.0
-0.671
0.671
-0.671
-0.671
0.0
0.671
0.0
-0.671
1.342
2.011
0.67
1.472
-0.134
0.0
0.0
0.0
0.668
0.0
0.0
0.0
0.668
-1.337
0.0
0.668
-0.668
0.668
2.67
0.0
-2.002
0.668
-0.668
-0.668
0.0
0.668
-1.337
-0.669
0.669
-0.669
0.067
-0.067
0.0
1.337
0.668
-0.668
0.0
-0.668
0.0
0.0
0.0
0.0
0.0
0.0
0.0
0.0
0.0
0.0
0.0
-1.338
-0.67
0.0
0.0
0.0
-1.34
0.67
0.0
-1.341
0.671
0.0
0.0
1.34
1.339
0.0
0.669
0.0
0.668
0.0
0.0
0.668
0.0
-0.668
0.668
0.0
-0.668
0.668
-0.668
-1.337
-1.339
-1.34
0.0
0.0
0.0
0.0
-0.671
0.0
1.341
0.0
0.0
-0.67
0.67
0.0
-0.67
0.67
-0.67
0.67
-1.341
0.671
0.0
0.0
0.67
-0.67
-0.671
-1.342
0.671
0.671
-0.671
-1.343
1.343
0.0
-0.671
0.671
0.0
-0.671
0.0
0.671
0.0
0.0
2.682
0.67
0.0
0.0
0.0
-0.67
0.134
0.536
0.0
-0.67
0.0
0.67
0.0
0.0
-0.67
0.0
0.67
0.0
0.0
-0.67
0.67
0.0
0.0
-0.67
0.0
-0.67
0.0
0.0
0.0
0.67
0.67
-0.67
0.134
0.536
-0.67
0.67
0.0
0.0
0.0
-0.67
0.0
0.1
-0.1
0.0
-0.67
0.67
-0.67
0.67
-0.67
0.101
0.569
0.0
0.0
0.67
-0.67
0.0
0.67
0.0
0.0
-0.67
0.67
-0.67
2.008
0.0
0.0
0.0
0.0
-0.669
0.669
0.0
0.0
0.0
-0.669
0.0
0.669
0.0
0.0
0.0
-0.669
0.669
-1.338
0.669
0.669
-0.669
0.0
-1.339
0.0
0.0
0.0
0.67
-1.339
0.67
-0.67
0.0
0.0
0.67
0.0
-0.536
0.536
0.0
0.0
-0.67
0.67
-0.67
0.67
0.0
0.0
0.0
1.339
-0.669
0.0
0.0
0.0
0.0
0.0
1.338
0.0
0.668
-0.668
0.668
-0.668
0.0
0.0
0.0
0.0
0.0
0.668
-1.337
0.669
0.0
-0.669
0.669
-0.669
0.0
0.669
-1.338
-0.67
0.0
0.67
-0.67
0.67
0.0
0.0
0.0
-2.01
0.0
0.0
0.0
0.67
1.339
-0.67
0.134
0.536
0.0
0.0
0.0
-0.67
0.0
0.0
2.008
-1.338
-0.67
-0.67
0.67
-0.67
-2.683
0.0
0.0
0.0
0.671
0.0
-0.671
0.0
0.0
-0.672
-0.672
0.672
0.0
0.0
0.672
1.342
0.0
0.671
-0.671
0.0
0.671
0.0
-0.671
0.0
0.0
0.671
-0.671
0.671
-0.671
0.671
0.0
0.0
-0.671
-0.671
-0.671
1.342
0.0
0.0
-0.671
0.0
0.0
0.671
-1.342
-0.672
0.0
0.0
0.0
0.0
-0.672
-1.345
0.0
0.673
0.0
0.0
0.0
0.0
0.0
-0.673
0.673
0.0
0.0
-2.693
-0.674
-6.085
3.384
1.351
0.675
-1.35
-0.676
0.0
0.0
0.676
0.675
0.675
-0.675
0.0
-1.351
-1.353
-0.677
0.0
1.353
0.676
0.0
-1.353
0.676
-0.676
0.676
-0.676
-1.354
-1.355
0.678
-0.678
0.0
0.136
1.22
0.0
0.0
0.0
-0.678
-1.899
0.543
-0.679
1.357
-0.678
0.0
0.678
0.0
2.033
0.0
2.029
-0.676
-1.353
0.677
-2.032
-1.356
1.356
-0.678
0.0
0.136
0.542
-0.678
2.033
-1.355
0.678
-0.678
0.678
0.677
0.0
0.0
0.677
0.0
-0.677
0.677
1.353
-0.676
0.676
0.0
-1.353
0.676
-0.676
0.676
0.0
0.0
0.0
1.352
0.0
-0.676
0.0
0.676
-0.676
-0.676
-0.676
-2.032
1.355
0.677
-0.677
0.0
0.0
0.677
-0.677
0.0
2.029
0.676
-0.676
-0.676
0.676
-1.353
-0.677
0.0
-0.677
0.0
0.576
-1.253
0.0
-2.035
0.0
0.679
0.0
0.0
0.678
-0.678
-0.679
0.679
0.0
-0.679
0.0
0.0
-0.679
0.0
-0.679
0.0
0.679
-0.679
0.0
0.0
0.0
0.0
-0.68
0.68
0.0
-1.36
2.039
-0.679
1.358
-0.679
0.0
0.0
-2.039
-0.681
-1.362
-0.409
1.09
-1.363
-0.682
-0.682
0.0
0.0
0.0
-0.683
-0.683
0.683
-0.683
0.683
-0.683
0.0
0.0
0.0
0.0
0.683
-1.367
0.0
0.683
0.683
-0.683
0.0
0.0
0.0
0.0
0.0
0.0
0.0
-0.683
0.0
0.0
0.0
0.0
0.683
0.0
0.683
-0.683
1.366
0.0
0.682
0.0
0.682
-0.682
-1.365
0.0
0.0
-0.683
0.683
-0.683
0.0
-1.367
0.137
0.547
0.683
2.048
-1.365
0.0
0.0
-0.683
0.0
0.0
1.366
0.682
0.682
0.0
0.102
-0.089
1.349
0.681
1.361
0.68
0.679
-0.679
1.358
1.357
1.355
0.0
1.354
-1.354
0.0
-0.678
-2.035
0.679
0.0
0.678
0.678
0.0
0.678
0.0
0.677
1.353
-0.676
-0.677
0.0
0.0
-0.677
0.677
0.0
0.0
0.0
0.677
0.676
0.676
0.0
0.0
-0.676
-1.353
0.0
0.0
0.0
-0.677
0.0
0.0
0.0
0.0
-0.678
-1.356
0.0
0.0
-0.679
0.0
0.0
0.679
0.0
0.678
0.678
0.0
0.0
1.355
0.0
-0.677
0.0
0.0
0.677
-0.677
-0.678
0.0
0.0
-0.678
0.0
0.0
0.678
0.0
0.678
-0.678
-0.678
0.678
0.678
-1.355
0.678
0.0
0.0
0.678
-0.678
0.0
-0.678
-0.678
0.678
-1.357
-0.679
0.0
-1.359
-0.68
0.0
0.0
0.0
0.0
0.68
0.0
0.0
0.0
0.68
0.0
0.679
0.0
0.679
0.0
0.679
-0.679
1.357
2.033
1.353
0.676
-1.353
0.0
0.0
0.676
-0.676
1.353
-0.676
0.676
0.0
0.0
0.0
-0.676
0.676
-0.676
0.0
-0.676
0.676
0.0
0.0
0.0
1.352
-1.352
-0.676
0.0
1.353
0.0
0.0
-0.676
0.676
-0.676
1.352
0.0
0.0
0.0
0.675
-0.675
0.675
0.675
0.0
0.675
0.0
0.0
-1.35
0.675
1.349
0.674
0.0
0.0
0.0
0.0
-0.674
-0.674
-1.35
-1.351
0.0
81.747
0.0
1.898
-3.798
1.9
1.898
0.0
-1.898
3.792
2.522
1.259
-2.519
-0.631
-4.423
-6.346
-6.379
-6.315
-3.315
7.71
1.92
4.468
-1.913
3.187
2.544
1.206
-3.114
-5.739
1.916
-0.638
1.276
-3.193
0.0
0.0
0.0
-4.485
-1.927
5.132
-0.64
0.64
0.64
-0.64
-0.64
0.0
0.0
0.64
-1.281
-0.641
1.282
0.64
-0.64
-1.923
0.0
-0.642
-0.642
0.0
-0.642
-0.643
1.927
0.0
0.642
-0.642
1.283
-1.283
-1.284
2.567
0.0
0.0
0.096
0.641
-0.096
-1.282
3.203
0.0
0.0
4.471
0.637
0.0
1.274
2.544
-1.907
0.0
1.272
2.54
-4.448
-3.761
4.398
0.0
1.272
-2.545
-0.637
1.91
0.0
0.0
1.272
-0.636
1.271
3.172
1.267
-1.14
-2.664
-2.542
0.0
-0.636
1.272
0.0
2.541
-1.27
0.635
-0.635
0.635
-1.906
0.0
-1.909
-0.637
1.91
-3.185
-0.638
-0.638
0.0
2.551
0.637
1.273
0.0
0.0
-0.636
0.636
0.0
0.0
0.0
1.272
-1.272
1.272
0.0
-2.545
-0.637
1.274
0.0
0.0
1.908
-1.272
-0.509
1.781
0.0
1.905
0.0
0.0
-1.27
0.635
1.269
0.634
-0.634
0.729
0.032
-0.761
0.0
-3.812
-1.273
1.273
0.636
2.541
0.634
-0.634
0.0
0.0
0.634
-0.634
-0.635
-0.635
-1.367
-0.541
0.636
0.0
0.0
0.636
0.0
0.0
0.635
0.635
-0.635
0.0
0.0
1.27
0.0
-0.571
-0.699
0.635
0.635
0.634
1.268
0.0
0.0
-1.902
0.0
1.269
0.0
0.634
0.0
-1.268
0.0
0.0
0.634
-1.269
-1.905
0.635
0.635
-0.635
0.0
-0.635
0.635
1.27
-0.635
-0.635
1.27
-0.635
-0.635
-0.635
-0.636
1.271
-0.635
0.0
-0.636
-0.636
-1.91
0.637
-0.637
1.274
0.764
-0.127
0.763
0.509
0.0
0.635
0.635
-0.635
-0.635
-0.636
1.271
-1.907
0.0
0.636
0.0
-0.636
1.272
-0.636
-0.636
1.272
0.0
1.271
0.0
0.635
1.902
0.95
0.949
-0.633
-1.9
0.634
-0.634
-0.634
-0.634
0.634
0.0
-1.904
-0.635
-1.272
0.0
0.0
0.0
0.0
1.272
0.635
-1.271
0.636
-0.636
1.271
3.806
-1.901
1.901
0.633
0.0
0.0
0.0
0.0
0.0
-0.633
0.0
-0.633
0.0
0.633
-0.633
0.0
0.0
-0.634
0.0
0.634
-1.268
0.0
0.634
-1.269
0.0
0.0
0.0
0.634
0.0
-0.634
0.634
-0.634
0.634
0.634
0.0
-1.269
0.634
0.0
0.634
-0.634
0.0
0.634
-1.269
0.0
0.0
0.634
0.634
0.634
0.0
1.267
0.0
1.265
-0.633
0.633
1.896
0.0
-1.263
0.0
0.0
0.0
0.0
0.632
-1.264
-1.265
-0.633
0.633
-1.267
-0.634
-1.269
-0.635
0.635
0.0
-0.635
-3.179
0.636
2.542
0.127
-0.762
-0.635
0.0
0.635
0.0
0.0
0.635
1.269
1.268
-0.951
-0.19
0.507
-0.634
1.901
-0.633
0.0
-0.634
0.0
0.634
-0.634
1.267
0.633
0.0
0.633
0.019
-0.019
-1.266
-1.267
-1.269
-0.635
1.269
-1.269
0.0
-2.542
-0.636
-0.637
-1.274
0.637
1.91
0.636
4.443
1.267
-1.267
2.532
0.632
-1.265
0.633
1.896
-1.15
-3.912
-2.538
1.27
0.0
-0.635
0.635
1.269
-0.634
2.535
0.633
0.633
3.158
1.891
3.145
8.14
0.0
0.0
1.871
-4.996
1.876
-0.625
-3.756
-6.916
-3.156
-3.164
2.532
4.419
0.0
0.0
0.63
-1.26
0.0
1.89
0.629
-1.889
0.63
-0.63
-1.892
0.0
1.262
1.26
-1.891
0.0
4.408
-2.517
0.63
1.258
-1.258
-0.63
1.888
-1.888
0.0
0.63
-0.63
-0.63
-0.63
0.0
2.519
-0.629
-0.63
-0.63
0.63
-0.63
0.0
-1.261
-0.631
0.0
-1.895
0.632
-1.264
0.632
0.0
0.0
0.0
0.0
0.0
0.632
-1.264
0.0
-1.265
1.898
1.895
0.631
-2.526
0.0
-0.632
-1.265
0.0
-0.633
1.266
1.265
-1.898
1.265
0.632
-0.632
0.632
-0.632
-0.633
-0.633
0.633
0.0
0.0
0.633
0.0
1.264
0.632
-2.528
0.0
-1.266
-1.267
-0.634
0.634
0.0
-1.269
-0.635
-0.635
0.635
0.635
1.902
-1.268
0.0
-0.634
0.0
1.269
0.634
-0.634
-0.634
0.0
0.0
0.634
-0.634
0.634
-0.634
0.634
-0.634
0.634
-0.634
-0.634
0.0
-1.27
0.0
-1.907
0.0
0.636
0.0
0.572
-1.208
-0.636
0.0
0.0
0.636
-0.636
-0.637
-0.637
-0.637
0.0
1.274
0.637
-0.637
-0.637
-1.275
0.0
0.0
-0.638
-0.543
-0.734
0.639
-1.278
0.639
-0.639
0.0
-0.639
1.278
0.639
0.638
-0.543
-1.373
-0.639
1.278
-1.278
0.0
0.639
0.0
0.0
-0.639
0.0
2.555
1.276
0.637
-0.637
0.637
0.0
0.0
-0.637
-1.914
1.914
-0.638
-1.276
0.0
0.0
0.638
-1.277
-0.639
1.278
0.0
0.638
0.638
0.0
0.0
-1.276
-0.639
0.0
0.639
-0.639
-0.639
0.639
1.277
0.0
0.638
0.0
-0.638
0.638
0.0
0.0
1.912
0.0
0.0
0.0
0.0
-1.912
0.0
-0.638
0.638
-1.915
-1.278
-1.28
1.919
1.278
0.0
0.638
0.0
0.638
-0.638
0.638
0.0
-0.51
-0.128
0.638
1.275
0.637
-0.637
0.0
2.546
0.0
-0.636
0.636
0.636
0.0
0.0
-1.272
0.636
-1.909
-0.637
-1.275
1.275
0.0
0.0
-2.551
1.914
-1.914
-1.278
0.639
0.0
0.639
0.638
0.0
2.55
0.0
0.637
-1.274
0.637
-0.637
0.637
-0.637
1.91
-0.636
0.0
-0.637
1.273
0.0
1.272
-0.636
0.636
0.635
-1.271
0.0
0.636
0.0
1.905
-1.905
0.0
-0.54
1.176
0.0
0.0
1.904
-0.634
-1.27
0.0
0.0
0.635
-1.271
1.271
1.903
1.9
0.0
1.265
0.0
-1.265
-2.535
-0.634
1.269
0.0
0.0
1.9
-1.267
1.267
1.265
0.0
-0.633
0.633
-1.265
1.265
0.0
0.0
0.0
0.0
1.264
-0.632
0.632
-0.632
0.0
0.0
0.0
-0.632
0.632
-0.632
0.632
-0.632
0.632
0.0
-0.632
0.0
0.0
0.0
0.0
0.632
0.0
0.063
-0.063
0.632
0.0
0.632
0.0
1.893
-0.631
-2.526
0.632
0.0
1.263
-0.631
3.153
5.028
1.88
-2.508
-1.256
-3.145
-3.785
0.0
-74.126
11.956
-7.994
1.336
0.0
-4.682
6.016
0.667
1.998
0.665
3.321
-1.327
-1.329
1.329
0.0
1.327
1.988
1.324
0.0
-1.324
0.0
1.985
3.302
-0.66
-3.303
1.322
3.959
4.603
-3.286
2.629
-0.657
-0.657
-0.658
5.251
0.0
2.617
-0.654
-1.309
2.616
0.0
0.653
0.653
-0.653
-1.96
0.0
-1.309
0.654
0.0
-0.654
-0.655
-1.311
-1.312
0.0
1.967
2.226
-4.902
-1.919
0.658
1.314
1.968
-1.312
-0.656
0.696
-0.696
0.0
0.656
0.0
1.312
1.677
-1.677
0.0
0.0
-0.656
0.656
0.0
0.0
-0.656
0.656
-0.656
0.0
0.0
0.0
0.0
0.0
0.656
-0.656
0.656
0.0
0.0
0.655
0.0
-0.655
0.655
-1.311
0.0
0.0
0.656
1.311
-0.655
0.655
0.655
0.0
0.654
-1.309
0.655
1.309
1.96
-1.306
0.653
0.653
0.0
1.305
0.0
0.0
1.304
-0.652
0.0
0.652
-1.304
0.0
1.304
-0.652
0.652
-0.652
0.0
0.0
1.303
0.0
0.0
0.0
0.0
0.0
0.0
0.0
0.0
0.651
0.0
-1.302
0.0
-0.652
1.303
0.078
-0.729
0.651
0.0
0.0
0.0
-0.651
-0.554
0.554
-1.956
0.0
1.304
-0.652
0.0
0.652
0.0
-1.304
0.652
0.652
0.0
-0.652
0.0
-0.652
-0.653
-0.653
-1.307
1.307
0.0
-1.307
0.0
-0.654
0.654
0.0
0.0
1.307
0.0
1.958
-2.612
0.653
-0.653
0.0
-1.308
-0.654
0.654
0.0
0.0
0.0
0.0
-1.309
0.0
0.0
-1.311
0.0
0.0
0.0
0.0
1.311
0.655
-0.655
0.0
-0.655
0.655
-0.59
0.59
0.655
0.0
0.654
0.0
-0.654
0.0
0.654
-0.654
0.0
-0.655
-0.655
1.31
0.0
0.0
0.0
-0.655
0.0
-0.655
0.655
1.309
0.0
-0.654
0.654
-1.309
0.0
0.0
-0.655
0.655
0.655
0.654
1.308
-0.654
0.654
0.653
0.0
0.0
0.653
0.0
0.0
0.0
0.0
-0.653
0.653
-0.653
1.306
0.652
0.0
-0.652
0.652
0.0
-1.305
0.653
-0.653
0.653
0.0
0.0
0.0
-0.653
0.0
0.0
0.653
0.0
-0.653
0.653
-0.653
-0.653
-1.307
0.0
-1.309
0.0
-1.31
0.0
0.0
-0.655
0.655
-0.655
0.655
0.655
-0.655
0.655
0.0
0.0
1.309
-0.654
0.654
0.0
0.0
0.0
-1.309
0.0
0.0
0.0
-0.655
0.655
0.0
0.0
0.0
0.0
0.0
0.655
-0.655
0.655
-0.655
0.655
0.0
0.0
0.0
0.654
0.0
1.961
-0.653
0.0
0.0
0.0
-0.654
0.0
0.0
0.0
0.654
0.0
0.653
0.0
-0.653
-0.654
0.0
-0.654
0.654
0.654
-0.575
-0.078
0.654
0.0
0.0
-1.962
0.654
-0.654
0.654
0.0
-0.654
1.309
-0.654
0.0
0.0
0.0
0.0
0.0
0.0
1.308
-1.308
0.0
0.654
0.654
0.653
0.653
0.653
-0.653
0.653
0.0
0.652
0.0
1.304
0.651
0.651
0.0
-0.651
0.651
-1.302
1.302
1.301
0.0
-0.65
0.0
0.0
0.0
0.65
0.65
0.0
-0.65
0.65
1.299
0.0
0.649
0.649
0.0
-0.649
0.649
0.648
-0.648
0.0
-2.597
0.65
-1.3
1.3
0.0
0.0
0.0
-0.65
1.299
0.0
-1.299
0.65
-0.65
0.0
0.0
0.0
-0.65
-0.65
-1.302
-1.303
0.0
-1.304
-2.613
-0.654
-1.309
0.655
0.654
1.308
0.653
-1.307
0.654
0.0
2.612
-0.652
0.0
-0.653
0.0
-1.96
-1.309
1.962
0.0
0.0
0.0
0.0
-0.654
0.0
-0.654
0.654
0.0
0.654
0.653
0.0
0.653
0.0
-0.653
-0.653
0.0
-0.654
0.0
0.654
0.0
-1.308
0.654
0.654
0.653
-0.653
-0.654
0.0
0.654
-0.654
0.0
0.654
-0.654
0.0
0.654
-0.654
0.654
-0.654
0.49
-1.144
1.308
0.0
-0.654
0.0
0.0
0.0
0.0
0.654
1.306
0.0
0.653
0.652
-0.652
0.652
0.0
-0.652
0.0
-1.306
0.0
0.653
-0.653
0.653
0.0
-0.653
-0.653
0.0
0.0
0.0
-0.654
0.0
-0.523
1.177
0.653
0.0
0.653
0.653
-0.653
0.0
1.305
-0.652
0.652
0.0
0.652
0.0
-0.652
0.652
0.652
-0.652
0.0
0.652
0.0
1.302
1.301
0.65
0.0
0.0
0.0
0.0
0.0
0.0
-0.65
0.0
0.0
0.65
0.0
0.0
0.0
0.65
0.0
-1.3
-0.65
1.3
-0.65
0.0
0.0
0.65
-0.65
0.0
0.65
-0.65
0.0
0.65
0.0
0.65
0.0
0.649
0.0
0.649
-0.519
0.519
-1.948
0.65
0.0
0.0
0.0
1.298
-0.649
0.0
0.0
0.649
-0.584
-0.065
-0.649
0.649
0.0
0.0
-0.649
0.0
-0.65
-0.65
-0.65
0.0
0.65
0.0
-0.65
0.65
1.3
0.649
-1.299
-0.65
0.65
0.65
-0.65
0.0
0.0
1.299
-0.747
-0.552
0.65
0.0
-1.3
0.0
0.65
0.0
0.0
0.65
0.649
-0.649
0.0
-0.65
0.0
0.0
0.0
0.0
-0.65
0.65
0.0
0.13
-0.13
0.0
0.0
0.65
0.0
0.0
-0.65
0.65
-1.3
-0.65
0.0
0.65
0.0
0.0
-0.65
0.0
-0.521
0.521
0.0
0.65
0.0
0.65
0.0
-1.3
0.65
0.0
0.65
0.0
0.0
-0.65
0.65
-0.65
0.65
-0.65
0.65
0.65
0.0
-0.65
0.0
0.0
0.0
0.52
-0.52
0.0
-0.65
0.65
0.0
-0.65
-1.301
0.0
1.301
0.65
-0.65
0.65
-0.65
0.65
-0.65
0.65
0.0
0.0
0.0
0.0
0.0
-0.65
0.65
0.0
0.65
0.649
0.649
0.0
0.0
-0.649
0.0
-0.649
0.649
-0.649
0.0
0.649
0.649
-0.649
0.0
0.0
0.0
0.0
-0.649
0.0
0.649
0.0
1.298
0.0
0.0
0.0
0.0
-0.649
-0.649
0.649
0.0
0.0
-0.649
0.0
0.0
0.649
0.0
-0.649
0.649
-0.649
0.0
-0.649
0.649
0.0
0.649
0.065
-0.714
0.649
-0.649
0.0
0.13
-0.13
-0.649
0.0
-0.65
0.0
-0.65
0.0
0.0
0.0
0.0
0.0
0.0
0.0
0.0
0.0
-1.952
0.0
1.302
-0.521
0.521
0.0
0.65
0.65
0.0
0.0
-0.65
-0.65
0.65
-0.65
0.65
0.65
0.0
0.0
-0.65
-0.65
-0.651
0.0
-1.302
0.0
-1.304
6.505
-1.298
0.0
0.649
2.594
0.0
0.0
-1.296
-1.947
0.0
-0.65
1.299
0.0
-1.299
-0.65
-0.65
0.65
-1.301
1.301
1.3
0.0
0.0
0.649
-0.649
0.0
-0.65
0.0
0.0
0.65
0.0
0.0
0.649
0.0
0.649
0.0
0.649
1.296
0.777
1.811
-0.647
-0.647
0.0
-0.647
0.647
1.294
0.646
-0.646
-0.647
0.647
0.646
-2.587
0.0
0.0
1.294
-1.294
0.0
1.294
0.0
1.293
0.0
-0.582
0.582
0.646
0.0
1.291
0.0
0.0
-0.645
0.645
0.0
0.0
0.0
0.0
0.0
0.645
1.289
0.644
-1.288
0.644
0.644
-0.644
0.644
0.0
0.644
-0.644
0.0
-0.644
-0.644
0.644
0.644
0.644
0.0
-1.288
0.644
0.0
0.0
0.0
0.644
0.0
0.643
0.0
0.643
0.643
0.0
0.0
0.0
-0.643
0.0
-0.643
1.286
-1.286
1.286
-0.643
0.643
0.642
0.0
0.0
0.642
1.283
0.0
0.0
0.641
-0.641
-0.641
0.641
0.0
0.641
2.561
0.0
0.639
-0.639
0.639
0.0
0.0
0.639
0.0
-1.278
0.639
0.0
-0.639
-0.64
0.64
-0.64
0.0
0.64
0.0
0.0
-0.64
0.64
0.0
-0.64
1.918
-0.639
0.0
-0.639
-1.28
-1.281
0.641
0.0
0.64
-1.281
0.641
0.0
0.0
-0.641
0.0
0.0
0.641
-1.282
0.641
-0.641
0.641
-0.641
0.0
-0.641
0.0
0.0
0.641
-0.641
0.0
0.0
0.641
-0.641
0.128
-0.128
-0.642
0.642
-0.642
-0.642
0.0
-0.546
1.188
-0.642
0.0
0.642
1.283
0.0
0.0
0.0
0.0
0.0
0.0
0.0
-0.641
0.641
0.0
0.0
0.0
-0.641
0.641
1.282
0.0
0.0
0.64
0.0
-1.281
0.0
0.641
-0.641
0.0
0.0
0.0
0.0
0.0
-0.641
1.282
0.0
0.0
0.0
0.64
-0.64
1.28
0.0
-0.64
-0.64
0.0
0.0
-0.641
0.641
-0.641
0.0
0.641
-0.641
0.0
0.641
-0.641
0.0
-1.282
3.21
-2.568
-0.641
0.641
0.0
0.0
0.0
0.0
-0.641
0.0
0.641
0.641
-0.641
0.641
0.0
0.0
0.0
0.641
-0.641
0.0
0.0
0.0
0.641
0.0
0.64
-0.64
0.0
0.0
0.0
0.0
0.0
0.64
0.0
0.0
0.64
0.0
-0.64
0.0
-0.64
-0.641
0.641
1.28
0.64
0.639
1.916
0.0
-1.277
-0.639
-0.639
0.0
0.639
0.0
0.0
-1.279
0.64
-1.28
-0.64
-0.641
0.0
0.0
0.641
0.0
0.64
0.0
0.0
0.0
0.0
0.0
0.0
0.0
0.0
0.0
-0.64
0.64
-0.64
-0.577
0.577
0.0
1.92
0.0
0.0
0.0
-0.64
0.64
-0.64
0.064
-0.064
1.279
0.639
0.0
-0.639
-0.639
0.0
-0.64
0.0
-0.64
0.64
0.0
0.64
0.0
0.0
-0.64
0.64
0.639
0.0
-0.639
0.0
0.0
0.0
0.639
0.0
0.0
0.0
0.0
0.639
0.0
0.0
0.0
-0.543
-0.096
0.639
1.915
0.638
0.637
-0.637
-1.276
0.638
0.0
-1.276
1.276
0.0
0.0
0.714
-0.714
0.0
0.638
-0.638
0.064
0.032
-0.096
0.0
1.275
3.817
4.439
0.0
0.633
1.265
0.0
1.263
0.0
1.262
-0.631
0.0
-0.631
0.0
1.262
-1.262
0.0
-1.263
0.0
-0.632
0.0
0.0
-0.633
-3.802
1.902
0.0
-1.268
1.268
0.633
-1.901
0.634
0.0
0.634
-1.268
1.268
0.633
0.69
-0.69
0.633
-0.57
0.57
-0.633
1.266
-1.266
0.0
0.0
0.0
0.633
0.633
-1.899
0.633
0.633
0.633
0.0
0.0
-1.266
0.76
0.506
0.0
-1.266
0.0
0.633
-0.633
0.0
0.633
-1.267
0.0
-0.634
-0.634
0.634
0.0
0.0
0.634
-1.268
-0.634
-1.905
-0.636
-0.572
1.208
-0.636
0.636
-0.636
0.0
-1.272
0.0
0.0
-1.274
0.0
1.274
0.0
-1.274
0.0
0.637
0.0
-0.637
0.0
0.064
-0.064
0.0
0.0
0.0
0.0
0.0
-0.637
-0.638
0.638
0.637
-0.51
-0.765
-0.638
0.638
0.0
0.638
-0.638
-1.915
0.0
-0.639
0.0
14.615
-13.976
0.728
0.549
0.638
0.0
0.0
-0.574
-0.064
-0.638
0.0
1.276
0.0
-0.638
0.638
1.275
-0.637
0.128
-0.128
0.637
-0.637
0.0
0.0
0.0
9.527
-9.527
0.128
-0.128
0.637
0.637
0.0
0.0
0.0
0.637
-0.637
0.0
0.0
0.0
0.0
0.637
-0.637
0.0
0.637
-0.637
0.0
0.0
0.0
1.273
0.636
0.0
0.636
0.0
0.0
0.0
-0.636
0.0
0.0
-1.272
1.272
-0.636
1.272
-0.636
0.636
-0.636
0.636
-0.636
0.0
0.0
1.271
0.0
0.0
0.635
0.0
0.635
0.0
0.0
0.0
0.0
0.0
0.0
0.0
0.0
0.0
-0.635
-0.635
0.0
0.0
-0.635
1.271
-0.635
0.0
0.635
-0.635
0.635
0.0
-0.635
0.635
0.635
0.0
0.634
0.634
0.0
-0.634
1.268
0.0
0.0
0.0
0.0
-0.634
0.634
0.0
-0.634
0.0
-0.634
-0.634
0.0
0.0
0.634
0.063
1.205
0.0
0.0
0.633
0.633
-0.633
-0.633
0.0
0.0
0.0
0.633
-0.633
-0.634
-0.634
0.0
0.634
0.0
0.0
-1.269
0.634
0.634
0.0
0.0
0.634
0.0
0.633
0.0
1.266
0.0
0.0
0.0
-0.633
0.0
0.633
0.633
-0.633
0.0
0.0
-0.633
0.633
0.0
0.0
0.0
0.127
-0.127
-0.633
0.633
0.0
0.0
0.0
-0.506
-0.127
-0.633
0.633
0.0
0.0
0.633
-0.633
0.0
-0.538
0.538
-0.633
0.0
0.633
-1.267
-0.634
0.634
-0.634
0.0
0.634
-1.902
0.0
-1.27
0.0
1.27
0.0
0.0
0.634
0.634
1.267
-0.633
0.0
-1.268
0.0
0.0
0.0
0.634
0.634
-0.634
-0.634
0.0
0.0
-0.634
0.0
0.0
-1.905
1.271
0.635
0.0
-0.635
0.0
0.0
1.269
-0.634
0.634
0.0
0.0
-1.269
0.0
0.0
0.635
0.0
-0.635
-0.635
0.0
0.635
0.0
-0.635
0.635
-0.635
0.0
0.0
0.635
0.635
0.0
0.634
0.634
0.634
-0.634
0.634
0.633
1.266
-1.266
0.0
0.633
-1.267
0.0
0.0
0.0
-0.634
1.267
0.0
0.633
0.0
0.0
-0.633
1.266
0.633
0.632
1.263
-1.263
0.0
-5.701
5.701
-0.632
-0.633
-1.899
-0.634
-0.634
-1.904
3.172
-1.902
0.634
1.901
-0.633
-0.634
-0.634
0.634
0.0
0.0
-1.269
-1.27
-0.635
0.0
-0.636
1.271
0.635
-0.635
0.635
-0.635
0.0
0.0
0.0
1.27
-0.635
0.0
0.0
-0.635
1.904
0.0
1.268
0.633
0.633
-0.633
-0.633
-0.634
0.0
0.0
-0.634
0.634
0.634
-0.634
0.0
0.0
-0.634
0.0
-0.634
0.0
0.634
0.0
-0.634
1.902
0.0
0.0
-0.634
0.634
0.633
0.0
0.0
0.633
-0.633
0.0
0.633
-0.633
0.633
-0.633
0.0
0.0
-0.633
-0.634
0.634
0.0
0.0
0.0
0.0
0.0
-0.634
1.267
-0.633
0.0
0.0
-0.634
-0.634
-0.444
0.444
-0.634
0.0
0.076
-0.711
1.269
0.0
0.0
0.0
0.634
-1.269
0.634
-0.634
0.571
-0.571
0.0
-0.635
0.0
0.0
0.0
0.635
-0.635
0.0
-0.635
0.0
0.064
0.572
-1.906
0.0
-0.636
0.0
-1.273
0.637
-0.637
-0.637
-0.637
1.274
0.0
0.637
-1.274
1.274
-0.637
-0.637
0.637
0.0
-0.637
-0.637
1.274
0.637
-1.274
1.274
0.0
0.0
0.0
0.0
-1.274
-0.637
0.0
0.0
0.0
0.0
0.0
-0.638
0.638
-0.638
-0.638
-0.575
1.85
0.637
-0.637
1.274
0.0
1.273
1.272
-1.272
0.0
0.0
0.0
0.0
0.636
-0.636
0.636
-0.636
0.0
0.0
0.0
0.0
0.0
0.636
-0.636
0.0
0.0
0.0
0.0
0.0
0.0
0.0
0.636
0.0
-0.636
0.0
0.0
-0.636
0.0
0.0
-0.637
0.637
-0.637
0.637
0.0
0.0
0.636
0.0
0.0
0.0
0.636
0.0
0.0
-0.636
0.0
0.0
0.0
0.064
-0.064
0.0
0.0
0.0
0.636
-0.445
-0.191
0.0
0.0
-0.636
0.636
-0.636
0.0
0.0
-0.637
0.637
0.0
0.0
0.636
-0.445
-0.191
0.0
0.636
0.0
0.0
0.636
-0.636
0.636
0.0
0.0
0.0
0.0
-0.636
0.0
1.272
-0.636
0.636
0.635
0.0
0.635
-1.271
1.905
-0.635
0.635
0.0
-0.635
-0.635
0.635
-0.635
0.0
0.0
0.0
0.635
0.0
0.0
0.0
0.0
0.635
-0.635
0.635
0.0
0.0
0.634
-0.634
0.0
0.0
-1.27
0.635
-0.635
0.635
0.635
0.0
0.0
0.634
-0.634
0.634
-0.634
0.0
0.0
0.0
0.634
-0.634
-0.635
1.269
1.268
-0.634
0.0
0.0
0.634
0.0
-0.634
0.0
-0.634
1.205
-1.205
0.634
0.0
0.0
-0.634
0.634
0.634
0.0
-0.634
0.0
1.9
0.0
0.0
-0.633
0.633
0.0
-0.633
0.0
0.633
-0.633
0.0
0.0
0.0
0.633
-0.633
0.633
0.0
-0.633
0.0
0.0
0.633
-0.633
0.19
-0.19
1.266
0.0
0.633
0.0
0.0
0.0
0.0
-0.633
0.633
0.0
0.0
0.632
0.0
0.632
0.0
0.632
0.0
1.262
0.0
0.631
0.0
0.0
-1.262
0.0
0.189
0.442
0.631
-0.631
0.631
1.26
-0.63
1.889
-1.259
0.63
0.0
0.629
0.629
-0.629
0.0
0.0
-0.629
0.0
0.0
-0.63
0.0
-0.63
-1.261
-3.158
-3.61
2.977
-5.072
-3.817
3.182
1.905
1.269
0.0
0.0
-0.634
-1.269
1.269
0.0
-0.634
0.634
-1.904
-0.635
1.271
1.206
0.063
-1.269
-1.271
1.271
-1.271
0.381
-0.381
0.635
1.27
0.0
-3.177
0.0
0.0
0.636
0.0
-0.636
0.636
-0.636
-0.636
0.0
0.0
0.0
-0.637
0.0
0.637
-0.637
0.0
-0.637
1.274
-0.637
0.0
-1.274
1.274
0.0
0.0
-1.274
0.0
0.637
0.0
0.637
0.0
1.909
-0.636
-1.273
0.586
-0.586
0.0
0.0
-0.637
1.91
-0.636
1.272
-0.636
0.636
-0.636
0.0
0.0
0.0
0.0
-0.636
0.0
0.636
0.0
-0.636
0.0
0.0
-0.637
1.273
-0.636
0.0
0.0
0.0
0.0
-0.541
-0.096
0.0
-0.637
0.0
-0.637
0.0
-0.638
0.638
0.0
0.637
0.0
-0.637
-0.638
0.638
-0.638
-0.638
-0.638
0.638
-0.638
0.638
-0.638
0.0
0.0
0.0
-0.639
0.0
0.0
0.639
0.0
0.0
0.638
0.0
0.0
0.0
0.0
0.0
0.0
0.0
0.638
-0.638
0.638
0.0
-0.638
0.0
0.638
0.0
-0.638
0.638
0.0
0.638
0.0
0.0
0.0
-0.638
0.0
0.0
0.0
0.0
-0.638
-0.638
0.0
0.0
0.0
0.0
0.0
0.0
-0.639
0.0
0.0
0.0
0.0
0.0
0.0
0.0
-1.278
0.639
-0.639
0.639
-0.639
0.639
0.0
0.0
-0.639
0.0
0.0
0.0
0.639
0.0
0.0
0.0
0.0
0.0
0.0
0.639
-0.639
0.0
0.639
0.0
0.639
0.0
-0.096
0.096
-0.639
0.639
-0.639
0.0
0.0
0.639
0.0
-0.639
0.0
0.0
0.639
-0.639
1.277
0.0
0.0
0.638
-0.638
1.276
-0.638
1.275
1.274
0.0
0.636
1.272
0.0
-0.636
0.0
0.0
0.0
0.0
0.0
-0.636
0.0
0.0
0.0
0.0
0.0
-0.636
0.636
-0.636
0.0
0.636
-0.636
0.0
0.0
0.0
0.0
0.0
0.0
0.0
0.636
-0.636
0.636
-0.636
0.0
0.0
0.0
-0.637
0.637
0.0
0.0
0.636
0.636
-0.636
0.0
0.636
-0.636
0.0
0.0
0.0
-2.548
0.637
-0.637
0.637
0.0
-0.637
0.0
0.0
0.0
0.637
0.0
0.0
0.0
-0.637
0.0
0.0
0.0
0.637
-0.637
1.274
-0.637
0.0
0.0
0.0
0.0
0.0
1.274
-0.637
0.0
0.637
-0.637
0.637
0.636
0.0
0.636
0.0
0.0
0.0
-0.636
0.0
0.0
-0.636
-1.274
0.0
0.637
0.637
0.636
0.0
0.0
-0.636
0.0
0.0
0.0
0.0
0.0
0.636
0.0
0.0
0.0
-0.636
0.0
0.636
0.0
0.0
0.636
-0.636
0.0
0.0
0.0
0.0
0.0
0.0
0.0
0.0
0.0
0.636
-0.636
0.0
0.0
0.636
-0.636
1.272
0.0
0.0
0.0
0.0
-0.636
0.636
0.635
0.0
0.0
0.0
0.635
0.0
0.0
0.635
0.0
0.634
-0.634
0.0
0.0
0.0
0.634
-0.634
0.634
0.0
0.0
0.0
0.0
0.0
0.0
0.0
0.634
-0.634
0.634
0.0
-0.634
0.0
0.0
-0.634
0.634
0.0
-0.634
-0.635
-2.542
3.177
-1.27
0.0
-1.907
1.272
-1.272
0.636
0.636
0.635
0.0
0.0
0.635
-0.508
0.508
0.0
2.537
0.0
1.267
0.0
0.0
-0.633
0.0
0.0
-0.633
0.633
0.633
1.265
0.632
0.0
-0.632
-0.633
0.633
-0.633
1.265
0.0
-0.632
-0.633
0.0
-0.633
1.265
0.0
0.822
1.074
-1.263
-0.632
0.632
0.0
-0.632
0.632
0.632
-0.632
0.0
-0.632
0.0
0.0
-0.633
0.633
-0.886
0.253
0.633
1.264
0.0
-1.264
0.632
0.632
0.0
0.632
0.0
-0.632
0.0
-0.632
0.0
0.0
0.632
0.0
-0.632
0.0
0.0
1.263
0.0
0.631
0.0
0.82
-0.82
-0.631
0.631
0.0
0.0
0.631
0.0
0.631
0.0
-0.631
0.631
0.0
0.0
0.0
0.0
0.63
0.0
0.63
0.0
0.0
-0.63
-0.63
0.0
0.63
-0.63
0.63
-0.63
-0.631
0.189
-0.82
0.0
0.0
0.0
0.0
0.0
0.0
0.0
0.0
0.631
0.0
0.0
-0.631
0.0
0.0
0.631
0.0
0.0
-0.631
0.631
0.0
-0.631
0.0
-0.631
0.631
-0.631
0.0
0.0
0.0
0.0
0.0
0.0
0.0
0.0
0.0
0.0
0.0
-0.632
0.0
0.632
0.0
-0.632
0.632
-0.632
0.0
0.0
0.0
0.0
-0.632
-0.632
0.632
0.0
0.0
0.0
0.0
0.0
0.0
0.632
0.0
0.0
0.0
0.632
-0.632
0.0
0.632
0.0
-0.632
-0.474
-0.79
0.0
0.632
0.0
0.632
-0.632
0.0
0.0
0.632
0.0
0.0
0.0
0.632
0.0
0.631
0.0
0.0
0.631
-1.262
0.0
0.631
0.0
-0.631
0.631
0.0
-0.631
1.262
0.0
-0.631
0.631
-0.631
0.0
0.631
-0.631
0.0
0.0
0.0
0.631
-0.631
0.0
0.0
0.0
0.0
0.0
0.0
0.0
-0.631
-0.632
0.0
0.0
0.0
0.632
0.0
-0.632
0.095
-0.095
1.263
0.631
0.0
0.0
0.0
0.0
0.0
0.631
-0.631
0.0
0.0
0.0
-0.631
0.0
0.0
0.631
-0.631
0.631
-0.631
-0.631
0.0
0.631
-0.442
0.442
0.0
0.0
0.0
0.631
0.0
0.0
0.0
-0.631
0.631
0.0
0.0
-0.631
0.631
0.0
0.0
-0.631
0.631
-0.631
-0.537
0.537
0.189
0.442
-0.631
0.0
0.0
1.262
0.0
0.0
0.0
0.0
0.0
0.0
-0.631
0.631
0.0
0.0
0.0
0.63
0.0
-0.63
0.0
0.0
0.0
0.0
0.0
0.0
0.0
0.0
0.0
0.0
-0.631
0.631
0.0
-1.262
0.0
0.631
0.0
0.0
0.0
0.0
0.0
-0.631
0.631
0.0
-0.631
-0.631
0.0
0.631
0.0
0.0
0.0
-0.631
0.0
0.0
0.631
0.0
0.0
0.0
0.0
0.631
-0.631
0.095
1.167
1.26
-0.63
-0.63
1.26
-1.159
0.529
0.63
-0.63
0.63
0.0
0.0
0.0
0.0
0.0
0.63
-0.63
-1.26
0.63
0.0
-0.63
-0.631
-0.631
0.0
0.0
0.0
0.0
0.0
-0.505
0.505
0.631
0.0
0.0
0.0
0.0
0.0
0.0
0.631
0.0
-0.631
1.891
-0.63
-0.63
-2.524
-1.264
2.527
-0.631
0.0
-1.896
0.0
0.632
-2.531
0.633
0.0
0.0
0.0
0.0
0.0
0.0
0.0
-0.633
0.633
0.633
1.897
0.632
-0.632
-0.632
-0.632
-0.633
-1.899
1.267
0.633
0.0
-1.266
0.633
0.0
0.0
0.0
-0.633
0.0
0.633
0.0
0.633
-0.633
0.0
-0.253
0.253
-1.9
-0.634
0.0
0.0
1.268
-1.268
0.0
-0.634
0.0
0.634
-1.904
-1.271
0.636
-0.089
0.724
0.0
1.27
0.0
-1.27
0.0
-1.271
1.906
0.635
-1.27
1.904
0.0
1.268
-1.902
0.0
-0.635
-0.635
0.0
0.0
-0.635
-0.636
0.636
0.0
0.0
0.635
0.635
-0.635
-0.635
-0.636
0.0
0.0
-0.636
0.0
0.636
-0.636
0.0
-0.636
-0.446
0.446
0.636
0.0
0.0
1.272
0.0
0.0
0.0
-0.636
2.541
-0.635
0.0
0.0
-0.635
-0.635
0.635
1.27
0.0
0.634
-0.634
0.0
0.0
0.0
0.0
0.0
0.0
0.0
-0.635
0.0
0.0
-0.635
0.0
0.635
0.0
-0.635
-0.635
0.0
0.0
0.0
-0.636
0.0
0.636
0.635
0.0
-0.635
0.0
0.0
0.635
-0.635
-0.636
0.636
0.0
0.635
0.635
0.635
0.0
0.0
0.0
0.634
0.0
0.0
-0.634
0.19
-0.19
0.634
-0.634
0.634
-0.634
0.634
-0.634
0.0
0.0
0.634
-0.634
0.0
0.0
0.634
-0.634
0.0
0.0
0.0
0.0
0.0
-0.635
0.0
-0.635
0.0
0.0
-0.635
0.0
0.0
0.0
0.635
-0.445
-0.191
0.0
0.635
-0.635
0.635
0.635
0.0
0.0
0.635
0.0
-0.635
0.635
-0.635
-0.635
0.0
0.0
-0.635
0.159
0.477
0.0
0.635
0.0
-0.635
0.0
-0.635
0.0
0.0
0.635
0.635
0.635
-1.27
0.0
0.0
0.0
0.635
0.0
0.0
0.0
-0.635
0.0
0.635
-0.635
0.635
-0.635
0.0
0.0
0.0
0.635
0.0
0.635
-0.444
0.444
0.0
0.0
1.269
-0.634
0.634
-0.634
0.0
0.0
0.634
-0.634
0.0
0.0
0.0
-0.444
-0.825
1.269
0.0
-0.634
1.269
-0.634
0.634
0.0
0.0
0.634
-0.634
0.0
1.267
-0.633
0.633
0.0
0.0
0.0
-0.633
-1.902
0.0
0.634
0.0
0.0
0.0
-0.634
-0.635
0.0
-0.635
0.0
0.635
0.0
-0.635
0.0
0.0
0.635
0.635
0.0
-0.635
0.635
0.0
-0.635
0.0
0.0
0.0
0.635
0.0
0.0
0.0
0.0
0.0
0.0
0.0
0.0
0.0
0.0
0.634
0.0
-1.269
0.0
0.635
-1.27
-1.907
0.636
-0.636
0.0
-0.636
0.0
0.0
0.0
-0.637
0.0
0.0
0.0
0.0
1.273
0.0
1.272
0.0
-1.272
1.272
-1.272
0.636
-0.636
0.0
0.0
1.272
-0.636
0.636
-0.636
0.0
0.0
-0.636
1.272
-1.908
0.0
0.636
0.0
-1.273
0.637
0.636
-0.636
0.0
-0.637
0.0
0.637
0.636
0.636
0.0
0.0
0.0
0.636
0.0
-0.636
0.0
0.0
0.636
-0.636
0.0
-0.636
0.0
0.636
-1.272
0.0
0.0
-0.637
0.0
0.0
0.637
0.0
0.0
0.0
0.0
0.0
0.0
0.0
-2.37
0.459
-0.638
0.0
-0.638
-2.555
1.278
-2.558
1.28
-1.28
0.64
0.0
0.64
-0.64
-0.64
0.64
-0.64
-1.281
0.641
2.559
1.916
0.638
-1.276
0.0
0.096
-0.096
0.064
0.0
1.213
0.0
-0.638
0.0
0.0
1.467
1.083
-1.912
0.638
-0.638
0.0
0.0
0.0
0.0
-0.638
0.191
0.447
0.0
0.0
0.0
-1.276
-1.278
0.639
-0.639
0.0
1.278
0.638
0.0
0.638
1.912
-0.637
-0.637
0.319
-0.319
-0.638
0.0
0.638
-0.638
0.638
0.0
0.0
-0.638
0.638
0.0
-1.276
0.0
-0.638
-0.639
0.0
0.0
0.0
0.0
0.0
0.639
0.0
0.638
-0.638
0.0
0.0
-1.278
0.0
0.0
0.639
0.0
0.0
0.0
-0.639
0.0
0.0
-0.639
0.0
0.0
0.639
0.0
-1.279
0.0
0.64
-1.28
-1.281
-1.282
0.0
-0.642
-1.284
1.284
0.0
0.642
0.641
-0.641
0.0
-0.449
1.09
0.0
0.0
0.641
-0.641
0.641
1.921
0.0
0.0
1.279
-1.919
0.64
-0.64
-1.281
0.0
-0.641
0.0
0.0
0.0
0.641
-0.641
0.0
0.0
0.641
0.0
0.0
0.641
1.92
0.0
-1.28
-1.281
0.641
0.0
0.0
0.0
-0.641
-0.641
0.641
0.0
0.641
0.64
-0.64
0.64
0.0
0.0
-0.64
0.64
-0.64
-0.641
0.096
-0.096
0.0
0.0
0.641
0.0
0.0
0.0
0.0
-0.641
0.641
0.0
0.0
0.0
0.0
0.0
-1.282
0.0
-0.898
0.898
-0.641
0.0
0.0
0.0
0.0
0.192
-0.192
0.641
0.0
0.0
0.0
0.0
0.0
0.0
0.0
0.0
-0.641
0.641
0.0
0.0
-0.603
-0.038
0.0
0.0
0.641
1.282
-0.641
0.0
0.0
0.0
0.641
-0.641
0.0
0.641
0.0
-0.641
0.0
0.0
0.0
-0.641
0.0
0.0
0.641
0.0
-0.641
0.641
0.0
0.641
-1.282
0.641
0.641
0.0
0.64
0.64
0.64
0.0
0.0
-0.64
-1.28
0.64
0.0
0.0
0.64
0.0
0.0
-0.64
0.0
-0.64
0.0
0.0
0.0
0.0
0.0
0.64
-0.64
0.0
0.0
0.0
0.64
0.0
0.0
0.0
0.0
0.0
-0.64
0.0
-0.641
0.0
0.0
1.281
-0.64
0.0
-0.641
0.641
0.0
0.64
-1.281
0.0
0.0
0.641
0.0
-0.641
0.0
0.641
-0.641
0.641
-0.641
0.641
0.64
-0.64
0.0
0.0
-0.641
0.0
0.0
-0.641
0.0
0.641
-0.641
0.0
0.0
-0.641
0.0
-0.642
-0.449
-0.193
-1.285
0.0
-1.286
0.0
-1.288
0.0
1.288
0.0
1.286
-0.643
0.643
-0.643
-1.287
0.0
-1.933
-0.645
0.645
0.645
-0.645
0.645
0.0
0.0
0.0
0.0
1.288
0.0
0.0
-1.288
1.288
0.0
-0.644
0.0
0.0
0.0
0.0
0.644
1.93
0.0
-0.643
0.0
0.643
0.0
-1.286
0.0
0.643
0.0
0.0
-0.643
1.286
-1.286
0.0
0.643
0.0
-1.287
0.644
-0.644
-0.644
0.0
-0.644
-0.645
0.645
0.0
-1.29
0.0
-1.291
0.646
-1.292
1.292
0.0
0.0
0.0
0.645
0.645
0.0
-0.645
0.0
-0.645
3.867
-1.932
0.0
0.0
-1.935
-0.646
1.291
1.29
-1.29
-0.645
0.0
-3.231
1.94
1.292
0.0
-0.646
1.291
-1.291
-0.646
0.646
-0.646
0.646
0.0
0.0
0.646
0.645
-1.291
0.0
0.0
0.0
0.0
0.646
-0.646
0.646
-1.292
-0.646
0.0
-1.941
0.0
-2.593
0.0
0.649
0.648
-0.648
1.296
0.0
0.0
0.0
0.0
0.0
0.648
0.0
-0.648
0.648
-0.648
-0.648
1.943
0.0
1.94
0.646
-0.646
-0.646
0.0
-0.647
-1.294
0.0
0.647
0.0
1.294
0.0
0.0
-1.294
0.647
-0.647
0.647
0.647
0.0
0.129
-0.129
-0.453
-0.841
0.647
-0.647
-0.647
0.0
0.647
0.647
0.0
0.0
0.0
0.647
0.646
-0.646
2.583
-0.645
1.29
0.0
0.0
-0.645
0.645
0.645
1.932
0.0
0.0
1.286
0.0
-0.643
-0.643
0.0
-1.932
0.644
0.0
-0.644
0.0
0.0
0.0
0.0
4.503
-1.285
3.851
0.0
-1.282
0.641
-0.641
0.641
0.0
-1.925
0.642
0.0
0.642
0.0
-0.642
0.642
-0.642
-0.642
-1.285
-0.643
0.643
-0.643
0.643
0.0
-0.643
0.643
-0.643
0.0
1.286
0.0
-0.643
0.643
0.642
-0.642
0.642
0.0
0.0
0.0
0.0
1.284
0.0
0.0
0.0
0.0
0.641
-0.641
0.641
0.641
1.921
-0.64
-0.64
0.64
-0.32
0.96
-0.64
0.64
0.64
0.0
-0.64
0.959
-1.599
1.28
0.0
-3.202
0.0
0.0
0.0
0.0
1.282
0.64
0.64
0.64
-1.92
-0.641
0.641
0.32
-0.32
-0.641
-1.924
0.642
-0.321
0.962
-1.925
0.0
-1.285
1.285
-1.285
0.321
-0.321
0.0
-0.09
-1.196
-0.644
1.287
-1.287
0.644
0.643
0.0
-1.931
1.288
0.0
0.643
0.643
0.643
0.0
-0.643
-1.93
0.644
1.929
0.642
-0.642
-0.643
0.643
1.926
-0.642
1.283
0.0
0.0
3.202
-1.28
0.0
-1.281
-0.641
0.0
2.562
-0.64
1.28
-0.64
-1.921
0.641
1.92
-1.28
-0.64
1.28
-0.64
-0.64
-1.282
0.0
1.922
-1.281
0.0
-0.641
0.0
-0.641
0.0
0.0
1.282
0.641
0.0
0.0
-3.207
1.284
-0.642
-1.284
0.0
-0.643
1.285
-3.215
0.0
1.93
-0.643
0.643
-0.643
0.0
0.0
0.643
0.0
-0.643
0.0
0.193
-0.193
-1.287
-1.288
0.0
1.932
-1.288
-0.644
0.0
1.288
-0.644
-1.934
-0.645
2.579
0.644
-0.644
0.0
-0.644
0.0
1.288
-0.451
0.451
-0.644
1.288
-0.644
1.93
-0.643
-0.643
1.286
0.643
-0.643
-0.643
0.0
0.0
0.0
0.643
0.0
0.0
0.643
-0.643
-1.93
0.0
1.287
0.643
0.0
0.0
-0.546
0.546
0.0
0.0
0.0
0.0
-0.643
0.643
0.257
0.386
0.0
0.642
-1.285
0.643
0.0
-0.643
1.285
0.0
-0.642
0.642
-0.546
0.546
0.0
0.0
0.642
-1.284
-0.643
1.285
-0.642
-0.643
0.643
0.0
0.0
-0.643
0.0
0.643
1.284
0.0
-0.642
0.0
0.0
0.642
0.0
-0.642
0.0
0.642
0.642
0.0
0.0
-0.642
0.642
0.641
0.0
0.0
0.0
-0.641
-1.926
-2.572
3.857
-3.213
5.137
-1.282
0.641
0.0
0.641
0.0
-0.641
0.641
1.281
0.64
-0.448
1.088
-0.64
1.279
1.278
-0.639
0.639
0.0
0.638
0.638
1.912
0.0
0.637
0.738
-5.138
1.213
0.638
-1.276
0.638
-0.638
1.276
-1.787
1.149
0.0
-0.638
0.638
-0.638
0.0
0.638
-1.277
-0.639
-1.279
-1.28
0.64
-0.64
1.472
1.726
-0.639
0.0
-0.639
-1.28
-1.922
0.641
-0.641
-1.283
0.0
-0.642
1.284
-0.642
-0.642
-0.45
-0.193
-1.286
-0.643
-1.288
0.644
-1.933
-0.645
0.0
-1.937
0.0
-3.235
1.295
-1.295
3.235
0.646
0.0
0.646
0.645
0.0
-0.645
-0.646
0.0
1.291
1.29
1.288
-0.644
1.931
0.566
-0.566
0.0
0.0
0.0
1.286
0.0
1.284
-1.284
0.0
0.0
0.642
0.0
0.642
-0.642
-1.285
-0.643
0.643
0.0
0.0
0.643
0.642
0.128
-0.128
0.642
0.642
0.0
0.0
0.0
0.641
0.641
-0.641
0.0
-1.283
-0.642
0.0
0.642
0.0
-0.642
0.0
0.642
0.193
1.09
0.0
0.0
0.0
0.641
-0.641
0.0
-0.641
0.0
0.0
-0.642
0.642
-1.284
0.642
-0.642
0.0
0.642
0.0
0.642
0.0
0.0
-0.642
-1.284
0.0
-0.45
0.45
-0.643
1.927
0.642
-0.642
0.642
-0.642
0.642
0.0
0.0
-0.642
0.642
0.0
-0.642
0.0
0.0
0.0
0.0
0.0
0.0
0.0
0.0
0.0
0.0
0.0
0.0
0.0
-0.642
0.642
-0.642
0.0
0.642
0.0
0.0
0.0
0.0
-0.642
1.284
0.0
0.0
0.0
0.0
0.0
-0.642
0.0
0.0
0.642
0.0
0.0
0.0
0.0
-0.642
0.642
-0.642
0.0
0.0
0.642
-0.642
-0.642
0.642
0.719
-0.077
0.0
0.0
0.0
0.0
-0.642
0.0
0.0
0.0
0.0
0.0
0.0
0.0
0.0
0.0
0.0
0.642
-0.642
0.0
0.0
0.0
0.0
0.0
0.0
-0.642
0.0
0.0
-1.928
0.0
-0.643
0.0
-0.644
1.93
0.0
-0.643
0.0
0.0
0.643
0.0
0.643
-0.643
0.0
0.0
0.0
-0.643
0.643
0.0
0.643
-0.643
0.0
-0.643
0.643
-0.643
0.0
0.0
0.0
0.0
0.0
0.0
0.0
0.643
-0.643
0.0
0.0
0.643
-0.643
0.643
-0.643
0.0
0.0
-0.721
0.077
0.0
1.286
-0.643
0.643
0.643
-1.286
1.286
0.0
0.0
0.0
0.0
-1.286
0.643
-0.643
0.643
0.0
0.0
0.643
-0.643
0.643
-0.643
-0.643
0.643
-0.643
0.0
0.643
0.0
0.0
0.0
0.0
0.0
0.0
0.0
0.0
0.643
0.642
0.0
-0.642
0.0
0.0
0.0
0.0
0.0
0.0
0.642
0.0
0.0
0.642
-1.284
1.284
0.0
0.642
-1.284
0.0
0.0
0.0
0.642
0.0
-0.642
0.0
-0.642
1.284
0.0
0.0
0.0
0.0
-0.642
0.0
0.0
0.642
-0.642
0.642
0.0
-0.642
0.0
-0.642
0.0
-0.643
0.0
-0.643
0.643
0.643
0.642
0.642
-0.642
0.642
0.0
-1.092
-0.193
0.0
0.0
-0.643
0.0
0.643
-1.286
0.0
0.643
0.643
1.284
5.763
3.19
-2.551
0.638
0.638
-0.638
0.638
0.638
-1.914
1.914
0.0
1.911
0.0
-0.637
-0.637
-1.275
0.638
-0.638
-0.638
0.638
-1.276
0.638
0.0
0.0
0.638
1.275
1.274
0.0
1.272
-0.636
-1.273
1.273
-0.636
-1.274
1.096
-0.458
0.637
-1.274
0.637
0.0
0.637
-0.637
0.0
-1.274
0.0
-0.638
1.275
-0.637
0.0
1.911
-0.637
1.909
-1.272
0.0
0.636
1.272
0.0
0.635
0.0
0.0
1.27
-0.635
0.0
0.0
0.19
0.444
-1.27
1.27
-1.27
0.635
1.269
-0.634
-1.27
1.27
-0.635
0.635
0.0
0.0
0.0
0.0
0.0
0.0
-0.635
-0.635
0.635
0.0
0.635
0.0
0.634
0.0
-0.634
0.0
0.0
0.634
0.634
-0.634
0.634
0.0
0.0
0.19
0.444
0.0
0.0
0.0
0.0
0.633
-0.633
0.0
0.0
0.0
-1.268
0.634
0.0
-0.634
0.0
0.0
0.0
0.0
0.634
0.0
0.634
0.0
0.0
0.0
0.0
-0.634
0.0
0.0
-0.634
1.268
0.633
-0.633
0.0
0.0
-0.634
0.634
0.0
-0.634
0.634
0.0
0.0
-0.634
0.634
0.0
-0.634
0.634
0.0
0.0
-0.634
0.0
0.158
-0.158
0.158
0.032
-0.032
0.475
0.0
0.0
0.633
-0.633
0.0
0.633
0.0
0.0
-0.633
0.0
1.267
-0.633
0.0
0.0
-0.633
0.0
0.633
0.0
0.633
-0.633
0.633
-0.633
0.633
0.0
-1.267
-0.634
-0.634
0.634
1.267
0.0
0.0
0.633
0.0
0.0
0.633
-0.633
-0.633
1.203
-0.57
0.0
-0.633
0.633
0.0
0.0
-0.633
-0.633
0.633
0.633
0.0
-0.633
0.0
-1.267
0.0
0.0
-0.634
0.634
-0.634
0.0
-0.634
-0.635
-0.635
0.0
0.0
0.0
0.635
0.635
-1.27
-0.635
0.635
0.635
0.0
1.269
-0.634
0.0
-0.635
-0.635
0.0
0.0
-0.635
-2.545
1.273
-4.462
0.638
0.191
3.632
-0.636
0.0
0.636
-0.636
-1.911
-0.638
0.0
0.638
0.0
1.274
0.0
-1.274
1.274
-0.637
-1.275
0.638
-0.638
0.638
0.0
0.0
0.0
-0.638
-0.638
0.638
0.0
-0.638
0.638
-1.276
0.0
0.0
0.0
-0.639
-0.639
-1.279
1.918
-0.639
0.0
-1.279
1.918
-0.639
0.0
0.0
0.639
-0.639
0.639
0.0
0.639
0.0
0.638
0.0
0.0
-1.916
0.0
-0.639
0.0
0.639
1.278
-0.639
0.0
0.0
0.639
-1.278
1.916
-0.638
1.276
0.0
0.0
0.0
0.638
-0.638
0.0
0.638
0.0
-1.276
0.0
0.0
-0.638
-0.639
0.0
0.0
-0.639
0.0
0.0
0.0
1.916
0.0
-0.638
0.0
0.0
0.638
-0.638
0.638
-0.638
-0.639
-0.639
0.639
-1.918
1.279
1.278
0.0
0.638
-0.638
-0.639
1.277
-0.638
0.638
0.0
0.0
-0.638
1.276
-1.085
-0.192
-1.278
1.278
0.0
0.0
-0.639
0.0
-0.639
0.0
0.639
-0.639
1.278
-1.278
0.639
-1.278
-1.28
-0.64
0.0
0.64
0.64
-0.64
0.64
0.0
0.64
-0.64
0.0
-0.64
0.64
0.0
1.279
0.0
0.0
1.916
-1.277
0.639
0.638
2.55
-1.274
0.0
0.0
0.637
-0.637
0.0
0.637
-1.275
0.638
0.0
0.637
2.546
0.636
0.635
-0.635
0.635
-2.544
-0.637
-0.637
1.91
1.907
0.0
1.27
-1.27
0.0
-1.271
-1.272
-0.637
0.0
-1.912
-3.193
5.742
-1.911
1.911
-0.637
0.637
-1.911
0.0
0.637
-0.637
0.0
0.637
1.91
-1.91
0.637
0.0
0.637
0.636
-0.636
0.0
-0.637
0.0
-1.274
-1.276
0.0
0.638
0.638
1.911
0.0
0.0
0.0
-1.274
0.637
1.273
-0.636
0.636
-1.273
-1.274
-1.914
1.914
0.637
0.637
0.637
0.0
0.636
-0.636
0.636
-0.636
0.636
-0.636
1.272
-0.636
0.636
0.636
-0.636
0.636
-4.457
3.821
-0.509
-0.127
-1.273
-0.637
0.0
0.0
0.0
-0.637
1.911
-1.274
1.274
0.0
0.0
-0.637
0.637
-1.274
1.274
0.0
-2.549
1.403
1.146
-1.274
0.0
-0.637
0.0
1.274
0.0
-0.637
-0.637
0.0
-0.638
1.275
-0.637
-0.638
-1.915
-1.278
0.639
1.278
-2.557
0.64
0.639
0.0
0.0
0.0
0.639
0.0
0.0
-0.639
-0.639
0.0
-0.64
-0.64
-0.64
-1.923
-0.642
0.642
0.0
1.282
-0.641
0.0
0.0
0.0
-1.925
0.0
0.642
2.565
-1.282
1.922
0.64
0.64
-0.64
0.64
-1.28
0.64
1.279
-0.639
0.0
0.639
-0.639
0.831
-0.831
0.0
0.639
-0.639
0.0
0.639
1.278
-0.639
0.0
0.0
-1.278
0.639
-1.279
-0.64
0.64
0.64
-0.64
0.64
0.0
0.639
-0.639
0.639
-0.639
0.639
0.0
0.639
0.0
-0.639
0.639
-1.278
0.0
0.639
0.639
-0.639
0.639
0.0
0.0
0.0
0.639
0.0
-1.278
0.639
0.639
0.638
0.0
-0.638
0.638
0.0
-0.638
0.0
1.276
-0.638
-0.638
0.638
0.638
-0.638
1.276
0.0
0.0
-0.638
0.0
-2.554
0.0
1.916
0.0
0.638
0.0
0.0
0.638
0.0
-0.638
-0.638
0.0
-1.277
0.0
0.0
0.639
0.0
0.0
-1.917
-1.28
-0.64
0.64
2.558
-1.918
0.64
0.0
0.639
-1.919
1.919
-3.2
-0.641
0.0
0.0
0.0
1.922
1.28
0.639
0.639
-1.278
1.278
-1.278
-0.64
0.0
0.0
0.64
0.0
0.0
-0.64
-1.28
1.28
0.64
-0.64
-0.64
1.28
-0.64
0.0
1.918
0.0
0.0
0.0
-0.639
1.278
-1.278
-0.639
1.917
0.0
-1.278
0.0
-1.279
1.279
0.0
1.278
-0.639
-0.639
-0.639
-0.64
0.64
0.0
-1.28
-0.64
0.64
-0.64
0.64
0.64
1.279
0.0
-0.639
-0.64
0.0
0.0
2.557
-1.278
1.278
0.638
-0.638
-1.278
1.916
-0.638
0.0
-0.639
-1.278
-0.64
0.0
2.557
-1.278
1.278
1.276
-0.638
1.276
-1.276
0.638
0.0
0.638
0.637
-0.637
0.0
0.0
-0.638
-0.638
0.638
-1.276
-1.917
-0.64
-0.64
-0.64
1.28
0.0
1.279
0.0
-1.279
0.0
0.0
-0.64
0.0
-0.64
0.64
-0.64
0.0
-0.641
0.0
0.833
-0.192
0.0
0.64
-1.281
0.0
1.281
-0.64
0.64
0.0
-0.64
-0.641
1.281
-1.922
1.282
0.64
-0.64
-1.923
-0.642
2.565
3.198
0.0
-4.48
0.0
-1.283
-0.642
1.284
1.923
0.64
1.919
-0.639
-1.28
1.28
1.278
-1.278
-1.28
3.197
-1.917
1.278
0.639
0.638
0.638
-1.915
-2.558
1.919
-1.279
0.64
-1.28
0.64
0.64
-0.64
0.0
0.0
-0.64
0.0
0.0
1.28
-1.28
0.0
-1.922
-0.641
-1.926
1.284
1.283
-1.925
-0.642
2.567
-1.283
1.924
0.641
-1.923
-0.642
0.834
-0.834
-1.927
1.285
1.284
-0.642
0.642
-0.642
-1.927
1.285
-0.642
0.0
-0.643
0.643
-0.643
0.0
0.0
0.0
0.0
-0.643
0.0
0.643
-0.643
0.0
-0.643
-0.644
0.0
0.644
1.286
0.0
3.21
-0.641
0.0
-0.642
-1.284
-0.643
1.285
-1.285
0.0
0.0
0.643
-0.643
0.0
-1.286
0.0
1.029
-0.386
0.643
0.643
-0.643
-0.643
-1.287
0.644
0.0
0.0
0.643
0.643
1.927
0.642
-1.926
-0.643
0.0
0.0
0.643
0.0
0.0
0.0
0.0
0.193
0.45
-0.642
0.642
1.835
-0.552
0.641
0.0
-0.641
0.641
0.0
0.0
-0.641
0.0
-1.284
0.642
0.642
0.0
0.0
-0.642
0.0
-0.642
-0.642
0.0
0.0
0.642
0.642
0.642
1.282
0.0
-1.924
1.283
1.282
-0.641
0.0
-0.641
0.641
0.641
-0.641
0.641
-1.282
0.641
-0.641
0.0
-0.641
0.0
-0.642
0.642
1.923
-1.923
0.0
0.0
0.641
-0.641
0.0
0.0
0.0
-0.642
0.0
0.0
0.642
0.0
0.641
0.641
-1.282
-0.642
1.283
0.641
0.0
-0.641
0.641
0.0
0.641
-1.282
0.0
0.0
0.0
1.282
0.0
1.28
-0.64
-0.64
0.0
-1.282
0.641
0.0
-0.641
0.0
-1.283
-0.642
0.0
1.284
-0.642
0.0
0.642
-0.642
-0.642
0.0
0.642
-0.642
0.0
0.0
0.0
1.284
0.0
0.192
0.449
-1.283
-1.284
-1.286
0.0
0.0
0.643
-0.643
0.643
0.0
-0.643
0.643
0.0
0.643
0.0
0.642
-1.285
0.643
0.642
-1.285
0.0
0.0
0.643
0.0
0.0
0.0
-0.643
0.643
0.0
0.0
1.284
0.0
0.642
-1.284
-0.642
0.0
0.642
0.642
0.642
-1.284
0.642
-1.927
-0.643
0.0
0.0
0.0
0.0
0.0
0.0
-0.643
1.286
-0.643
-0.643
0.643
-0.643
0.0
0.0
0.0
0.0
0.643
0.643
0.0
0.0
-0.643
0.643
0.0
0.0
-0.643
0.0
0.643
1.285
0.0
1.925
-0.641
0.0
0.641
0.0
0.641
-1.282
0.0
0.0
0.641
-0.641
-0.257
0.0
-1.027
0.0
0.642
0.0
-1.927
-0.321
1.606
-0.642
0.0
0.642
0.642
-2.936
1.01
0.643
-0.643
-1.286
0.643
0.643
0.643
-0.643
0.0
0.0
1.285
0.0
-0.642
-0.643
1.285
0.0
0.0
0.642
1.924
-0.641
0.0
-0.641
0.641
0.0
0.0
0.641
0.0
0.641
0.64
0.0
-0.64
0.64
0.64
0.0
0.64
0.0
-0.55
0.55
0.639
0.0
0.0
0.0
0.0
-0.639
-0.64
1.279
0.0
0.0
0.0
-0.639
-0.64
1.279
0.639
-0.639
1.278
0.0
0.0
0.0
-0.639
-2.558
-0.64
-1.923
0.641
0.641
-1.924
-5.79
2.576
-1.288
1.931
1.928
1.925
1.282
-1.282
0.0
-1.283
0.0
0.642
-0.642
0.0
0.642
1.923
0.0
0.64
-0.64
-2.565
0.642
-0.642
-0.642
-0.642
0.0
0.642
-0.45
1.092
-0.642
0.642
0.642
-1.284
-0.642
0.0
0.642
0.0
1.284
-0.642
0.0
1.924
-0.641
-0.641
0.0
-0.642
0.0
0.0
0.0
0.0
1.283
-1.283
0.128
-0.128
0.0
0.642
-0.642
0.642
-0.642
-0.642
0.0
-0.642
0.0
0.0
0.0
0.0
0.642
-0.642
0.0
0.642
-0.642
0.0
0.0
0.0
0.642
-0.642
-0.643
-0.643
0.0
0.643
0.0
-0.643
1.928
0.642
-0.642
-0.642
0.642
-0.642
0.642
-0.642
0.0
0.0
0.0
0.0
-0.643
-1.286
-2.576
1.289
-0.644
1.932
-0.644
1.93
-0.643
0.0
0.0
0.643
0.0
-0.643
-0.643
0.643
-0.643
0.0
0.0
0.0
0.643
-0.515
-0.129
0.643
0.0
1.286
-0.643
0.643
0.0
0.0
-0.643
0.0
0.0
-0.643
0.643
0.643
0.0
0.642
0.642
-0.642
-0.642
0.0
0.0
0.642
-1.092
1.092
-0.116
-0.527
0.0
0.0
0.0
0.0
0.0
0.0
0.0
0.0
0.642
1.284
-0.642
0.0
-0.032
-0.61
0.0
0.642
0.0
-0.642
0.0
0.0
0.0
0.0
0.0
0.0
0.642
-0.642
0.0
0.0
0.642
0.0
0.642
0.641
0.0
-0.641
0.0
0.0
0.641
-0.641
0.0
-0.642
0.0
0.0
0.0
0.0
-0.642
0.0
0.0
0.642
1.283
-0.641
-0.642
0.0
0.642
-0.642
0.0
0.0
-0.642
1.925
0.0
-0.641
0.0
0.641
0.641
0.0
0.0
0.0
0.0
0.577
-0.577
0.0
0.0
0.0
-0.641
0.0
-1.283
0.642
-0.642
0.642
-0.642
0.642
0.0
0.0
0.641
1.282
-0.512
-0.769
0.641
0.0
0.641
0.0
0.0
-0.641
-1.924
1.924
-1.282
1.923
-0.641
1.281
-0.64
-0.641
-0.641
0.0
0.0
-1.925
0.642
0.0
0.0
-0.642
0.0
-1.285
0.643
-0.643
0.0
0.0
0.643
-1.286
-0.643
1.286
-0.643
0.0
0.0
1.286
0.0
-1.286
-0.643
0.643
-0.643
-0.644
1.287
-0.643
0.836
-0.193
0.0
0.643
-0.643
0.643
0.0
1.285
0.0
0.0
0.0
0.642
-1.284
0.0
1.284
-1.284
0.0
0.0
0.642
0.0
0.0
-0.642
1.926
0.0
-0.642
0.0
-0.642
0.0
0.0
0.0
1.925
0.0
1.282
0.0
-1.282
0.0
0.641
0.0
0.641
0.64
-0.64
-1.923
1.282
-1.282
0.0
-0.642
1.046
0.237
0.641
0.641
-0.641
0.641
-1.282
0.0
-0.641
0.0
-0.642
0.0
-0.642
0.0
0.0
0.0
0.0
-0.642
0.0
0.0
0.642
0.0
0.0
0.0
0.0
0.0
0.0
-0.642
0.0
0.0
0.642
-0.642
0.0
0.0
1.926
0.0
0.0
0.641
-1.283
0.642
0.0
0.0
-0.642
0.642
0.0
-0.642
0.0
1.924
-0.641
0.641
-0.641
1.282
1.28
0.0
0.64
-0.64
-1.28
0.64
-0.64
-0.641
0.0
1.281
-0.64
-0.641
-0.064
0.064
0.0
0.0
-1.282
3.843
-3.843
0.0
0.0
-5.787
-3.873
7.091
3.21
-0.641
2.563
-3.205
-1.927
-1.93
1.287
4.494
-1.282
1.282
-1.924
1.283
1.282
0.64
1.28
-0.64
0.64
0.0
3.831
0.637
-1.275
0.638
0.0
1.911
0.636
0.636
0.636
0.0
-1.908
-0.637
1.909
-2.546
0.0
0.0
1.274
0.636
1.272
0.0
3.808
-2.537
0.635
-2.541
1.906
0.825
1.078
-1.903
-0.635
0.635
-1.271
1.905
0.0
0.0
1.269
-0.634
-1.904
0.0
0.0
0.0
-1.271
-0.636
-1.273
1.273
1.272
-1.272
-1.273
3.18
0.635
-1.271
0.635
-0.635
0.0
0.0
0.635
0.635
-0.635
-0.635
-1.908
0.636
0.0
-0.636
0.636
-2.548
0.637
0.637
0.0
-1.274
0.0
1.274
1.273
-1.273
0.0
-0.637
0.0
-0.637
0.637
-0.637
1.911
0.0
0.636
1.272
-3.182
-1.913
1.276
-0.638
-0.638
2.55
0.637
-1.274
0.637
0.0
-1.912
-1.276
2.551
-0.637
0.637
-0.637
0.0
0.0
-0.446
-0.191
0.638
1.911
-1.274
-0.637
0.637
0.0
-0.637
1.274
0.0
-0.637
0.0
0.0
-0.637
0.0
0.0
0.0
0.0
-0.638
-0.638
-2.555
0.0
9.48
-9.48
-0.64
0.64
0.0
1.278
-0.639
-0.639
-1.28
2.558
-1.278
0.0
0.639
2.554
-1.915
-0.639
-0.639
0.639
-0.639
0.0
-0.64
0.0
-1.921
-0.641
0.641
-1.282
0.641
-0.641
-2.569
1.927
1.924
-1.924
0.0
-0.642
0.642
0.0
0.642
0.0
0.0
0.0
0.0
0.641
0.0
-0.641
0.0
0.641
0.0
-0.641
0.641
-0.641
-1.284
1.925
-1.283
0.0
0.0
1.924
-1.282
0.0
0.0
1.282
-1.924
0.0
-0.642
0.0
0.642
0.0
1.283
0.0
1.282
-0.641
0.641
-0.641
-0.641
1.282
0.0
0.0
-0.641
0.0
-1.924
0.642
0.0
1.282
-0.641
0.0
-0.641
0.641
0.641
-0.641
0.641
-0.641
0.0
0.0
0.192
-0.192
0.641
-0.641
0.0
0.641
-0.641
0.0
0.0
-1.925
-0.642
1.284
0.0
-0.642
0.642
0.642
0.0
0.0
-1.284
-0.642
-0.643
0.0
0.0
-0.643
1.286
0.642
0.0
-0.642
-1.286
-1.287
0.644
1.286
0.643
-0.643
0.643
-1.286
0.0
0.643
0.0
1.285
-1.928
0.643
0.643
-1.286
0.643
-0.643
1.928
0.0
0.642
-0.642
0.0
-0.642
1.284
-1.284
0.0
0.0
0.0
0.0
0.0
0.642
-0.642
0.642
0.0
0.0
0.642
-0.642
0.642
-0.642
0.0
0.0
0.0
0.0
0.0
0.642
-0.642
0.0
0.642
0.642
-0.642
0.642
0.0
-1.284
0.0
0.0
-0.642
0.0
0.0
1.284
-0.642
0.0
0.0
0.642
-0.642
0.642
0.0
0.0
0.0
-0.642
-0.642
0.0
-1.929
-1.932
0.644
-0.644
-0.645
0.645
0.0
0.0
-1.29
0.0
-0.645
0.0
0.0
0.0
0.645
0.0
0.645
-0.645
-0.645
-0.646
0.0
0.0
-0.452
-0.84
0.646
-1.293
0.0
0.0
0.0
-0.647
-1.295
0.648
-0.648
-0.648
0.648
-2.594
-1.299
-1.3
0.65
1.3
3.243
-2.594
0.0
-1.949
0.0
0.0
0.65
0.65
1.947
-1.298
-1.949
-1.952
-1.955
0.0
0.0
0.0
0.0
-1.958
-1.961
1.308
-1.962
1.309
-1.309
0.654
-0.654
-0.655
0.655
1.309
1.307
0.653
-1.96
0.654
1.306
-1.306
0.653
0.0
0.0
0.718
-0.065
0.0
-0.653
0.0
0.0
0.0
-0.653
-1.308
0.654
2.613
-0.653
0.653
0.0
-0.653
0.0
-0.653
1.958
0.0
-0.652
-0.078
0.731
0.0
1.304
0.0
-1.304
-0.652
0.0
1.956
0.0
0.0
0.651
-1.303
-0.652
0.652
-0.652
0.652
-0.652
0.0
0.0
-0.652
0.0
0.0
-0.653
-0.653
0.653
1.957
0.652
0.651
0.0
0.0
0.0
0.651
0.0
0.0
0.651
0.0
0.65
-0.65
1.3
-0.65
-1.301
0.0
-0.651
0.651
1.301
-0.65
-0.651
0.651
-0.651
-0.651
-0.651
1.302
-0.651
0.0
1.302
-0.651
-1.302
0.0
0.0
0.651
0.0
0.0
0.0
0.0
-1.303
0.0
1.954
-0.651
1.302
-0.651
-0.651
0.0
0.0
0.0
0.651
0.0
1.301
0.0
0.65
-1.951
0.651
0.65
-0.65
0.0
1.3
-0.65
0.0
0.0
0.65
-0.65
0.0
0.0
0.0
-1.952
0.651
0.651
0.0
0.65
0.65
0.0
-0.65
1.3
0.0
-0.65
0.65
0.649
-0.649
0.0
1.947
0.648
0.0
-0.648
0.0
0.648
-0.648
0.0
0.0
-0.649
0.0
1.297
-0.648
0.648
0.0
-0.648
1.296
0.0
0.648
-1.296
0.0
0.0
0.0
0.0
-0.648
0.648
0.0
0.0
-0.648
0.0
0.0
0.0
0.648
-0.648
0.0
-0.649
-0.649
-0.649
0.649
-0.649
0.649
0.0
0.0
0.0
0.0
-0.649
0.0
0.649
-0.649
0.0
0.0
0.649
0.0
0.0
0.0
-0.649
0.649
0.0
0.0
0.0
0.0
-0.649
0.13
-0.13
0.0
0.0
0.649
-1.299
0.0
0.0
0.0
0.0
-0.65
0.0
0.65
0.0
0.0
0.65
0.0
-0.65
-0.65
0.0
0.0
0.0
0.0
0.0
0.65
0.0
0.0
0.0
-0.65
1.3
0.0
0.0
-0.65
0.65
0.0
0.649
0.649
0.0
-0.649
0.0
0.0
0.649
0.0
0.0
0.0
0.649
0.0
-0.649
1.297
-0.648
0.0
0.648
0.648
0.0
0.648
1.294
-1.294
0.0
-1.296
1.296
0.0
1.294
0.0
-0.647
-1.295
2.589
-1.294
0.647
0.647
-1.747
-0.194
0.0
0.0
0.647
0.0
0.0
1.294
-1.294
0.647
0.0
0.0
2.584
0.645
-0.645
0.0
0.645
0.0
1.29
1.288
0.644
0.0
0.643
-0.643
-1.288
0.0
-0.644
-0.645
1.933
-1.288
-0.645
0.0
0.0
0.645
0.0
1.288
0.0
0.644
0.643
-1.287
0.0
-0.644
0.0
-0.644
-2.58
0.646
-0.646
0.646
0.645
0.0
0.645
1.289
-0.644
0.0
0.644
-1.289
0.0
0.0
1.289
0.0
0.0
-0.644
0.0
0.0
0.644
0.0
0.644
-1.288
1.288
0.644
1.286
0.0
-0.643
0.0
1.286
-0.643
0.643
0.0
-0.643
-0.643
0.643
-0.643
0.0
0.0
0.643
0.643
-1.929
1.286
-0.643
-0.643
0.0
0.643
0.0
-1.287
0.644
1.286
0.0
-0.643
0.0
0.0
0.643
-0.643
0.643
-0.643
0.0
0.643
-10.327
1.943
0.0
0.0
0.647
0.647
0.646
1.937
-1.291
1.936
1.289
0.0
0.644
1.287
-1.287
-0.644
-0.644
0.0
1.932
-0.644
-1.288
0.0
1.288
-1.288
1.288
0.644
0.0
-0.644
0.644
0.0
-0.644
-0.644
0.644
0.644
0.643
-0.643
1.286
-0.643
0.0
-0.643
0.0
0.0
0.0
0.0
1.286
-1.286
0.0
-0.644
0.644
1.286
-0.257
0.257
0.0
-1.286
-0.644
0.644
0.0
0.0
-1.288
-0.644
0.644
2.574
0.643
-0.643
-0.257
0.257
-1.286
-1.288
-0.644
0.0
0.644
0.644
0.0
-1.933
-0.645
0.0
1.29
-0.645
0.0
0.0
0.0
0.645
0.0
-0.645
0.645
-0.645
-0.645
-0.645
-0.646
0.0
-1.939
1.939
0.0
0.646
0.0
0.0
-0.646
0.0
0.646
0.645
-0.645
0.0
0.645
-0.645
-0.646
0.646
0.0
0.0
0.645
0.0
-0.645
0.0
0.0
-0.646
0.0
1.291
-1.937
0.0
0.0
0.646
-1.292
1.292
0.0
0.646
0.645
-0.645
-0.646
0.0
-1.292
0.0
0.0
0.646
0.0
-0.646
0.0
0.0
0.0
0.0
-0.647
0.0
-0.647
0.0
-0.647
0.0
0.0
0.0
0.647
1.294
0.0
-1.294
0.0
-0.647
0.647
-0.647
0.647
-0.647
-0.648
0.648
-0.648
1.942
0.0
-0.647
0.0
-0.647
0.0
1.294
-0.647
0.647
-0.647
0.0
-0.647
0.0
0.647
0.647
-1.294
0.0
0.0
0.0
-0.648
0.0
-1.296
0.0
-0.649
0.0
1.297
0.0
0.648
0.0
-1.296
0.648
-0.648
0.0
0.648
0.0
0.0
0.0
1.943
-1.295
-0.648
0.0
0.0
-0.648
0.0
0.648
0.648
0.0
-0.648
0.0
0.0
0.0
0.0
0.0
1.296
0.0
0.0
0.0
0.0
0.0
-0.648
0.648
-0.648
0.648
-0.648
0.0
0.0
0.0
0.0
0.648
0.0
0.0
0.0
-0.648
0.648
0.0
0.647
1.94
-0.646
1.292
-0.646
-0.646
0.0
0.0
0.0
0.646
0.0
0.0
3.226
-0.645
0.645
0.0
-0.645
-0.645
0.0
-0.645
0.645
0.0
-0.645
0.0
0.0
0.0
0.645
0.645
-0.645
0.0
0.0
-0.645
0.0
0.645
-0.645
0.0
-0.646
1.291
0.0
0.0
0.0
0.0
0.0
0.0
0.645
0.645
1.288
1.93
-0.643
0.0
0.0
0.0
0.0
-0.064
0.064
-0.051
-0.592
0.618
0.026
0.0
0.643
-0.643
0.0
0.0
-1.287
0.644
0.0
0.0
0.0
-0.644
0.0
0.644
-0.644
-0.644
-0.644
1.288
0.0
0.0
1.287
-1.287
-0.644
0.0
0.644
-1.288
0.0
-1.29
0.645
-0.639
0.639
0.0
0.0
0.0
0.0
0.645
0.0
0.644
-0.644
0.0
0.644
0.0
0.644
0.644
-1.932
1.288
-0.644
-0.644
0.0
0.644
-0.644
0.0
-1.29
1.29
-1.29
0.0
0.0
0.0
0.0
0.0
0.0
0.0
0.0
-0.645
-0.646
0.0
0.0
0.0
0.0
-0.646
0.646
0.0
1.291
0.645
1.289
0.0
0.644
0.0
0.193
1.094
-0.643
-0.644
-0.644
0.644
0.0
0.644
0.0
0.0
0.0
0.0
-0.644
0.644
-0.644
0.644
0.643
0.0
0.0
-5.802
0.646
-1.292
1.292
-0.646
0.646
-1.292
-0.647
-0.647
0.0
1.294
0.646
-0.646
-0.647
0.0
-0.647
0.0
-0.647
0.647
-1.295
0.0
0.0
0.648
0.0
-0.648
-0.648
2.59
0.0
-0.647
1.94
-1.293
0.647
-0.647
1.939
0.0
-1.939
0.0
0.0
0.0
0.647
0.0
0.646
-1.293
-1.294
0.0
-0.648
0.0
0.0
0.0
0.0
0.0
-0.648
0.648
-0.454
-0.194
-1.297
1.297
0.0
0.648
-0.648
-0.648
-0.649
-1.298
-1.3
0.0
0.65
-0.65
0.65
0.0
-0.65
-0.65
-0.651
3.25
-0.649
1.298
0.649
-1.298
0.649
-0.649
-0.649
0.0
-0.65
0.0
-0.65
-0.65
1.3
-0.455
1.105
-0.65
1.948
0.0
0.0
-0.649
0.649
-0.649
0.0
0.0
-0.649
1.298
1.297
0.0
0.648
-1.296
0.0
0.648
0.648
0.0
-0.648
0.648
0.0
0.0
0.0
-0.648
0.648
0.0
0.0
0.0
0.0
1.295
-1.295
0.0
0.0
-1.945
-0.649
0.649
1.297
0.0
-0.648
-0.649
0.649
-0.649
0.0
-0.649
0.0
0.0
1.298
0.0
0.0
-0.649
0.0
0.649
0.0
1.296
0.0
-0.648
0.648
1.295
0.647
-0.647
0.0
0.0
-0.647
0.0
1.294
0.647
0.0
0.0
-0.647
0.647
0.0
-0.647
-0.647
0.647
0.0
0.0
0.0
-0.647
0.0
0.0
0.647
0.0
0.0
0.0
-0.647
0.0
0.0
0.0
0.647
0.0
0.0
0.0
-0.647
0.0
0.0
-0.647
0.647
-0.647
0.647
0.0
0.0
0.0
0.0
0.071
-0.071
0.647
0.647
0.0
0.0
1.292
-1.939
1.293
-0.646
0.646
-0.646
0.0
0.0
0.0
-0.647
0.0
-0.647
0.647
-0.647
0.647
0.0
0.647
-0.647
0.0
0.0
0.647
0.0
0.0
0.0
-1.294
0.647
0.0
-0.556
0.556
0.071
-0.071
-1.294
0.647
-0.647
0.0
0.0
0.647
0.0
-0.647
0.0
0.0
0.647
-1.295
0.0
0.648
0.0
0.647
-0.647
0.0
0.647
0.0
-0.647
-0.648
1.295
-0.647
0.647
0.0
0.0
0.0
0.0
0.0
0.0
0.0
0.0
0.0
0.647
0.0
-0.647
0.647
0.647
0.0
0.0
-0.647
0.0
-0.647
0.647
-0.647
0.647
0.647
-0.647
0.647
0.0
-0.647
0.0
-0.647
0.647
0.194
0.453
-0.647
0.0
0.647
0.0
-0.647
0.647
0.646
0.0
0.0
-0.646
0.646
0.0
-0.646
0.646
0.646
-0.646
0.646
-0.646
0.0
0.0
0.646
1.291
-1.291
0.0
-0.646
-0.646
0.646
0.646
0.646
1.29
0.0
0.645
0.644
-1.934
0.0
0.645
0.0
0.0
0.0
0.0
0.0
0.0
0.645
0.0
0.0
-0.645
0.645
0.0
1.288
1.93
-0.643
0.0
-0.643
-0.644
1.287
0.0
0.643
0.643
0.642
0.642
-0.642
0.0
0.0
0.642
-0.642
-0.642
0.0
1.926
0.641
-1.283
0.0
-0.642
1.925
0.0
0.0
0.641
0.0
0.641
-0.641
0.0
0.0
0.0
0.641
-0.641
0.0
1.281
-1.089
0.448
0.384
0.896
0.0
1.279
0.0
-0.639
-1.28
-0.64
0.64
0.0
0.0
0.0
1.28
0.639
-0.639
-2.561
-1.282
0.641
-1.925
-1.285
1.927
0.642
-1.926
1.926
-1.926
-0.643
0.643
0.0
0.642
0.0
0.0
-0.642
1.926
0.0
1.282
-1.924
1.924
-2.566
-0.642
-2.572
-0.644
0.0
0.644
2.572
0.642
-0.642
0.642
-1.285
-0.643
0.643
0.643
1.926
0.0
-0.642
0.0
0.0
0.0
0.642
-0.642
0.642
0.641
0.0
0.641
-0.641
-0.641
0.641
0.0
0.0
-0.641
1.923
-0.641
0.0
0.641
-0.641
-1.282
0.641
0.0
1.922
0.0
0.0
0.0
-0.64
-1.923
1.282
-0.641
1.282
0.64
0.0
-1.281
0.641
1.28
0.0
1.279
-0.639
0.0
0.0
-1.28
0.0
1.28
-0.64
0.64
-1.28
0.64
0.0
0.0
1.279
0.0
-0.639
1.278
0.639
-0.639
-1.918
0.0
0.0
-0.64
1.28
-0.64
-1.28
0.896
-0.256
1.28
0.639
-0.639
-0.64
0.0
0.64
0.0
0.0
-0.64
0.64
0.0
0.0
0.0
-0.64
-1.28
1.92
0.639
0.0
0.639
0.0
0.0
0.639
0.0
-1.278
0.0
1.278
-1.278
0.0
-0.639
0.0
0.0
0.639
0.639
-1.278
0.0
0.639
0.0
0.0
0.0
0.0
0.0
0.0
0.0
-0.639
1.917
-1.917
1.278
0.0
-1.278
0.0
-0.633
-0.006
-0.64
-0.64
1.92
0.0
0.639
-1.279
0.0
-0.64
1.28
-0.64
-0.64
-1.281
1.281
0.0
0.0
0.0
0.0
0.0
-0.64
1.28
-0.64
0.0
0.0
0.0
0.64
-1.28
0.64
0.0
-0.64
0.64
0.0
1.28
-1.28
-0.64
0.64
0.64
0.0
0.0
0.0
0.64
0.639
-0.639
-0.64
-0.64
0.0
0.0
0.064
1.216
-1.28
-0.64
0.64
-0.64
0.64
0.64
0.64
0.0
-1.28
0.0
-0.576
0.576
0.0
0.64
0.0
0.0
0.0
-0.64
-0.64
0.64
1.28
0.0
-0.64
1.918
-1.278
0.639
-1.279
0.0
1.279
-0.639
0.0
-0.64
0.0
0.0
0.0
-1.28
0.0
0.0
-1.923
1.282
-0.641
-1.283
0.642
0.0
0.641
0.0
1.282
-0.641
0.0
-0.641
0.641
0.0
1.281
-1.281
-0.641
1.282
-1.282
-1.283
0.0
0.0
-1.284
-0.643
0.0
0.0
0.0
0.643
0.0
1.284
-1.927
0.0
0.643
-0.643
0.643
0.0
1.284
0.481
0.16
-0.642
-0.642
0.642
0.0
0.642
1.282
1.281
-1.281
0.0
-0.641
-0.641
0.0
-1.284
0.642
0.0
0.0
0.0
0.0
0.642
0.641
0.0
0.538
0.743
0.0
0.64
1.28
0.0
-1.92
0.64
-0.64
0.64
1.28
-1.28
0.64
1.279
-0.639
0.639
-0.639
0.0
-0.64
-1.921
0.641
-0.641
0.0
0.0
-0.641
1.282
1.92
0.0
1.917
-0.639
0.0
0.0
0.0
-0.639
0.639
-0.639
-0.639
0.0
0.0
0.0
0.0
0.0
0.0
0.0
-0.64
0.0
0.64
0.0
-0.64
0.0
-0.64
-0.64
-0.641
-0.641
0.0
0.0
1.282
0.64
0.0
0.0
-0.64
0.64
-0.64
0.64
-0.64
0.0
-0.641
0.641
0.0
0.0
0.0
-0.641
-1.282
0.641
0.0
1.282
-0.641
0.0
0.0
-0.641
0.0
0.0
-1.925
-0.642
0.642
1.284
-3.855
6.418
0.0
1.28
1.278
3.19
-1.913
0.0
-0.638
0.638
0.638
0.0
0.638
-0.638
0.0
1.275
0.0
0.637
0.0
0.0
0.0
0.0
0.0
-0.637
0.637
0.0
0.0
-0.637
0.637
0.637
-0.637
-3.188
2.551
1.91
0.0
0.636
1.271
0.635
-0.635
1.27
-1.27
1.27
0.0
-0.635
1.269
0.0
0.0
-1.904
0.635
-0.635
0.0
1.904
-0.634
-1.27
-1.271
0.0
0.0
1.271
1.27
-0.635
0.0
-0.635
0.635
0.0
0.0
0.0
0.0
-1.271
0.635
-1.271
0.636
0.0
0.635
0.635
-0.635
0.0
-0.635
0.0
0.0
1.905
-1.905
0.635
0.0
0.0
-0.635
0.0
-0.636
0.0
0.636
-0.636
0.636
-1.272
0.636
0.636
0.635
-0.635
0.0
1.271
-1.906
0.0
0.0
-0.636
0.0
0.0
0.0
0.0
0.636
-0.636
0.0
1.272
-0.636
0.0
0.0
0.0
0.0
0.0
-0.636
0.0
-0.636
0.636
0.0
0.0
0.636
-0.636
1.272
1.271
-1.271
0.0
0.0
-0.636
-0.636
0.0
0.0
0.0
-0.636
0.0
0.0
0.636
0.636
0.0
1.271
-0.635
0.0
-0.636
0.636
0.635
-0.635
-1.272
0.0
1.272
0.635
0.0
-0.635
-0.636
0.0
1.271
-0.635
0.0
0.635
-1.271
0.0
-0.636
0.636
0.0
0.0
0.0
0.0
1.271
-0.635
0.0
0.635
-0.635
0.0
-0.636
0.636
-1.272
0.636
0.636
0.0
0.0
0.0
0.635
0.0
0.0
-1.907
0.636
-0.636
0.0
-0.636
-0.637
1.273
-1.91
0.637
-0.637
1.91
0.0
0.0
0.0
0.0
0.0
0.636
-0.636
0.636
0.0
0.636
0.0
0.635
-0.635
-0.636
0.0
0.0
0.636
0.0
-0.636
-0.636
0.0
1.272
0.0
0.318
-0.318
-0.636
0.636
0.0
0.635
-1.271
0.0
0.636
0.191
0.445
-0.635
0.0
0.635
-0.635
-0.636
0.0
0.0
0.636
0.0
0.635
0.0
0.0
0.0
-0.635
0.0
0.0
0.0
0.635
0.0
0.0
-0.635
0.635
0.0
0.0
0.0
1.27
0.0
0.0
0.0
0.634
0.0
0.0
0.0
0.0
0.0
0.634
-0.634
0.0
0.0
-0.634
-0.635
0.0
0.635
0.0
0.634
-0.444
0.444
0.634
0.634
-0.634
-0.634
0.0
0.0
0.634
-1.269
0.0
0.0
0.0
0.0
0.634
-1.269
1.269
0.0
0.0
0.0
-0.634
0.634
-1.904
0.0
-0.635
0.0
0.635
-0.635
0.0
-0.636
0.0
2.541
-1.905
-0.636
-0.636
1.272
-1.272
-0.636
1.908
-0.636
1.271
-0.635
-0.636
0.0
0.0
0.0
0.0
0.0
0.636
-0.636
0.0
0.636
0.0
1.271
0.0
0.0
-1.271
0.635
0.0
1.27
0.0
0.0
-0.635
0.0
0.0
0.0
0.635
-0.635
0.0
1.269
-0.634
0.634
0.0
0.634
-0.634
0.634
0.634
0.0
0.0
-0.634
-0.634
0.634
0.634
-0.634
1.267
-0.633
0.0
-0.634
0.634
0.633
0.0
0.0
0.0
-0.633
0.0
-0.634
0.634
-0.634
-1.903
-0.635
0.635
1.269
-1.904
0.635
0.0
-0.635
-1.271
0.636
1.271
0.635
-0.635
-0.635
-0.635
0.635
0.635
0.0
0.0
0.0
0.0
-1.271
1.271
-1.271
-0.636
0.0
0.636
2.54
-0.634
2.536
-0.633
0.633
0.0
0.633
0.0
0.0
0.633
0.0
-1.266
1.899
-0.633
0.633
0.632
-0.632
0.632
0.0
0.0
0.0
0.632
-0.632
-1.265
0.0
0.0
0.633
0.0
0.0
0.0
0.0
0.0
0.0
0.0
0.0
1.264
0.632
-1.263
0.0
0.0
0.632
0.0
0.0
0.0
0.0
-0.632
0.632
-0.632
0.632
0.0
0.0
0.0
-1.264
0.632
0.0
-1.265
-0.633
-1.9
-0.634
0.634
-0.634
0.0
-0.888
0.254
0.0
0.0
0.634
1.268
0.0
1.899
-0.633
-0.507
1.139
-0.633
0.633
1.265
0.0
-0.443
-0.822
0.633
0.0
0.0
0.632
0.0
0.632
-1.264
0.632
0.0
-0.632
1.264
0.0
0.632
-0.632
1.263
-0.631
0.0
-0.632
1.263
-0.631
0.0
-0.632
0.632
-0.632
0.632
-0.632
0.632
0.0
0.631
0.0
0.0
-0.631
0.631
0.0
0.0
0.0
0.631
-0.631
0.631
0.0
-1.262
0.0
0.631
0.0
0.631
0.0
0.0
0.0
0.631
0.0
0.0
0.0
-0.441
-0.189
1.261
-1.261
0.631
0.0
0.0
0.0
0.63
-0.63
0.0
0.0
0.0
0.0
-0.631
0.0
0.0
0.0
0.0
0.0
0.0
-0.631
0.0
0.0
0.0
0.0
0.0
0.0
0.631
0.0
0.631
-0.631
0.0
0.0
-0.631
0.0
0.0
0.0
-0.631
0.0
0.631
0.0
-0.631
0.0
0.0
0.0
0.0
-0.632
-0.632
0.632
0.632
-0.632
0.0
0.0
0.0
0.0
1.263
0.0
0.0
0.0
0.0
0.0
1.892
0.0
0.0
-0.63
0.0
0.0
0.189
-0.189
-0.631
0.631
0.0
0.0
0.0
-1.262
0.0
0.631
0.0
-0.631
0.631
0.0
-0.631
0.0
0.0
-0.631
0.631
-0.631
1.262
-0.631
0.0
0.0
-0.631
0.631
0.0
-0.631
0.631
0.0
0.0
0.631
1.261
-0.63
0.0
0.0
0.0
0.0
0.63
-0.63
0.0
-0.631
0.189
-0.189
-1.262
0.0
0.0
0.0
-0.632
-0.632
0.0
-1.265
0.0
-0.633
0.0
0.0
-0.633
0.0
1.266
0.633
0.0
0.0
0.0
-0.633
1.265
-0.632
0.0
0.0
1.264
0.0
-0.632
0.0
-1.265
0.0
-0.633
0.633
0.633
0.632
-0.632
0.0
-0.633
1.265
0.632
-0.632
0.0
-0.632
0.632
0.0
-1.898
0.633
0.0
0.0
0.633
-0.633
0.0
-0.633
-0.633
0.633
0.633
-0.633
0.0
-0.633
0.633
-0.633
-0.633
0.0
0.0
1.267
-0.633
-1.267
0.634
0.0
0.0
0.633
0.0
-0.633
0.633
0.0
-0.633
-0.634
0.634
0.633
-0.633
0.633
-1.267
0.634
-1.268
0.0
3.8
-1.899
-1.267
0.634
-1.268
1.268
0.633
0.0
0.0
-0.633
0.0
-0.634
0.634
-0.634
0.0
0.0
0.0
-0.634
-0.634
0.634
0.0
-0.634
1.902
0.633
0.0
1.266
-1.266
0.0
0.633
0.0
-0.633
-0.633
-1.268
0.634
0.634
0.0
0.0
0.0
1.267
0.0
-0.633
0.0
0.0
0.633
-0.633
0.633
-0.633
-0.633
1.267
-1.9
-1.903
0.635
0.634
1.901
0.0
0.0
-1.267
0.634
-0.634
0.0
0.634
0.633
0.0
0.0
0.0
0.633
1.012
0.885
0.0
-0.885
-0.38
0.0
0.633
-0.633
0.0
0.633
0.632
0.632
-0.316
0.0
0.316
1.263
0.631
-1.262
0.631
-1.263
0.0
0.0
0.632
0.631
1.262
0.0
-0.631
0.631
0.0
0.0
0.0
-1.893
0.0
-0.632
0.632
0.631
0.189
-0.189
-0.631
-2.528
-0.633
0.633
0.633
-0.633
0.0
0.0
-0.633
-0.633
0.633
0.0
0.633
0.0
-0.633
0.633
-0.633
-0.633
0.633
0.0
0.633
0.0
0.633
0.0
0.632
1.263
-0.632
-0.632
0.632
0.0
0.632
0.631
-0.631
0.0
0.631
-1.263
-0.632
-1.265
0.0
0.0
-0.633
-1.267
1.267
0.0
0.0
0.0
-0.633
-0.633
0.0
0.633
0.633
-0.633
0.0
-0.443
-0.19
-0.634
0.0
-0.634
-0.634
1.269
0.0
-0.634
-0.634
0.0
0.0
0.0
0.0
0.0
0.0
-0.635
0.635
1.902
0.633
0.0
0.633
-0.633
0.0
0.0
0.0
-0.633
0.0
0.0
-1.268
-0.634
0.0
-0.635
-1.271
1.905
0.0
-0.635
0.635
-0.635
-1.271
-1.272
0.0
1.272
-0.636
0.636
0.0
0.0
-0.636
0.636
0.0
-0.636
0.0
0.0
1.271
0.635
-0.635
0.0
0.0
0.0
0.191
-0.191
-0.635
0.0
-0.636
-0.636
0.0
0.0
-1.273
0.637
0.636
0.0
1.272
-1.272
0.636
-1.272
1.908
0.635
0.0
-0.635
-0.636
0.636
0.0
1.271
-0.635
0.635
-0.635
-0.635
1.271
-1.271
1.271
0.0
0.635
-0.635
0.0
-0.635
-0.635
0.0
0.635
0.635
-1.271
0.0
0.0
0.0
0.635
-0.635
0.635
0.0
0.635
0.0
0.635
1.269
-1.269
0.0
0.0
0.0
0.634
0.0
0.634
-0.634
0.0
0.0
0.0
0.634
0.0
0.0
0.0
0.0
-0.634
1.901
-0.633
0.0
-1.268
0.0
0.0
0.0
0.0
-0.634
0.634
0.634
-1.269
0.634
0.0
0.634
0.0
0.0
0.0
-0.634
0.634
-2.538
0.635
-1.271
0.0
0.635
0.635
0.0
0.0
-0.508
-0.127
0.635
-0.635
0.635
-0.635
0.0
0.0
0.0
0.0
0.0
0.0
0.0
0.635
0.635
1.269
0.634
0.0
0.0
0.0
1.267
-0.633
0.633
0.0
0.0
0.0
-3.169
1.269
0.0
0.0
-0.634
1.901
-1.077
0.444
-0.634
0.634
0.0
0.633
0.633
0.0
0.0
0.633
0.0
0.633
-1.265
0.0
0.0
0.633
-1.266
-0.633
0.0
-0.634
0.0
1.267
0.0
0.0
0.0
0.633
-1.267
0.0
-0.634
0.0
0.0
0.0
0.634
-0.634
0.0
-0.634
0.634
0.0
-0.634
0.0
0.634
0.0
0.0
0.0
0.0
0.634
0.0
1.267
0.633
-0.633
0.0
0.0
1.265
1.264
1.263
0.0
0.0
0.0
0.631
0.631
-0.631
0.631
0.0
0.0
0.0
0.63
-0.63
0.0
0.0
-0.631
0.0
0.0
0.631
0.0
0.0
0.0
-0.631
0.631
0.0
0.63
-0.63
0.63
-0.63
0.63
0.0
0.0
-0.63
0.0
0.0
0.0
-0.631
0.631
-0.631
-0.631
-0.631
2.082
-0.189
-0.631
-1.262
-2.528
0.0
-1.899
1.267
0.0
0.633
1.897
0.0
1.263
-1.263
2.524
0.315
-0.315
0.63
0.0
0.0
0.0
0.0
0.0
0.63
-1.26
0.63
0.63
1.259
0.0
0.629
0.629
-0.629
1.257
0.0
0.628
0.628
0.627
-1.255
0.0
0.0
0.628
-1.884
0.628
-0.628
1.256
-0.628
-0.628
1.256
0.0
-0.628
0.628
1.255
-0.627
-0.628
0.0
1.255
0.0
0.0
-0.627
0.627
-1.255
0.0
0.628
0.627
0.0
0.0
0.0
0.0
-0.627
1.255
-1.255
0.0
0.0
0.0
0.627
0.0
0.0
-0.627
0.0
0.627
0.0
-0.627
0.0
0.0
-0.628
0.0
0.0
0.628
-0.628
-0.628
0.628
0.628
0.0
-0.628
0.628
0.0
0.627
0.627
-1.255
0.0
-0.628
0.628
0.627
-0.627
0.627
-0.502
0.063
0.439
-0.627
0.0
0.0
0.0
-0.628
1.255
-1.255
0.0
0.0
1.255
0.627
0.627
0.0
-0.627
0.627
-0.627
0.0
0.627
-0.627
0.0
-0.439
-0.188
-0.627
0.0
0.0
0.0
0.0
0.0
-0.628
0.0
0.0
0.0
0.0
0.0
0.0
0.0
-0.628
1.256
-0.628
0.0
-0.628
0.628
0.0
0.0
-0.628
0.0
0.0
0.628
-0.628
1.883
-1.255
0.188
0.439
-0.628
-0.628
0.0
0.628
-0.628
0.0
0.628
-0.628
-0.628
0.0
0.628
0.0
0.0
0.0
-0.628
0.0
0.0
0.094
-0.094
0.628
-1.257
0.629
0.0
0.0
0.0
0.0
0.628
-0.628
1.256
-0.628
0.0
-0.44
-0.189
0.628
0.628
-0.628
0.0
0.0
0.0
1.256
-0.628
0.628
0.0
-0.628
0.0
-0.628
0.628
0.628
-0.628
0.628
-1.256
0.0
0.628
0.628
0.0
0.627
-0.627
0.0
-0.628
0.0
-0.628
0.0
0.628
-0.628
0.628
0.0
0.0
-0.628
0.0
0.628
0.0
-0.628
0.0
1.256
0.627
-0.627
-0.628
-0.628
0.628
0.628
-0.628
0.0
0.0
1.255
-1.255
0.0
0.0
0.0
0.0
-0.628
1.883
0.0
0.0
-0.627
-0.628
0.628
1.255
-1.066
-0.816
0.0
0.0
0.0
0.628
0.0
0.627
0.0
0.0
0.0
-0.627
1.881
-1.254
1.254
-0.627
0.627
-0.627
0.0
0.0
0.627
0.0
0.626
0.0
0.0
-0.626
-0.627
0.627
-1.254
0.627
0.0
-0.627
0.0
-0.627
0.0
0.627
0.0
-0.627
0.627
-0.627
0.0
0.627
-0.627
0.0
0.627
0.0
0.0
-0.627
0.627
0.0
0.0
0.0
-1.255
0.0
0.0
0.063
-0.063
0.0
0.628
0.627
0.0
-0.627
0.0
0.627
0.0
0.627
-0.627
-1.255
0.0
0.628
-0.439
-0.188
0.0
0.0
0.0
0.628
-0.628
0.0
0.0
0.0
0.0
0.0
-0.628
0.628
-0.628
0.0
0.0
0.0
0.0
0.628
0.628
0.0
1.255
-0.627
0.0
0.627
0.0
-0.627
0.0
0.627
0.627
-0.627
0.627
-0.439
-1.443
0.126
-0.126
0.0
0.627
0.0
0.627
-1.255
0.0
-0.628
0.0
0.628
-0.628
-1.885
1.257
0.628
0.0
0.0
-1.885
-0.629
0.629
0.629
0.628
-1.257
0.629
-0.629
0.629
-0.629
0.0
0.0
1.257
-0.628
2.512
0.0
0.0
1.254
-0.627
-0.878
0.878
-1.255
0.0
1.881
-1.254
-0.627
-0.628
-0.628
0.0
0.628
1.255
-0.627
0.0
-1.256
0.0
0.0
1.256
0.0
-1.256
0.628
0.0
0.0
0.0
-1.508
-0.377
-0.629
0.0
0.0
0.0
0.629
0.629
-1.258
0.629
0.629
0.0
0.0
0.0
-1.258
0.0
-1.259
-1.891
0.631
1.26
0.0
0.0
0.63
0.0
-0.63
-0.63
0.63
0.0
0.63
-1.26
0.0
0.0
0.63
-0.63
0.63
0.0
-0.63
0.63
0.0
0.0
0.0
0.0
0.0
0.0
-0.63
0.0
0.0
0.158
0.472
0.0
-0.63
0.0
1.26
0.0
0.629
0.629
-0.629
1.886
-1.257
0.629
0.0
-0.629
0.0
1.257
0.0
-0.628
0.0
0.628
0.0
-0.628
0.628
0.0
0.0
0.628
-0.628
0.628
-0.628
0.0
0.628
-0.628
-1.257
0.0
0.0
1.257
0.0
-0.628
0.0
0.0
0.628
0.0
0.0
-0.628
0.628
0.0
0.0
-0.628
0.0
0.628
0.0
-0.628
0.0
0.0
0.0
0.628
-0.628
0.628
0.0
-0.628
-0.629
0.629
0.0
-0.629
1.257
-0.628
0.0
0.0
0.0
-0.629
1.257
-0.628
0.0
-0.629
0.0
0.0
-1.888
1.259
-1.259
0.0
0.0
0.0
-0.63
0.63
0.63
0.0
-1.26
0.0
0.63
0.0
0.0
0.63
1.258
-0.629
0.0
0.0
0.0
0.0
0.0
0.0
0.629
-0.629
0.0
0.629
0.0
0.0
0.0
0.0
1.257
-1.257
1.257
-1.257
0.0
0.0
1.257
0.0
-0.628
-0.629
0.817
-0.817
0.629
-0.629
0.629
-0.629
0.0
0.0
0.0
0.0
0.0
-0.629
0.629
0.0
-0.629
0.0
0.629
0.0
0.629
0.0
-0.629
0.629
-0.629
0.0
0.0
0.629
0.0
-0.629
1.257
-0.628
0.628
0.0
0.0
-0.628
0.628
-1.257
0.0
0.0
1.257
-0.628
-1.132
1.76
-0.628
0.0
0.0
-0.629
0.0
0.0
-0.629
0.0
-0.629
0.0
0.629
-0.629
0.0
-0.63
0.0
0.0
0.0
0.63
0.0
0.0
-0.63
0.63
0.0
-1.26
0.0
0.0
0.63
0.0
-1.26
0.0
0.0
0.63
0.63
0.0
0.63
-0.63
0.0
0.63
-1.26
0.63
1.259
-0.629
-1.26
0.63
0.0
0.0
-1.26
0.0
0.63
0.0
0.0
-1.261
0.0
0.0
0.0
0.0
0.631
-1.893
0.0
0.631
-1.263
0.0
0.0
0.632
-0.632
0.0
0.0
0.0
-0.632
0.0
0.632
0.0
-0.632
0.632
0.0
-0.632
0.632
-0.632
0.0
0.0
-0.632
1.264
-0.632
0.0
0.0
0.0
1.263
-0.632
-0.442
-0.19
0.632
-0.632
0.0
0.0
1.263
0.0
-0.632
0.0
0.0
0.0
0.0
0.0
-0.632
1.263
0.0
0.631
-0.631
-0.632
1.894
0.0
-0.631
0.0
0.631
-1.262
0.631
-1.263
0.632
-0.632
-1.264
-0.633
-0.633
0.0
0.0
0.633
0.633
0.0
0.0
-0.633
0.0
0.633
-0.633
0.633
-0.633
0.633
-0.633
0.0
0.0
0.0
-0.633
1.265
-0.633
0.0
-0.633
0.0
0.633
0.633
0.632
3.156
0.0
-1.262
1.262
0.0
-0.631
0.0
-1.262
-1.263
2.526
0.0
-0.631
0.631
0.0
-1.894
-1.264
-0.633
0.633
-1.265
0.0
1.898
0.632
-0.632
0.0
-1.898
-0.633
0.0
1.266
0.0
0.633
-0.633
0.633
0.0
0.0
0.0
-1.265
-0.633
0.633
-0.633
1.266
0.0
0.633
0.0
0.0
-1.265
0.633
0.0
0.0
0.633
0.632
-0.632
-0.633
0.0
-0.633
-0.633
0.0
0.0
-0.633
0.633
0.0
0.633
-0.443
-0.19
-0.633
-1.902
0.0
0.634
-0.634
-0.635
1.269
0.634
-0.634
0.0
0.0
-0.634
1.269
-0.634
-0.634
-0.635
0.635
-0.635
0.0
0.0
-0.635
0.0
0.635
-2.542
0.0
0.636
-0.636
0.636
-0.636
0.636
-0.636
0.636
0.0
0.0
0.636
0.635
0.635
-0.635
0.635
0.0
-0.635
-0.635
0.635
0.0
0.635
-1.906
0.0
1.906
-0.635
0.0
0.0
1.27
0.634
-0.634
-1.27
0.0
0.0
0.0
-0.635
0.635
0.635
-1.271
-0.636
0.0
-0.636
0.0
-0.636
0.636
-0.636
0.0
0.0
-1.274
-0.637
0.0
1.274
-1.274
0.637
-0.637
0.0
-0.638
0.0
0.638
-0.638
0.638
0.0
-0.638
0.638
-0.638
0.638
-1.276
0.0
0.0
0.0
0.638
-0.638
0.0
0.0
0.0
0.638
-0.638
-0.638
0.0
0.0
0.0
0.638
0.638
0.638
-0.638
0.0
0.638
0.0
0.637
0.0
0.0
-0.637
0.0
0.0
-0.638
0.0
-0.638
-1.277
-0.639
-0.639
0.256
-0.256
0.639
0.0
-0.639
0.639
0.0
1.916
0.0
-0.638
0.0
-0.639
0.0
0.0
1.277
-0.638
1.276
-1.915
-1.278
0.639
0.0
-0.639
0.0
0.0
1.278
-1.278
0.0
0.0
0.0
0.0
0.0
-0.64
0.64
-0.64
0.0
0.0
0.0
0.64
0.639
0.639
0.639
-1.917
-0.64
0.0
0.64
-0.64
0.0
0.0
-0.64
-0.64
1.28
-0.64
0.0
-0.64
0.64
0.0
0.0
-1.281
1.921
-0.64
0.64
0.0
0.0
0.64
0.0
1.278
-0.639
-1.279
-1.28
0.0
0.0
0.0
0.64
-0.64
0.0
0.0
0.0
0.0
1.28
0.0
-0.64
0.64
-0.64
0.64
0.0
-1.28
0.0
0.0
0.64
0.0
-0.64
0.64
0.64
-0.64
1.28
0.0
-1.92
0.64
0.0
0.64
-0.64
-0.64
1.28
0.0
0.0
0.0
-0.64
0.0
0.0
1.28
0.0
0.0
-1.28
0.0
0.0
0.0
0.0
0.0
0.0
0.192
-0.192
0.64
-0.64
0.0
0.64
0.64
-0.64
0.64
0.0
0.0
-0.582
-0.058
0.64
0.0
0.0
-0.64
0.0
0.0
-0.512
0.512
0.64
-0.64
0.0
0.0
0.64
-1.28
0.0
0.64
-0.64
0.64
0.0
-1.28
0.64
0.0
1.28
0.0
-0.64
0.0
0.64
0.0
0.0
0.0
0.0
0.0
0.0
-0.64
0.0
0.64
0.0
-0.64
0.0
0.0
-0.64
-1.281
1.921
0.0
-0.64
0.64
0.0
0.0
0.0
0.64
-0.64
0.64
-0.64
0.0
0.64
-0.64
0.0
0.0
0.0
0.0
0.0
0.64
0.0
0.0
0.0
-0.64
0.0
-0.64
0.0
0.0
-2.563
0.641
-0.641
4.482
-0.639
0.639
1.916
-1.277
-1.278
-0.64
0.0
0.64
-1.28
-0.64
0.64
0.64
0.0
-2.562
0.641
0.641
1.92
-2.561
1.921
-0.64
0.0
0.0
0.0
0.0
-0.64
-0.641
-1.282
-0.642
-0.642
-0.642
0.0
2.567
0.0
-0.641
0.0
0.0
0.641
-0.641
-1.284
-0.642
1.284
1.283
0.0
0.455
-1.096
-2.569
0.643
-0.643
1.285
-0.642
-0.643
0.643
-0.643
0.0
0.643
0.0
-0.643
1.927
0.642
-1.284
0.0
0.0
1.925
0.0
-0.641
0.641
-1.283
-1.284
0.642
-0.642
0.642
0.642
-0.642
-1.285
0.0
0.0
0.643
0.642
0.0
-0.642
0.642
0.642
0.0
0.0
0.0
-0.642
0.0
-0.642
0.642
-0.462
0.462
-0.642
0.0
1.284
-0.642
-0.642
-0.643
1.285
-0.642
0.642
0.642
-0.642
0.0
0.0
-1.285
0.643
0.642
0.0
-0.642
1.284
-0.642
1.284
-1.284
1.284
0.0
0.0
-1.284
0.0
-0.642
0.642
-1.285
0.643
1.284
0.0
0.0
-1.284
0.0
0.0
0.0
0.0
-0.643
1.285
0.0
-0.642
0.0
-0.643
0.0
0.0
0.0
-0.643
0.0
0.0
0.643
-0.643
1.286
0.642
-1.285
0.0
-0.643
0.0
0.0
0.643
-0.643
0.0
-0.643
0.643
0.0
-0.643
0.643
-0.643
0.0
-0.644
-1.933
-0.645
1.29
0.644
0.0
0.644
-1.288
0.644
-1.289
-0.645
0.645
0.0
0.0
-0.645
-0.645
2.579
0.0
-0.644
0.644
0.0
0.0
0.0
-0.644
0.0
0.644
0.0
-0.644
0.0
-0.645
0.0
0.0
1.289
0.0
-0.644
-0.645
0.0
-1.29
-0.646
1.291
-1.937
0.646
0.0
-1.292
0.646
-0.646
2.583
-1.291
0.646
-0.646
-0.646
0.0
0.646
0.0
0.646
1.29
1.289
0.0
-1.289
0.0
0.645
0.0
0.0
0.0
0.0
0.0
0.0
0.0
0.644
0.644
0.0
0.0
0.0
-0.644
1.288
0.0
-0.644
-0.644
1.288
0.0
0.72
-1.364
-0.644
0.0
0.644
0.644
-1.288
0.644
0.644
-0.644
0.644
0.0
-1.288
0.644
0.0
-0.644
-0.644
0.644
0.0
0.0
0.0
1.288
0.0
0.0
-1.288
1.288
0.643
0.643
0.0
0.0
0.0
-0.643
0.0
-0.643
0.643
0.643
-0.643
0.643
-0.643
0.0
0.643
0.0
0.0
-1.286
0.0
0.0
0.643
-0.643
0.0
-0.644
-1.288
0.644
0.0
-0.644
0.644
0.644
0.644
-1.288
0.644
0.0
1.287
-1.287
0.644
0.0
0.643
0.643
1.285
-0.642
0.0
0.0
-0.643
1.285
0.0
-1.928
0.643
-0.643
-1.287
0.644
0.0
0.0
0.0
0.0
-0.644
0.644
-0.644
1.287
-0.643
-0.644
-1.288
0.0
0.644
0.644
-1.288
-0.645
-0.645
0.645
0.645
-0.645
1.289
0.644
-1.288
1.932
-0.644
0.0
0.0
1.287
0.0
-1.287
0.644
1.286
0.643
0.0
0.0
0.642
0.642
0.0
0.0
0.0
0.0
0.0
-1.284
0.0
0.0
0.642
0.642
0.642
-1.284
-1.285
-0.643
-1.287
0.0
0.0
0.0
-0.644
0.0
-0.644
1.288
0.0
1.287
0.643
0.643
0.642
-1.285
-0.643
1.286
3.208
-0.641
0.641
1.921
-0.64
0.64
0.0
0.64
-1.28
0.0
0.64
-1.28
1.28
0.64
0.0
-1.28
0.0
0.0
0.64
-1.28
0.0
0.64
1.28
0.0
0.0
0.0
-0.64
0.0
1.918
-1.278
1.278
0.0
0.0
0.639
0.638
0.0
0.638
0.0
-1.276
0.638
-2.555
-1.92
1.92
-0.64
0.64
0.0
-0.64
-0.64
0.0
0.64
0.0
0.64
-1.92
1.28
-0.64
0.0
-0.64
-0.641
1.281
-1.281
-0.641
1.282
-0.641
0.641
0.0
0.0
1.28
-0.64
-0.64
0.64
0.64
0.0
0.0
-1.28
-0.641
0.0
-0.641
0.0
0.641
-0.641
0.641
0.0
0.0
0.0
-0.641
1.282
0.64
-0.64
-1.282
0.641
-0.641
0.0
0.0
1.282
-0.641
0.0
0.0
0.641
-1.282
0.0
0.0
-1.283
1.283
-1.925
1.284
0.0
-1.284
0.642
0.0
0.0
-0.642
0.0
-0.642
1.284
0.0
0.0
0.0
-1.284
0.642
0.642
-0.642
-0.642
0.642
0.642
0.0
0.0
-0.526
0.526
0.0
0.642
0.641
0.641
-0.641
-0.641
-0.642
1.283
-0.641
0.0
0.641
-1.925
0.642
-1.284
-0.643
0.643
0.0
0.0
0.0
0.642
0.0
0.0
-0.642
0.0
0.642
-0.642
0.0
0.642
0.0
-0.642
0.0
0.0
0.0
-0.643
0.0
0.0
-0.643
0.0
0.0
0.643
0.0
0.0
0.0
0.0
-1.286
1.286
0.0
-1.286
0.0
-0.644
0.0
1.287
-0.643
0.643
0.643
0.0
-0.643
0.0
0.643
0.0
-0.585
-0.058
0.0
0.643
-0.643
0.643
0.0
0.0
-1.055
0.412
0.0
0.643
-0.643
0.0
1.286
-0.643
-0.643
0.643
0.643
0.128
0.514
2.566
-0.641
-1.283
1.283
-1.283
0.642
-1.284
0.0
0.0
0.0
0.0
0.0
-0.642
0.642
-0.642
0.0
0.642
-0.642
0.0
1.284
-0.642
-0.642
-1.929
0.0
1.286
0.643
0.642
1.284
0.641
0.641
0.0
-0.641
0.0
1.282
-1.282
-0.641
0.0
1.282
0.0
0.641
0.0
-1.282
0.641
-0.641
0.0
0.0
0.0
0.641
1.281
0.64
0.64
0.0
-0.64
0.0
0.0
0.0
0.64
-0.64
0.64
0.0
-1.92
0.64
0.0
0.0
0.0
0.0
-1.281
0.641
0.0
0.0
-0.641
0.0
0.0
-0.641
0.0
0.0
-0.641
0.0
0.0
0.641
-0.641
0.0
0.0
-0.642
0.0
0.0
0.0
0.0
0.642
0.0
0.0
0.0
0.0
0.0
0.641
-0.641
0.0
0.0
0.0
0.0
0.0
0.0
0.0
0.641
0.0
-1.283
1.924
-0.641
0.641
0.0
-0.641
1.922
-2.563
0.641
0.641
0.641
0.0
-0.641
-0.641
0.0
0.0
0.0
-0.641
0.641
0.0
-1.283
-1.927
0.643
1.926
-1.284
-0.642
0.642
-0.642
-0.643
0.643
0.0
-1.286
-0.643
1.286
0.0
-1.286
0.643
-0.643
0.643
0.0
-0.643
0.0
0.0
0.0
-0.644
1.287
-0.643
0.0
0.0
-1.288
0.644
-1.288
0.644
0.0
0.0
0.644
0.0
0.644
0.0
-0.644
0.644
-1.288
0.0
-0.644
-0.645
-1.29
3.223
0.644
0.0
0.643
0.0
0.0
-0.643
0.0
-1.932
5.787
-4.498
1.93
-0.643
-1.287
0.0
-1.288
1.932
1.286
-1.93
-0.644
1.931
-0.643
0.643
-1.287
0.644
-1.288
1.288
0.643
-0.643
1.286
3.21
0.641
0.641
-0.641
0.0
-2.566
0.642
0.642
-0.642
0.642
0.0
-0.642
0.0
0.642
-0.642
0.0
-0.642
0.0
0.0
0.642
-0.642
0.0
-0.642
-1.286
0.0
0.643
1.927
0.642
-0.642
0.128
-0.128
0.642
0.0
0.0
0.0
0.641
0.0
-0.641
0.0
-0.642
1.924
-0.641
1.282
0.0
0.0
-0.641
1.281
-0.64
-0.32
0.0
0.32
0.64
-0.64
-0.641
-0.641
0.641
0.641
-1.282
0.064
1.218
-2.244
-1.605
0.0
-1.286
0.0
1.928
0.642
0.642
0.0
0.0
0.0
-0.642
-1.284
0.642
0.642
-0.642
0.642
0.642
-1.284
0.963
0.321
0.641
-1.283
0.642
0.0
-0.642
1.924
-0.641
0.641
0.641
-0.545
-0.096
-1.282
-0.642
0.642
-0.642
-0.642
0.0
-0.642
1.284
0.642
-0.642
-0.642
1.284
0.641
-0.641
0.0
0.0
0.0
0.641
0.0
-0.641
0.0
0.0
-0.642
0.642
-0.642
-0.642
0.0
0.0
0.0
0.0
0.0
0.0
0.0
0.0
-1.285
0.643
0.0
0.0
-0.643
0.0
0.643
0.0
-0.643
-0.643
0.0
0.0
0.0
0.643
0.0
0.643
0.642
0.0
-0.642
0.642
0.0
0.0
-0.642
0.642
0.642
0.0
-1.284
0.0
0.0
0.0
0.642
0.0
-0.642
0.0
0.642
0.0
0.0
-0.642
0.0
0.0
0.0
0.642
0.0
-0.642
0.0
1.284
-1.284
-0.643
0.0
0.0
0.643
0.0
-0.643
0.0
0.643
-0.643
0.643
-0.643
0.0
-0.643
0.0
0.0
0.643
-1.286
-1.288
0.644
0.644
0.643
0.0
0.0
0.0
-1.931
0.0
2.574
0.0
0.0
0.0
0.0
-0.643
0.643
-0.321
-1.608
-0.644
0.0
1.288
0.0
0.643
-0.643
0.643
0.0
0.643
-1.286
0.643
0.0
-0.643
-0.644
0.0
0.0
0.0
0.644
-1.288
1.288
-1.932
-0.645
1.289
0.644
-2.578
1.29
-1.29
1.902
-0.612
-1.935
0.0
1.29
-0.645
1.29
-0.645
-0.645
0.645
0.0
-1.29
0.645
3.221
-1.288
0.644
-1.933
0.645
0.644
0.0
0.644
-1.288
0.644
-0.644
0.644
1.288
-1.288
0.0
0.0
-0.644
1.932
-0.644
0.0
0.0
1.287
0.0
-0.643
0.0
-0.644
1.287
-0.643
0.643
-1.287
0.644
0.0
-0.644
1.287
0.643
0.0
-0.643
-0.643
-0.644
0.644
-0.644
0.644
-0.644
1.93
-0.643
-0.643
0.0
0.0
-1.288
-0.644
-1.29
0.0
1.29
-0.645
-1.29
0.645
0.0
0.645
0.0
0.0
0.0
-1.936
0.0
-0.646
-0.646
0.0
1.938
-0.646
0.0
0.0
1.291
0.645
0.0
-1.29
-0.646
0.0
0.646
0.0
-1.292
0.0
-0.646
-0.647
0.0
0.647
0.0
-0.647
0.647
0.0
1.938
-0.646
0.0
0.646
0.0
0.645
-1.291
0.0
0.0
1.291
0.0
0.0
0.0
0.0
0.0
0.645
0.0
1.289
-0.644
3.861
-2.572
-0.644
1.288
1.286
0.0
-1.286
0.0
-0.644
1.287
-0.643
-3.867
0.645
0.645
-0.645
1.934
-0.644
0.0
-1.935
-1.292
1.292
0.0
0.645
0.0
-0.645
0.0
-0.646
-0.646
0.646
1.291
-0.645
0.0
0.0
0.0
0.0
0.0
-0.646
-0.646
0.0
0.0
-1.293
1.939
0.0
-1.292
-0.647
1.939
0.646
0.0
-0.646
0.0
-0.646
0.646
-0.646
1.292
-0.646
0.646
0.0
0.0
0.0
0.0
0.0
0.0
0.0
-0.646
-0.646
0.646
-1.939
0.647
0.646
0.0
-0.646
0.646
0.646
0.0
0.646
-0.646
0.0
0.0
0.0
0.0
0.0
0.646
-0.646
0.0
0.0
-0.646
-1.293
-0.647
0.0
0.0
0.647
0.0
0.0
0.647
-0.647
0.647
0.646
-0.646
0.646
-0.646
0.0
-0.647
0.647
0.0
-0.647
-0.647
0.647
-0.647
0.0
0.0
0.0
0.0
0.0
0.0
0.647
-0.647
0.0
0.0
0.0
-0.647
0.647
0.647
0.0
0.0
0.0
0.647
0.0
-0.647
0.647
0.0
0.0
0.0
-0.647
0.0
-0.647
0.0
0.0
0.647
-0.647
1.294
-1.294
0.0
0.647
0.647
0.646
0.0
-1.293
-0.647
0.647
0.0
0.0
-0.647
0.0
0.647
0.0
0.647
-0.647
0.0
0.647
-0.647
0.647
-0.647
0.647
0.0
0.0
-0.647
0.647
-0.647
0.0
0.647
-0.647
0.647
-0.647
0.0
0.0
0.647
0.0
0.646
0.0
0.0
0.0
0.0
0.646
0.0
0.0
-0.646
0.0
-0.646
0.646
0.0
0.0
-0.646
0.0
-0.647
0.647
0.0
0.0
-1.294
1.294
-0.647
-0.647
0.0
1.294
0.646
-0.646
0.646
0.0
0.0
0.0
-0.646
-0.647
0.647
0.646
0.0
0.0
0.646
-0.646
0.646
0.0
0.0
-0.646
0.0
0.0
0.0
0.0
0.0
0.0
0.0
0.0
0.646
-1.292
0.0
0.646
-0.646
-0.647
0.647
0.0
0.0
0.0
0.0
0.0
-0.647
0.647
0.0
-0.647
1.293
0.0
0.0
0.0
-0.646
0.646
-0.646
-0.647
0.647
0.0
0.0
-0.647
0.647
0.646
-0.646
-0.647
-0.647
1.294
-0.647
-0.647
0.647
-0.647
0.0
0.0
-0.647
1.294
0.0
0.0
0.0
0.647
0.0
-0.647
0.647
0.0
0.0
0.0
0.646
-0.646
0.646
0.0
-0.646
0.646
0.0
-0.646
0.646
0.0
0.0
0.0
0.0
0.0
0.646
0.0
0.0
0.0
0.0
0.0
0.0
0.0
0.0
0.646
0.0
0.0
0.0
0.0
0.0
-0.646
0.646
0.0
-0.646
0.0
-0.646
0.0
0.0
0.0
0.0
0.646
0.0
0.0
0.0
-0.646
0.0
1.292
0.0
0.0
0.0
-0.646
0.0
0.646
0.0
-0.646
0.646
0.0
0.0
-0.646
0.646
0.0
0.0
0.0
0.0
0.0
0.0
0.645
0.0
0.0
-0.645
0.645
0.0
0.0
0.0
1.29
-0.645
0.645
0.0
0.0
0.644
0.0
-0.644
0.0
-0.645
0.0
0.645
0.0
0.644
-0.644
0.644
0.644
0.0
0.0
1.287
0.0
-0.643
0.0
0.643
-1.287
0.0
0.0
0.644
0.643
-1.287
0.644
0.0
0.0
-1.288
1.931
0.0
1.286
0.642
0.0
0.0
0.0
0.0
-0.642
0.0
0.642
-0.642
1.284
-1.927
1.285
-0.642
0.642
-0.642
0.0
0.642
0.0
0.0
0.0
0.0
0.0
-1.285
0.643
0.0
-0.643
0.0
0.643
0.0
-0.643
0.0
0.0
0.0
-0.643
1.286
0.642
0.642
-0.642
0.642
0.0
-0.642
0.642
-0.642
0.642
-0.642
-0.642
0.642
0.0
0.0
0.0
-0.642
0.642
-1.928
0.643
-0.643
0.0
-1.287
0.0
0.0
-0.644
0.0
0.644
1.287
-1.287
-0.644
-0.644
0.644
0.644
-0.644
0.0
0.0
-0.644
0.644
-0.644
0.0
0.0
0.0
0.644
-0.644
0.0
0.644
0.0
0.0
-0.644
0.0
0.0
0.0
0.0
0.0
0.0
-0.645
0.0
-0.645
0.645
-0.645
0.645
0.0
-0.645
-0.645
0.0
0.645
0.0
0.0
0.0
0.0
0.645
-1.29
0.0
-0.646
-0.646
0.0
-0.646
0.646
0.0
0.0
0.646
-0.646
0.0
0.0
-0.646
-0.647
0.0
-1.294
0.0
0.647
1.294
-0.647
0.0
-0.647
0.0
0.0
-0.647
0.0
0.647
0.0
0.0
0.647
-0.647
-1.295
0.0
0.648
-2.593
1.297
0.648
0.0
0.0
0.0
0.648
-3.242
1.298
0.0
0.0
0.0
1.296
0.0
-1.945
0.0
0.0
-1.298
0.649
-1.299
-0.65
1.3
0.649
0.649
-1.298
-0.65
0.0
-0.65
0.65
-1.3
0.65
-0.65
1.95
-0.65
-0.65
0.65
-0.65
0.0
0.65
-0.65
0.0
0.0
0.0
0.0
0.65
0.0
-0.65
0.0
0.65
-0.65
0.0
0.0
-0.65
0.65
-1.301
0.651
0.0
0.65
-0.65
0.0
0.0
-0.651
0.0
0.0
0.651
0.0
0.65
0.0
0.65
1.299
-0.649
-0.65
0.0
-0.65
0.65
-0.65
0.65
0.0
1.299
-0.649
0.0
0.0
1.298
-1.948
0.65
0.0
-0.65
0.0
-1.951
0.0
0.0
0.0
0.651
0.0
0.0
0.0
-0.651
0.651
-0.651
0.0
-0.651
1.302
0.0
-0.651
0.0
0.651
0.0
-0.651
0.651
0.0
-0.651
-0.651
-1.303
0.0
0.652
0.0
-0.652
0.652
0.0
0.0
0.0
-0.652
1.303
0.651
0.651
-0.651
0.0
-0.651
0.651
-0.651
-1.303
0.0
-0.652
-0.652
-0.653
0.653
-0.653
0.0
0.653
1.304
-0.652
1.304
0.0
-0.652
0.0
0.0
-1.304
0.0
0.0
0.0
0.0
0.0
0.0
0.0
-0.653
0.653
-1.306
-1.307
-1.309
0.0
0.0
1.309
-1.309
1.309
0.0
0.0
0.654
-0.654
0.654
-1.308
0.654
0.0
-1.309
1.309
-0.654
0.0
0.0
0.0
0.654
0.0
0.0
0.654
-0.654
0.0
0.0
0.0
-0.654
-0.654
0.0
0.654
1.961
0.0
0.0
0.0
-1.307
0.0
1.307
0.0
-1.307
0.654
-0.654
0.654
-0.654
0.0
0.0
0.0
-0.654
0.0
0.0
-1.309
1.309
0.0
-0.654
0.0
-0.655
0.0
0.0
0.0
0.655
-1.31
1.31
0.654
-1.309
0.0
1.309
0.654
0.0
0.0
0.0
0.0
1.307
0.653
0.0
0.0
0.0
0.653
0.0
-0.653
-1.306
-0.654
0.654
-1.308
0.654
-0.654
1.308
0.653
-0.653
0.0
0.653
0.0
-0.653
0.0
0.0
-0.654
0.0
-0.654
-0.654
-0.655
0.0
0.655
3.269
0.0
-1.96
0.0
-2.618
1.964
1.308
0.0
0.653
0.0
0.653
-1.306
1.306
0.0
-1.306
1.306
0.653
0.652
-1.958
0.653
-1.96
0.654
-2.617
-0.655
0.655
-0.655
-1.311
1.311
-0.655
0.0
0.655
0.0
-0.655
0.0
-0.656
0.656
-0.656
0.0
0.656
-1.312
-1.313
-2.631
1.974
-0.658
-0.658
1.315
0.657
1.313
-2.628
0.658
0.0
0.657
-0.657
0.657
0.0
0.0
-0.657
1.314
0.0
-0.657
0.0
-0.657
0.657
0.0
0.0
-1.973
0.0
0.0
0.0
0.658
0.0
-0.658
-2.635
0.0
0.659
1.318
-1.318
1.318
0.0
-0.659
0.659
1.316
-0.658
-0.658
0.0
1.316
0.0
0.0
-0.658
1.315
0.657
0.0
0.657
0.0
0.656
0.0
0.0
-1.313
0.657
0.656
0.0
0.0
0.656
0.656
0.0
0.655
-0.655
0.0
-0.656
0.0
0.656
0.0
-0.656
0.0
0.0
0.656
0.0
0.0
0.0
0.0
1.311
-0.655
0.0
-0.655
0.655
-0.655
0.655
0.0
0.0
-0.655
0.0
0.655
-0.655
-0.656
1.311
0.0
0.0
-0.655
2.62
-1.309
0.655
-1.31
0.0
0.0
-1.967
0.656
0.0
0.656
0.0
0.655
-1.311
0.656
-1.312
0.656
0.0
-0.656
1.312
-0.656
-0.656
-1.313
0.0
0.0
-0.657
0.657
0.657
-0.657
-1.973
0.658
1.315
-1.315
0.0
0.658
0.0
0.0
0.0
-1.315
0.0
0.0
0.658
-0.658
0.0
1.315
-0.658
1.315
0.0
-0.657
0.657
-0.657
0.657
0.0
0.0
-1.315
0.0
0.0
0.0
1.315
0.0
-0.657
0.0
-0.658
0.658
-0.658
0.658
0.0
0.0
0.0
0.0
0.657
0.0
0.0
0.0
0.0
0.657
-0.657
0.0
0.657
-1.314
0.0
-0.658
1.315
-0.657
0.0
0.0
0.0
-0.658
0.0
0.658
-0.658
0.0
0.658
0.0
0.0
-0.658
0.658
0.0
0.0
0.0
0.0
-0.658
-0.658
0.0
-0.658
0.0
0.658
0.0
-1.317
0.659
-0.659
-0.659
0.0
0.0
0.0
0.659
0.659
0.0
0.0
-0.659
-0.659
-0.659
0.0
1.318
-0.659
0.0
-0.659
0.659
0.0
-0.659
-0.66
0.0
0.66
-1.32
-0.66
0.66
1.32
0.0
0.659
0.0
0.659
0.0
-0.659
0.0
-0.659
-0.66
0.66
0.659
-1.319
-1.32
0.66
0.0
0.66
0.0
-1.32
0.0
0.66
-0.66
0.66
0.0
-0.66
0.0
0.66
-1.982
0.661
0.661
-0.661
-0.661
0.661
-0.661
0.661
0.0
0.0
-1.984
0.0
1.323
-1.323
0.662
0.0
1.322
-1.984
0.0
1.323
0.0
-1.323
0.0
1.323
-0.661
-0.662
0.662
-0.662
-1.987
1.325
0.0
0.0
0.0
-0.662
0.662
0.662
1.323
0.661
0.0
0.0
0.661
0.0
0.66
-0.66
0.0
-0.661
-0.661
0.0
-0.655
1.316
-0.661
-1.323
0.0
0.0
0.0
0.0
-0.662
-1.325
0.0
-0.663
-0.663
0.663
0.0
0.0
0.0
0.0
1.326
0.0
0.662
0.662
0.662
-0.662
-0.662
0.0
0.662
0.0
0.0
0.662
-0.662
-0.662
1.324
-1.324
-0.662
0.662
-0.662
0.0
0.662
0.0
1.985
2.642
-3.965
-0.662
-0.662
-0.663
-1.327
1.327
-0.663
1.988
-3.316
-1.994
0.0
0.665
-0.665
0.0
0.0
0.0
0.665
0.0
-2.662
0.0
0.0
-1.333
0.0
-2.67
0.668
-4.014
2.677
2.672
0.0
-2.003
0.0
1.336
0.667
0.0
0.667
1.999
-1.332
0.0
-2.669
-0.668
1.336
1.334
0.0
0.667
0.666
-0.666
1.332
-0.666
0.666
0.666
1.33
0.665
1.328
0.663
-0.663
-2.657
2.657
-2.657
0.665
-1.33
0.665
-0.665
0.665
0.0
-0.665
0.0
-0.666
-0.666
-0.666
1.332
0.0
1.331
-1.331
0.666
-0.666
0.0
0.0
0.666
0.0
1.33
-1.33
0.665
0.665
1.329
0.664
0.0
-0.664
-1.329
1.329
-1.329
0.0
-0.705
1.369
0.664
0.0
-0.664
-0.665
1.329
-1.994
-0.665
1.995
-0.665
0.0
0.0
1.329
0.0
-0.664
-0.665
0.0
-0.665
1.329
-0.665
0.665
0.0
-0.665
1.329
0.0
-0.664
0.664
-0.664
0.664
-0.664
0.664
0.0
0.0
-0.664
-0.665
0.665
-0.665
0.665
1.328
-1.328
0.664
-0.664
0.664
0.664
-0.664
1.327
-0.663
-1.328
0.664
0.0
-0.664
0.0
0.0
-0.665
0.0
0.665
0.664
-1.329
-0.665
0.665
-0.665
-0.665
0.0
0.0
-0.666
0.0
0.0
0.666
0.0
0.0
0.665
-0.665
0.665
0.0
0.0
0.0
0.0
1.329
-0.665
0.665
0.0
-0.665
0.0
0.0
0.665
1.328
0.0
0.663
0.0
0.0
0.663
0.0
-0.663
0.663
0.0
0.0
-0.663
0.0
0.0
0.0
0.0
-1.327
0.0
-0.664
-0.665
0.665
0.0
0.0
0.0
0.664
0.664
-0.664
0.0
-1.329
0.0
0.0
0.665
-0.665
0.665
0.664
0.0
0.0
-1.329
1.329
0.0
-1.329
0.0
0.0
0.0
-0.665
0.665
0.665
-1.329
0.0
0.0
0.0
0.0
0.665
-0.665
0.0
0.665
0.0
0.665
-1.329
0.0
0.0
0.0
0.0
1.994
0.0
0.664
0.0
0.0
0.0
0.663
-0.663
0.0
-0.664
0.0
0.0
0.0
0.0
-0.664
-0.665
0.0
0.665
0.664
0.0
0.0
-1.329
0.0
0.0
0.0
-0.665
-0.665
0.0
0.665
0.0
-1.331
0.0
-0.666
1.997
0.665
0.0
-0.665
0.665
-0.665
0.0
0.0
-0.665
1.33
0.0
-0.665
0.665
-1.33
1.33
0.0
0.665
-0.665
0.0
0.0
0.0
0.0
0.665
1.328
-0.664
0.664
0.663
0.0
-0.663
0.0
-0.664
-1.329
1.993
-0.664
0.0
0.0
0.0
-0.664
-0.665
0.0
0.665
0.0
0.0
0.664
0.0
-2.659
-1.332
0.666
0.666
0.665
0.0
0.0
0.0
0.0
-0.665
0.0
0.665
0.0
0.0
0.0
1.994
0.0
-0.664
-1.995
1.33
0.0
0.0
0.665
0.0
0.0
0.0
0.664
1.327
0.663
0.0
0.0
0.663
-0.663
0.663
0.0
-1.326
0.663
-0.663
-0.663
1.327
0.663
-0.663
0.663
-0.663
0.663
0.662
-0.662
1.325
-0.662
0.662
-1.325
0.0
0.662
-0.662
0.0
1.325
-1.325
1.325
0.0
0.0
1.323
0.0
0.0
-0.661
0.0
1.983
-0.661
0.661
-1.322
0.0
0.0
1.982
0.0
0.0
-3.305
0.662
0.0
0.0
-0.662
0.662
0.0
0.0
-0.662
0.0
0.662
0.0
0.0
-0.662
-0.662
-0.662
2.648
-0.661
0.0
0.661
-3.974
0.663
1.325
-0.662
0.662
0.0
0.0
-0.636
0.636
-0.662
0.662
0.0
-1.325
-0.637
0.637
0.0
-0.663
0.0
0.663
0.663
0.662
0.0
0.0
-0.358
-2.294
0.663
-0.663
0.0
1.327
-0.663
0.0
0.0
0.0
-0.663
-1.328
0.0
0.0
0.0
0.0
-0.665
0.0
0.0
-0.665
0.665
-0.665
0.0
1.329
-1.329
0.0
0.665
0.0
0.665
0.0
-1.329
0.0
-0.665
0.665
-0.665
-0.666
0.0
0.0
-0.666
0.0
0.0
0.0
0.0
0.0
0.0
0.0
0.666
0.0
0.666
0.0
-0.666
-0.666
0.666
-0.666
0.666
-1.332
0.0
0.0
0.666
-0.666
0.0
1.332
0.0
0.0
0.0
-1.332
2.663
0.0
-0.665
0.0
0.0
0.665
-0.665
1.33
-1.33
-0.666
0.0
0.0
-0.666
0.0
0.0
-0.666
-0.667
0.0
-0.667
0.667
0.0
0.0
0.0
0.0
0.0
0.0
0.0
-0.667
0.0
0.667
0.667
0.666
-0.666
0.666
0.0
0.0
0.0
-0.666
0.666
-0.666
-0.667
0.0
-0.667
0.667
-0.667
0.0
0.0
0.0
0.0
0.0
0.0
0.0
0.0
0.667
0.0
0.0
-0.667
0.0
1.334
-1.334
-0.667
-0.668
0.0
0.0
-0.668
0.0
-0.668
0.0
0.668
0.0
0.0
0.0
-0.668
0.0
0.0
0.0
0.668
-1.337
0.669
-0.669
1.337
0.668
-0.668
0.0
-1.337
1.337
-1.337
2.005
0.0
0.0
0.0
-1.337
-1.338
0.669
-0.669
-1.339
0.0
1.339
-1.339
1.339
-1.339
1.339
0.669
-0.669
-1.339
-0.67
-1.342
0.671
-1.342
1.342
0.0
-0.671
1.342
0.0
0.67
-0.67
1.34
0.0
0.0
-0.67
-2.683
0.671
-0.671
0.671
-1.343
0.0
0.0
-0.672
0.672
-0.672
1.344
-0.672
0.0
0.0
0.0
0.0
0.672
-1.344
0.672
-2.69
0.0
0.0
0.0
0.673
2.017
0.0
-0.672
0.672
0.0
-0.672
0.0
0.672
0.0
1.343
0.671
2.011
0.0
-0.67
0.0
2.009
0.669
0.668
0.668
0.0
0.0
0.0
-0.668
0.668
0.0
0.0
0.668
0.0
0.667
0.667
0.0
0.0
0.0
0.667
0.0
0.0
0.0
-0.667
0.667
1.332
0.0
0.0
0.666
0.0
0.665
0.665
-0.665
0.665
-0.665
-0.665
0.0
-1.332
0.0
-0.666
0.666
-0.666
0.0
0.666
-0.533
0.533
-1.333
0.0
0.667
0.666
-0.666
-0.667
-2.67
0.0
0.668
0.0
0.0
-0.668
0.668
-2.005
0.0
0.0
0.669
1.337
0.0
-2.005
0.669
0.668
0.668
1.335
0.667
0.667
0.0
1.998
0.0
0.665
0.0
-0.665
0.665
-0.665
-0.666
0.0
-0.666
1.332
-1.332
0.666
0.666
-0.666
-1.999
0.667
0.0
0.0
0.0
-0.667
-0.667
0.667
-0.667
0.667
-0.667
-1.335
1.335
-0.667
-1.336
4.003
1.997
-0.665
-0.666
1.996
0.0
-1.996
0.0
0.0
-0.666
-1.333
2.665
-0.666
0.0
2.66
0.0
0.0
0.0
-1.329
1.329
0.0
0.664
-1.329
0.0
1.993
-2.657
1.329
-0.665
1.329
-0.664
0.0
-0.665
2.656
-0.663
0.0
0.0
-0.664
0.0
0.0
1.327
1.326
-0.663
0.0
0.663
0.662
-1.325
0.0
-1.99
0.0
0.664
-1.328
-1.329
0.665
0.0
-0.665
1.329
0.0
0.0
-1.329
-2.663
-0.667
0.667
0.666
0.0
0.666
-1.332
0.0
-1.334
-1.335
0.0
-0.668
0.0
0.668
0.668
-1.336
0.668
0.668
-2.004
0.0
-2.677
0.0
0.67
0.0
0.67
-0.67
-0.67
1.339
-1.339
0.67
0.67
0.669
1.337
-1.337
2.005
0.0
-0.668
-0.668
0.668
0.0
1.336
-0.668
0.668
0.0
-0.668
0.0
1.335
0.0
0.0
0.667
-0.667
-2.003
0.668
1.335
0.667
-2.002
0.0
-0.668
-1.337
-0.401
1.07
2.004
-0.668
-1.337
-0.669
0.669
1.337
0.668
0.0
0.667
-0.601
0.601
0.0
-0.667
0.0
0.0
-1.336
0.668
0.0
2.002
-0.667
-0.667
-0.668
0.668
1.334
0.667
0.0
-0.667
0.667
-2.001
0.0
1.334
-0.667
0.0
1.334
0.666
-0.666
0.666
-1.333
0.667
0.0
-0.667
-0.667
0.0
0.667
0.667
-0.667
1.333
0.666
-2.666
0.0
1.334
-0.667
-0.667
0.667
0.0
1.333
-0.533
1.199
-1.332
1.332
-0.027
-0.639
1.305
0.027
0.665
-1.331
0.0
0.0
0.0
-0.666
0.666
1.331
0.0
0.665
-0.665
0.0
0.0
-0.665
0.665
0.0
0.0
1.329
-1.329
0.665
-0.665
0.0
0.665
0.0
-0.665
0.0
0.665
0.0
-0.665
1.994
-1.329
-0.665
0.665
0.0
0.0
0.665
-1.329
0.0
0.0
1.994
-1.994
0.665
0.0
0.665
0.0
0.664
-0.664
0.0
0.0
0.0
1.328
-0.664
0.0
-0.664
0.664
0.0
-0.664
0.0
0.0
1.328
0.0
0.0
-0.664
0.664
-0.664
0.0
0.0
0.0
0.0
-0.664
0.0
-0.665
1.329
0.0
-0.664
0.664
0.0
-0.531
0.531
1.327
0.0
-0.663
-0.664
0.664
0.0
0.663
0.0
0.0
0.0
0.663
-0.663
0.0
0.0
0.0
-0.663
0.0
0.0
0.0
0.0
-0.664
0.0
0.0
0.0
0.0
0.0
-0.664
-0.665
0.0
0.665
-0.532
-0.133
0.0
0.0
-0.665
0.665
0.0
0.0
1.329
0.0
0.0
0.0
0.0
0.664
-0.664
-1.994
1.329
1.328
0.0
0.0
0.663
0.0
0.0
0.0
-0.663
0.0
0.663
0.663
0.0
0.0
0.0
0.663
0.0
0.0
0.0
0.0
1.325
-1.987
0.663
0.662
-0.662
0.0
-1.326
1.326
0.0
0.0
-1.326
1.988
-1.325
0.663
0.662
0.0
0.662
1.323
0.661
0.0
0.0
-2.646
-1.325
1.325
-0.662
0.0
1.325
-2.65
0.663
0.0
0.0
1.325
0.0
0.0
-0.662
0.0
-0.663
0.663
0.662
0.0
0.0
0.0
-0.662
0.662
0.0
0.662
0.662
-0.662
-1.325
0.0
0.662
-0.662
-1.326
0.663
0.0
0.663
0.0
-2.653
0.0
0.664
0.0
0.0
1.327
-0.663
1.326
-1.326
0.0
-0.663
0.663
-0.663
0.0
-0.664
-1.329
0.0
-1.996
0.0
1.331
0.665
1.993
-1.993
-0.665
0.665
0.0
0.665
-1.329
1.329
1.328
-1.328
0.0
-1.995
0.0
-0.666
0.0
0.0
1.331
-0.665
0.665
-0.665
-0.666
0.0
0.666
0.665
-0.665
0.665
-0.665
0.0
0.0
0.665
-1.331
0.0
0.666
0.0
0.665
0.0
0.0
0.665
0.0
-1.33
0.665
-0.665
0.0
0.0
-0.666
0.0
0.0
0.666
1.33
-0.665
0.665
-0.665
-1.331
0.666
0.665
-0.665
1.33
-0.665
1.329
0.0
-1.329
0.0
0.0
0.0
0.665
0.0
0.665
0.0
0.0
0.0
0.0
0.0
0.664
0.0
0.0
0.0
0.0
0.0
0.0
0.0
0.0
-0.664
-0.665
0.0
0.0
0.0
-0.665
0.665
-0.665
0.665
0.0
0.0
0.0
0.665
0.0
0.664
-0.664
0.0
0.0
0.0
1.328
0.0
0.0
0.0
-0.664
0.0
-0.664
0.0
0.664
0.0
0.0
-0.664
0.0
0.0
0.664
-1.329
0.665
0.0
-0.665
-0.665
0.665
-0.665
0.665
0.0
0.0
0.0
0.0
-0.665
0.665
0.0
-0.665
0.665
0.0
0.665
0.0
0.0
0.0
0.0
0.0
0.0
0.0
0.0
0.0
0.0
0.0
1.328
-0.664
0.664
0.0
-0.664
0.664
-0.664
0.0
0.664
0.0
0.0
-0.664
0.664
0.0
-0.664
0.0
0.664
0.0
-0.664
0.664
-0.664
0.664
0.0
0.0
-0.664
0.0
0.664
-0.664
1.327
-0.663
0.663
-0.61
0.0
0.61
-0.663
0.0
0.663
-0.61
0.0
0.61
0.0
0.027
-0.027
-0.637
0.0
0.007
-0.033
0.033
0.63
0.0
-0.663
0.663
-0.663
0.0
0.663
0.0
-0.663
0.663
0.0
0.0
0.0
-0.663
0.0
0.0
-0.664
0.664
-0.664
0.664
0.0
-0.664
0.664
-0.664
0.0
0.0
0.0
0.664
0.0
-0.664
0.664
-0.664
0.664
0.0
0.663
0.0
0.0
-0.663
0.663
0.663
0.0
-0.663
0.663
0.0
0.0
0.0
0.0
0.0
0.663
0.0
-0.663
-0.663
0.663
-0.663
0.663
0.0
0.0
0.0
0.663
0.0
0.0
0.0
0.0
0.0
0.662
0.0
-1.325
0.0
0.0
0.663
0.0
-0.663
0.663
0.0
0.0
0.0
0.0
0.662
0.0
0.0
0.0
-0.662
0.0
0.0
0.0
0.0
0.0
-0.663
0.663
-0.663
1.325
-1.325
0.663
0.0
-3.317
-1.329
0.665
-1.33
-0.666
0.666
0.665
-0.665
-0.666
0.666
0.0
0.0
0.665
-0.665
0.0
-0.666
-1.332
-2.001
-0.668
-0.668
-0.668
-0.669
0.0
0.0
0.0
-1.339
2.676
-0.668
0.668
1.336
-0.668
0.0
-1.337
0.668
2.003
-0.667
1.334
0.0
0.0
-2.002
0.668
-1.336
0.0
0.668
0.0
0.0
0.0
0.668
-0.668
0.0
0.0
0.0
-0.668
0.0
0.0
-1.337
-0.669
0.0
-0.67
0.0
0.0
1.339
0.0
-0.669
-0.67
-0.67
0.67
0.0
0.0
0.67
0.669
-0.669
1.338
0.0
0.668
-0.668
0.668
-0.668
-2.008
0.0
0.0
0.0
0.67
0.0
-0.67
0.0
0.0
0.67
0.0
0.0
0.669
0.0
0.669
0.0
-0.669
0.669
-0.669
0.0
0.669
3.339
0.0
-0.667
0.0
0.0
-2.672
-1.338
1.338
2.004
0.667
0.0
0.667
-0.667
0.0
0.667
-0.667
0.0
0.0
0.0
0.667
-0.667
0.667
-0.667
0.0
0.0
0.0
0.0
0.667
0.0
0.0
0.0
0.0
0.0
0.667
0.0
1.332
1.331
0.0
0.665
-0.665
-0.665
-0.666
0.666
0.665
1.329
-0.665
0.665
0.664
-1.329
-1.33
0.665
-0.665
0.0
0.0
0.0
0.0
0.665
0.665
0.665
-1.995
-1.332
0.0
-0.666
1.332
0.0
0.666
0.0
0.0
0.0
-0.666
0.666
0.0
0.665
-0.665
1.33
0.0
-0.665
0.665
0.0
-1.996
1.331
0.0
1.329
1.328
0.0
0.0
0.663
0.0
0.0
-0.663
-0.664
0.0
-1.329
0.665
0.664
-0.664
1.328
0.663
0.663
0.663
0.0
0.662
0.662
0.0
0.0
-0.662
1.324
-0.662
0.662
0.0
-1.986
-0.663
1.325
-0.662
-1.326
0.0
1.988
-0.662
0.0
0.0
-0.663
0.0
-0.663
0.663
1.325
0.0
0.662
-1.987
0.663
0.662
-0.662
1.325
-0.662
0.0
0.0
0.0
0.0
-1.325
0.663
-1.326
0.0
0.663
-1.327
0.0
0.0
0.0
0.0
0.0
0.663
0.663
0.663
0.0
0.662
0.662
0.0
0.0
-0.662
1.324
2.643
-1.982
0.0
-0.661
1.322
-0.661
0.0
1.322
-0.515
-0.145
0.0
0.0
0.0
0.0
-0.661
0.0
0.0
0.0
0.661
-0.661
0.0
0.0
0.661
-1.984
0.0
-0.662
0.0
1.324
0.0
0.0
0.0
0.661
0.0
0.0
0.0
0.0
0.661
-0.661
0.0
0.0
-0.423
1.084
0.0
1.321
0.0
0.0
-0.66
1.32
-0.66
0.66
0.0
0.0
0.0
-0.66
0.66
0.66
0.0
0.0
0.0
0.0
-0.66
0.66
0.0
0.0
1.977
0.0
0.658
0.0
0.0
0.0
0.0
0.0
-1.976
-0.659
-0.66
-0.66
0.66
-1.32
0.0
0.0
0.66
0.0
0.0
0.0
0.0
0.0
0.0
-0.66
-0.661
0.661
0.0
-0.661
1.321
0.66
-0.66
0.66
0.0
2.636
-0.659
0.659
-0.659
0.0
0.0
0.0
-0.659
0.659
0.0
0.659
0.658
-0.658
-0.659
1.317
0.0
0.0
-1.317
1.317
0.0
0.0
1.315
-1.315
0.658
-0.658
0.0
-1.976
-0.659
0.0
1.977
-0.659
0.659
0.658
1.315
0.0
0.0
-0.658
0.658
0.0
0.0
0.0
0.657
0.0
0.657
-1.314
0.0
0.0
0.0
0.0
-0.658
-1.316
0.0
0.658
-0.658
0.0
0.0
1.316
0.0
0.0
1.315
-1.315
1.315
-0.657
0.0
-0.658
0.0
0.658
0.0
0.657
0.0
1.313
0.0
0.0
0.0
0.0
-0.656
-1.314
0.0
-1.974
-1.318
1.318
-0.659
-0.659
1.976
-1.976
1.318
-0.659
-1.318
0.659
0.0
-0.659
-0.66
-1.981
-2.646
1.324
0.0
-1.986
0.0
-2.653
-1.994
2.657
0.663
1.326
-1.989
-1.993
2.656
0.0
0.663
-0.663
0.0
-0.663
0.0
0.663
0.663
-1.327
-2.657
1.329
-0.665
-0.665
0.665
-0.665
0.0
-1.331
0.666
0.665
0.665
0.0
-0.665
0.0
-0.665
1.33
-1.996
-1.999
-6.686
0.67
2.677
2.004
-0.668
-1.337
0.668
0.668
0.0
0.267
0.401
-0.668
0.0
0.0
0.0
-0.668
0.668
0.0
0.0
0.668
0.667
0.0
-0.667
0.0
1.334
0.667
0.0
-0.667
-0.667
1.334
0.666
1.332
0.665
-1.997
0.666
1.331
-0.665
0.0
-0.666
0.0
0.0
0.0
0.666
-0.666
-1.332
0.666
0.0
-0.666
0.666
1.332
0.0
-0.666
0.0
0.666
0.665
0.0
0.0
-0.665
0.665
0.0
1.329
0.0
-0.665
0.665
-1.995
1.33
-0.665
0.665
0.0
0.0
0.0
0.0
-0.665
0.665
-0.665
-0.665
1.33
0.0
0.665
0.664
0.664
1.327
0.663
0.662
0.0
0.0
-0.662
0.0
0.0
-1.326
-1.992
0.664
0.0
0.0
-1.329
-0.665
0.0
0.665
-0.665
0.665
-0.665
1.329
-1.329
0.665
-0.665
0.665
0.665
0.0
0.0
0.664
0.0
0.664
0.0
0.0
-0.664
0.0
-0.664
0.664
0.664
0.0
0.0
0.0
0.663
0.0
0.0
0.0
0.0
-0.663
1.327
0.0
0.0
-1.99
0.0
-1.329
1.329
0.664
0.0
-3.323
2.659
0.0
-1.329
0.665
0.0
0.664
-0.664
0.664
-0.664
0.0
0.0
0.0
0.0
0.664
0.0
-0.664
0.664
0.664
0.663
0.663
0.0
0.0
0.663
1.325
0.0
0.0
0.0
0.0
-1.325
0.662
-1.325
0.663
0.0
0.0
0.662
0.0
-1.988
0.663
0.0
0.0
2.649
-1.324
0.662
-0.662
0.0
-1.988
0.0
0.663
0.663
-1.326
3.312
0.0
0.0
0.0
-0.662
0.662
-1.324
0.662
0.0
0.0
0.0
0.0
0.662
-1.324
0.0
-1.325
1.325
0.662
-0.662
0.662
0.0
0.0
-0.662
0.0
0.0
-0.662
0.662
-0.073
0.735
0.0
-0.662
0.0
1.324
-0.662
0.0
0.0
0.0
0.0
0.0
0.0
0.0
-0.662
0.662
-0.662
-0.662
0.0
0.0
0.0
0.662
0.0
0.0
0.662
0.0
0.0
-1.325
0.0
0.662
0.0
-1.325
0.0
0.0
0.0
-0.663
1.326
0.0
0.0
0.0
-0.663
0.0
0.0
0.663
0.0
-1.326
0.0
0.663
-1.99
0.0
0.0
0.0
0.664
0.0
-2.657
0.665
0.0
1.329
0.0
0.0
0.0
-1.329
1.329
0.0
0.664
-0.664
0.0
0.664
0.663
0.0
-0.663
0.0
0.0
-0.664
0.0
-0.664
0.0
0.0
1.328
0.663
-0.663
-0.664
0.664
0.0
0.663
-0.663
0.0
0.0
0.663
-0.663
0.0
0.0
0.663
0.0
0.0
-1.327
0.664
-0.664
0.0
1.327
-1.327
-0.664
1.328
0.0
0.0
-0.664
0.0
0.664
0.0
0.0
0.0
0.0
0.663
-0.663
2.652
0.0
-1.325
0.663
-0.663
0.0
-1.327
0.0
-0.664
0.0
-0.664
-1.329
1.329
0.664
-0.664
0.0
1.328
0.0
-1.328
-0.665
1.329
0.0
0.0
0.0
0.0
0.664
0.0
0.0
0.0
0.663
-1.992
-0.665
0.665
0.0
-0.665
-0.665
0.0
0.665
-1.33
0.0
0.0
-0.666
-0.666
0.0
0.666
-0.666
0.0
0.666
0.0
0.0
-0.666
0.666
-1.332
0.0
-0.667
0.667
0.0
0.0
-0.667
0.0
5.987
4.637
-1.323
2.645
-0.661
-0.661
2.642
-0.66
1.979
1.318
1.974
1.314
-1.972
-0.658
1.315
-1.315
0.0
1.973
-1.973
1.973
0.0
0.0
0.0
0.657
-1.972
1.972
0.656
-0.656
0.0
0.656
1.384
1.238
-1.311
0.655
0.655
0.655
-1.31
1.31
-0.655
0.655
-0.655
0.655
1.309
-1.309
0.0
0.654
0.0
0.654
-0.654
2.614
1.957
0.652
0.0
2.603
-0.65
0.65
0.65
-1.3
-1.953
-0.652
1.303
0.846
0.455
0.0
-0.651
-0.651
0.651
0.651
-1.953
-1.304
0.652
-2.61
0.849
-0.196
0.0
0.653
0.0
-0.653
0.0
0.653
0.652
-0.652
0.652
0.0
0.652
0.0
0.652
0.0
0.0
0.0
0.651
0.0
-0.651
0.0
0.651
-0.651
-0.652
0.652
0.0
0.651
0.0
0.651
0.0
-0.651
-0.651
-0.652
0.0
0.0
0.0
-0.652
-0.522
-0.783
1.305
-0.652
0.652
1.304
-1.304
0.0
-0.261
0.261
0.391
0.912
0.651
-0.521
-0.13
0.0
0.0
-0.652
-0.652
0.0
0.0
0.0
0.0
-0.652
-0.653
0.653
0.652
-0.652
0.652
0.0
-1.305
-0.653
1.306
-0.653
0.0
0.0
-0.653
0.0
0.653
-0.653
1.306
0.0
0.0
0.0
0.0
0.0
-0.653
0.0
0.0
-0.653
0.0
-1.307
0.654
-0.654
1.96
1.305
-1.305
0.0
0.0
-0.653
0.0
-1.307
1.96
0.0
0.0
0.0
1.305
-0.652
-0.653
0.0
0.653
0.0
0.0
0.0
0.0
0.0
-0.653
0.0
-0.653
1.306
-0.653
0.0
0.653
-0.653
0.196
0.457
0.0
-0.653
1.305
-1.305
0.0
-0.653
0.0
0.653
0.0
0.0
0.0
-0.392
0.392
0.0
0.653
0.0
0.0
0.0
0.0
-0.653
0.0
0.0
0.0
-0.653
1.958
-0.652
0.0
0.652
0.0
0.0
-0.535
-0.77
0.0
-0.653
0.0
-0.653
0.0
0.653
0.0
0.653
0.0
-0.653
0.849
0.457
-0.653
0.653
0.652
0.0
-0.522
-0.131
0.0
0.0
0.0
0.652
0.0
-0.652
0.0
0.0
0.196
-0.196
0.652
-0.652
0.652
0.0
0.0
-1.305
0.0
0.653
-0.653
0.0
0.0
0.0
0.653
0.0
-1.306
0.653
0.0
0.0
0.653
-0.653
-0.653
0.653
-0.653
0.0
0.0
1.306
-0.653
0.0
-0.653
0.653
0.653
0.0
0.0
-0.653
-0.653
-1.307
0.0
-0.654
0.0
-1.309
0.0
3.27
-1.307
1.307
0.0
0.653
-0.653
0.0
-0.653
-0.654
0.654
0.0
0.653
0.0
-0.653
0.0
0.653
0.0
0.653
0.653
0.0
-0.653
0.0
0.0
-0.653
0.653
0.0
-0.653
0.653
0.0
-0.653
1.306
-0.653
0.0
-0.653
0.653
-0.653
0.653
-0.653
0.0
0.0
-1.307
-0.654
0.0
-0.654
-0.655
0.0
-0.655
0.0
0.655
0.0
-1.311
0.0
-1.312
1.312
-0.656
-0.656
0.0
-1.313
0.0
-1.315
0.0
-1.316
-0.659
-1.318
-1.32
-3.305
0.662
-1.324
0.0
0.662
0.662
0.0
-0.662
-0.662
0.662
-1.987
0.663
1.325
0.662
0.0
0.0
-0.662
-0.662
1.324
0.0
-0.662
0.0
0.662
0.0
-1.324
1.324
-0.662
-0.662
-18.682
-2.018
2.018
0.0
-1.345
0.673
-1.346
-0.674
3.364
1.343
4.02
0.0
2.673
0.0
2.001
1.332
0.666
-1.998
-2.001
-1.336
-1.337
3.341
2.666
-2.666
-2.003
0.668
3.335
-2.0
0.0
-0.667
0.667
-0.667
2.001
-1.334
-1.335
2.669
0.0
0.0
0.666
-2.667
0.0
2.001
1.332
0.666
0.0
1.995
0.0
1.992
-0.663
0.0
1.327
0.0
-1.327
0.663
0.0
-2.656
0.0
0.665
1.992
-1.327
0.664
0.0
0.0
-0.664
-0.664
0.0
0.0
0.0
1.328
1.989
-1.989
1.327
1.987
-1.325
0.662
0.662
0.0
0.0
-0.662
0.662
0.0
-1.325
-0.663
-0.663
0.0
0.0
-0.663
0.0
-0.664
-1.329
-0.665
0.0
2.657
0.0
-1.328
0.664
-0.664
0.0
0.0
-0.665
0.0
0.0
0.0
0.0
0.665
-1.329
0.0
-0.665
1.33
0.0
1.329
0.0
0.0
0.0
1.99
-1.327
-0.664
-0.664
1.328
-0.664
0.664
0.663
0.0
1.326
-0.663
0.663
0.0
-0.663
0.663
0.662
-0.662
1.986
0.0
-0.662
-1.325
-0.663
0.663
0.0
0.0
1.325
0.0
-0.662
-0.662
0.0
0.662
0.0
-0.662
0.0
0.0
0.0
-0.663
-0.663
0.0
0.0
0.0
-0.498
0.498
0.0
0.0
-1.327
0.664
0.663
-0.663
0.0
0.663
0.0
0.0
-0.663
0.0
0.663
0.0
0.0
-0.663
0.0
1.327
0.663
0.662
-0.662
0.0
0.0
-0.994
-1.659
0.0
0.0
-0.664
0.664
0.0
0.0
-0.664
0.664
0.0
0.0
0.664
-0.332
0.0
-0.332
0.0
-0.332
-0.332
0.332
0.332
0.0
0.0
-1.329
-0.665
-1.331
0.666
-0.666
0.0
0.666
-0.333
0.998
-0.665
0.0
0.0
0.665
0.0
-1.331
0.0
0.0
-1.332
0.0
-2.001
0.0
0.0
-0.668
-2.005
0.0
0.669
2.004
-1.336
-2.676
0.67
-0.67
2.676
0.0
-1.337
0.0
-0.669
0.669
0.669
0.0
0.0
-0.669
0.0
1.337
0.0
-0.668
-0.669
-0.669
0.0
0.0
0.0
-1.339
0.67
-0.67
-1.341
0.0
-0.671
-0.671
-0.672
0.672
-1.344
2.686
-0.671
1.342
-0.671
0.671
-0.671
0.0
0.0
-1.342
0.336
-0.336
-0.672
0.0
-0.672
0.672
-0.672
0.0
0.0
0.0
-0.672
0.672
0.0
0.0
0.0
0.672
-2.017
0.0
1.345
0.0
-0.672
0.672
0.0
-0.672
0.672
0.0
0.672
0.672
0.671
-0.671
0.0
0.0
-0.672
0.0
0.0
0.672
0.671
0.671
-0.671
-1.343
0.0
-0.672
-0.672
-0.673
0.0
0.673
0.672
-0.672
0.672
0.0
-0.672
0.0
0.0
0.672
-0.672
-0.673
1.345
-0.672
-0.673
-2.021
0.0
0.0
-0.674
0.674
0.0
0.0
-0.674
0.0
-0.675
-0.675
0.675
-2.026
0.0
0.0
-0.676
0.676
2.026
-0.54
-0.81
0.675
0.0
0.0
0.675
0.0
0.0
-2.702
0.0
0.676
0.0
0.676
0.675
1.35
-1.35
-0.675
0.675
0.0
-0.675
0.675
0.675
0.675
-0.675
-0.675
-1.351
0.0
0.0
0.0
0.0
0.0
0.0
0.0
0.676
0.0
0.0
-1.352
0.0
0.676
-0.676
4.725
3.364
-0.672
2.686
-2.686
0.0
1.344
-2.016
1.344
2.685
0.0
0.0
0.67
-0.67
-1.342
-0.671
-2.016
2.688
0.0
2.012
1.339
-1.339
-0.67
0.0
-2.685
0.672
0.671
1.342
1.34
2.008
2.004
-1.336
0.668
-1.337
-2.008
2.008
0.668
1.336
-0.668
0.0
-0.668
0.668
0.0
0.0
0.0
0.668
1.334
-1.334
-0.668
0.668
0.0
0.0
0.667
-0.667
0.0
-0.668
1.335
-0.667
0.667
-0.667
0.667
1.334
1.998
-5.335
-0.668
1.337
0.0
-0.668
2.67
0.667
-0.667
-1.334
1.334
0.667
-0.667
-1.334
-2.004
0.0
0.668
-0.668
0.0
-0.669
0.0
0.0
0.669
-0.669
0.0
-2.009
0.067
0.603
0.0
0.67
0.669
-0.669
0.669
0.669
0.0
-0.669
0.0
0.0
-1.339
0.0
0.67
0.0
0.0
0.0
-1.272
-0.067
0.67
0.0
1.339
-0.669
0.669
0.0
-1.339
0.67
0.0
0.0
0.0
-0.67
-0.67
0.0
-0.67
0.0
-0.671
0.0
-2.014
0.672
0.034
0.638
0.0
1.342
0.0
-1.342
2.682
1.339
-0.669
-2.01
2.679
-2.679
2.01
0.0
0.0
0.067
1.271
0.0
0.0
0.668
-0.668
-0.662
0.662
0.668
-0.668
0.0
0.668
0.0
0.0
-0.668
-0.669
0.669
-0.669
-1.205
0.536
0.0
0.0
0.669
0.669
0.0
-1.338
0.669
-0.669
0.0
-0.603
-0.067
0.0
1.339
0.669
2.004
0.0
0.334
1.667
0.0
-0.667
0.333
-1.668
0.667
0.0
-0.634
-0.701
0.0
-1.337
-0.669
0.0
0.669
0.0
0.668
1.336
0.0
-0.668
0.668
0.0
0.0
-0.668
-0.668
1.336
-0.668
-1.337
-0.669
2.005
0.668
0.667
-1.335
0.668
-0.668
0.668
0.0
0.0
-0.668
0.0
-0.668
0.668
-0.668
-0.668
-0.669
0.669
-0.334
-0.334
0.0
-2.679
2.679
0.0
0.0
3.341
1.334
0.0
-0.667
0.0
-2.002
0.668
0.667
0.667
0.667
0.0
-0.667
0.0
0.667
0.0
-0.667
0.0
0.0
0.0
0.0
0.0
0.0
-0.667
-0.667
0.667
0.0
0.0
0.0
0.0
0.0
0.0
0.0
0.0
-0.667
0.667
0.667
1.333
0.0
-1.0
1.0
1.332
-1.332
1.332
-0.666
0.0
-0.666
0.0
0.0
0.0
0.0
-0.666
0.0
0.0
1.332
0.0
-0.666
-1.333
-0.667
0.0
-0.667
0.0
0.0
0.667
-0.667
0.667
-2.003
2.003
-0.667
0.667
0.0
0.0
-0.667
0.667
0.0
-0.667
-0.668
0.0
2.002
-0.667
-0.667
0.0
-0.668
0.0
-0.668
-1.337
-0.669
0.669
0.669
0.668
0.0
0.668
0.0
0.668
-1.336
0.0
2.67
-0.667
-0.667
0.667
0.0
0.0
0.667
1.333
-0.666
0.666
0.666
0.0
0.0
-0.666
0.0
0.0
0.0
0.0
0.0
0.666
-0.666
0.0
0.0
-0.666
0.0
0.0
0.0
-0.667
0.0
0.0
-0.667
0.0
-0.667
0.0
0.0
0.0
0.0
0.0
-1.336
0.0
1.336
0.0
0.0
0.0
-1.336
0.0
-0.668
0.0
-1.338
0.669
-0.669
2.675
0.668
-0.668
0.0
0.668
-2.004
2.004
0.667
0.0
0.0
0.0
5.326
0.0
-3.326
1.332
0.665
0.0
0.0
-0.665
0.665
-1.997
1.997
-1.331
-1.999
1.333
-1.333
-0.667
2.0
2.662
-0.665
-0.665
0.0
-0.666
0.0
-1.332
0.0
0.0
-0.667
1.999
0.666
-0.666
1.331
-0.665
-0.666
0.666
-1.332
0.0
-0.666
0.666
0.666
1.331
-1.331
1.331
-0.665
0.0
-0.666
0.666
0.0
0.0
0.665
-0.665
0.0
-0.666
0.0
1.331
-0.665
1.995
0.0
-0.665
-0.665
-0.665
-0.666
0.0
0.666
-0.666
-1.332
-0.667
0.4
-0.4
0.0
-1.334
-0.668
0.668
0.667
1.334
0.666
0.0
-0.666
0.666
-0.666
1.332
0.666
0.0
0.665
-1.331
-1.999
0.667
-2.001
0.667
1.334
0.8
-0.8
0.666
0.666
-1.332
1.332
-0.666
0.0
0.0
-1.233
-0.1
-0.667
0.667
0.0
-0.667
1.334
-0.667
-1.334
2.001
0.0
-0.667
0.0
0.0
1.333
-0.666
0.0
0.0
-0.667
1.333
-1.333
0.667
-2.001
2.667
0.0
-1.333
0.0
-0.667
0.0
0.0
-0.667
2.001
0.0
-1.334
0.0
0.0
0.0
1.334
-0.667
-0.667
0.0
-0.667
0.667
0.667
0.0
0.0
-0.667
0.667
-0.667
0.0
0.0
0.667
-0.667
0.0
0.0
0.0
0.0
0.0
0.0
-0.667
0.0
0.0
-0.668
-0.668
0.668
-1.337
0.0
-1.338
0.669
1.337
-0.668
0.0
0.668
0.668
0.668
-1.336
0.668
0.0
-0.668
2.003
-0.667
0.0
-0.668
-0.668
0.0
0.0
1.336
0.0
-1.336
-0.668
0.0
0.0
0.0
0.0
-0.669
0.669
0.0
0.0
0.0
0.0
1.337
-0.668
0.0
0.0
0.0
0.0
0.0
2.003
0.667
-1.334
0.0
0.0
0.0
-2.004
2.004
0.667
0.667
-0.667
0.0
-0.667
0.0
0.0
0.0
0.033
-0.033
0.0
0.667
-0.667
1.334
0.0
0.667
-0.667
0.0
-0.667
0.0
0.0
-0.667
0.0
0.0
0.667
0.0
1.334
0.0
-0.667
-0.667
0.667
-1.334
0.667
0.0
0.0
0.0
0.0
0.0
0.0
-0.334
0.334
1.334
1.332
0.0
-0.666
0.666
0.0
0.666
-0.666
0.0
-0.666
-0.666
0.666
0.699
1.298
0.665
-0.665
0.665
-0.665
0.665
1.329
-0.664
0.664
-0.664
0.0
0.664
0.664
-1.993
0.665
-0.665
0.665
0.0
0.0
-0.665
-0.665
0.665
-0.665
0.0
0.0
0.665
-1.33
0.665
-0.665
0.0
1.33
-0.665
1.994
0.0
-1.329
-1.33
0.0
1.33
0.0
0.0
0.665
0.0
-1.329
0.665
-0.665
1.994
-1.329
-0.665
0.665
0.0
-0.665
-0.665
-0.666
-0.666
0.0
1.997
-0.532
1.862
-0.665
-0.665
0.0
-0.665
0.665
-1.331
-0.666
0.0
0.666
1.331
-1.331
0.0
0.0
0.666
-0.666
0.0
-0.666
0.0
0.0
0.666
0.0
0.666
0.0
0.665
0.0
0.0
0.0
0.0
-0.665
0.665
-1.331
-0.666
0.0
1.332
-0.666
0.0
-1.999
-0.6
0.6
0.0
0.0
0.667
-0.667
0.667
0.0
2.663
-1.997
0.666
-0.666
0.666
-1.332
0.0
1.998
-0.666
0.0
-0.666
0.0
0.033
1.298
0.0
0.0
0.0
0.0
0.0
1.995
3.317
-0.663
0.663
-0.663
0.663
-2.653
-1.994
0.0
0.0
2.657
-1.328
0.664
1.327
0.663
0.663
-1.989
0.663
1.326
-0.663
-0.663
2.65
0.0
0.662
0.0
-1.986
-0.663
0.0
-1.99
1.327
2.65
-0.662
1.324
0.0
-5.304
1.992
-0.663
0.663
-0.663
0.0
0.663
1.988
-1.325
1.325
-1.325
-1.99
1.99
-0.663
1.326
-0.663
0.0
0.0
-0.663
-1.327
0.0
-0.664
0.0
1.328
-0.664
1.99
1.987
-1.987
0.663
1.325
-1.325
0.0
-1.989
1.327
0.0
0.663
-1.326
0.663
-0.663
1.988
0.0
-0.662
-0.663
0.663
0.0
0.0
0.0
-0.663
0.663
0.0
-1.326
-1.327
-1.329
0.665
0.0
0.664
0.664
0.0
-0.664
1.99
-0.663
0.0
0.0
1.326
0.0
0.662
0.662
-1.987
0.663
-2.653
1.327
0.0
0.0
1.988
-0.662
-0.663
0.0
0.663
0.662
-0.662
0.662
-1.988
0.0
0.663
0.0
1.325
-1.325
1.325
-1.325
-0.663
0.0
0.663
0.0
0.0
-0.663
0.0
0.0
-0.663
-0.664
0.0
0.0
0.0
0.0
0.0
0.0
0.0
1.327
0.0
-1.992
0.0
1.328
0.0
-0.664
0.0
0.664
-0.664
0.0
-0.664
0.664
1.327
-1.327
-0.664
0.664
-1.329
-0.665
0.0
0.0
-0.665
0.665
-0.665
0.665
0.0
-1.997
-0.666
1.998
0.0
-0.666
-0.666
0.0
0.666
0.0
0.0
0.0
-0.666
0.666
0.666
-0.666
0.0
0.0
0.666
0.0
-1.332
0.0
1.997
-0.665
0.0
0.665
0.665
-0.665
0.0
0.0
0.665
-0.665
-0.665
0.0
-0.666
0.666
0.0
-0.666
0.0
-1.332
-0.667
0.0
-0.667
-0.667
0.667
2.0
-1.333
0.0
0.667
0.0
0.0
0.0
0.666
-0.666
0.0
0.666
0.0
-0.666
0.666
0.666
-0.666
0.666
-0.666
0.666
-0.666
-0.666
0.0
-0.667
0.0
0.0
1.333
0.666
0.666
-0.666
-1.332
0.0
-0.667
0.0
0.667
-0.667
-1.334
1.334
0.0
-0.667
0.0
1.334
0.666
1.332
-1.998
0.666
0.0
-0.666
0.0
-0.667
1.999
-1.332
0.0
-0.667
0.0
-0.667
0.0
-0.667
-2.004
1.337
0.668
0.667
0.667
0.0
-1.334
-2.673
2.005
-0.668
0.0
0.0
0.0
0.0
2.003
1.334
0.0
0.0
0.666
0.666
0.666
-1.332
-0.666
-1.334
-2.672
0.0
0.668
0.668
0.0
1.335
-1.335
-1.337
-1.338
2.006
0.668
-1.337
0.668
1.336
-0.668
0.0
0.0
-0.668
0.668
-0.668
-2.006
0.669
-4.02
1.342
0.67
-1.341
0.0
0.671
-1.342
0.671
0.671
0.67
-0.67
0.67
-0.67
2.01
-2.01
2.679
-1.339
0.67
-1.339
1.339
1.338
-0.669
-1.339
0.0
-0.67
1.339
0.669
2.005
0.0
0.0
-2.005
2.673
-1.336
-0.668
0.0
0.668
0.0
-0.668
-2.008
0.67
-2.01
1.34
0.67
-0.67
-0.67
0.0
0.67
1.339
0.669
1.337
0.668
1.334
-2.67
-0.668
0.668
-0.668
0.668
1.336
-0.668
0.668
0.667
0.667
0.0
0.667
0.0
-0.667
0.667
0.0
0.0
0.0
0.0
0.0
0.0
-0.667
-2.67
-0.668
3.339
3.33
-1.331
-0.666
2.662
0.0
0.0
-1.33
-1.332
-2.667
2.667
0.0
0.0
0.0
0.666
0.0
0.0
-1.332
1.332
0.0
0.666
1.33
-1.996
-0.666
1.997
-0.665
-0.666
0.666
-1.998
0.666
1.997
-0.665
1.995
1.992
0.663
-1.327
-1.993
0.0
0.0
0.704
3.278
0.0
1.325
-2.65
3.312
-2.649
0.0
-1.327
-2.657
0.665
-0.665
0.0
1.329
1.328
0.663
-1.327
1.99
-3.984
1.329
0.664
0.664
1.327
0.663
0.0
-1.989
1.989
-3.982
1.329
-1.329
-0.665
1.329
0.0
-0.665
-0.665
0.0
0.04
-0.04
1.994
-0.664
1.328
0.0
-0.664
0.0
0.0
0.664
0.663
0.0
0.0
0.0
0.0
0.0
-0.663
0.0
0.663
-0.663
0.663
0.0
0.0
-0.663
0.0
0.663
0.0
-0.663
-0.664
0.0
0.664
-2.657
0.0
1.994
0.0
0.664
-0.664
-1.329
0.665
0.0
0.664
1.327
0.0
0.0
-1.327
1.327
-0.663
0.663
0.0
0.0
-0.663
-0.664
-1.329
0.665
0.0
1.328
-1.328
-1.329
0.0
-0.665
0.0
0.665
1.329
0.0
-0.665
0.0
0.665
-1.329
0.665
-0.665
-0.665
0.0
0.0
0.665
0.0
-0.665
0.665
0.0
0.665
0.0
0.0
0.598
-1.263
0.0
1.263
0.731
-1.329
0.665
0.664
0.664
0.663
-1.992
0.664
-0.664
0.0
-0.665
1.329
0.664
-0.664
-0.664
1.328
-1.328
0.0
-0.665
0.665
0.664
0.664
0.663
0.0
-1.327
0.0
0.664
-1.328
0.0
0.0
-1.329
-0.665
0.665
0.0
-0.665
0.665
-1.331
1.331
-0.665
0.585
0.0
-0.585
0.0
0.0
0.0
0.665
-0.665
-0.666
0.666
0.0
-0.666
0.666
0.0
0.0
0.0
-1.332
-0.666
0.0
1.332
0.0
-1.332
1.332
0.0
-0.666
0.0
0.666
-0.666
0.0
-0.666
1.332
-0.666
0.666
-0.666
0.506
-0.506
0.586
0.08
0.0
-0.666
0.666
0.0
0.0
-0.666
1.332
-0.666
0.666
0.0
0.665
-0.08
0.08
0.0
0.0
0.0
0.0
0.0
-0.665
0.0
-1.332
1.332
0.665
0.0
-1.331
1.331
0.0
1.329
0.0
0.0
-1.329
0.0
1.329
0.0
-1.329
0.665
0.0
0.0
-0.665
1.329
-0.665
0.665
0.0
0.0
0.0
0.0
-0.665
0.665
-0.665
0.0
0.0
-0.665
0.0
1.17
-0.505
-0.665
0.0
0.0
0.665
0.0
1.329
-0.664
-0.665
-0.665
0.665
0.0
0.665
0.0
0.664
1.327
0.0
0.0
0.663
0.0
0.504
0.08
-0.583
-0.663
0.663
0.663
0.0
-1.326
0.663
-0.663
0.663
-0.663
-0.663
0.663
1.326
0.0
0.662
0.0
0.0
-1.325
1.325
-0.662
0.0
0.0
-0.663
0.0
0.0
-0.663
0.0
0.0
1.326
-0.663
0.663
0.0
-0.663
0.663
-0.663
1.325
-0.662
0.662
-1.325
0.663
0.0
-0.663
-0.663
-0.663
0.663
-0.663
0.663
0.0
0.663
-0.663
0.0
0.0
0.0
0.0
0.663
0.663
-0.663
1.325
0.0
-1.988
0.584
-0.584
0.663
0.0
-1.327
-0.664
0.664
1.327
0.663
-0.663
-0.663
-0.663
-0.664
0.0
0.664
-0.664
10.579
0.658
0.658
-0.658
0.0
-0.658
1.316
-0.658
-1.317
0.659
0.658
-0.658
1.316
0.0
0.658
1.314
0.0
0.656
-1.971
-6.591
4.617
-1.977
-0.66
0.0
1.319
0.0
1.318
0.658
1.315
-1.974
-0.659
0.659
0.658
0.658
0.658
-0.658
0.658
0.657
-0.657
0.657
-1.315
-0.658
0.658
-1.316
0.658
-1.317
-1.134
0.475
0.659
0.0
-0.659
0.0
0.0
0.0
0.659
0.0
0.659
-0.659
0.659
0.0
0.0
1.316
0.0
1.972
0.656
0.0
0.656
0.656
0.655
-1.967
0.0
0.0
-1.313
1.313
0.656
0.0
0.0
0.656
0.0
1.965
-1.965
1.311
0.655
0.654
-0.654
-0.655
0.0
0.655
-1.965
-0.656
-1.313
0.656
-2.628
2.628
0.0
0.0
0.656
0.656
-0.656
1.311
0.0
0.655
0.0
0.655
-1.965
0.655
-0.655
1.965
0.0
0.0
1.962
0.0
-0.654
1.96
-1.306
0.0
1.306
-1.96
0.0
0.0
-0.654
-0.654
0.0
1.962
0.653
-0.653
0.0
-0.654
0.654
0.0
1.306
0.0
0.653
-0.653
0.0
-0.653
-2.616
2.616
-0.653
-1.308
2.614
-0.653
-0.653
0.0
1.306
0.0
1.305
0.652
-2.61
0.0
0.653
-0.653
1.306
-0.653
0.0
0.653
0.0
0.0
0.0
-0.653
0.0
-0.653
1.306
0.0
-0.653
-1.306
0.653
0.0
0.0
0.0
-0.653
1.306
0.653
0.0
-0.653
-0.653
0.0
-0.653
0.0
0.653
0.0
0.0
0.0
0.0
0.0
0.0
0.653
0.653
0.0
0.652
0.0
-0.652
0.0
0.0
0.652
-0.652
0.652
0.0
-0.652
0.652
0.652
0.0
0.0
0.0
0.0
0.652
-1.304
0.0
0.652
0.652
0.0
2.603
-1.301
0.651
0.65
0.65
0.0
0.65
-0.65
0.0
0.0
1.299
0.0
0.649
0.649
0.648
-0.648
0.648
-0.648
0.648
1.296
0.647
-0.259
0.259
-0.647
1.294
-0.647
0.0
1.94
0.0
-0.646
-0.647
-0.647
-1.295
1.295
0.0
0.0
0.0
0.0
0.0
0.0
-0.647
0.0
-0.648
0.0
0.0
2.589
0.646
0.0
-0.646
0.0
0.646
0.0
0.0
-0.646
0.646
0.0
1.292
-0.646
1.291
-0.645
-0.646
0.0
0.646
0.0
0.0
0.0
-1.292
1.285
-0.639
0.646
-0.646
-1.292
-0.647
-0.647
-1.295
-0.648
1.296
0.0
0.0
-0.648
0.648
0.647
-1.295
-0.648
0.0
1.943
0.0
0.647
0.0
0.647
0.0
-0.647
0.0
0.0
0.647
0.0
-0.647
1.293
-0.646
1.292
-1.292
1.292
0.0
-4.911
4.911
0.646
0.0
0.0
-0.646
0.0
-1.292
3.228
-1.29
0.0
-1.938
1.292
-0.646
0.0
-1.293
1.939
-1.292
0.0
0.0
0.0
1.292
-1.939
-0.647
0.0
-0.647
-0.648
0.648
2.587
0.646
0.0
0.0
0.0
0.0
-0.879
-0.414
0.0
0.646
-0.646
0.646
-0.646
0.646
0.0
-1.293
0.647
0.646
-0.646
0.0
0.0
0.0
-0.647
0.647
0.0
0.646
0.0
0.0
-1.293
0.647
-0.647
0.0
-0.647
1.294
0.0
0.646
-1.94
0.0
0.0
-0.647
-0.648
0.0
1.295
-1.943
0.648
2.589
1.292
2.58
0.0
-0.645
0.0
-2.582
-1.293
1.293
0.0
1.937
0.0
-1.291
0.0
0.0
0.0
0.646
1.29
-2.582
-0.646
0.646
0.0
0.0
-0.646
0.646
0.646
-0.646
0.646
0.323
-1.615
0.646
0.0
0.0
-0.646
0.0
0.0
0.0
0.0
0.0
0.646
0.0
0.0
0.0
0.0
1.292
-0.646
-0.646
1.292
-1.292
1.292
0.0
0.0
0.645
-0.645
0.0
0.0
0.0
1.935
0.0
-1.29
-0.645
-0.646
-1.939
-1.294
1.941
0.646
0.0
0.646
-0.646
0.0
1.292
-1.292
1.937
0.645
0.0
-0.645
1.29
-1.935
-1.292
0.0
0.646
0.646
0.0
0.0
-1.175
1.175
-0.646
-0.646
0.0
0.646
-1.292
1.292
-0.646
0.0
-0.646
1.938
-0.646
-0.646
0.0
0.646
0.646
0.0
0.0
0.0
-0.646
-1.292
0.0
-1.294
1.94
0.646
0.0
0.0
-0.517
-0.129
1.937
0.645
-1.936
0.0
-1.939
0.647
0.0
-3.236
0.648
0.648
0.0
1.941
1.292
-2.586
0.647
1.293
0.646
-1.926
1.926
-1.292
1.292
0.0
0.0
0.646
-0.646
-1.292
-0.647
0.0
1.293
-0.646
0.0
0.646
-0.646
-0.647
-0.647
0.0
1.294
1.292
0.0
0.0
-0.646
1.292
0.0
-1.292
0.0
-1.293
0.647
-0.647
0.647
-0.647
0.0
0.0
0.0
0.0
-0.647
0.647
0.0
0.0
0.0
0.647
0.646
-0.646
-0.647
0.647
-1.294
0.647
-0.647
0.0
0.647
0.0
1.293
0.0
-0.646
-0.647
-0.647
1.294
0.646
-0.646
0.646
0.0
-0.646
0.646
-0.646
-0.647
0.0
0.0
0.0
0.647
-0.647
-0.647
-0.647
0.647
-1.943
1.296
-0.648
-0.648
2.59
1.293
0.0
-1.293
0.647
0.0
0.0
0.0
-0.647
1.293
0.0
-0.646
0.0
0.0
0.0
-0.647
0.0
0.0
0.0
0.0
-0.647
0.0
0.0
-0.647
1.294
0.0
-0.647
-0.647
1.294
-0.647
-0.647
0.0
0.0
0.0
1.941
0.0
0.0
0.0
-0.647
0.129
-0.129
-1.942
0.0
-1.945
1.945
-1.296
-1.947
-1.3
3.895
0.0
1.296
-0.648
0.0
-2.594
1.298
2.591
-1.295
0.0
0.0
-0.648
1.296
-0.648
-1.296
1.296
0.0
0.0
0.0
0.648
-0.648
0.648
-0.648
0.0
-0.648
0.0
0.0
0.0
0.648
-0.648
-0.648
0.655
0.641
0.0
-0.648
0.648
0.0
0.0
0.648
-0.648
0.0
-0.648
-0.648
0.648
0.648
0.0
0.0
0.0
0.0
0.0
-0.648
0.0
0.0
0.648
0.0
-0.648
0.0
0.0
0.0
0.0
0.0
0.648
-0.648
0.648
-0.648
0.0
0.0
-1.297
-1.298
0.0
0.649
0.649
-1.298
0.649
0.0
0.0
0.649
1.297
-1.297
0.649
-0.649
0.0
0.0
0.0
0.649
-0.649
-0.649
-1.299
0.0
0.0
-1.3
-0.651
0.0
0.651
-0.651
0.651
-0.651
0.0
0.0
0.0
0.0
0.0
-0.651
-0.651
0.0
0.651
0.0
-0.651
0.651
0.0
0.0
0.0
1.302
-0.651
1.301
-1.301
2.601
1.298
-0.649
-0.649
0.0
-0.65
0.0
0.65
0.39
-1.039
0.65
0.0
-1.3
2.598
-1.298
1.298
0.0
1.297
1.943
-0.647
1.294
-0.647
0.647
0.647
-1.294
0.647
0.0
-0.647
-1.295
1.295
0.647
0.0
0.647
0.0
0.646
0.0
3.871
-0.644
0.644
0.644
-1.933
0.0
0.0
0.0
-1.29
0.0
0.645
0.0
-0.645
0.0
-1.938
0.0
1.292
-0.646
0.646
0.0
0.646
-0.646
0.646
0.0
0.0
0.0
0.0
0.0
0.0
0.0
0.0
0.645
-0.645
0.0
0.645
-0.645
0.645
-0.645
0.645
-0.645
0.0
-1.292
-0.646
0.0
-0.647
0.0
0.647
0.646
0.0
0.0
0.0
0.0
0.0
0.0
-1.099
-0.194
3.198
-3.198
-0.647
1.94
-0.646
-0.647
0.0
0.0
0.0
-0.647
1.294
0.0
0.0
-0.647
0.647
0.0
0.646
0.0
-1.293
-0.647
1.294
0.646
0.0
-0.646
0.646
0.0
0.0
0.0
0.0
0.646
0.0
0.0
-0.646
0.0
-0.646
0.646
0.0
0.646
0.0
0.0
0.0
0.0
0.646
-1.292
0.646
0.0
0.646
-1.292
0.0
0.0
0.0
-0.646
0.646
-0.646
0.194
0.0
0.452
-1.94
1.294
0.646
1.292
-0.646
0.0
0.646
0.0
0.0
0.0
0.0
0.0
0.0
0.0
-0.646
0.0
0.646
-1.162
-0.129
0.0
0.0
-0.646
0.646
0.0
0.0
0.0
0.0
0.646
0.646
0.0
0.0
-1.292
0.646
-0.452
-0.194
0.0
0.194
0.452
0.646
0.0
0.0
0.0
0.0
0.645
-0.645
1.29
0.0
-0.645
0.0
0.645
-0.645
0.0
-0.645
1.29
0.0
-0.645
-0.645
0.0
0.0
0.0
-0.646
-0.646
0.0
-0.646
0.646
-1.293
0.0
1.293
0.0
0.0
0.0
0.0
0.0
-1.293
0.647
0.646
-0.452
0.452
-2.587
0.647
0.647
1.293
-1.293
-0.647
0.0
0.0
0.0
-1.943
2.59
0.0
0.0
-1.288
1.288
-0.647
-0.647
1.294
0.0
0.0
0.0
0.0
0.0
-0.647
0.647
0.647
-0.647
0.647
-0.647
0.0
0.0
0.0
-2.59
-0.648
0.648
0.0
0.0
-0.648
0.648
0.648
-1.296
0.648
0.648
0.0
-1.296
-0.649
1.297
-0.648
0.648
0.0
-1.297
1.297
-0.648
0.648
-0.648
-0.649
-0.649
1.298
0.0
0.0
1.296
-0.648
0.648
1.942
-0.647
-2.591
0.648
0.648
1.295
-0.647
0.0
0.647
0.647
-0.647
0.0
0.0
-0.647
-0.648
0.0
0.0
0.0
-0.648
0.117
-0.117
0.648
0.0
0.0
0.0
0.0
-0.648
0.0
0.0
0.0
0.648
-0.648
0.0
0.648
-0.648
0.648
0.0
0.0
0.0
-0.648
0.13
-0.13
0.648
0.648
-0.648
0.0
0.0
-0.648
0.648
-0.648
0.0
-0.648
0.0
0.648
0.648
-1.296
0.648
-0.648
0.648
0.0
0.0
-0.648
0.0
0.195
-0.195
0.648
0.0
0.648
0.648
-0.648
0.0
-0.648
-0.648
-1.298
-0.649
0.0
0.0
-0.65
0.65
1.298
-0.649
0.649
0.0
0.649
0.0
0.0
0.0
-0.649
0.649
-0.649
0.0
0.649
-1.298
-0.649
-0.65
-0.65
0.65
-1.294
0.644
-0.65
-0.651
-1.302
0.651
0.0
0.0
-0.651
0.0
0.0
0.651
-0.651
0.651
0.0
-0.651
3.253
-1.951
2.601
3.243
-0.648
0.0
0.0
-0.648
1.296
0.0
1.295
1.294
1.292
-1.292
-0.647
0.647
0.0
0.0
0.0
0.0
-0.647
-0.647
-1.295
0.648
0.647
0.0
0.0
-1.295
1.295
0.0
0.647
-1.294
1.294
-0.647
-0.647
-1.296
1.296
0.0
1.294
-0.647
-0.647
-1.296
-1.297
0.0
0.0
0.649
0.0
0.0
0.648
0.0
0.13
-0.13
-1.946
1.298
-0.649
-0.649
0.0
1.946
-0.648
-1.298
0.649
0.649
0.0
-1.947
0.0
0.0
0.0
-0.65
0.0
0.65
1.298
-0.649
-0.649
0.0
0.649
0.0
0.649
0.0
-1.298
0.649
0.0
0.0
0.0
0.0
0.649
0.0
0.649
0.648
-1.297
0.0
0.649
0.0
0.0
0.0
0.0
0.0
1.296
0.0
-0.648
0.648
-1.296
-1.298
0.649
0.649
-0.649
0.0
0.0
0.649
0.648
0.0
0.0
-0.648
0.648
0.0
-0.648
0.648
-0.648
-0.649
-0.649
0.649
0.0
0.0
0.0
-0.649
0.0
0.649
0.0
-1.298
0.0
-0.65
0.65
0.0
-0.65
-1.3
1.95
0.0
0.0
-0.65
1.299
-0.649
0.0
0.649
-0.649
0.0
0.0
0.0
0.0
1.298
-1.298
0.0
0.0
0.0
0.0
0.0
0.649
-0.649
0.649
-0.649
1.947
0.0
-0.649
0.649
0.0
0.0
0.0
-1.298
1.298
0.0
-0.649
0.0
-0.649
0.0
0.0
1.298
0.648
0.0
0.648
0.0
0.0
0.0
-1.945
0.649
0.648
0.0
0.0
-1.946
-0.649
0.0
0.0
0.649
1.946
-0.648
0.648
-1.297
0.649
0.0
0.0
0.0
0.0
0.0
0.648
0.0
-0.648
0.0
0.648
0.0
-1.946
0.0
0.0
0.0
0.0
0.649
0.0
0.0
0.649
-0.649
0.649
0.0
0.0
0.0
-1.947
1.947
-1.298
0.649
0.649
-0.649
0.649
1.296
-0.648
0.0
0.648
-1.945
0.0
0.649
0.648
-0.648
1.296
-0.648
0.0
0.648
0.0
0.0
0.0
-0.648
0.648
0.0
0.0
0.0
0.0
0.0
0.0
0.0
0.0
0.0
-0.648
0.648
-0.648
0.0
0.648
0.0
-0.648
0.0
0.0
0.648
0.0
0.0
0.0
-0.648
0.0
0.0
-0.648
0.0
0.0
0.648
-1.297
0.0
0.0
1.297
0.0
-0.648
0.648
0.0
0.648
-0.648
-0.259
-1.038
-1.298
0.649
0.649
0.0
0.0
0.0
0.0
0.0
0.0
0.0
-1.298
0.649
0.0
0.0
0.0
0.0
-0.649
0.649
0.0
0.0
-0.649
0.0
0.649
0.0
0.0
-0.649
-0.65
0.65
0.0
0.0
0.0
0.0
0.0
0.0
-0.65
0.65
-0.65
0.0
0.0
0.65
0.0
0.0
0.0
0.0
-1.3
1.3
0.0
0.0
0.0
0.649
-0.649
0.0
-0.65
0.65
0.0
0.0
-3.252
1.952
-0.65
0.65
0.0
0.0
-0.65
-0.651
1.301
0.0
0.0
0.0
-0.65
0.65
0.65
0.65
-1.3
1.949
0.0
1.946
0.648
0.0
0.0
0.648
0.647
-1.295
0.0
0.0
0.648
-0.648
-0.648
-0.454
0.454
-0.648
-0.649
-0.649
1.298
-0.649
1.297
0.0
-1.297
0.649
-1.947
0.649
0.649
0.0
0.0
-1.948
7.128
-3.235
3.235
0.0
-1.94
1.294
-1.941
0.0
-1.944
-1.947
1.298
0.195
-0.195
0.649
0.648
0.0
0.0
0.0
0.0
0.648
-1.945
1.297
-0.648
-0.649
0.0
-0.649
0.0
-0.649
0.0
0.649
0.0
0.0
-0.649
0.649
-0.649
0.649
0.0
0.0
0.649
-1.298
0.39
0.26
0.649
0.649
-0.649
1.297
-1.297
0.649
0.0
-0.649
0.0
0.0
1.297
-0.622
0.622
0.0
-0.908
0.259
0.0
-0.649
0.649
-0.649
0.649
1.296
-1.945
0.0
-0.649
0.649
-0.454
-0.195
0.649
0.649
0.0
0.0
-1.103
-0.195
0.0
0.0
-0.649
0.0
0.649
-0.649
0.649
-0.649
-0.65
0.0
0.0
0.65
0.0
0.0
0.649
0.0
0.0
1.298
0.0
-0.649
-0.649
0.0
1.946
-0.648
-0.649
-0.649
0.649
-0.649
0.0
0.0
0.649
0.0
-0.649
-1.299
0.65
0.0
0.0
0.0
0.0
-0.65
0.65
0.0
-1.3
0.65
0.0
0.65
0.649
-0.649
0.0
-0.65
0.195
0.455
-1.3
0.195
0.0
-0.195
-0.65
-0.651
0.0
0.0
0.0
0.0
1.301
-1.301
0.651
0.0
0.0
-1.302
0.651
0.195
0.455
0.0
0.65
-1.301
1.301
0.65
0.65
-1.3
0.0
-0.65
1.3
0.0
0.0
0.65
-0.65
0.0
0.65
0.649
-0.649
0.0
0.649
0.0
-0.649
1.298
-1.298
0.0
0.0
0.0
0.0
1.298
0.0
0.0
0.0
0.0
-0.649
0.0
0.649
-0.454
0.454
-1.298
0.0
0.0
0.0
0.0
1.298
0.649
0.0
0.0
-0.649
0.649
-1.298
0.649
0.0
0.13
0.519
0.648
0.0
0.0
0.0
0.0
0.0
0.648
-0.648
0.0
0.0
1.296
-0.648
0.0
0.0
0.648
-0.648
0.0
0.0
-0.648
0.0
0.0
0.0
-0.648
0.0
0.0
0.0
0.0
-0.649
-0.649
0.649
-1.298
0.649
0.0
0.0
0.0
0.649
0.0
-1.298
0.649
0.0
0.0
0.0
1.298
-0.649
0.0
0.0
-0.649
0.0
0.0
0.0
-0.649
-1.3
-0.65
0.65
-0.65
-1.302
0.651
0.651
0.0
-1.302
1.302
-1.302
0.0
0.195
0.456
-0.651
0.0
0.651
0.0
0.0
0.0
0.651
-0.651
0.0
0.0
0.651
0.0
-0.651
0.0
0.0
-1.302
1.953
-0.651
0.0
0.0
-0.26
0.0
0.911
1.95
0.0
-0.65
0.0
0.65
-1.3
-0.65
0.65
0.0
1.3
-0.65
0.0
0.65
0.0
0.0
-0.65
0.65
-0.65
0.65
1.298
-1.948
0.0
0.0
-0.65
1.3
0.649
-0.649
-0.65
-0.65
0.65
-0.65
0.65
-1.3
1.3
-0.65
0.0
0.65
-0.65
0.0
0.0
0.0
0.0
0.0
0.0
0.65
0.0
0.0
0.0
-0.65
0.0
0.65
-0.65
0.65
0.0
0.0
0.0
-0.65
0.0
0.0
-0.65
0.0
0.0
0.65
-0.65
0.0
-0.651
0.651
-1.302
0.0
0.651
0.0
0.0
-0.651
0.0
0.651
0.651
-0.651
0.651
0.0
-0.455
-0.195
1.301
0.0
0.0
0.65
0.0
0.65
0.0
-0.65
-0.65
-1.301
0.651
-2.605
1.954
0.0
0.0
-1.954
1.303
0.0
1.302
0.0
0.0
-1.302
0.651
1.951
-1.3
0.0
-0.651
-1.302
1.302
-1.954
1.303
-0.651
0.651
0.0
0.0
0.651
0.0
0.651
0.0
0.0
1.95
0.0
0.0
-0.65
0.0
0.0
-1.3
0.0
0.0
0.65
0.0
0.65
0.0
0.65
0.0
0.0
0.0
0.0
-1.3
0.65
0.0
0.65
-0.65
1.299
0.0
0.0
0.0
0.0
-0.649
-0.65
0.65
0.0
0.0
-0.65
-0.455
-0.845
-0.651
0.651
0.0
0.65
-1.301
0.0
0.0
0.0
0.0
0.0
0.651
1.95
0.0
-1.95
-0.651
-0.651
0.651
-1.954
0.0
0.0
1.303
0.651
-1.954
0.0
0.0
-0.652
0.652
0.652
0.847
0.456
1.425
-3.379
0.0
0.652
0.651
0.0
-0.651
0.651
-0.651
0.651
-0.651
0.0
0.0
0.651
-0.651
1.302
-0.651
-0.651
0.651
0.0
0.0
0.0
0.651
-0.651
0.651
0.0
0.0
-0.651
0.0
0.0
0.0
0.0
0.0
0.0
0.651
-1.302
0.0
0.0
0.0
-0.652
0.652
0.0
0.0
-0.652
-0.652
0.0
0.652
0.0
0.0
0.652
0.651
0.0
0.0
0.0
-0.651
0.651
0.0
0.0
0.0
0.0
0.0
-0.651
0.651
1.302
0.0
0.0
-0.651
0.0
0.0
0.0
0.0
0.651
0.0
0.0
-0.651
0.651
0.0
0.0
-0.651
0.0
0.0
0.0
0.0
0.651
-0.651
0.0
0.0
0.0
0.0
0.0
0.0
0.0
-0.651
1.302
-0.651
0.0
0.0
0.651
0.0
-0.651
0.0
0.0
0.651
-0.651
0.0
0.0
0.0
0.0
0.651
-0.651
-0.651
1.302
0.0
-1.302
0.0
0.651
0.0
-0.651
0.0
0.0
-0.651
0.0
0.651
0.651
-0.651
0.0
0.0
0.0
0.651
-0.651
0.0
0.0
0.651
-0.651
0.0
0.0
0.0
0.0
0.0
0.0
0.0
0.0
0.651
-0.651
-0.651
0.651
0.0
0.0
0.0
-0.651
0.0
0.651
0.0
0.0
0.0
0.0
0.0
0.0
-0.651
0.651
-0.651
0.651
0.0
1.302
-1.302
0.0
0.0
-1.303
0.652
0.0
0.0
0.651
0.0
0.0
0.0
0.0
0.0
0.0
0.0
0.0
0.0
-0.651
0.0
0.0
1.302
1.951
-0.65
-0.65
0.0
-0.651
-0.651
1.302
2.599
0.649
-3.899
2.601
-1.3
1.3
1.947
-1.947
2.595
0.648
1.295
1.294
-1.941
-1.296
0.648
1.295
-1.943
-0.648
0.0
0.0
-1.298
0.0
1.298
-0.649
1.297
-0.648
0.0
0.0
-0.649
0.649
0.0
1.296
0.0
0.0
1.942
0.0
0.0
-0.647
0.0
0.0
0.0
-0.647
0.647
0.0
0.0
0.0
0.647
0.0
0.0
0.0
-0.647
0.647
0.0
-0.647
0.0
0.0
-1.943
0.0
-0.648
0.648
0.0
0.0
0.0
-0.648
-0.026
0.026
0.648
0.648
0.0
0.0
0.0
0.0
0.0
0.0
0.0
-0.648
0.648
0.648
0.0
0.647
0.0
0.647
0.0
0.0
0.0
0.0
0.0
-0.647
0.0
0.0
-0.647
0.647
0.0
-0.647
-0.648
-0.648
0.0
1.296
0.0
-0.648
0.0
0.0
0.0
1.295
-0.647
-0.648
0.648
-0.648
0.648
-0.648
-5.193
0.0
3.248
0.649
-0.649
1.945
1.942
-0.647
0.0
0.0
0.0
0.0
-1.295
0.0
0.648
-0.648
1.295
1.294
-0.647
-0.647
0.0
-0.647
0.0
-0.648
1.295
0.0
0.647
-1.294
0.0
0.647
-0.647
-0.648
0.648
0.0
0.0
0.647
0.0
-0.647
0.0
0.0
0.0
0.0
0.0
0.647
-0.647
0.0
0.0
0.0
1.294
-0.647
0.647
-0.647
1.294
0.0
-0.647
0.0
0.647
0.0
1.292
-1.292
0.0
0.646
1.292
1.29
1.289
-0.644
-1.29
-1.291
0.646
-0.646
0.646
0.645
0.645
-0.645
-1.291
0.0
-0.646
0.0
0.0
1.292
0.0
0.645
-3.23
0.0
1.293
-0.258
0.258
0.646
0.0
-0.646
0.0
0.0
0.0
0.0
-0.646
0.646
0.0
0.646
-0.646
0.0
0.0
0.0
0.0
0.0
0.0
0.0
0.0
0.646
-0.646
0.0
-0.646
0.0
0.0
-1.941
0.647
-1.295
0.648
0.647
0.0
1.294
0.0
-0.647
0.647
0.646
-0.646
0.0
0.646
0.0
-0.646
0.646
0.0
0.0
0.0
0.0
0.0
-0.646
0.0
-0.647
0.0
0.0
0.0
0.647
-0.647
0.647
-0.647
0.0
0.0
0.647
0.0
0.646
0.0
-1.293
1.293
0.0
0.0
0.0
-0.452
0.452
-0.646
0.646
-1.293
0.0
0.0
0.0
0.0
-0.647
0.0
0.0
-1.295
1.295
-0.647
0.647
-0.647
0.0
1.294
-0.323
0.97
0.0
0.646
0.0
-1.293
0.0
0.0
-0.647
0.647
0.647
-0.647
0.647
-1.941
0.0
0.647
0.0
0.0
-0.647
-0.648
0.648
-0.648
0.648
0.0
0.0
0.0
1.294
0.0
0.0
0.0
0.0
-0.647
1.94
-0.646
0.0
0.0
-0.647
1.293
-0.646
0.646
-0.646
0.0
-0.647
0.0
0.0
0.0
0.647
0.0
0.646
-1.293
0.647
0.0
-0.647
0.0
-0.647
-0.647
0.0
-0.648
0.648
0.0
0.0
0.647
-0.647
0.0
0.0
0.0
0.0
0.0
0.0
-0.648
0.0
0.0
0.648
-0.648
0.0
-1.296
0.0
0.0
0.0
-1.947
0.0
1.298
0.0
0.649
-0.649
-1.298
0.0
0.0
0.649
-0.649
0.0
0.649
-0.454
-0.195
0.649
0.0
0.649
-0.649
-0.649
0.649
-0.649
0.649
0.0
1.298
-0.649
0.0
-0.649
0.0
0.0
0.0
0.0
0.649
-0.649
0.649
0.0
0.0
0.0
-0.649
0.649
0.649
0.0
0.0
0.0
-0.649
1.297
-1.297
1.297
0.0
0.0
0.648
0.0
-0.648
0.648
0.0
0.0
0.648
-0.648
-0.648
0.648
-0.648
-0.648
0.0
0.648
-0.648
0.0
0.648
0.0
-1.297
-0.649
0.0
0.649
0.0
-0.649
0.649
0.0
-1.298
1.947
-0.649
-1.298
0.0
0.0
0.649
0.0
-0.649
0.649
-1.299
0.0
0.0
0.0
-0.65
0.0
1.3
0.0
-1.3
0.65
0.0
-0.65
0.65
-0.65
0.65
0.0
-0.65
-1.301
0.0
0.651
-0.651
1.301
0.0
0.65
-1.04
-0.911
1.301
0.0
0.65
-1.3
1.3
-0.65
0.65
-0.65
0.65
-1.3
0.65
1.3
0.0
0.0
-1.3
-1.301
0.651
0.65
-0.65
1.3
0.0
0.0
0.65
-1.3
-3.255
7.15
1.296
-2.593
-3.899
7.139
-1.295
-1.296
0.0
0.648
-1.946
1.298
-1.298
3.242
-2.593
-1.298
1.298
1.945
2.589
-2.589
0.0
-0.648
-0.648
0.648
0.648
-0.648
-1.297
-0.649
-0.649
-1.3
1.3
0.649
0.0
-2.599
1.3
0.0
1.948
-1.298
0.0
-0.65
0.65
-0.65
-1.3
1.3
0.65
-0.65
0.0
0.0
0.0
0.0
0.65
-0.63
-0.019
0.0
-1.951
0.651
-0.651
0.0
-0.651
-0.651
-2.609
-1.306
4.567
1.302
1.3
0.65
-0.65
-1.951
0.0
0.0
1.301
0.0
0.65
-0.65
-0.65
1.95
0.0
0.0
-1.3
0.0
1.949
-2.599
-1.953
-2.609
2.609
0.0
1.302
1.951
-0.65
-1.301
-1.302
-2.609
-1.306
1.959
0.0
2.607
0.0
1.952
-0.65
-0.651
0.0
0.651
-0.651
1.301
0.65
0.0
-0.65
-1.952
-1.303
0.0
-0.652
0.652
0.652
-0.652
0.0
0.0
0.0
0.652
0.0
-0.652
0.0
-0.652
1.304
0.651
0.651
0.651
-2.605
0.652
-0.652
-2.61
3.262
-0.652
0.652
-1.304
1.304
0.651
-0.651
-1.304
1.304
-0.652
0.0
0.0
0.0
0.0
-0.652
0.0
0.0
0.0
0.0
0.0
-1.305
0.653
0.0
0.0
0.0
-0.653
0.0
-0.653
0.0
0.653
-0.653
1.306
-2.613
0.0
1.307
-1.307
0.0
0.0
0.654
0.0
-0.654
1.96
-3.269
0.654
-0.458
3.072
1.305
-0.652
-1.959
0.653
0.0
0.653
-1.764
2.417
-0.653
0.0
0.0
-0.653
-0.653
1.306
-0.653
-1.307
0.654
-0.654
-2.618
0.0
1.31
-0.655
-2.623
0.656
0.0
1.311
0.0
1.964
0.0
0.654
0.0
0.654
2.612
0.0
0.0
-2.612
1.306
-2.614
-0.654
0.654
-1.113
1.113
-0.654
0.0
-0.655
1.963
-2.225
2.225
1.307
-1.307
-1.963
-2.623
1.312
1.311
0.0
-0.655
0.655
-0.655
1.31
0.654
0.0
-1.309
0.655
0.0
0.0
-1.965
-1.312
0.0
0.656
1.311
1.964
-1.964
3.272
-0.654
1.307
0.653
-0.653
1.306
-0.653
-0.653
0.0
0.0
0.0
1.306
-0.653
0.0
0.0
-0.653
-0.653
0.653
-0.653
1.306
0.653
-1.959
-0.654
-0.654
1.961
-0.653
3.264
0.0
-0.652
-0.652
0.652
-0.652
-0.653
0.653
-0.653
2.609
0.0
-1.304
0.0
1.304
0.651
-2.607
0.0
0.0
-0.653
0.0
-1.96
-2.618
0.0
0.0
3.926
-0.653
-0.654
0.654
0.0
-1.962
-1.965
-0.656
1.966
0.655
0.654
-1.309
0.655
0.654
-1.309
-1.311
0.0
1.311
0.0
2.617
-2.617
0.0
0.655
0.654
-0.654
0.0
-1.965
2.62
0.0
0.0
-1.964
-1.311
1.966
-0.655
-1.311
0.0
-0.656
0.656
-0.656
0.0
0.0
-0.656
2.624
-0.655
-2.625
2.625
0.0
0.655
0.0
1.964
-1.964
0.0
-0.655
0.655
-1.311
0.656
0.0
1.311
0.0
-2.623
1.312
0.655
-0.655
0.655
0.0
0.0
0.655
-0.262
-0.197
-0.197
0.0
-1.311
0.656
-1.312
0.656
0.0
0.0
0.656
-1.312
0.0
0.0
0.0
0.0
-1.313
1.313
0.0
-1.313
0.657
0.0
-0.657
-3.948
0.0
0.659
-1.318
-1.32
-0.66
0.0
0.0
0.0
0.66
0.0
0.66
0.66
-1.98
-2.645
0.0
-0.662
0.662
1.984
0.0
-0.661
0.661
-0.661
0.661
-0.661
0.007
0.654
-0.661
-1.985
0.0
0.0
0.662
0.662
0.0
0.0
-1.324
0.662
0.0
-0.662
0.0
-0.662
0.0
-1.326
1.326
-1.326
0.663
0.862
0.464
-1.325
1.987
-0.662
0.662
-1.325
2.648
2.642
0.66
-0.66
1.319
0.0
0.659
0.0
0.659
0.0
-1.318
-1.319
-0.66
0.0
0.0
-0.66
-0.661
-1.322
1.322
1.981
0.0
0.66
-0.66
0.0
0.66
-0.66
0.66
0.0
0.659
0.659
-1.318
0.0
1.318
1.317
-0.658
-1.318
1.976
-0.658
0.0
-0.659
-0.659
-1.979
0.0
0.0
0.66
0.66
-0.66
-3.303
1.322
0.0
1.981
0.0
0.0
0.0
0.0
-0.66
-1.321
0.661
0.66
-0.66
0.0
-0.661
0.661
-1.322
-0.661
0.0
0.0
0.0
-2.649
1.987
0.662
0.0
0.0
0.0
-0.662
0.662
0.0
-0.662
0.0
0.199
1.125
-0.661
0.0
0.661
-0.661
-0.265
-0.397
-1.325
0.0
0.662
1.324
-0.662
0.0
-0.662
1.324
0.0
-0.662
1.323
-0.661
0.0
-0.662
0.662
1.983
0.66
-0.66
0.66
0.0
-1.321
0.661
-0.661
-0.661
0.661
0.0
-0.661
0.0
-0.661
0.661
-1.985
0.662
0.0
0.0
0.662
1.983
-1.322
-0.661
0.0
0.0
0.661
0.0
0.0
-0.661
0.0
-0.662
0.0
0.0
-1.325
1.325
-0.662
0.662
-0.662
-1.988
0.0
-0.663
-1.328
0.0
0.0
0.0
-1.329
-2.663
1.998
-0.666
1.331
0.0
-2.663
0.666
0.0
-0.666
0.0
-0.667
1.333
-0.666
0.666
-0.666
0.0
0.0
-0.667
-1.334
-0.668
3.335
0.666
0.666
-1.332
0.0
2.662
-0.665
0.0
-1.331
0.0
-0.666
1.332
0.0
0.0
3.986
-1.992
-0.665
0.0
0.0
-1.996
1.331
-0.665
0.665
0.0
0.0
-0.665
-1.332
1.332
0.0
0.0
0.0
1.33
-2.662
1.332
-0.666
-0.666
-1.333
1.333
0.0
0.0
-1.333
-0.667
0.0
-0.467
-0.2
0.0
0.0
1.334
-0.667
0.667
-0.667
0.667
0.0
0.0
0.0
0.0
0.667
1.332
-1.332
-0.667
0.0
-0.667
-0.667
0.0
0.667
0.667
0.667
1.332
-0.666
0.0
0.666
0.666
-0.666
-1.332
0.0
-0.667
0.667
-0.267
-1.734
0.0
-0.668
0.668
-1.336
0.0
-0.668
0.668
-2.676
0.0
1.339
0.0
-1.339
0.67
1.338
-1.338
0.669
2.005
0.668
-0.668
0.0
-0.668
-0.668
2.004
0.0
-2.004
-2.008
0.0
0.67
0.201
1.137
2.004
1.334
-1.334
1.334
-1.334
0.0
1.334
-0.534
-0.801
0.667
-4.01
2.006
-1.337
0.0
0.0
-0.669
-1.339
1.339
0.803
-0.134
-2.009
0.0
0.0
-0.67
0.0
0.0
0.0
0.0
0.0
0.0
0.67
0.0
0.0
-0.67
0.0
-0.671
-0.671
-3.36
1.345
-1.345
0.673
-4.042
-2.702
2.702
2.023
-0.674
-1.349
1.349
-0.674
-0.675
0.0
-1.35
-0.676
-1.353
0.0
0.676
1.352
0.0
0.0
0.0
9.422
7.353
-2.001
-0.668
1.335
0.0
3.332
-2.665
-0.667
0.667
-1.334
0.2
-0.868
-1.337
0.0
0.0
0.0
-0.669
0.669
0.668
0.0
-0.668
0.668
0.668
-1.337
-2.008
2.008
2.004
-1.336
2.003
0.0
0.667
0.0
-0.667
-0.667
-1.336
2.003
0.0
0.667
1.333
0.666
-0.666
0.666
0.666
-1.332
-0.666
1.332
-0.666
0.666
0.666
-1.332
0.0
-0.666
0.0
-2.001
0.0
0.0
-1.336
0.0
1.336
0.667
0.667
0.667
-0.667
0.667
0.0
-3.337
1.336
-0.668
0.0
1.142
-3.816
0.669
0.0
0.669
-0.669
0.669
0.0
-0.669
1.337
-0.668
1.337
-0.668
0.668
2.002
1.333
0.666
0.666
0.0
1.33
0.0
1.329
-0.664
-2.66
0.0
0.0
-0.666
-0.666
0.0
0.0
0.0
0.666
0.0
0.666
0.0
0.0
-0.666
0.0
0.0
0.0
0.0
0.666
0.666
-1.332
0.0
0.0
-0.666
-1.334
0.0
0.667
-2.002
-0.668
0.668
-2.005
1.337
0.0
-0.668
-0.669
0.669
0.0
-1.338
0.0
-1.339
0.0
2.009
0.0
0.669
-1.338
1.338
-0.535
0.535
1.337
-1.337
0.668
0.668
0.0
0.0
-0.668
0.0
0.668
0.668
0.667
-1.335
0.0
0.668
-0.467
-0.2
0.668
-0.668
-0.668
0.0
0.668
0.0
0.0
0.668
0.0
0.0
0.0
-0.668
0.668
0.667
0.0
-0.667
0.667
0.0
0.0
0.667
-0.667
0.667
0.0
0.0
0.0
0.667
-0.667
0.0
0.667
0.666
0.666
-1.332
0.0
-0.667
0.0
0.0
0.667
0.0
0.0
0.666
-1.333
-0.667
-0.667
0.0
0.667
1.334
0.666
-0.666
-0.667
0.667
0.666
-1.333
0.0
0.0
0.0
0.0
0.0
1.999
0.0
-1.999
0.667
0.0
0.666
-0.666
0.0
0.0
0.0
0.0
0.0
-0.667
0.0
0.0
-0.667
1.334
-0.667
0.0
0.0
-0.667
0.667
-0.667
0.667
0.0
0.0
0.667
-0.667
0.0
0.0
0.0
0.0
0.0
0.667
-0.667
0.667
0.0
0.0
0.0
0.0
0.0
0.0
0.0
0.666
-0.666
0.666
0.0
0.666
0.0
0.0
0.0
0.666
-1.332
0.0
0.0
0.133
0.533
0.0
0.0
0.0
0.0
1.331
0.0
-1.331
0.0
-1.332
0.666
0.0
-2.0
0.667
0.0
1.333
-0.666
-0.667
0.0
0.667
0.666
0.0
-0.666
0.666
0.0
0.0
0.666
-0.666
-0.666
1.332
0.666
-0.666
0.0
0.666
0.0
0.0
0.665
-0.665
0.0
-0.666
0.0
-0.666
0.0
-0.666
0.866
0.466
0.0
0.0
0.0
-0.666
0.666
0.0
0.666
-0.666
0.0
0.0
0.666
0.0
-0.666
0.666
0.665
-0.665
-1.332
0.0
0.0
0.666
-0.666
0.666
-0.666
0.0
-0.666
-0.667
0.0
0.0
0.0
0.667
-0.667
0.0
-0.667
0.667
0.0
0.667
0.666
0.0
0.0
0.0
0.0
0.666
0.0
1.331
0.665
-0.665
0.665
-1.996
-0.666
0.0
0.666
-0.666
0.0
-0.666
0.2
-0.2
0.666
-1.333
0.0
0.667
-0.667
0.667
0.0
0.666
0.0
-0.666
0.0
0.0
-1.334
0.667
-2.002
-0.668
1.336
1.334
0.0
-4.677
0.669
2.673
-0.668
2.669
-0.667
-1.334
-1.336
0.668
2.002
0.667
-1.334
-1.335
-0.668
0.0
1.336
-0.668
2.669
0.0
0.666
0.666
-0.666
0.666
0.0
0.0
0.666
-1.332
1.332
0.665
0.0
-0.665
-0.666
0.0
0.666
0.665
-1.331
-0.666
0.0
-0.666
0.0
0.666
-0.666
0.0
1.332
0.666
0.665
0.0
0.665
0.0
-0.665
0.665
0.0
-0.665
0.0
1.329
-1.329
-1.331
-0.666
0.0
0.666
0.0
0.0
0.666
0.0
0.0
0.665
-0.665
-0.666
0.666
0.0
0.665
0.665
-0.665
-0.665
1.33
-0.665
0.0
0.665
0.0
0.665
0.0
0.0
0.0
0.0
-0.665
0.0
0.0
0.665
0.0
-0.665
0.665
0.664
-0.664
0.0
-0.665
0.0
-0.665
-0.665
-0.666
0.0
0.0
0.666
0.0
-0.466
-0.2
0.0
1.331
0.0
0.0
0.0
0.0
0.0
0.665
0.0
0.0
0.0
0.0
0.0
-0.665
0.665
0.0
-0.665
0.665
0.0
0.665
-0.665
0.0
0.665
-0.665
-0.665
0.0
0.0
0.0
0.0
0.665
0.0
-1.33
0.0
0.0
0.665
0.0
0.0
0.0
0.665
-0.665
0.0
0.0
0.665
-0.665
-1.331
0.0
0.0
0.0
0.0
0.666
0.0
0.0
0.665
0.0
0.0
-0.665
0.0
0.0
-0.666
0.0
0.666
-0.666
0.666
0.665
-1.331
0.0
0.0
0.0
0.0
0.0
0.0
0.666
0.665
-0.665
0.0
0.0
0.665
-0.665
0.0
0.0
-0.666
-0.666
0.0
0.666
0.666
0.0
-0.666
0.666
0.0
0.0
-0.666
0.0
0.0
0.0
0.0
0.0
0.0
-3.333
0.667
0.0
0.0
0.0
0.64
-0.64
1.334
-0.667
0.0
0.0
-2.002
-0.668
1.336
0.621
0.0
0.047
-0.667
0.0
0.0
0.0
-1.336
0.0
-0.668
0.0
0.668
0.0
-0.668
0.668
-1.337
0.669
0.0
0.0
-0.669
0.669
0.0
0.668
-0.668
0.668
0.668
1.335
1.334
0.0
0.0
0.666
0.0
0.666
0.666
0.665
-1.331
0.666
0.665
0.0
0.665
0.665
-1.329
0.399
-0.399
-0.931
0.0
-0.399
0.0
0.0
-0.666
-0.666
0.0
0.0
-0.667
0.0
-0.667
0.0
0.0
0.0
0.667
0.0
0.0
-0.667
-0.667
0.0
0.667
0.0
0.0
0.667
0.0
1.333
0.0
0.0
-1.333
1.333
-1.333
0.0
0.0
0.2
-0.2
0.0
0.0
0.667
0.0
0.666
-0.666
0.0
-1.334
0.0
1.334
-0.667
0.0
0.667
0.0
0.0
-0.667
-0.667
0.667
0.0
0.0
-0.667
0.0
0.0
0.667
0.667
0.0
0.0
0.0
0.0
0.666
0.0
0.666
-0.666
0.0
0.0
0.666
0.666
-0.666
0.0
-0.666
-0.666
0.0
0.0
0.0
0.0
0.0
0.666
0.666
-0.666
-0.666
0.0
0.666
-1.333
1.333
-0.666
0.0
0.0
0.0
0.0
0.666
-0.666
-0.667
-0.667
0.0
2.0
0.0
0.666
-0.666
0.666
-0.666
0.0
-1.333
-1.334
0.667
0.0
1.334
-0.667
0.0
0.667
1.998
-0.666
0.0
-1.332
1.332
0.666
-1.332
1.332
-1.998
1.998
0.665
-0.665
-3.332
0.0
0.0
0.667
-0.667
-1.335
1.335
0.667
-0.5
-0.5
-1.001
-2.675
-1.339
1.339
1.338
-1.338
0.0
0.669
1.337
1.336
0.0
0.0
0.2
-0.2
0.0
0.0
-6.023
5.355
0.0
-1.337
0.668
1.336
-1.804
0.468
0.668
0.668
1.334
0.0
1.333
0.666
-0.666
0.666
-0.666
0.0
1.997
1.329
-1.329
-1.997
1.997
0.0
-0.665
0.665
0.665
-0.665
-0.665
0.665
-1.997
0.0
1.332
0.0
-1.332
-1.333
-0.667
2.0
1.332
-0.666
0.666
-0.666
0.0
-1.999
0.0
-2.002
2.669
-0.667
-2.67
1.336
0.667
0.0
-1.335
-0.668
2.003
0.0
2.666
-1.332
0.666
0.0
1.332
-0.666
0.666
-0.666
1.331
-0.665
1.995
-0.665
0.0
0.665
-1.995
0.0
0.0
0.665
0.0
0.0
-0.665
-0.666
0.0
0.0
0.0
-1.999
0.0
1.333
-1.333
0.667
-2.001
0.667
-0.667
-0.668
0.668
1.334
-0.667
0.667
-1.334
0.0
2.001
0.0
0.0
0.0
0.666
-2.0
-0.667
0.667
0.667
0.667
0.0
0.666
1.332
0.0
-0.666
-0.666
0.0
0.0
-0.666
0.0
0.0
0.0
0.0
0.007
0.0
0.0
-0.007
0.0
0.666
-2.0
-0.667
-0.668
0.668
0.667
-2.003
0.0
0.0
0.668
0.668
-0.668
-1.337
1.337
0.0
0.668
0.0
0.0
-0.668
0.0
0.0
0.668
0.0
0.667
-0.667
0.0
-0.668
0.0
0.668
0.667
0.0
-0.667
0.0
0.0
-0.668
0.668
-1.336
0.0
-0.668
0.0
1.337
-2.005
0.669
-0.669
0.669
0.0
0.668
0.401
-0.401
0.668
-0.668
-2.006
-2.68
1.341
0.0
1.339
-0.67
-0.67
0.0
-0.67
1.34
-1.34
0.67
0.0
-0.67
0.0
0.67
0.67
-0.67
1.339
-0.67
0.0
0.67
-4.023
4.692
-1.339
0.0
0.0
2.008
0.0
0.0
0.668
-0.668
0.0
0.0
0.267
-0.267
-2.008
-0.67
1.339
-0.67
0.67
-0.67
-3.353
0.0
2.013
-0.671
0.671
0.0
-1.342
0.0
-0.671
0.013
0.658
1.342
0.67
0.67
0.67
0.669
-0.669
-0.67
0.0
0.0
0.0
0.0
0.0
0.0
0.0
-2.011
1.341
-0.67
0.67
-0.67
-2.685
2.685
-1.342
-0.671
-0.672
0.672
0.671
0.671
0.671
-1.342
0.671
2.011
-2.011
-0.671
-0.671
0.671
0.671
0.0
0.0
-0.671
0.671
-0.671
1.342
0.67
-1.341
-0.671
3.351
-2.01
-2.013
0.201
0.47
1.342
0.0
0.67
-0.67
0.0
0.0
0.0
0.0
0.0
0.67
-0.67
0.0
0.0
0.0
0.0
0.0
0.67
-0.67
0.0
0.0
0.0
0.0
0.0
0.67
0.0
0.0
0.0
-1.341
0.0
0.671
-1.342
0.671
-0.671
0.0
0.0
-0.671
-0.672
0.0
0.0
0.0
-2.017
-1.347
0.0
0.674
0.673
-0.673
-1.347
-2.024
1.35
0.0
0.0
0.876
1.145
-0.674
1.347
-1.347
0.202
1.145
-1.347
0.0
0.674
-1.347
-2.024
2.024
-2.024
0.675
-5.41
0.678
1.354
0.0
2.704
-1.351
0.0
1.351
0.675
0.0
0.0
0.675
0.0
-1.35
0.0
-0.675
0.675
-2.704
0.676
12.783
1.338
2.004
0.0
0.667
0.0
0.0
-2.672
-1.338
3.342
-1.336
0.0
-0.668
-2.008
1.339
-2.009
1.339
2.006
0.0
0.0
0.0
-1.337
0.0
0.0
0.669
-0.669
-2.679
2.679
0.0
0.0
0.0
-0.669
-0.67
0.67
-0.67
0.643
-0.643
-1.34
2.01
0.669
0.669
0.0
0.0
-0.669
0.0
-0.669
1.338
0.0
0.0
0.0
0.0
0.0
0.0
0.0
0.0
0.668
-0.668
0.0
1.337
0.0
0.668
0.667
1.334
-1.334
-1.335
1.335
0.0
0.0
0.0
0.667
-1.334
0.0
0.667
0.667
0.0
-0.667
0.667
-0.667
-0.267
0.267
0.667
-0.667
1.334
-1.334
0.667
-1.334
-0.668
0.0
0.0
0.0
-1.337
-0.669
0.0
0.669
-0.669
0.669
0.0
-0.669
-0.669
0.0
0.669
0.0
0.0
-1.339
0.0
0.0
0.0
-0.67
2.009
0.0
-2.009
0.0
2.677
-2.008
1.339
0.669
0.0
-1.338
0.669
0.669
0.0
0.0
0.668
0.0
0.0
0.668
0.0
0.0
0.668
0.667
0.0
-0.667
-1.336
2.003
0.0
-0.667
-0.668
0.0
-2.005
1.337
2.003
-2.003
0.0
0.668
-0.668
0.0
2.67
0.0
1.333
0.666
-1.999
0.0
1.999
-0.666
-0.666
0.0
0.666
-0.666
0.666
1.332
-0.666
-1.332
1.998
-0.666
-0.666
0.0
1.332
0.0
0.0
-1.332
0.0
0.0
0.0
-0.666
-0.467
0.467
-0.667
0.0
0.0
0.667
0.0
0.0
0.0
0.666
-0.666
0.666
-0.666
0.0
0.666
-0.666
0.0
0.666
-0.466
0.466
0.0
0.0
0.0
-0.666
0.0
0.666
-0.666
0.666
-0.266
0.266
-0.666
0.0
0.0
-0.667
0.667
-0.667
0.667
0.0
0.0
0.0
0.0
0.0
1.332
0.0
0.0
-0.666
0.0
0.666
0.666
0.0
0.665
-0.665
-1.332
0.666
-0.666
0.0
0.0
0.666
1.331
0.0
-0.665
-2.465
1.133
0.666
0.0
1.331
1.329
0.0
1.992
-1.327
0.0
0.0
0.0
1.327
2.65
1.323
-1.985
-2.652
0.663
0.0
0.663
2.649
0.0
-2.649
2.649
-0.662
0.0
-0.662
0.0
0.0
0.0
-0.662
-0.265
1.59
0.0
0.0
-0.662
-0.662
0.662
0.0
-0.662
0.662
0.0
0.0
0.0
0.0
-0.662
0.662
0.0
-0.662
0.0
0.0
0.0
0.0
0.662
0.0
0.0
0.0
0.0
0.0
-0.662
0.0
-0.663
0.0
-1.061
-0.265
-0.664
0.0
-0.266
-1.063
-0.665
0.665
0.665
-0.665
-0.665
-0.665
0.0
0.0
0.665
-1.331
0.0
1.331
0.665
-0.665
0.0
-0.665
0.0
1.995
1.328
-1.993
0.399
0.266
0.0
0.0
0.0
0.664
0.0
-0.664
-0.665
-0.665
1.329
0.0
-0.665
-0.665
0.0
-0.665
0.0
0.665
0.0
-0.665
0.665
0.665
1.329
0.664
-0.664
-1.329
0.665
-0.665
0.0
-0.665
0.665
0.665
-0.665
0.0
-0.665
0.0
-0.665
0.665
0.0
-0.665
0.665
0.0
0.665
1.329
-2.659
0.665
0.0
-0.665
0.665
0.0
-0.665
0.0
1.995
-1.329
1.994
0.0
-2.659
-0.666
-1.332
-0.667
1.999
-3.333
0.0
2.001
2.663
-1.331
-0.666
-4.003
0.735
0.601
2.667
0.0
0.0
1.332
0.665
-0.665
0.0
-0.666
1.331
0.665
0.665
0.664
-2.659
0.0
0.665
0.0
0.0
-3.33
3.33
0.0
-0.665
-0.666
1.331
-0.665
-1.332
-0.666
-0.667
0.667
0.6
0.067
0.0
-0.666
-0.667
0.667
0.666
0.666
0.666
0.0
-0.532
-0.799
-0.666
-1.334
1.334
1.332
-2.666
0.0
1.334
0.0
0.666
0.666
0.0
-0.666
-0.666
0.666
0.0
-0.666
0.666
-0.666
1.332
-0.666
0.666
0.0
-0.666
0.666
-0.666
0.666
-0.666
0.0
-0.666
-0.667
0.0
0.667
-0.667
0.667
0.0
0.666
0.666
0.0
0.0
0.0
0.666
0.0
-0.666
1.331
0.0
-0.665
0.0
0.0
0.0
-0.666
0.0
0.666
0.0
0.0
0.0
0.0
0.0
0.665
0.0
0.0
0.0
0.0
-0.665
0.665
-0.665
0.0
0.0
0.0
0.665
-0.665
0.0
0.665
-0.665
0.2
0.466
-0.665
0.0
0.0
0.0
0.0
-0.666
0.0
-0.666
0.0
0.666
0.666
0.0
0.665
0.0
0.0
0.0
-0.665
0.0
0.665
-0.665
0.0
0.665
-0.466
-0.2
0.0
0.665
0.0
-0.665
0.665
0.0
0.0
-1.331
0.666
0.0
-0.666
0.666
0.0
0.0
0.665
0.0
0.0
0.0
0.0
0.0
-0.665
0.665
0.665
-0.665
0.665
0.0
1.329
0.0
0.0
0.664
-0.664
0.0
0.0
0.0
0.664
-0.664
0.0
0.664
-0.664
1.327
-0.663
0.663
0.0
0.0
0.0
0.0
-0.657
0.657
0.0
-0.663
-1.328
0.0
0.664
1.327
-1.327
0.0
0.0
0.0
0.0
-0.664
0.0
0.0
0.0
0.0
0.0
0.664
0.0
-0.664
0.664
-0.664
0.0
-0.665
0.0
-0.665
0.0
0.0
0.665
-0.665
0.0
-0.665
0.0
0.665
-0.665
0.0
0.0
0.0
0.0
0.0
0.0
0.665
0.0
1.329
-0.665
-0.465
0.465
-0.665
0.0
0.0
0.0
0.0
0.665
0.665
-0.665
-0.665
0.665
-1.33
-0.666
0.0
0.0
-0.666
0.666
0.0
1.331
-0.665
0.0
0.665
0.0
-0.665
0.665
0.0
0.665
-0.665
0.0
0.0
0.0
0.665
-0.665
0.665
0.665
0.0
-0.665
0.665
0.0
0.664
0.664
0.0
0.0
-0.664
-1.994
1.994
0.0
-1.329
0.0
-1.33
0.133
0.532
0.0
0.0
0.0
-0.665
1.33
0.0
-0.665
0.0
0.665
-0.665
0.0
0.0
-0.665
0.0
-0.799
-0.533
0.0
-0.666
0.666
-1.333
0.667
-0.667
0.667
0.0
-1.334
0.667
0.0
-0.667
0.0
-0.667
-0.668
0.0
0.0
0.0
0.0
-0.668
-0.668
-0.669
0.0
-1.339
0.0
-0.67
0.0
0.0
1.339
0.0
-1.339
2.677
-2.008
-0.67
0.0
-0.67
-0.671
0.0
0.671
0.67
0.0
0.67
-0.268
-1.072
0.0
0.67
-0.67
-0.671
-0.671
-0.671
-2.016
-0.673
0.0
0.0
0.0
0.673
3.359
2.011
1.339
0.0
1.337
0.668
0.668
-0.668
-0.668
1.336
-0.668
-1.337
1.337
-0.935
-0.401
2.672
3.332
-0.666
1.331
-0.665
1.33
-0.665
0.0
0.0
7.294
4.62
0.659
-3.957
2.639
0.0
-0.659
-0.66
0.66
-0.66
-0.66
-0.66
-1.983
0.0
0.661
0.0
0.661
0.661
-1.983
0.0
0.661
0.661
0.661
1.32
0.66
-0.66
-0.66
-1.321
1.321
-1.982
3.302
0.0
0.0
1.977
-0.659
0.0
1.317
0.658
2.628
1.312
0.0
0.0
-0.656
0.656
-1.968
1.968
0.655
-1.967
0.0
-1.313
0.657
0.0
-0.657
1.313
0.656
0.0
1.311
0.852
-1.507
-0.656
0.0
0.656
0.655
0.0
-0.655
-1.968
3.279
0.0
0.0
-0.655
0.0
0.0
0.0
-1.311
-0.656
0.0
-2.628
0.0
0.0
0.658
1.314
-0.657
-1.315
-1.316
1.974
0.0
-0.658
-0.658
-1.976
-0.659
1.977
-1.977
0.0
0.659
0.0
-0.659
-0.66
0.0
2.636
-1.318
0.659
-2.44
1.451
-0.33
-1.32
0.0
1.32
0.0
-0.66
-0.66
0.66
0.0
-0.66
0.0
0.66
-1.32
0.66
1.32
-0.66
-0.66
1.979
0.0
1.311
0.007
0.0
0.0
1.316
-1.316
0.658
1.315
-1.974
0.0
-1.318
1.318
-0.659
-1.318
0.0
0.659
-0.659
-0.66
0.66
1.318
0.659
0.0
0.658
-0.658
0.658
-0.658
-0.659
0.659
-1.318
0.0
1.976
-0.658
-0.659
0.0
0.0
-0.659
-0.659
-0.66
-0.66
0.0
0.66
-0.66
0.66
0.66
0.0
0.0
-0.66
0.0
0.0
0.66
0.007
-0.007
0.659
-1.319
0.0
0.66
0.0
0.857
1.12
-0.659
0.0
0.659
0.0
-0.659
-0.659
0.659
0.0
-0.659
-0.659
0.0
0.0
0.659
-1.319
0.0
0.66
1.318
-0.659
-0.659
0.0
0.659
0.0
0.659
0.0
-0.659
-0.659
1.318
0.0
-1.978
0.66
-0.66
0.0
0.66
0.659
0.0
-1.319
1.978
0.0
0.659
-0.659
0.0
-0.659
0.0
-0.659
0.659
-1.319
0.66
0.0
0.659
-0.659
0.659
0.0
-0.659
1.318
-0.659
0.659
1.317
0.0
0.0
0.0
0.0
0.0
0.0
-0.263
0.263
0.658
-0.658
0.0
0.658
-0.658
0.658
-0.658
0.0
-0.658
0.0
0.658
0.0
-0.658
0.0
-0.659
0.659
0.658
0.0
0.0
0.0
-0.658
0.658
0.0
0.0
0.0
0.0
0.0
0.0
0.0
0.0
0.658
0.0
-0.658
0.658
0.0
0.0
0.0
-0.658
0.0
0.0
-0.658
0.0
0.0
-0.659
0.659
0.0
-0.659
0.0
0.0
0.659
-0.659
-1.978
1.319
1.318
-0.659
0.007
-0.007
0.0
0.0
-0.659
0.0
0.0
0.659
-0.659
0.659
0.0
0.659
-1.318
0.0
0.0
0.0
0.659
-1.318
0.659
-0.659
0.0
0.659
-0.659
0.659
0.0
-0.659
-0.66
-1.32
0.0
0.0
-1.322
0.0
0.0
0.0
0.661
-0.661
0.0
0.661
-0.661
-0.661
0.0
-1.324
1.324
0.0
-0.662
0.0
0.662
0.0
0.0
-0.662
0.662
-0.662
0.0
0.0
0.0
0.0
-0.662
-0.662
0.0
1.325
0.662
0.0
0.0
0.661
-0.661
0.0
0.0
0.0
-1.324
-1.325
0.663
0.0
0.0
0.0
-0.663
0.0
0.663
0.662
-0.662
1.986
-0.662
-0.662
0.662
-0.662
0.0
0.0
3.967
-1.982
1.982
-1.321
-2.646
0.0
0.0
0.0
0.0
0.662
0.662
-0.662
-0.662
-1.325
-0.663
0.0
0.0
0.0
0.663
0.0
1.325
0.0
0.662
0.0
-0.662
0.0
0.0
-0.662
1.986
1.322
-2.646
0.662
0.662
-0.662
-0.662
1.324
-1.324
0.0
1.324
0.661
-1.985
0.0
0.0
0.662
1.323
0.661
0.0
0.0
-1.984
0.0
0.0
0.662
0.0
-0.662
0.0
0.0
0.662
-0.662
-0.662
0.662
0.662
0.661
-1.985
0.662
0.0
0.662
-0.662
1.323
-0.661
0.0
1.322
0.661
0.0
-1.322
0.0
1.322
0.0
0.0
0.0
0.66
0.66
0.0
0.0
-0.66
-0.66
0.66
-1.321
-0.661
0.661
0.0
0.0
0.0
0.0
0.661
-0.661
0.661
0.0
0.0
1.98
-1.98
-0.661
0.0
0.0
0.0
1.321
0.66
-0.66
0.0
-0.66
0.0
-0.661
0.0
1.321
0.0
-0.66
-0.661
0.661
-0.661
0.0
0.0
-1.984
0.0
0.662
0.0
1.322
-0.661
1.322
-0.661
0.661
-1.322
0.0
0.0
1.322
-0.661
0.0
0.0
0.661
-1.322
0.0
0.0
0.0
0.0
-0.661
0.0
0.0
0.661
0.0
0.661
-1.322
0.661
0.0
-0.661
0.0
0.0
0.0
0.661
0.0
0.0
-0.661
0.661
0.661
0.0
0.0
0.661
-0.661
0.661
0.0
-0.661
1.321
-0.66
0.0
0.0
0.66
-0.66
-0.661
0.0
-0.661
0.0
0.0
0.0
0.661
0.0
0.0
0.0
0.661
-0.661
0.661
0.0
0.0
0.0
0.66
0.66
-1.32
0.66
0.0
-0.66
0.0
0.0
0.0
0.0
0.0
0.66
-0.66
0.0
1.32
-0.66
0.0
0.0
0.66
-0.66
0.0
0.0
0.0
0.0
0.0
0.0
0.0
-0.66
-0.661
0.0
-0.661
0.0
1.322
-0.661
0.0
0.0
0.0
1.981
-2.642
-0.661
0.0
-0.662
-0.662
-1.325
-0.663
-0.663
0.0
1.989
-0.663
0.0
0.663
0.662
0.0
0.0
-0.662
0.662
-0.662
0.662
-0.662
0.662
-0.662
0.0
1.325
0.0
0.0
0.0
0.662
0.0
-0.662
0.662
1.322
0.0
0.661
0.66
1.32
0.0
0.0
0.0
-1.98
0.0
1.32
-0.66
0.0
0.0
-0.66
0.0
-1.322
0.0
0.0
0.661
-0.661
0.0
0.0
0.0
0.661
-1.322
1.322
-0.661
0.0
-0.661
0.661
-0.661
0.0
0.661
-0.661
-0.662
-0.662
1.324
-0.662
0.0
0.662
-0.662
-0.662
-0.662
3.309
0.0
-1.322
0.0
-0.662
0.0
0.0
0.662
-0.662
0.0
0.0
0.0
0.0
-0.662
0.662
0.0
0.0
0.0
0.0
0.662
-0.662
0.0
0.0
-0.662
-0.662
0.662
-0.662
0.0
0.0
0.0
0.662
1.324
0.661
-0.661
0.661
0.0
0.0
0.0
0.0
0.0
0.0
-1.455
0.132
0.0
0.662
0.0
0.661
0.661
-0.661
0.661
-0.661
-0.661
0.0
0.0
-0.662
0.0
0.0
0.662
0.0
-0.662
0.662
0.0
-1.324
0.0
0.0
0.0
-1.325
-0.663
-0.663
1.327
-0.663
0.663
0.0
-0.133
0.133
-0.663
0.0
0.663
0.0
0.0
1.325
-0.662
-1.326
0.0
-2.656
0.0
-0.665
0.665
-1.33
0.665
1.329
0.0
-1.662
-0.333
1.995
0.664
0.0
-2.659
0.998
-1.663
1.331
-1.331
0.0
-2.666
2.0
0.0
0.666
-0.666
1.997
-1.331
-0.666
-0.666
0.666
-0.666
0.0
0.666
-0.333
1.665
1.33
0.332
0.996
0.332
0.0
-0.332
1.327
0.663
0.0
1.325
1.324
0.0
0.0
-1.324
-1.325
0.0
0.0
0.0
0.0
0.0
0.928
0.397
-0.662
0.0
0.662
1.324
2.643
0.66
2.636
1.974
-3.291
-2.639
-1.983
0.661
-1.323
0.662
1.983
-2.645
1.323
0.0
0.0
0.0
0.661
1.321
1.32
1.318
0.659
-0.659
-2.638
2.638
-0.659
0.659
0.0
-0.659
-1.319
-1.32
0.0
1.32
0.0
-0.66
0.66
0.0
1.978
-1.648
-0.99
0.0
-0.66
0.66
0.0
0.0
0.0
0.66
0.0
0.0
1.978
-1.318
0.659
-0.659
2.635
-0.658
-1.318
0.0
0.659
0.0
-0.652
-0.007
-1.979
0.0
2.638
0.659
-0.659
0.0
1.317
0.658
-1.316
0.0
0.658
-0.658
0.658
0.658
0.0
0.0
0.658
0.0
0.0
0.657
-0.657
0.0
-1.315
0.0
0.0
0.0
0.0
0.0
0.0
0.658
0.0
1.315
0.0
-1.315
0.0
1.972
-0.657
0.0
-0.789
0.131
-0.658
0.0
0.0
0.644
0.013
0.657
1.313
-1.313
0.657
-0.328
-0.657
0.329
0.0
0.328
-0.986
0.657
-0.329
0.985
0.0
0.0
-0.657
-0.657
0.0
0.0
0.657
0.328
-0.328
0.0
0.0
0.0
0.0
0.657
0.656
0.0
0.656
-0.656
-0.656
0.656
0.0
-0.656
0.656
0.0
0.656
-0.643
0.643
-0.656
0.656
0.0
0.0
0.0
-0.656
0.0
0.656
-0.656
0.656
-1.969
1.313
0.0
0.0
0.0
0.0
0.0
0.0
0.0
0.656
0.262
1.704
-1.966
0.0
-1.313
0.656
0.0
0.0
0.0
0.0
0.0
-0.656
0.656
0.0
0.0
0.656
-0.656
0.0
0.656
-0.656
0.0
0.0
0.656
0.0
-0.394
-0.263
0.656
-0.787
0.787
-0.656
0.0
0.656
-0.656
0.0
0.0
0.0
0.656
0.0
-0.656
0.656
-0.656
0.0
0.0
0.0
0.0
0.656
-0.656
0.656
0.0
-0.656
0.656
-0.656
0.0
0.0
0.656
-0.656
0.0
0.656
0.0
-0.656
0.0
0.656
0.0
0.0
0.0
-0.656
0.656
-0.656
0.656
0.0
0.0
0.0
-0.656
0.656
0.0
0.0
0.0
0.0
0.0
0.0
-0.656
0.0
0.0
0.0
0.0
0.0
0.656
-0.656
0.0
0.656
0.0
0.0
-0.656
0.656
0.0
0.0
0.656
-0.656
0.656
0.0
0.0
0.0
0.0
0.0
0.0
0.0
0.0
0.262
-0.262
0.655
0.0
-0.649
-0.007
0.0
0.655
-0.393
0.393
-0.655
0.0
0.0
0.0
-0.656
0.0
0.262
-0.262
0.0
0.0
0.0
0.656
-0.656
0.0
0.0
0.0
0.0
0.0
0.0
0.0
0.0
-0.656
-1.313
0.0
-1.315
0.0
-0.658
0.0
0.0
0.658
0.0
0.0
0.658
0.0
-0.658
1.315
0.0
1.313
0.0
0.0
1.312
-1.968
0.0
0.656
-0.656
0.0
-3.288
-1.977
-1.98
-2.645
1.984
1.981
-0.66
0.0
-0.66
1.32
-0.66
0.66
1.319
0.659
1.975
-1.316
1.316
1.315
-1.973
-0.658
0.0
-0.659
-0.659
0.0
0.659
0.0
-1.978
4.61
0.657
0.0
-0.657
-0.658
1.972
-0.657
0.0
0.0
-1.315
0.658
0.657
0.0
0.657
0.0
0.0
-1.314
1.314
0.0
0.0
-0.657
1.313
0.0
0.656
0.0
0.0
0.0
2.621
-3.277
0.656
0.656
1.311
0.0
0.655
0.654
0.654
0.0
0.0
-0.654
0.0
0.0
0.0
0.654
0.0
-0.654
-0.654
0.0
0.0
0.654
-0.654
0.654
0.654
-0.654
0.654
-0.654
0.0
-2.62
0.655
1.31
0.0
-0.655
1.963
-1.309
-0.655
-1.848
0.538
1.311
0.0
0.655
-0.655
0.0
-0.655
0.0
0.0
0.0
0.655
0.0
1.309
0.0
0.0
0.654
0.0
0.0
0.0
0.0
1.96
0.0
-0.653
-2.616
-1.31
1.964
-0.654
0.654
-0.654
0.654
-0.654
0.654
-0.654
1.962
-0.654
0.0
0.0
0.654
0.0
0.0
0.0
1.306
0.0
0.653
0.652
0.0
0.652
0.652
0.0
-0.652
0.652
0.0
-0.391
-0.261
0.652
0.0
-0.652
0.652
-0.652
-0.652
-0.652
0.0
0.0
1.304
-1.304
-0.653
1.794
-1.794
-1.306
0.0
0.653
-0.653
0.0
0.0
0.0
0.653
0.0
0.0
0.0
0.0
0.0
0.0
0.653
0.0
0.0
0.0
0.0
0.0
0.0
0.0
0.653
0.652
-1.305
0.0
0.0
0.0
0.0
0.0
0.0
0.0
-0.653
0.653
0.0
0.0
0.0
0.0
-0.653
0.653
0.0
0.0
1.305
0.652
0.0
0.0
0.0
0.0
0.0
-1.304
-0.653
1.305
-0.652
1.304
-0.652
0.0
-0.652
0.0
0.0
0.652
-0.652
0.0
0.652
0.652
0.0
-0.652
-0.652
0.0
0.652
0.0
0.652
0.0
-1.304
0.0
0.652
0.652
-0.652
0.0
-1.958
1.306
0.652
0.0
1.304
0.0
-1.304
0.652
0.652
0.651
1.302
0.0
0.0
-0.651
0.0
-0.651
0.0
1.302
0.0
0.0
-0.651
0.651
-0.651
0.0
0.0
0.0
0.651
-1.302
1.302
0.0
0.0
-0.651
0.0
0.0
0.0
0.651
0.0
0.0
-1.953
0.0
0.0
0.651
-0.651
0.0
0.651
-0.651
0.651
0.651
0.0
-1.954
-0.652
0.0
0.0
0.0
0.652
1.303
0.0
-0.651
-1.956
0.652
-0.652
0.0
-1.306
0.0
0.653
0.653
0.0
-0.653
0.653
0.0
0.0
-0.653
1.305
0.0
0.0
0.0
-1.305
0.131
1.175
0.0
-1.305
1.305
-1.305
0.653
-0.653
1.957
-0.652
0.652
0.652
0.0
-0.652
-0.652
0.0
0.0
0.0
0.0
1.304
0.0
0.0
-0.652
0.652
-1.304
0.652
-0.652
0.0
-1.305
-1.306
0.653
0.0
0.0
0.653
1.305
0.652
0.0
-0.652
0.652
0.0
0.0
-0.652
0.652
-0.652
0.652
0.0
0.652
0.0
0.0
-0.652
0.0
0.652
-0.652
-0.652
0.0
0.0
0.652
-0.652
0.0
0.0
-0.652
0.522
0.782
-1.304
0.652
0.0
0.0
-1.305
-0.653
-0.64
-1.321
-2.62
1.311
7.184
0.651
0.651
0.0
0.65
-2.603
1.302
0.0
0.651
-1.302
0.0
1.302
-1.302
0.651
-0.651
1.302
0.0
0.0
0.65
0.0
0.0
-1.21
0.56
0.0
0.0
0.65
0.0
-0.65
1.3
-0.65
0.0
-1.301
-1.302
-1.304
0.0
0.0
1.304
0.0
-0.652
-1.304
1.956
0.0
-0.652
1.303
0.0
1.302
-1.302
-0.651
0.0
0.651
0.0
0.0
-0.651
-0.13
-0.521
1.043
1.562
0.65
-0.65
-0.651
1.301
0.0
-1.952
0.651
0.651
0.0
0.0
-2.605
0.652
1.302
0.651
-1.302
-1.303
0.0
-0.652
0.0
0.652
-1.957
0.0
0.0
0.653
-1.306
0.0
0.653
1.305
0.652
2.605
-1.302
-1.303
-0.652
3.257
-1.953
-0.652
0.0
0.652
1.302
-0.651
0.651
-0.651
0.0
0.0
0.0
-0.651
0.0
0.0
-0.652
0.652
-0.652
-0.652
0.0
0.0
0.0
-0.652
0.0
0.0
1.304
-0.652
-0.652
0.0
-1.306
-1.961
-0.654
0.0
1.309
0.0
-0.654
1.961
-0.653
1.306
-2.614
-0.654
-0.655
0.0
0.0
-1.311
0.655
1.31
-0.655
0.0
0.655
2.616
-0.653
-1.308
1.308
-0.654
-0.137
-0.517
-0.654
0.0
-0.655
0.0
0.655
-0.655
1.309
-0.654
0.0
0.0
0.0
-0.655
1.963
-0.654
-0.654
-0.655
0.655
-0.655
-0.655
0.655
-0.655
0.0
-0.655
0.655
0.0
-0.655
0.655
0.0
-0.655
-1.312
1.312
0.0
0.0
0.655
0.0
0.0
-0.655
1.311
0.655
0.654
0.0
0.0
0.654
-0.654
0.0
0.654
0.0
0.0
0.0
-0.654
0.0
0.0
0.654
0.0
0.0
0.0
0.654
-0.654
0.0
0.0
0.0
-0.654
0.654
-0.654
0.0
0.654
0.0
0.0
0.0
0.654
0.0
0.0
0.0
-0.654
0.654
0.653
0.0
-0.653
1.306
-0.653
0.0
0.0
-1.307
1.307
0.653
-0.653
0.653
0.0
-0.653
0.0
0.0
0.653
-0.653
1.306
0.652
-0.652
-1.959
0.653
0.0
0.0
-0.653
1.959
0.0
0.0
0.0
-0.653
0.0
0.653
0.652
-0.652
0.0
0.652
0.0
0.652
-0.652
0.0
-0.652
1.304
0.0
-0.652
0.0
0.652
-0.652
0.0
0.652
-0.652
0.652
0.0
0.0
0.0
0.0
0.0
0.0
0.0
0.0
0.0
0.652
0.0
0.651
-0.651
-0.652
0.0
0.0
1.303
-0.651
0.651
0.0
0.0
0.0
0.0
0.0
0.651
0.0
1.301
0.0
0.65
-1.3
0.65
1.3
-1.3
0.0
0.0
0.0
1.3
0.0
0.0
0.0
0.0
1.298
0.649
0.0
0.648
0.0
0.648
0.0
-0.648
0.0
0.0
-0.648
-0.649
0.0
0.649
-0.649
-0.649
-1.949
0.0
1.3
0.0
-0.13
-0.52
0.0
0.65
0.649
-0.649
-0.65
0.006
0.643
1.947
-0.649
-0.649
-0.649
1.298
-1.948
0.0
-0.65
0.65
0.0
-0.65
0.0
-0.65
0.0
-0.651
0.0
-0.651
0.651
0.651
-1.302
0.0
0.0
0.0
0.0
-0.651
0.651
3.252
-1.95
1.3
-0.65
-1.952
1.302
0.0
0.0
0.0
-1.302
-0.651
0.651
0.651
-1.302
-2.609
1.305
0.652
7.798
3.235
0.0
-0.646
0.646
1.292
-1.292
0.0
0.0
-2.587
1.294
1.293
0.0
1.292
-1.292
0.0
1.292
-1.938
0.646
0.0
0.0
0.0
0.0
0.0
0.646
0.0
0.0
1.291
0.0
-0.645
1.29
0.0
-1.29
-0.646
0.646
0.0
0.645
-1.937
1.292
0.0
0.645
1.29
0.644
-0.644
-0.638
1.282
-0.644
0.0
0.0
-0.645
0.645
0.644
-0.644
-1.935
0.645
1.29
0.0
-1.29
1.29
-1.29
-0.645
1.935
1.288
-0.644
0.0
-0.644
0.0
-0.645
0.0
-0.645
0.645
-0.645
0.645
0.645
0.0
0.0
-0.645
0.645
0.0
0.0
0.0
-0.645
0.645
0.0
-0.645
0.645
-0.645
0.645
0.0
0.0
0.0
0.0
0.0
0.0
0.644
-0.644
0.0
-0.645
0.645
0.0
-0.645
0.645
0.0
0.0
0.0
0.0
0.644
0.644
0.0
-0.644
0.644
-1.933
0.645
0.644
0.006
-0.006
0.0
-0.644
-0.645
0.645
0.0
-1.29
0.0
0.0
0.258
-0.258
0.645
0.0
0.0
0.0
0.0
0.645
0.0
0.0
-0.645
0.645
0.0
-0.645
0.129
-0.774
-0.645
0.0
0.0
0.0
0.0
0.645
0.0
0.0
0.0
1.29
0.0
-0.645
0.0
0.0
0.0
0.645
0.0
-0.645
0.645
0.0
0.0
-0.645
-0.645
-0.645
0.0
0.0
0.0
0.645
0.0
0.129
0.516
0.0
0.0
0.0
0.0
0.0
0.0
0.645
0.0
-0.645
0.0
0.0
0.0
0.0
0.0
-0.645
0.645
0.0
0.0
0.0
0.645
0.0
0.0
0.0
0.0
-1.29
0.0
0.645
0.645
-0.645
0.0
0.0
0.0
0.645
0.0
0.0
0.0
0.0
0.0
0.644
-0.644
0.0
0.0
0.644
-0.644
0.644
0.0
-0.644
-0.645
0.0
0.645
0.0
-0.645
0.645
0.0
0.0
-0.645
0.0
-0.645
0.0
0.0
-0.645
-1.292
0.258
0.388
1.291
0.0
1.29
-0.645
0.0
-0.645
0.645
-0.645
0.0
0.0
0.0
0.0
0.0
0.0
0.0
-0.645
0.645
-0.645
0.645
0.0
0.0
0.0
-0.645
0.0
0.645
0.645
0.645
0.0
0.0
0.0
0.0
-0.645
-0.645
0.0
-0.645
0.0
-0.646
-0.646
-1.94
-1.295
0.648
0.647
-0.647
-1.296
-1.946
-1.299
1.948
-1.948
1.299
0.0
-1.949
0.65
0.65
-1.3
0.65
-1.3
-0.651
1.951
-0.65
-0.65
-1.302
-0.651
0.0
0.0
0.0
-1.304
0.652
0.652
0.0
-0.652
0.652
0.0
-0.652
0.0
1.303
1.302
-0.651
-1.302
0.651
-1.955
0.652
0.652
0.0
-0.652
1.303
0.0
0.0
0.0
-1.955
-0.652
1.304
-0.652
0.0
-0.652
-1.959
0.0
0.653
-0.653
0.653
-1.176
1.176
0.653
0.0
0.653
1.304
0.0
-0.652
-1.305
0.0
1.305
0.652
-0.652
-0.652
-0.653
0.653
0.0
-1.306
-0.653
0.0
0.653
0.0
0.0
0.0
-1.307
0.654
0.0
0.0
0.0
0.0
0.0
0.0
-0.654
0.654
0.653
0.0
0.0
0.653
0.0
0.0
0.653
-1.306
0.0
-0.653
0.0
0.653
0.0
-1.307
0.654
0.0
-0.654
0.0
-1.309
1.309
-0.654
-1.309
8.485
-1.302
0.651
1.301
-0.65
0.65
0.0
0.65
-0.65
-0.65
0.0
1.3
0.0
0.65
-1.3
-0.65
0.0
-0.651
0.0
0.0
0.0
0.651
-0.651
0.0
0.0
0.651
0.0
1.95
-0.65
-0.65
-0.65
-1.302
1.302
0.0
0.0
-0.651
0.651
-0.651
0.0
0.651
-0.046
-0.605
0.651
0.0
-0.651
-0.651
0.0
0.651
0.0
-1.172
-0.13
0.651
0.0
0.0
0.0
0.0
0.0
-0.651
0.0
0.0
0.0
0.651
0.0
0.0
0.651
-0.651
0.651
0.651
-0.651
0.651
-0.651
0.651
0.0
-1.953
0.0
0.0
0.0
0.625
-0.625
0.0
0.651
-0.651
-0.652
0.0
0.0
-0.652
0.652
0.0
-0.522
0.522
-0.652
0.652
0.652
-0.652
0.0
0.0
-0.652
0.0
-0.652
0.0
1.304
-0.652
0.0
0.652
-0.652
0.0
0.652
0.0
0.0
-0.652
-0.652
0.0
0.652
0.0
-0.652
-0.522
0.522
0.0
-0.653
1.957
0.652
-1.304
1.304
-0.652
0.0
-1.304
0.0
0.0
0.652
0.0
-0.652
0.0
0.652
-1.305
0.0
0.0
-0.653
-0.653
0.0
-0.654
1.307
-0.653
0.0
-1.308
0.654
0.0
0.0
0.0
0.0
0.0
1.96
0.0
0.0
-1.306
0.0
0.653
0.131
1.828
0.652
0.0
0.652
0.0
0.0
0.0
-0.652
0.652
-0.652
0.0
0.0
0.0
0.0
0.0
0.0
0.0
0.0
0.13
-0.782
-1.305
0.653
-0.653
0.0
0.0
0.0
-0.653
-0.653
0.131
0.523
0.653
0.0
-0.653
0.653
0.0
0.0
-0.653
0.653
-0.653
0.653
-0.653
0.653
-0.653
0.653
0.0
0.0
-0.653
0.0
0.0
-0.653
0.653
0.0
0.0
0.0
0.0
1.306
-1.306
0.131
0.522
0.0
0.653
0.0
-0.653
0.653
0.652
0.0
-1.305
0.0
0.0
0.0
0.0
0.0
0.0
-0.653
0.653
0.653
0.0
-0.653
0.653
0.0
0.652
0.0
-0.652
0.652
-0.652
0.652
0.0
0.0
-0.652
0.0
0.652
0.0
0.0
0.652
-0.652
0.13
1.173
0.0
-0.652
0.652
0.0
0.0
0.0
0.0
-0.652
0.0
0.652
0.651
0.0
0.0
-0.651
0.0
0.0
0.651
0.0
0.0
-0.651
0.0
0.651
0.0
-0.651
0.651
0.0
0.0
0.0
-0.651
-1.956
0.0
0.0
0.652
-0.652
1.956
-0.652
0.0
1.303
0.0
-1.303
0.652
-0.652
-1.304
0.652
0.652
1.303
0.651
1.301
0.65
0.65
-1.3
0.65
0.0
-1.3
0.65
0.0
0.0
0.0
0.65
-1.951
-0.651
1.302
-1.302
0.0
0.0
0.0
0.0
0.651
0.0
0.0
0.0
0.0
0.0
0.0
0.651
0.0
-0.651
-0.651
-0.651
0.0
-1.956
0.652
0.0
0.652
-0.652
-0.652
1.304
-1.304
0.652
0.652
0.0
0.652
-1.304
0.652
0.652
0.651
-0.651
-0.652
0.652
-0.652
0.0
0.0
0.0
-0.652
0.0
0.0
0.0
0.652
0.0
0.0
1.303
-1.303
1.303
-0.651
0.651
-0.521
1.172
0.0
-0.651
0.0
0.651
0.0
0.0
1.301
-0.65
0.65
-0.65
0.0
-0.651
0.651
0.0
-1.302
0.0
-0.651
-0.652
0.652
-1.304
-1.958
4.564
-0.651
-0.651
0.0
0.651
-1.173
-1.435
0.0
0.0
-0.653
-0.653
-1.307
0.654
0.0
1.306
0.0
0.0
0.0
0.0
0.0
0.0
-0.653
0.0
1.958
1.304
-0.652
0.652
0.0
0.0
0.651
-0.651
-2.609
0.653
-0.653
0.007
-0.007
1.305
0.0
-0.652
0.0
-0.653
0.653
-0.653
0.0
0.653
0.0
-0.653
-0.392
1.045
0.652
0.0
1.955
-0.651
0.651
1.302
0.65
0.65
0.65
-0.65
0.65
0.0
0.0
0.0
-0.65
-0.65
0.0
-0.65
-1.302
-1.949
1.297
-0.652
-0.652
0.0
-0.652
0.652
0.0
0.0
0.0
-0.652
0.0
0.0
-0.653
0.653
0.0
0.0
-0.653
1.305
0.652
-0.652
0.652
0.0
-0.652
-1.305
0.0
0.0
0.653
-1.959
-0.654
0.654
-0.654
0.0
-0.654
0.654
0.654
-1.308
0.654
0.0
0.0
0.0
0.654
1.306
-1.306
0.0
0.0
0.653
0.0
-0.653
0.653
-0.653
1.306
-0.653
0.627
-0.627
0.0
0.0
0.653
0.0
0.653
-0.646
1.299
0.652
0.0
0.652
0.651
-3.26
0.0
0.653
0.0
0.783
-0.13
0.652
-0.652
0.0
0.652
-0.391
1.043
0.0
-1.304
0.652
0.0
0.0
0.0
0.652
-0.652
-0.652
-1.305
0.0
1.305
-1.305
-1.306
0.653
0.0
0.0
0.0
0.653
-0.653
0.0
0.0
-0.653
1.306
0.0
0.0
1.305
-0.391
1.043
1.303
-0.651
0.651
0.0
-0.651
0.0
0.651
0.0
-0.651
0.0
0.0
-0.391
0.391
-0.652
0.0
-0.652
0.0
-0.652
-0.653
0.653
0.652
1.955
1.302
0.0
-1.953
0.0
1.302
-0.651
1.952
-0.65
0.65
0.0
0.0
-0.65
0.0
0.0
0.0
0.0
0.0
-0.651
0.0
0.0
0.651
0.0
-0.644
0.644
-0.651
0.0
0.651
-0.651
0.325
-0.325
0.651
-1.302
0.0
0.651
-0.651
0.0
1.302
-0.651
-0.651
-0.651
0.0
-0.652
0.652
0.651
-0.651
0.0
0.0
0.651
0.0
-1.186
-0.117
0.0
-0.652
0.0
0.652
1.303
0.0
0.0
0.0
1.302
0.0
0.65
0.0
-1.041
-0.26
1.301
0.65
-1.3
0.0
-0.651
-0.781
-1.825
-0.652
1.304
0.0
-1.304
-1.306
0.0
0.653
-0.653
0.653
-0.653
0.653
-0.653
0.0
-1.961
0.654
1.307
0.0
1.306
0.0
-1.306
0.0
0.653
0.0
0.0
-0.653
0.0
0.653
-1.306
0.0
0.653
0.0
-0.653
0.0
0.653
0.653
1.305
-0.652
0.0
0.0
0.652
-0.652
-0.653
-1.306
0.0
-1.308
0.654
-1.309
0.654
0.654
1.307
-1.307
0.654
0.653
0.653
-0.653
0.0
0.653
0.0
-1.306
0.0
-0.392
1.046
0.0
-1.307
0.0
1.307
1.306
-0.653
1.957
0.0
-1.957
0.0
0.0
0.0
0.0
0.653
-0.653
0.653
0.0
-0.653
0.0
-0.653
0.653
0.0
-0.653
0.653
0.0
0.0
-0.653
0.653
0.0
0.0
0.0
0.0
0.0
2.609
-0.652
0.652
-0.652
0.652
0.651
0.651
-1.302
0.0
0.0
1.302
-1.954
-1.957
-0.653
0.653
-0.653
1.306
0.0
-0.653
-2.614
0.0
0.0
1.308
0.0
-0.654
0.654
1.306
-1.306
0.653
0.653
-1.306
-0.654
-0.654
0.654
-1.309
1.962
-0.654
-0.654
0.0
0.0
-1.309
0.0
0.0
0.0
-1.311
0.655
1.31
0.0
0.0
0.0
1.309
0.654
-0.654
0.0
0.0
-1.963
-1.966
1.311
0.655
-1.311
0.655
-1.311
0.0
-0.656
0.0
0.0
-1.313
0.657
-1.314
1.314
-0.657
0.0
0.0
1.313
-1.313
0.657
-1.314
0.657
0.0
1.313
0.656
-0.656
1.312
-1.312
0.656
-0.656
1.312
-1.312
-1.313
0.0
1.969
1.311
-0.655
1.965
-1.31
-1.967
0.0
-0.656
0.0
0.0
-0.657
0.0
0.657
-0.657
0.0
0.0
0.657
0.656
-1.313
0.657
-1.314
0.0
0.657
-1.315
0.0
-0.658
0.658
-0.658
0.0
0.0
0.658
1.315
-1.315
-0.658
0.0
-0.658
0.0
1.316
-0.658
0.658
-1.316
0.658
0.0
0.658
-0.658
-2.635
0.0
1.318
0.0
0.659
0.0
0.0
0.0
0.658
0.658
-0.658
0.658
1.315
0.0
0.0
0.0
0.0
0.657
0.0
0.0
0.0
0.0
-0.657
0.657
0.0
-0.657
0.0
-0.657
0.0
0.0
0.657
0.657
-0.657
-0.657
0.657
0.0
0.0
-0.657
0.657
0.657
0.0
1.313
0.0
-0.656
-0.656
0.0
-0.657
0.657
0.0
0.0
0.0
0.0
0.0
0.0
0.0
0.656
-0.656
0.0
0.0
0.656
0.0
0.0
0.0
-1.313
0.65
0.007
-0.657
0.657
0.0
-0.657
0.0
0.657
-0.657
-1.315
-1.316
-0.659
0.659
1.316
-2.634
0.659
0.0
0.659
-1.977
-1.98
0.0
1.98
0.659
0.0
-0.659
0.0
1.318
0.0
-2.638
0.0
0.0
-2.643
0.0
0.661
1.982
-0.66
0.0
0.0
0.66
1.979
0.659
0.0
-0.659
0.0
-0.659
0.0
0.659
0.0
-1.979
0.66
0.0
0.0
1.319
0.0
-1.319
0.0
-0.66
0.0
1.32
-0.66
0.66
0.0
-1.32
0.66
0.66
1.318
1.317
-0.658
0.0
1.316
0.0
-1.975
0.0
-2.638
0.66
1.319
-0.659
-1.32
1.32
0.0
0.0
0.0
0.0
-1.32
0.0
-1.321
1.321
0.0
1.32
0.0
0.659
0.659
0.0
0.0
0.659
-0.659
0.659
0.0
-0.659
-1.318
1.318
0.0
-0.659
0.0
-0.659
0.659
0.0
0.0
-0.659
1.318
0.0
0.0
-0.659
0.659
0.0
0.659
0.0
-0.659
-0.659
0.0
-0.659
0.0
0.0
-0.66
0.66
0.0
0.659
-0.659
0.0
0.0
0.659
1.318
0.0
0.0
-0.659
-1.318
1.318
-0.659
0.659
0.0
0.0
0.0
0.0
0.659
0.658
0.0
0.0
0.0
0.658
0.0
0.0
0.0
0.658
0.0
-0.658
0.658
0.0
0.0
0.0
0.0
1.971
-0.656
0.656
0.656
0.0
-0.656
0.656
-0.656
0.0
0.0
0.0
1.312
1.311
0.655
-1.31
1.31
0.654
-0.654
-1.31
0.655
0.0
0.655
0.0
-0.655
0.655
0.654
-0.654
0.0
0.0
0.0
-0.655
0.655
0.0
0.0
0.0
-0.655
0.655
0.0
0.0
0.0
0.0
0.0
-1.31
0.0
-0.655
0.0
0.0
-1.312
0.0
1.312
4.581
0.0
-0.653
-0.654
-0.654
-1.964
1.31
-1.31
1.31
-0.655
0.655
0.0
1.309
1.307
1.306
-3.267
0.131
-0.131
-0.654
0.654
-0.654
0.0
0.0
0.654
-1.309
0.655
0.0
-0.655
0.655
0.654
0.0
0.0
0.0
-1.309
1.309
1.308
-1.308
0.0
-0.654
-1.965
1.311
0.655
-0.655
0.0
0.0
0.0
0.655
0.0
0.0
0.0
0.654
0.654
0.0
0.0
0.0
-1.963
0.0
1.309
-1.309
0.655
0.0
-0.655
0.655
0.654
0.0
0.0
0.0
-0.654
0.0
0.654
-0.654
0.654
-0.654
0.0
-1.31
0.655
0.0
0.0
0.0
0.0
0.655
-0.655
1.309
0.0
-0.654
0.0
0.0
0.0
-1.965
0.0
-0.656
-0.656
-1.313
0.657
-0.657
-1.315
1.315
0.0
0.0
-0.657
0.0
0.0
-1.315
-1.317
0.659
0.0
0.658
0.658
1.972
-0.657
0.657
-1.314
0.0
0.0
0.0
-0.658
1.315
-1.315
0.658
-1.315
-1.317
1.975
-0.658
1.315
0.0
0.0
-0.658
0.658
0.0
0.0
-1.315
1.315
-0.658
0.658
0.0
-1.315
0.658
-0.658
0.0
0.0
-0.658
0.0
0.658
-0.658
0.0
-0.659
-1.978
-0.66
0.0
-1.321
1.321
0.66
-1.32
0.66
0.0
0.66
0.0
0.0
-0.66
-1.321
0.0
-0.661
0.661
0.0
-0.661
1.322
0.66
0.0
0.0
0.0
0.66
-0.66
-0.66
0.0
0.0
1.32
-1.32
1.32
-0.66
-0.66
0.0
0.0
0.0
0.66
0.0
0.0
0.0
0.66
-0.66
-0.66
0.0
0.0
0.66
0.0
0.0
-0.66
-0.661
0.661
1.32
-0.66
-1.321
0.661
0.0
-0.661
0.0
0.661
0.0
0.66
0.0
-0.66
1.32
0.0
0.66
-0.66
0.0
0.0
0.0
-0.66
0.66
-0.66
0.66
-1.32
0.264
0.396
0.0
0.0
0.0
0.0
0.0
-0.66
-0.661
0.661
0.0
0.66
0.66
0.0
-0.66
1.32
0.659
0.659
-1.318
0.659
0.0
0.0
0.0
0.0
0.0
0.0
0.659
-0.659
-0.659
-0.31
0.0
0.31
0.659
0.0
-0.659
0.0
0.0
0.659
0.0
0.0
-0.659
0.0
0.0
-0.66
0.66
-0.66
0.66
0.0
0.0
0.0
0.659
-0.659
0.659
0.0
0.0
1.318
-0.659
0.0
0.0
-1.318
0.0
0.659
1.318
0.658
0.0
-1.317
-0.659
0.0
0.0
-1.979
1.32
0.0
-1.32
0.66
0.0
0.66
0.0
-0.66
0.0
0.0
0.0
0.0
-0.66
0.66
0.66
-0.66
-0.66
0.66
0.0
0.66
0.0
-0.396
0.396
0.0
0.0
-0.66
0.0
0.66
0.0
-0.66
0.66
0.659
0.0
0.0
-0.527
-0.132
0.659
0.0
-0.659
0.659
-0.659
0.659
-1.319
0.0
-0.66
0.66
0.0
0.0
0.0
1.319
-0.659
0.0
0.0
-0.66
0.66
0.659
0.659
-0.659
0.0
0.659
-0.659
0.659
1.317
1.315
0.0
0.657
-0.657
0.0
-0.658
0.0
1.315
0.0
0.0
0.0
-0.657
0.657
0.0
0.0
-0.657
0.657
0.0
-0.657
0.0
0.0
0.0
-0.658
0.658
-0.658
0.0
0.0
0.0
-0.658
0.0
-1.317
0.659
-0.659
-0.659
0.0
-3.3
-4.635
0.0
2.65
0.0
1.323
1.982
1.32
-0.396
0.396
0.0
-0.66
-0.66
0.0
0.66
-1.32
0.66
-4.63
3.969
-0.661
0.0
0.0
0.0
0.0
0.661
0.66
0.66
-0.66
0.0
-2.643
0.661
-0.661
-0.662
0.0
0.0
0.662
0.0
0.661
-0.661
-0.662
-0.662
0.0
0.0
0.662
-0.662
0.0
0.0
0.0
-1.325
0.0
-1.327
0.663
0.0
1.326
-0.663
0.0
0.0
0.0
0.0
0.0
1.325
0.0
-0.662
1.986
-2.649
0.663
-0.663
0.0
0.0
1.325
-1.988
0.0
0.0
-0.663
1.327
-1.327
0.0
0.0
0.0
0.663
0.0
0.663
0.663
-0.663
0.0
-0.663
0.663
-0.663
0.663
-1.327
1.327
-0.398
-0.265
0.663
0.0
0.663
0.0
-1.326
0.0
0.663
-0.663
0.0
0.663
0.0
0.0
-0.663
0.663
0.0
0.0
0.663
-0.663
0.0
0.0
0.0
0.663
0.0
-1.326
2.65
0.662
-0.662
0.662
0.661
3.961
-1.319
5.267
-3.289
-1.978
-2.642
3.302
1.977
-2.504
-0.132
-0.66
0.0
0.0
-0.66
-0.661
0.0
1.321
0.0
-0.66
-1.322
0.0
0.661
0.661
1.32
-2.642
0.0
0.0
-0.661
0.0
0.0
0.0
0.0
3.303
-0.66
-1.321
1.321
0.0
0.0
0.0
0.0
-0.66
0.66
0.0
0.0
-0.66
-0.661
0.0
0.0
0.0
0.0
0.661
0.66
0.0
-0.66
0.66
-0.66
0.66
-0.66
0.66
0.0
0.66
-1.32
0.0
0.66
0.0
0.66
0.0
0.0
-0.66
0.66
0.0
-0.66
0.66
-0.66
0.66
0.0
0.0
0.0
-1.32
-0.661
0.0
1.981
0.0
0.0
-0.66
0.0
0.0
0.0
0.0
0.0
0.264
0.396
1.319
0.0
0.0
0.0
0.659
-0.659
0.659
-1.978
0.0
0.0
-0.66
0.66
0.0
0.0
0.0
-0.66
0.66
0.0
0.0
-0.66
-0.66
0.66
0.66
-1.32
0.66
0.0
1.979
-0.659
0.659
1.318
0.658
0.0
0.0
1.315
0.0
0.657
-0.657
-1.315
-1.317
1.317
0.0
0.0
0.0
0.0
0.0
-0.658
0.0
0.0
-0.659
0.659
0.0
0.658
0.0
0.658
0.0
-0.658
-0.658
0.658
0.0
0.0
0.0
-1.976
0.0
0.0
0.0
0.0
0.659
-0.659
0.0
0.659
0.0
0.0
-0.659
0.0
0.0
-1.979
0.66
-0.66
-0.66
0.0
0.0
0.0
0.0
0.66
0.0
-0.66
0.264
0.396
0.0
0.0
0.0
0.0
0.0
0.0
0.66
-0.66
0.66
0.0
-1.32
0.0
0.0
0.0
0.0
-0.661
1.321
-0.66
0.0
0.66
-0.66
0.66
0.0
0.0
0.0
-1.321
0.0
0.0
0.661
-0.661
-0.661
0.0
0.0
-1.323
0.0
0.662
0.0
-0.662
0.662
0.0
-0.662
0.0
0.662
0.0
-0.662
0.0
0.662
0.0
1.322
0.0
0.0
-0.661
0.0
0.0
0.0
0.0
0.0
0.0
0.0
0.661
0.0
0.0
1.321
0.0
-0.66
0.0
0.66
0.0
-0.66
0.0
0.66
-0.66
0.66
0.0
0.66
-0.66
0.66
0.0
1.517
-2.071
-0.106
0.66
0.0
0.0
0.0
3.953
-2.634
-1.319
-1.32
-1.983
-1.324
3.307
0.66
1.32
0.0
1.318
-1.318
-1.32
-0.66
0.66
0.66
1.319
0.0
0.0
0.659
-1.978
0.0
-1.32
0.66
1.32
0.659
0.0
-1.979
1.32
-0.66
0.0
-0.66
-0.66
0.66
0.66
-0.66
0.0
0.0
0.66
-0.66
0.0
0.0
-0.66
0.66
0.0
0.0
0.0
0.0
0.0
-0.66
0.0
-1.322
-0.661
-0.662
0.662
0.0
0.661
0.0
-0.661
1.322
0.0
-0.661
0.661
-0.661
0.661
-0.654
0.0
-0.007
0.0
0.0
-0.661
0.0
-2.649
0.0
0.0
-0.663
0.0
0.0
0.663
0.0
-0.663
0.663
0.133
-0.133
0.663
0.0
-0.663
0.0
-0.663
0.663
0.0
0.0
0.663
-0.656
0.656
0.0
0.662
0.0
0.0
-0.662
0.0
0.662
0.0
0.0
-0.662
0.0
0.0
0.0
0.0
0.0
-1.326
0.0
0.0
0.0
0.663
0.663
-0.663
0.0
-0.663
0.0
-0.663
0.0
0.663
0.0
0.663
0.0
0.0
-0.663
0.663
-0.663
0.663
-0.663
0.663
0.0
0.663
-0.663
0.0
0.0
0.0
-0.663
0.0
0.0
0.663
-0.663
0.663
0.663
0.0
0.0
0.0
-0.663
0.0
-0.663
0.663
0.0
0.663
-0.663
0.0
-0.663
0.663
-0.663
1.326
-0.663
-0.663
0.663
-0.663
0.0
1.326
-1.326
0.663
-0.663
0.663
-0.663
-0.663
0.663
0.663
-0.663
0.0
-0.663
0.663
0.0
0.663
-0.663
0.265
0.398
1.325
1.324
0.0
0.661
1.982
-1.321
0.0
-0.661
0.0
0.0
0.0
-1.323
0.662
0.661
0.0
0.661
0.0
0.0
-0.661
-0.331
-0.331
-0.662
0.0
0.662
1.322
-1.322
0.0
0.661
0.0
-0.661
-0.662
0.0
0.0
-0.662
0.662
0.0
0.0
-0.662
0.662
-0.662
0.662
-1.325
1.325
-0.662
0.662
-1.325
0.0
0.662
0.662
-0.662
0.662
0.0
0.0
-0.397
1.059
0.0
1.322
0.661
-0.661
0.0
0.661
-1.322
0.0
0.0
-0.661
0.661
-0.661
0.0
0.0
0.0
0.0
-0.662
0.662
0.0
-0.662
0.662
0.0
0.0
0.0
0.0
0.661
0.0
0.0
-0.661
0.0
0.0
0.661
0.0
1.322
-0.661
0.0
-0.661
0.0
-0.661
0.661
-1.323
0.0
0.662
-0.662
0.0
0.0
0.662
0.0
-0.662
0.0
0.0
0.662
-0.662
0.662
-0.662
0.0
0.0
0.0
0.0
0.0
0.0
0.0
-0.662
-0.662
-0.663
0.663
-0.663
0.663
-0.663
0.0
0.0
-0.663
-0.663
0.0
0.0
1.327
0.0
0.0
0.0
-0.656
0.656
0.0
0.0
0.663
-0.663
0.0
0.0
-0.663
0.0
-0.663
0.0
0.663
-1.992
1.328
0.0
-0.664
0.664
-0.664
0.664
-0.664
0.664
0.0
0.0
0.663
-0.663
-0.664
0.0
-0.664
0.0
0.0
0.0
-0.665
0.0
0.0
0.0
-0.665
0.0
0.0
0.0
0.665
0.0
0.665
0.0
-0.665
0.0
0.665
0.0
-0.665
1.329
-0.664
0.0
-0.665
-0.658
-0.007
0.0
0.665
0.0
-0.665
0.665
0.0
1.329
-0.664
0.0
-0.665
1.329
-1.329
0.0
0.0
2.656
0.0
1.326
0.662
-1.988
0.0
-2.656
-0.665
0.665
0.665
0.0
0.664
-0.664
-1.329
0.0
0.0
1.329
-0.665
0.0
1.329
-1.329
0.0
0.0
-0.665
0.0
0.665
-0.665
1.329
-1.329
0.0
1.329
-0.665
-0.665
0.0
0.665
-0.665
0.0
0.665
-0.665
-0.665
0.665
-0.665
-0.399
1.065
-0.665
0.0
0.266
-0.932
0.0
0.0
0.0
0.0
0.0
0.666
0.0
0.0
-0.666
0.0
0.666
0.0
0.0
0.665
0.0
0.665
0.0
-1.996
0.0
-0.666
-0.666
1.998
0.665
0.0
0.0
0.0
-0.665
-0.666
0.0
-1.332
1.332
-1.332
0.666
0.0
0.0
-2.0
0.0
-1.335
0.0
-0.668
-2.006
0.0
0.0
-1.339
0.0
0.67
0.0
0.0
0.0
0.67
-0.67
0.0
0.0
0.0
-0.67
0.0
1.339
-1.339
0.0
-0.67
0.0
0.0
0.67
-0.67
0.67
0.0
-0.67
0.0
-2.685
1.343
0.671
-0.671
0.671
0.0
0.671
0.0
0.0
0.0
0.0
-0.671
-0.671
0.0
0.0
0.671
0.0
0.0
-1.342
0.0
0.0
0.0
0.671
0.0
1.342
0.0
0.0
0.67
0.0
-0.67
0.0
-0.671
0.671
0.0
0.0
-0.671
1.341
-0.335
-0.335
0.67
-0.67
0.67
-0.67
0.0
-2.013
0.0
0.671
-0.671
1.342
0.0
2.011
-0.67
0.0
0.67
-0.67
-0.67
1.34
-0.67
0.0
0.0
0.0
-0.402
-0.268
0.67
-0.67
0.67
0.67
0.67
0.0
0.0
-0.67
0.67
-0.67
0.0
0.0
0.67
0.669
-0.669
0.0
0.669
0.0
-0.669
0.669
0.0
-0.669
0.0
0.669
-0.669
0.0
0.0
0.0
0.0
0.0
0.0
0.0
0.0
0.268
-0.268
0.0
0.669
-0.669
0.0
0.268
-0.268
0.0
0.669
-0.669
0.669
0.0
0.669
0.668
0.0
0.0
0.0
0.0
0.0
0.0
-0.668
0.0
0.668
0.0
-0.668
0.0
-1.338
0.669
0.0
0.0
0.669
0.0
0.668
0.0
0.668
-0.668
0.668
0.0
-0.668
0.668
0.668
0.0
0.0
0.0
0.667
-2.672
0.668
-0.668
0.668
0.0
0.0
0.668
-0.668
0.668
0.0
-0.668
0.0
0.668
-0.668
0.668
0.0
0.0
0.0
-0.668
1.336
0.0
0.0
0.667
0.0
0.0
0.667
0.0
1.333
-0.666
1.332
-1.332
1.332
0.666
0.0
0.665
0.0
-1.331
0.666
-0.666
0.0
-0.666
0.0
0.0
0.266
-0.266
0.0
0.0
0.0
0.666
-0.666
0.0
0.666
0.0
-1.332
0.666
-0.666
0.0
0.0
0.666
0.0
0.0
-0.666
0.666
0.133
1.198
0.0
-0.666
0.0
0.666
-0.666
0.0
0.0
-0.666
0.0
0.0
1.332
-0.666
0.0
-1.332
-0.667
-1.334
0.0
1.334
-0.667
0.133
0.534
0.667
0.0
0.0
0.666
0.0
-0.666
1.332
0.666
-1.332
1.332
0.0
0.665
0.0
0.0
0.0
0.0
-0.665
0.0
0.665
-0.665
0.665
0.0
0.0
0.665
0.0
-0.665
0.665
0.0
0.0
0.0
0.665
0.0
0.0
-0.399
-0.266
0.665
-1.329
0.0
1.329
0.664
-0.664
0.0
0.664
0.0
0.664
-1.328
0.0
-0.665
2.656
-1.992
1.992
1.326
0.0
-1.989
1.327
0.0
0.0
0.663
-0.663
-0.663
0.663
-1.99
-0.797
-0.931
-0.266
-0.665
0.0
0.0
0.665
0.0
-0.665
0.0
-0.666
-1.332
0.666
0.0
1.332
0.0
-0.666
0.0
0.666
-0.659
-0.007
0.0
-0.666
0.0
1.997
0.0
0.0
-0.665
0.665
1.329
1.328
0.663
0.0
0.0
0.663
-1.99
0.664
-0.664
0.0
-1.329
1.329
-2.659
-1.332
0.666
1.331
0.0
-0.665
-0.666
1.331
0.665
0.0
-0.665
0.0
1.329
-0.665
-0.665
0.0
0.0
0.665
1.329
-0.664
0.0
0.0
-0.665
-0.665
0.0
0.0
0.665
-0.665
1.329
-1.995
3.323
0.663
0.663
0.0
-0.663
0.0
-0.663
-0.664
0.664
0.0
0.0
-0.664
0.0
1.327
0.0
-0.663
-0.664
0.0
0.664
-0.664
-0.664
0.664
0.0
0.664
-0.664
0.664
-1.328
1.328
-0.664
0.664
0.0
0.663
-1.327
0.664
0.663
0.0
0.0
-0.663
0.663
-1.327
0.0
0.664
0.663
-0.663
0.0
-0.664
0.664
-0.664
0.0
0.664
0.663
-1.327
0.664
0.0
1.989
-0.663
0.663
-1.989
0.0
-0.664
0.664
-0.664
1.327
0.0
1.326
1.325
0.0
-0.662
0.662
-0.662
0.0
-0.662
-0.663
-1.99
1.327
-0.663
-1.993
1.993
0.0
-1.328
0.664
0.0
-0.664
-0.665
-0.665
0.0
0.0
0.665
0.0
0.665
0.664
0.664
-0.664
0.0
0.0
0.0
-0.664
-0.665
0.0
-0.665
0.0
0.0
-0.665
0.0
0.665
0.0
0.665
0.0
0.665
0.0
0.664
-0.664
-0.665
0.0
0.0
-0.665
0.0
0.0
1.994
-0.664
0.664
-0.664
-0.665
0.0
0.0
1.329
0.0
0.0
1.327
0.0
-1.327
0.0
0.0
0.664
-0.664
0.0
0.0
0.0
-0.664
0.0
0.664
-0.664
0.0
-0.665
0.665
0.0
-0.665
0.0
0.0
0.0
1.329
-0.664
0.0
-0.665
0.665
0.0
0.0
0.0
-0.665
0.0
0.532
-0.532
0.665
-0.665
0.0
0.0
0.0
-0.665
1.329
-0.665
1.329
-1.329
-0.665
-0.665
0.0
0.0
0.0
0.0
-0.666
0.666
0.0
0.0
0.665
-0.665
1.33
-0.665
0.665
-0.665
0.0
0.0
0.0
-0.665
-0.666
0.666
0.0
0.665
-1.331
0.0
-1.332
-0.667
0.0
0.0
0.667
0.0
-0.667
0.0
0.0
0.0
-1.334
-0.668
-0.668
0.0
1.336
-2.673
0.0
3.341
-0.667
-0.668
1.335
-2.003
0.668
1.335
-0.667
0.0
1.334
-0.667
-0.667
-0.668
-1.337
0.0
-0.669
-0.669
2.006
0.0
0.0
-0.668
0.0
0.668
0.668
0.0
-0.668
0.668
0.681
-0.013
-0.668
-0.668
0.0
1.336
-0.401
1.735
-0.667
-0.667
0.0
0.0
0.0
0.0
0.0
0.0
-0.401
-0.267
0.0
-1.337
0.0
0.0
-1.338
0.0
-1.339
1.339
1.338
0.0
0.668
1.336
-0.668
0.0
0.668
-0.668
-1.337
2.672
-0.667
-0.668
0.0
-0.668
0.668
0.0
0.0
0.0
2.002
-1.334
0.0
-0.668
1.335
-0.667
0.0
0.0
1.334
-0.667
-0.667
0.667
-0.667
-2.004
0.668
-0.668
0.0
0.0
4.672
-5.341
-2.679
0.67
-0.67
0.67
1.339
2.675
0.0
1.335
-2.003
-0.668
-2.008
0.0
0.67
1.338
0.668
-1.337
0.669
0.0
-0.669
-1.339
-0.67
0.67
-1.34
0.0
0.0
0.0
1.34
1.339
0.0
0.669
-1.338
-2.68
0.0
4.018
-1.338
1.338
0.0
-1.338
0.0
-0.67
0.0
0.67
1.338
-2.008
0.0
0.0
-0.67
0.67
0.0
0.0
0.0
0.0
0.0
0.67
0.0
0.669
-2.009
-0.67
0.0
0.67
-0.67
-2.013
0.0
0.0
0.671
-2.015
0.672
0.672
0.671
2.682
2.008
0.0
-0.669
-2.009
0.0
-1.341
0.0
0.0
0.0
0.0
0.671
0.0
0.0
0.0
0.0
0.67
2.009
0.0
0.669
0.0
0.0
-0.669
-0.669
0.0
0.0
-0.67
0.67
0.669
0.0
0.0
0.669
-0.669
1.337
0.0
0.0
0.0
-0.668
-0.669
0.0
0.0
0.0
-0.669
0.669
0.669
2.004
0.0
0.667
-0.667
-0.668
0.0
0.0
-0.668
0.668
0.0
0.0
-0.668
0.0
0.0
0.0
0.0
0.0
-0.668
-1.338
1.338
0.0
0.0
0.094
0.575
-0.401
1.069
-0.668
0.0
0.668
1.335
-0.667
-0.668
0.668
0.667
-1.335
-0.668
0.668
0.0
-2.005
0.0
0.0
0.669
0.0
0.0
0.0
0.0
0.668
0.0
0.0
0.0
0.0
-0.668
0.0
0.0
0.0
0.668
-0.668
0.0
0.0
0.0
1.337
-0.668
-0.668
0.668
-0.668
1.337
0.0
0.0
-0.668
-0.668
0.668
0.0
0.668
0.0
0.0
0.0
-0.668
-1.337
0.669
0.0
0.0
0.668
0.0
-0.668
0.668
0.0
0.0
-0.668
0.0
0.0
0.0
0.0
0.0
0.0
0.0
0.0
0.0
0.0
-0.669
0.0
-0.669
0.0
0.0
0.0
-0.67
0.0
0.0
0.67
0.0
-0.67
0.0
0.0
0.0
0.0
-0.67
0.0
0.0
0.0
0.67
-0.67
-0.67
-1.342
0.671
0.0
-0.671
0.0
0.671
0.671
1.34
-1.34
0.67
-0.67
0.0
0.0
-0.671
0.0
0.671
-0.671
-1.342
0.0
0.0
0.0
0.671
0.671
-0.671
0.0
0.0
-0.671
0.0
-0.672
-0.672
0.0
0.0
0.0
1.344
0.0
0.671
0.0
0.0
0.0
0.0
0.671
0.0
-1.342
0.0
0.0
1.342
-0.671
-1.343
0.0
-2.017
0.0
0.673
0.0
-0.673
1.345
0.0
0.0
0.0
-1.251
1.251
0.094
0.578
1.343
-4.033
-1.347
1.347
0.0
0.0
-1.347
0.0
-1.079
0.405
-0.675
1.349
1.347
0.007
2.012
-1.345
0.0
-2.021
-1.349
0.0
0.0
0.675
0.0
-1.35
0.0
0.675
1.349
0.674
-0.674
0.0
0.0
0.0
0.674
0.0
0.674
0.673
0.0
1.345
0.0
-0.672
0.0
0.0
0.0
0.0
0.672
-1.345
0.0
-0.673
0.0
1.346
-0.673
4.031
-2.686
1.344
-1.344
-0.672
-1.346
0.673
-0.673
0.673
0.673
-0.673
0.673
0.0
-1.346
0.0
0.0
-0.674
0.0
-0.674
0.674
0.674
1.346
-1.346
0.0
-0.674
0.674
0.673
-1.347
0.674
0.0
-0.674
0.0
0.674
0.0
-0.674
0.674
0.673
1.345
-1.345
3.36
2.012
-1.341
-1.342
2.013
0.0
0.67
0.0
-1.341
0.0
-1.342
0.0
0.0
2.013
0.0
-0.671
0.671
0.0
-1.342
0.0
0.671
-0.671
0.671
0.0
-2.014
0.0
-0.672
-1.345
0.0
1.345
2.015
-1.343
1.343
0.671
0.0
0.671
0.0
-0.671
0.671
-1.342
1.342
0.0
2.01
0.669
-0.669
-0.67
0.0
0.67
1.338
0.668
0.0
0.0
0.668
0.0
0.668
0.0
-1.336
0.0
0.0
0.668
0.0
0.668
0.0
-1.336
0.668
0.0
0.0
0.0
1.335
0.0
0.0
-2.003
-2.676
4.679
-1.335
2.669
0.666
0.0
-0.666
-0.667
0.667
0.0
-0.667
1.333
-1.333
1.333
0.0
0.0
-2.0
0.0
0.667
-1.334
0.0
0.0
-0.668
0.0
-0.668
0.0
0.0
0.668
0.0
1.335
0.0
0.574
0.0
-0.574
2.0
0.0
-0.666
-0.573
0.573
0.0
-0.667
0.0
0.0
0.0
-2.002
0.0
0.0
0.0
0.0
0.0
0.0
0.668
-2.673
0.669
-1.338
2.006
0.668
-0.668
0.0
0.0
-1.337
-0.134
0.134
0.669
0.0
0.0
-0.669
0.669
-0.669
0.0
0.0
0.0
2.005
-0.668
0.0
0.668
1.335
-0.667
1.334
0.667
1.332
-3.333
1.334
0.0
-0.667
0.0
-0.667
0.0
0.0
0.667
0.0
-0.667
0.0
-0.08
-0.588
-0.668
0.668
1.255
-1.923
1.176
-0.508
0.508
-1.176
0.0
-0.668
0.588
0.748
0.0
0.0
-0.08
-1.256
-1.338
-0.67
0.0
0.67
0.669
0.0
0.589
-0.589
-0.669
0.0
-0.67
1.339
0.0
1.337
0.668
0.0
0.588
-0.588
0.508
-1.176
0.0
-0.668
0.668
0.0
0.0
-0.668
0.0
0.0
-1.338
0.0
0.669
1.337
-0.668
0.668
-0.668
0.668
-0.668
-2.008
0.67
0.0
-0.67
0.0
0.268
0.0
-0.268
0.0
0.0
0.0
0.67
-0.67
0.0
1.339
0.0
0.0
-0.669
0.576
0.0
0.762
0.0
0.0
0.0
0.094
-1.432
0.0
0.0
0.669
-0.401
-0.268
0.669
0.0
2.005
-1.337
1.337
0.668
0.0
0.667
0.0
0.667
0.0
0.667
0.0
-0.667
0.667
-0.4
0.4
0.0
0.0
-0.667
0.667
0.0
0.666
0.0
0.0
0.0
0.0
-0.666
0.666
-1.333
0.0
-1.334
0.667
0.667
1.333
-0.666
0.666
0.0
-0.666
-0.667
-0.667
0.0
0.667
0.0
-0.667
0.0
0.0
0.667
0.0
1.333
0.666
0.0
0.0
0.0
0.0
-1.066
-0.267
-1.334
-0.667
-0.668
-0.668
2.67
0.0
-0.414
0.414
0.0
1.333
-1.333
0.667
0.666
-0.666
-1.334
0.667
0.667
-0.667
0.667
-1.334
0.0
-0.667
0.667
-0.667
0.667
0.667
0.0
0.0
-0.667
-0.667
0.667
0.667
0.667
0.666
0.0
-1.333
0.667
0.0
0.0
0.0
0.666
-1.333
0.0
1.333
-0.666
1.332
0.0
-1.999
1.333
-1.333
0.667
0.0
-0.667
-0.667
-0.667
0.667
0.0
0.0
0.0
-1.335
0.668
0.667
-0.667
-0.668
0.0
-0.668
-2.006
3.342
0.0
-2.004
-1.338
0.669
2.673
0.667
-4.679
3.344
3.335
-3.335
2.669
0.0
0.0
-8.695
0.0
0.671
1.341
1.339
0.669
-0.669
-0.67
-1.34
0.0
2.679
0.0
-2.009
-0.67
0.0
0.0
0.0
-0.671
-0.671
2.012
0.0
-0.67
0.0
1.34
0.0
0.0
0.0
-0.67
0.0
-0.67
0.0
1.34
-0.67
-1.341
-0.671
1.342
0.0
-0.671
0.671
0.0
-0.671
0.671
-0.671
-1.342
-0.672
0.0
0.0
0.672
0.0
0.0
-0.672
0.0
0.0
0.672
0.0
0.0
-1.344
1.344
-1.344
0.0
1.344
0.671
-1.343
0.0
0.672
-0.672
0.0
0.0
0.0
0.0
1.343
0.0
0.0
0.671
-0.671
0.671
0.0
-0.671
0.0
0.671
0.0
0.0
0.0
0.671
0.0
0.67
-0.67
0.67
-0.67
0.67
-0.67
2.679
-2.009
0.67
0.67
0.669
-1.339
-0.67
-0.67
0.67
-0.67
1.34
0.0
0.0
-1.34
0.0
-0.671
0.0
0.0
0.0
0.671
-0.671
-0.671
0.0
0.671
-0.671
0.0
0.0
-1.343
-0.403
1.746
-0.671
0.0
0.671
1.342
0.0
1.34
0.67
0.669
-0.669
0.0
0.0
0.0
0.0
0.669
-1.339
-1.34
-1.342
1.342
-1.342
0.671
2.011
0.0
-1.34
0.0
0.0
0.0
-0.671
0.671
0.0
0.0
0.67
1.339
-0.67
0.0
-0.67
-0.67
0.67
0.0
-0.67
0.67
0.0
-0.67
0.0
0.67
0.0
0.67
0.0
0.0
0.0
0.0
1.339
-1.339
0.67
0.0
0.0
0.0
0.669
-0.669
-1.339
-0.67
0.67
0.0
-0.67
0.0
0.0
0.0
-0.671
-0.671
-0.671
0.671
-0.671
0.671
0.671
-0.671
0.0
0.0
-1.343
0.672
0.0
0.0
0.0
-0.672
0.336
-0.336
0.672
0.671
-0.671
-0.336
0.336
0.0
0.0
-0.672
0.0
0.0
0.0
0.672
0.0
-0.672
0.0
0.0
-0.672
0.0
0.672
-0.672
0.0
0.0
2.015
-1.343
0.0
0.0
0.0
0.0
0.0
0.672
-1.344
1.344
0.0
0.0
0.671
0.0
0.0
0.0
-0.671
0.0
0.671
0.671
0.671
-1.342
0.0
1.342
0.0
0.67
0.0
0.0
-0.67
0.0
0.0
0.0
-0.671
0.0
0.0
0.268
-0.268
0.0
0.671
0.0
0.0
-0.671
0.0
2.011
-0.67
-0.67
0.67
-0.67
0.0
0.67
0.67
0.0
-0.67
0.0
0.0
0.0
1.339
-0.67
0.67
0.0
-0.67
0.0
0.0
0.0
0.0
0.0
-0.67
0.0
-0.67
0.0
0.0
0.67
1.339
2.006
-0.668
2.004
0.0
-0.668
0.0
1.335
0.667
2.665
-0.666
-1.332
0.0
0.0
2.663
0.0
-0.665
0.0
0.0
-0.666
-0.666
0.666
0.666
-0.666
-1.332
1.998
0.0
-0.666
0.0
0.0
-0.666
0.666
0.0
-1.999
1.999
-0.666
0.0
0.666
-0.666
-0.666
0.666
-0.666
0.0
0.666
1.332
-0.666
1.331
-1.331
0.0
0.0
0.0
0.0
0.0
0.0
0.0
0.666
-0.666
0.0
0.666
0.0
1.995
-0.665
-0.665
0.0
0.0
-0.665
-0.666
-0.666
1.997
0.0
1.329
-0.665
-0.665
0.0
0.0
0.0
0.0
-0.665
0.665
0.0
0.0
-0.665
0.665
0.0
0.0
0.665
0.0
-1.33
0.665
-0.665
6.637
1.984
1.321
0.66
0.0
-1.32
-1.983
-1.986
1.325
-0.662
-1.988
5.295
-0.661
-1.984
1.984
0.0
0.0
0.0
-0.661
1.322
1.98
-1.32
0.66
-1.32
0.0
0.0
0.0
0.66
-0.66
-1.322
1.982
-0.66
0.0
0.0
0.66
0.0
-0.66
0.33
0.33
-1.321
1.981
0.0
-1.32
0.0
0.66
0.66
-0.66
-1.321
1.981
-2.642
1.322
0.0
0.66
-0.66
1.32
0.0
1.978
0.659
0.0
-1.318
1.318
0.0
-0.659
1.317
-1.317
0.659
0.0
-1.318
-1.319
1.978
-1.318
0.659
0.0
-1.319
0.66
-0.66
0.0
-0.66
0.0
0.0
-1.321
0.661
0.0
0.0
0.66
-1.982
0.661
0.0
-0.661
-1.323
1.323
0.661
0.661
0.0
0.0
0.0
0.0
0.0
0.66
-0.66
0.66
0.0
0.0
-0.462
0.462
0.0
0.0
0.0
-0.66
0.66
0.0
0.0
0.0
0.66
0.0
0.0
0.0
-0.66
0.66
-1.32
0.66
-0.66
0.0
0.0
0.66
0.0
0.66
0.66
-0.462
0.0
0.462
-0.66
0.0
0.66
0.659
0.0
0.0
0.0
0.659
0.0
0.0
0.0
-1.318
0.0
0.0
0.0
-0.66
0.0
0.66
-0.66
1.978
-0.659
0.0
1.318
0.0
0.0
-0.659
0.0
1.975
0.0
0.658
0.0
-0.658
0.664
-0.664
0.658
0.657
-0.526
0.526
0.0
-0.657
0.657
-1.315
0.0
0.0
0.0
0.0
0.658
-1.315
0.0
0.0
0.0
0.0
0.0
0.658
-1.316
0.0
2.631
-0.657
0.657
-0.657
0.0
-0.658
0.0
0.0
0.658
-0.658
1.315
0.0
0.0
0.0
0.0
0.0
-0.657
-1.315
1.315
0.0
-0.658
1.315
0.657
-0.657
0.657
-0.657
-0.657
0.854
-0.197
0.0
-0.657
0.0
0.0
-1.315
-0.658
0.0
0.658
0.0
0.658
0.0
-0.658
-0.658
0.0
0.0
0.658
0.658
-0.658
0.658
-1.316
0.658
1.315
-0.658
-0.658
0.658
0.658
0.657
0.131
1.182
-1.313
1.313
-1.313
-0.657
1.314
-1.314
0.0
-0.658
0.0
0.658
-0.658
0.296
-0.296
0.658
0.657
0.0
1.313
-0.656
0.0
0.0
-0.657
-1.315
0.0
1.315
0.0
-0.657
1.314
-0.657
-0.657
0.657
0.0
0.0
-0.657
0.657
0.657
-0.657
0.657
-0.657
0.0
0.0
0.0
0.0
0.0
0.0
0.197
0.46
-0.657
0.0
0.0
0.0
0.0
0.0
-0.657
0.0
0.657
1.313
1.312
-1.312
0.0
-1.313
-0.657
0.657
0.0
0.0
0.0
0.657
0.656
0.656
0.0
0.656
0.0
0.0
-1.312
0.0
1.312
0.0
-0.656
-0.656
0.0
0.0
0.0
0.0
0.0
0.0
-0.656
0.656
0.0
0.0
0.0
0.0
0.0
-0.656
0.656
0.0
0.0
-0.591
-0.066
0.0
0.0
0.0
0.0
0.0
0.0
0.0
0.656
-0.656
0.0
0.0
0.656
-0.656
0.0
0.0
0.0
0.656
-0.656
0.656
-0.656
0.656
-0.656
0.0
0.0
0.0
0.656
-0.656
0.656
-0.656
0.656
0.0
0.0
-0.656
0.0
0.0
0.656
-0.656
0.0
0.656
-0.656
0.656
0.0
-0.656
0.0
-0.657
3.936
0.655
-0.655
0.655
0.0
-3.277
-0.656
0.0
0.0
1.968
0.0
0.655
0.0
1.31
-1.31
1.31
-0.655
0.655
0.0
0.0
-1.31
-0.655
-1.312
1.312
-2.625
1.313
-0.656
0.656
-0.656
0.0
0.0
0.0
-1.314
0.0
-0.658
1.315
0.0
0.0
-0.657
1.971
-0.656
-1.972
0.658
0.0
-1.315
0.0
1.315
-0.658
-0.658
-1.976
0.0
0.0
0.0
0.0
0.0
0.659
-0.659
1.976
-0.658
0.0
0.0
0.198
-0.198
0.0
0.658
-0.658
-0.659
0.659
-0.659
0.659
0.0
0.0
0.0
0.0
0.0
0.658
0.0
0.0
-0.658
0.658
0.0
0.0
-0.658
0.658
0.0
0.658
1.315
-1.315
0.0
0.0
-0.658
0.658
0.0
0.0
0.0
1.315
0.0
0.0
-0.657
0.657
0.657
0.656
0.0
0.656
0.656
-1.968
0.656
-0.656
0.0
0.0
0.0
0.656
0.0
0.0
-0.656
0.656
-1.313
0.657
-0.079
-0.578
0.657
0.656
0.0
-0.656
0.656
0.0
0.0
0.0
0.656
-0.656
-0.656
1.313
0.0
-0.459
1.115
-0.656
0.656
-0.656
0.0
-0.459
-0.197
0.0
0.656
0.0
-0.656
0.0
0.0
0.0
0.0
0.0
-0.46
-0.197
0.0
0.656
0.0
0.0
0.0
0.0
0.0
0.0
-0.656
0.0
0.656
0.0
0.0
0.656
-0.656
0.656
-0.656
0.0
0.0
0.0
1.312
0.655
0.0
0.0
0.0
-0.655
0.0
0.0
0.0
0.655
0.0
0.0
0.0
0.0
0.0
0.0
-1.311
0.0
0.656
-1.312
0.656
0.0
-0.656
0.0
0.0
0.0
0.0
-0.656
0.656
0.0
0.0
0.0
-0.656
0.0
0.656
0.0
-0.656
0.656
-0.656
0.656
0.0
0.656
0.0
-0.656
0.0
-0.656
0.656
-0.656
0.0
0.656
-0.656
0.656
0.0
-0.656
0.197
0.46
0.0
0.0
-0.656
0.0
0.0
0.0
0.0
0.0
0.656
0.0
0.151
-0.151
-0.656
0.656
0.0
-0.656
0.656
0.0
-0.656
0.0
0.656
-0.656
0.0
0.656
-0.656
0.0
0.0
0.0
0.656
-0.656
-0.657
0.657
-1.314
0.0
0.657
-0.657
0.0
0.0
0.0
0.0
0.657
-1.315
0.874
0.44
0.657
-0.657
-0.657
0.0
0.657
0.0
0.657
0.0
0.0
0.0
0.0
-0.657
0.0
0.0
0.0
0.657
0.656
0.0
0.0
0.0
0.0
-0.656
1.313
-0.656
0.656
-0.656
0.0
-0.656
0.0
0.0
-0.657
-1.315
1.315
0.657
-0.657
0.657
0.0
-0.657
-0.657
0.657
0.0
0.0
-0.657
0.0
0.0
0.0
0.657
0.657
-0.657
0.092
-0.092
0.657
-0.657
0.657
0.0
0.656
0.0
0.0
0.0
0.0
-0.656
0.656
0.0
0.0
0.656
0.656
0.0
0.0
0.0
0.0
-1.312
0.0
0.0
0.0
0.0
0.0
0.656
1.311
-0.655
0.852
0.459
0.655
-0.655
0.655
-0.655
0.655
0.0
0.0
0.654
0.0
-0.654
-1.31
0.0
0.0
0.0
0.0
-1.259
-0.709
0.0
0.0
-0.656
1.313
-1.313
0.0
0.656
1.312
-0.656
0.0
0.0
0.656
0.0
0.0
0.0
0.0
0.0
0.655
-1.311
0.0
-1.969
-3.948
-0.659
1.318
1.317
1.973
1.313
0.0
0.0
0.656
0.656
-0.656
0.0
0.0
0.0
0.656
0.0
-1.312
0.656
0.0
0.0
-1.313
-3.288
1.974
1.971
0.0
0.0
-0.656
0.656
1.312
-3.282
1.971
-1.971
0.657
0.0
-0.657
0.657
-1.315
0.658
-1.315
1.315
-0.658
0.0
0.0
-0.658
-0.658
-0.659
0.0
0.659
0.0
0.0
0.0
0.0
0.0
-0.527
-0.132
-0.659
0.0
0.0
-0.659
1.318
0.0
-0.659
-0.659
0.0
0.0
0.0
1.318
-0.659
0.0
-0.659
0.659
-1.319
0.66
-0.66
0.66
-0.66
0.66
-0.66
0.0
0.66
0.0
0.0
0.0
0.0
0.0
0.0
-0.66
-1.32
0.66
0.0
-0.66
0.66
0.66
0.66
-0.66
-1.32
0.0
0.66
-0.66
-1.322
-0.661
0.0
0.661
1.982
0.0
0.0
0.0
0.66
0.0
0.0
0.66
-0.66
-0.66
0.0
0.66
0.0
-0.66
0.33
0.33
0.0
0.0
0.0
0.66
-0.66
0.66
0.0
0.0
0.0
0.0
0.0
0.0
0.0
0.659
0.0
-0.659
0.659
-0.659
1.318
-0.659
-0.659
0.0
0.0
0.0
0.0
0.0
0.659
-0.659
0.659
0.0
0.0
-0.659
0.0
0.0
1.977
-1.318
0.659
0.0
-0.659
0.659
-0.659
0.0
-0.659
0.0
0.0
-0.66
0.0
0.66
-0.66
0.66
0.0
1.318
0.0
0.0
0.659
0.0
-1.318
1.318
-0.659
0.659
-0.659
-0.659
0.659
0.0
0.909
-0.25
0.0
-0.659
1.317
0.0
0.0
0.658
-1.316
1.316
-1.316
0.0
0.0
0.0
0.0
0.0
0.0
0.658
0.658
0.0
0.0
0.0
-0.658
0.0
0.0
-1.317
0.0
0.659
1.316
0.0
0.0
-0.658
0.0
0.0
0.658
-0.658
0.0
0.0
0.658
-0.658
0.0
0.0
-0.658
0.0
0.0
0.0
0.658
-0.658
-0.659
0.0
0.0
0.0
0.659
-0.659
0.0
0.0
0.659
-0.659
0.659
0.0
0.658
0.0
-0.658
0.0
0.0
0.0
0.0
0.0
0.658
-0.658
0.0
1.316
-0.658
0.658
0.0
0.658
-0.658
-0.658
0.658
-0.658
-0.658
0.0
0.0
0.658
-0.658
0.658
0.0
0.0
0.0
0.0
0.658
-0.658
0.658
0.0
0.658
1.971
0.0
0.656
0.0
0.656
-0.656
0.656
0.0
-0.656
0.0
-0.656
0.0
0.0
-0.656
-0.657
1.313
-0.656
0.656
0.0
0.0
0.0
0.0
0.0
0.656
-0.656
-0.656
0.656
-0.656
0.656
-0.656
0.0
0.0
0.0
0.0
0.0
0.656
-0.656
0.0
0.656
0.0
0.0
-0.656
0.656
0.0
-0.656
0.656
0.0
0.0
-0.656
0.0
-0.657
0.0
0.657
-0.657
0.0
0.657
0.0
0.0
0.0
0.0
0.0
0.656
-0.656
0.656
-1.313
0.657
-1.314
-0.658
0.658
-0.658
1.315
0.0
-0.657
0.0
0.657
-0.657
0.657
-0.526
-0.131
0.0
0.0
0.0
0.0
0.0
0.0
0.0
0.0
0.657
-0.657
0.657
-0.657
-0.658
0.0
0.0
-0.658
-0.658
0.0
0.658
0.0
0.658
0.0
-1.316
0.0
-0.659
0.659
0.0
1.974
0.0
-1.315
3.286
0.0
-0.656
-0.657
-0.657
-1.315
0.0
-1.976
0.0
3.291
0.657
0.0
1.313
0.0
0.0
-0.656
0.0
-0.657
1.313
0.0
0.0
0.0
0.0
0.0
0.0
0.656
1.966
0.0
1.963
0.0
-1.309
-1.31
0.0
-0.655
-0.656
1.311
0.0
0.655
0.131
0.524
-3.277
-0.656
0.656
0.0
0.0
0.656
0.0
-0.656
0.0
-0.656
0.656
-0.656
0.0
0.0
0.656
0.0
0.0
0.0
0.0
0.0
0.656
-0.656
0.0
0.0
-0.656
0.656
-0.656
0.656
0.0
0.656
0.656
0.655
-0.655
0.655
0.0
-0.655
-1.312
0.0
-1.313
0.0
0.0
0.657
0.0
0.0
-0.525
-0.131
0.657
0.0
-0.657
0.0
0.0
0.0
-0.657
0.0
0.0
0.657
-0.657
0.0
-0.658
0.658
-0.658
0.658
0.657
0.657
-0.657
0.657
0.0
0.0
0.0
0.0
0.656
-0.656
0.0
0.0
-0.657
0.0
0.657
-0.657
0.657
0.0
0.0
0.0
0.0
0.0
0.656
0.656
-0.656
0.0
0.0
0.0
0.0
0.0
-0.656
0.656
-0.656
0.656
0.0
-0.656
0.0
0.0
0.656
-0.656
0.0
0.0
0.656
0.0
0.0
0.0
0.0
0.0
0.0
0.0
0.0
0.0
0.0
0.0
0.0
0.0
-0.656
0.0
0.0
-0.657
0.657
0.0
-1.183
1.183
0.656
-0.656
0.0
0.0
0.0
0.0
0.0
0.0
0.0
0.0
0.0
0.0
0.0
0.0
0.0
0.0
0.0
0.0
0.0
0.656
-0.656
0.656
-0.656
0.656
0.0
-0.656
0.0
1.313
-0.656
0.656
-0.656
0.0
0.0
-0.656
0.656
0.0
0.0
-0.656
0.656
-0.656
0.656
-0.656
0.656
0.0
0.0
0.0
-0.656
0.0
0.0
0.0
0.656
-0.656
0.0
0.656
0.0
0.0
0.0
-0.65
0.65
0.0
-0.656
0.656
-0.525
0.525
0.0
0.0
0.0
0.0
0.0
-0.656
0.0
0.656
-0.656
0.0
0.656
0.0
-0.656
0.0
0.656
0.0
0.0
0.0
0.0
-0.656
0.0
0.0
0.0
0.0
0.0
0.656
0.0
0.0
-0.656
0.0
0.0
0.656
-0.656
-0.657
0.657
0.0
0.0
-0.657
0.657
0.0
0.0
0.0
0.0
-0.657
0.0
0.657
-0.657
1.313
0.0
0.0
0.0
0.0
0.0
0.0
0.0
0.0
-0.656
0.656
0.0
-0.656
0.656
-0.656
0.656
0.0
0.0
0.0
0.656
-0.361
-0.295
0.0
-0.656
0.656
-0.656
0.0
0.656
0.0
-0.656
0.656
-0.656
1.313
-0.656
0.656
0.656
0.0
0.0
-0.656
0.0
0.0
0.656
0.0
0.655
0.0
0.0
-0.655
1.311
-0.655
0.0
0.131
0.524
0.0
0.0
-0.655
0.655
-0.655
0.0
0.0
0.655
-0.524
0.524
-0.655
-0.655
0.655
0.0
0.0
0.0
0.0
0.0
0.0
0.0
0.655
0.0
0.0
0.0
-0.655
0.0
0.655
0.0
-0.655
0.655
0.0
0.0
0.0
0.0
0.0
0.0
-0.655
0.655
0.0
0.0
0.0
0.0
0.0
-0.655
1.31
-0.655
0.655
0.0
0.0
0.0
-0.655
0.0
0.655
-0.655
0.0
0.0
0.655
-1.31
0.655
0.0
-6.567
2.631
-3.289
1.317
0.0
-0.658
0.0
0.0
0.0
0.658
0.0
0.658
-0.658
1.315
-1.974
0.658
0.658
-1.316
0.658
0.0
-1.317
2.632
-1.315
-0.658
0.0
1.974
0.0
0.657
-0.651
1.307
-1.314
-1.315
0.0
0.007
-0.007
-1.317
1.304
-0.645
0.658
0.0
-0.652
0.652
0.0
0.0
0.658
-0.658
0.0
-1.317
-0.659
0.659
0.0
-0.659
0.659
0.0
1.317
0.0
0.0
0.0
0.0
-0.658
-0.659
0.0
0.659
0.658
-0.23
0.23
0.0
-1.317
0.527
0.132
0.658
0.658
-0.658
0.0
0.0
0.0
0.0
0.0
0.0
-0.658
0.658
0.0
0.0
0.0
-0.658
0.658
0.0
0.0
1.315
0.0
-0.658
-0.658
0.0
0.0
0.658
-1.316
0.658
1.315
-0.658
1.315
0.0
-0.657
0.0
-1.315
1.315
0.0
0.0
0.0
1.314
-2.629
0.658
0.658
-0.658
-0.658
0.0
0.658
0.0
-1.316
0.658
-0.658
0.0
0.658
0.0
-1.317
0.659
0.0
-0.659
0.0
0.659
0.0
0.0
0.658
0.658
-0.658
-0.658
-0.659
1.317
0.0
0.0
0.132
-0.132
0.0
0.658
0.0
-1.975
0.0
0.659
0.658
0.0
0.0
0.658
0.0
-0.658
0.658
0.658
0.0
-0.658
0.0
0.0
-0.658
0.0
-0.658
0.658
0.0
0.0
0.0
-0.658
0.0
0.658
-0.658
0.0
0.658
-0.658
0.0
0.0
0.0
0.0
0.0
0.0
0.0
-0.659
0.659
0.0
0.0
0.0
0.658
-0.658
0.0
0.658
-0.658
0.0
0.0
0.0
0.0
0.0
-0.659
0.0
0.659
0.0
0.0
0.658
0.0
0.0
-0.658
-0.659
0.0
0.0
0.0
0.0
0.0
0.0
0.659
-0.659
0.659
0.0
0.0
0.658
0.0
0.0
-0.658
0.0
0.0
0.0
0.0
0.658
0.0
0.0
-2.431
1.772
0.658
-0.658
-0.659
0.0
0.0
0.0
0.0
0.659
-0.659
0.659
0.0
-0.659
0.0
0.652
-0.652
0.0
0.0
0.0
0.0
0.659
0.0
0.0
-0.659
0.0
0.0
0.0
0.659
-0.659
0.0
0.0
0.659
-0.659
0.659
0.0
0.0
0.0
0.0
0.0
0.0
-0.659
0.0
0.659
0.0
0.0
-0.659
0.0
0.659
-0.659
1.317
0.0
-0.658
1.316
-1.316
0.658
0.658
0.0
0.0
-0.658
0.0
0.0
-0.658
-0.659
0.659
0.0
0.658
0.658
0.0
-0.658
0.0
0.658
-0.658
-0.658
0.658
0.0
0.0
-0.658
0.658
0.0
0.0
-0.658
0.658
0.0
-0.658
-0.659
0.659
0.658
-0.658
0.658
-1.304
0.645
-0.659
0.0
0.659
0.0
-0.659
0.659
-0.659
0.659
0.0
0.658
0.0
-0.658
0.0
0.0
0.0
0.0
0.658
-0.658
0.658
0.0
0.0
0.658
-0.658
-0.658
0.658
0.658
0.658
0.0
-0.658
0.0
-0.658
1.973
-1.315
0.658
0.0
1.314
-0.657
0.657
0.0
0.656
0.0
0.0
0.0
-0.656
0.0
0.656
0.0
0.0
0.0
-0.656
0.656
0.0
-0.656
0.0
0.0
0.0
0.0
0.0
0.656
0.0
-0.656
0.656
0.0
-0.656
0.0
0.656
0.0
0.0
-0.656
0.656
0.0
-4.603
-0.659
0.0
0.0
0.0
-0.659
0.0
2.635
0.0
-0.658
-0.659
0.0
1.317
1.315
0.0
0.0
0.657
-0.657
0.0
-1.315
0.0
1.315
-0.658
0.0
0.0
-0.658
1.973
-0.657
0.0
0.657
0.0
0.657
0.0
0.656
-1.971
0.0
0.0
0.0
0.657
0.0
0.657
0.656
-0.656
-0.657
-1.315
0.658
0.657
0.0
0.0
0.0
0.0
0.657
1.313
-0.656
0.656
0.0
0.0
-1.313
-1.314
1.314
0.656
-2.628
0.658
-1.315
0.0
0.0
0.0
1.21
-1.21
0.658
-0.658
-0.658
0.0
0.0
0.658
0.658
-0.658
0.0
0.0
0.0
0.0
0.0
0.0
0.0
0.0
0.0
0.0
0.0
0.0
1.973
-1.973
0.658
-1.316
0.0
0.0
1.974
0.0
-1.315
1.315
0.0
-0.658
0.658
0.0
0.0
-0.658
0.658
-1.315
0.0
0.0
0.0
-0.658
0.658
-0.658
0.658
0.0
0.658
-0.658
-0.658
0.658
0.0
0.0
-0.658
0.0
1.316
0.0
-1.316
0.0
0.658
0.0
-0.658
0.658
0.0
0.0
-0.658
0.0
0.658
0.0
0.0
-0.658
0.658
-0.658
0.0
0.658
0.0
-0.658
0.0
0.0
0.658
-0.658
0.658
-0.658
0.658
0.0
0.0
0.0
1.315
0.0
-0.658
0.0
0.0
0.658
-0.658
0.0
1.315
-1.315
0.0
-0.658
0.0
0.0
0.0
0.658
0.0
0.0
0.0
-0.658
0.0
-0.658
0.0
0.658
0.0
0.0
0.0
0.0
0.0
0.658
0.0
0.0
0.0
-0.658
0.0
0.658
-0.658
0.0
0.0
0.0
0.0
-0.658
0.0
0.0
0.658
-0.54
-0.119
0.0
0.658
-0.658
1.316
-0.658
0.0
-0.658
0.329
0.329
0.0
0.0
-0.658
0.0
0.0
0.0
0.0
0.0
0.658
-0.658
0.0
0.0
0.658
-0.658
0.007
0.652
-0.658
0.658
-0.658
0.0
0.0
0.0
0.658
0.0
0.0
-1.317
0.0
-0.659
0.0
0.659
-0.652
-0.007
0.0
0.0
0.659
-0.659
0.659
0.066
-0.066
0.0
0.659
0.0
0.0
-1.318
0.0
0.0
0.659
0.0
-0.659
0.659
-0.659
0.0
0.0
0.0
1.976
0.0
0.0
0.0
0.132
-0.132
0.0
0.0
0.007
-0.007
0.0
0.658
0.658
-0.658
0.658
0.0
-1.315
0.0
0.0
0.0
0.0
0.0
-0.658
0.0
0.658
0.0
0.0
0.0
-0.658
0.658
-0.658
0.658
-0.658
3.288
-0.657
-0.657
-0.565
0.565
0.657
0.0
-0.657
0.0
-1.315
1.315
0.0
-0.658
0.0
-0.658
0.658
-0.658
0.0
0.862
-0.862
0.0
0.0
0.0
0.007
-0.007
0.0
0.0
0.658
0.658
0.0
0.657
0.0
-0.657
0.657
-0.657
-0.658
0.0
-0.658
0.0
0.0
-1.317
1.317
0.658
-1.975
1.975
0.0
0.0
0.658
-0.658
0.0
-0.658
0.658
0.0
0.0
0.658
-0.658
0.0
0.0
-0.658
0.0
0.0
0.0
-0.658
0.007
-0.007
1.316
0.0
-0.658
0.0
0.0
0.0
0.0
0.658
-0.658
1.315
0.0
0.0
0.0
-0.658
0.658
-0.658
0.007
-0.007
0.658
-0.658
0.658
0.0
0.0
-1.315
0.658
1.315
0.0
0.0
1.313
0.656
1.966
-0.655
0.655
-1.311
0.0
0.655
-1.311
-0.656
0.656
1.966
0.655
-1.31
1.31
0.0
-0.648
0.0
-0.007
0.0
-0.655
0.0
-1.311
-0.656
0.656
0.0
0.0
0.0
1.311
-1.311
1.966
-0.655
-0.655
0.655
0.655
0.0
-0.655
0.0
0.655
-1.311
0.655
0.655
1.309
-0.654
0.0
0.0
0.0
-0.655
0.655
-0.655
-0.655
0.0
-0.655
1.965
0.0
-1.965
0.655
0.655
0.0
-0.655
0.655
0.0
-0.655
0.0
0.0
0.0
0.655
0.0
0.0
-0.655
0.655
0.0
0.0
0.0
0.655
-0.655
0.0
0.0
0.0
-0.655
0.655
0.0
0.655
-0.655
-0.655
0.655
0.0
0.0
0.131
-0.131
0.0
-0.655
0.655
-1.966
1.311
0.0
0.655
-0.655
0.655
-0.655
0.0
0.0
0.0
0.0
0.655
-0.655
0.0
0.131
-0.131
0.0
0.0
0.0
0.0
0.0
0.655
-0.655
0.655
0.655
-0.655
0.0
0.0
0.0
0.0
0.0
0.0
1.309
0.0
-0.654
0.0
0.0
-0.655
0.0
0.655
-0.524
0.0
0.524
-0.655
0.655
0.0
0.0
0.0
0.0
0.654
-0.654
0.0
0.0
-0.648
0.648
0.0
0.0
0.654
0.0
-0.654
0.654
0.0
0.0
0.0
0.0
0.654
-0.654
-0.654
0.654
-0.654
0.131
0.524
-0.654
0.654
0.0
0.0
0.654
0.0
0.0
0.0
0.654
-0.654
0.0
0.0
0.0
0.0
0.0
0.0
0.0
0.654
0.0
-0.654
0.065
-0.065
0.654
-0.654
0.654
0.0
0.0
0.0
-0.654
0.0
0.0
0.0
0.0
0.654
0.653
-0.653
-0.654
0.654
-0.654
0.654
0.0
-0.654
0.654
-0.654
0.0
0.0
1.307
0.0
0.0
0.653
0.653
0.0
0.0
0.652
0.0
0.0
-1.305
-0.653
0.653
0.0
-1.306
0.0
0.653
0.0
-0.653
0.653
-0.653
0.653
-0.653
0.653
0.0
0.653
-0.653
0.0
0.0
0.0
0.0
0.653
0.653
0.0
0.0
-0.653
0.0
0.653
-0.653
0.0
-1.306
-0.654
0.654
0.653
0.0
1.306
0.0
-0.653
0.653
-0.653
0.0
0.0
0.0
0.0
0.0
0.653
-0.653
0.0
0.0
0.0
0.0
0.0
0.653
0.0
0.652
-0.652
-0.653
0.0
0.0
0.0
0.0
0.653
0.652
-0.652
0.0
0.0
-0.653
0.007
-0.007
0.653
0.0
0.652
0.0
0.0
0.0
-0.652
0.652
-0.652
0.0
0.0
0.0
0.0
0.0
0.0
-0.653
1.305
0.0
-0.652
0.0
0.0
0.0
-0.653
0.0
0.653
-0.653
0.0
0.653
0.0
0.0
0.0
0.0
0.0
0.0
0.0
0.0
0.652
0.652
-0.652
0.0
-0.652
0.0
0.0
-0.646
0.646
0.0
0.652
-0.652
0.0
0.0
0.0
0.652
-1.305
-0.653
-0.653
0.0
0.66
0.647
-0.653
0.653
-0.653
0.0
0.653
-0.653
0.653
0.0
-0.653
-1.307
1.96
-1.306
0.0
0.653
0.653
0.0
0.0
0.0
-0.653
0.0
0.653
-1.306
-0.654
-0.654
0.654
0.654
-0.654
0.0
0.0
0.0
0.399
-1.053
0.0
0.0
0.0
0.654
0.0
1.307
0.653
-3.269
0.524
1.439
-1.308
1.961
0.0
0.653
0.0
0.653
0.0
0.0
0.652
-0.652
-0.653
-0.653
0.0
0.653
0.0
-1.96
0.0
0.0
-0.654
0.654
0.0
1.96
-1.306
0.653
0.0
0.0
0.0
0.0
0.0
-0.653
0.0
-0.654
-0.654
0.131
-0.131
0.0
0.0
0.0
0.0
0.131
-0.131
-0.654
-1.31
0.655
-1.966
-0.656
0.0
1.312
0.655
0.0
0.0
0.0
0.655
-0.655
-0.655
-1.312
-0.656
0.007
-0.007
0.656
0.0
-0.656
0.0
0.0
-0.657
0.657
1.313
0.0
-1.313
0.0
0.0
0.0
-0.657
0.0
-0.657
0.0
-0.658
1.315
0.657
0.0
0.0
0.0
0.656
-0.374
1.03
0.656
0.655
-0.655
-0.656
0.0
1.311
-0.655
-1.312
0.656
0.0
1.311
-1.311
-0.656
0.0
0.0
0.0
0.0
-0.656
0.656
0.0
0.656
0.0
0.656
0.655
-0.655
-0.656
0.656
0.655
-0.655
0.655
-0.655
1.311
-0.655
0.0
0.0
0.655
-0.655
0.0
-0.655
0.0
-0.656
0.0
0.0
1.311
0.0
0.0
-1.311
0.0
0.0
0.656
0.0
-0.656
-0.656
0.0
0.0
0.0
0.656
0.0
0.0
0.656
-1.312
0.0
0.656
0.656
0.0
-1.968
0.656
-0.656
0.0
0.0
0.0
0.656
-0.656
-0.657
1.307
-1.307
0.0
0.0
0.657
-0.657
0.657
1.313
-1.313
1.313
-0.656
0.007
1.305
-0.656
0.0
-0.656
0.656
0.0
-0.656
0.0
0.0
0.0
0.0
0.656
0.0
0.0
0.656
0.0
-0.656
0.656
-0.656
0.0
-0.656
1.312
0.0
-0.656
0.0
0.656
-0.656
-0.656
0.0
0.656
-0.656
1.312
0.0
0.0
0.0
-0.656
0.0
0.0
-0.656
0.0
0.656
0.0
0.656
0.655
-0.655
0.655
0.0
0.0
0.0
0.0
0.655
-0.655
-0.655
-0.656
1.311
0.0
-0.524
-0.131
0.655
-1.311
0.0
0.0
0.656
-0.656
0.0
0.656
1.311
0.0
0.0
-0.655
0.0
0.0
0.0
-0.655
0.0
0.0
0.0
0.0
0.655
0.0
-0.655
0.0
0.0
0.655
0.655
0.0
0.0
-0.655
-0.655
0.0
0.0
0.0
0.0
0.0
0.0
0.0
0.0
0.655
-1.311
0.656
1.311
-1.311
0.655
-0.655
0.0
-0.656
0.0
0.0
0.0
0.656
-0.656
0.0
0.656
1.311
-0.655
0.655
0.0
0.0
0.0
-0.655
0.0
0.655
0.0
0.0
0.0
-0.655
-0.655
0.0
0.655
-0.655
0.0
-0.656
0.0
0.656
-1.312
0.0
0.0
0.0
0.656
0.0
0.0
0.656
-0.656
0.0
0.0
0.656
0.0
-0.026
-0.63
0.0
-0.656
1.312
0.0
-0.656
0.656
-0.656
0.0
0.623
0.033
-0.656
0.0
-0.656
0.656
-0.656
0.0
0.0
0.656
0.0
0.0
1.311
0.0
-0.655
0.0
-0.656
0.0
0.0
0.0
0.0
0.0
-0.656
0.656
0.0
0.656
-0.656
0.656
0.0
0.0
0.0
-0.656
-0.656
0.0
0.0
0.656
0.0
-0.656
0.0
0.0
0.0
1.312
0.0
-0.656
0.0
0.0
0.0
-0.656
0.0
0.0
-0.656
0.0
0.656
0.0
-0.656
0.0
1.968
-1.968
0.656
-1.313
1.313
-1.313
-0.657
0.0
1.971
-0.656
-1.314
0.0
0.657
1.313
-0.656
0.656
0.656
-1.95
0.637
0.0
-0.657
-0.657
1.314
-0.657
0.0
0.0
0.657
0.656
0.0
1.312
-1.312
-1.971
1.314
0.0
0.656
-0.656
-0.657
0.657
-0.657
0.0
0.657
0.656
0.0
-0.656
0.0
0.0
0.0
0.0
-0.657
0.0
-0.657
0.0
0.0
0.0
0.131
0.526
0.092
-0.092
0.0
-0.657
1.314
-0.657
0.0
0.657
0.656
-1.313
0.0
-0.526
0.526
0.0
0.0
-0.657
0.0
0.0
0.0
-0.658
1.315
-0.657
0.657
0.0
-0.657
0.0
0.0
0.0
-0.658
0.658
-0.658
0.0
0.658
2.627
-1.313
-1.314
0.0
0.0
0.131
-0.131
0.0
0.0
0.0
-0.658
0.658
0.657
0.0
-0.657
0.657
0.0
0.0
0.0
0.0
-0.657
0.0
0.657
-0.657
0.0
0.105
0.552
0.0
0.657
0.0
0.656
0.0
-0.656
-0.657
0.0
0.0
-0.657
0.0
0.657
-0.657
0.0
0.0
0.0
0.657
-0.657
0.0
0.0
0.131
0.526
0.0
0.0
0.0
-0.657
0.0
0.0
0.0
-0.658
0.658
-0.658
0.0
0.658
-0.658
0.0
0.0
0.0
0.0
0.0
0.658
0.0
0.0
0.0
0.0
0.0
-0.658
0.0
0.658
0.0
0.657
-0.631
-0.026
0.657
0.0
-0.657
0.657
-0.598
0.0
-0.059
0.657
0.0
0.0
0.0
0.0
0.0
0.0
0.657
0.0
0.0
0.656
0.0
-0.656
0.0
-0.657
0.0
0.0
0.0
0.0
0.0
1.313
0.0
0.0
0.0
-0.656
0.105
0.0
-0.762
0.657
0.0
-0.657
0.0
0.657
0.0
0.0
0.0
0.0
0.656
-0.656
0.0
-0.657
0.657
-1.314
0.0
0.0
0.657
0.0
0.0
0.657
0.0
0.0
0.0
0.0
0.0
0.0
0.0
0.0
0.0
0.0
-0.657
0.0
0.0
0.0
0.0
0.0
0.0
0.0
0.0
0.657
0.0
0.0
-0.657
0.657
0.0
0.0
-0.657
0.0
0.657
-0.657
0.0
0.0
-0.657
0.657
0.0
0.657
0.0
-1.314
0.657
0.0
0.657
-0.657
0.0
0.0
0.657
-0.657
0.0
0.0
0.0
-0.657
0.657
-0.657
0.0
0.657
-0.657
0.0
0.0
0.0
0.0
0.0
0.0
0.0
0.0
0.657
0.0
0.0
0.0
-0.657
0.0
0.0
0.657
0.0
0.0
-0.657
0.0
-0.658
0.658
0.657
0.0
0.0
0.0
0.0
-0.657
-0.658
0.658
0.0
-0.658
0.658
-0.658
0.0
0.0
0.658
0.0
-0.658
0.0
0.0
0.658
0.0
-0.658
0.0
0.658
0.0
0.0
-0.658
0.658
0.0
0.0
-0.658
0.0
0.0
0.0
0.0
-0.658
0.0
0.0
0.658
0.0
-0.658
0.0
0.0
-0.658
0.0
-0.659
0.0
-0.659
0.659
0.0
-0.527
-0.132
0.0
-1.319
-0.66
-0.66
0.0
-0.661
1.321
-0.713
-0.608
0.661
-0.661
0.0
0.661
0.0
0.66
-0.66
-0.661
-1.984
0.0
0.0
0.0
-0.662
2.646
0.0
-0.661
-0.661
-0.662
0.662
0.0
-1.324
1.324
0.0
-1.986
-1.326
-0.663
-5.987
3.33
-0.665
-3.999
2.667
-2.667
2.001
1.332
-1.332
0.666
0.666
0.0
0.666
-0.666
1.331
-1.331
0.666
0.0
0.0
-0.666
0.666
0.665
0.0
-1.331
0.666
0.665
-1.331
0.0
-0.4
1.73
-1.864
1.864
0.0
0.0
0.0
0.0
0.665
0.0
1.329
0.664
0.663
-1.221
2.547
0.662
0.662
0.662
-1.324
0.662
-1.325
1.325
-1.325
0.0
0.0
0.0
0.662
-1.325
-0.663
0.0
0.663
1.987
-1.325
0.0
-1.326
-0.663
-0.664
0.0
-0.664
0.664
-0.664
-0.665
0.665
-0.665
-0.665
-0.665
0.0
0.0
0.665
0.0
0.0
0.0
0.0
0.665
0.0
0.0
-0.665
0.665
-0.665
0.665
0.0
0.0
-1.33
-0.399
1.065
0.665
0.0
-0.665
0.665
0.0
0.0
0.0
0.0
-0.665
0.0
0.665
0.0
0.0
0.665
0.0
1.328
-1.328
0.664
0.664
-0.664
0.0
0.664
-1.328
1.328
-1.328
0.664
-0.664
0.0
0.0
0.664
-0.664
0.0
0.664
-0.664
0.664
0.0
-0.664
0.0
0.658
0.007
-0.664
0.0
1.328
-0.664
-0.664
0.664
-0.12
0.12
-0.664
0.664
0.664
-0.664
0.0
0.0
0.0
0.0
-0.664
0.664
-0.664
0.664
-0.664
0.0
0.0
0.0
-1.329
0.665
-0.665
0.0
-0.665
0.0
0.0
0.0
-0.666
1.331
-1.331
0.666
0.599
-1.93
0.666
0.666
-0.666
0.659
0.007
0.0
0.0
0.0
-0.666
0.0
0.666
-0.666
0.666
-0.666
0.0
0.666
0.0
-0.666
0.0
1.331
-0.665
0.133
0.0
0.532
0.0
0.665
0.665
-0.665
0.0
-0.665
0.0
0.0
0.0
0.0
0.0
0.0
0.665
0.665
-0.665
0.0
0.0
0.0
-1.33
0.665
-0.665
0.0
0.0
-0.666
0.0
0.0
-0.666
0.0
0.666
-0.653
0.653
0.666
0.0
0.0
-0.666
1.331
-0.665
0.0
0.0
0.0
0.665
0.0
0.0
-0.665
0.665
0.0
0.0
0.0
-0.665
0.665
0.0
0.0
-0.665
0.0
0.0
0.665
-0.665
0.0
0.0
0.665
-0.665
0.665
0.0
-0.665
0.0
0.665
-0.665
0.665
-0.665
1.33
-1.996
1.331
-0.665
0.665
0.0
-0.665
-0.666
0.0
0.0
0.0
-0.666
0.0
0.666
0.0
0.0
0.666
-0.666
0.0
0.666
-0.666
0.0
0.0
-0.666
1.332
-1.332
0.0
-0.666
1.332
0.0
0.0
0.666
0.0
-1.332
0.666
-0.666
0.0
0.0
-0.533
-0.133
0.0
0.666
0.0
-0.666
0.666
1.332
0.0
-0.666
-0.666
0.0
-0.666
0.0
-0.667
0.0
0.667
-0.667
1.333
0.0
0.0
-0.666
0.0
0.0
0.0
0.0
0.0
0.666
0.0
0.666
-0.666
1.332
0.0
-0.666
0.666
0.0
-0.666
0.0
1.331
0.0
0.665
0.665
-1.329
-0.665
0.665
0.0
0.0
0.665
0.0
0.0
1.329
0.0
-1.994
0.0
0.665
0.665
-0.665
0.665
0.664
0.664
0.0
0.0
-0.664
0.664
-0.664
0.0
0.664
0.0
-0.664
-0.664
0.664
-0.664
0.0
-1.329
0.665
-1.996
1.331
-1.331
0.0
3.988
-1.328
-0.665
1.329
0.0
1.327
-1.327
-0.664
0.0
-1.329
-0.665
1.33
0.665
0.0
0.0
0.664
0.664
0.0
0.663
0.663
-0.663
0.0
-0.663
-0.664
0.0
0.664
-0.664
-1.329
0.0
1.594
0.398
-1.993
-0.665
0.0
0.0
0.0
0.0
0.0
0.665
0.665
-0.665
0.665
-0.665
0.0
0.0
-0.665
0.0
0.0
0.0
0.0
-0.665
0.665
0.0
0.0
0.665
0.665
-1.329
0.665
0.0
-1.33
0.665
-0.665
0.665
-0.665
0.665
0.0
0.0
0.665
1.993
-1.328
1.328
0.0
0.0
0.0
-0.664
-0.664
0.664
0.0
-0.664
-1.329
1.329
-1.329
0.0
0.0
0.0
0.0
0.0
0.665
-0.665
0.0
-0.665
0.0
0.0
0.0
0.0
0.0
0.665
0.0
0.0
0.665
0.665
-0.665
1.329
-0.664
0.0
0.0
0.0
0.664
-0.664
-0.665
0.0
0.0
0.665
0.664
0.0
0.0
0.0
0.007
-0.007
0.664
-0.531
0.531
-0.664
0.0
0.0
0.0
0.664
0.0
0.663
0.0
0.0
-0.663
0.133
0.531
-0.663
0.663
0.0
0.0
-0.663
0.0
0.0
-0.664
0.0
0.0
0.0
0.664
0.0
0.663
0.0
0.0
0.663
-0.663
0.0
-0.663
0.0
0.0
0.0
0.663
0.0
0.0
1.326
0.662
0.0
-0.662
0.662
-0.662
-0.663
-0.663
0.0
0.0
0.663
0.0
0.0
0.0
0.0
0.663
0.0
0.0
0.0
-0.53
-0.796
0.0
0.0
0.0
0.663
-0.663
0.0
0.0
0.663
0.0
-0.663
0.0
0.663
-0.663
-0.663
0.0
0.0
0.0
0.0
0.796
0.53
-0.663
0.663
-0.663
0.0
0.0
0.0
0.0
0.663
-0.663
0.0
0.0
-1.327
0.664
0.663
0.0
0.663
-0.663
0.0
0.663
0.0
-0.663
0.663
-0.663
0.0
-0.663
0.0
0.0
0.663
0.0
0.0
0.663
-0.663
0.0
0.0
0.0
0.0
-0.663
0.663
0.0
0.0
0.0
0.0
0.0
0.093
-0.756
-0.664
0.0
0.0
0.0
1.327
-0.663
0.0
0.0
0.0
0.0
0.0
0.0
0.663
0.0
0.0
0.663
0.0
0.0
0.0
0.663
-0.663
0.0
0.0
0.0
0.027
-0.027
0.027
0.636
0.027
-0.027
0.027
0.636
-0.662
0.0
0.662
-0.662
1.325
-0.662
-1.325
1.987
0.0
-0.662
0.0
0.0
-0.662
1.325
0.0
0.662
0.0
0.0
0.0
0.0
0.0
0.0
-0.662
0.132
-0.132
0.0
0.0
0.0
0.0
0.0
0.0
0.0
0.0
0.0
0.0
0.0
0.0
0.0
0.662
-0.662
0.662
-0.662
0.0
0.0
0.662
1.322
0.0
0.0
0.661
0.0
-0.661
0.0
-0.661
0.0
0.0
0.0
-1.323
0.0
-0.662
1.324
0.0
0.661
-0.661
-1.324
0.662
0.0
-0.662
0.662
-0.662
0.662
-0.662
0.0
0.0
0.0
0.0
0.0
1.324
0.661
-0.661
0.0
-0.662
-0.662
0.0
-0.662
1.986
-0.662
0.0
-0.662
0.0
-1.988
1.326
1.325
0.0
0.662
-1.324
0.0
0.662
-0.662
0.0
1.324
0.0
1.322
0.661
0.0
0.0
-1.322
1.322
-5.295
-0.663
2.652
-0.662
-2.653
0.797
1.194
0.663
0.662
-1.325
0.0
1.325
-0.662
1.325
0.662
0.0
0.661
-0.661
-0.662
0.0
-0.662
0.0
0.0
0.0
0.0
0.0
0.0
-0.662
-0.663
0.0
0.663
0.0
0.0
-0.663
0.663
0.662
0.662
-0.662
0.0
0.0
-0.662
0.133
0.53
0.0
0.0
0.0
-0.662
0.662
-0.662
-1.989
0.0
-0.664
0.0
0.0
1.327
-0.663
0.663
0.0
0.0
-1.327
0.0
0.0
0.0
0.133
0.08
1.115
-1.327
0.0
0.664
-0.664
0.0
0.664
-0.664
-0.398
-0.266
0.664
0.0
1.327
0.663
-1.327
0.663
-0.663
0.0
0.663
0.0
0.0
0.0
0.0
0.0
0.0
0.0
0.0
0.663
-0.663
0.0
-0.663
0.663
0.0
0.0
0.0
0.0
0.0
0.0
-1.327
-0.664
0.0
0.0
0.0
0.664
0.0
-0.664
0.0
-0.665
0.0
0.0
0.665
0.266
0.0
1.062
-0.664
0.0
0.0
-0.664
0.0
-0.665
0.665
-0.665
-0.665
0.665
-0.665
0.133
-0.133
0.0
0.0
0.0
0.0
-0.665
-1.332
0.0
0.0
-0.666
0.0
0.0
0.666
0.666
0.666
0.0
-0.532
0.532
-1.998
0.666
0.0
0.666
0.0
0.666
0.665
0.665
0.0
-0.665
-1.331
0.0
0.666
0.665
-1.331
0.666
0.665
0.0
0.0
-0.532
-0.133
-0.666
0.666
0.665
0.0
-0.532
-0.133
0.0
0.665
0.665
0.0
-1.996
1.331
-0.665
-0.666
0.0
1.331
0.0
0.665
-0.665
0.0
0.0
0.665
0.0
0.0
0.0
0.665
0.0
0.664
-1.329
-0.665
0.665
0.0
0.0
0.0
-0.532
0.532
-0.665
0.0
0.0
0.0
0.133
-0.133
0.0
0.0
0.665
-0.665
0.0
0.665
-0.665
0.665
0.665
-0.665
0.665
0.664
0.0
0.0
-0.664
0.0
0.0
0.0
0.0
-0.665
0.0
0.0
0.0
-0.665
-0.665
1.33
-0.665
0.0
0.0
0.0
0.665
0.0
-0.665
0.0
0.0
0.0
0.0
0.0
0.0
0.665
0.665
0.0
0.664
-0.664
0.0
0.0
0.0
0.133
-0.133
0.0
0.0
0.0
0.0
0.0
0.0
0.0
0.664
-0.664
0.0
0.0
-0.665
0.0
0.0
0.0
0.0
1.329
0.0
0.0
0.0
0.0
0.664
0.0
0.0
0.0
0.0
0.0
-0.664
1.327
-0.663
0.0
0.0
0.133
-0.133
0.0
-0.664
0.0
0.664
-0.664
0.0
0.664
-0.664
-0.664
0.0
0.0
0.0
0.0
1.328
-0.664
0.0
0.664
0.0
0.0
0.0
-1.328
0.664
0.0
0.0
0.0
-0.664
-0.665
0.665
0.0
0.0
0.0
0.0
0.0
-0.665
-0.665
-0.665
0.665
0.0
0.665
-0.665
0.665
0.0
0.0
0.0
-0.665
0.0
0.665
0.0
-0.665
0.0
0.0
0.0
0.665
0.0
-0.665
0.0
0.665
-0.665
0.665
-0.665
0.0
0.0
0.0
0.0
0.0
0.0
0.0
0.0
0.665
0.665
0.0
-0.665
0.665
-0.665
0.665
0.0
-0.665
0.0
0.665
-0.665
0.665
3.317
-1.989
0.663
0.663
-1.99
0.0
0.0
0.664
-0.664
0.0
-0.664
0.664
3.978
-1.325
-2.653
1.99
0.0
0.0
0.0
0.0
0.0
0.0
-0.663
0.0
0.0
-0.663
0.663
0.0
-0.663
1.327
-1.327
1.327
0.0
0.0
0.0
0.0
0.663
0.0
0.0
0.0
0.0
0.0
0.0
-0.663
0.663
0.0
0.0
0.0
0.0
-0.663
0.0
0.0
0.663
-0.663
0.663
0.0
-0.663
0.0
0.0
0.0
0.0
0.0
0.0
0.663
0.0
-0.663
0.0
0.0
-0.663
0.663
-0.663
0.0
0.0
0.0
0.0
0.0
0.0
-0.464
0.464
0.0
1.326
-0.663
1.325
-1.325
0.0
0.0
1.325
-0.662
0.0
0.0
-0.663
0.663
-0.663
0.994
1.655
-0.662
0.0
-0.662
-1.325
-0.663
0.0
0.663
-0.663
0.0
-0.663
0.663
0.0
0.0
0.663
0.0
-0.663
1.326
0.0
-0.663
0.0
0.663
-0.663
0.0
0.663
-0.663
1.325
0.662
-1.325
0.662
0.0
-0.662
-0.663
1.325
0.0
-1.325
0.0
0.663
0.0
0.0
0.0
-0.663
-1.327
0.0
0.0
0.663
0.0
-0.663
0.663
-0.464
0.464
0.0
0.0
0.0
-0.663
0.0
0.663
-0.663
0.0
0.663
0.0
-0.663
0.663
0.0
-0.663
0.663
-0.663
0.663
0.0
0.663
0.0
1.325
0.662
0.662
-1.986
0.662
-0.662
0.0
0.0
0.662
0.0
-1.325
0.0
-0.663
0.663
0.0
0.663
0.0
0.0
0.662
-0.662
0.0
0.662
0.0
0.0
-0.662
0.662
-0.662
0.662
0.0
0.0
0.662
0.0
0.0
-0.662
0.0
0.0
0.0
0.0
0.0
0.0
0.0
0.0
0.0
0.662
0.0
0.662
-1.986
0.662
0.0
0.0
0.0
0.0
0.0
0.0
0.0
0.662
0.0
0.0
0.0
-0.662
-0.662
0.656
-0.656
-0.663
0.0
0.0
0.0
-0.663
0.663
0.0
0.663
0.199
0.464
-0.662
0.662
-0.662
0.662
0.0
0.0
0.0
0.0
0.662
0.0
-0.662
0.662
0.0
0.662
0.0
0.0
0.0
-0.662
-0.662
-0.662
-0.663
0.663
0.0
0.662
-0.662
1.325
-0.662
1.324
0.661
-0.661
0.0
0.661
1.322
0.66
-0.66
-0.661
0.0
-0.264
0.264
0.661
-1.983
-0.662
0.662
-0.662
0.662
0.0
0.0
1.322
0.661
-0.661
0.0
-1.322
0.661
0.0
0.0
0.661
-0.661
-0.661
0.0
0.661
0.0
-0.661
0.0
0.0
0.0
0.0
0.0
0.0
-0.662
0.662
0.0
-0.662
0.662
-0.662
0.0
0.0
0.0
0.0
0.0
0.0
0.662
0.0
-0.662
0.662
0.0
-0.662
0.662
0.0
0.0
-0.662
0.662
-0.662
0.0
0.662
0.0
0.0
0.0
0.0
0.0
0.0
0.0
0.0
0.0
-0.662
0.0
0.662
0.0
-0.662
0.662
0.0
-0.662
0.0
0.0
0.662
0.0
0.0
-1.324
-0.662
0.0
0.0
0.0
0.662
0.0
0.0
0.662
0.662
0.0
-0.662
0.662
0.0
-0.529
-0.132
0.0
0.662
-1.324
-0.662
0.662
-1.325
1.325
0.0
0.0
0.0
-0.662
0.0
0.0
0.0
0.0
-1.326
0.663
-0.663
0.0
0.0
0.0
-0.663
1.327
0.0
-0.663
-1.327
0.0
0.664
1.327
-0.663
0.0
0.663
0.0
-1.327
3.976
-0.662
-0.662
1.324
-0.662
0.0
1.323
0.0
0.0
0.661
-1.322
0.661
0.0
0.661
-1.322
0.0
0.0
0.661
-1.985
0.662
0.662
1.322
-0.661
0.661
0.0
0.0
0.661
-1.322
-1.323
0.0
-0.662
0.0
-0.662
0.662
2.646
0.661
0.66
-1.982
0.661
1.321
-0.66
-0.661
0.661
0.0
0.0
0.66
0.66
0.0
-0.66
0.0
0.66
-0.66
1.32
-0.66
-0.66
0.66
1.319
-0.659
0.0
-1.32
0.0
-0.66
0.66
0.0
-0.66
0.0
0.0
0.0
0.0
0.66
0.0
0.0
0.66
-0.462
-0.198
-0.66
0.66
0.0
0.0
0.0
0.0
0.66
-0.66
0.0
1.979
0.0
0.0
-1.319
1.319
0.659
-0.659
0.0
1.318
-0.659
0.659
-0.659
0.659
-0.659
0.0
0.54
-0.54
0.0
-1.978
0.989
-0.33
0.0
0.0
0.659
0.0
0.659
0.0
0.0
1.317
0.0
-0.658
0.0
1.316
0.0
0.0
0.658
-1.315
0.658
0.658
-1.315
0.0
0.0
0.0
0.658
-0.658
-0.658
0.0
0.0
0.658
-0.658
0.0
0.658
0.0
0.0
0.0
0.658
0.658
-0.658
0.0
0.0
1.315
-1.315
0.658
0.0
0.0
0.657
0.0
0.0
0.0
0.854
-0.854
0.657
-1.972
-0.658
1.973
0.657
-0.657
0.0
0.657
0.0
0.0
0.0
0.0
-0.657
1.313
0.0
-0.656
0.656
-0.46
0.46
0.0
0.0
0.0
-0.656
0.0
0.656
0.0
-0.656
0.0
0.0
0.0
0.656
-0.656
0.0
0.0
0.0
0.0
0.0
0.656
0.0
0.0
0.0
0.0
0.656
-0.656
0.0
-0.656
0.656
0.0
1.312
0.0
0.655
-0.655
1.311
-1.966
0.656
0.0
-0.656
-0.656
0.656
-0.656
0.656
1.966
0.0
0.0
0.0
0.655
0.0
0.0
0.0
0.0
0.0
0.0
0.0
-0.655
0.655
0.0
-1.31
0.655
-0.655
0.0
0.0
0.655
-0.655
0.655
0.0
-0.655
0.655
0.655
0.0
0.0
0.0
0.654
0.654
-0.654
0.0
0.0
0.0
0.0
0.0
0.654
0.0
0.0
0.0
-0.654
0.0
0.0
-0.654
0.654
-0.654
0.0
0.0
0.0
0.0
0.654
-0.654
0.0
0.654
0.0
0.0
0.0
0.0
0.0
0.0
-0.654
-1.31
-1.311
1.311
0.0
-0.655
-0.656
1.311
-0.655
-0.525
0.525
0.0
-0.656
0.656
-0.656
1.311
-0.655
0.0
0.655
0.0
0.0
0.655
0.0
0.655
0.654
1.308
0.653
-0.653
0.0
0.0
-0.654
0.0
-0.654
1.308
-0.654
0.0
0.0
0.0
1.307
0.0
0.0
1.306
-0.653
-0.653
-0.653
0.0
0.653
0.196
0.457
-0.653
-1.961
-0.654
0.654
-0.654
0.0
0.0
0.654
-1.309
1.309
-0.654
-0.655
0.655
-0.655
0.0
0.655
0.654
0.0
0.0
0.0
0.0
-0.654
0.0
0.0
-1.965
0.0
0.0
0.197
-0.197
-1.968
0.0
-0.657
-1.209
-0.105
0.658
0.0
-0.658
0.0
0.658
-0.46
0.46
0.0
0.657
0.0
-0.657
0.0
0.0
1.314
0.0
-0.657
0.0
-0.657
-0.658
0.0
0.658
0.0
-0.658
0.658
-1.315
1.973
0.657
-0.657
0.657
0.0
0.0
-0.657
1.969
-0.656
-0.656
-0.657
0.0
1.969
-3.284
1.972
-0.657
0.0
0.0
1.313
-1.313
0.0
1.313
-0.656
0.0
0.656
-1.313
0.0
0.657
-0.657
0.0
-0.657
0.0
0.0
0.657
0.046
-1.361
-0.658
-0.658
0.0
1.316
-0.658
0.0
-0.658
0.658
0.0
-1.317
-0.659
0.659
-0.659
-1.319
0.66
0.659
-0.264
0.264
0.659
-0.659
0.0
0.0
-1.319
0.0
0.0
1.319
0.0
-0.659
-0.66
0.0
0.0
0.0
1.319
-0.659
0.659
0.0
0.0
0.0
1.318
-0.659
0.0
0.659
-0.659
0.659
0.658
-0.658
1.316
0.658
0.0
0.0
0.0
0.657
0.0
0.0
0.657
0.0
0.656
0.0
0.656
-0.656
0.0
0.656
0.656
-0.656
-0.656
0.0
0.0
0.0
0.0
0.0
0.656
0.656
0.0
0.655
-1.311
0.0
0.0
0.0
0.0
0.656
-0.649
-0.007
0.656
0.655
-0.655
0.0
-0.656
0.0
0.0
0.0
0.0
0.0
0.0
0.656
0.0
0.0
0.0
0.0
-0.656
0.0
0.0
1.311
-0.655
0.655
-0.655
0.0
0.0
1.311
-1.311
0.0
0.655
0.0
0.0
0.0
0.0
0.197
-0.852
0.0
0.007
1.304
-0.655
0.655
0.0
0.0
0.0
0.655
0.0
-0.655
0.655
0.0
0.0
-0.655
0.0
-0.655
0.0
0.0
0.655
-0.655
0.655
0.655
0.654
0.0
-0.654
0.654
-1.964
1.31
0.0
0.0
-0.655
0.0
0.0
0.655
-0.655
0.655
0.0
0.0
0.654
0.0
0.0
0.0
0.0
0.654
-0.654
0.654
0.0
-0.654
0.654
-0.654
0.654
-1.963
0.655
0.0
0.0
1.309
-1.309
0.0
1.309
-0.654
0.0
-0.654
0.654
-0.654
0.654
0.654
-0.523
0.523
0.0
0.0
0.0
0.0
-0.654
0.654
0.0
-0.654
0.0
0.654
-0.654
0.0
0.0
-0.654
0.654
0.0
0.0
0.654
-0.654
0.0
0.0
0.0
-0.654
0.131
-0.131
-1.965
0.655
-0.655
0.0
0.0
0.0
-0.656
0.0
0.656
-1.968
0.656
0.0
-0.656
1.313
0.0
-0.656
0.656
-0.656
-0.656
0.656
0.0
0.0
-1.313
0.657
-1.314
0.0
0.657
0.0
1.313
0.0
-1.313
0.657
-0.657
0.0
0.0
1.313
0.0
-0.656
0.0
0.0
0.656
0.0
-0.656
0.0
0.656
-0.656
0.656
0.0
0.656
-0.564
-0.092
0.0
0.0
-0.65
1.306
-1.313
0.656
0.656
-0.656
0.656
0.0
0.0
0.0
0.0
0.656
0.0
0.0
0.0
0.0
-0.656
0.0
-1.313
0.656
0.0
-0.656
0.0
-0.657
1.313
0.0
0.0
0.0
-0.656
0.656
-0.656
0.0
0.0
0.0
0.0
0.656
-0.656
0.0
0.0
1.313
0.0
1.311
-0.655
-0.656
0.0
-0.656
0.656
0.656
-0.656
0.0
-0.656
0.656
-0.656
1.312
-0.656
-0.656
-0.656
0.0
0.0
0.656
-0.656
0.0
0.197
0.46
0.656
0.0
-0.656
1.312
-0.656
-0.656
0.656
0.0
0.656
-0.656
1.966
0.0
0.0
0.0
0.0
-0.655
0.0
0.0
0.0
0.0
0.0
-0.655
-0.656
-1.313
-1.314
-2.632
0.0
1.975
-0.658
0.658
-1.316
1.316
0.0
-0.658
0.658
0.0
0.0
-1.316
-0.988
0.329
0.0
0.0
1.317
0.0
1.973
-1.315
0.0
-1.975
0.0
0.0
-1.318
-0.66
-0.66
0.66
0.66
1.977
1.974
1.314
0.0
1.313
-1.313
3.279
-1.311
-1.968
0.0
-0.657
-0.657
1.314
-0.657
-1.973
0.658
0.0
0.0
0.658
-0.658
0.0
1.315
0.0
-1.315
0.0
-0.658
1.973
0.657
-0.657
-0.92
0.92
-0.657
0.0
0.0
0.0
0.0
0.0
0.0
0.0
0.657
0.657
-0.657
-1.315
1.315
0.0
0.0
0.657
-0.578
1.235
0.0
-1.971
-0.658
1.315
0.0
1.313
-0.656
0.656
0.0
-0.656
0.0
0.0
0.656
-0.656
0.656
0.656
0.0
0.0
-0.656
-2.628
1.315
0.657
-0.657
-0.657
0.0
-1.315
0.0
0.0
0.658
-0.658
0.658
-0.658
0.0
0.0
0.0
0.0
-0.658
-1.318
0.0
0.659
0.659
0.658
-0.658
0.0
0.658
1.973
0.0
-0.657
-0.658
1.315
0.657
0.0
0.0
-0.657
0.657
0.0
-0.657
0.0
0.657
0.0
0.0
0.0
-0.657
0.0
-0.657
-0.658
0.658
0.657
-0.657
0.657
0.0
0.131
-0.131
0.0
-1.315
0.0
0.0
-0.658
0.658
0.0
-0.658
0.0
0.658
0.0
-0.658
0.658
-0.658
0.658
0.0
0.658
-0.658
0.0
0.658
0.657
0.657
0.656
-0.656
0.0
0.656
0.0
0.0
-0.656
0.656
-0.656
0.0
0.0
0.0
0.0
-0.657
-0.657
0.657
-0.46
0.46
0.657
-0.657
0.0
0.0
0.657
-0.657
0.0
-0.657
0.657
0.0
0.0
-0.657
0.0
0.0
0.0
0.0
0.0
0.0
0.0
0.657
-0.657
0.0
0.0
0.0
-0.658
0.658
0.657
-0.657
0.657
0.0
0.0
0.0
-0.657
0.0
0.0
0.0
-0.658
-0.658
0.0
-0.658
0.0
0.658
0.0
0.0
-0.658
-0.659
1.317
-0.658
0.0
0.0
0.658
0.0
0.658
-0.658
0.0
0.0
0.0
0.0
0.0
0.0
0.0
-0.658
0.0
0.0
0.0
0.0
0.0
0.0
0.0
0.0
1.316
0.658
1.314
0.0
0.0
0.0
-0.657
0.657
0.0
0.0
0.0
0.0
-0.657
0.657
-0.657
-0.657
0.657
-0.657
0.657
-0.657
0.657
-0.526
0.526
0.657
-0.657
0.0
0.473
-1.13
0.0
0.0
-0.658
0.0
0.0
-0.658
0.0
-0.658
0.658
0.0
-0.658
0.0
1.316
0.0
-0.658
0.013
-0.013
0.0
0.0
1.315
0.0
-0.658
0.0
0.658
0.0
0.0
0.657
-0.657
0.0
0.657
0.0
-0.657
0.657
-1.315
0.658
0.657
-1.315
0.658
0.0
-0.658
0.658
-0.658
0.0
0.658
0.0
-0.658
0.0
0.658
0.0
0.0
0.0
0.657
-0.657
0.657
0.0
0.0
0.0
0.0
-0.657
0.657
0.0
-0.657
0.0
-1.315
0.197
-0.197
0.0
0.658
-1.316
0.658
-0.658
0.0
0.0
0.0
0.0
0.658
0.0
0.658
0.658
0.0
0.657
0.0
0.0
0.657
-0.657
0.657
0.656
-1.313
0.657
-1.972
0.855
0.46
-0.657
-0.658
0.0
0.658
0.0
-1.315
-3.295
4.61
-0.658
1.315
1.313
0.0
0.0
3.277
-0.655
-2.623
0.656
1.966
0.0
-0.655
0.0
-1.311
0.0
1.311
0.0
-0.655
0.655
0.0
-0.655
0.655
0.0
0.655
-1.311
-0.656
0.656
-0.656
0.0
0.0
0.656
1.965
0.654
-0.654
0.0
-0.655
1.963
-0.654
0.0
-0.654
0.0
-0.655
0.196
0.458
0.0
-1.31
-0.655
0.655
0.0
0.655
0.655
0.0
0.654
0.0
1.308
-1.308
0.0
0.654
-1.309
1.309
0.0
0.654
-0.327
0.327
0.0
0.0
0.0
0.0
0.653
-0.653
0.0
2.612
-1.958
-0.653
0.653
0.0
-0.653
0.0
0.0
1.306
0.0
-0.653
0.653
0.0
0.0
-0.653
0.0
0.653
-0.653
0.0
-0.653
0.0
-0.654
-0.654
0.0
0.0
0.0
-0.654
0.0
0.0
0.0
0.0
0.0
-0.655
0.0
0.0
0.655
-0.655
0.0
0.0
-0.655
0.0
0.655
0.655
0.0
0.0
-0.655
0.0
0.0
0.0
0.0
0.0
0.655
-0.655
0.196
-0.196
0.0
0.655
-0.655
0.118
-0.118
0.0
0.0
0.0
0.0
-0.655
0.0
0.0
0.0
0.0
-0.655
-0.656
0.0
0.0
-1.313
-0.657
0.0
-0.657
0.0
0.0
1.971
0.0
-0.656
0.0
-1.972
1.315
1.313
-0.656
0.0
-0.657
0.0
1.313
-0.656
-0.657
-1.973
-0.658
1.974
0.0
-1.315
0.658
-0.658
0.0
1.315
0.0
-0.658
0.0
0.0
0.0
0.0
0.0
0.658
0.657
-0.657
0.0
0.0
0.657
0.0
-0.657
-0.658
0.0
0.0
0.0
1.972
-1.314
0.0
0.0
0.0
1.971
-0.656
-0.657
0.0
0.657
0.656
0.0
-0.656
0.0
0.656
-0.656
0.656
-1.313
1.313
0.656
-0.656
0.656
0.0
-1.313
0.656
-0.656
0.0
0.656
0.656
0.0
0.0
0.0
-0.656
0.0
-0.656
0.656
-1.313
0.0
-0.394
-0.263
-1.315
1.315
-0.658
-1.316
-0.659
0.659
0.0
0.0
-0.659
0.659
0.0
1.316
0.658
0.0
0.657
0.0
0.0
0.0
0.0
-0.657
0.0
0.657
0.657
0.0
-0.657
0.0
0.657
0.0
0.656
0.0
0.0
0.0
-0.656
1.313
0.0
0.0
0.0
1.311
-0.655
0.0
0.655
0.0
-1.311
1.966
0.655
1.962
-1.308
0.0
-0.654
-0.655
0.0
0.655
0.0
-0.655
0.655
0.0
0.0
0.654
-0.654
0.0
0.0
0.654
-1.964
0.655
0.0
0.655
0.0
-0.655
0.0
0.655
-0.655
0.655
-0.655
0.655
0.0
-0.655
0.0
-0.655
-0.655
1.311
-1.311
0.0
0.0
0.0
-1.312
0.0
-0.473
0.473
0.656
-0.656
0.0
0.0
0.0
0.0
0.656
0.656
0.655
-0.655
0.0
0.0
0.655
-0.655
-0.656
0.656
-0.656
-0.656
1.312
1.965
-0.655
0.0
-0.655
0.655
0.0
-0.655
0.0
0.655
-0.655
0.655
0.0
-0.576
0.576
0.0
0.655
0.654
0.654
-1.309
0.0
0.0
0.654
-0.654
0.851
0.458
0.0
-0.654
1.308
0.653
0.0
-0.653
0.0
-1.308
0.0
-0.654
0.0
0.0
0.654
-0.654
-0.655
0.655
0.0
0.0
-0.458
0.458
-1.31
0.655
0.655
-3.277
1.312
1.311
1.309
0.0
1.308
1.306
-0.653
-1.307
1.307
-0.653
-1.962
0.654
-0.654
0.0
0.0
0.654
0.654
0.654
-1.962
0.0
-0.655
-1.311
-1.312
1.967
1.31
0.654
-1.964
0.655
-1.311
0.655
0.655
0.655
-0.655
0.655
-1.31
0.655
0.655
0.654
-0.654
1.309
0.654
-1.308
0.0
0.196
-0.196
-0.654
0.654
0.654
-1.963
0.655
-0.655
0.655
-0.655
0.0
0.655
0.654
-0.654
0.0
1.309
0.0
0.0
0.0
0.0
0.0
0.0
0.654
-0.654
1.307
-0.653
-0.654
0.0
0.0
0.654
0.653
0.653
0.0
0.0
1.305
0.0
0.0
-0.652
1.148
-0.496
0.652
-0.652
0.652
0.0
0.652
0.0
-1.304
-0.652
-0.653
-0.653
1.306
0.652
0.652
0.0
-1.304
1.956
0.0
-0.652
0.652
0.0
0.0
1.302
1.301
0.65
-1.3
-0.651
1.301
0.65
1.299
-0.649
0.0
0.0
0.0
0.0
0.0
0.0
0.0
-0.65
0.0
0.0
0.65
-0.65
1.299
0.0
-0.649
0.649
-1.299
0.0
0.0
0.65
0.0
-0.65
0.65
0.0
0.0
0.0
0.0
0.649
-0.649
-0.65
0.0
0.0
0.65
0.0
0.0
0.0
0.0
0.0
-0.65
0.0
0.0
0.65
0.0
0.649
-1.299
0.65
-0.65
0.0
0.0
0.0
0.65
-0.65
0.0
0.0
0.0
0.65
-0.65
0.0
0.65
0.0
0.0
0.0
0.0
-0.65
1.299
-0.649
-0.65
0.0
0.65
0.0
0.649
0.0
0.0
-0.454
-0.195
0.649
0.0
-0.649
0.649
-1.299
0.65
-1.3
0.0
0.65
0.65
0.0
0.0
0.649
-0.649
0.649
0.0
0.0
0.649
0.0
0.0
0.0
-0.26
0.26
0.0
0.0
-0.649
0.649
0.0
-0.649
-0.649
0.649
0.649
0.0
0.0
0.0
0.649
-0.649
0.0
-0.649
0.13
-0.779
0.649
0.0
0.649
0.0
1.297
-1.297
0.649
0.0
-0.649
0.649
-0.649
-0.649
0.649
0.0
0.0
0.0
1.297
-0.648
0.0
0.648
-0.648
0.0
0.648
-0.648
0.648
-0.648
0.0
0.0
0.0
0.0
-0.649
0.649
0.648
0.0
-0.648
-1.298
0.649
-0.649
0.0
0.0
0.649
-1.298
1.947
0.0
-0.649
0.0
0.649
0.648
-0.648
0.0
0.0
0.0
0.0
0.0
-0.649
0.0
-0.649
0.649
0.649
-1.298
0.0
0.649
0.0
0.649
-0.649
0.0
0.649
0.0
-1.298
-1.299
0.0
1.948
0.0
0.0
0.0
0.0
0.0
-0.649
0.0
0.649
0.0
-0.649
0.0
1.298
-0.649
0.649
0.648
-0.648
0.648
0.0
0.0
0.648
0.0
0.0
-0.648
0.0
0.648
0.0
0.0
0.0
0.0
0.648
0.0
-0.648
-0.648
0.0
-0.648
0.195
0.454
-0.648
0.648
0.0
-0.648
-0.649
-1.298
-1.3
0.0
0.0
1.3
0.0
-0.65
0.0
-0.65
0.0
1.949
0.649
-0.649
0.649
0.649
-1.298
0.649
-0.649
0.0
-0.649
-0.65
0.0
0.0
1.948
-0.649
-0.649
0.0
0.0
0.0
0.649
0.0
-0.649
-0.65
1.948
0.0
0.0
0.0
0.649
0.0
0.648
0.0
0.0
1.296
0.0
-1.296
-0.648
0.648
0.648
0.648
0.647
0.0
-0.647
1.294
-1.294
0.0
0.647
-0.647
-0.648
0.648
-0.648
0.0
0.0
-1.296
0.0
0.648
0.648
0.648
0.0
0.0
-1.296
-0.648
-0.649
1.945
0.0
0.0
-0.648
0.648
0.0
0.648
-0.648
0.0
0.0
0.0
0.0
0.648
0.647
-0.647
0.647
-0.647
1.294
-0.647
0.0
-0.647
-1.296
0.0
0.0
0.648
0.648
0.0
0.0
-0.648
-0.648
-0.648
0.0
0.648
0.648
-0.648
0.0
0.0
0.648
0.0
0.0
0.648
0.0
0.647
0.0
0.0
0.0
-0.647
0.647
0.0
-0.647
0.0
0.0
0.0
0.647
0.647
0.647
-0.647
0.0
-0.647
0.647
0.647
-0.647
0.647
-0.647
0.647
-0.647
0.647
0.646
0.0
0.0
0.0
0.646
0.0
0.646
0.0
0.645
-0.645
0.0
0.0
0.645
0.0
-0.645
0.0
0.645
0.0
0.0
-1.291
1.291
-0.645
0.0
0.0
0.0
0.645
-1.937
0.0
0.0
0.646
0.0
0.0
0.646
-0.646
0.0
0.0
0.646
-1.292
1.292
0.645
0.0
0.0
0.0
0.645
-0.645
0.645
-0.645
0.645
0.0
0.0
-0.645
0.0
0.645
-1.936
0.0
0.646
0.0
0.0
-1.292
0.646
-1.292
0.646
0.0
-1.293
0.647
0.0
1.292
0.0
0.0
0.0
-0.646
0.0
0.0
0.0
-1.293
0.0
0.0
0.647
-0.323
-0.323
0.0
0.647
0.0
0.0
0.0
-0.647
0.0
-0.388
0.0
-0.259
0.0
0.0
0.647
0.0
0.0
-0.647
0.0
0.647
0.0
-0.647
0.647
0.0
0.0
-0.647
0.0
0.647
-0.647
0.647
0.0
0.647
-0.647
0.0
0.0
0.0
0.0
-0.647
0.0
0.647
0.0
0.0
-0.647
0.0
0.0
0.0
0.0
0.0
0.0
0.647
0.0
0.0
0.0
0.0
0.0
1.293
-0.646
0.0
0.646
0.0
0.0
0.0
0.0
0.0
-0.646
1.292
0.0
0.0
-1.292
-1.941
0.647
-1.295
-1.296
1.296
0.648
0.0
0.647
0.0
-0.647
1.294
-0.647
1.94
0.0
0.646
0.0
0.646
-0.646
0.646
-0.646
-0.646
0.646
0.0
-0.646
0.0
0.646
1.936
-0.645
0.645
-0.645
0.0
0.645
0.0
-0.645
0.0
0.0
0.0
-1.291
0.0
0.646
-1.292
0.0
0.0
-0.646
0.0
0.646
0.646
-0.646
-0.646
0.646
0.646
0.0
-0.388
-0.258
-1.293
0.0
0.0
0.006
-0.006
0.0
-0.466
-0.181
1.294
-0.647
0.0
0.647
-0.647
-0.647
0.647
0.0
0.0
-0.647
0.647
0.0
-0.388
-0.259
0.647
0.647
-0.647
1.293
-0.517
-0.776
0.0
0.647
0.0
0.0
0.0
0.0
-0.647
0.0
0.0
0.0
0.647
-0.647
0.0
-0.647
0.0
0.0
0.0
-0.647
0.0
0.647
-0.647
0.647
-0.647
0.0
0.0
0.0
0.0
0.0
0.0
0.0
0.0
-0.648
0.0
0.0
0.0
0.0
0.0
0.0
0.0
0.0
0.0
0.0
0.0
0.0
0.0
0.648
0.0
0.647
0.0
-0.647
0.0
-0.648
0.648
-0.648
0.648
0.0
-0.648
-0.648
0.0
0.648
0.0
0.0
0.648
0.647
3.231
0.0
-3.879
1.294
0.0
0.0
-0.647
0.647
-1.294
0.0
0.647
0.0
-0.647
1.294
-1.294
0.0
0.0
0.647
-1.295
0.648
-0.648
-0.648
-0.648
0.648
1.943
-1.295
0.0
0.648
-1.296
0.0
-0.648
0.0
0.648
0.648
-1.296
-1.298
1.298
-0.649
0.0
0.649
0.0
-1.298
0.0
0.649
0.0
-0.649
0.649
0.0
0.649
0.648
-0.648
0.0
0.648
0.0
-0.648
-0.649
0.259
-0.908
-1.299
0.65
-1.95
0.0
-0.651
0.0
-0.651
3.252
-1.3
0.0
0.0
-0.65
1.3
0.0
0.0
-0.65
0.0
0.0
0.0
-0.65
0.0
-0.651
-0.651
1.302
0.0
0.0
0.0
0.0
0.0
-0.651
0.0
0.0
0.0
0.651
-1.302
1.302
-0.651
1.301
-0.65
0.0
0.0
0.0
0.65
-0.65
0.65
0.0
0.0
-0.65
0.0
0.0
0.65
-0.65
0.0
0.0
0.65
0.0
-0.65
0.0
0.0
0.0
0.0
0.0
0.0
0.65
0.0
0.0
-0.65
0.0
0.0
0.0
0.65
-0.65
0.0
0.0
0.65
0.0
0.0
-0.65
-0.651
0.0
0.0
-0.651
0.0
0.0
1.952
-1.952
0.0
0.0
-0.651
-0.652
0.0
0.0
1.303
-0.651
0.0
0.0
0.651
0.651
-0.651
1.302
-0.651
0.0
0.0
0.0
0.0
0.0
0.0
0.0
0.0
0.0
0.26
-0.26
0.651
0.0
-0.651
0.0
0.0
0.0
0.651
0.0
-0.651
0.0
0.0
0.651
-0.651
1.301
0.65
-1.3
0.65
0.0
0.0
0.65
-0.65
0.0
1.3
-0.65
0.65
-0.65
0.0
1.948
-0.389
-0.26
0.0
-1.299
0.65
0.649
0.0
0.0
0.649
0.0
0.0
0.649
0.0
0.0
0.0
-0.649
-0.649
0.649
-0.649
1.298
0.0
0.648
1.296
-0.648
0.648
-3.242
1.298
-1.298
0.649
1.297
0.0
0.0
0.0
0.648
-0.648
-0.648
0.0
0.0
0.648
-0.558
-0.091
-1.298
1.298
-0.649
0.649
0.0
-0.649
0.649
0.0
0.0
-0.649
0.649
-0.649
0.065
-0.714
0.649
0.649
0.648
0.0
0.0
-0.648
0.0
0.0
0.0
0.0
0.648
-0.648
1.296
0.0
0.0
-0.635
0.635
1.295
-1.295
0.648
0.0
-0.648
0.0
0.648
0.0
-0.648
0.0
0.648
0.0
0.0
-0.583
-0.065
0.0
0.0
1.295
0.0
0.0
-0.647
-0.648
0.0
1.295
0.0
0.0
0.0
0.0
0.0
-0.647
0.0
0.647
-0.647
0.647
0.647
0.647
0.0
0.0
0.0
-1.294
0.0
0.0
0.647
0.0
0.0
-0.647
1.294
-0.647
0.0
-0.647
-0.647
1.294
-1.942
0.0
-0.648
1.943
0.0
0.647
0.0
0.0
0.0
0.0
0.0
0.0
-0.647
-0.647
0.0
0.647
0.0
-0.647
0.0
0.0
0.0
0.0
0.0
0.0
0.0
0.647
-0.647
0.006
-0.006
-0.648
0.648
0.0
0.647
0.0
0.647
0.0
0.0
1.293
-0.646
0.646
0.0
-0.646
0.646
0.0
-0.646
0.0
0.0
0.259
1.034
-0.646
0.0
0.0
0.0
0.646
-0.639
-0.653
0.0
0.0
-1.294
0.776
0.517
0.0
0.646
0.0
0.0
0.0
0.0
0.646
0.646
3.223
-1.288
1.932
-1.932
0.644
0.0
-0.644
0.0
0.0
0.644
0.0
1.288
-0.644
0.644
-0.644
-1.288
1.288
0.0
-0.644
0.0
0.0
0.0
0.644
0.0
0.644
0.643
1.286
-0.643
0.0
0.0
-1.286
0.643
0.0
0.0
-0.637
-0.006
-0.644
0.637
-0.637
0.644
-0.644
0.644
0.0
0.0
-0.644
0.0
0.0
0.0
-0.644
0.0
0.0
1.288
0.0
0.0
0.0
-0.644
0.0
0.0
0.0
-0.554
0.554
-0.644
-0.644
0.0
0.644
0.644
-0.644
0.644
-0.644
1.288
-0.644
0.0
-0.644
0.0
-0.644
0.644
-0.644
0.0
0.0
0.0
0.0
0.0
0.0
0.0
0.644
-0.644
0.0
0.0
0.644
-0.644
0.0
0.0
0.0
0.0
0.0
0.0
-0.645
0.0
-0.645
-1.291
0.0
0.0
0.0
0.0
0.0
0.0
-1.292
-1.941
1.294
0.647
0.0
-1.294
0.0
0.0
0.647
0.0
0.0
-0.647
0.0
0.0
0.0
-0.647
0.647
0.647
0.0
0.0
-1.294
-1.944
-0.649
0.649
-0.649
1.945
-0.648
-0.648
-0.649
0.649
-0.649
0.649
-0.649
1.297
1.296
-0.648
0.0
0.0
-1.296
-0.649
-0.649
1.946
-1.297
0.0
-0.649
0.0
0.649
0.0
0.0
-1.298
0.649
-2.599
-0.651
0.0
0.0
0.651
0.65
1.949
0.649
0.0
0.0
0.0
0.0
0.0
0.0
0.0
0.0
0.0
0.649
0.0
-0.649
0.0
0.0
0.065
-0.065
0.0
0.0
0.649
0.648
0.0
0.0
0.0
0.648
0.648
-0.648
0.0
0.0
0.0
0.648
-0.648
0.0
0.0
-0.648
-1.297
0.0
0.649
-0.649
0.0
-0.649
0.0
0.0
0.0
0.0
0.0
0.0
0.649
-0.649
0.0
0.649
0.649
-0.649
0.649
0.0
0.0
-0.649
0.0
0.649
0.0
0.0
-0.649
0.0
0.091
-1.389
0.649
-0.649
0.0
0.0
0.0
0.649
0.0
-0.649
0.0
0.649
0.0
1.298
-1.298
-0.649
-0.65
0.0
0.0
0.0
0.0
0.0
0.0
0.0
0.0
0.0
0.0
0.0
0.0
0.65
-0.65
0.0
0.0
-0.65
0.65
0.65
-0.65
0.65
0.0
0.649
-0.649
0.0
0.0
0.649
0.0
0.649
-0.649
0.0
0.0
0.0
0.0
0.0
-0.649
0.0
0.0
-0.65
-0.65
0.65
0.0
0.0
0.0
0.26
-0.26
0.65
0.649
0.649
0.0
0.0
0.649
-0.649
0.0
1.297
0.0
-0.648
0.0
0.648
-0.648
0.0
0.648
0.0
0.648
0.0
0.0
0.0
-0.389
0.389
-0.648
0.648
0.0
0.0
0.0
0.0
0.0
0.0
0.0
0.0
0.0
-0.648
0.0
-0.532
0.532
0.648
0.648
-0.648
1.295
-0.647
1.294
0.0
-0.647
0.0
0.647
-0.647
0.0
0.0
-0.647
0.0
0.647
0.0
0.0
0.0
0.0
-0.647
0.647
0.0
-0.647
0.647
-0.647
0.647
0.0
0.0
0.647
-0.647
-0.647
1.294
0.0
0.0
0.647
0.0
0.0
0.646
0.0
1.292
0.0
0.0
-0.646
-0.646
0.891
-1.538
0.0
-0.647
0.647
0.0
-0.647
-0.647
1.294
-0.647
-0.647
-1.295
8.393
0.0
-0.644
0.644
-1.288
-0.644
0.644
-0.644
1.932
-1.288
0.644
-0.644
1.288
1.286
-2.574
0.644
1.287
0.643
0.0
0.0
0.0
-1.286
0.0
0.643
-0.643
0.0
-0.644
-1.933
0.645
1.288
0.644
1.286
0.0
-1.93
0.644
0.0
0.0
0.643
0.0
0.0
0.643
0.0
0.0
-0.643
0.0
-0.643
-2.576
0.0
2.576
0.0
1.286
-1.93
0.644
0.0
0.0
-1.932
0.644
1.288
-1.288
0.644
0.644
-1.288
0.0
0.644
0.644
0.0
0.643
0.0
-1.287
0.0
-0.644
0.644
0.0
0.0
-0.644
0.0
0.0
0.0
0.644
0.644
0.0
-0.644
-0.644
0.644
0.644
-0.644
-0.644
0.644
0.0
-0.644
0.0
0.644
0.0
-0.644
0.644
-0.644
0.0
0.644
-0.644
0.0
0.0
0.644
-0.644
0.0
0.644
-1.288
-0.645
0.645
-0.645
0.645
0.0
0.0
0.644
0.0
-0.644
0.644
-0.644
0.644
-0.644
0.0
0.0
0.0
0.644
-1.289
0.645
0.0
-0.645
0.0
-1.29
0.0
0.645
-0.645
0.0
0.645
0.0
-1.291
-0.646
0.646
0.0
-0.646
0.646
-0.646
0.646
-0.517
0.517
0.646
1.29
0.0
0.0
0.645
0.0
-0.645
0.0
0.645
0.0
-0.645
0.0
0.0
0.645
0.644
0.0
-1.289
0.0
-0.645
0.645
0.645
0.0
-1.283
0.0
-0.006
0.0
0.0
0.0
0.0
0.0
0.645
-0.645
0.0
0.0
0.0
0.645
0.645
-0.645
-0.645
0.0
0.645
0.0
0.645
-0.645
0.645
0.0
-0.645
0.645
0.0
0.0
0.0
0.0
0.0
-0.645
0.645
0.0
0.0
-0.645
0.645
-0.645
0.0
0.0
0.645
0.0
0.0
-0.645
0.645
0.0
-0.645
0.0
-0.645
0.645
0.0
-1.29
0.0
0.0
0.0
1.935
0.0
-0.645
0.0
0.0
0.0
0.0
0.0
0.0
-0.645
0.0
0.0
0.645
0.0
0.0
-0.645
0.0
0.645
0.0
0.0
0.0
0.0
0.645
-1.29
0.645
-0.645
0.645
0.645
-1.29
0.0
0.645
0.0
-0.645
0.0
0.0
0.0
0.645
-0.387
0.387
-1.29
0.645
0.0
-1.291
0.0
0.0
-0.646
0.0
0.646
0.0
0.0
0.0
0.0
0.0
-0.646
0.0
0.0
0.0
-0.646
0.64
-0.64
0.0
0.0
-0.388
0.388
0.0
0.0
-0.647
0.0
0.0
0.0
0.0
0.0
0.0
0.647
-1.294
0.647
-0.647
0.0
0.0
0.0
0.0
0.0
-0.647
0.0
-1.296
0.0
0.0
0.0
0.0
0.648
-0.648
0.0
0.648
0.648
-0.648
0.648
0.0
-0.648
0.648
-0.648
0.648
-1.296
0.0
0.648
-0.648
0.0
0.0
0.0
0.648
0.0
0.0
0.0
0.648
-0.648
0.648
0.0
0.0
-0.648
0.648
0.647
-0.647
0.0
0.647
0.0
-0.557
-0.091
1.294
-1.294
1.294
0.0
0.647
-0.647
0.647
0.0
0.0
-0.647
1.293
0.0
0.0
0.0
-0.646
0.646
-0.646
1.292
-1.292
0.646
0.0
-0.646
0.0
0.646
0.0
0.0
0.0
1.292
0.0
0.0
0.0
-0.646
0.646
0.645
-0.645
1.29
0.0
0.0
-1.29
0.0
-1.292
0.646
0.0
0.0
0.0
-0.646
-1.293
-0.647
-1.295
0.0
2.589
-1.294
1.294
-0.647
0.0
1.293
0.0
-1.293
0.0
-0.647
0.647
-0.647
-0.647
-0.648
2.201
-0.259
0.0
0.0
0.0
0.647
0.0
-1.941
0.0
-1.296
0.648
0.0
-1.296
0.0
1.296
-0.648
1.296
0.647
0.0
0.647
-1.294
-0.648
0.0
1.295
0.0
-0.647
0.0
0.0
0.0
0.0
0.0
0.0
0.0
0.0
0.0
0.0
0.0
0.0
-0.648
0.648
1.294
0.0
0.0
-1.294
1.941
-1.294
0.0
0.647
0.647
0.0
0.646
-0.646
0.0
0.646
0.0
-0.646
0.0
-0.647
0.647
0.0
-0.647
0.647
0.0
0.0
0.646
0.0
-1.293
-0.647
-0.647
1.294
0.647
1.292
-0.646
0.0
0.0
-0.646
0.0
0.0
0.646
-0.646
0.0
0.0
0.646
-0.646
0.0
0.646
-0.646
0.0
0.0
0.646
-0.646
0.0
0.0
0.0
0.0
0.646
0.0
0.0
-0.646
0.129
-0.129
0.646
0.0
0.258
-0.258
0.0
0.646
0.0
0.0
0.0
0.0
0.0
0.0
0.0
0.0
0.0
0.0
0.0
0.646
-0.646
1.291
-0.645
1.29
0.0
0.0
0.645
-0.645
-0.645
0.0
0.645
0.0
0.0
1.289
0.0
-0.644
-0.645
0.645
-0.645
0.0
0.258
0.387
0.0
0.0
0.644
-0.644
0.0
0.0
-1.29
0.0
0.645
-0.645
0.645
0.0
-0.645
0.0
0.645
-0.645
0.0
0.0
0.0
0.0
-0.568
0.0
0.568
0.0
-0.645
0.0
0.0
0.0
0.645
-0.645
0.0
0.645
-0.645
0.0
0.0
0.0
0.0
-0.646
0.0
0.0
0.0
0.0
0.646
-1.292
0.646
-0.646
-0.646
0.0
0.646
0.0
0.0
-0.646
0.0
0.0
0.646
0.646
-1.292
0.0
0.646
-0.646
0.0
0.646
0.0
-0.646
0.0
0.0
0.0
0.0
0.0
0.0
0.0
0.646
-0.646
0.0
0.0
0.0
-0.647
-1.294
0.647
-0.647
0.0
0.0
1.294
0.556
-0.556
1.293
-0.646
-0.647
0.0
0.0
0.0
0.647
0.0
1.292
0.646
-0.646
0.0
0.0
0.0
-0.646
0.0
0.0
0.646
-0.646
0.646
-0.646
0.0
0.0
0.0
0.646
0.646
0.0
-1.292
0.646
0.129
0.516
-0.387
0.387
0.0
-0.646
0.0
0.0
0.0
0.0
0.646
0.0
0.0
0.0
-0.646
0.0
0.0
0.0
0.0
0.646
0.645
0.0
-1.291
0.0
0.0
0.0
0.0
3.225
-1.934
-0.645
0.645
-0.645
0.0
1.29
0.645
0.0
0.644
-0.644
0.0
-1.29
0.0
0.0
-0.645
0.645
-1.291
0.0
0.0
0.0
0.646
0.0
0.0
0.0
-0.646
0.646
0.0
0.0
0.645
0.639
-1.284
1.935
-0.645
0.0
0.0
-0.645
0.645
0.0
0.0
0.645
0.644
0.0
0.0
0.644
-0.644
0.0
-0.644
0.0
0.0
0.0
1.288
0.0
0.0
0.0
0.0
0.644
-0.644
0.644
0.0
-0.644
0.644
-0.644
-1.288
0.0
0.644
0.129
0.515
-0.644
0.644
0.0
-0.644
0.644
0.0
-0.644
-0.387
-0.258
0.644
-0.644
0.644
0.644
0.0
-1.288
0.0
0.644
0.0
0.0
0.644
0.644
-1.288
0.0
0.0
-0.644
0.0
0.0
0.0
0.0
-2.58
0.646
0.645
-0.645
-0.646
0.646
-0.646
0.646
0.0
0.0
-0.646
0.0
-1.292
0.0
0.0
0.646
0.0
-1.94
0.647
0.647
0.0
0.323
-1.617
1.294
0.0
-1.294
0.0
0.647
0.647
2.583
0.0
-0.645
0.0
-0.646
0.0
0.0
-1.292
0.0
0.0
0.646
-0.646
0.646
0.0
0.646
-0.646
1.937
0.0
-0.645
-0.646
-0.646
0.0
0.646
-0.646
0.0
0.646
0.646
0.0
0.0
0.0
0.645
0.0
-0.645
1.29
0.0
0.0
-0.645
-0.645
-0.646
-0.646
-0.646
1.292
0.0
-0.646
0.646
0.0
0.0
-0.646
0.0
0.0
0.646
-0.646
0.0
0.0
0.646
0.0
0.0
0.0
-0.388
0.388
0.0
0.0
0.646
-0.646
-0.646
0.646
-0.646
-1.94
1.294
0.646
-1.293
0.0
1.293
-0.646
0.0
0.0
0.646
-1.293
0.0
0.647
0.0
0.0
0.646
0.0
0.646
0.0
0.0
0.052
-0.052
0.0
0.0
0.646
-0.646
0.0
0.0
0.0
0.0
0.0
-0.646
0.0
0.0
0.0
0.646
0.0
0.0
-0.646
0.646
0.0
-0.646
1.292
-0.646
0.646
-0.387
0.387
-1.292
1.292
-0.646
0.0
-0.646
0.0
0.0
0.0
0.0
0.0
-0.646
0.646
0.646
-0.646
-0.646
0.0
0.646
0.0
0.0
0.646
0.646
-0.646
0.0
0.646
-1.292
0.646
0.0
-0.646
0.0
0.0
0.0
0.129
0.517
-0.646
0.646
0.0
-0.646
0.0
0.0
-0.646
0.0
0.0
0.0
0.646
-0.646
0.0
0.0
0.0
-0.647
0.0
0.0
0.647
-0.647
0.0
-0.647
0.0
0.0
0.0
-0.647
-0.648
0.0
-0.648
0.648
-0.648
0.648
-1.296
1.296
0.0
-0.648
0.648
0.0
0.0
0.0
-0.648
-1.297
0.0
0.0
0.0
0.649
0.648
0.0
0.648
0.0
-0.648
0.0
0.0
0.0
0.648
0.0
-0.389
-0.908
0.648
-0.648
0.0
1.296
0.0
0.0
0.648
0.0
0.0
0.0
-0.648
0.0
0.0
0.0
-2.594
0.0
1.298
-0.649
-0.649
0.649
0.0
0.0
0.0
0.0
0.0
0.0
-0.649
0.0
0.0
0.0
0.0
0.0
-0.649
1.298
-1.298
0.0
0.649
0.0
0.0
0.0
0.649
0.0
0.649
0.0
0.0
0.648
-0.648
0.648
0.0
0.0
-0.648
0.0
-0.649
0.649
1.296
-0.648
0.0
-0.648
0.0
0.0
-0.649
0.0
0.649
0.0
0.0
0.0
0.0
0.0
0.0
0.0
0.648
-0.389
0.389
-0.648
0.0
0.0
-0.649
0.649
0.0
0.648
-0.648
-0.649
0.649
-1.298
0.0
0.0
0.0
0.649
0.0
0.0
0.649
-0.649
-0.649
0.0
0.0
-0.649
-0.65
0.006
-0.006
0.0
0.0
-0.65
0.26
0.39
0.0
-0.65
-0.65
0.26
-0.26
0.0
0.65
0.65
-0.65
0.0
0.65
-0.65
0.65
0.0
0.65
0.0
0.649
-0.649
0.0
-0.65
0.65
0.0
-0.39
0.39
0.0
0.0
0.0
-0.65
0.26
0.39
-0.65
0.65
0.0
0.649
-0.649
0.0
2.595
3.883
2.582
0.0
0.645
-1.29
1.29
-1.29
0.0
0.645
-1.936
-0.646
0.646
0.646
0.0
0.0
0.0
0.0
-1.938
0.646
-0.646
-0.647
0.647
0.646
1.292
0.645
-0.645
-1.292
0.646
0.646
-1.292
0.646
0.0
-0.09
-0.556
0.0
0.0
0.0
1.292
0.645
0.645
0.645
0.0
1.932
-1.932
0.0
0.644
0.0
0.0
0.0
1.288
0.0
0.0
-1.288
0.0
0.0
0.258
0.386
-0.644
0.515
0.129
0.0
0.644
0.0
0.643
-1.287
-0.644
0.644
0.0
0.0
-0.644
0.0
-0.644
-0.645
-0.645
0.645
0.645
-1.29
-1.291
-1.939
0.0
0.647
-1.294
-0.647
1.294
-1.294
0.0
0.0
0.0
-0.648
0.971
-0.324
0.0
0.0
-0.389
-0.259
-0.648
0.0
1.296
1.294
-1.294
1.294
0.0
-0.647
-0.647
0.0
0.647
0.0
0.0
-0.647
1.294
-0.647
-1.295
0.0
0.0
0.648
-0.648
-0.648
0.0
-0.648
0.0
0.648
0.0
0.648
-0.648
0.0
0.648
0.0
-1.296
0.648
-0.648
-0.649
0.0
0.649
-1.298
0.0
0.0
0.649
-0.649
0.649
0.0
0.0
0.0
0.0
0.0
0.649
-0.649
0.0
0.0
-0.649
0.0
-0.649
0.649
0.649
0.0
0.0
-0.649
0.0
0.0
0.0
0.0
0.0
0.649
0.649
-0.649
-1.298
1.298
-1.298
0.0
0.0
-0.65
0.65
0.0
0.0
-0.325
0.325
0.0
0.0
0.0
0.649
-0.649
1.298
-0.649
0.0
0.0
0.0
0.0
0.0
0.649
0.0
0.0
0.0
0.0
0.649
0.0
-1.298
0.0
0.0
0.649
0.0
0.0
-0.649
1.298
-0.649
0.0
0.649
-0.649
0.649
0.648
0.0
0.0
-0.648
0.0
1.944
-1.296
-0.648
-0.649
0.0
0.0
0.0
0.0
0.0
0.649
0.0
0.0
-0.649
0.0
0.0
0.0
0.0
0.649
-0.649
0.0
0.259
0.0
-0.259
0.0
0.0
0.0
0.0
0.0
0.0
0.649
-0.649
0.649
-0.649
0.649
0.0
0.0
-0.649
0.649
-0.649
0.649
0.0
0.648
-1.297
0.0
0.0
0.0
0.0
0.0
0.0
0.0
-0.649
0.0
0.0
0.0
-0.649
0.0
-0.65
0.0
0.65
-1.3
0.65
0.65
-1.3
0.0
-1.952
0.0
1.302
0.0
0.0
0.0
0.65
-0.65
-0.651
0.651
0.0
0.0
-1.302
0.651
0.651
0.0
0.65
-1.952
0.0
0.0
0.0
0.0
-0.651
-0.652
0.0
-1.304
1.304
0.0
-0.652
-0.652
0.0
1.304
-0.652
0.652
-0.652
0.0
1.304
0.0
0.0
-0.652
0.0
-0.652
-0.652
-0.653
0.653
0.0
0.652
-0.652
0.652
0.0
0.652
-0.652
0.0
1.304
1.302
0.0
-1.302
0.0
-0.652
-0.652
0.652
-1.304
0.652
1.304
0.0
-1.304
-0.652
1.304
0.652
0.0
0.651
-1.303
0.0
0.652
-0.652
0.0
0.0
1.303
-0.651
0.651
-0.651
0.651
-0.651
0.651
-0.651
0.651
-0.651
0.651
-0.651
0.0
0.0
0.651
-0.651
-0.652
1.303
-0.651
0.0
0.0
0.651
-0.651
0.651
0.0
0.0
0.0
0.0
0.0
0.0
-0.651
0.0
0.0
0.0
-3.915
0.0
0.653
0.653
0.653
0.652
0.0
-1.305
1.957
1.303
0.0
0.0
0.0
-1.303
0.652
0.651
-1.303
1.303
-0.651
0.0
-0.652
0.0
0.0
0.652
1.953
0.0
-0.651
-0.651
0.651
0.0
-0.651
0.0
0.0
-1.955
0.0
0.0
1.304
0.651
0.651
0.0
0.0
-0.651
0.0
-1.303
0.0
0.652
0.0
0.0
-1.304
0.652
0.652
0.651
0.0
0.0
0.0
0.651
-0.651
0.0
0.0
1.302
-1.302
0.651
-0.651
0.0
0.0
0.0
0.0
0.0
0.651
0.0
0.0
0.0
0.651
0.0
-1.302
0.0
0.0
0.0
0.0
0.0
0.651
-0.651
-0.651
0.0
-1.956
1.956
-0.652
0.652
0.0
0.651
0.651
-0.651
0.0
0.651
0.0
-0.651
0.0
-0.651
0.261
1.042
-1.302
0.0
-0.652
0.0
0.652
0.651
0.0
0.0
0.651
-0.651
-0.651
1.302
-0.651
0.651
-0.651
0.651
-0.651
0.0
0.0
0.0
0.651
-0.651
0.0
0.0
0.0
0.651
0.0
0.0
0.651
0.0
0.0
-1.302
0.0
-0.651
0.0
0.651
0.0
0.0
0.651
0.651
0.65
-0.65
0.0
0.0
0.0
0.65
0.0
-0.65
0.0
0.0
0.0
0.0
0.0
0.0
-1.302
0.0
0.469
0.0
-0.469
0.0
0.0
0.0
0.0
0.651
0.0
0.0
0.0
0.651
0.0
0.0
0.0
-0.651
-0.651
0.0
0.0
0.651
-0.651
0.0
0.0
0.651
-0.651
0.0
0.0
1.302
-1.302
0.0
0.0
0.0
0.0
0.651
0.0
0.651
-0.651
0.26
0.0
-0.26
0.0
0.0
0.651
0.0
-0.651
0.0
-0.651
0.0
0.0
0.0
0.0
0.0
-1.303
0.652
0.651
0.0
-0.651
0.651
0.0
0.0
-0.651
-0.652
-0.652
1.304
-1.304
-0.652
0.652
1.304
0.0
0.651
-0.651
0.0
-0.652
0.0
0.0
0.0
0.0
-0.652
1.304
0.0
0.651
-1.303
0.0
0.652
-1.304
-0.652
0.652
0.261
-0.913
0.0
0.0
0.0
-1.959
0.653
-0.653
0.0
0.653
-0.653
0.653
-1.307
0.0
-0.654
0.654
-0.654
0.0
-2.62
0.0
2.62
1.961
0.0
-0.653
-0.654
0.654
1.306
-2.614
0.654
0.654
0.0
0.653
-0.653
0.0
0.653
-0.653
0.653
0.0
-1.307
0.0
0.654
0.0
0.0
0.007
1.3
0.0
0.653
0.652
0.0
-1.305
-0.653
-0.653
0.653
-1.307
0.0
0.0
0.654
-0.654
0.654
0.0
0.0
0.0
0.0
0.0
-0.654
0.0
0.654
-0.654
-0.654
-1.309
1.309
0.654
-0.654
0.0
0.654
-0.654
2.614
-1.306
-1.308
0.0
-0.654
0.654
0.654
-1.309
0.654
0.0
-0.654
0.0
0.654
-0.654
-0.655
0.655
-1.31
-1.967
0.0
0.656
1.966
-0.655
-0.655
1.965
-1.31
0.655
-0.655
0.0
0.0
0.262
-0.918
0.0
0.0
0.0
-1.194
0.538
-0.656
0.656
-1.313
-1.314
0.657
-1.315
0.0
0.658
0.657
-1.315
1.315
0.0
1.313
-0.328
0.328
0.0
0.0
0.0
-0.656
1.313
0.0
0.656
0.0
0.0
-0.656
1.966
-0.655
-1.967
1.312
-1.312
-1.313
0.0
1.313
0.0
1.312
-1.312
-2.628
1.972
0.0
1.313
1.311
0.0
0.0
1.31
-0.655
0.655
0.0
0.0
-0.655
0.0
0.655
0.0
-0.655
0.655
-0.655
-1.966
0.0
1.966
0.655
0.0
0.654
0.0
0.0
0.0
-0.654
0.654
0.0
0.654
-0.654
-0.654
-0.38
1.688
1.229
0.078
-1.307
0.0
-0.654
0.0
1.961
-0.653
0.0
0.653
-0.392
-0.261
0.0
-0.654
0.654
0.653
0.0
0.0
0.0
-0.653
-0.654
0.654
0.0
0.0
0.0
0.0
0.0
0.0
-0.654
0.654
0.0
0.0
0.653
0.0
-0.653
0.653
-0.653
0.0
0.0
0.0
-0.654
0.654
0.653
0.0
-0.653
-0.654
-1.963
1.309
0.0
0.0
0.0
0.0
0.654
0.654
0.0
0.0
-0.654
1.96
0.0
-1.306
-0.654
0.654
0.0
0.653
0.0
0.0
0.0
-0.653
-0.654
0.654
0.0
0.0
0.0
0.0
0.0
0.0
0.0
0.0
0.0
-0.654
-0.654
1.308
-1.308
0.654
-0.654
0.654
0.0
-0.654
0.654
-1.309
0.0
0.0
0.654
0.0
-0.654
0.654
-0.654
0.0
0.654
-0.654
0.0
-1.31
-0.655
0.655
-0.655
-0.656
-0.656
1.312
0.0
-0.656
-0.656
0.0
1.967
0.0
0.0
0.0
-0.655
-0.656
0.0
-0.656
0.0
0.656
0.656
1.311
-0.655
0.655
0.0
0.0
0.655
0.654
0.654
0.654
-1.308
-0.654
1.309
0.0
0.0
0.0
-1.309
0.654
0.0
1.308
0.261
-0.261
0.653
0.653
-0.653
-2.616
1.962
0.261
-0.261
1.306
-0.653
0.653
0.0
-0.653
0.0
-0.653
0.0
-0.654
0.0
-0.654
0.0
0.654
0.0
0.0
0.0
-1.309
-1.31
-1.311
0.656
0.0
0.655
0.655
0.655
0.0
-0.655
0.0
0.655
0.0
-0.655
1.309
0.0
-0.654
0.654
0.0
0.0
-0.654
0.0
-0.655
-0.655
0.655
0.655
0.654
0.654
0.327
-0.327
-0.654
0.0
1.308
0.0
0.0
0.0
-1.962
0.327
-0.327
0.0
0.0
-1.31
0.0
0.0
0.655
-0.655
1.31
0.131
-0.131
0.654
-1.309
0.0
-1.311
0.655
0.655
0.0
-0.655
-1.311
0.656
0.0
0.0
-0.656
-0.656
0.0
0.0
-0.656
-0.657
0.0
0.0
0.657
1.968
0.0
0.0
0.0
-0.656
-1.313
-0.657
1.313
0.0
0.0
-0.656
-0.657
-0.657
0.657
0.0
0.0
0.0
0.0
0.0
0.0
-0.657
0.657
1.313
-0.656
0.656
0.0
1.312
1.311
-1.966
0.656
-0.656
0.0
0.0
0.0
0.0
0.656
-0.656
0.0
0.0
0.0
0.0
-0.656
0.0
-1.313
0.657
-1.314
0.0
-0.394
-0.263
0.658
0.0
-0.658
0.0
0.658
-0.658
0.105
0.552
0.0
0.657
0.0
0.0
-1.315
0.658
-0.658
0.0
0.658
-0.658
0.0
0.0
0.0
0.0
-0.658
1.315
0.657
0.0
0.0
0.657
-1.314
0.0
0.0
-2.632
0.0
0.659
1.316
0.658
0.0
-0.658
0.0
0.0
0.0
-0.658
0.0
0.0
0.0
0.0
-0.658
0.0
-2.636
-1.32
0.66
0.66
0.66
0.659
-1.319
0.66
-0.66
0.0
0.0
-0.66
0.0
-0.66
-0.661
0.661
-1.322
-1.323
1.323
-3.974
1.988
3.967
-1.982
-0.661
0.0
0.0
0.0
0.0
-0.662
0.662
0.661
-1.323
0.662
0.0
0.0
1.322
-1.984
0.662
0.0
-0.662
-1.325
0.662
0.662
0.662
-0.662
1.984
-1.322
-0.662
0.0
0.662
1.983
0.66
-0.66
-1.322
0.0
0.0
1.982
0.66
-1.32
1.32
0.66
-0.66
1.978
0.659
0.658
0.0
1.315
-0.658
0.658
0.0
-2.632
0.0
2.632
0.0
0.0
-0.658
-0.658
1.973
-0.657
0.0
-1.315
0.0
0.0
0.658
-0.658
0.0
0.658
0.658
0.0
-1.974
0.0
1.316
-0.658
0.658
-1.316
-0.659
-0.659
0.659
-0.659
1.318
-2.636
0.66
-0.66
0.0
0.0
0.0
0.0
0.0
0.0
0.66
0.0
-1.32
0.0
0.059
-0.72
1.32
0.0
-0.66
0.0
-0.66
0.0
0.0
0.66
0.66
-0.66
0.66
-0.66
0.66
0.66
0.0
1.318
0.0
-0.659
0.0
-0.659
0.0
-0.66
0.0
0.0
-0.66
0.0
-0.66
0.66
0.0
-0.66
1.32
-0.66
0.0
0.66
0.0
-1.32
0.0
0.0
0.0
1.32
-0.66
0.0
0.0
0.66
0.0
0.0
0.0
0.66
-0.66
0.0
0.0
-0.66
0.66
1.319
-0.659
-0.66
0.0
0.0
0.0
0.0
1.319
0.0
0.0
1.318
-0.659
0.659
0.0
-0.659
-1.318
0.659
0.0
1.318
-0.659
0.0
0.0
0.0
0.0
0.659
0.0
0.658
-0.658
0.658
-0.658
0.658
0.658
0.658
-0.658
-0.658
0.0
0.0
0.658
0.0
0.0
0.0
0.0
1.315
-0.657
0.0
0.657
-1.315
-0.658
0.0
-0.658
0.658
0.658
-0.658
1.315
-0.658
0.0
-0.658
0.0
0.0
0.0
-0.658
-1.318
0.659
0.0
-0.659
1.318
0.0
0.0
-0.659
0.659
-0.659
1.317
-0.658
0.658
-0.395
-0.263
-0.659
0.0
0.0
0.0
0.659
0.658
-0.527
-0.132
0.658
0.0
0.0
0.0
0.0
0.0
0.0
-0.658
-0.659
0.0
0.659
-0.659
0.659
0.0
0.0
0.0
0.0
-0.659
0.0
-1.978
0.66
0.659
0.0
-1.319
0.66
0.0
-0.66
0.0
0.0
0.0
-0.66
-0.66
0.66
-0.66
0.0
0.0
0.0
0.0
0.66
-0.66
0.66
-0.66
-0.661
0.661
-0.654
-0.007
1.321
0.0
0.0
-0.66
-0.661
0.0
0.661
-0.661
0.0
0.661
-0.661
0.661
0.0
0.0
0.0
0.0
0.0
0.66
0.0
0.0
0.0
0.66
0.0
0.0
0.0
-0.66
0.0
0.66
0.0
0.66
0.0
-0.66
0.0
0.0
0.0
0.0
0.0
1.319
0.0
-0.659
-0.66
0.66
0.0
0.0
0.659
0.0
0.0
0.0
-1.319
0.66
0.0
0.659
0.0
-1.319
0.66
1.318
0.0
0.0
1.317
-0.658
0.658
0.0
-1.317
0.0
-0.659
0.659
0.0
0.0
0.0
-0.659
-0.659
-0.66
0.0
0.66
0.0
0.0
-0.66
0.0
-1.32
0.0
-0.661
-1.322
2.643
-0.66
0.0
1.32
-0.66
0.66
-0.66
-1.321
-0.661
0.661
-0.661
0.0
-0.661
-1.324
0.0
1.985
0.0
0.0
0.0
0.0
0.0
-1.323
1.323
-0.661
1.322
2.641
1.977
0.0
0.0
0.0
1.974
-1.315
-1.317
-1.318
1.977
-1.977
0.0
0.0
0.659
0.0
2.634
-1.975
-1.978
0.0
0.66
-0.66
-0.66
0.0
0.66
1.978
-1.318
-0.66
0.0
-0.66
1.32
1.318
-0.659
0.0
0.0
-0.659
0.659
-0.659
0.659
0.0
0.0
-1.319
-0.66
0.66
-0.66
0.66
0.0
0.0
0.0
-0.66
0.66
0.0
-0.66
0.66
0.0
0.0
-0.528
-0.132
1.32
0.659
0.0
-0.659
-0.66
0.0
-0.66
0.66
0.0
0.0
0.66
0.659
0.0
0.0
0.0
-1.319
0.0
0.0
0.0
-0.66
1.32
-0.132
-0.528
0.0
-0.66
0.0
-0.66
0.0
-0.661
0.522
0.0
0.139
0.0
0.0
0.0
0.0
0.0
0.66
0.66
-0.66
1.32
-0.66
0.66
0.0
0.659
-0.659
0.659
-0.659
1.318
-1.16
-0.158
0.0
0.0
-0.66
0.0
0.0
0.66
-1.32
1.32
-1.32
0.0
0.0
1.32
0.0
-0.66
0.0
0.66
0.0
0.659
-0.659
-0.66
0.0
-0.66
0.66
0.66
-0.165
-0.495
0.0
0.0
0.66
0.0
0.0
0.0
0.659
0.0
0.0
1.976
-0.658
-1.318
-1.319
0.66
0.0
-0.66
0.66
-0.66
0.66
0.0
-0.66
0.0
0.66
-0.66
0.66
-0.66
0.0
0.66
0.0
-0.66
0.0
0.0
0.0
0.0
0.66
0.0
0.0
-0.66
0.66
-0.66
0.66
0.0
0.0
-0.66
0.66
-0.66
0.0
0.0
0.66
-0.66
0.0
0.0
0.0
-0.66
0.0
0.66
0.66
-0.66
1.319
0.0
0.0
0.0
0.0
-0.659
-0.66
-0.66
0.66
0.0
0.66
0.0
0.0
-0.66
0.0
0.0
0.66
-0.66
0.66
0.0
0.0
0.0
0.0
-0.396
0.396
0.0
0.0
0.659
0.0
0.0
-1.319
0.0
0.66
0.0
-0.66
0.66
0.0
0.0
0.0
0.0
0.0
0.0
0.0
0.0
0.659
0.0
0.0
-0.659
0.0
0.659
0.0
0.0
0.0
0.0
-0.659
0.659
0.0
0.0
-0.659
0.264
0.396
0.0
0.0
0.0
0.0
0.0
-0.659
-0.66
0.0
0.0
0.0
0.66
-0.66
0.66
0.0
-0.66
0.0
1.319
0.0
0.659
0.659
0.0
-0.659
0.0
0.659
0.0
-0.659
0.0
0.659
-0.659
0.659
-0.659
0.0
0.0
0.0
0.0
0.659
0.0
0.658
0.0
0.658
0.0
-0.658
0.0
-0.658
0.0
0.0
0.658
-0.658
0.0
1.316
0.0
0.0
0.0
0.0
1.315
0.0
0.0
0.0
1.313
0.0
0.0
0.0
-1.971
0.657
-1.315
0.658
0.0
0.0
0.0
0.0
0.0
0.0
0.0
0.0
-1.315
0.0
0.658
0.0
0.0
0.0
0.658
0.657
0.657
-0.657
1.313
-1.313
0.657
1.968
0.0
0.655
0.0
-0.655
-0.656
0.0
0.0
1.311
0.655
-0.655
-0.655
1.311
1.309
-2.62
0.655
1.31
-0.655
1.309
0.0
1.308
0.653
-0.653
0.0
0.653
0.653
-0.653
1.306
0.0
0.0
1.304
-1.304
0.0
-1.306
0.653
-0.653
0.0
0.0
0.653
-0.653
0.653
-0.653
0.653
-0.653
0.653
0.0
-1.306
2.612
1.304
0.0
0.0
0.0
0.651
0.0
0.0
0.651
0.0
0.0
0.0
-0.651
1.302
0.0
-0.651
0.0
0.0
0.651
0.0
0.0
0.0
-0.651
0.0
0.0
0.13
-0.13
0.0
-0.651
0.0
-0.391
-0.261
-0.645
1.297
-0.651
0.651
0.651
0.0
0.0
-0.651
0.651
-0.651
0.0
0.0
0.651
0.0
0.0
0.0
0.0
0.0
0.0
0.0
-0.651
0.651
0.0
-0.651
0.651
-0.651
0.651
0.0
0.651
0.0
-0.651
0.0
0.651
0.0
0.0
-0.651
0.651
0.65
0.0
-0.65
1.3
0.0
0.0
0.0
0.65
-0.65
0.65
0.0
0.0
0.0
1.298
0.0
0.0
0.0
-0.649
0.0
0.649
0.0
-0.649
-1.949
1.3
0.0
0.649
0.649
0.649
-2.597
0.65
0.0
0.0
0.0
0.0
0.649
0.0
0.0
0.649
0.0
-0.649
0.649
0.649
0.648
-0.648
0.0
1.296
0.0
-0.389
-0.259
0.0
0.0
0.0
0.0
0.0
0.0
0.648
-0.648
0.648
0.0
0.648
0.0
0.0
0.0
-0.648
0.648
-0.648
0.0
0.0
0.648
0.0
1.941
0.0
0.646
0.0
-0.646
0.091
-0.091
0.646
0.0
0.0
1.937
0.645
0.0
0.0
0.0
-0.645
0.645
-0.645
0.0
-0.645
0.0
0.645
0.0
0.0
0.0
0.645
0.0
-0.645
0.645
0.0
1.289
0.644
-0.644
0.644
0.0
-0.644
0.0
0.0
-0.644
0.644
0.0
0.644
0.644
-1.288
1.288
-1.288
0.0
0.644
-0.644
0.116
0.528
-0.644
0.0
0.644
-0.644
0.0
0.0
0.0
0.644
-0.644
0.644
-0.644
0.644
-0.644
0.0
0.644
0.644
-0.644
0.644
0.0
-0.644
0.0
-0.644
0.644
0.644
0.0
0.0
-1.288
0.0
-0.644
0.644
0.0
0.0
0.0
0.0
0.0
0.0
0.0
0.644
-0.644
0.644
0.0
0.0
0.0
0.0
0.0
0.644
0.0
-1.932
0.0
0.0
0.0
-0.58
-0.064
0.0
0.0
-0.645
-0.645
-0.646
0.646
-1.292
0.646
-1.292
0.646
-1.293
0.0
-1.942
-0.648
1.943
0.647
-1.942
1.295
-1.295
-0.648
-0.648
0.0
0.648
0.648
0.0
0.648
0.0
0.647
-1.295
0.0
0.0
1.942
-1.294
0.647
0.0
0.647
0.0
-0.647
0.647
0.0
-0.647
-0.647
0.647
0.0
0.0
-0.647
0.647
0.0
0.647
0.0
0.0
0.0
-0.647
-0.647
0.0
0.0
0.647
0.0
0.647
0.0
-1.294
-1.944
1.296
0.0
0.648
0.0
0.647
0.647
-0.647
-0.647
-0.648
0.648
-0.648
-0.648
0.648
0.0
0.648
-0.648
-0.648
-1.297
0.649
0.0
-0.649
0.649
0.648
0.0
0.0
0.0
-1.297
0.649
0.0
1.296
0.0
-0.648
-0.648
1.944
0.0
0.0
0.0
0.647
0.647
-0.647
0.647
-0.647
-1.295
1.295
-0.647
0.0
0.0
-0.648
0.648
0.647
-0.647
-1.296
0.648
0.0
0.0
0.648
0.0
0.0
0.0
0.0
0.0
0.0
0.0
0.647
0.0
-0.647
0.0
0.0
0.0
0.0
0.647
-0.647
-0.648
0.648
-0.648
-0.648
0.0
-0.648
0.0
0.0
-1.298
1.298
-1.298
-0.649
-0.65
1.948
-3.248
3.248
0.0
-0.649
0.649
-0.649
0.0
-0.649
0.0
0.0
1.947
-1.947
-0.65
0.0
0.0
1.948
0.0
1.297
1.296
-1.296
0.648
-4.543
0.0
1.3
-0.65
0.65
-0.65
-0.65
0.0
0.0
0.0
-0.65
0.0
0.0
1.3
0.0
-0.65
0.65
-0.65
0.0
0.0
0.65
0.0
0.65
0.0
-0.39
-0.26
0.65
-0.65
0.0
0.0
-0.65
0.0
0.0
0.0
0.0
0.65
0.0
0.0
0.0
0.0
0.65
0.649
0.0
-0.649
0.649
-0.649
0.0
0.0
0.0
0.0
0.0
0.0
0.0
0.0
0.0
0.0
0.0
1.298
0.0
0.0
0.0
-0.649
-1.299
0.65
0.0
0.0
-0.65
1.299
-1.299
0.65
-0.65
0.0
0.65
0.649
-1.299
-0.65
0.0
-0.65
0.0
-0.651
0.0
0.0
0.651
-0.651
-0.651
-0.651
0.0
0.0
0.0
0.651
0.0
0.651
0.0
0.0
-0.651
0.651
0.0
0.0
0.0
-0.651
0.651
-0.651
0.0
0.0
0.0
0.007
-0.658
-0.326
-0.978
0.0
0.0
0.652
0.0
-0.652
0.652
0.652
0.0
-0.652
0.652
0.0
-0.652
0.652
-0.652
0.652
0.0
-0.652
0.0
0.0
0.652
0.0
0.0
0.0
0.0
0.0
0.0
-0.391
-0.261
0.652
0.0
0.651
-1.303
0.0
-0.652
0.0
-1.305
0.0
0.653
-0.653
0.0
0.0
0.0
0.0
0.653
-0.653
0.653
-0.653
1.305
-0.652
0.652
-0.652
0.131
0.522
-0.652
0.652
0.0
0.0
0.0
0.0
-0.652
0.652
-0.652
0.0
0.652
0.652
-0.652
-0.652
0.652
0.652
-0.652
0.0
0.0
0.0
0.652
-0.652
-1.305
0.522
-1.175
0.0
0.0
1.306
0.652
0.652
-0.652
1.512
-0.208
-0.652
0.0
1.303
0.0
0.651
0.26
-0.26
-0.651
0.0
0.0
0.0
0.0
0.651
-0.651
0.651
0.0
0.0
0.0
0.0
-1.302
0.651
0.0
-0.651
0.651
0.0
-0.651
0.651
0.651
1.301
-1.952
0.0
0.651
0.0
-0.651
0.651
0.0
0.0
0.0
0.651
-0.651
0.651
0.65
0.65
0.65
0.0
-0.39
0.39
0.0
0.0
0.649
0.0
-0.39
-0.26
-0.65
0.65
-0.65
0.0
-0.39
-0.26
0.0
0.0
0.65
-0.65
0.65
0.65
-1.95
-0.651
0.651
0.65
-0.65
-0.651
0.0
-0.651
0.0
0.0
-0.651
0.0
-0.652
-0.652
1.955
-0.651
-0.652
0.652
1.953
0.0
-0.781
-1.824
0.0
0.652
0.0
0.0
-1.304
-0.652
0.652
2.606
-0.651
0.0
0.0
0.651
-1.302
-1.304
0.0
1.304
-0.652
1.303
1.952
0.0
-0.65
0.65
-1.301
0.651
-0.651
0.0
0.651
-1.953
0.651
-1.303
0.652
-0.652
0.0
-0.652
-0.652
-0.653
1.957
-0.652
0.652
0.652
0.0
0.0
0.651
0.0
0.0
0.0
-0.651
-0.652
0.0
-0.652
1.304
0.651
0.0
-3.26
-0.131
0.131
0.653
-0.653
-1.306
-0.654
-0.654
0.0
0.0
0.654
1.307
-2.616
0.0
0.654
0.0
0.654
-1.963
0.655
1.309
0.654
-0.654
0.654
0.0
0.0
0.0
0.0
0.653
-1.961
4.571
4.555
0.0
-1.3
0.0
0.0
0.65
0.65
-0.65
0.0
-0.65
1.3
-1.3
1.3
-0.65
1.299
-1.949
0.65
0.65
-0.65
0.0
0.0
1.299
-0.649
1.298
0.649
-1.298
2.594
-0.648
0.0
-1.297
0.0
1.297
0.0
-0.648
1.944
-0.648
0.181
-0.181
0.0
0.0
1.295
-0.647
-0.648
0.0
-0.648
0.0
0.0
0.648
0.0
-0.648
0.648
-0.648
1.296
0.647
0.0
0.647
0.647
0.646
0.827
0.465
1.29
0.645
0.0
0.0
-0.645
0.645
0.0
0.0
0.644
-1.289
0.0
0.0
0.0
0.0
-0.645
0.645
-1.29
0.0
-0.646
0.646
-0.646
1.291
-0.645
0.0
0.645
-0.645
0.0
0.0
-0.646
-0.517
-0.129
-0.646
-0.647
-0.647
0.647
0.0
-0.647
1.294
-1.941
-0.648
0.648
0.0
0.647
0.194
0.453
-0.647
3.877
-0.645
0.0
1.29
0.645
-1.935
1.29
0.0
-1.29
-0.646
1.291
-0.645
1.29
0.0
0.0
-1.29
0.645
0.0
0.645
-0.645
1.29
-0.554
-0.09
0.645
0.0
0.644
-0.644
-1.935
1.29
0.0
0.0
0.645
0.0
0.0
0.0
0.0
-1.935
0.645
-0.645
0.0
0.645
-0.645
0.645
0.0
0.0
0.0
-0.645
-0.646
0.646
-0.646
0.0
-0.646
1.292
-0.646
0.646
0.0
-0.646
0.0
0.0
1.291
-0.645
0.645
-1.291
-0.646
0.646
0.646
0.0
-0.51
0.51
-0.646
0.0
0.646
0.645
-0.645
-0.646
-1.292
-0.647
0.647
-0.647
0.647
0.646
0.0
0.0
0.0
0.646
-0.646
-0.646
1.292
0.0
0.646
0.0
0.0
0.0
-0.646
0.0
0.646
-0.646
0.646
0.0
-0.555
0.555
0.0
0.0
-0.646
-1.292
1.292
-1.292
0.646
0.0
0.0
-0.646
-0.647
0.647
0.0
0.0
-0.647
-0.647
0.0
0.0
0.0
0.0
0.0
-0.647
0.647
0.0
0.0
-0.647
-0.648
0.648
0.0
0.0
-0.648
0.0
-0.648
-0.648
0.648
0.648
-0.648
0.0
0.0
0.0
0.0
0.0
1.296
-0.453
-0.194
0.0
0.0
0.0
0.0
0.648
0.0
0.0
0.0
0.0
0.647
-0.647
0.647
0.647
0.0
0.0
0.0
-0.569
-0.078
0.647
0.0
0.0
0.0
0.0
0.0
0.0
-0.647
0.0
0.647
0.0
-0.647
-1.295
0.0
0.0
0.0
0.0
-1.296
0.0
0.0
0.648
0.0
0.0
0.648
-0.648
0.0
-0.648
0.0
0.648
-0.648
0.648
0.0
-1.297
0.0
-1.298
0.649
0.649
-0.649
0.649
0.0
-0.649
1.298
-0.649
1.297
0.0
0.0
0.0
0.648
-0.648
0.0
0.648
0.0
0.0
-0.648
0.0
-0.648
-0.649
0.649
0.0
0.0
-0.649
0.0
0.0
-0.649
-0.649
-0.65
0.0
0.0
0.0
1.299
-0.649
0.649
0.0
-0.649
0.649
-0.649
0.0
0.0
0.0
0.0
0.0
0.0
0.649
0.0
-0.649
0.0
0.0
0.0
0.0
0.0
0.649
-1.299
-0.65
0.65
-0.65
-0.65
-0.651
0.651
0.0
0.0
-1.302
0.651
1.301
-0.65
-0.651
2.601
-0.65
-1.3
0.65
0.0
-0.65
0.65
0.0
0.0
1.3
-0.65
0.0
1.299
0.0
-1.299
0.0
-0.65
-1.301
0.0
-0.651
0.0
1.302
-1.302
0.0
-0.651
0.651
0.651
-0.651
1.302
0.65
-0.65
0.0
0.0
1.3
1.299
-1.949
0.0
2.598
-1.948
-2.602
-0.456
0.456
0.0
2.602
0.65
-0.65
1.948
-0.649
0.649
-1.298
0.649
-0.649
0.0
1.298
-1.948
0.0
-0.65
0.65
1.299
0.649
0.0
0.0
-1.298
-0.65
0.65
-0.65
0.65
0.0
0.0
0.0
0.0
-0.65
1.299
0.649
1.297
0.0
1.296
-0.648
0.648
0.647
0.0
0.0
1.294
-0.647
0.0
0.0
-0.647
0.647
-1.942
0.648
1.294
0.647
0.646
0.0
-0.646
0.646
-0.646
-0.647
0.0
-0.647
0.647
-1.294
2.587
-0.646
1.292
-0.646
-0.646
0.646
0.0
0.646
-0.646
0.0
-0.646
-1.294
1.294
0.0
0.0
0.646
0.0
-0.646
0.0
0.0
-0.647
0.0
0.647
-0.647
0.647
-0.647
1.293
0.0
0.0
0.0
0.646
1.936
0.645
0.0
0.0
-1.29
-1.291
0.0
0.646
-0.646
0.646
-0.646
0.646
0.0
-1.292
0.0
1.292
-0.646
-0.646
0.0
0.0
0.646
0.0
-0.646
0.646
1.291
0.645
-0.645
0.0
0.0
0.0
1.29
0.644
-0.644
0.644
-1.289
0.645
0.0
0.0
0.0
-0.645
0.645
-0.554
0.554
0.0
0.0
0.0
0.0
0.0
0.0
0.0
0.0
-0.645
0.645
1.288
-0.644
0.0
1.288
-0.644
-0.644
1.288
1.286
0.0
0.643
-0.643
0.643
-0.643
0.0
-0.643
0.0
-0.643
-0.644
1.93
-1.93
0.644
-0.644
0.0
0.0
0.0
0.0
0.644
-1.932
1.288
0.644
0.0
0.643
0.643
-0.643
0.0
0.0
0.0
-1.287
0.644
0.0
0.0
0.0
0.0
0.0
0.643
-0.643
0.0
0.643
-0.643
0.643
0.0
0.0
-1.287
0.644
0.0
0.643
0.0
0.643
0.0
0.0
0.643
0.642
0.642
0.0
0.0
0.0
-0.642
0.0
-0.642
0.0
-0.643
0.0
0.0
0.0
0.0
0.0
-0.643
0.643
0.0
0.0
0.0
0.0
0.0
0.0
0.0
0.0
-0.643
1.286
-0.643
0.0
0.0
0.0
-0.643
0.643
0.0
-0.643
0.0
-1.287
0.644
0.0
0.0
0.0
0.643
0.643
0.0
0.0
-0.643
0.643
-0.643
0.643
-0.643
0.0
0.0
-1.287
0.0
0.644
0.0
-0.09
-1.197
1.288
-1.288
1.288
-0.451
-0.837
0.0
0.644
0.0
0.0
0.0
0.0
0.644
0.0
0.0
-0.644
0.644
-1.288
0.0
-0.644
-1.29
-0.645
1.29
0.645
0.0
0.0
1.295
1.28
0.643
-0.643
0.0
0.0
0.0
0.0
0.0
-0.553
-0.09
0.643
0.0
0.643
0.0
0.0
-0.643
1.286
-0.643
0.09
-0.09
-0.643
-0.643
0.643
-0.643
-0.644
0.0
-0.644
0.644
0.0
-0.644
0.0
0.644
0.0
-0.644
0.644
0.0
0.0
0.0
0.0
0.0
0.644
0.0
-0.644
0.644
-2.576
0.645
-0.554
0.554
0.0
0.0
0.0
0.0
0.0
0.0
-0.645
1.933
0.644
-1.932
0.0
0.644
0.644
-0.644
1.288
-0.644
-1.288
0.0
-0.645
-0.645
0.645
-0.645
0.645
0.0
-17.532
-1.963
0.0
0.655
2.067
-2.722
-0.655
-0.655
0.0
1.965
0.654
0.654
-0.654
0.0
1.308
0.0
-0.654
0.0
-0.654
0.654
-0.654
-0.654
0.0
0.0
0.0
0.0
-0.655
0.0
-1.311
0.0
0.0
-1.312
0.0
0.656
0.656
0.0
-1.312
0.656
0.0
0.0
0.656
0.0
0.0
-1.312
-0.656
-0.657
0.0
0.0
-0.263
0.263
-0.657
1.314
0.656
-0.656
0.0
0.656
-1.313
0.657
-0.657
-0.657
-1.315
2.629
0.656
-0.656
0.0
0.0
0.0
0.656
0.656
-0.564
0.0
-0.092
0.656
0.0
0.0
-0.656
0.0
0.656
-0.656
0.0
0.0
0.0
0.0
0.0
0.0
0.0
0.0
0.0
0.656
0.656
0.0
0.655
-0.655
-1.968
0.0
0.656
1.967
0.0
-0.655
-0.656
-0.656
-1.313
1.313
-0.656
1.313
0.0
-0.656
0.0
-0.656
1.313
0.656
0.655
-1.311
0.0
0.656
0.0
0.655
-0.655
-0.656
-0.656
-0.656
0.0
0.0
0.0
0.0
0.656
-0.656
1.313
0.0
0.656
0.0
-1.312
0.656
0.656
-1.968
0.0
0.656
-0.656
1.313
-0.656
-0.656
0.656
-0.656
0.0
-0.657
0.657
0.656
-0.656
0.0
-0.657
0.0
1.313
0.656
0.0
-0.656
0.0
0.656
-0.656
0.656
-0.564
-0.748
0.0
0.0
0.092
0.565
0.0
0.0
-0.656
0.0
0.0
0.0
0.656
-0.656
0.0
-1.314
1.971
-1.313
-0.657
0.0
0.0
0.0
-0.658
-1.316
-0.659
1.975
0.658
-1.315
0.0
0.0
0.0
0.658
0.658
-0.658
0.0
1.315
-1.315
-0.658
0.658
-0.658
1.315
0.657
0.0
-0.657
0.0
-0.658
0.0
-0.658
0.0
0.0
0.658
0.658
0.0
-1.315
0.658
0.658
0.0
0.0
-0.658
0.0
0.0
0.0
0.658
-0.658
-0.658
0.0
0.0
0.0
0.658
-1.316
0.0
0.658
-0.658
1.974
-0.658
1.972
-1.314
1.314
-1.314
0.657
0.657
0.656
-0.656
-0.657
0.0
0.0
0.657
-0.657
-3.948
1.318
0.0
-1.318
0.659
0.0
-0.659
0.659
0.0
-0.659
1.318
-0.659
0.659
-0.659
0.0
-0.659
0.659
0.0
-0.659
0.0
0.0
0.0
0.659
0.0
0.0
-0.659
0.659
0.0
-0.659
0.0
-0.659
0.0
0.0
0.0
0.0
0.659
0.0
0.0
0.0
0.0
1.383
-0.724
-1.318
0.0
0.0
0.0
-0.66
-0.66
0.66
0.0
-1.32
0.0
0.0
0.66
-1.982
0.661
-0.661
2.642
-0.66
0.0
0.0
0.66
-0.66
0.0
0.0
1.32
0.0
-1.32
1.32
0.0
0.659
0.0
0.0
-0.659
0.0
0.0
0.0
-0.66
-1.32
0.0
0.66
0.0
0.0
0.0
0.0
0.0
0.66
0.0
0.0
0.66
0.659
0.0
-0.659
0.0
0.0
0.0
0.0
-0.66
0.66
0.659
-0.659
0.659
0.0
-0.659
-0.66
0.66
0.659
-1.319
1.319
0.659
0.0
0.0
-1.318
0.659
1.318
-0.659
0.659
0.0
0.0
-0.659
-0.659
0.0
0.0
-0.659
0.659
-0.659
0.0
0.0
0.659
0.0
0.659
0.0
0.0
-0.659
0.092
0.567
-0.659
0.659
0.0
0.0
-0.659
-0.659
-11.927
-1.999
-3.339
1.337
-2.005
2.005
0.0
2.669
0.666
5.318
1.988
-9.974
0.0
1.334
0.667
2.663
-1.997
2.662
0.0
-1.996
1.331
0.0
0.0
-3.33
-1.334
-0.668
0.0
0.668
-0.668
1.335
0.667
0.667
-0.667
-0.667
2.666
2.66
-1.329
4.647
1.986
-3.312
-0.663
-0.664
-0.664
0.664
-1.994
0.0
-0.665
1.33
-0.665
-0.665
-0.666
1.331
0.665
0.0
0.0
0.0
0.0
-0.665
0.665
-0.665
0.0
-1.997
-0.666
0.666
0.666
-1.332
0.0
-0.667
0.667
0.0
-0.667
0.667
1.332
-1.332
0.0
0.0
0.0
-0.667
0.0
-1.334
0.667
0.667
-1.334
-1.336
0.0
0.668
2.002
-1.334
0.0
-0.668
-0.668
2.003
0.667
0.0
0.0
0.667
-0.667
0.667
-0.667
1.333
1.332
1.33
-0.665
0.0
0.0
0.0
-1.997
0.666
-0.666
0.759
0.04
-0.786
0.653
0.666
-0.666
0.666
0.0
0.665
-0.665
0.0
-1.332
0.0
0.0
0.0
1.997
-0.665
0.0
0.0
0.665
0.0
0.0
0.0
0.665
0.0
-0.665
-0.665
-0.666
0.0
0.08
-0.746
0.666
0.0
0.666
0.665
0.665
1.329
1.99
0.0
0.663
-0.663
-0.663
0.0
-0.663
0.663
1.326
0.0
0.0
1.325
1.323
0.661
0.0
-0.661
0.661
0.0
0.0
0.661
-1.322
0.0
-1.985
1.985
0.0
0.0
-0.661
-1.324
-1.325
-0.663
-0.663
-0.664
0.664
-1.328
0.0
0.0
0.0
-0.665
-0.665
0.665
-0.665
0.0
0.0
-0.665
0.0
0.665
0.0
0.665
-1.33
1.995
0.664
0.08
0.12
-3.524
-0.666
1.332
0.665
-0.665
0.0
0.665
-1.331
-0.666
0.0
0.666
0.0
0.0
0.0
0.0
0.0
0.0
1.331
0.665
0.665
-0.665
0.665
-0.665
2.656
-0.663
0.0
0.0
-0.664
0.664
0.663
-1.327
0.0
0.0
-1.329
0.0
0.665
0.0
0.0
-0.665
0.665
-0.665
0.0
0.199
-0.864
0.665
0.0
-0.665
0.0
1.329
1.992
0.0
-1.327
0.0
-0.664
-1.329
0.0
0.0
0.745
-0.08
0.0
0.0
-0.665
0.0
-0.665
1.33
0.665
-0.665
0.0
0.0
0.665
0.664
-0.664
-1.143
1.143
0.0
0.0
-0.665
0.0
0.0
0.007
-0.007
0.0
-0.665
0.665
-1.33
0.0
0.665
0.0
-0.665
0.665
0.0
0.0
0.0
0.665
-0.665
0.665
-1.33
0.665
0.665
0.665
-1.995
0.0
0.0
0.0
0.665
0.665
0.0
-0.665
0.665
-0.665
0.0
-0.665
0.0
0.0
-0.666
0.0
0.0
0.0
0.0
0.0
0.0
0.0
0.0
1.331
0.0
0.665
0.665
0.0
0.664
0.0
0.664
0.0
0.0
1.327
-1.327
1.327
0.0
-0.663
0.0
0.663
0.0
0.0
0.0
0.663
0.0
-1.326
-0.657
0.657
0.0
-0.663
0.663
0.0
0.0
0.0
-0.663
0.0
0.663
-1.327
0.0
0.664
0.663
0.0
0.0
0.0
0.0
-0.663
0.0
-0.664
0.664
-1.328
0.664
0.664
0.663
-1.992
1.992
-1.327
1.327
-0.663
0.0
-1.328
1.328
-0.465
0.465
-1.328
0.0
0.664
-0.664
0.0
0.0
0.664
-2.659
1.33
1.329
1.327
0.663
0.0
-0.663
0.0
-0.663
0.0
1.989
-1.326
0.0
0.0
-1.992
1.328
0.663
0.08
1.246
0.662
0.662
0.0
0.662
-0.662
-1.325
-0.663
1.325
-1.325
0.0
-1.99
1.327
0.0
1.326
-1.326
-0.663
0.0
0.0
0.0
0.0
-0.664
1.327
1.326
-1.989
0.0
-0.664
0.664
0.663
-0.663
0.663
0.663
-0.663
0.0
0.0
-0.663
0.663
0.0
0.0
0.0
0.0
0.0
0.0
0.0
0.0
-0.663
0.0
0.0
0.0
0.0
0.0
0.663
0.0
0.0
0.0
0.0
0.0
0.0
0.0
0.0
1.326
-0.663
0.663
0.0
-1.326
0.0
0.0
0.0
0.0
0.0
0.0
0.0
0.663
-0.57
-0.093
0.0
0.0
0.0
0.663
0.0
-0.663
0.0
0.663
0.0
0.0
0.0
-0.663
0.0
0.0
0.0
0.0
0.0
0.0
0.0
0.663
-0.663
0.663
-0.663
0.663
0.0
0.0
0.0
0.663
0.0
0.0
-0.663
-0.663
0.57
0.093
0.331
1.656
0.662
0.0
-1.324
0.662
-0.662
-0.662
0.0
0.662
0.0
0.0
-0.583
-0.08
-0.663
0.663
0.0
0.0
-0.663
0.663
0.662
0.0
0.0
0.0
0.0
0.0
-0.662
0.662
0.662
-1.152
1.152
0.0
0.0
-0.662
1.324
-1.324
0.662
-0.662
0.662
0.0
0.662
0.0
-0.662
0.0
0.662
0.0
-0.662
0.662
0.0
0.0
0.0
1.322
0.0
0.661
0.0
-1.322
0.0
0.661
0.0
0.0
-0.661
0.0
-0.661
0.661
0.0
-0.661
0.0
-0.662
0.0
0.0
0.662
-0.662
0.0
0.0
-0.662
0.662
0.0
0.662
-0.662
0.0
0.662
0.0
0.0
0.0
-0.662
0.662
0.0
-0.662
0.0
0.662
-0.662
-0.662
0.662
0.0
0.662
-0.662
0.0
0.0
0.0
0.0
0.0
0.0
0.0
-0.662
0.662
0.0
0.0
0.0
0.0
-0.662
0.662
0.0
-0.662
0.0
0.0
0.0
0.0
0.0
-1.325
0.663
0.0
0.0
0.0
0.0
0.0
0.0
0.662
0.0
0.0
0.0
-0.662
0.662
0.0
-0.53
0.53
0.662
0.0
0.0
0.0
0.0
0.662
0.0
0.661
0.0
0.661
0.0
0.0
0.0
-1.322
0.661
-0.661
0.0
-0.662
0.0
0.662
0.0
0.0
0.0
0.661
0.0
0.0
0.661
0.0
0.661
-0.462
0.462
0.66
0.0
-0.66
0.0
0.0
0.0
-0.568
0.106
0.462
0.0
0.0
0.0
0.0
0.0
-0.661
0.661
-0.661
1.981
0.0
0.66
1.318
0.0
0.0
0.0
-1.978
0.0
0.0
0.66
0.0
0.0
0.0
0.0
0.0
0.0
0.659
0.0
0.0
-0.659
0.659
0.0
0.0
0.0
0.0
0.0
0.0
0.0
-0.461
-0.198
0.659
-0.659
0.659
0.0
0.0
0.659
-0.461
0.461
0.0
0.0
0.0
0.0
-0.659
1.976
0.658
0.658
0.657
0.0
0.0
-0.657
0.0
0.657
0.0
0.0
-0.46
-0.197
0.657
0.0
0.0
0.0
0.0
0.0
0.0
0.0
0.0
0.0
-0.657
0.0
-0.658
1.315
-0.657
0.0
-0.658
0.0
0.0
4.595
-1.311
3.93
-0.654
-0.654
-1.965
0.0
1.965
0.0
0.0
0.654
0.0
0.0
0.0
0.0
0.131
-0.131
-0.654
0.654
0.0
-0.654
-0.655
-1.311
0.0
0.0
0.0
1.965
0.654
-0.654
-1.31
-0.655
-1.049
1.705
1.31
0.654
0.654
-0.654
0.0
0.0
1.308
-1.308
1.308
1.959
-0.653
0.0
-1.96
0.0
-0.654
-0.654
0.654
0.0
-0.654
1.962
-0.654
3.265
-1.305
0.653
-0.653
0.653
-0.653
-0.653
0.653
-0.653
0.0
0.0
-0.653
0.0
0.0
0.653
-0.653
0.653
0.0
0.0
0.0
0.0
-0.653
1.306
-0.653
0.653
0.653
-0.653
1.305
-0.391
0.391
0.0
-0.561
0.561
-0.652
-0.653
0.653
0.0
0.0
0.0
0.0
0.0
-0.653
0.0
0.0
0.0
-1.306
0.653
0.653
0.0
0.0
0.653
0.0
0.0
1.304
-1.957
1.957
0.0
0.652
0.0
0.651
0.0
0.0
-1.303
0.652
0.13
-0.13
0.0
0.651
0.0
0.0
0.0
-0.651
0.0
-1.304
0.652
-1.304
0.0
3.258
-0.651
0.0
0.0
0.0
-0.651
-0.652
-0.652
0.652
-0.652
0.0
0.0
-0.652
0.0
0.0
0.0
0.0
0.0
-0.653
0.653
0.652
-0.652
0.0
-0.653
-0.653
0.0
-0.653
0.0
0.653
-1.307
0.654
0.653
0.653
0.0
-0.653
0.653
0.0
-0.522
0.522
0.0
0.0
-0.653
0.0
0.0
-0.653
-0.654
-0.654
0.0
0.0
0.0
-0.654
0.0
0.0
0.131
0.524
0.654
0.0
-0.654
0.654
0.0
-0.654
0.0
0.654
-0.654
0.654
0.654
-0.654
0.0
0.0
-0.654
0.654
0.0
0.654
0.0
-0.654
0.0
0.0
0.0
-0.654
0.0
0.0
0.654
-0.654
0.654
0.0
0.654
-0.523
1.176
-0.653
0.653
-0.653
0.0
0.653
-0.653
0.653
-2.616
0.0
-0.655
0.655
0.0
0.0
1.309
0.0
-0.654
-1.047
0.393
0.0
0.262
1.047
0.0
0.0
-0.654
0.654
-0.654
0.654
-0.654
0.0
0.0
0.0
0.0
0.654
0.0
0.0
0.0
-0.654
0.0
-0.654
0.0
0.0
-0.655
0.0
-0.655
0.0
0.655
0.0
0.0
-0.655
1.31
0.0
0.0
0.0
0.0
0.0
0.0
0.0
0.0
0.654
0.0
0.0
0.0
0.0
-0.654
0.0
0.0
0.654
-0.654
0.0
0.0
0.0
0.0
0.654
0.0
0.654
0.654
-1.308
0.0
-1.309
0.0
0.0
0.655
0.0
0.654
0.0
0.0
0.654
0.0
-0.654
0.0
0.0
0.654
0.654
-0.654
0.0
0.0
0.654
0.0
1.306
-1.96
-0.654
-0.654
0.654
-0.654
0.0
0.0
0.654
-0.654
0.654
0.0
-0.654
0.654
0.654
0.0
1.96
0.653
0.0
0.0
0.0
-0.091
0.091
-1.306
0.653
0.653
-2.613
1.96
0.0
0.0
0.0
0.0
0.653
0.0
0.0
0.652
-0.652
0.652
-0.652
0.0
0.0
-0.653
0.653
-0.653
0.653
0.0
0.0
0.0
0.0
-0.653
0.0
0.653
0.0
0.0
0.0
-0.653
0.653
0.0
-0.653
0.653
1.956
-0.652
0.0
-1.957
0.653
-1.306
0.653
-0.653
0.653
0.0
0.653
0.652
-0.652
-5.231
2.618
-0.654
-0.654
0.0
0.654
0.0
0.654
-0.654
1.308
-0.654
0.0
-1.309
0.654
-0.654
-1.31
1.31
0.0
1.309
0.0
1.307
0.0
-0.653
1.306
-1.306
-1.308
0.654
-1.309
1.962
1.959
-0.653
-1.96
1.96
0.0
0.0
-3.269
0.0
0.0
0.0
0.654
-0.654
0.0
0.0
0.0
0.0
0.0
0.654
-1.309
-0.655
-1.311
1.311
1.964
-0.654
0.0
0.654
-0.654
-0.655
0.0
0.0
-0.655
0.0
0.655
-0.655
0.0
0.655
0.0
-0.655
0.655
-0.518
-0.138
0.0
0.0
0.0
0.655
0.655
0.654
0.0
-1.309
0.655
-0.655
1.309
0.785
1.176
-0.653
0.0
0.0
0.653
-0.653
0.0
0.653
-0.653
0.0
-0.654
0.131
-0.131
0.0
0.0
0.654
0.653
-1.307
0.0
0.0
0.654
0.653
0.0
0.0
0.0
-0.163
0.163
0.327
-0.327
0.0
-0.653
0.0
0.0
0.653
-0.653
0.0
0.653
-0.653
0.0
0.0
0.653
0.653
0.0
-0.653
0.653
-0.653
0.0
0.0
0.0
0.653
-0.653
0.0
0.0
-0.653
0.0
0.0
0.653
-0.653
0.0
0.0
0.0
0.0
-0.654
0.654
0.0
0.0
0.0
0.0
-0.654
-0.654
1.308
0.653
1.306
1.956
-0.652
0.652
0.651
0.651
-0.651
-0.651
0.651
-0.651
0.651
-1.303
0.0
0.0
-0.652
0.652
0.0
0.0
-0.652
0.652
0.0
-0.652
0.091
0.561
0.0
0.0
0.0
0.652
0.0
-0.652
-0.652
0.0
0.652
-0.652
0.0
-0.652
0.0
-1.306
0.0
1.958
-1.305
0.0
-0.653
0.653
-0.392
-0.261
0.653
-0.653
0.0
0.0
-0.653
1.306
0.0
-0.562
0.039
0.0
-0.131
-0.653
1.959
0.0
0.0
-0.653
0.653
-0.522
0.522
0.652
-1.305
0.653
0.0
-0.653
-0.653
0.653
0.653
-0.653
0.0
0.653
0.652
-0.652
0.652
0.0
0.0
0.0
0.0
0.0
0.0
-0.652
0.652
0.0
0.652
-0.652
0.652
-0.652
0.0
0.0
0.652
0.0
0.0
0.0
0.0
0.0
0.0
0.0
0.0
0.0
0.0
0.0
0.652
0.651
1.302
0.65
0.0
0.0
0.65
0.0
0.65
-0.65
0.65
0.649
-0.649
0.0
0.0
-0.65
0.65
1.298
-0.649
-0.649
0.0
-1.95
1.3
-0.559
0.559
0.0
-1.3
0.65
1.3
-0.65
0.0
0.0
0.0
0.65
0.649
0.0
-0.649
0.0
0.0
0.0
-0.65
-0.65
0.0
0.0
0.0
0.65
-0.559
-0.091
0.65
-0.65
0.0
0.65
0.0
-0.65
0.0
0.0
0.0
0.0
0.0
0.0
0.0
0.0
0.0
0.0
-0.65
0.0
0.0
0.0
0.0
-0.651
0.651
0.0
0.0
0.65
0.0
0.65
0.0
0.65
0.0
0.0
0.649
-0.649
0.0
0.649
0.0
1.298
-0.649
1.297
0.648
0.0
0.0
0.0
0.648
-0.648
-0.648
0.0
0.0
0.0
0.0
0.0
0.0
0.13
0.518
-0.648
0.0
0.0
0.0
0.0
0.0
0.648
-0.648
0.0
0.0
0.0
0.0
0.0
0.0
0.0
0.0
0.648
-0.648
0.648
0.0
0.0
-0.648
0.648
0.0
0.0
-0.648
-3.895
1.3
2.595
1.943
-1.943
-0.013
0.661
-1.945
1.297
1.296
0.0
0.0
-0.648
-0.648
0.0
1.943
-0.647
0.0
0.0
0.0
0.0
0.0
0.647
-0.647
-0.648
1.942
-0.647
-1.295
-0.557
-0.091
-0.648
0.0
0.648
-0.648
0.648
0.0
-0.648
0.0
-0.649
0.0
0.0
0.649
-0.649
-0.649
1.298
-0.649
0.0
0.649
-0.649
-0.649
0.0
-0.649
0.0
-0.65
0.0
0.65
0.0
1.298
-0.649
1.946
0.0
-1.297
0.649
-0.649
-0.649
0.649
-0.649
1.298
0.0
-1.947
0.649
-0.649
-1.3
-0.65
-0.651
0.0
1.951
0.0
0.0
-1.3
0.65
0.65
0.0
0.0
-0.741
-0.559
-0.39
0.39
-0.651
0.0
0.0
0.651
-0.651
0.651
-0.651
0.0
0.651
0.0
0.0
0.0
0.65
-0.65
0.65
0.0
0.0
0.65
0.0
-0.65
0.0
0.65
0.65
0.0
0.0
0.0
0.0
0.0
0.649
0.0
0.649
0.0
0.649
-1.947
1.947
0.648
0.0
0.0
0.0
-0.648
0.0
0.0
1.296
0.0
0.0
0.0
0.0
-0.648
0.0
-0.648
-0.649
0.649
0.648
-0.648
0.0
0.0
0.0
0.078
-0.078
0.0
0.0
0.0
0.0
0.0
0.0
0.0
-0.649
0.0
0.649
-0.649
-0.649
0.0
0.0
0.649
0.649
0.0
0.0
0.0
-1.298
0.649
-0.649
0.0
0.0
1.298
0.648
0.0
-1.297
0.0
0.649
0.091
-0.091
0.0
-1.298
0.0
0.0
0.0
-0.649
2.595
-0.648
0.648
0.0
-0.648
-1.298
0.13
0.519
-0.649
0.006
-0.656
0.649
0.649
-0.649
0.0
0.0
0.0
0.0
0.0
0.0
0.0
0.0
-0.649
0.0
-0.65
0.0
0.78
0.519
-0.519
-0.78
0.65
0.0
0.0
1.298
0.0
-1.298
0.0
0.0
-0.65
0.65
-0.65
0.65
0.649
0.0
0.0
0.0
-0.649
0.649
0.0
-0.649
0.0
0.0
0.0
0.649
-0.649
0.0
0.0
0.649
-0.649
0.0
0.091
-0.091
0.649
-0.649
0.0
-1.3
0.0
0.65
0.0
0.0
0.0
0.65
-0.65
-1.3
1.3
-0.65
1.3
0.0
0.0
0.0
-0.494
0.494
0.0
0.649
0.0
-0.649
1.298
0.0
-0.649
0.0
-0.649
0.052
0.597
-0.649
0.0
0.649
0.0
0.078
-0.727
0.0
0.0
0.0
0.0
0.649
0.0
0.0
0.0
0.0
0.0
0.0
-0.649
0.0
0.0
1.298
0.0
0.649
0.0
0.0
-0.649
0.0
0.0
0.649
-0.649
0.0
0.0
0.649
0.0
-0.649
0.0
0.0
0.0
0.0
0.649
0.0
0.0
-0.649
0.649
-1.298
0.0
0.0
-0.649
0.649
0.0
0.0
0.0
-1.299
0.0
1.299
-0.649
0.0
-0.65
0.65
0.0
0.649
0.0
0.649
0.0
0.0
-0.649
0.649
0.0
-0.649
0.649
1.297
0.0
0.0
-0.648
0.0
0.648
0.0
0.648
-0.648
1.296
1.294
-0.647
0.0
0.0
0.0
-1.295
0.648
-0.648
0.648
-0.648
0.0
0.13
0.518
0.0
-0.648
0.0
0.0
0.0
0.0
0.0
-0.648
0.648
-0.648
0.648
0.0
0.0
0.0
0.0
0.0
-0.648
0.648
-0.648
0.648
0.648
1.941
-2.589
2.589
0.646
0.0
1.937
0.0
-1.291
-0.646
1.292
-0.646
-0.646
-0.646
-0.647
0.647
0.0
0.0
0.0
-3.885
1.944
1.294
-0.647
0.647
0.0
-0.647
-1.295
0.648
0.647
0.0
-0.647
0.647
0.0
0.647
-0.647
0.647
0.0
0.0
-0.647
0.0
0.0
-0.647
1.294
-0.647
0.0
0.0
0.647
-0.647
0.0
0.0
0.0
0.647
1.293
0.0
-0.646
0.0
-0.647
1.293
0.0
0.0
-0.646
0.0
0.0
0.0
0.0
0.0
-0.647
0.647
0.0
0.0
0.0
0.0
0.0
-0.647
0.647
-0.647
0.647
0.646
0.0
0.0
0.0
-0.646
0.646
-0.646
0.0
0.0
0.646
-0.646
0.646
-0.646
0.0
0.646
-0.646
0.0
0.646
-0.646
0.0
0.0
0.646
-0.646
0.646
0.0
0.0
0.646
-0.646
0.646
-0.646
0.646
-0.646
0.09
0.556
0.0
-1.292
0.0
0.646
0.0
0.0
-0.646
0.0
0.0
0.0
0.0
0.0
0.0
0.646
-0.646
0.0
0.0
0.0
-0.647
0.0
1.293
-0.646
0.0
0.646
0.0
-0.646
0.0
0.646
0.0
0.0
0.0
0.0
0.0
-0.646
0.646
0.0
0.646
-0.646
0.646
0.0
-0.646
0.646
0.0
0.0
0.0
0.0
0.0
0.0
0.646
0.0
0.0
-0.646
0.0
0.0
0.0
0.646
0.0
-0.646
0.646
1.29
-0.645
0.0
0.645
0.0
-0.645
0.0
0.0
0.645
-0.645
0.645
0.0
0.0
-0.645
0.0
0.0
0.0
-0.645
0.645
0.0
-0.645
0.645
0.0
0.645
-0.645
0.645
0.0
0.0
0.0
-0.645
0.0
0.0
0.645
0.0
0.0
-0.645
0.0
0.645
0.0
-0.645
0.645
-0.645
0.645
0.0
0.0
0.0
0.645
0.0
0.0
0.0
-0.645
0.645
0.0
-1.29
0.645
0.645
0.0
0.0
0.644
-1.289
0.0
0.645
0.0
0.0
0.644
-1.289
-0.645
0.0
0.0
0.0
-0.645
0.0
0.645
0.645
0.0
0.645
-0.645
-0.645
0.0
0.0
0.0
-0.645
-1.292
1.292
0.0
0.0
0.0
0.0
0.645
0.0
0.645
0.0
-0.645
0.0
-0.645
0.0
0.0
0.645
0.0
-0.516
0.516
0.0
-1.284
0.639
0.0
0.645
0.0
-1.291
0.646
0.0
-0.646
0.116
0.529
0.645
0.645
0.645
-0.645
0.645
0.0
0.0
-0.49
0.49
-0.645
0.645
-1.29
0.645
-1.29
0.0
-0.646
0.646
-0.646
1.291
0.0
0.645
-1.29
1.297
0.123
0.516
-0.645
0.0
0.0
0.0
0.645
-0.645
0.645
0.0
-0.645
0.0
0.645
-0.645
0.0
0.645
-0.645
0.645
0.0
0.0
-0.516
0.516
0.0
0.0
0.0
0.0
0.0
0.0
0.0
0.0
0.644
0.0
-1.289
0.645
-0.645
0.0
0.0
0.129
0.516
0.0
-0.645
0.645
0.0
0.0
0.0
0.0
0.0
0.0
0.0
1.288
0.0
-0.644
0.644
1.287
-0.643
0.643
-0.643
0.643
-0.643
0.0
-0.644
0.0
-0.644
0.644
-0.644
0.0
0.644
-0.644
0.644
0.0
0.0
0.0
0.0
0.0
0.0
-0.644
0.644
-1.288
0.644
0.644
-0.644
-0.644
1.932
-0.644
-0.644
0.644
1.287
-2.575
0.644
0.0
0.0
-0.644
0.644
0.644
1.287
0.0
-0.643
0.0
-1.932
0.644
1.931
-0.643
-0.644
-1.288
0.0
0.0
-0.645
-1.936
0.646
0.645
0.0
-2.583
1.292
0.0
0.0
1.291
0.645
0.0
0.0
-1.29
0.645
0.0
0.0
0.0
0.645
-0.645
0.645
-0.645
1.29
0.0
0.0
1.932
-1.288
-0.644
1.288
0.0
-1.288
1.288
-1.288
1.288
0.0
0.0
0.0
-0.644
0.644
-0.644
1.288
0.643
-0.643
0.643
2.57
-1.927
0.643
-1.286
1.928
-1.285
-0.643
-0.643
0.0
-0.644
0.0
0.0
0.644
0.0
-0.644
0.644
-0.644
-1.933
0.645
0.0
-0.645
0.645
0.644
0.0
0.0
0.644
-1.288
0.0
-0.645
0.0
0.0
0.645
-0.645
0.0
-1.29
0.645
1.29
0.644
-0.644
-0.645
0.645
0.0
0.0
-0.645
0.645
-0.645
0.0
0.0
0.645
-0.516
0.516
-0.645
0.0
0.0
0.0
0.0
0.645
-0.645
0.0
-0.645
1.29
0.0
-0.645
0.0
0.0
0.0
0.0
0.645
-0.645
0.645
-0.516
-0.129
0.645
0.0
0.0
0.0
0.0
0.0
-0.645
0.645
0.0
0.0
0.644
-0.644
-0.645
0.0
0.645
0.0
0.0
0.0
0.0
-0.645
0.0
0.0
0.0
0.0
0.0
0.645
-0.645
0.0
0.645
0.0
0.644
-0.644
0.0
0.0
1.288
-0.644
0.0
0.644
0.644
-1.288
0.0
0.0
0.644
-0.644
1.288
0.0
0.643
-0.643
-0.644
0.644
-0.644
0.644
-1.288
0.0
0.0
0.0
0.0
0.0
0.644
0.0
-0.644
0.0
-0.644
0.0
0.644
0.0
-0.644
0.644
0.644
-0.644
0.0
0.644
-0.644
0.0
0.077
0.567
0.0
-0.515
0.515
-0.644
0.09
0.0
0.554
0.0
-0.644
-0.644
0.644
-0.644
1.288
0.0
0.0
-0.644
0.644
-0.644
0.644
0.0
0.0
-0.644
0.0
0.0
0.644
-0.644
0.0
0.644
-0.644
0.0
0.644
0.0
0.644
0.0
-0.644
0.0
0.644
-0.644
0.644
-0.644
0.0
0.0
0.644
-0.644
-0.644
0.0
0.644
0.0
0.0
-0.09
0.09
0.0
0.0
0.0
0.0
-0.644
0.0
0.644
0.0
0.0
-0.644
0.0
-0.644
0.644
0.0
0.0
0.0
0.0
0.0
0.0
0.0
0.0
0.644
0.0
0.0
0.0
0.644
0.0
0.0
0.643
-0.643
0.643
-0.643
0.0
0.643
0.0
-0.643
0.643
0.0
0.0
-0.643
-0.644
0.644
0.0
-0.644
0.0
0.644
0.643
0.0
-0.643
0.0
-0.644
0.644
-0.644
0.644
0.0
-0.644
0.0
0.644
0.0
0.0
0.0
0.0
0.0
-0.644
0.644
-0.644
0.644
0.643
0.0
-0.643
0.0
0.0
0.0
0.0
0.0
0.0
-0.515
0.515
0.0
-0.644
-0.644
0.0
0.0
0.0
-0.644
0.644
0.0
0.0
-1.289
0.0
1.289
-1.289
0.09
-0.09
0.645
0.0
0.644
-0.644
0.0
0.644
-0.644
0.644
-0.515
0.515
-0.644
0.644
0.0
0.644
-0.644
0.0
0.0
0.0
-0.644
0.0
0.0
0.644
0.0
0.0
-0.644
0.0
1.288
-0.644
-6.458
-1.944
0.0
1.296
0.648
0.0
1.941
0.0
0.646
-1.293
-1.294
1.294
-0.647
1.294
0.646
-1.293
0.0
0.647
0.646
-1.293
0.647
0.646
-0.646
0.0
0.0
-0.44
-0.207
0.647
-0.647
0.0
0.0
-0.647
0.0
-1.295
0.0
0.0
-0.648
0.648
-0.648
0.648
0.648
0.0
-0.648
0.648
0.0
-0.648
0.648
-1.296
0.0
0.648
0.0
0.0
0.0
-0.648
0.0
0.648
0.648
-0.648
2.589
-1.294
0.647
0.0
0.0
0.0
-0.518
-0.123
0.64
-0.647
0.647
0.0
0.0
-0.556
0.556
-0.647
0.0
-0.647
-0.648
0.0
0.0
0.648
-0.648
0.0
-0.648
0.0
0.0
0.648
0.0
-0.648
0.648
-0.648
0.648
0.0
0.0
0.0
0.0
-0.648
0.0
0.0
0.0
-0.648
0.0
0.648
0.0
0.0
0.0
0.0
0.648
-0.648
0.648
-0.557
0.557
-0.648
0.0
0.648
-0.648
0.648
0.0
-0.648
0.648
-0.648
0.0
0.0
0.0
0.0
0.648
-0.648
0.0
0.0
0.0
0.648
-0.648
-0.389
0.389
-0.558
0.558
0.0
0.0
0.648
0.0
-1.296
0.648
-0.648
0.648
-0.648
0.0
0.0
0.648
0.0
-0.648
0.648
-0.648
0.078
0.57
0.0
-0.558
-0.091
-0.649
0.0
0.649
-0.649
0.0
0.0
0.649
-0.649
-0.649
0.649
-0.649
-0.649
0.0
0.649
0.0
-0.649
0.0
0.649
-0.649
-0.65
0.0
0.0
0.0
0.0
0.0
0.0
0.0
-0.65
0.0
0.65
-1.3
0.0
0.65
0.0
-0.65
-0.651
-0.651
-0.651
1.302
0.651
-0.651
0.0
0.651
-0.651
0.0
0.651
0.0
-1.302
0.651
-0.651
0.0
0.651
0.0
0.0
0.0
0.0
0.0
-0.651
0.651
-0.651
0.651
-0.651
0.0
0.0
0.0
0.0
-1.955
0.743
-0.091
0.0
0.0
0.0
0.0
0.0
-0.652
-0.652
0.652
0.0
0.0
0.652
0.0
-0.652
0.0
0.0
-0.652
-0.653
0.653
-0.653
0.653
0.652
0.0
0.652
1.303
0.651
-1.302
0.0
-1.304
0.0
0.652
0.0
0.0
0.0
0.0
0.0
0.0
0.652
0.0
-0.652
0.652
0.0
0.0
0.0
0.0
-0.652
0.0
0.652
-0.652
0.0
0.652
-1.304
0.0
0.652
0.652
-0.652
0.0
-0.652
0.652
0.0
0.0
-0.652
0.0
0.0
1.304
0.0
-0.652
0.0
-0.652
0.652
0.652
-0.652
0.0
-0.652
0.652
0.0
0.0
0.0
-0.652
0.652
0.0
-0.652
0.652
0.0
0.0
-0.652
0.0
0.652
0.0
-0.652
0.0
0.0
0.0
0.652
0.0
-0.652
-0.652
0.652
-0.652
0.0
0.0
-0.653
0.653
-0.653
-1.306
-0.654
-0.654
-0.654
0.654
0.654
-0.654
1.961
0.0
-1.961
-0.654
1.309
0.0
0.0
-0.654
1.961
0.0
0.653
0.653
-1.306
0.653
0.653
0.0
0.0
0.0
0.0
0.0
0.652
0.0
0.0
0.0
0.0
0.652
0.652
0.0
0.0
0.651
-0.651
0.651
0.0
1.302
0.0
0.65
-1.301
0.651
-0.651
0.651
-0.651
0.0
0.651
-0.651
0.0
0.651
-0.651
-0.651
0.0
0.651
-0.651
0.0
1.302
-7.831
3.269
3.26
0.651
-0.651
0.651
-0.651
-3.913
-1.961
1.961
5.215
1.95
3.243
3.235
-3.883
-4.545
-0.651
2.601
-1.3
-1.301
1.951
0.65
-0.65
0.0
-0.65
2.598
1.297
0.648
-0.648
0.0
-0.648
0.0
-0.649
0.0
0.649
0.0
0.648
-1.297
1.297
0.648
-0.648
-0.648
0.648
0.0
0.648
0.0
-0.324
-0.966
0.642
0.0
-0.648
-1.298
1.946
0.0
-2.595
1.947
0.648
0.648
-0.648
-1.297
0.0
-1.298
0.649
-0.649
0.0
0.0
0.649
0.0
-0.649
0.0
0.078
-0.078
0.0
0.649
-0.649
0.0
0.649
0.0
0.0
-0.649
-0.65
0.0
-0.65
1.949
-1.299
0.0
0.65
0.0
-0.65
-0.65
0.0
0.0
0.0
0.0
0.0
0.65
-0.65
0.0
0.0
0.65
-0.559
0.559
0.0
-0.65
0.007
-0.657
-0.651
0.651
0.65
0.65
0.0
-0.65
0.65
-0.65
-0.65
0.0
0.0
0.0
-0.651
0.651
0.0
0.65
0.0
-0.65
0.0
0.007
-0.007
0.65
0.0
0.0
0.0
0.0
0.0
-0.65
0.0
0.65
0.0
0.65
0.0
-1.3
0.65
-0.65
0.0
0.0
0.65
0.0
0.0
0.0
-0.65
0.0
0.0
0.0
0.0
-0.651
0.0
0.0
0.0
0.0
0.651
-0.651
0.0
0.0
0.0
0.0
0.0
0.0
0.651
0.0
0.65
-1.301
0.0
0.0
0.0
0.0
0.651
-0.651
0.0
0.0
0.0
0.0
0.0
0.0
0.0
0.0
0.0
0.0
0.651
0.0
0.0
0.325
0.325
-0.65
0.0
0.0
0.0
0.65
-0.65
0.65
-0.65
0.091
0.559
0.0
-0.65
0.65
-0.65
0.0
0.0
0.0
0.0
0.65
0.0
0.0
0.0
0.0
0.0
0.0
0.0
-0.65
0.65
0.0
-0.65
0.0
0.0
0.0
0.0
0.0
0.65
0.0
-0.65
0.0
0.65
1.3
0.649
0.0
-0.649
0.0
0.649
-1.299
0.65
-0.65
-0.65
0.65
-1.3
0.0
0.65
-0.65
0.0
0.0
-0.651
0.651
0.65
-0.65
0.0
0.0
0.0
0.0
-0.651
0.651
0.0
0.0
0.65
-0.65
0.0
1.95
-1.3
0.0
0.0
0.65
0.65
-0.65
0.65
0.0
0.0
0.649
-0.643
-1.306
0.0
0.0
0.0
1.3
0.0
0.649
0.0
0.0
0.0
0.0
-0.649
0.649
0.0
-0.649
0.0
-0.65
0.0
0.65
-1.3
0.65
0.0
0.0
-0.65
0.65
-0.65
0.0
0.65
0.0
-0.65
1.3
-0.65
-0.65
0.65
0.65
-0.65
0.0
0.0
0.091
-0.091
-0.65
0.0
1.3
0.0
0.649
0.0
-0.649
-0.65
-1.3
0.65
-0.65
0.0
0.0
0.0
0.0
0.65
0.0
0.0
0.0
0.0
0.0
0.0
0.65
-0.65
0.0
0.0
-0.65
0.65
-0.65
0.0
0.007
-0.007
0.65
-0.65
0.0
0.0
1.3
-1.294
0.644
1.3
-0.65
0.0
0.0
0.0
0.65
0.0
0.0
-0.643
-0.006
0.65
0.0
0.0
-0.65
0.65
0.0
1.071
-0.422
0.0
-1.299
0.65
0.0
-0.65
0.0
0.65
-0.65
0.65
-0.65
0.65
-0.65
0.65
0.0
-0.65
-0.65
0.65
-1.951
-1.302
-1.956
-0.379
1.031
-0.652
0.0
0.0
1.304
-0.652
0.0
0.0
0.0
-1.292
-0.666
-0.653
-1.308
0.0
-1.309
1.309
0.654
1.307
-0.653
-0.654
0.0
0.007
1.954
1.957
0.0
-1.304
0.0
-3.267
0.0
0.654
0.0
1.96
-0.653
0.653
-1.306
-0.647
0.647
0.0
0.653
-1.307
0.0
0.654
-0.654
-0.654
0.0
1.308
-0.654
0.654
0.0
-0.654
0.654
-1.962
0.0
0.0
-0.655
0.0
0.0
0.0
0.655
0.654
1.308
1.306
-0.653
0.653
-0.653
0.0
-1.307
0.654
0.0
0.0
0.0
0.0
-1.308
0.0
0.654
-1.309
0.654
0.0
0.0
-1.309
0.0
0.655
-0.655
0.655
0.0
0.0
0.0
-0.327
0.327
-1.31
0.655
-0.649
-0.662
0.655
-1.311
0.0
0.0
0.0
0.0
1.966
0.0
0.655
0.654
1.308
0.0
0.0
-0.654
0.0
-1.309
0.0
0.0
0.654
0.654
0.0
-0.654
0.654
0.0
0.0
0.0
0.654
-0.654
-0.654
0.654
0.0
0.0
0.0
0.0
-0.654
0.654
-0.648
-0.007
0.654
-0.654
0.654
-1.309
0.654
0.0
-1.309
-0.655
0.655
0.0
0.655
0.0
0.0
-0.655
0.0
1.309
0.0
0.654
-0.654
-0.654
0.0
0.0
0.0
0.0
0.654
0.0
0.0
0.654
-0.654
0.0
0.654
0.0
0.0
0.0
0.0
0.654
-0.654
0.0
0.0
0.0
0.0
0.0
0.0
0.0
0.0
0.0
0.0
0.0
0.0
0.0
0.654
0.653
0.0
0.0
-0.653
1.306
-0.522
-0.131
0.653
-0.653
0.0
0.653
-0.653
0.0
0.0
0.0
-0.653
0.0
0.653
0.0
-0.653
0.0
0.653
-0.653
0.0
-0.654
0.0
0.654
0.0
-0.654
0.654
-0.654
0.0
0.0
-0.654
0.0
0.0
0.654
-0.654
-0.654
1.309
-0.654
0.0
0.654
0.0
0.0
1.307
-0.653
0.0
-0.654
0.0
0.654
0.0
-0.654
0.0
0.654
0.0
1.306
-1.306
-0.654
0.0
0.0
1.307
-1.307
0.007
0.647
-0.654
1.307
0.653
0.0
0.0
-0.653
0.0
0.653
0.0
-0.653
-0.64
0.64
-0.653
1.306
-0.653
0.0
0.653
-0.653
0.653
-0.653
0.653
0.0
-0.653
0.0
0.0
-0.653
0.653
0.0
0.0
0.0
-0.523
-0.131
0.0
0.49
0.163
0.653
-0.653
0.0
0.0
0.653
-0.653
0.0
0.0
0.0
0.653
0.0
-0.653
0.653
-0.653
0.653
-0.653
0.653
0.0
-1.306
0.653
0.0
-0.653
-0.654
0.654
-0.654
0.654
0.653
-2.616
1.962
1.306
-1.176
-0.131
0.0
-0.654
0.654
-0.654
0.0
0.0
0.0
-2.618
0.655
0.655
0.654
0.0
0.654
-1.309
0.654
0.0
0.654
0.0
0.0
0.654
0.653
0.653
0.0
-0.653
0.0
0.0
0.653
-0.653
0.653
-0.653
-0.653
0.0
-0.654
0.0
0.654
0.0
0.0
0.653
0.0
0.653
0.0
0.0
1.305
0.0
0.652
0.0
0.0
-0.652
0.0
-1.305
0.0
1.305
0.0
0.0
1.304
-0.652
0.652
0.0
0.651
0.0
0.0
0.0
-0.651
0.651
-0.651
0.651
0.0
-0.651
0.0
0.0
0.0
0.651
6.495
0.0
-1.945
-1.948
3.893
3.235
0.646
-0.646
1.292
-3.879
-1.944
2.591
0.647
0.647
0.0
-1.294
0.647
-0.647
-0.647
-0.648
-1.945
-0.649
0.0
0.0
1.946
0.648
-0.648
-0.648
0.648
1.296
0.0
0.0
-1.296
-0.648
0.0
-0.649
0.649
0.0
-0.649
1.297
-0.648
-0.649
-1.298
-0.65
-0.65
-3.255
1.303
-1.303
0.652
-3.262
1.306
-1.306
-1.307
0.654
0.0
-1.962
0.0
1.309
0.0
1.96
-1.96
0.654
0.0
0.653
0.653
1.305
-0.652
-0.653
-1.96
-0.654
-0.654
-1.31
1.31
5.226
-1.304
0.652
3.907
-2.603
-1.304
0.0
0.0
0.0
0.652
0.0
0.652
-1.304
0.0
0.0
0.0
0.652
0.0
-0.652
0.0
-0.652
0.652
-0.652
0.652
-0.652
0.652
0.0
0.0
0.652
0.0
0.652
0.0
0.0
0.0
0.0
0.651
-1.955
0.652
0.0
-1.304
0.652
0.652
0.0
0.0
0.0
-0.652
-0.652
-0.653
0.0
-0.653
0.653
0.0
0.0
0.0
-1.306
0.0
1.306
0.0
0.653
-0.653
0.653
-0.653
0.0
0.0
0.0
0.653
0.0
0.0
-0.653
0.653
0.0
0.0
-0.653
0.0
0.0
-1.306
0.653
-0.653
0.653
-0.653
-0.654
0.0
0.654
-0.654
-0.654
0.654
0.0
-0.654
0.0
0.0
0.654
-0.654
0.0
-0.648
0.648
0.0
0.654
0.0
1.307
-0.653
0.653
-0.653
1.306
-0.653
0.653
-0.653
1.958
-0.652
0.0
0.0
0.652
-0.652
1.956
0.0
0.0
0.0
0.651
0.0
-0.651
0.651
0.0
-0.651
0.0
0.651
0.0
1.302
0.0
0.0
-0.644
1.295
1.3
1.947
-1.947
0.0
-0.65
-0.65
0.0
0.65
0.0
0.65
0.0
0.0
-0.65
0.0
-0.643
0.0
0.0
0.0
-0.007
0.0
0.0
0.65
0.0
0.0
-0.468
0.468
0.0
0.0
0.65
0.0
0.0
0.0
0.0
0.0
0.0
0.0
0.0
0.0
0.0
0.0
0.0
-0.643
0.643
-0.65
0.65
0.0
0.0
-0.65
0.65
0.0
0.0
0.0
0.0
0.0
0.0
0.0
-0.65
0.65
0.0
0.0
0.0
0.0
-0.559
0.559
0.0
0.0
0.0
-0.65
0.0
0.0
-1.3
0.657
0.0
0.0
-0.007
0.65
0.0
0.0
0.0
0.0
0.65
-0.65
0.65
0.0
-0.65
0.0
0.0
0.0
0.65
0.0
0.0
-0.65
0.65
0.0
0.0
-0.65
-1.951
-0.651
1.302
0.0
-0.651
0.0
0.0
1.301
0.0
0.0
0.0
0.65
0.0
0.65
0.0
0.0
0.0
0.0
-0.104
-0.546
0.0
0.0
-0.65
-0.65
0.0
-2.605
-0.652
1.304
0.651
0.0
0.0
1.302
-0.651
0.651
0.0
-0.651
0.651
-1.171
0.521
0.0
0.56
0.091
-0.651
1.951
0.0
0.0
0.0
-0.65
0.65
0.0
-0.65
0.65
0.0
0.0
-1.3
0.007
0.644
0.0
-0.65
0.0
0.65
0.0
0.0
0.65
-1.3
0.65
0.0
0.65
0.0
0.0
-0.65
0.0
0.0
0.0
0.0
0.0
0.0
1.3
0.0
-0.65
0.0
0.65
-0.65
0.65
-0.65
0.0
0.0
0.0
0.0
1.059
-1.059
8.419
0.0
0.0
0.645
-1.291
0.0
-0.646
-1.293
1.293
-0.646
-0.647
1.293
0.0
-2.587
-0.648
0.0
0.648
0.647
0.0
0.647
0.0
0.0
-1.294
-0.648
0.648
-0.648
0.648
0.0
-0.648
0.648
0.0
0.647
-0.647
0.647
-1.295
-0.648
0.648
0.0
0.0
0.0
-0.648
0.648
0.0
0.0
0.557
-0.557
0.0
0.648
-0.648
-0.648
0.0
0.648
-0.648
0.648
0.648
0.0
-0.648
1.295
0.0
0.0
-0.647
-0.648
0.648
-1.296
0.0
0.0
-0.648
0.0
-0.649
1.88
-1.225
-0.655
-0.649
0.0
0.0
0.649
-1.298
0.0
-1.3
0.65
1.299
-0.649
0.0
1.298
0.0
-0.545
0.545
0.0
-0.649
0.649
-0.649
0.649
-0.649
0.649
-0.649
0.649
1.297
0.0
0.0
0.0
0.0
0.0
0.0
-0.648
0.0
0.648
0.0
0.0
0.0
-0.324
-0.973
0.0
-0.649
0.0
0.649
0.0
0.0
0.0
0.0
-0.649
0.649
0.0
-0.649
0.0
0.0
0.0
0.0
0.649
0.0
-0.649
-0.649
0.0
0.0
0.0
0.0
0.0
-0.65
0.65
0.0
0.0
0.0
-0.65
0.65
-0.65
0.65
-0.65
0.0
0.0
0.0
0.0
0.0
0.006
-0.006
0.325
0.325
0.0
0.0
0.649
-0.649
0.0
0.649
0.649
1.297
-0.648
0.0
-0.649
0.649
-0.649
0.0
0.0
-0.649
0.649
0.0
0.0
-0.091
-2.507
1.3
-0.65
0.65
0.0
0.0
-0.65
0.0
0.0
-1.3
0.65
0.0
0.65
-0.65
0.65
0.0
-0.65
0.65
-0.65
0.0
0.0
0.65
-1.3
0.0
0.0
0.65
0.0
0.0
0.65
-1.3
-0.651
0.651
0.65
0.0
-0.65
0.65
0.0
0.0
0.65
0.0
0.0
0.65
0.0
0.649
0.649
-0.649
0.006
0.642
-0.649
0.0
0.0
0.649
0.0
-0.649
0.0
0.649
0.0
0.0
0.0
0.649
-0.649
0.091
0.558
0.0
0.0
0.0
0.0
0.648
0.0
0.0
0.0
-0.648
0.0
0.0
0.0
0.0
0.0
0.0
0.0
0.0
0.0
-0.649
0.0
0.0
0.649
0.0
0.091
-0.091
0.0
-0.649
0.0
0.649
-0.649
-1.948
0.65
-1.3
-0.65
-1.302
0.0
0.651
0.651
-0.651
0.0
-0.651
0.651
0.0
-1.954
0.0
0.0
0.0
-0.652
0.0
0.652
-1.304
0.652
-0.652
-0.653
1.305
-0.652
0.0
0.652
-0.652
0.0
0.502
-0.502
0.652
0.0
-0.326
-0.326
0.652
-1.305
1.305
0.0
0.0
-0.652
0.652
1.304
0.651
0.0
-1.303
0.0
0.652
0.0
0.651
0.0
-0.651
-0.652
0.652
0.651
0.0
0.0
0.0
0.0
0.651
-0.651
0.651
-0.56
0.0
0.56
0.0
-0.651
0.651
0.0
0.0
0.651
0.0
-0.651
0.0
0.0
0.0
0.0
0.0
0.0
0.0
0.0
-0.651
0.651
0.651
0.0
-0.651
0.651
0.65
-0.325
-0.325
0.65
-0.65
0.0
0.65
0.0
0.0
0.0
0.0
0.65
1.299
0.649
0.0
-0.649
-0.649
1.298
-0.649
-0.649
0.0
-0.65
0.0
0.0
0.65
0.649
0.0
0.649
0.649
0.648
-1.297
5.18
0.646
-0.646
-0.646
-0.647
1.293
-0.64
0.64
0.0
0.0
1.292
0.645
0.645
-1.29
0.645
0.0
-1.291
-1.939
-1.942
0.0
-0.648
-0.648
1.296
-0.648
1.296
-0.648
0.0
0.0
-0.648
0.0
2.59
-0.647
0.0
-0.647
-0.648
0.648
1.294
-1.942
1.295
-1.295
0.648
0.0
0.0
1.941
0.646
0.646
0.0
-0.646
-0.646
0.646
-0.64
0.64
0.0
0.0
0.646
0.646
1.935
-1.29
0.0
-0.645
-1.292
0.646
-0.646
-0.646
0.646
-0.543
-0.103
1.292
-0.646
0.646
0.646
0.645
-0.645
1.29
-0.645
0.645
0.645
-0.645
0.0
1.289
0.0
0.0
-0.644
0.644
-0.644
0.0
0.644
0.644
-0.644
0.129
0.515
0.0
0.0
0.644
-1.288
0.0
0.0
-0.644
-2.58
1.291
1.29
-1.29
0.645
0.0
0.645
0.644
-0.644
0.644
-1.934
0.645
0.645
0.0
0.644
0.0
1.288
-1.288
0.0
0.0
-0.644
0.644
-0.644
0.0
0.0
-0.645
-0.645
0.206
1.083
-0.645
0.645
-0.645
0.645
0.644
-0.644
0.0
0.0
0.644
0.0
0.0
0.0
-0.644
0.0
0.0
0.644
-0.644
0.0
0.0
0.644
0.0
-0.644
0.644
0.0
-0.644
0.0
-0.645
1.933
-0.644
0.644
0.644
0.0
-0.644
0.644
0.0
0.0
-0.644
0.0
1.287
0.0
-0.643
0.0
0.0
0.643
0.0
0.0
0.643
-1.286
0.0
0.643
-0.643
0.0
-0.644
0.644
-0.644
0.0
0.0
0.0
0.644
0.0
0.0
0.0
0.643
-0.643
0.0
0.0
0.643
-0.643
0.643
0.643
0.0
-0.643
0.643
-1.286
0.643
0.0
0.0
0.0
0.0
0.0
-0.643
-0.553
0.553
-0.644
0.644
-0.644
1.287
-0.643
0.643
0.0
0.0
0.643
0.0
0.0
0.643
0.0
0.0
0.642
-0.642
0.0
0.642
-0.642
0.0
0.0
-0.643
0.643
0.642
0.0
-0.642
0.0
0.0
0.0
-0.643
0.643
0.0
0.642
-0.642
-0.643
0.0
0.643
0.642
-0.642
0.642
-0.642
0.0
0.0
-0.643
0.0
0.643
-0.643
0.643
1.284
0.642
0.0
1.282
-1.282
0.103
-1.38
-0.006
1.284
-0.642
-0.642
0.0
-1.285
0.643
0.642
0.0
0.0
0.0
0.0
-0.642
-1.279
-0.006
0.0
0.643
-0.643
0.0
0.0
0.0
-0.643
0.643
0.643
0.643
0.0
0.0
0.0
0.0
0.0
0.0
0.0
-0.643
0.0
-0.553
-1.377
-0.644
0.0
0.0
-0.644
0.0
0.0
1.932
0.0
0.643
-1.287
0.0
1.287
-0.643
0.643
0.0
-0.643
0.643
-0.643
0.0
0.0
0.0
0.0
-0.644
-0.644
-0.644
-0.645
-1.936
1.936
-0.645
0.645
0.0
0.0
-0.645
-0.645
0.645
-0.645
0.0
-0.646
1.291
0.0
-0.645
0.0
0.0
-0.646
0.646
-0.646
0.523
-0.846
-0.323
-0.646
0.0
0.0
0.646
-0.646
0.646
0.0
-0.646
0.646
-0.646
0.0
0.0
0.646
-0.646
0.646
0.0
0.0
0.0
0.09
-0.09
-0.646
0.646
-0.646
0.646
0.0
0.0
0.0
0.0
-1.293
0.647
0.0
0.646
-0.646
0.0
0.0
-0.647
0.647
-1.294
4.522
1.289
-0.644
0.0
0.0
-0.645
-1.29
-1.292
0.0
-0.646
1.292
0.646
0.0
0.0
0.645
1.29
0.644
-1.934
-0.645
0.0
0.0
1.29
0.645
0.0
0.644
0.0
-0.644
-0.645
0.0
-1.29
0.645
0.0
-0.645
-1.292
0.646
1.291
0.0
0.645
1.289
0.644
0.644
0.0
0.0
-0.644
0.0
0.644
-0.644
1.287
1.286
-1.286
0.0
0.0
0.0
-0.643
1.286
0.643
-1.929
0.0
0.0
0.643
0.0
-0.643
0.322
-0.322
0.643
0.0
0.0
0.0
0.0
0.0
-2.575
-3.226
-0.646
0.0
0.646
1.937
0.645
0.0
0.0
-0.645
0.0
0.0
0.0
0.0
0.645
0.0
0.0
0.0
0.0
1.289
0.0
-0.644
0.0
-1.29
1.934
-0.644
1.571
-0.927
0.0
0.644
0.0
0.0
0.644
-0.644
1.287
-1.287
0.644
-0.644
1.287
-0.643
0.0
0.0
0.0
-0.644
1.287
0.0
-0.643
0.643
-0.643
0.0
0.643
0.0
0.0
0.643
-0.643
0.0
-1.287
0.644
0.322
0.322
0.0
0.0
0.0
0.0
0.0
0.0
0.643
0.0
-0.463
-0.18
0.643
-0.643
0.643
-0.637
-0.006
0.0
0.643
0.0
0.0
-0.643
1.286
0.0
-0.643
0.0
0.0
0.0
0.643
0.0
-0.643
0.0
-0.643
0.643
-0.643
0.0
0.0
0.643
-0.643
0.0
0.0
0.0
0.0
0.0
0.0
0.0
0.0
0.0
0.0
0.0
0.0
-0.643
-0.644
0.644
0.643
0.0
-0.643
0.0
0.0
0.0
-0.644
0.644
0.0
0.643
-0.643
0.643
0.0
0.0
0.0
-0.643
0.0
0.0
0.643
0.0
0.0
0.0
0.0
0.0
0.0
0.0
0.0
0.0
0.643
-0.643
0.0
0.643
-0.643
0.0
0.0
0.0
0.0
0.0
0.0
0.643
0.0
-0.643
0.0
0.643
0.0
0.0
0.0
0.0
0.0
0.0
0.0
-0.643
0.0
0.0
0.0
-0.643
0.0
0.643
-0.643
0.643
0.0
0.0
0.0
0.0
0.0
0.0
0.643
0.0
1.285
-0.642
0.642
0.0
1.284
-0.642
0.0
0.0
0.321
0.962
-0.641
0.0
0.0
0.0
0.641
0.0
0.0
-0.641
0.641
0.641
-0.641
0.0
0.0
0.0
0.641
-0.641
0.0
0.641
-1.924
0.642
-0.642
0.642
-0.642
-0.642
0.006
-0.006
0.0
0.0
0.642
-0.642
0.0
0.0
0.642
0.0
0.0
0.0
0.0
0.0
0.0
0.642
0.0
-0.642
0.0
0.0
0.0
0.0
0.642
0.0
0.0
-0.642
0.642
0.0
0.641
0.0
0.0
0.641
0.0
-0.641
0.0
0.0
0.0
-0.641
0.0
0.0
0.641
0.0
0.0
0.641
0.641
-0.641
0.0
0.0
1.281
0.0
-0.64
0.64
-0.64
0.64
0.0
0.0
0.0
0.0
0.64
0.64
0.0
0.0
-0.64
0.0
0.0
0.64
-0.64
0.0
0.0
-1.28
0.0
0.64
-0.64
0.64
0.64
0.0
0.0
0.64
0.0
0.0
0.0
0.0
1.278
-0.639
0.0
-0.639
0.0
-0.64
0.0
-0.64
-0.64
0.0
0.64
-0.64
0.64
0.0
0.0
0.0
-1.281
-0.641
0.0
0.641
0.0
0.0
3.2
-0.639
0.639
0.0
0.0
1.278
0.0
0.0
0.0
0.638
-1.277
1.277
0.638
2.549
-1.911
-1.914
0.0
2.551
-0.637
-1.914
0.0
-0.639
-0.639
0.639
1.277
-0.638
1.914
0.637
0.0
1.274
-0.637
0.0
0.0
0.0
0.637
0.0
-0.637
1.273
-0.636
0.0
0.636
-0.636
0.0
0.0
0.636
-1.273
0.0
0.637
-1.911
0.0
0.637
-0.637
0.0
1.274
-1.274
0.637
-0.637
0.0
-0.548
0.548
-0.638
0.638
0.637
0.089
-0.089
0.637
0.0
-0.637
0.0
0.0
0.0
0.0
0.637
0.0
0.0
0.0
-0.637
0.0
-0.637
0.0
0.0
0.0
-0.638
0.0
0.0
0.0
0.638
0.637
0.0
0.0
0.0
0.0
0.0
0.637
-0.637
0.0
0.0
0.0
0.0
0.0
0.0
0.0
0.0
0.0
0.0
0.0
-0.637
-1.276
0.638
-1.276
0.638
0.0
1.276
-1.276
0.0
0.0
0.0
0.0
0.0
-0.638
0.0
0.638
-0.638
0.638
-0.638
0.638
0.0
0.0
0.0
0.0
0.0
0.0
0.0
-0.638
0.0
0.0
0.0
0.0
0.638
0.0
-0.638
0.638
0.089
-0.728
0.638
-0.638
0.0
0.0
0.0
0.638
0.638
0.0
0.0
0.638
-0.638
0.0
0.638
0.0
0.637
0.0
0.0
-1.275
0.0
0.0
0.638
-0.638
0.006
0.631
-0.638
0.638
0.0
-0.638
0.0
-0.638
0.638
-0.638
0.0
0.638
0.638
-0.638
0.0
0.0
0.0
0.0
0.006
-0.006
-0.638
0.0
0.638
-0.638
0.638
-0.638
0.0
0.0
0.0
0.0
0.0
0.0
0.0
0.0
0.0
0.0
0.006
-0.006
0.0
0.0
0.0
0.638
0.0
0.638
-0.638
0.0
-0.549
0.0
-0.089
0.638
-1.276
0.0
0.638
0.0
-0.638
0.0
0.0
-1.278
1.278
-0.639
0.0
0.0
0.0
0.089
-0.089
0.0
0.639
0.638
0.0
-0.638
0.0
1.276
-0.638
0.0
0.638
0.0
-0.638
0.638
1.275
-0.637
0.637
-1.275
-0.638
0.0
0.0
0.0
0.638
0.0
0.0
1.275
-0.637
0.0
0.0
0.637
0.0
-0.631
0.631
0.0
-0.637
0.637
-0.637
0.637
1.274
0.0
-0.637
-0.465
1.102
0.636
0.0
0.636
-0.636
0.636
-0.636
-1.273
0.0
0.637
0.636
0.0
0.0
-1.91
0.637
0.0
0.637
0.636
0.0
0.0
-0.636
0.0
0.0
0.0
-0.637
0.0
-0.637
0.637
0.0
0.637
-0.637
1.273
-0.636
0.636
0.0
0.0
0.0
0.0
-0.636
0.0
0.636
-0.547
0.547
0.0
0.0
-0.636
0.636
0.0
0.0
-0.636
0.636
0.0
0.0
-0.636
0.636
-0.636
0.0
0.0
0.0
0.636
0.0
-0.636
0.0
0.636
0.0
0.0
0.0
0.0
-0.636
0.0
0.0
0.0
0.636
0.0
0.0
0.0
0.0
0.0
1.272
0.635
0.0
-0.635
0.635
0.635
-0.635
0.0
0.0
-1.169
1.169
0.0
0.0
0.635
0.0
0.0
0.0
-0.635
-0.635
0.0
0.635
0.0
-0.635
0.635
0.0
-0.635
0.0
0.0
0.635
0.0
0.0
0.0
-0.635
0.0
0.0
0.0
-0.636
0.636
-1.272
0.636
0.0
6.343
1.265
0.632
0.632
1.262
0.631
0.63
-0.63
1.26
2.517
0.628
0.0
-1.257
1.885
-1.256
-0.629
0.0
1.257
1.883
-1.883
1.256
-0.628
0.628
-0.628
1.882
0.627
0.0
-0.627
-0.627
0.627
0.627
1.253
-0.626
0.0
2.503
-1.251
-1.252
0.626
0.006
-1.886
0.0
0.627
0.0
0.626
0.0
0.626
-1.253
1.253
0.626
-0.626
0.0
-1.253
-1.254
0.627
0.0
-0.627
0.0
0.0
0.627
0.627
0.0
0.006
-0.006
0.0
1.253
-0.626
0.626
-0.626
0.626
0.626
0.0
1.251
-1.251
0.626
-0.626
-1.879
0.0
-0.627
1.253
-0.626
-0.539
-0.088
0.627
0.0
0.0
-0.627
0.627
-0.627
0.0
1.253
1.252
-0.626
0.626
0.0
-1.252
0.0
0.0
0.626
-1.253
1.253
-0.626
0.626
0.0
-0.626
1.878
-0.626
0.626
0.625
0.0
-0.625
0.0
0.0
0.0
-0.626
0.0
-0.626
1.251
-0.626
-0.626
0.626
0.626
-0.626
0.626
-0.626
1.876
-0.625
1.874
0.0
0.0
-1.249
0.0
0.625
0.0
0.624
-1.249
-1.25
0.625
0.625
0.625
-0.625
0.0
-0.625
0.0
1.25
-0.625
0.625
0.0
-0.625
0.625
0.0
-1.25
0.0
0.625
0.0
-0.625
0.0
0.0
0.625
-0.625
0.0
1.25
-0.625
0.625
0.624
0.0
-0.624
0.087
0.537
0.624
0.624
0.0
0.0
-0.624
0.624
-0.624
0.0
0.624
0.0
-0.624
0.0
0.0
0.0
-0.624
0.624
-0.624
0.0
0.624
-0.624
0.624
-0.624
0.0
0.0
0.0
0.624
0.0
0.0
0.624
0.0
-0.624
0.624
0.0
-0.624
0.0
0.087
-0.087
0.0
0.0
0.0
0.624
0.0
-0.624
0.0
0.624
-0.536
-0.087
0.624
0.0
0.0
0.0
0.0
0.0
0.623
-0.623
0.0
0.623
0.0
0.623
-0.623
0.623
0.0
0.0
-0.523
-0.1
0.623
0.623
-0.623
0.0
0.623
-0.623
0.0
0.623
0.0
0.006
0.616
0.0
0.622
-0.622
0.0
0.622
-0.622
0.622
0.0
0.0
-0.622
0.0
0.0
0.0
0.0
-0.622
-1.159
-0.087
0.0
0.0
-1.247
0.0
0.624
-0.624
0.624
-1.248
0.0
0.0
0.0
0.624
-0.624
0.624
-0.624
0.624
0.624
0.0
-0.617
-0.006
0.0
-0.624
0.0
0.624
0.0
0.0
0.0
-0.624
0.0
0.624
0.0
0.0
-0.624
0.0
0.087
0.537
0.624
0.0
-0.624
0.624
0.0
0.0
-0.624
0.624
0.0
0.623
0.0
-0.623
0.623
-0.623
0.623
0.623
0.0
1.245
0.0
0.0
0.0
0.622
-0.622
0.622
-0.622
-1.245
-0.623
0.0
0.0
-0.623
0.0
0.0
-0.624
0.0
0.0
0.0
0.624
-0.624
0.0
0.0
0.0
0.0
-0.624
0.0
0.0
-0.537
0.537
-0.624
0.0
1.248
0.0
0.0
0.0
0.0
0.0
0.0
0.0
0.0
0.0
-0.624
0.0
0.0
0.0
0.0
0.0
0.0
0.0
0.0
0.0
-0.624
0.624
0.0
-0.624
-1.25
0.0
-0.625
0.0
1.25
0.625
-0.625
-0.625
0.625
-0.625
0.0
0.625
0.625
0.624
-3.125
0.0
3.749
-1.248
-0.375
0.375
-0.625
1.873
-1.248
0.624
-0.624
-1.25
0.0
-1.251
1.251
-5.011
3.134
0.626
2.5
0.624
0.0
-0.624
-0.625
0.0
0.0
0.625
-0.625
0.625
0.0
0.624
0.624
0.0
1.247
0.0
0.0
0.0
0.0
0.623
0.0
0.623
0.0
0.0
0.0
-1.246
0.623
0.0
-0.623
0.0
0.623
0.0
-0.623
0.623
0.0
0.623
0.125
0.498
-1.245
0.623
-1.246
0.0
0.623
-0.623
-0.623
0.623
-0.623
0.0
0.623
0.623
-0.623
0.087
-0.087
0.0
0.0
-0.623
0.623
-0.623
0.0
0.0
0.0
0.0
0.623
-0.623
0.0
0.0
0.0
0.623
-0.623
0.0
0.0
0.125
-0.125
0.0
0.0
0.0
-0.624
0.0
0.0
0.0
0.0
0.624
0.0
-0.624
0.624
0.0
0.0
-0.624
0.0
0.624
0.0
0.623
0.0
0.623
0.0
0.0
0.0
0.623
-0.623
0.623
-0.623
0.0
0.0
0.623
-0.623
0.623
-1.121
-0.748
0.0
0.0
0.0
0.0
-0.624
0.0
0.0
0.0
-0.624
0.0
0.0
0.0
0.125
-0.125
0.0
0.0
-0.624
0.624
0.0
-0.624
0.624
0.0
0.624
0.0
-0.624
0.0
-0.624
-0.625
0.0
-0.625
0.0
0.0
-1.877
0.0
1.251
0.625
-1.877
0.626
0.0
-0.626
0.626
-0.626
0.0
-0.626
-0.626
-0.627
0.0
-0.627
0.627
-0.627
0.0
-0.627
-0.628
-1.256
1.256
1.255
-0.627
0.627
0.627
-1.255
1.255
0.0
-0.627
-0.627
0.0
2.508
-0.626
-0.627
0.0
0.0
-0.376
-0.251
0.0
0.0
0.627
0.0
0.0
0.0
0.0
-0.627
0.0
0.0
0.0
0.627
-0.627
0.0
0.0
0.627
-0.502
0.502
0.0
0.627
0.626
0.0
0.0
0.0
0.0
-0.626
0.0
0.0
0.626
-0.626
0.0
0.0
0.0
0.0
0.0
0.0
-0.627
0.627
-0.627
-0.075
-0.552
-0.627
0.0
0.0
-0.628
0.0
-0.628
0.628
-0.628
0.628
1.255
0.0
0.0
0.0
-1.255
0.0
0.0
0.0
0.0
0.0
0.0
-0.628
0.0
0.0
0.0
0.0
0.088
0.54
0.0
-0.628
0.0
0.0
0.0
0.0
0.0
-0.628
0.0
0.0
1.256
0.0
-0.628
0.0
0.628
0.126
0.502
0.0
0.627
0.0
0.0
-0.627
0.0
0.0
0.0
0.0
-0.628
-0.628
0.628
-0.54
0.54
-0.628
0.628
-0.628
0.0
-0.628
0.0
-0.629
-0.629
0.0
0.629
-0.629
0.629
-0.629
0.629
-0.629
0.629
-0.629
0.629
-0.629
0.0
0.629
-0.629
0.0
0.629
0.0
0.0
0.0
0.629
0.0
0.0
-0.629
0.629
0.0
-0.629
0.0
0.0
0.0
0.629
-1.258
0.0
0.0
1.258
0.0
0.0
0.0
-0.629
-0.629
-0.629
0.755
-1.385
0.63
0.0
1.887
-0.629
0.0
0.0
0.0
0.0
0.0
-1.888
0.0
-0.63
-1.261
0.631
0.0
-0.631
1.261
-1.261
1.891
0.63
-0.63
0.0
0.63
0.0
-1.26
-1.261
0.631
0.63
0.882
-0.252
-0.63
0.0
-1.261
0.631
0.63
-0.63
0.63
-1.261
0.0
0.631
5.661
1.881
0.0
-0.627
-1.882
-0.628
0.628
-0.628
0.0
-1.156
-5.142
1.893
-0.631
0.631
1.89
1.258
3.14
-1.255
-3.773
-0.63
0.63
0.0
0.0
-1.26
0.0
-1.893
0.0
0.631
-0.631
0.0
1.262
0.631
0.0
0.63
0.0
-1.261
0.0
0.0
1.261
0.0
-1.261
0.0
1.261
0.63
1.259
-0.629
0.629
1.886
0.628
-0.628
0.628
0.0
-1.885
0.176
1.081
0.0
0.0
1.256
0.0
-0.628
0.628
-0.628
-1.256
-1.258
0.0
-1.007
-0.252
0.0
0.0
-1.26
0.0
-0.631
0.631
-0.631
0.0
-0.631
0.0
0.0
-0.631
0.0
1.262
-0.631
0.0
0.0
0.0
0.0
0.0
0.088
-0.72
-0.632
0.0
0.0
0.0
0.0
-0.632
0.0
0.0
0.0
1.263
-0.632
-1.897
0.0
-0.633
0.0
0.0
0.0
1.265
0.0
0.253
0.379
0.632
0.0
0.632
-0.632
-1.264
0.0
0.632
0.632
-0.632
0.632
0.0
-0.543
-0.088
0.0
0.632
0.0
-0.632
-0.632
1.264
0.632
0.0
-0.632
0.632
0.0
-0.625
-0.006
0.632
1.262
0.0
0.0
0.631
-1.262
-0.631
0.0
0.0
0.631
-0.631
-0.632
0.0
0.0
1.263
0.631
0.631
0.63
0.63
-0.63
-0.63
1.26
-0.63
0.63
0.63
0.629
-0.503
0.503
0.0
1.258
0.0
0.0
0.628
-0.628
0.0
-0.629
-0.629
0.629
0.0
-0.629
-0.629
0.0
0.0
0.629
-0.629
-0.63
0.63
0.0
0.0
-0.63
0.0
0.63
0.0
1.258
0.629
0.628
0.0
-0.943
0.314
-0.314
-0.314
0.0
1.257
-1.257
0.0
0.314
0.314
0.628
-0.566
-0.692
0.629
0.0
0.0
0.628
0.628
-0.314
-0.314
0.628
0.314
0.0
-0.314
-0.628
-0.628
0.0
-0.629
0.0
0.0
-0.629
0.0
0.0
0.629
-0.629
0.629
-0.314
0.314
-0.629
0.0
-0.629
0.629
0.629
0.629
-0.629
0.0
0.0
0.0
0.629
-0.629
0.629
0.0
-0.629
1.257
0.0
0.0
0.0
-0.628
0.628
0.0
-0.628
0.628
0.628
-0.628
0.628
-1.797
1.169
0.0
0.0
0.628
0.628
-0.628
0.628
0.0
-0.628
0.0
0.628
0.0
0.0
0.0
0.627
-0.627
0.0
-0.628
1.255
-0.627
1.255
-0.627
0.0
0.0
0.0
0.0
0.0
0.0
-0.627
-0.628
0.0
0.628
-0.628
1.255
0.0
0.006
-0.006
0.0
0.0
0.627
-0.627
0.0
-0.627
0.0
-0.628
0.628
-0.628
0.0
0.0
-0.628
-0.628
0.0
-0.629
-0.629
0.0
0.629
0.629
0.0
0.0
0.628
0.0
0.628
-0.54
1.168
-0.628
0.0
0.628
0.0
0.0
-0.628
0.0
0.0
0.0
0.0
0.0
0.0
0.716
-0.088
0.0
0.627
-0.627
0.627
-0.627
0.627
0.0
0.627
0.0
0.0
0.0
-0.627
0.0
0.627
-0.627
0.0
0.125
-0.125
0.0
0.627
0.0
0.627
0.0
0.0
-1.254
0.627
-1.255
0.0
0.627
0.0
0.0
0.627
-0.627
0.0
0.0
0.0
0.627
-0.627
0.0
0.627
0.0
-1.255
0.627
-1.255
0.0
0.628
0.627
-0.627
0.0
-1.884
6.895
-1.251
0.626
0.0
0.0
-1.878
0.626
0.626
-1.879
0.0
1.253
0.626
0.0
-0.626
1.877
0.625
-1.25
0.0
0.25
0.375
-0.625
1.25
0.625
1.872
0.623
0.623
-1.246
1.246
0.0
-1.246
-0.624
0.0
0.624
3.114
0.622
0.621
1.242
-0.621
0.621
0.0
0.0
0.0
-1.242
-0.621
0.0
0.621
-0.621
0.124
-0.124
0.0
1.864
-0.621
0.621
0.0
0.621
0.62
0.626
-0.626
0.0
-0.533
-0.087
0.62
-2.483
1.242
-0.621
-0.621
-0.621
-1.244
0.622
0.622
0.0
-0.622
-0.622
-0.622
0.0
0.622
0.622
-0.622
-0.622
-0.623
1.158
0.709
0.0
1.243
1.242
0.621
-0.621
-0.621
0.621
1.241
0.0
0.0
0.0
-0.62
0.0
0.62
-0.62
0.0
-1.241
-0.621
-0.621
-1.244
0.622
0.0
0.0
-0.622
0.622
0.622
-0.497
-0.746
0.0
-0.622
0.0
-0.623
1.867
0.0
0.0
0.0
-0.622
0.0
0.622
0.622
-0.622
0.0
0.622
-0.497
0.497
0.0
-0.622
0.622
0.0
-0.497
1.74
0.621
-1.864
-1.244
0.0
0.622
1.864
0.0
-1.243
-0.522
0.522
-0.622
-0.622
-0.622
0.622
-1.245
1.245
0.0
0.622
-0.622
0.0
0.0
0.0
0.0
-0.622
-0.623
0.623
-0.623
0.0
0.0
-0.498
0.498
0.125
-0.125
0.623
-0.623
0.623
0.0
0.0
0.0
0.0
-0.623
0.0
0.0
0.0
0.623
0.0
-0.617
0.617
0.622
0.0
-0.622
0.622
-0.622
0.622
0.0
-0.622
0.622
0.622
0.0
0.0
-0.622
-0.622
0.0
0.0
0.0
0.0
0.087
-0.71
0.0
0.623
0.0
-0.623
0.623
-0.623
0.0
0.0
0.0
-0.623
0.623
0.0
0.0
0.623
0.0
0.622
-0.622
0.622
-0.622
0.0
0.0
1.245
-0.622
-0.622
0.0
0.0
0.622
0.0
0.622
-0.498
-0.124
-0.622
0.622
0.622
1.864
0.0
0.0
0.0
0.621
0.0
0.0
0.0
0.0
0.621
-0.621
0.0
-1.242
0.621
-1.243
0.621
-1.243
-0.622
0.0
0.0
0.622
0.0
0.0
-0.622
0.622
0.0
0.622
0.0
0.621
0.621
0.621
-1.864
-0.622
0.0
0.0
0.0
0.0
0.622
-0.622
0.622
0.0
0.0
0.0
0.0
-0.622
1.243
0.0
0.0
0.621
-0.621
1.242
0.0
0.621
-0.621
0.0
-1.155
1.155
0.0
-0.621
0.621
0.0
0.0
0.0
0.621
0.0
-0.621
0.0
-0.621
0.621
0.0
0.0
0.0
0.0
0.0
0.0
-0.621
0.621
-0.534
1.154
0.0
0.0
0.0
-0.534
0.534
-0.621
0.621
0.0
-1.241
0.621
-1.242
0.0
0.0
0.0
0.0
0.0
-0.621
-1.244
0.0
0.0
0.0
0.622
-0.622
1.244
0.0
-0.535
0.535
0.0
0.0
0.0
0.621
0.0
-1.243
-0.523
-0.1
-0.622
-1.246
-0.623
-0.624
0.624
0.623
0.623
0.623
-0.623
0.623
-0.623
-0.623
0.0
0.0
0.623
-0.623
0.0
0.0
0.0
0.125
-0.125
0.0
-0.623
0.623
0.0
0.087
-0.711
0.0
1.246
-0.623
-1.247
-0.624
0.0
0.0
0.0
-1.249
-0.625
0.625
3.743
0.0
0.0
-0.623
0.0
-0.935
0.935
-0.623
0.0
-0.624
0.0
0.624
-0.624
-0.624
0.624
0.624
0.623
0.0
0.0
0.623
-1.172
-0.075
0.623
-0.623
0.623
-1.247
-0.624
0.0
-0.624
0.0
0.0
0.0
0.0
1.248
-0.624
0.624
0.0
0.624
-0.624
0.0
0.624
-0.624
0.0
1.247
0.0
0.0
1.246
0.622
0.622
-0.622
0.622
1.864
-1.243
0.0
0.0
0.0
-0.622
0.0
1.864
-0.621
0.0
0.621
0.0
0.621
-0.621
0.621
-0.621
0.621
1.241
1.24
0.0
0.619
-0.619
1.857
0.0
1.237
0.618
0.0
0.0
0.0
0.0
0.0
-0.612
0.612
-0.618
0.0
0.099
-0.099
0.0
0.0
0.618
0.0
0.0
0.0
0.617
-1.235
0.618
0.617
-0.494
-0.037
-0.086
0.0
0.086
0.531
0.0
0.0
0.0
0.0
0.617
-0.617
0.0
0.617
-0.617
0.0
0.0
0.617
0.617
0.617
-0.617
0.0
0.0
-0.617
-0.617
-1.235
-0.618
1.236
0.0
-0.618
-0.618
1.236
0.0
0.0
0.0
0.617
-0.617
0.617
0.617
0.617
-0.617
0.617
-0.617
1.233
0.0
1.232
-0.616
-0.616
0.123
0.493
-1.233
0.0
0.0
0.0
-0.617
0.0
0.0
0.0
0.0
0.0
0.0
0.0
0.0
0.0
-0.617
-0.617
0.0
0.0
0.617
-0.617
0.0
0.617
-0.494
0.494
0.0
0.0
0.617
0.0
0.0
0.617
0.0
0.0
0.0
0.0
0.0
0.617
-0.53
-0.086
0.617
-0.617
0.0
0.617
0.0
-0.617
0.617
0.0
0.0
0.0
0.0
0.0
0.0
1.232
-0.616
1.232
0.0
0.0
0.0
-0.616
0.0
0.616
-0.616
0.0
0.0
0.616
-0.616
0.0
0.0
0.0
0.616
-0.616
-0.616
-0.616
-1.844
1.228
0.0
0.617
0.0
-0.617
0.0
-0.617
0.617
0.617
0.616
-0.616
0.0
0.0
0.0
0.0
0.0
0.0
0.0
0.0
0.0
0.099
-0.099
0.0
0.0
0.616
0.0
-0.616
0.616
0.0
0.0
0.0
-0.616
0.0
0.0
0.616
-0.616
0.0
0.616
-0.616
0.0
0.0
0.0
0.0
0.0
0.0
0.0
0.086
-0.086
0.0
0.616
0.616
0.0
-0.616
0.616
-0.616
0.0
0.0
0.616
-1.232
0.616
0.0
-0.616
0.616
0.0
-1.233
0.617
-0.617
0.0
-0.617
0.703
-0.086
0.0
0.617
-0.617
0.0
0.617
0.0
-0.617
0.123
1.11
0.0
-0.616
0.0
0.616
0.0
-0.616
0.616
0.0
-0.616
0.616
0.0
0.616
0.0
0.0
-0.53
-0.086
0.616
-0.616
0.0
-0.616
0.0
0.0
1.232
0.0
-1.146
0.53
-1.233
-0.617
-0.617
0.0
0.0
0.617
-0.617
0.0
0.0
1.234
0.0
-0.617
0.617
-0.617
0.0
0.0
0.617
0.617
-0.617
-0.617
-0.617
0.617
0.0
0.617
-0.617
0.617
0.0
0.617
-1.233
0.0
0.617
0.617
-0.617
0.617
0.0
0.0
0.0
-0.617
0.0
0.617
0.0
0.0
-0.617
0.0
0.0
0.74
-0.123
0.0
-0.617
-1.234
0.617
-1.235
1.235
-1.235
0.0
0.0
0.617
0.617
0.617
0.0
-4.325
1.237
1.853
-0.617
0.0
1.235
0.0
0.617
-0.617
0.0
0.0
0.0
-0.617
1.234
-0.617
0.617
0.617
0.0
-0.617
0.617
0.0
-0.617
0.462
-0.462
-0.617
0.0
-0.617
-0.617
0.0
0.617
-1.235
0.618
0.0
1.235
-0.617
-0.617
0.617
-0.617
0.617
-0.617
-1.236
0.618
0.618
-0.618
-0.618
1.236
-0.618
-0.618
0.618
0.0
0.087
0.531
0.0
-0.618
0.618
-0.618
0.618
0.0
0.0
-0.618
0.0
0.618
0.0
0.0
0.617
-0.617
-0.544
0.544
0.0
-0.618
0.618
0.0
0.0
0.0
0.0
0.0
0.617
-0.617
0.0
0.0
0.0
-0.618
-0.618
-0.618
0.618
0.0
0.0
0.0
0.618
-0.618
0.618
-0.618
0.0
0.0
0.0
0.0
0.0
0.0
-0.618
0.0
0.0
0.618
-0.618
0.0
0.124
-0.124
0.618
-0.618
0.0
0.0
-0.619
0.0
0.619
-0.619
0.619
0.618
0.0
0.0
-0.618
-0.619
1.237
0.0
0.0
-0.618
0.0
-0.619
0.0
0.0
-0.619
0.619
0.0
-0.619
-1.239
0.0
-0.62
-0.62
0.0
0.0
0.0
0.0
-0.621
0.621
0.0
0.0
0.62
-1.241
0.0
0.0
-1.242
0.621
0.0
0.621
0.621
-1.241
-0.621
1.242
0.621
0.0
0.0
0.0
0.0
0.62
-0.62
0.0
-0.621
0.0
0.621
0.0
-0.621
0.621
0.62
-0.62
0.0
0.0
0.0
0.0
0.62
0.0
0.0
0.0
0.0
-0.62
0.0
0.0
0.0
0.0
0.0
0.0
0.0
0.0
0.62
-0.62
0.62
-0.62
0.0
0.62
-0.62
0.0
0.62
-0.62
0.0
0.62
-0.62
0.0
0.62
-0.62
0.0
0.0
0.0
0.0
-0.621
1.241
0.62
-0.62
0.0
-0.62
0.0
0.0
0.0
0.087
-0.087
0.0
0.0
-0.621
0.621
0.0
0.0
0.0
0.0
0.0
-1.241
0.621
0.0
-0.621
0.0
0.621
0.0
-1.242
0.0
0.0
0.0
0.0
0.0
0.621
0.0
0.0
0.621
0.0
0.0
0.621
-0.621
0.0
0.621
0.0
0.0
0.0
0.0
-0.621
0.0
0.621
-0.621
0.0
0.0
0.621
-0.621
0.0
0.621
0.0
0.62
0.0
0.62
0.0
0.0
1.239
-0.619
0.0
-0.62
0.0
0.0
0.0
0.62
-1.24
0.0
0.0
0.0
-0.62
-0.621
1.241
0.0
-0.62
-0.621
0.087
0.534
-0.621
0.0
0.0
-0.621
0.0
0.621
-0.621
0.621
1.241
0.62
0.62
0.0
-0.62
0.62
-0.62
0.62
0.0
0.0
-0.465
-0.081
0.545
0.0
-0.62
0.0
0.0
-0.62
0.62
-0.62
-0.62
0.62
0.62
-0.62
0.62
0.62
-0.62
0.0
0.0
-0.62
0.0
0.0
0.62
0.0
0.0
-0.62
0.087
0.533
0.0
0.087
0.533
-0.62
0.0
0.0
0.0
0.0
0.0
0.0
0.0
-0.62
0.0
0.62
0.0
-1.24
-0.621
0.621
0.62
0.0
0.0
0.0
-0.62
0.62
-1.241
0.0
0.621
0.62
0.0
-0.62
-0.621
1.241
-1.241
0.621
0.62
0.0
-0.62
0.62
-0.62
0.62
-0.62
0.0
0.0
0.62
0.62
0.0
1.239
-0.619
-3.722
3.722
-0.62
0.774
-0.774
-0.62
-1.241
1.241
-0.62
0.62
0.0
1.859
-1.239
0.62
-0.62
0.62
-0.62
0.0
0.0
0.62
0.0
-0.62
0.0
-0.62
-1.241
0.621
0.62
-1.241
0.0
0.0
-0.621
-0.621
0.0
0.0
-0.621
0.621
-0.621
-0.622
0.622
-0.622
1.243
0.0
0.621
-0.621
0.0
0.621
-0.621
0.0
0.621
0.621
-0.534
-0.087
-1.243
-0.622
0.0
0.0
0.622
-0.622
-0.622
0.0
0.622
0.0
0.0
0.0
-0.622
0.0
0.0
-1.245
0.0
0.0
0.623
0.0
-0.623
0.0
-0.623
-0.623
0.0
0.0
0.0
0.0
0.0
0.0
0.0
0.0
0.623
-0.623
0.0
0.0
0.0
-0.624
0.624
-0.624
0.624
0.0
-0.624
-0.524
-0.1
-1.249
-0.625
0.625
-0.625
1.25
0.0
-1.25
0.0
0.0
0.088
-0.088
0.0
-0.625
0.0
0.0
-0.626
-0.626
-0.626
1.252
-2.505
1.879
0.626
0.626
-1.251
0.0
0.0
0.0
0.0
-0.626
0.0
0.626
-0.626
0.0
0.0
0.0
1.252
-0.626
0.626
0.0
0.0
-0.626
0.0
-0.626
0.0
0.088
-0.088
0.125
0.0
0.501
0.0
0.0
0.0
-0.626
0.0
0.626
0.0
0.626
0.0
0.0
0.0
-0.626
-0.626
0.626
0.0
0.0
0.626
-0.626
0.626
0.0
-0.626
1.251
-0.626
0.0
0.626
1.25
0.0
-1.25
-0.626
1.876
-0.625
0.0
-0.625
1.25
0.625
-0.625
-0.625
0.0
0.0
-0.625
0.625
-0.625
0.625
-0.625
0.625
-1.251
0.626
-0.626
0.0
0.626
0.0
0.625
1.25
0.0
0.0
0.0
0.624
0.624
-0.624
1.248
-1.248
0.0
0.624
0.0
-0.624
0.624
-0.624
0.624
-0.624
0.0
-0.624
0.0
0.1
1.148
-0.624
0.624
-0.624
1.248
-0.624
0.624
0.0
0.0
0.0
0.125
-0.125
-0.624
0.0
0.0
0.087
-0.087
1.247
0.0
-0.623
0.0
0.0
0.0
-0.624
0.624
0.0
-0.624
0.0
0.624
0.623
-0.623
-0.624
0.624
0.0
-0.624
0.0
-0.624
-0.624
-0.625
0.625
-0.625
0.625
0.624
0.624
0.624
0.0
0.0
0.0
0.623
0.0
0.0
0.0
0.0
-0.623
0.0
0.623
-0.623
0.0
0.0
0.0
0.0
0.623
-0.623
0.0
-0.624
0.0
-1.248
-0.625
0.625
0.0
-1.25
-0.625
-0.626
-0.626
-0.626
0.0
0.0
0.626
0.0
0.626
-0.626
0.626
0.0
0.626
0.0
0.0
0.0
-0.626
1.251
0.0
0.0
-0.625
0.0
0.625
0.0
0.0
0.0
-0.625
0.625
0.0
0.0
0.625
0.625
-0.5
-0.125
0.625
0.0
0.0
0.624
-0.624
-0.625
1.249
0.0
0.0
0.624
0.0
-0.624
0.624
0.624
0.623
-0.623
0.0
0.623
0.623
0.0
0.0
-0.536
0.536
0.0
-0.623
0.0
1.246
-0.623
0.0
0.0
0.0
-0.623
0.623
1.245
0.0
1.244
1.243
-1.243
0.0
0.0
0.621
0.621
0.0
0.621
-0.621
-0.621
0.621
0.0
0.621
-1.864
0.0
0.621
0.0
0.0
0.0
-0.621
-0.622
0.622
0.621
-0.621
1.864
0.0
-1.242
-0.621
0.0
1.243
1.241
-0.621
0.0
-1.864
0.621
0.0
-1.243
1.243
-1.865
0.0
-1.245
0.0
1.867
-1.245
0.622
-0.498
-0.125
0.0
0.0
0.0
0.622
-0.498
1.12
-1.245
0.0
0.0
0.0
0.622
0.622
0.0
-0.622
0.622
0.0
-0.622
0.0
-0.622
0.0
0.0
-0.623
0.0
0.0
0.0
-0.623
-0.623
0.0
0.0
0.0
0.0
0.0
0.0
0.0
-1.248
0.0
0.0
0.624
-1.248
0.0
-0.625
0.0
0.0
0.625
0.0
0.0
0.624
0.0
0.624
0.624
-0.624
0.0
0.0
0.0
-1.248
0.624
0.0
0.0
0.0
0.0
1.248
-1.248
0.0
-0.624
0.624
-0.624
0.0
0.087
-0.087
-1.25
0.0
0.125
-0.125
0.0
0.0
0.0
0.1
1.15
0.624
-0.549
-0.075
0.0
0.624
0.0
0.0
0.624
-0.624
0.0
0.0
0.624
0.0
0.0
0.624
0.0
0.0
0.0
-0.624
0.624
-0.624
-0.624
0.0
-1.249
0.0
0.625
0.0
0.0
0.624
-0.618
-0.006
0.0
0.624
-0.624
0.0
0.0
0.624
-0.624
0.624
0.0
0.0
0.624
0.624
-1.248
0.0
0.0
0.087
-0.712
0.0
0.624
0.624
0.0
0.0
-0.624
0.0
0.0
0.624
0.624
0.0
-0.536
0.536
-0.499
-0.125
0.624
0.0
-0.624
0.624
-0.624
0.0
0.0
0.0
0.0
0.624
0.0
0.0
-0.624
0.624
0.0
0.0
-0.549
-0.075
0.624
-0.624
0.624
-0.624
0.624
0.0
-0.624
0.0
0.125
0.499
0.0
-0.624
0.0
-0.624
0.624
0.0
0.0
0.624
0.0
0.0
0.0
-0.624
0.0
0.0
0.0
0.0
0.0
0.0
0.0
-0.624
0.0
0.624
0.0
-0.624
-0.624
0.087
0.537
0.0
-0.624
-1.25
-0.625
0.625
0.0
-0.625
-0.5
-0.125
0.0
0.0
0.0
0.626
0.625
-1.251
0.626
0.0
-0.5
-0.751
0.0
0.0
0.0
0.0
0.626
-0.626
0.0
0.626
-0.626
0.0
0.0
0.0
0.626
0.626
0.0
-0.626
0.0
0.626
0.0
0.0
0.625
-0.625
0.625
0.0
0.0
1.25
-0.625
0.0
-0.625
0.0
0.0
0.0
0.0
0.625
-0.625
0.0
0.625
0.0
0.0
0.0
-0.625
0.0
0.625
0.0
-1.25
0.625
-0.625
-1.251
0.0
-0.626
0.0
0.0
0.0
0.0
0.0
0.0
1.252
-0.626
0.0
-0.006
0.006
-0.626
0.0
0.0
0.0
0.0
0.0
-0.626
0.626
0.0
0.0
0.0
-0.626
0.0
-0.627
0.627
-0.627
0.0
0.0
0.0
0.0
0.627
0.0
0.0
0.0
0.0
0.0
0.0
0.0
0.0
0.0
0.626
0.0
-0.626
0.0
0.0
-0.627
0.0
0.0
0.0
-0.502
0.502
0.0
0.125
0.501
-1.254
0.627
1.879
-1.253
0.0
1.253
0.0
0.0
-0.626
0.0
0.626
-0.626
0.0
0.0
0.0
0.0
0.0
-0.626
0.626
0.0
0.0
0.0
-0.626
0.626
0.0
0.626
0.0
0.0
0.626
0.0
-0.538
-0.088
-0.626
0.626
-0.626
0.626
0.0
0.0
0.626
-0.626
1.251
0.0
0.0
0.0
1.25
0.0
-1.25
0.625
-1.251
3.125
1.248
1.246
1.867
-1.245
-1.246
0.623
-0.623
0.0
0.623
-1.745
1.122
1.868
-1.245
0.0
0.623
0.0
-0.623
0.0
0.0
-0.623
0.623
0.0
-0.623
0.623
0.0
0.623
0.311
0.311
-0.622
0.622
0.0
0.0
-0.622
0.174
-0.174
-1.246
0.0
0.0
0.0
-0.623
0.623
-0.623
0.0
0.623
0.0
0.0
-0.623
0.0
0.0
0.0
0.0
0.0
-0.624
0.624
-0.624
0.0
0.0
0.624
0.0
-0.624
0.624
0.0
0.623
0.0
0.0
0.0
0.0
0.623
0.0
0.0
0.623
0.0
-0.623
0.0
0.0
0.0
1.245
-0.622
1.245
0.0
-0.622
0.622
0.622
-0.622
0.0
0.0
0.0
0.0
0.0
0.0
0.0
0.0
-0.044
0.044
1.243
-0.621
0.0
-0.622
-1.245
1.245
-0.622
1.244
0.0
0.621
-0.621
-0.622
1.243
0.0
0.0
-0.621
0.621
0.0
-0.621
0.124
-0.746
0.0
0.0
-0.622
0.0
0.622
0.0
-0.622
0.622
0.0
-0.622
0.0
0.0
-0.498
0.498
0.622
0.0
0.0
-0.622
0.0
0.0
-0.622
0.0
0.622
0.0
-1.245
0.0
0.623
-0.498
-0.125
1.245
-1.245
0.623
0.0
0.622
0.0
0.622
1.243
0.621
0.0
0.0
0.0
0.0
-0.522
0.522
-0.621
0.621
-1.243
1.243
-0.621
0.621
-0.621
0.0
0.621
0.0
0.0
-1.243
0.621
-0.621
0.0
-0.622
0.622
0.0
0.0
-0.622
0.622
-0.622
0.0
-0.622
0.0
0.0
-0.622
0.0
0.0
0.622
0.622
0.622
-0.622
0.622
-1.244
0.0
0.0
0.1
0.0
0.523
-0.622
0.0
-0.622
1.245
0.0
0.0
-1.245
0.125
-0.125
0.0
-0.623
-0.623
0.0
0.623
0.0
0.0
0.0
0.1
0.523
-0.623
0.623
-1.246
-0.623
0.0
0.0
0.0
0.0
0.0
0.0
-0.499
0.499
-0.624
0.0
0.0
0.0
0.087
0.0
-0.087
0.624
-0.624
-0.624
0.624
0.0
0.0
0.624
0.623
0.0
0.0
0.0
0.623
-0.623
0.623
0.0
-0.623
0.623
0.623
-0.623
0.0
0.0
0.0
0.0
-0.623
0.0
-0.623
0.623
-0.623
1.246
-0.623
0.0
0.0
0.0
-1.247
0.0
0.624
0.0
0.0
0.0
-0.624
0.624
0.0
-0.624
0.0
0.0
-0.624
0.0
0.25
0.374
0.624
-0.624
0.0
0.0
-0.624
-0.624
0.624
0.624
0.624
0.0
0.0
0.0
0.0
0.0
0.0
0.623
-0.623
0.623
0.0
0.0
0.0
0.623
-0.623
0.623
-0.623
0.0
0.623
0.0
0.0
0.623
-0.623
0.0
-0.623
-0.623
0.623
0.623
0.0
-0.623
0.623
-0.623
0.0
0.623
0.0
0.0
0.0
-0.623
0.623
-0.623
0.623
-0.536
0.536
0.0
-0.623
0.0
0.0
0.536
-0.536
0.0
-1.247
0.0
0.0
0.0
0.624
0.0
0.0
0.0
-0.624
0.0
-1.248
0.0
0.0
0.0
-0.625
-1.25
-0.626
0.626
-0.626
0.0
0.626
0.0
1.25
-0.625
0.625
1.249
0.624
-0.624
0.0
1.248
-0.624
-0.624
0.0
0.624
-0.624
0.624
0.0
-0.624
1.248
-0.624
-0.624
0.624
0.0
0.0
3.115
2.487
0.0
0.0
0.621
-1.242
1.863
-0.621
-1.242
1.242
0.0
0.621
0.0
0.0
0.0
0.62
-0.62
0.0
0.62
-0.62
0.62
0.0
1.24
1.857
0.618
0.0
0.0
0.618
0.618
0.617
0.617
0.0
0.518
0.099
-0.617
0.0
0.617
-0.617
0.617
0.0
1.233
-1.85
0.0
0.0
0.617
0.617
-1.233
-0.617
0.617
-0.617
0.0
0.617
1.233
0.0
-0.617
0.0
0.617
0.0
0.616
0.616
-0.616
0.0
1.847
0.0
0.615
-0.615
0.615
0.0
-0.615
0.615
-0.615
0.123
-0.123
0.123
0.492
0.0
0.0
0.0
0.0
-0.615
0.0
0.0
0.0
0.0
0.0
0.0
0.0
0.0
0.123
-0.037
-0.086
0.615
-0.517
-0.098
0.615
-0.615
0.0
0.615
0.0
0.615
0.614
0.0
-1.229
0.0
0.0
0.0
0.615
0.0
-0.615
0.0
0.0
1.229
0.0
0.0
-0.528
-0.086
0.0
0.0
0.0
0.0
0.0
0.614
-0.614
0.0
-0.615
0.615
-0.615
0.0
0.0
0.0
0.0
0.0
0.0
0.0
0.0
0.615
-0.615
0.615
0.0
-1.23
0.615
0.0
0.0
0.0
0.0
0.0
0.0
0.098
1.131
-0.614
0.0
0.0
-0.615
0.086
-0.086
0.0
0.615
0.0
-0.615
0.0
-0.615
0.0
0.0
0.615
-0.615
0.0
0.0
0.0
-0.615
0.0
0.0
-1.232
-0.986
0.986
-0.616
0.0
0.616
-0.616
0.616
-0.616
-0.617
0.0
0.123
-0.74
-0.617
0.0
-2.472
0.618
1.236
-0.618
-0.618
0.618
-0.618
0.0
-0.618
0.0
-0.619
1.237
-0.618
0.618
0.618
1.852
1.233
0.0
-1.233
-0.617
0.0
0.0
-0.617
-1.236
0.124
0.494
0.0
0.0
-0.618
0.0
1.236
-0.618
0.618
-0.618
0.0
0.0
-0.618
0.0
0.099
0.519
0.0
0.0
0.618
0.0
0.0
-0.618
-0.618
0.0
0.0
-1.237
0.619
1.237
0.0
-0.618
1.236
-0.618
0.618
-0.618
1.235
-0.617
0.124
0.494
-1.235
0.618
0.0
-0.618
0.0
0.0
0.0
-0.618
0.0
0.0
-0.618
0.0
-0.619
0.619
0.618
0.0
0.0
-1.237
-0.619
0.0
0.0
0.619
-0.619
0.0
0.0
0.619
-0.619
0.0
0.619
-0.619
-0.619
0.0
0.0
1.139
-0.52
0.0
-0.619
0.619
0.0
0.0
0.0
0.0
0.0
0.619
-1.238
0.619
-0.619
0.0
0.0
0.0
0.149
0.471
0.619
0.0
-0.619
0.619
0.0
0.0
0.0
0.0
-0.619
0.0
0.0
0.619
0.619
0.0
0.0
0.618
-0.495
-0.124
0.0
0.0
0.0
-0.619
0.0
0.619
-0.619
0.619
-0.619
0.0
0.0
0.0
-0.619
-1.239
0.0
0.0
-0.62
1.24
0.0
0.0
-1.24
0.0
0.0
-0.62
-1.863
-1.243
0.0
-1.245
0.0
0.622
-0.622
0.0
0.0
0.0
-0.623
0.0
0.623
0.0
0.0
0.0
0.0
0.622
-0.622
0.622
1.244
0.0
-0.622
0.622
0.621
-0.621
0.0
0.0
-0.622
0.622
0.0
0.0
-0.622
0.622
-0.622
0.124
-0.124
0.0
0.622
0.0
0.0
0.0
-0.622
0.0
-0.622
0.0
3.728
2.479
1.238
-0.619
-3.719
-1.242
1.242
0.621
0.0
0.0
-0.621
0.0
-0.621
1.241
0.0
0.0
0.0
-0.621
0.621
-0.621
0.621
0.0
0.0
0.0
0.0
0.62
-0.62
-1.863
0.0
0.621
0.621
-1.242
0.0
1.242
-1.242
-1.243
1.243
-0.621
1.243
0.0
0.621
-0.621
1.862
0.0
0.0
0.0
1.24
-1.86
-0.621
0.621
0.0
0.0
0.62
1.24
-0.62
0.0
0.0
1.239
0.0
0.0
-0.619
-0.62
0.124
-0.124
-0.62
0.62
0.0
0.62
-0.62
-0.62
0.62
0.0
0.0
-0.62
0.62
-0.62
0.0
0.62
0.0
0.0
0.0
0.0
-0.62
0.62
0.0
1.239
-1.115
1.115
0.0
1.238
-0.619
1.237
0.0
0.0
0.0
-1.237
0.0
0.0
-0.619
-0.619
0.0
0.0
0.0
0.087
0.533
-0.619
0.619
-0.619
1.238
0.619
0.618
0.0
0.0
-0.618
0.0
0.618
0.618
2.469
-1.234
0.0
-1.235
-0.618
0.0
-0.618
-0.619
-0.619
0.0
0.0
-0.619
-0.62
0.62
-0.62
0.62
0.0
0.0
0.619
-1.239
0.0
-0.62
0.62
-0.62
0.62
-0.62
0.099
0.521
-0.62
0.0
0.62
-0.62
-0.62
0.0
0.62
-0.62
0.62
0.0
0.0
-1.241
0.621
0.0
0.0
-1.241
0.621
-0.497
0.497
-0.621
-0.621
0.0
0.099
-0.099
-0.621
-0.622
0.0
0.622
0.0
-0.622
0.0
-1.245
-0.623
0.0
-0.623
0.0
1.246
-0.623
0.125
-0.125
1.245
0.0
0.0
0.0
0.0
0.0
0.622
-1.245
0.0
0.0
0.0
0.622
-0.622
0.0
-1.246
1.246
-1.246
0.623
-0.623
0.748
-0.125
0.0
0.623
-0.623
0.623
-0.623
1.245
0.622
-1.245
0.0
0.0
0.0
0.0
0.622
0.0
0.0
0.0
-0.622
0.622
0.0
0.622
-1.245
0.0
0.622
-0.622
0.0
0.0
0.0
0.622
-0.622
0.0
0.0
0.0
0.0
0.622
0.0
0.0
0.0
-0.622
0.622
0.0
0.0
0.0
0.0
0.0
0.0
0.0
-1.245
0.623
0.0
1.245
0.0
0.0
0.0
0.0
0.0
0.622
-0.622
-0.622
0.622
0.622
0.0
0.0
0.0
0.0
0.621
-0.621
0.0
1.243
1.241
-0.621
0.0
-0.621
0.0
0.0
0.0
-0.621
-1.243
-0.622
-1.245
1.245
-0.622
0.0
0.0
0.622
-0.622
0.0
0.0
0.125
1.12
0.0
1.864
0.0
1.241
0.0
1.86
0.619
-0.52
-0.099
-0.62
1.239
0.0
-1.239
0.0
0.0
-1.24
0.62
1.24
0.0
0.0
0.0
0.619
0.0
-0.372
-0.248
0.0
0.0
0.0
-0.62
-0.62
-0.62
-1.863
0.0
-0.621
-0.622
0.0
-0.622
-0.622
0.0
-0.623
0.0
0.623
1.245
0.0
0.0
0.1
0.522
0.621
0.0
0.621
-0.621
0.621
1.241
0.62
-0.62
0.62
0.0
0.0
0.0
0.62
-0.62
0.0
0.62
0.0
-0.62
0.62
0.62
-0.62
0.0
0.0
1.239
0.0
0.0
-0.619
0.0
0.0
0.0
-0.62
0.0
-0.62
0.0
0.0
0.0
0.0
0.62
0.62
-0.496
-0.744
-1.241
0.0
-0.621
0.621
1.861
-4.968
3.728
0.62
0.62
-0.62
-0.62
-2.484
0.621
-1.243
1.243
0.621
-0.621
0.621
-0.621
-1.243
0.622
0.0
-0.622
-0.622
-0.622
0.622
0.622
0.622
-0.423
0.423
-0.622
1.243
0.621
1.241
-0.621
0.621
-0.621
0.0
-1.068
-0.174
-1.865
0.0
0.622
-0.622
3.107
-0.621
-0.621
0.0
0.0
1.242
-0.621
0.0
0.0
0.621
-0.621
0.621
0.621
0.0
-0.621
0.0
-0.621
1.862
0.62
0.0
0.124
-0.744
0.0
0.0
0.0
0.0
0.0
0.0
0.0
0.62
0.0
-0.62
0.62
0.0
0.0
0.0
-1.861
0.0
0.0
0.621
0.0
0.0
0.0
0.0
0.124
0.496
0.0
0.0
1.24
0.0
0.619
0.0
0.0
0.0
0.0
0.0
-0.619
0.0
0.0
0.0
0.0
0.0
0.0
0.0
0.619
0.0
-1.239
0.0
-0.62
0.0
0.0
-0.62
0.087
0.533
-0.62
0.0
-0.621
0.0
0.621
-0.621
-1.242
0.621
-0.621
0.621
0.0
-0.497
-0.124
0.621
-0.621
0.0
0.0
-1.243
-0.622
0.0
-0.622
-0.623
-0.623
0.0
0.0
-1.247
-1.873
-1.876
-1.252
1.252
0.0
0.626
0.625
-0.625
0.625
0.0
-0.625
0.625
-1.251
0.0
0.0
-0.626
0.0
0.0
0.626
0.0
0.626
0.0
0.0
0.625
0.0
0.0
0.625
0.625
0.0
-0.625
0.0
0.0
0.0
-0.625
0.625
-0.625
0.625
0.625
0.0
0.0
0.0
-0.625
0.0
0.625
-0.625
-0.625
0.0
-0.625
0.0
-1.878
0.0
-0.626
1.253
0.626
0.626
-0.525
1.151
0.0
0.0
-1.251
-1.252
-0.626
-0.627
-1.882
-0.628
0.126
-0.754
0.628
-0.628
-1.258
0.629
1.885
-1.256
0.628
1.883
0.0
0.0
0.627
0.627
1.253
0.626
0.0
-1.252
0.626
0.0
-0.626
1.252
1.251
-1.251
0.0
-1.252
0.626
-0.626
0.626
0.0
0.0
-0.626
0.0
0.0
-0.626
-0.627
-0.627
-2.512
-0.629
0.629
0.0
0.628
0.126
2.385
-1.255
0.0
0.0
-0.628
0.628
0.0
0.0
0.0
0.627
1.254
-2.509
0.0
0.628
1.255
0.0
0.627
0.626
-0.626
0.0
-1.881
-0.628
1.255
0.0
0.627
1.253
0.626
0.626
0.626
0.0
-0.626
0.0
-0.626
0.0
1.251
1.875
-1.25
0.0
0.0
1.25
0.624
0.0
0.0
-0.624
-1.25
0.625
-0.625
0.0
0.0
0.0
0.625
0.0
-0.625
2.498
0.0
0.0
0.0
-0.624
-0.624
0.624
0.0
-0.624
-0.625
0.0
0.0
0.0
0.0
0.0
0.0
0.0
0.625
-0.625
0.0
-1.25
0.0
-0.626
0.626
-0.626
0.626
-0.626
0.0
0.0
-0.626
0.0
1.251
0.0
0.0
-0.626
0.0
0.0
0.0
0.626
0.0
0.0
0.0
0.0
0.0
-0.626
0.0
0.626
-0.626
-0.626
0.626
1.876
0.0
-1.25
1.063
-0.437
0.0
-0.625
-0.626
1.876
0.625
0.0
0.0
-1.25
-0.625
-0.626
0.626
0.0
0.0
-0.626
-0.626
-0.626
0.626
-0.626
-1.253
-0.627
1.88
1.252
-1.879
0.0
-1.254
0.627
0.0
0.627
-2.509
1.882
-1.255
0.0
0.627
1.254
0.0
-5.653
-4.414
0.632
2.019
-0.126
-1.262
-1.895
0.0
1.263
-2.528
0.633
1.264
6.301
-2.517
1.259
3.769
-1.255
-0.628
-1.257
0.0
1.257
0.0
0.0
-1.257
0.629
-1.258
0.629
-0.629
0.0
0.629
0.0
1.885
0.0
2.509
-0.627
0.627
-1.881
0.0
-2.513
-0.629
0.629
0.629
-0.629
-2.518
0.0
0.0
0.088
-0.088
0.0
-0.63
0.0
0.0
0.0
-0.631
0.0
0.631
0.63
-0.504
-0.126
1.26
0.0
0.63
-0.63
-0.63
0.63
0.0
0.0
0.0
0.63
0.0
0.0
0.0
0.0
1.887
0.628
0.628
-0.628
0.0
-0.628
1.884
1.255
0.0
-0.627
-0.627
0.627
-1.255
0.0
1.255
0.627
0.0
-0.627
0.539
0.088
-0.627
0.627
0.0
0.627
0.0
-0.627
0.0
0.627
-1.254
0.0
0.627
0.0
-1.255
-0.628
0.0
0.628
-0.628
0.0
-0.628
-0.628
0.628
0.0
0.0
-1.131
-0.126
0.0
0.0
-0.629
0.0
-1.259
1.259
0.0
0.629
0.0
-0.629
0.0
0.629
-1.888
0.63
-0.63
0.0
-0.63
1.26
0.629
0.0
-1.259
0.0
-1.26
0.63
-0.63
0.0
1.26
-1.26
-0.631
-0.631
0.126
1.135
0.0
1.26
0.0
-0.63
0.63
-0.63
0.0
0.63
-0.63
0.63
-0.63
0.63
1.259
0.0
0.0
0.0
-0.378
1.007
0.629
-0.629
0.629
0.0
0.628
1.256
0.627
-1.883
0.0
0.628
1.255
-0.627
0.0
-0.628
0.0
-0.628
0.0
-0.377
-0.251
0.0
0.0
0.628
0.0
0.0
-0.628
0.0
0.0
-0.629
0.0
-1.258
0.629
-0.629
1.887
-1.258
-0.629
0.0
0.629
0.0
-0.629
0.0
0.0
0.629
0.629
0.0
-1.258
0.0
0.0
0.629
0.0
0.0
0.0
0.629
-1.258
0.0
0.0
-0.504
0.504
0.0
1.258
0.0
-1.258
1.887
1.256
0.628
0.627
-1.255
0.0
1.255
0.627
-0.627
0.0
0.627
-0.376
1.003
0.0
0.0
-0.627
-1.255
0.0
-0.628
0.628
0.0
0.0
-0.502
0.502
0.627
-0.627
0.0
0.0
-0.628
0.628
-0.628
0.628
0.0
0.0
0.0
0.0
-1.256
-1.257
-0.629
0.088
0.642
0.0
1.156
-0.628
0.628
0.0
0.0
0.628
0.0
0.0
0.0
-0.628
0.0
0.628
-0.628
0.088
0.54
0.0
0.628
-0.628
0.0
-0.377
1.005
0.0
0.627
1.254
0.626
0.626
0.0
-2.507
0.0
1.254
0.0
0.626
-0.626
-0.627
1.253
0.0
-0.626
0.0
0.0
-0.627
0.0
0.627
0.0
-1.254
-0.627
-0.628
1.255
0.0
0.627
0.0
-0.627
0.0
0.627
-0.502
-0.125
0.0
0.0
0.251
0.376
-0.627
0.627
-0.627
0.0
0.627
0.0
-0.627
0.627
0.0
0.0
0.627
0.0
-0.627
0.627
0.0
0.626
0.0
-0.626
0.0
0.626
0.0
0.0
0.0
-0.626
0.0
0.0
0.0
0.626
0.0
0.0
-0.626
0.626
0.626
-0.626
1.252
0.626
-1.878
0.0
0.0
1.252
0.0
0.626
0.0
-0.626
0.0
0.0
-0.626
-0.626
1.252
0.0
0.0
0.0
0.626
0.625
-1.877
-0.626
0.0
-1.253
0.0
3.131
0.0
-1.878
-0.626
-1.881
2.508
0.626
-0.626
0.0
-1.253
0.0
0.0
-1.255
1.255
-0.627
0.0
-0.627
0.0
-1.256
0.628
0.628
-0.628
1.255
-0.627
-1.256
-0.628
0.628
0.0
-0.628
0.628
0.0
0.0
-1.76
2.388
-0.628
1.256
-1.256
0.0
-1.886
-0.629
0.0
0.0
0.0
0.126
-2.646
0.0
0.631
1.89
-1.26
1.26
-0.63
0.63
-0.504
-1.386
-0.631
-0.631
0.0
0.0
-1.263
1.263
-0.808
0.808
0.631
0.0
0.631
-0.631
0.0
0.631
-0.631
0.631
-1.262
0.0
0.0
-0.631
0.631
-2.527
-0.633
0.0
0.0
1.265
0.0
0.0
1.263
1.262
0.0
0.0
0.0
-0.631
0.631
-1.262
1.262
-0.631
0.0
-1.136
-0.126
-0.632
0.0
0.0
0.126
0.505
0.0
-0.632
0.0
-1.265
-0.633
0.633
-0.633
0.0
-0.633
0.633
0.0
0.633
-0.633
-0.633
-0.633
0.633
-0.633
0.633
0.0
-1.267
0.634
0.0
0.089
-0.089
-0.634
-0.634
0.634
-0.634
0.0
0.0
0.0
0.0
-0.634
0.634
0.0
-0.634
0.0
-0.635
0.0
-0.635
-1.271
0.636
-1.908
0.255
-0.255
0.0
0.636
0.636
0.0
1.906
-1.271
0.0
-0.509
0.509
0.635
1.27
0.0
0.254
-0.889
0.635
-0.635
0.0
0.0
-0.635
0.635
0.0
0.0
-1.271
0.0
0.0
0.635
0.0
0.0
1.27
0.0
0.0
1.902
0.0
0.0
0.0
0.633
0.0
0.633
0.0
0.0
0.0
0.0
-0.633
0.0
-1.267
0.0
0.0
0.634
1.267
-0.633
0.633
-0.633
0.253
0.38
0.0
0.0
0.0
0.0
0.633
0.0
0.0
-0.633
0.0
0.633
0.0
0.0
-0.633
0.633
0.0
-0.633
-0.633
0.0
-0.633
0.633
-0.507
0.507
0.0
0.0
-0.532
1.165
-0.633
0.0
0.0
0.0
0.633
0.0
-0.633
-0.633
0.633
0.0
-0.006
0.006
0.633
-0.633
0.0
-0.633
1.267
0.0
-0.633
0.0
0.633
0.0
-0.633
0.0
-0.633
0.0
0.0
0.0
1.267
0.633
0.0
-0.633
0.0
1.265
0.0
0.632
-1.265
0.633
0.0
-0.633
0.633
0.0
1.264
0.632
0.0
0.0
0.631
0.0
0.631
-0.631
-0.631
-2.528
0.633
-0.633
0.633
0.0
0.0
0.632
-1.898
0.633
0.0
-1.266
0.0
0.0
0.0
0.0
0.0
0.0
0.0
-0.633
0.0
0.633
1.266
0.633
1.264
0.0
0.0
0.0
0.0
0.0
0.0
0.632
0.0
0.0
0.0
0.0
0.631
0.0
0.631
0.631
-0.631
-1.894
0.0
-0.632
0.632
0.632
0.631
0.0
0.126
1.261
0.504
-0.63
0.63
0.0
0.0
0.63
-0.63
0.0
0.63
-0.63
0.63
-0.63
0.63
-0.63
0.63
0.0
0.0
0.0
-0.63
0.63
-1.26
0.0
0.0
-1.893
-1.263
-0.632
0.632
-0.632
0.0
0.632
0.0
0.632
0.0
0.0
0.0
0.0
0.0
0.632
-0.632
-0.632
0.632
1.263
1.892
1.26
0.0
0.0
0.0
0.0
0.0
0.0
0.0
-1.26
0.63
0.0
0.63
-1.89
0.63
1.26
0.0
-0.63
-5.681
1.265
-1.898
-3.804
2.537
1.899
-1.899
0.0
-0.634
-0.634
0.0
-0.571
-1.333
0.0
1.27
-0.635
-1.906
1.271
1.27
0.634
-0.634
0.0
-1.27
0.635
0.0
0.0
0.0
0.0
0.0
0.0
0.635
0.0
0.0
0.127
0.0
-0.127
0.0
0.634
0.0
-0.634
-0.635
0.0
0.0
0.0
1.269
0.634
-1.269
0.634
0.634
0.0
-0.634
0.0
0.0
1.268
-1.268
0.0
0.0
0.634
-0.634
-0.634
-0.635
-0.635
0.635
0.0
0.635
-0.635
0.635
0.0
0.0
1.269
2.533
0.0
0.0
-1.266
0.0
0.0
1.266
0.0
-0.633
-0.633
0.0
-1.267
0.634
-0.634
0.0
1.267
-0.633
0.633
0.0
0.0
-0.633
1.267
0.0
0.0
0.0
-0.633
0.633
-0.633
-1.901
0.0
1.268
0.633
0.633
0.127
-0.025
-0.101
0.633
-1.266
0.0
0.0
-0.633
0.0
0.158
0.0
-0.158
0.0
0.0
-0.634
0.634
-0.634
0.0
0.0
0.634
0.0
-0.634
0.0
-0.634
0.0
-0.634
0.0
0.0
0.0
0.0
0.0
1.269
0.0
0.0
0.634
0.0
-0.634
0.634
-0.634
0.634
0.0
0.0
0.0
0.0
0.0
-0.634
0.634
0.0
-0.634
-0.634
0.0
0.0
0.0
0.0
0.634
-0.634
0.634
-0.634
0.0
0.0
-0.476
0.476
-0.634
1.902
0.0
0.0
0.0
-0.634
0.0
0.0
0.634
-1.268
0.634
0.0
0.0
0.0
-0.634
0.0
0.634
0.0
0.0
0.0
0.0
-0.634
0.317
0.0
0.317
0.0
0.634
-1.205
0.0
-0.063
0.0
0.0
0.0
0.0
0.0
2.535
0.0
0.0
-0.633
0.633
-0.633
0.0
-0.633
0.633
-0.633
0.633
-0.633
0.0
0.633
-1.267
0.634
0.0
0.633
-0.633
-0.634
0.0
0.0
-0.533
0.533
-0.634
0.063
-0.063
0.0
0.634
1.267
0.0
0.633
0.0
0.0
0.0
0.0
-0.633
0.0
1.266
-0.633
0.0
0.0
0.0
0.633
0.633
-0.633
0.633
0.0
0.0
0.0
-0.633
0.0
0.0
-0.633
0.0
0.0
0.633
0.0
-0.633
0.158
-0.158
0.633
0.0
0.633
-0.633
0.0
1.265
1.263
-0.632
0.316
0.316
-0.632
-1.264
0.0
-0.633
0.0
0.0
0.0
0.0
0.0
-0.633
0.633
0.0
0.0
0.0
0.633
-0.531
-0.101
1.897
-0.632
0.632
0.632
-0.632
1.263
0.631
-0.631
0.631
0.0
-0.631
0.0
-0.631
-0.505
-0.126
0.632
0.0
1.262
0.0
0.0
0.0
0.631
-0.631
-1.262
-1.263
1.263
0.0
0.0
-0.632
0.0
0.0
-0.632
0.632
0.0
-0.632
0.632
0.632
-0.632
0.0
0.0
0.0
-0.632
0.632
0.0
0.632
1.893
-0.631
0.0
-0.631
0.0
0.631
0.0
0.0
0.0
0.631
-0.631
0.0
0.0
0.631
0.0
0.63
-0.567
1.197
0.0
0.0
0.0
-0.542
-0.088
0.0
-0.63
0.63
0.0
0.0
0.0
0.63
-0.63
0.0
0.0
0.0
-1.261
0.631
-0.631
0.0
0.631
0.0
-0.631
0.631
0.0
-1.135
-0.126
0.631
-0.631
0.0
-0.631
0.0
0.631
0.631
-1.262
0.631
0.0
-1.895
-4.432
0.0
0.634
-0.634
0.0
-0.634
0.0
0.0
-0.635
-0.635
0.0
0.0
-1.271
0.0
0.636
1.271
-0.318
-0.318
-0.635
0.0
0.635
0.635
-0.635
0.0
0.635
0.635
-0.635
0.0
0.0
-0.635
0.0
0.635
-1.271
-0.636
0.0
0.0
-1.272
0.0
0.0
-1.274
0.0
0.0
0.637
0.0
0.637
-0.637
0.637
0.636
0.0
0.636
0.0
0.636
-0.636
0.636
0.0
0.0
0.0
0.635
-0.585
0.585
1.27
0.0
0.0
0.0
-1.27
-2.544
0.0
0.636
-0.636
0.636
-1.273
0.637
-0.637
0.064
0.573
0.0
-0.637
0.0
-0.637
-0.637
0.0
0.0
0.637
0.0
0.637
0.637
1.272
0.636
-0.636
0.0
0.0
-0.509
-0.127
0.0
0.636
0.0
-0.636
0.636
-0.636
0.636
0.0
0.0
0.0
0.0
0.0
0.0
0.0
0.636
-0.636
-0.636
0.636
0.0
-0.636
0.0
-0.636
0.636
-0.636
-0.637
0.637
-0.637
0.637
-1.197
0.561
0.0
-0.637
-2.551
2.551
2.546
-0.636
0.0
0.0
0.636
-1.272
0.636
-0.573
0.573
0.0
0.0
0.636
0.0
-0.636
0.0
1.272
-0.54
0.54
-0.636
0.636
-0.636
-1.909
0.637
0.0
0.0
1.272
0.0
0.0
0.636
-0.636
0.636
0.0
0.0
0.0
-0.636
-0.636
1.272
-0.636
0.636
0.0
0.0
0.0
-0.636
0.0
0.0
-0.636
0.636
0.0
0.0
0.0
0.636
0.635
0.635
-0.635
-0.635
-0.636
0.0
0.636
0.127
0.508
0.0
-0.635
-0.636
1.271
-0.635
-0.636
0.0
0.0
0.636
0.0
-0.636
0.0
-0.636
0.0
-0.636
0.636
-0.636
0.0
0.0
0.0
0.636
-0.636
0.636
-0.636
0.0
0.636
0.636
0.636
-0.013
-1.259
0.0
0.0
0.0
0.0
0.0
1.272
0.0
0.0
-0.636
0.636
-0.636
0.636
0.0
0.635
0.635
-1.906
0.636
0.0
-0.636
0.636
0.0
0.635
0.0
0.0
-0.635
0.0
0.0
-0.636
0.636
-0.636
-0.382
0.382
0.0
0.0
0.0
0.636
-0.636
0.636
0.0
-1.272
0.127
-0.127
0.636
-0.636
0.636
0.0
-0.636
0.636
-0.636
0.636
0.0
0.0
-0.636
0.636
0.0
-0.636
0.0
0.0
0.0
0.0
0.0
0.636
0.0
-0.636
0.636
-0.636
0.636
0.0
-0.636
0.0
-0.636
0.0
0.0
-0.637
-0.637
0.637
-0.637
0.0
-0.637
-0.638
-1.276
0.638
1.276
-0.638
0.638
2.548
0.636
0.0
0.636
0.635
-0.635
0.0
-0.636
-0.636
0.0
0.0
-0.636
0.0
-0.637
0.0
-0.637
0.637
-0.637
0.0
0.637
0.0
-0.637
0.637
-0.637
0.637
-0.637
0.637
0.0
-0.637
0.0
1.91
0.0
0.0
-0.636
-0.637
1.273
-0.636
0.636
0.0
0.0
0.0
-0.636
-1.274
0.0
0.637
0.637
0.0
0.0
0.636
0.0
0.0
-0.636
0.636
0.0
-0.636
0.636
-0.636
0.636
0.0
0.127
-0.127
0.0
0.636
-0.636
1.272
0.0
0.635
-0.635
0.0
0.0
0.635
0.635
-0.635
0.0
-0.635
0.0
-1.908
0.0
1.908
-0.636
0.0
0.0
-0.636
-0.636
0.0
0.0
0.0
1.272
0.0
0.636
-0.636
0.636
-0.636
0.636
0.0
0.635
1.27
0.0
0.634
-0.508
0.508
-0.634
0.0
0.0
-0.635
-0.635
0.0
0.0
-0.635
0.0
-1.908
2.544
0.0
0.0
-0.635
1.271
-1.271
0.635
-0.635
0.0
0.635
0.0
-1.093
1.093
1.27
-0.635
-0.635
-1.271
0.636
-0.636
0.0
-0.636
-1.273
-0.637
0.637
-0.637
0.0
0.637
0.637
0.0
1.272
0.0
-0.528
1.164
-0.636
0.0
0.064
0.0
0.0
-0.064
0.636
0.0
0.0
0.0
0.0
0.0
0.635
-0.635
0.0
0.0
0.0
0.635
0.0
-0.635
0.127
0.508
0.0
-0.635
0.0
0.635
0.635
0.635
0.634
0.634
-0.634
-0.634
-0.635
-0.546
1.181
0.0
0.634
-0.457
-0.178
0.0
0.0
-0.508
1.142
0.0
0.0
0.0
0.634
-0.634
-0.634
0.0
0.0
0.0
0.0
0.0
0.0
0.634
-0.634
0.102
0.533
0.0
0.0
-0.634
0.634
-0.634
0.0
0.0
0.634
-0.634
0.634
0.634
-0.634
0.634
1.267
0.0
0.633
-0.633
-0.633
0.633
0.0
-1.267
0.0
-0.634
-0.634
-0.635
0.089
-0.089
0.0
0.0
0.0
0.0
0.0
0.0
0.0
0.0
0.635
0.634
-0.546
0.546
0.634
0.0
-0.634
0.0
0.0
0.0
0.634
-0.634
0.0
0.0
0.0
0.0
0.0
0.0
0.634
-0.507
0.507
0.634
0.0
-0.634
0.0
-0.526
-0.742
0.0
0.634
0.634
-0.634
0.0
0.0
0.0
0.0
0.0
0.0
0.089
-0.089
0.0
0.0
0.0
0.0
0.0
0.0
0.0
0.634
-0.634
0.634
-0.634
0.0
0.0
0.634
0.0
0.634
-0.634
0.0
0.0
-0.634
1.268
-0.634
0.0
0.634
-0.634
0.127
-0.127
0.0
0.0
0.634
0.0
-0.634
0.0
-1.269
0.0
0.0
0.0
0.634
0.0
0.634
-0.634
0.634
-0.634
0.0
0.0
0.0
0.0
0.0
0.0
0.0
0.0
0.0
0.634
0.0
0.0
-0.634
0.0
0.0
0.0
0.634
0.0
0.0
-0.571
0.571
0.0
0.0
0.0
0.0
-0.634
0.634
0.0
-0.634
0.0
0.0
0.0
-0.634
0.0
0.634
0.634
0.0
1.267
-0.633
0.633
-0.633
-0.634
0.0
0.0
0.0
0.0
0.0
0.0
0.634
-0.634
0.0
0.0
0.0
-0.634
0.0
0.634
0.0
0.0
0.127
-0.127
0.634
0.0
0.0
0.0
0.0
-0.634
0.0
0.634
0.0
0.0
0.0
0.0
0.0
0.0
0.0
0.697
-0.063
-0.633
0.0
0.633
-0.633
-0.634
0.0
0.0
0.0
0.0
0.0
0.0
-0.634
0.0
0.0
0.0
0.634
1.9
0.0
0.0
-0.545
-0.089
0.633
0.0
0.0
-0.633
0.0
0.633
0.0
0.0
-0.507
-0.127
0.633
0.0
0.0
0.0
0.0
0.0
0.633
0.0
0.0
0.0
0.633
0.0
-0.633
0.0
0.0
0.0
0.0
0.633
0.0
0.632
-0.632
0.632
-0.632
0.0
0.0
0.0
0.0
0.0
0.0
0.0
0.632
-1.265
0.633
-0.633
-0.633
0.633
0.0
-0.633
0.633
0.633
0.0
0.632
-0.632
1.264
-0.632
1.895
-0.631
1.262
0.631
-0.631
-0.631
-0.631
2.523
-0.63
0.63
-0.63
0.63
1.26
1.258
-0.629
-1.259
-1.891
-3.79
0.633
-0.633
-4.437
0.635
2.08
1.089
0.0
0.0
1.265
0.0
-0.633
0.633
0.0
0.632
2.526
-1.262
-0.632
-1.897
0.0
1.265
0.0
0.632
0.0
-1.264
-0.379
1.012
-0.632
1.264
1.263
0.0
0.0
-0.631
-0.505
-0.758
1.263
-0.632
0.632
1.262
-0.631
0.631
-0.631
-0.48
-0.152
0.631
0.0
0.631
-1.262
0.631
-0.631
0.0
1.893
0.63
-0.63
0.0
0.0
0.0
0.0
-0.631
0.631
0.0
0.0
0.63
0.0
0.63
0.0
-0.63
0.0
0.0
-0.63
0.63
0.126
1.763
-1.259
0.63
0.0
0.0
-0.63
0.63
0.0
0.0
0.0
0.0
-0.378
-0.252
0.504
-0.504
1.259
1.258
-0.629
-0.541
-0.088
0.0
-0.629
0.629
0.629
-0.629
0.0
0.629
0.0
0.0
-0.629
0.0
-0.629
0.629
-0.629
0.629
0.0
0.0
0.0
0.0
-1.259
0.126
1.133
-0.629
-0.504
1.133
0.0
0.0
0.0
-0.503
1.132
0.0
-0.629
0.0
0.0
0.0
-0.629
-0.63
0.0
-0.63
0.63
-0.63
0.0
-0.63
-0.631
0.0
0.0
-1.894
0.632
0.0
0.631
0.631
0.0
0.0
-0.631
-0.631
0.631
0.0
-1.263
0.0
0.0
-0.632
0.632
0.0
-0.632
0.632
0.0
0.0
-0.632
0.0
0.0
0.0
-1.265
0.633
0.0
0.632
0.0
0.0
-1.265
0.0
0.633
0.0
0.0
0.0
-0.633
0.0
-0.633
-0.633
0.0
-0.633
0.633
0.633
-0.633
0.0
0.633
-0.633
0.0
0.633
-0.633
0.633
-0.507
-0.127
0.633
-0.633
0.0
0.0
0.633
0.0
0.0
0.127
-0.127
0.633
-0.633
-0.633
0.0
-0.633
0.633
0.0
0.0
-0.633
-0.634
0.0
0.0
-0.634
0.634
0.0
0.0
-0.634
0.634
-0.634
0.634
0.634
1.267
0.633
-0.633
-0.633
0.633
-0.633
0.0
0.0
0.633
0.0
0.0
0.0
0.0
0.0
0.633
0.0
1.265
0.0
-1.012
-0.253
0.0
0.0
0.0
0.0
-0.633
-0.633
0.633
0.0
-0.633
0.0
-0.633
0.0
0.0
0.0
0.0
0.0
1.267
0.633
0.0
0.0
-0.633
-0.633
0.633
0.633
1.265
-0.632
-0.633
0.0
0.127
0.506
0.0
1.896
0.0
-0.632
-0.632
0.0
0.632
-1.264
0.0
-0.633
0.127
-0.127
0.633
-1.265
0.0
0.0
0.0
1.898
0.632
-0.632
0.0
-0.632
0.0
0.632
0.0
0.0
0.0
0.0
-0.632
0.632
0.0
-0.632
0.632
-0.632
-0.633
0.0
0.0
0.0
0.0
0.0
0.0
0.0
0.0
0.633
0.0
0.0
0.0
-0.633
0.0
-0.633
0.0
0.633
0.0
-0.506
1.139
-0.633
0.0
0.0
0.633
-0.633
1.897
0.0
-1.897
0.0
-1.266
0.0
-0.633
0.633
0.633
1.265
0.632
0.0
0.632
0.632
-0.632
0.0
0.0
0.0
0.0
-0.632
0.632
0.0
0.632
0.0
0.631
0.631
-1.262
-0.632
-0.632
-0.632
0.632
0.0
0.0
0.632
-0.632
0.0
-1.265
-0.633
0.633
-1.266
1.266
0.0
-0.633
2.529
-0.632
-1.265
0.633
0.0
0.632
0.0
-0.632
-0.633
-1.266
-0.633
0.0
1.267
0.633
1.897
-1.264
0.632
0.0
-0.632
0.0
-0.633
0.633
-0.633
0.0
-3.167
-0.634
1.269
1.267
-0.633
0.633
1.266
-0.633
0.0
2.529
-0.632
-0.632
0.632
0.0
0.088
0.038
2.399
-0.631
0.252
-0.252
0.0
0.0
-0.631
0.631
1.262
0.63
-1.261
0.631
0.0
-0.631
0.0
0.631
0.0
0.0
1.26
0.0
-1.891
0.631
-0.631
-1.894
0.0
-0.632
-1.265
0.0
0.0
-0.633
0.0
-0.633
0.0
-1.267
0.634
0.0
0.0
0.633
-0.127
-0.507
0.0
-0.634
1.267
0.0
0.0
0.0
-0.633
0.0
0.0
-0.634
0.634
-0.634
0.634
0.633
0.0
-1.267
0.634
0.633
1.899
-0.633
0.633
0.632
0.0
0.0
0.0
0.0
-1.265
0.0
0.633
-1.265
0.0
1.265
-0.633
0.633
-0.633
0.0
2.528
0.0
-0.632
-1.264
0.0
0.632
-0.506
0.506
0.0
0.0
0.632
0.0
-1.897
1.265
0.088
0.543
0.0
-0.505
-0.759
0.0
0.632
0.632
0.0
0.632
-0.632
0.632
1.262
-0.631
-0.631
-0.632
-0.632
1.263
0.0
0.631
-0.505
0.505
0.0
0.0
-0.631
1.262
0.0
0.631
0.63
-0.63
-0.631
0.0
0.631
-0.504
-0.126
1.891
-0.63
0.0
0.0
0.0
-1.261
1.261
-0.504
0.504
-1.261
0.631
-0.631
-0.631
-0.631
0.0
0.0
0.0
1.136
-0.505
-1.263
1.263
-1.263
0.632
0.0
0.631
1.262
-0.631
0.631
0.0
0.0
0.0
-0.631
0.0
0.0
0.0
0.0
0.631
0.0
0.0
0.0
0.63
-0.63
-0.631
0.0
0.0
1.261
0.0
-0.63
0.0
0.0
-0.631
0.0
-0.631
0.631
-1.262
0.0
0.0
0.631
0.631
0.0
-0.631
0.0
0.0
0.126
-0.126
0.0
0.0
0.631
0.631
-0.631
0.0
0.631
-0.631
0.0
0.0
0.0
0.0
0.0
0.0
-1.262
0.0
0.732
1.791
-0.63
1.26
0.0
0.0
0.0
0.0
0.0
0.63
-0.63
1.259
-0.629
0.0
0.629
0.629
0.0
-0.503
-0.755
0.0
0.629
0.0
0.0
0.0
-0.629
1.258
0.0
-0.629
0.629
-0.629
-1.259
0.63
-0.504
-0.126
-0.63
0.63
-0.63
0.0
0.0
0.63
0.0
1.259
-1.259
0.63
0.629
0.0
-1.259
0.0
-0.63
-0.63
1.26
0.63
-0.63
1.259
1.258
-0.629
0.0
-0.629
0.0
-1.259
0.63
0.0
-0.63
0.63
0.0
-0.63
0.0
0.0
0.0
0.0
0.0
0.0
0.0
0.0
-0.63
1.26
0.0
0.0
0.0
-1.26
0.63
0.0
0.63
-0.63
-0.63
-1.261
-0.631
-0.631
0.631
-0.505
-0.126
0.631
0.0
0.631
0.631
-1.262
-0.631
-0.632
0.0
0.0
0.632
0.0
1.262
0.0
1.261
0.0
-1.261
1.891
-1.26
0.0
0.0
0.0
-1.262
0.0
0.0
0.0
1.262
0.0
-1.262
0.631
0.0
1.261
-0.63
0.63
0.63
1.888
0.0
-0.629
0.0
0.629
0.629
-0.629
0.0
0.0
0.629
-0.629
-1.258
0.0
-3.151
0.0
0.0
-2.527
1.264
-3.796
1.899
-1.266
2.531
-2.531
0.0
-0.633
-0.507
1.141
-2.536
1.269
0.634
-1.268
1.268
-1.268
2.535
-2.535
-0.634
-0.635
-1.271
-1.908
0.0
1.908
0.635
3.172
0.0
0.0
-0.634
0.0
-1.269
1.269
-0.634
0.0
0.634
0.634
0.633
1.899
0.0
-0.626
-0.006
0.0
-0.633
-0.633
0.0
-1.267
0.634
-1.268
-0.634
2.536
-0.633
0.0
0.0
-0.634
0.634
0.0
0.633
-0.633
-0.634
2.533
2.528
0.0
-1.896
-0.633
-0.633
0.633
0.0
0.759
0.506
-0.632
2.527
0.0
0.0
0.631
0.0
-0.631
-2.527
1.264
-0.48
-0.152
0.632
-0.632
0.0
-0.632
0.0
0.0
0.0
0.0
0.0
0.0
-1.265
-1.9
-0.634
1.901
0.0
-0.633
-0.634
0.634
0.633
0.633
-1.267
0.0
-0.634
0.127
0.507
0.633
0.633
-0.633
0.633
0.0
0.0
0.0
-0.633
0.633
0.0
0.0
-0.633
-0.633
0.0
-1.268
0.0
0.0
0.634
-1.269
0.0
1.269
1.267
0.0
-0.633
0.0
0.0
1.267
-0.633
0.633
-0.633
-0.633
0.0
0.032
-0.032
0.089
1.178
0.633
0.633
-0.633
-0.633
0.0
0.0
-0.633
0.0
0.0
0.633
-1.267
-1.268
1.268
-0.634
-0.634
0.634
1.267
-0.633
0.633
0.0
0.0
0.0
-0.633
-0.634
0.634
-0.634
0.0
-0.634
0.0
0.634
1.267
1.899
-1.265
-0.633
0.633
-1.267
0.0
-0.634
0.634
0.0
0.0
0.0
0.0
-0.634
0.0
0.0
-0.634
0.0
0.0
0.0
0.0
0.0
0.0
0.0
0.0
-0.634
-0.635
1.269
-1.269
0.0
-0.635
0.0
0.0
0.635
0.0
0.0
-0.635
-0.635
-0.636
0.636
-0.636
1.906
-0.635
0.0
0.0
0.635
0.0
0.635
-0.635
1.269
0.254
-0.254
0.0
-0.634
0.634
0.0
0.0
-0.634
0.0
0.0
0.634
1.268
0.0
0.0
-0.634
0.0
0.0
0.0
0.0
-0.634
0.634
0.634
0.0
-1.268
0.634
-0.634
0.0
0.0
0.0
-0.546
0.546
-0.634
-1.27
0.0
0.0
0.0
0.0
0.0
0.0
0.0
0.635
0.635
-0.635
0.0
0.0
0.0
-0.635
0.0
0.0
0.0
0.0
0.635
-1.162
0.527
0.0
0.0
0.0
1.27
0.0
-0.635
0.635
-0.635
0.635
-0.635
0.0
-0.635
-0.635
0.635
0.0
0.0
0.635
0.635
-1.27
0.0
0.0
0.0
0.0
-0.635
0.0
0.635
0.0
0.0
-0.635
0.635
0.0
0.635
0.0
0.0
0.0
-0.635
-0.546
0.546
-1.907
0.0
0.636
0.0
0.636
0.635
0.0
0.0
-1.271
0.0
-0.636
-0.636
0.0
-0.637
-0.637
0.637
0.0
-1.274
-0.638
-0.638
0.638
-1.34
0.064
1.276
0.638
-1.914
-0.639
0.639
-1.278
0.639
0.639
1.276
0.0
0.0
-0.638
-0.638
-0.639
0.0
0.0
-0.639
0.639
0.0
0.0
-0.639
1.916
0.0
-0.638
0.0
0.638
0.638
0.638
-1.276
0.0
0.638
1.912
-1.912
0.638
-0.638
-0.638
0.0
0.0
-0.638
0.0
0.638
0.0
-0.638
0.638
-0.638
0.0
-1.278
0.0
3.192
0.637
2.546
-0.636
-2.548
-0.638
0.638
1.911
0.636
0.0
0.0
-0.636
0.636
1.272
-1.272
0.636
0.0
0.0
1.906
-1.271
0.635
0.0
0.0
-0.635
0.635
-1.271
0.0
0.0
0.0
0.0
0.636
0.0
0.0
-0.636
0.636
-0.636
0.0
0.636
0.0
0.0
-0.509
0.509
-0.636
0.636
-0.636
0.636
0.0
-0.636
0.636
-0.636
0.0
0.636
-0.636
0.636
0.635
0.0
-1.271
0.636
0.0
-0.572
-0.064
-0.636
-1.273
-1.274
0.0
0.0
0.0
0.637
0.637
-0.51
-0.127
0.0
0.637
0.0
-0.637
-0.51
-1.403
0.0
0.638
-1.276
0.0
0.638
0.0
-0.638
0.0
0.0
0.0
-1.278
0.0
0.0
0.639
1.277
0.0
0.638
-1.276
0.638
-0.638
0.0
0.0
1.276
0.0
0.0
0.638
0.0
0.0
-0.638
0.0
-1.276
-0.639
1.277
-0.638
0.0
0.0
-0.639
1.915
0.0
0.0
0.0
0.0
0.0
0.0
-0.638
0.638
-0.638
0.0
0.638
0.638
0.0
-0.638
3.185
-1.91
0.0
-0.637
-0.638
0.0
0.0
0.638
0.0
0.0
-0.638
0.0
-0.51
0.51
0.0
-0.638
0.0
0.0
0.0
-0.077
0.077
0.0
-0.638
0.0
0.638
0.0
0.0
-0.638
-0.639
0.639
0.638
0.0
0.0
0.0
-0.638
0.0
0.0
-0.639
0.0
-1.278
0.639
0.639
0.0
-0.639
0.0
0.0
0.639
-0.639
0.639
0.0
0.0
-1.278
0.0
0.639
0.0
0.0
-0.639
0.639
0.0
0.0
-0.639
0.0
0.0
0.0
1.278
-0.639
0.0
0.639
0.639
-0.639
1.277
-0.638
0.0
-0.639
0.0
1.277
-1.277
0.0
0.0
0.639
0.0
0.0
-0.639
0.0
0.0
0.0
0.0
0.0
0.0
0.0
0.0
-0.639
0.0
0.0
-0.639
-1.914
2.553
1.278
-1.917
0.0
0.0
0.0
0.0
0.639
-0.639
1.278
-0.639
-1.279
0.64
0.0
0.0
0.0
0.0
-0.64
0.0
0.0
0.0
0.0
0.0
0.64
0.639
0.0
-0.639
0.0
0.639
-0.639
0.0
0.0
0.0
0.0
0.0
0.639
-0.639
0.0
0.0
-0.64
0.0
0.0
0.0
0.64
-0.64
0.0
-0.64
0.0
0.64
0.0
0.0
-0.64
0.0
0.64
-0.64
0.0
0.64
-1.921
0.641
-0.641
0.641
0.0
-0.641
-0.641
1.282
0.0
0.64
0.64
-1.28
-0.641
-1.282
0.641
1.282
0.64
-0.64
0.0
0.64
-0.64
-0.641
0.0
-0.641
0.0
0.0
-0.641
-0.642
0.0
0.642
0.641
0.641
0.0
0.0
0.0
0.0
-0.513
-0.128
-0.641
-0.642
0.0
-0.642
1.284
0.0
0.0
0.0
0.641
0.0
0.0
0.0
0.0
0.0
0.641
-0.641
0.0
0.641
0.0
-0.641
0.641
0.0
0.0
0.641
0.0
-1.282
0.641
-1.282
-0.642
0.0
0.0
0.0
0.0
-2.57
0.0
0.643
0.0
1.285
0.0
1.284
-0.642
0.0
0.0
0.0
0.642
0.0
0.0
1.282
0.641
0.0
0.0
0.0
0.0
0.64
0.64
0.0
0.64
0.639
-1.279
0.0
0.64
0.0
0.0
-1.28
-0.64
0.64
0.64
-0.64
-5.132
1.927
0.0
-0.642
0.0
0.642
-0.642
-1.285
0.0
0.0
-1.286
-0.644
0.0
0.0
-1.933
-4.522
1.294
-0.647
1.293
1.292
0.0
1.935
-1.935
-0.646
0.646
-0.646
0.0
1.291
0.645
-0.645
1.29
0.644
-2.579
0.645
-0.645
1.29
-1.936
0.646
0.0
0.0
-1.292
0.0
-0.646
0.0
0.646
1.937
0.0
-0.645
-1.292
1.292
1.935
0.0
0.0
0.0
0.644
0.644
0.0
0.0
0.0
0.0
0.0
0.644
-0.515
-0.129
0.644
-0.644
0.0
0.644
0.0
0.643
-0.643
-1.932
-0.645
1.289
0.0
-0.644
0.0
0.0
0.0
0.0
-0.645
1.289
-1.289
0.0
0.645
0.0
0.0
1.932
0.0
-0.644
0.0
-0.644
0.103
0.541
1.287
-0.643
0.257
-0.901
-1.288
1.288
-0.644
1.288
0.0
-0.644
0.0
-1.288
0.0
0.644
0.644
-1.288
0.0
0.644
-1.289
-0.645
0.645
0.645
-1.29
0.129
1.161
0.644
0.0
-1.289
0.0
-1.29
1.29
-1.29
0.0
0.645
0.0
0.0
0.645
0.645
-0.645
-0.645
0.645
-0.645
-0.645
0.0
-0.646
-0.646
1.292
0.0
0.0
-1.033
0.0
1.678
0.0
0.0
0.0
0.645
0.645
1.288
0.0
-0.644
0.0
-0.644
0.644
0.09
-0.09
0.644
0.0
0.644
0.643
0.643
0.129
-0.129
-1.286
-0.644
-0.515
1.159
-0.644
0.0
0.644
0.0
0.0
-0.515
0.644
0.0
0.515
0.0
0.0
0.0
-0.643
0.0
0.0
0.0
0.643
0.0
0.0
0.006
-0.006
0.0
0.0
0.0
0.0
0.0
-0.643
0.0
0.0
0.0
0.643
-0.643
0.0
0.0
-0.644
0.0
0.644
0.643
0.0
0.643
-0.643
0.643
-0.643
0.077
-0.72
0.643
-0.643
0.643
0.0
0.0
-0.643
0.0
0.643
-1.287
0.0
0.644
0.0
-0.644
-0.644
-0.644
-1.935
0.645
0.0
0.0
0.0
0.0
0.0
0.0
-0.645
1.29
0.0
1.289
0.0
0.644
-0.644
0.0
-0.644
0.0
0.0
0.0
0.0
0.0
0.129
-0.129
0.0
0.0
0.644
0.644
0.0
0.0
0.644
0.643
0.0
-0.643
0.0
-1.288
-0.644
-0.645
-1.29
-0.646
0.646
0.0
1.29
0.645
0.0
0.0
0.644
0.0
0.0
-0.515
-0.774
1.289
0.0
0.0
0.644
0.0
-0.644
1.288
0.0
0.0
3.213
0.0
0.642
-1.284
0.642
1.283
2.562
-0.64
-0.64
-1.282
-2.567
0.0
0.0
1.926
0.0
0.0
0.0
-0.642
0.0
-0.642
0.642
-1.927
0.0
0.0
-0.643
1.286
0.0
0.0
-1.286
0.0
-0.643
0.0
0.643
0.0
-0.643
1.286
-0.643
0.0
0.0
1.928
-0.642
0.0
-0.643
0.0
0.0
0.0
0.0
1.927
-0.642
-0.642
1.284
0.0
0.0
-0.514
-0.128
-1.285
-0.643
0.0
-0.643
0.0
0.0
-1.288
1.288
1.929
-1.286
-1.287
-0.644
-1.289
0.0
0.0
0.0
-0.645
1.29
0.644
0.644
0.0
1.287
0.0
0.0
-0.643
0.0
-0.644
0.644
-1.932
0.644
-1.934
2.578
0.0
0.0
0.644
-0.644
0.0
0.0
0.0
0.644
0.0
-0.644
-1.288
-6.461
4.526
-0.646
0.0
-3.233
0.0
-0.648
0.0
0.0
1.295
0.0
0.0
-0.647
0.647
-0.518
0.518
0.0
0.0
-0.647
0.647
0.0
0.647
0.647
0.646
1.292
1.29
0.645
1.932
-0.644
1.287
-3.22
0.0
-0.645
1.29
-2.58
1.291
0.0
0.645
0.645
0.644
1.288
-0.644
0.0
-3.223
4.51
1.928
-1.285
-0.643
-1.287
0.0
-0.644
3.216
-0.643
0.643
-0.643
-1.286
0.0
0.643
-0.643
0.643
-0.643
0.0
0.0
0.0
0.0
0.643
0.0
0.643
-0.643
0.0
0.0
0.0
0.0
0.0
0.0
0.129
-0.129
0.0
0.643
-0.643
0.077
-0.077
0.0
0.0
0.0
0.0
0.0
0.0
0.0
0.643
-1.93
0.0
1.287
0.643
-1.286
0.643
1.928
0.0
0.642
0.0
0.0
-1.927
0.0
0.643
0.642
-0.642
0.0
-0.643
1.927
0.0
0.0
0.642
0.641
0.0
1.922
1.28
-1.92
0.0
-1.282
0.0
-0.641
0.641
0.0
0.0
0.0
0.641
-0.641
0.641
0.0
-0.641
0.0
-0.641
0.0
0.0
0.0
-0.642
0.0
-0.642
1.284
0.641
-1.925
1.284
-0.642
0.0
0.0
0.0
-0.642
0.642
-0.642
0.0
0.642
0.642
-0.642
1.283
0.0
0.641
0.0
0.0
0.0
0.0
0.0
0.0
0.641
0.0
-0.641
0.0
0.0
0.0
0.0
0.0
0.0
-0.641
0.0
0.641
-0.513
0.513
0.641
0.0
-0.551
-0.731
0.0
0.641
0.0
-0.641
0.0
0.0
0.0
0.0
0.0
-0.641
0.641
-0.641
1.282
0.0
0.0
-0.641
0.641
-0.641
0.641
-0.641
0.0
0.641
0.0
-0.641
0.0
0.0
0.0
-0.513
1.154
0.641
0.0
0.64
0.64
0.0
-0.64
0.0
0.0
0.0
0.0
0.0
0.0
-1.281
0.73
-0.09
2.559
0.639
-1.918
-0.64
0.0
0.0
0.64
0.0
0.0
0.0
0.0
-0.64
0.64
0.0
-0.64
0.0
0.64
-0.64
0.0
0.64
-0.64
0.64
0.64
-0.64
0.64
0.0
0.639
-0.639
0.0
0.0
0.639
0.0
-0.639
0.639
-0.639
0.0
0.0
1.278
-0.639
-0.639
0.0
0.0
0.0
0.639
0.0
0.0
-0.639
0.0
0.0
0.639
-0.639
0.0
0.0
0.639
0.0
0.0
0.0
0.0
0.0
0.0
0.0
-0.639
0.639
-0.639
0.0
0.0
0.0
0.0
0.0
-0.64
1.279
-1.279
0.0
0.0
-0.64
0.0
0.64
-0.64
0.0
-0.64
0.0
-0.641
0.0
0.641
0.64
-0.64
0.64
0.64
-0.64
0.0
-0.512
1.152
-1.28
0.64
0.64
-0.64
0.0
-0.64
0.64
0.0
-0.64
0.64
0.0
0.0
0.0
0.64
0.0
-0.64
1.28
0.0
0.639
0.0
-0.639
1.917
-1.278
0.0
0.639
0.0
0.639
-1.188
0.038
1.06
-0.549
0.639
0.0
-0.639
0.639
0.0
0.0
0.638
0.0
-0.638
0.638
0.0
0.0
0.638
0.0
-0.638
0.0
0.0
0.128
-0.128
0.0
-0.638
0.0
0.0
0.0
0.0
-0.639
0.0
0.0
0.0
0.639
-0.639
0.0
0.639
-0.639
0.639
0.0
-1.278
1.278
-1.917
0.639
-3.2
-1.282
-1.065
0.424
1.283
-1.925
1.027
1.539
0.641
0.64
0.64
1.279
-3.2
0.0
-0.641
-0.641
0.0
0.0
0.0
0.0
-1.926
-0.643
-1.93
0.0
0.0
-0.644
-3.225
3.225
1.931
0.0
0.643
0.0
0.0
-1.286
-3.221
0.645
-1.29
0.0
0.645
0.0
1.934
-0.644
0.0
0.644
0.0
0.0
0.644
-1.288
0.0
1.932
0.643
0.643
-1.286
0.643
0.0
0.0
-0.643
0.643
-0.643
0.0
-0.644
0.644
0.0
-0.644
0.644
-0.644
1.287
0.0
0.0
-0.643
-1.288
0.0
-1.934
-0.645
1.29
-1.29
1.29
0.0
-0.645
0.645
0.645
0.0
1.288
0.0
0.0
0.644
0.0
0.0
-0.644
0.109
0.534
-1.288
0.644
-0.534
-0.109
0.644
-0.644
0.0
0.0
0.0
0.0
-0.644
0.0
-0.645
-1.936
0.646
0.645
0.0
-1.291
0.0
0.129
-0.129
0.0
2.58
0.644
0.0
0.644
0.0
0.644
1.286
0.643
-0.643
-1.93
1.287
-1.931
0.0
-1.934
0.0
0.0
0.0
0.0
-0.645
1.29
-0.645
0.645
0.0
0.0
-0.645
0.129
-0.129
0.0
0.0
0.645
0.0
0.09
-0.09
0.0
0.0
0.0
0.0
2.576
0.643
0.0
-0.643
0.0
-0.644
-0.644
0.644
0.644
-0.644
-0.644
-0.644
-0.645
-1.29
0.0
0.645
0.0
0.645
1.289
0.644
0.644
-0.644
1.287
0.643
0.0
0.643
0.0
-1.929
0.643
0.0
-0.643
-0.644
-0.644
0.0
0.0
0.644
0.0
0.129
-0.129
0.644
-0.644
0.0
0.0
-0.644
0.0
0.644
0.644
0.643
0.0
0.0
0.643
0.0
-0.643
-0.643
0.643
-0.643
0.0
0.0
0.0
0.0
-0.515
-0.773
0.0
0.644
0.644
0.0
-0.644
-0.644
0.644
-0.644
-1.289
0.0
0.645
0.0
0.644
0.0
0.0
0.129
-0.129
0.644
0.0
0.0
0.0
0.0
0.0
0.0
-0.438
1.081
-0.644
0.644
0.0
0.0
-0.644
0.644
0.0
0.0
0.643
1.286
-0.643
0.643
0.0
0.642
0.0
0.642
-0.642
0.0
1.284
-0.642
0.0
-0.642
0.0
0.642
-0.642
0.642
-1.284
0.0
0.0
0.0
0.0
0.0
-2.572
0.0
0.0
-0.644
-1.289
-1.29
0.645
0.0
0.645
0.0
0.0
-0.645
0.645
-0.645
-0.645
0.0
0.645
0.645
0.0
0.0
0.645
-0.645
0.0
0.0
-0.645
0.0
1.29
-0.645
0.0
-0.645
0.645
0.0
0.0
-0.645
0.0
0.645
-0.645
0.645
0.902
1.03
-1.288
1.288
0.206
0.438
-1.288
1.288
-0.644
-0.644
0.0
-1.289
-0.645
-1.291
0.646
0.0
0.645
0.0
0.0
-0.645
0.0
0.0
-0.646
0.646
0.0
0.645
-0.645
-0.646
1.291
-0.645
0.645
0.0
0.0
-0.645
0.0
-0.646
-0.646
1.292
0.645
0.0
0.0
0.0
0.645
0.0
0.645
0.0
-0.645
0.645
0.0
-0.645
0.799
-0.155
0.0
2.575
0.129
0.514
0.0
0.0
0.0
2.569
-1.284
-0.642
-0.643
1.927
-0.642
1.284
0.0
0.0
0.0
-0.642
0.0
-0.642
0.0
0.642
0.0
0.642
0.641
0.0
-0.641
1.282
0.641
-1.282
-3.21
0.643
1.284
0.0
1.283
-0.641
1.282
-0.641
-0.641
0.641
0.0
0.0
-0.321
0.0
-0.321
0.641
0.641
-1.924
-0.481
-0.803
-0.643
-1.93
0.0
0.013
-2.591
0.645
1.933
-1.933
-1.29
-0.646
1.936
1.289
-0.644
0.0
-1.935
2.579
-1.289
0.0
0.645
-0.645
0.645
1.288
-1.288
1.288
0.0
0.644
0.0
-0.644
0.644
0.0
1.286
-1.286
-0.644
3.215
3.847
-0.64
3.837
4.462
-4.462
-1.917
-1.92
1.28
0.64
1.278
-1.278
1.278
0.0
0.639
-0.639
-1.278
0.639
-1.279
0.0
0.64
0.639
-1.279
-0.64
-1.281
1.921
0.0
0.0
-1.921
0.641
0.64
0.634
-0.634
0.0
-0.64
-0.641
1.281
0.0
0.64
0.0
0.0
0.64
0.639
-0.639
0.0
0.0
0.639
0.0
-0.511
-0.128
0.639
-0.639
0.0
1.278
0.0
0.0
-0.639
2.554
0.0
0.0
-0.638
0.0
0.0
-1.277
-0.639
-0.639
0.639
0.0
0.639
0.0
-0.639
0.006
-0.006
0.639
0.0
-0.639
1.278
0.0
-0.639
-0.639
0.0
-0.639
1.278
-0.639
0.0
0.0
-0.639
0.0
0.0
0.0
0.0
0.0
0.639
0.0
0.0
-0.639
0.639
0.0
-0.639
0.0
0.0
0.128
0.511
-0.639
0.0
0.0
0.0
-0.64
-0.64
-0.64
-0.641
-0.641
0.0
0.641
0.0
0.0
0.0
1.281
0.0
0.64
-0.64
0.0
-1.281
0.0
-0.641
0.641
1.281
0.0
-0.512
0.512
0.0
-0.64
0.0
-0.641
0.0
0.0
0.0
0.0
0.0
0.0
0.641
0.0
0.0
0.64
0.0
0.064
1.216
0.0
0.639
0.639
-0.639
0.0
-1.919
0.0
-1.281
-0.641
0.641
0.641
0.64
-0.64
0.0
0.0
0.0
0.64
1.408
-0.128
0.639
0.0
2.554
-0.638
-0.638
-0.639
0.639
0.0
-0.639
-0.639
0.0
0.0
-0.639
0.639
-0.639
-0.64
0.0
0.64
0.639
-0.639
0.639
0.0
-0.639
0.0
0.109
-0.748
0.0
0.0
-0.64
0.0
0.0
0.0
0.64
-0.64
0.64
-0.64
0.0
-0.64
0.0
1.92
1.278
-0.639
1.916
0.0
0.0
-1.277
0.0
0.639
-0.958
0.319
-0.639
0.0
-0.639
0.537
0.102
0.0
-1.919
1.919
0.0
0.0
-0.639
-0.64
1.279
1.278
-0.639
-1.662
1.023
-0.639
-0.64
0.0
0.0
0.0
0.0
0.0
1.279
0.0
0.0
0.639
0.0
0.0
0.0
0.0
0.639
0.0
0.0
0.638
0.0
-0.638
-0.639
0.639
-0.639
0.479
-1.118
-0.639
-0.64
1.279
0.639
1.277
-1.277
0.639
-0.639
-0.639
0.006
1.271
0.638
-0.638
1.914
-0.638
0.0
-0.638
1.276
-0.638
0.0
0.0
0.638
0.0
0.0
0.0
0.0
0.0
0.0
0.0
0.637
-0.637
0.637
1.91
-0.636
0.0
0.0
0.0
0.0
0.0
0.0
0.0
0.0
0.636
0.636
0.0
0.636
0.635
0.635
-0.635
1.27
0.0
-0.635
0.0
-0.635
0.0
1.27
0.0
-0.635
0.0
0.0
0.0
0.127
-1.398
0.635
0.0
1.904
0.0
-0.634
0.634
-0.634
0.0
1.269
-0.634
1.268
-1.902
-0.635
-0.635
0.635
0.0
-1.906
1.271
1.27
2.536
-1.901
-2.54
1.905
-0.635
0.0
0.0
0.0
2.537
0.0
0.633
-0.633
-3.808
0.635
-0.635
0.635
-0.635
0.0
0.0
-0.636
0.0
0.0
-0.636
0.636
0.636
0.0
1.271
-0.635
1.904
0.0
0.0
0.0
0.0
-1.18
0.863
-1.587
0.0
-1.907
0.0
0.0
-0.636
0.0
1.272
0.0
-0.636
-1.273
0.637
0.636
-0.636
0.636
-0.636
-1.274
0.637
-0.637
-0.637
0.637
0.0
0.0
0.0
0.0
-0.637
0.637
-0.637
0.0
1.274
-1.274
-0.638
-1.915
0.0
-0.639
1.278
0.638
0.0
0.0
1.276
-1.914
0.638
0.638
0.255
0.383
0.0
0.637
0.637
-0.637
0.127
0.51
-1.274
0.0
0.0
0.637
1.91
-0.636
0.636
0.0
-0.636
-0.637
0.0
0.637
0.636
0.0
0.0
0.636
0.0
0.0
0.318
0.318
-0.636
0.0
0.0
-0.636
0.636
0.0
0.636
-0.636
0.0
0.0
0.0
0.0
1.271
1.904
3.8
-1.899
-1.813
1.179
1.899
0.0
0.633
-0.633
0.0
-0.633
0.0
0.633
-0.633
0.0
0.0
0.633
0.0
0.0
-0.633
0.0
-1.267
0.633
0.0
0.0
0.0
0.0
0.0
0.0
-1.236
0.602
0.0
-1.902
0.634
0.127
0.0
0.507
0.0
-1.269
0.634
-0.634
0.0
0.0
0.0
-0.635
0.0
0.635
0.634
0.0
0.634
0.0
-0.634
0.0
0.634
0.0
0.0
-0.634
0.127
-0.127
0.0
0.0
-0.634
0.952
0.317
-1.269
0.634
0.0
0.634
0.0
0.0
-0.634
0.634
-1.269
0.0
0.0
-0.635
-2.542
0.0
0.0
-0.636
0.636
0.636
0.636
0.0
0.635
0.0
0.635
-1.271
0.635
-0.635
0.635
0.0
0.635
0.0
0.0
-1.271
-0.636
-0.636
0.0
1.272
0.0
0.0
0.635
0.0
-0.635
0.0
1.271
0.635
0.634
-0.634
0.0
-0.635
1.269
0.634
-0.634
-0.634
0.634
-0.634
0.634
0.0
0.634
-1.903
-0.508
-0.127
-0.635
1.271
-0.635
0.0
0.635
0.0
0.635
-1.27
0.0
0.635
0.0
0.635
0.634
0.0
-0.634
0.634
0.634
-0.634
0.0
-1.904
0.0
0.0
-0.635
0.0
0.0
0.0
0.635
0.0
0.635
-1.271
0.0
0.0
0.635
0.0
-0.635
0.0
0.635
0.0
0.0
0.635
0.0
0.0
-0.635
0.0
0.0
0.635
-1.271
0.635
0.0
0.635
0.0
1.269
-0.546
-0.724
0.635
0.634
0.634
0.0
-0.634
0.634
-0.634
0.634
-1.269
0.634
-0.634
-0.635
0.635
0.0
-0.635
0.635
0.0
0.0
0.0
-0.635
-1.271
0.635
-0.635
0.724
-0.089
0.0
-0.635
0.635
-0.635
0.0
-0.636
-1.272
0.636
0.0
0.0
0.0
0.636
0.636
0.0
-0.636
0.0
0.0
-0.636
-0.636
0.636
0.636
-0.636
0.0
0.0
0.636
-1.272
0.636
0.636
0.0
0.636
-0.636
-0.636
0.0
0.0
0.636
-0.636
0.0
-0.509
-0.127
1.272
0.0
0.0
0.0
0.0
0.0
0.636
-0.636
0.636
0.635
-0.635
0.0
0.0
-0.636
0.636
-0.636
-0.636
0.636
2.541
-1.727
0.457
-0.254
-0.292
1.182
0.0
-3.179
1.908
0.635
0.0
0.635
0.0
0.635
0.0
-1.27
0.0
-3.817
-0.637
-0.638
0.0
1.912
-0.637
0.637
1.909
-0.636
0.0
0.0
0.0
1.272
0.635
1.27
0.0
0.0
0.0
0.0
0.0
0.634
-0.634
0.723
-1.358
0.0
0.0
0.635
-0.635
0.635
1.902
0.0
-0.634
-0.634
0.634
-0.634
0.0
0.0
-1.269
-1.906
-1.272
0.0
0.127
1.145
-0.636
0.0
1.272
0.0
0.0
-0.509
-0.763
0.0
0.0
1.272
1.271
0.0
-0.635
-1.271
1.906
-0.635
0.0
0.635
-0.635
0.0
0.0
0.635
0.0
-0.635
-0.635
0.0
0.635
0.0
0.635
0.635
0.0
-1.905
0.0
0.0
0.0
0.0
-1.272
1.907
0.0
-2.544
1.272
-1.272
1.908
0.0
0.0
0.635
-0.635
0.0
0.0
0.0
-0.636
0.0
0.0
0.636
-1.908
0.636
0.0
-0.382
-0.255
-1.274
1.274
-0.637
0.0
-1.274
1.274
0.0
0.637
1.272
-0.636
0.636
-1.272
0.127
0.509
-1.273
0.0
0.0
-0.637
0.0
0.637
0.0
0.0
-0.637
-0.637
-1.276
-0.638
0.128
0.511
0.0
0.0
-0.638
1.276
-0.638
0.0
0.638
0.0
0.0
-0.638
0.638
0.0
-0.638
-0.638
0.0
0.0
-0.639
0.639
0.638
-0.638
0.638
0.0
-0.638
0.638
-1.277
-1.278
0.0
1.278
-0.639
0.639
0.511
0.128
0.638
-0.638
0.638
0.0
-0.638
0.0
0.0
1.276
0.0
-0.638
0.638
-0.549
0.549
0.0
0.0
0.0
0.128
-0.128
0.0
0.0
0.0
0.0
-0.638
1.913
-0.637
0.128
-0.128
0.0
0.0
0.0
0.0
0.637
0.0
0.0
0.0
0.0
0.637
0.0
0.0
-0.637
0.0
0.0
-0.637
0.0
0.637
0.0
0.0
-0.637
0.0
0.637
0.637
0.637
-0.637
0.127
1.146
0.0
-1.018
1.018
-0.636
-0.535
-0.102
-0.637
-0.637
0.0
0.0
0.637
0.637
0.637
-0.637
0.0
-0.637
0.0
0.0
1.274
-0.637
0.0
0.0
0.637
0.0
0.636
-0.636
0.636
0.0
-0.636
0.0
0.636
0.0
-0.636
0.0
0.636
-0.636
0.0
0.0
0.636
-0.636
0.636
0.0
-0.509
0.509
-0.636
0.0
0.636
0.0
-0.636
0.0
0.636
0.0
0.0
0.0
-0.636
0.0
0.127
-0.127
0.0
0.0
0.636
-0.636
0.636
0.0
-0.636
0.636
-0.636
0.0
0.0
-0.637
0.0
0.0
0.0
-0.637
0.051
0.586
0.0
-0.51
0.51
-0.637
0.0
-0.637
0.0
0.128
-0.128
0.0
0.637
-0.637
0.0
0.0
0.0
0.0
0.0
0.0
-0.638
-1.276
0.0
0.0
0.0
0.638
0.0
-0.638
0.0
0.128
-0.128
0.0
1.276
0.0
0.0
-0.638
0.0
0.0
-0.638
-0.639
0.0
0.0
0.0
0.639
0.0
0.0
0.638
0.638
0.0
0.0
0.0
0.638
0.0
-0.638
0.0
0.0
0.0
0.0
-0.638
0.638
-0.638
0.638
-1.276
0.638
-0.638
0.638
0.0
0.638
0.0
-0.638
0.0
1.276
0.128
-0.128
0.0
-1.276
-0.638
-0.639
3.19
3.182
-0.636
-2.546
-0.127
0.127
0.0
0.0
1.274
-1.274
0.0
-0.637
2.548
-1.273
-1.185
0.548
-1.275
1.275
0.637
-0.637
1.274
-1.274
0.637
-0.637
0.637
-0.637
0.637
0.637
-0.637
0.0
0.0
0.637
0.636
-0.636
0.636
0.0
0.0
0.102
-0.738
0.0
0.0
-0.637
-1.912
1.275
0.0
0.0
0.637
0.0
0.0
0.0
0.0
0.0
0.318
1.591
0.636
0.0
-1.272
-0.636
-0.637
0.0
0.0
-0.637
0.0
0.637
-0.637
1.91
-0.509
0.509
-0.636
0.636
0.0
1.272
0.0
-0.636
-0.636
0.636
0.0
0.0
0.0
-0.636
0.636
0.636
-0.636
0.0
0.636
0.0
0.0
0.0
0.0
-0.636
0.636
-0.636
0.636
0.0
0.0
0.0
0.0
-0.636
0.0
0.636
0.0
0.0
0.0
0.0
0.0
0.0
-0.636
0.0
0.636
0.0
-0.159
0.159
0.0
0.0
0.0
0.0
0.0
0.0
0.0
0.0
0.0
0.0
-0.636
0.636
-0.509
0.509
0.0
0.0
0.0
0.0
0.0
0.0
-0.636
0.636
0.0
-0.636
0.636
0.0
0.0
0.0
-0.509
-0.127
0.0
-1.272
0.0
-0.637
0.0
-0.637
0.0
0.0
0.637
0.0
-1.274
0.0
1.274
0.0
0.0
0.0
0.637
0.0
0.0
0.0
-0.637
0.637
-0.318
0.318
0.0
0.636
0.0
0.0
0.636
0.0
0.0
0.0
0.0
0.0
-0.636
0.0
0.636
0.0
-0.636
-0.636
0.636
0.0
-0.636
0.636
0.0
-0.636
0.076
0.56
0.0
0.0
-0.636
0.636
-0.636
0.0
0.636
-0.318
-0.318
0.636
0.0
0.0
0.0
0.0
-0.547
0.547
0.636
0.0
0.0
1.271
0.0
-0.635
0.635
0.0
0.0
0.0
0.0
0.0
0.0
0.0
0.0
0.0
1.27
0.0
0.0
-0.508
0.508
0.634
0.634
0.0
0.634
-1.268
0.634
-0.634
0.634
-0.634
0.089
-0.723
0.0
-0.635
0.635
-0.635
0.635
0.634
0.634
0.0
0.0
-0.634
0.0
0.0
0.0
0.0
0.0
0.0
0.634
0.0
-0.634
0.0
0.634
0.0
0.0
1.267
0.0
0.633
0.0
-0.633
0.633
0.0
-1.013
1.013
0.0
0.0
0.633
-0.633
-1.267
0.633
-0.633
-0.634
0.0
-0.634
0.634
-0.634
-1.269
0.635
0.0
-0.635
0.102
-1.372
0.635
0.635
-0.508
0.508
0.0
0.0
-1.271
1.271
0.635
0.0
0.0
0.0
-0.635
-0.635
-0.635
-0.636
0.0
0.0
0.0
0.0
0.636
-0.636
0.636
0.0
0.635
0.0
0.0
0.635
0.0
-0.318
-0.191
-0.127
0.635
0.0
0.0
0.635
0.0
0.0
0.0
0.634
0.0
0.0
0.64
-0.006
-0.634
0.634
0.089
0.545
-1.268
1.268
0.633
-0.633
0.0
0.633
0.0
0.0
0.0
0.0
0.0
0.0
0.633
0.0
0.0
0.0
0.633
0.0
0.127
1.138
-0.632
0.632
0.0
0.0
0.0
1.263
1.893
-0.631
0.0
0.631
-0.631
0.0
0.631
0.0
0.0
-0.631
0.0
0.631
-0.631
-0.631
0.0
-1.263
-0.505
0.505
-0.632
0.0
0.632
-1.897
-0.633
1.898
0.632
-5.064
0.0
1.268
0.633
-1.267
-1.903
0.635
0.634
0.634
-3.174
0.635
-0.635
2.54
-0.317
1.585
0.633
0.633
-3.169
0.0
0.0
-0.635
0.635
-0.635
1.269
-0.634
0.0
0.634
0.0
1.268
-0.634
0.0
-1.269
-0.635
1.903
-0.634
0.0
-1.904
-1.271
1.906
-0.635
-0.635
-2.545
-1.274
0.0
1.274
0.637
0.0
0.636
-0.636
1.272
0.0
0.0
0.0
0.636
-0.636
0.0
0.0
-1.272
-0.446
0.446
0.0
0.636
0.636
0.0
-0.636
0.636
0.636
0.635
0.635
0.635
0.0
0.0
0.0
0.634
-0.634
0.634
-0.634
-1.27
1.27
-0.635
0.0
0.0
0.635
0.0
-0.635
0.0
0.0
0.0
0.635
0.0
0.0
0.634
-0.634
0.0
-0.635
0.0
0.0
0.635
-0.635
-0.635
0.635
0.635
-0.635
0.635
-0.635
-1.271
0.635
-1.907
1.907
-0.635
0.0
0.635
-0.635
0.0
0.0
-0.636
0.636
-0.636
0.0
1.271
1.27
0.0
-0.635
0.635
-0.635
0.0
0.0
0.0
0.0
-0.635
0.635
0.0
-0.635
0.0
0.635
0.0
-0.635
0.635
0.0
0.0
-0.635
0.0
0.0
0.0
0.0
0.0
0.0
0.0
0.0
-0.635
0.0
0.191
-0.826
0.0
0.0
0.636
0.0
0.0
0.0
0.006
0.629
-0.635
-0.636
0.636
-0.636
0.0
0.0
0.0
0.0
0.0
0.0
-1.272
0.0
0.0
0.636
0.0
-0.636
0.0
0.0
1.272
0.0
0.0
0.636
1.271
0.635
-0.635
0.0
0.0
0.0
-1.271
0.0
0.0
-0.636
-0.636
-0.636
0.636
-0.636
1.272
0.636
0.0
-0.509
0.509
0.0
0.0
0.0
0.0
0.0
0.0
-1.272
0.0
0.0
0.0
0.636
-1.272
0.0
-1.274
0.637
0.637
0.636
0.0
0.0
-0.636
0.636
0.636
0.0
0.0
0.0
0.0
0.0
-0.636
-0.636
0.636
-0.636
0.0
0.636
-1.273
0.0
0.0
0.0
0.0
0.0
-0.637
-0.637
0.637
-0.637
0.0
1.274
0.637
0.0
-0.637
0.0
0.0
0.0
0.637
0.0
0.0
0.0
0.0
0.0
0.636
0.0
0.636
0.0
0.0
0.0
-0.636
0.0
0.127
0.509
0.0
0.0
0.636
0.0
0.635
0.0
0.635
0.0
-1.271
0.127
-0.763
0.636
0.0
0.0
-0.636
0.636
0.0
0.0
0.0
0.0
0.0
0.635
0.635
0.0
-0.635
0.0
0.0
0.0
-0.635
0.0
0.0
0.0
0.0
0.0
0.0
0.0
-0.636
0.0
0.0
0.0
0.0
0.0
0.636
-0.636
0.636
-0.636
0.0
0.0
0.0
0.0
0.636
0.0
-0.509
0.509
0.127
-0.763
0.636
0.0
0.0
0.0
0.0
-1.272
0.0
-1.273
-0.637
1.91
0.0
0.636
0.0
0.636
-0.636
1.271
0.0
-0.635
0.0
0.0
0.635
-0.635
0.635
-0.635
0.635
-0.635
-0.636
0.636
0.0
-0.547
0.547
0.0
-0.636
0.636
-0.636
0.0
0.0
1.271
0.0
-0.635
0.635
0.826
-0.19
0.635
0.0
-1.905
0.635
0.0
0.0
0.0
-0.635
0.635
-1.271
1.271
0.0
0.0
0.0
0.0
0.0
-1.271
-0.636
-0.636
-3.825
2.653
-1.377
0.638
1.911
-1.274
0.0
-1.275
-0.638
-0.638
1.914
-0.638
-0.638
1.276
-1.914
0.638
-0.638
0.0
0.0
1.276
0.638
1.274
1.273
1.907
1.27
-1.27
-0.953
-1.272
0.318
-0.636
0.636
0.0
0.0
0.0
0.0
0.636
-1.909
0.0
0.0
0.0
0.637
-0.637
0.637
0.636
0.0
0.318
-0.318
0.0
-0.318
-0.637
-0.318
-0.637
0.0
0.637
-1.274
0.0
-0.638
-0.638
0.638
0.956
0.319
-1.913
2.55
0.637
0.0
0.636
0.0
0.0
0.0
-0.318
-0.318
0.636
-0.636
-1.274
0.637
-0.637
0.0
-1.275
-0.638
0.638
0.0
0.0
-1.276
0.638
-0.638
-0.639
0.192
0.447
0.0
0.638
1.276
-1.914
-0.383
0.383
1.276
0.0
0.0
-0.638
0.0
0.638
-0.638
0.638
-0.638
-1.916
0.639
-1.278
1.917
-0.639
0.639
0.0
0.0
0.638
-0.511
-0.128
0.0
0.638
0.0
0.638
0.0
0.0
-0.536
-0.102
-0.638
1.914
0.0
-0.638
0.0
0.0
0.638
-0.446
0.446
-0.434
-0.842
0.0
0.319
0.319
0.191
-0.191
0.0
0.0
0.0
0.0
0.0
0.0
-0.638
0.0
0.0
0.0
0.0
0.638
-0.638
0.638
0.638
-0.638
0.638
0.0
0.0
0.0
0.0
-0.638
0.638
-0.638
0.0
0.0
-0.638
0.0
0.0
0.638
-0.638
1.276
-0.638
-0.638
0.0
-0.638
0.638
0.0
0.0
0.638
0.0
-0.447
0.447
0.0
-0.638
0.0
0.638
-0.638
0.638
0.0
1.275
0.0
-0.446
-0.191
0.0
0.0
-0.638
0.638
-0.548
-0.089
0.638
0.637
-0.548
1.185
0.0
0.0
-0.637
-0.637
1.274
-0.637
0.637
-0.637
0.0
0.637
0.0
-0.637
0.0
0.637
0.0
0.0
0.0
-0.637
0.637
-0.637
0.637
-0.637
-0.637
-0.638
0.0
0.0
0.638
-0.089
0.089
0.0
-0.638
0.638
-0.638
0.0
0.0
0.638
0.0
0.0
-0.638
0.638
0.0
0.0
-0.638
0.0
0.638
0.0
0.0
0.0
0.0
0.0
0.0
-1.276
0.638
-0.638
0.0
0.638
-0.638
0.0
0.0
0.638
0.0
0.638
-0.638
0.0
0.638
0.0
0.319
-0.319
0.0
0.0
0.637
-0.637
0.0
0.637
-0.637
0.0
0.0
0.0
0.0
-0.638
0.638
-0.638
0.638
0.0
0.0
0.0
-1.276
0.0
0.089
0.459
-1.187
0.638
0.0
-0.638
0.0
-1.278
1.278
-0.639
0.0
0.639
0.319
0.319
0.638
0.0
-0.638
0.638
-0.638
0.638
0.0
-0.638
0.0
0.0
0.0
0.638
-0.638
0.638
-0.638
-0.128
-0.511
0.638
0.0
0.0
0.0
-0.638
0.638
0.0
-0.638
0.0
-0.639
0.639
0.638
-1.277
0.0
0.639
0.0
0.638
-0.638
0.0
1.276
-0.638
0.638
0.0
0.0
-0.638
0.638
0.956
-0.319
0.0
0.0
0.0
0.637
0.0
0.0
0.637
0.0
0.0
0.637
0.0
-0.586
1.12
-0.535
0.0
0.0
0.0
0.0
0.0
0.0
0.0
0.0
0.0
0.0
0.0
-0.637
0.0
0.637
0.636
0.0
-1.273
0.191
0.446
0.0
0.0
0.0
0.0
-0.637
0.0
-1.274
1.911
-1.911
1.911
0.0
0.636
-1.273
0.637
0.0
0.636
2.542
-2.542
-1.273
-0.886
3.431
0.0
-1.908
-0.637
-1.274
0.892
1.655
-0.636
-0.637
0.0
0.637
0.636
0.636
0.0
-0.636
0.0
0.636
0.0
-0.636
0.725
-0.598
0.509
-1.272
0.636
-0.636
0.636
-0.445
-0.191
0.0
0.636
-0.636
0.636
0.0
-0.636
0.636
0.636
0.0
0.0
-0.636
0.636
0.0
0.0
0.191
0.445
-0.636
0.636
-0.636
0.0
-0.636
0.0
0.0
0.636
0.636
0.0
-0.636
0.0
0.636
-0.636
0.0
0.636
-0.636
-0.636
0.0
-1.273
0.0
0.0
0.0
0.0
0.637
0.0
-0.637
-0.637
0.0
-0.637
0.0
0.0
-0.383
1.02
0.637
0.0
-0.318
-0.127
0.446
0.0
0.0
-0.637
0.637
0.0
0.0
0.0
0.0
0.637
0.636
-0.636
0.636
0.0
0.0
0.0
0.636
-0.636
0.636
0.0
-0.636
0.636
-0.636
-0.547
-0.089
0.0
0.0
0.636
0.0
0.0
0.0
0.0
0.636
-0.534
-0.102
0.0
0.636
1.906
0.0
0.635
-0.635
0.0
-0.635
0.635
-0.635
-0.635
0.635
0.0
0.0
0.0
-0.635
-0.445
0.445
0.0
0.635
-0.445
1.08
0.0
0.0
0.0
0.0
0.0
-0.635
-0.635
0.635
0.635
0.0
0.0
0.0
0.0
0.089
0.102
0.444
0.0
0.634
0.0
0.0
0.634
0.0
0.0
0.634
0.633
0.633
0.0
0.0
-0.633
0.0
0.0
-0.633
-0.634
0.634
-0.634
0.0
0.0
0.634
-1.268
0.634
0.0
0.0
0.0
-1.269
0.634
0.0
0.0
-0.634
-0.635
0.635
-1.181
0.546
0.635
-0.635
0.0
0.0
0.0
0.0
0.089
0.102
1.713
-0.634
0.0
-0.634
-0.635
0.0
-0.635
0.0
0.635
-0.635
0.635
0.0
0.0
-0.635
1.27
0.634
-0.634
0.634
0.0
0.0
-0.634
0.634
-0.634
0.0
0.0
0.0
0.0
-0.635
0.635
0.0
0.0
0.0
0.0
0.634
0.0
0.0
-0.533
-0.102
1.902
-0.634
-1.269
0.634
0.0
0.634
0.0
0.634
0.0
1.267
0.0
-0.633
0.0
0.0
0.0
0.0
0.633
0.0
0.0
-0.443
0.443
-0.633
0.633
-0.633
0.0
-0.633
0.0
0.0
0.0
0.0
-0.634
0.634
0.633
0.633
0.0
0.823
-0.19
0.0
0.0
0.0
0.0
-0.544
0.544
-0.633
0.0
0.0
0.0
-0.633
0.0
0.0
0.633
-0.633
0.0
0.0
0.0
0.0
0.633
-0.633
0.0
0.633
-0.633
0.0
0.633
-0.633
-1.267
0.634
0.633
1.266
0.0
0.0
0.0
0.0
0.633
-0.633
0.0
0.0
0.633
0.0
0.0
0.0
-0.443
0.443
0.0
0.0
0.0
0.0
0.0
0.632
-1.265
0.0
0.0
0.0
0.0
0.633
0.632
-1.265
0.0
0.0
0.0
-0.633
0.633
0.633
-0.633
0.0
0.633
0.632
0.0
-0.632
-0.633
1.265
-0.632
-0.633
0.0
0.633
0.0
-0.633
0.0
0.633
-0.633
0.0
0.633
-0.633
0.0
0.0
0.0
0.0
1.265
-0.632
-0.633
0.0
0.633
-0.633
0.0
0.0
-0.316
0.949
-0.633
-0.633
0.633
-4.437
-1.906
0.636
0.0
-0.636
0.636
0.635
0.0
0.635
1.269
0.634
-0.634
0.0
-0.634
0.0
0.0
0.0
0.634
-0.634
0.0
0.634
-1.904
0.0
0.0
0.0
0.0
0.0
0.635
-0.635
0.0
0.0
0.0
-1.271
0.0
0.0
0.0
0.636
0.0
0.635
0.0
0.0
0.0
0.635
-0.635
0.0
0.0
0.635
-0.635
0.127
-0.127
0.635
-0.635
0.635
-0.635
0.635
0.0
0.0
0.635
-0.635
0.0
-0.635
0.0
0.635
-0.635
0.0
-0.635
0.635
0.0
-0.635
0.635
0.635
0.0
0.635
0.0
0.0
-0.635
0.102
0.025
-0.127
0.635
-0.635
0.0
-0.635
0.635
-0.635
0.0
0.635
0.0
0.0
-0.635
0.0
0.0
0.635
-0.635
0.0
0.191
-0.191
0.0
0.0
0.0
0.635
0.0
-0.635
0.0
0.0
0.0
0.0
0.0
0.635
-0.635
0.127
-0.127
0.0
0.635
0.0
0.0
0.0
0.0
0.0
0.0
0.635
0.0
-1.27
0.0
0.0
0.0
0.0
0.0
0.826
-0.19
0.0
0.0
0.0
0.635
0.0
0.0
-0.635
0.0
0.0
0.635
0.634
0.0
0.0
0.0
0.0
-0.634
0.634
0.0
0.0
-0.634
0.0
0.634
0.0
0.0
-0.634
0.634
-0.508
0.508
0.0
0.0
0.634
0.0
-0.634
0.634
-0.634
0.0
0.634
-0.634
0.634
-0.634
0.0
0.0
0.634
0.0
0.0
0.0
0.0
0.0
-0.634
0.634
0.0
0.0
-0.634
0.0
0.0
0.0
0.0
0.0
1.268
-0.634
0.0
0.0
0.0
0.634
-0.634
0.0
0.0
0.0
0.0
0.0
0.0
0.0
0.0
0.0
0.0
0.0
0.0
-0.634
0.0
0.0
-0.634
0.634
-0.634
0.0
0.0
0.0
0.0
0.634
0.634
-0.634
0.0
0.0
0.0
0.634
-0.634
0.0
0.0
0.0
0.0
0.0
0.127
-0.127
0.0
0.634
0.0
-0.507
-0.127
0.0
0.0
-0.634
0.0
0.0
0.0
-0.635
0.127
0.0
0.508
0.0
0.0
0.0
0.0
0.0
0.0
0.634
0.0
-0.634
0.0
0.634
-0.634
0.0
0.0
0.634
-0.634
0.0
0.0
0.0
0.0
0.0
-1.27
0.0
0.191
-0.191
0.0
0.0
0.635
0.0
-0.635
0.0
0.0
0.0
1.27
0.0
-0.635
0.0
0.635
0.0
0.634
0.0
0.0
0.634
0.634
-0.634
0.0
0.634
0.0
0.0
-0.634
0.0
0.0
0.0
0.0
-0.634
-1.904
0.635
-1.271
-1.272
0.0
0.0
0.0
0.0
0.636
0.0
0.0
0.636
0.0
0.635
-0.635
0.635
0.0
0.0
0.0
-0.635
0.635
-0.635
0.0
0.635
0.0
0.635
-0.635
-0.635
0.0
0.0
0.635
-0.635
0.0
-0.636
0.0
-0.636
0.0
0.636
0.636
0.0
-1.272
1.272
-0.636
0.636
0.0
-0.636
-0.636
0.0
0.0
0.636
-0.636
0.0
0.0
0.0
0.0
0.636
-1.272
0.636
-1.273
0.637
0.0
0.636
-0.636
0.0
0.636
-0.636
-1.274
0.637
-0.637
1.274
-0.637
0.637
-1.274
0.637
0.637
0.0
-0.637
0.637
-0.637
-0.637
1.274
-0.637
-1.274
1.274
-1.274
-0.638
-2.554
1.278
0.638
-1.277
0.639
0.638
-0.638
-0.639
0.639
0.0
0.638
0.638
-0.638
-0.638
0.638
0.0
0.0
0.638
-0.638
-1.277
1.915
-0.447
-0.191
-0.638
0.0
0.0
0.638
-1.277
1.277
0.0
0.0
-0.638
-1.278
0.0
1.278
-0.639
-0.639
0.639
-1.278
0.0
0.0
0.0
0.639
0.0
0.0
0.639
0.639
-0.639
0.0
-0.639
0.0
0.639
0.0
-0.639
0.639
-0.447
0.0
-0.192
0.639
-0.639
0.0
0.639
-1.278
0.0
0.0
0.0
0.0
0.0
-0.64
-0.64
0.0
-0.64
0.0
-1.282
1.922
-1.281
0.0
0.0
0.0
0.0
1.281
-1.281
0.0
0.0
0.0
0.641
0.0
0.0
1.28
-0.64
-0.64
0.64
-0.64
-0.641
-0.641
0.0
0.641
0.0
-1.282
0.641
0.0
0.641
0.0
0.0
-0.641
-0.641
0.0
0.0
0.192
-0.192
0.0
0.641
-0.641
0.0
0.0
0.0
0.0
0.0
0.641
-0.641
0.641
0.0
-0.898
0.257
0.641
0.0
-0.641
0.0
0.0
0.0
0.0
-0.642
1.283
-0.641
0.0
0.0
0.0
0.0
-0.642
1.924
-0.641
0.641
-0.641
0.0
0.0
0.0
-0.641
0.0
-0.642
0.0
0.0
0.642
0.0
-0.642
0.642
0.0
-0.642
0.0
0.642
0.0
0.641
0.0
-0.641
0.641
0.0
-0.641
0.641
0.0
0.0
-1.925
1.284
0.641
0.641
-0.641
0.0
0.0
-1.283
0.193
0.0
-0.064
0.513
-0.642
0.0
0.0
0.642
-0.642
0.0
0.0
0.0
0.642
-0.642
0.642
0.641
0.0
-0.641
-0.642
0.0
0.0
0.642
0.0
0.0
0.0
0.641
-0.513
0.513
-0.006
-0.635
0.641
0.0
0.641
0.0
0.0
-0.641
0.641
0.0
-0.641
0.641
-0.32
-0.321
0.128
-0.128
0.641
-0.897
-0.385
0.0
0.0
0.0
0.0
0.0
0.0
0.641
-0.641
0.641
0.0
-0.641
0.641
0.641
-0.641
0.0
0.0
-0.641
0.0
0.0
0.0
0.0
0.0
0.641
0.641
0.0
0.0
-0.077
-0.564
0.0
0.0
-0.641
0.641
-0.641
0.641
0.0
-0.552
0.552
-0.641
0.0
0.641
0.0
0.103
0.538
0.0
0.0
-0.641
0.0
0.641
-0.641
0.641
0.641
0.0
0.0
0.64
0.64
-0.64
0.64
-0.64
0.64
2.557
-0.639
-0.639
0.639
0.0
1.277
0.638
-0.638
-0.638
0.638
0.0
0.0
1.276
-1.276
-0.638
0.0
0.638
0.638
-0.638
0.638
-0.638
0.638
-0.638
-0.638
0.0
0.0
0.638
0.0
0.0
-0.638
1.276
0.0
-1.276
0.638
0.0
0.0
0.0
0.0
-0.638
-0.639
-1.278
0.639
-0.639
-0.64
0.64
0.0
-0.64
0.64
-0.64
0.0
0.0
-0.64
0.0
0.0
0.64
-0.64
-0.64
0.64
0.64
-0.64
-0.64
0.64
0.0
0.0
0.0
-1.281
-0.641
1.282
-0.641
0.0
-0.641
1.282
0.0
0.64
0.64
0.0
-0.64
0.0
0.64
0.64
-1.1
1.1
-0.64
-0.64
0.0
0.0
-0.512
-0.128
0.0
0.64
0.64
0.64
-0.64
1.279
0.639
0.0
1.277
-0.638
-0.639
0.0
1.277
-0.638
-0.639
0.0
4.464
0.0
0.636
0.0
-0.636
0.0
0.636
0.0
1.272
0.0
-0.636
-0.636
-0.636
-1.274
0.0
-0.637
1.274
0.0
-0.637
-1.275
0.0
0.0
-0.638
0.638
-0.638
0.0
0.0
0.0
-0.638
-0.639
0.639
0.638
0.0
0.0
-0.638
-0.639
-0.256
0.256
0.0
-1.726
0.448
-0.512
0.512
1.278
0.0
0.0
0.639
0.0
-0.639
1.915
-0.638
-1.277
1.277
-0.46
-0.817
-0.639
-0.639
0.0
0.0
-1.28
3.197
-1.917
0.0
0.0
0.639
-1.279
0.64
-1.28
0.0
1.28
0.0
0.0
0.0
0.0
0.0
-1.28
-0.64
0.0
0.0
0.64
0.0
-0.64
0.64
0.0
0.0
0.0
-0.64
0.64
-0.64
0.64
0.0
0.0
0.0
-0.64
0.64
0.0
0.0
0.0
0.0
0.0
0.64
0.64
-1.28
0.0
0.0
0.0
-0.128
-0.512
0.64
0.0
0.0
0.0
0.64
-1.28
0.0
0.0
0.0
0.64
-0.64
0.0
-1.282
1.282
-0.641
0.0
-0.641
0.641
1.281
1.28
-0.448
-0.192
0.0
-0.64
-0.64
-0.641
0.0
0.0
0.641
0.64
-0.64
0.0
0.0
0.0
-0.512
-0.128
0.128
-0.128
0.641
0.0
-0.641
0.0
0.0
-0.641
0.0
0.0
-1.283
0.0
0.0
0.642
0.0
0.641
0.0
-0.385
-0.257
0.641
0.0
0.0
0.0
0.0
0.0
0.0
0.0
0.641
-1.282
0.641
0.641
-0.641
0.0
0.0
-0.641
0.192
-0.192
0.0
0.77
-0.128
0.0
0.0
0.0
0.0
0.0
0.0
0.0
0.0
0.0
0.0
0.0
0.641
0.0
-0.641
-0.641
0.192
0.449
-1.283
0.0
1.283
-0.641
1.282
-0.641
0.0
0.641
0.0
0.641
0.0
-0.641
0.0
0.641
0.0
0.0
0.0
0.0
0.0
-0.641
0.641
-0.641
0.0
0.0
0.0
-0.641
-0.256
-0.385
-0.064
0.064
-0.642
0.642
-0.642
0.0
0.642
-0.321
-0.321
0.642
0.0
0.0
-0.642
0.0
-0.642
0.642
0.0
-0.642
0.0
0.0
0.0
0.0
-0.642
0.0
-0.643
0.0
0.0
-0.643
0.0
0.0
0.0
0.0
0.643
0.643
-0.643
0.0
0.643
0.0
0.0
-0.643
0.643
0.0
0.0
-0.643
0.0
-0.643
0.0
-1.094
0.451
0.0
-0.644
0.644
0.643
-0.643
0.643
0.0
0.0
-0.643
0.0
-1.288
-0.644
0.644
-0.644
0.644
0.0
0.0
0.644
0.644
0.0
-0.644
0.0
0.644
0.0
0.643
0.0
0.0
0.0
0.0
0.0
0.0
0.0
-1.287
0.644
-0.644
-1.288
0.644
0.0
0.644
0.0
-0.644
1.288
0.0
-0.644
0.644
0.0
0.0
0.643
-0.643
0.0
0.0
-1.288
-0.644
0.644
-0.644
1.288
0.644
0.129
-0.566
1.081
0.0
-0.643
0.0
-0.644
-1.288
0.0
1.288
-1.288
0.0
-0.645
0.645
0.644
0.0
-0.644
0.644
-0.644
0.0
0.0
1.288
-1.288
0.644
0.644
-0.644
0.0
-0.644
0.0
0.644
0.0
0.0
-0.554
0.554
1.288
0.0
0.0
1.286
0.0
0.0
0.0
0.0
0.0
0.0
-1.286
-1.288
0.644
0.644
0.0
-1.288
-0.644
0.644
1.288
-0.644
3.857
-1.284
-0.643
-0.643
0.643
0.0
0.0
0.0
-1.286
0.0
-0.644
0.644
1.286
-0.643
0.643
-0.643
0.643
0.0
-0.643
0.643
0.0
1.863
-0.578
0.642
0.0
0.642
0.0
0.641
0.0
1.282
0.0
1.28
1.918
1.277
-0.638
0.0
-0.639
0.639
0.0
0.638
1.276
-0.638
0.0
0.0
-1.276
0.638
0.0
0.0
-0.638
-0.639
-0.639
1.278
0.0
0.0
0.0
-1.278
-0.639
0.639
0.639
0.0
0.0
0.639
-0.639
0.0
0.0
0.639
0.0
-0.639
0.639
0.638
-0.638
-0.639
0.639
0.0
0.0
0.0
-0.639
0.0
0.0
0.639
0.638
0.0
0.638
1.912
0.637
-0.637
0.0
0.0
-1.274
0.637
-0.637
1.911
-0.637
-0.637
1.274
-0.637
0.0
0.0
0.0
0.0
0.0
0.637
0.0
-0.637
0.0
0.0
0.0
0.0
1.273
1.272
1.271
0.0
0.635
0.0
0.0
-0.635
0.0
0.635
0.634
0.0
0.0
-1.269
0.0
-1.271
0.0
0.0
0.635
-0.635
0.635
0.0
-1.271
0.636
-1.272
0.0
0.0
-0.764
0.127
-0.637
0.0
0.0
0.637
0.636
-0.636
0.636
-0.636
0.636
0.0
-0.636
-0.637
0.0
-0.637
-0.637
0.637
0.0
-0.637
-0.638
-0.638
0.0
0.638
0.0
0.0
-0.638
0.638
0.638
0.0
0.0
-1.276
0.0
-0.638
0.0
0.638
-1.277
0.639
-0.639
0.0
0.639
0.0
0.638
0.638
-0.638
0.638
0.638
0.0
0.637
0.637
0.0
0.0
0.637
-0.637
0.637
-0.637
0.637
0.0
0.0
0.636
-0.636
0.0
0.0
0.636
0.0
0.0
0.0
0.0
0.0
-0.636
0.0
0.0
-0.637
0.764
0.509
-0.636
0.0
0.636
0.0
0.0
0.636
0.636
0.0
1.271
0.635
0.0
-0.635
-0.635
0.0
-0.635
0.635
0.0
0.0
-0.635
0.0
0.635
-0.635
0.635
-0.635
0.635
0.0
-1.271
0.636
-0.636
0.636
-0.636
0.636
0.0
0.0
0.0
-0.636
-0.636
0.636
0.0
0.636
-0.636
0.636
0.0
0.0
0.635
-1.271
0.0
0.636
0.635
0.635
0.0
0.635
0.0
-0.635
-1.271
0.635
0.0
0.0
0.0
0.0
0.0
0.0
0.0
-0.635
1.271
0.0
0.0
0.0
-0.508
-0.127
0.089
0.546
0.0
0.0
-0.635
0.0
0.0
-0.635
0.635
0.0
0.635
-1.271
0.635
-0.635
0.0
-1.272
0.636
0.636
0.102
0.534
0.0
0.0
0.635
0.0
-0.635
0.635
0.0
-0.635
0.0
0.0
0.635
0.0
0.0
0.635
0.634
0.127
-0.127
1.268
0.633
0.0
0.0
-0.633
0.0
-1.021
0.387
-0.634
0.0
0.0
0.0
0.634
-0.634
0.0
0.634
-0.076
-1.193
0.0
-0.635
0.0
0.635
0.0
-0.635
-0.635
0.635
-0.635
0.0
0.0
0.0
-0.635
0.0
0.635
0.0
0.0
0.0
0.635
-0.635
0.0
-0.635
0.635
-0.635
-0.636
0.0
-0.509
-0.127
0.0
0.0
-1.171
1.171
0.636
2.541
0.0
-1.27
0.635
-0.635
-0.635
0.635
-0.635
-0.636
0.0
0.0
0.636
-0.636
0.0
0.0
0.636
0.0
-0.636
0.636
1.271
3.804
-0.633
0.0
0.0
-0.633
0.633
0.0
0.0
-0.633
-0.634
-0.634
0.0
0.634
-1.269
-0.635
0.635
-1.27
1.27
0.0
1.269
-1.269
0.0
0.634
0.0
1.268
0.633
-0.633
-0.634
-0.634
1.268
-0.634
0.634
-0.634
1.267
0.0
1.266
0.0
0.0
0.0
-0.633
0.633
0.0
0.0
0.0
-0.633
-0.633
0.0
-0.633
-1.268
-0.634
0.0
-0.635
-0.635
0.0
0.0
0.0
0.0
0.0
0.0
0.0
-0.635
0.635
0.0
-0.635
-0.636
1.271
0.635
-0.635
0.0
0.635
0.0
0.0
0.0
0.635
0.0
0.127
0.508
0.634
0.634
0.0
0.633
0.0
0.633
0.0
0.0
0.0
0.0
1.265
0.0
-0.633
-0.633
-0.633
0.633
0.0
0.0
0.633
0.633
-0.633
-0.633
0.0
0.127
1.139
-0.633
0.633
1.264
0.0
0.0
0.0
0.0
0.0
0.0
0.0
0.632
0.0
0.0
0.0
0.0
-0.632
-0.632
0.632
0.0
-1.264
0.632
0.0
0.0
0.0
0.0
0.0
1.263
-0.505
-0.126
0.632
0.0
0.0
0.631
0.0
0.189
0.442
0.0
-0.631
0.631
0.0
0.0
-0.631
0.631
0.0
0.0
0.631
0.0
1.26
-0.63
0.0
-0.63
-1.262
0.0
-0.631
0.0
-0.632
-1.897
1.265
0.0
-0.632
0.632
0.0
-0.632
0.0
0.0
0.0
0.632
0.0
0.0
0.632
0.632
-1.263
0.0
0.632
-0.632
-0.632
1.264
0.632
0.0
-0.632
0.632
0.0
-0.505
0.505
0.0
1.262
0.631
-0.631
0.631
0.0
0.0
-0.631
0.0
0.0
0.631
-0.631
0.0
-0.631
0.0
0.631
0.0
-0.631
0.0
0.631
-0.631
0.631
0.0
0.0
0.0
0.631
0.0
-0.631
0.0
-0.631
0.631
-0.631
0.0
0.0
-0.631
0.126
-0.126
-0.632
0.632
0.0
0.0
0.0
0.631
0.0
0.0
0.631
0.0
0.0
-0.631
0.0
-0.631
0.631
-0.631
0.631
0.0
0.0
0.126
1.135
0.0
-0.631
-0.58
-0.05
0.631
1.891
0.0
0.0
0.63
0.0
-0.504
0.504
0.0
0.0
-1.89
-0.631
0.101
-0.101
0.0
0.757
0.504
1.26
-0.63
1.259
0.629
-1.258
0.0
1.258
-0.629
0.0
0.629
0.0
-0.629
0.629
0.0
0.0
0.0
0.0
0.629
-0.629
0.629
-1.258
0.126
0.503
0.0
0.0
0.0
0.0
0.0
-0.629
0.629
0.0
-0.629
0.629
0.0
0.0
-0.629
0.0
0.629
0.0
1.257
0.0
0.0
-0.503
0.503
0.0
0.0
0.628
-0.628
0.0
-0.628
0.0
0.628
-0.553
0.553
0.0
0.0
0.0
0.628
0.126
-0.126
1.255
-0.627
1.255
-0.627
-0.621
-0.006
0.627
0.0
0.627
0.0
-0.627
0.627
0.627
-0.627
0.627
0.0
0.626
-0.551
0.551
1.878
-0.626
-0.626
0.626
0.0
0.626
0.625
-0.625
0.0
0.625
0.0
-0.625
0.0
0.0
0.625
0.625
0.0
-0.625
-0.625
-0.626
-1.879
-1.078
0.451
0.0
0.0
0.627
-0.627
1.253
0.0
-1.253
-0.627
-0.627
-0.628
0.0
1.255
0.0
-0.627
0.0
0.0
-0.628
-0.628
0.628
-3.773
-1.26
-0.631
0.631
-0.631
0.0
0.0
0.631
-1.262
0.631
-0.631
0.0
0.631
-0.631
0.631
0.0
0.0
1.891
1.259
-1.889
-1.261
-0.631
-0.631
-1.896
1.896
-1.263
2.526
-0.631
0.0
0.0
0.0
0.631
-1.894
0.632
-0.632
0.0
-1.264
0.632
0.0
-0.632
2.527
-1.263
2.524
-0.631
0.0
0.0
0.0
0.0
0.631
0.0
0.0
0.0
0.0
0.0
-0.631
0.0
0.0
0.0
0.0
0.631
0.0
0.0
0.0
0.0
0.63
0.63
0.0
0.0
0.63
0.0
-0.63
0.088
0.541
0.0
-0.63
-0.63
0.63
0.0
0.025
-0.655
1.26
0.629
0.0
-1.133
-0.126
0.63
0.0
-0.63
-0.63
0.63
0.63
-0.63
0.63
-1.008
-0.252
0.0
-0.63
-0.631
-1.262
0.0
0.0
0.0
0.0
0.631
0.631
-0.631
1.262
-0.631
0.0
0.0
0.0
0.0
0.0
1.261
0.0
0.0
-0.63
0.63
0.63
0.0
0.0
0.0
0.63
0.0
0.0
-0.63
0.0
0.126
0.504
0.0
0.0
-0.63
0.0
0.0
-0.63
0.0
0.63
0.0
-0.63
-1.261
0.631
-1.262
0.631
-1.262
0.0
0.0
0.631
-0.505
-0.758
0.0
0.0
-0.632
0.632
-0.632
0.126
-0.126
0.0
0.0
0.0
0.632
-0.632
0.0
-0.632
0.089
-0.089
0.0
0.632
-0.632
0.632
-0.632
0.632
0.632
-0.632
0.0
0.632
-0.505
-0.126
0.0
0.0
-0.632
0.0
0.0
0.0
-0.633
0.127
0.506
-0.506
1.138
-0.632
0.0
0.0
0.0
0.632
0.0
0.0
0.0
0.0
-0.632
0.0
0.759
0.505
0.632
0.0
0.0
0.631
0.0
0.631
0.0
-0.536
-0.095
0.0
0.0
0.631
0.0
0.0
0.0
-1.262
0.631
-0.631
-0.632
0.632
0.0
-0.632
0.632
-0.632
-1.264
0.632
-0.632
0.0
0.632
0.0
0.0
0.0
-0.632
0.632
0.632
-0.632
0.632
0.0
0.632
0.0
0.0
0.631
-0.631
0.0
0.0
-0.632
1.263
-0.631
-0.632
0.632
-0.632
0.632
0.0
1.262
-0.631
-0.631
-0.632
-0.632
0.0
0.632
-1.264
0.0
0.632
-0.632
0.0
-0.633
0.759
0.506
-0.632
0.0
0.0
0.632
-1.265
0.633
-0.633
0.633
0.632
-0.632
0.0
0.632
-0.632
0.632
0.0
0.0
0.0
-0.632
0.126
0.506
-0.632
0.0
0.126
-0.126
0.0
0.0
0.0
0.0
0.0
0.632
-0.632
0.0
0.632
-1.012
-0.253
0.557
0.076
0.0
0.632
-0.632
0.632
-0.632
0.0
0.0
0.0
-0.633
0.0
1.265
0.632
0.0
-0.632
1.263
0.0
0.0
0.631
-0.505
-0.126
0.631
-0.631
0.0
0.0
0.0
0.631
-0.631
0.0
0.0
0.0
0.0
0.631
-0.631
0.0
0.0
0.0
0.0
-0.632
0.0
0.0
0.0
0.632
-0.632
-0.632
0.632
-0.632
0.0
0.0
0.632
0.0
0.632
-1.263
0.632
0.0
0.0
0.632
0.0
-0.632
0.0
0.0
-0.632
0.632
-0.632
0.632
1.263
0.631
0.0
-0.631
0.631
-1.262
1.262
-1.262
0.631
0.631
0.0
-1.136
-1.39
1.263
0.0
0.631
1.262
0.63
-1.261
2.521
1.887
-2.517
0.0
0.63
0.0
0.0
0.629
-0.629
2.515
-1.257
0.0
0.0
0.629
-0.629
0.0
0.0
-0.629
-0.629
1.258
1.257
0.0
1.256
1.881
-1.254
0.0
-1.255
0.0
0.628
0.126
-0.063
-0.063
-0.628
0.628
0.627
-0.627
0.0
0.0
-0.628
0.126
-0.126
0.628
0.627
0.0
0.627
0.0
0.0
0.0
-0.627
0.0
0.0
0.0
0.0
0.0
-0.627
-0.628
0.628
-0.628
0.628
0.0
0.0
0.0
1.255
-0.627
0.0
0.0
0.0
0.627
-0.627
0.0
0.627
0.0
-0.627
0.0
1.254
-1.254
-0.627
-0.628
1.255
0.627
0.0
0.0
0.0
-0.627
0.0
0.627
0.0
0.0
-0.627
0.0
0.063
0.564
0.627
0.0
0.0
0.0
0.0
-0.627
0.627
0.0
0.0
0.0
0.0
0.0
-0.627
0.0
0.0
-0.627
0.627
-0.627
0.0
0.0
0.0
0.0
-0.565
-0.063
0.627
0.0
0.0
0.627
0.0
-0.627
-0.627
0.627
0.0
-0.627
0.627
-0.627
-0.628
0.628
-0.628
0.628
-0.628
0.628
-0.628
-0.502
1.13
0.0
0.0
0.0
0.0
0.0
0.627
0.0
0.0
0.0
0.0
0.0
-0.314
0.314
0.0
0.0
0.0
-0.627
0.627
-0.627
0.0
0.0
0.0
0.0
-0.54
0.54
-0.628
0.0
0.0
0.628
-0.628
0.0
0.0
1.255
-0.627
0.126
0.502
-0.627
0.627
0.0
0.0
0.0
-0.627
0.627
0.0
0.0
0.0
0.0
0.0
-0.627
0.0
-0.628
0.628
-0.628
0.0
0.0
0.628
0.0
0.0
-0.628
0.628
0.0
0.0
0.0
0.0
0.627
0.627
0.0
-0.627
1.254
0.0
-0.627
0.0
0.0
0.125
0.501
-0.627
-0.627
0.627
0.0
0.0
-0.627
0.627
0.0
-0.627
0.0
0.627
-0.627
0.0
0.125
0.502
-0.627
0.627
0.0
-0.502
0.502
0.0
0.0
0.0
0.0
0.0
-0.627
0.627
0.0
0.0
-0.627
0.627
0.0
0.0
0.0
0.0
0.0
-0.564
0.564
-0.627
0.088
0.539
-0.627
0.0
0.627
0.0
-0.627
0.0
-0.627
0.0
0.0
0.627
0.0
0.627
-0.627
0.0
0.0
0.627
-0.627
0.0
0.627
0.0
-0.627
0.0
0.0
0.0
0.0
0.627
0.0
-0.627
0.627
0.0
0.0
-2.51
1.256
-3.142
-1.889
0.63
1.259
1.258
-1.258
-0.629
-0.63
0.0
0.0
1.888
0.629
-0.503
1.759
0.0
0.0
-0.628
0.628
-1.256
0.628
-0.628
-0.629
0.629
0.0
0.628
0.0
0.628
-0.628
-1.257
0.629
0.0
0.0
0.0
-0.629
0.629
-0.629
0.629
-0.629
0.0
0.629
0.0
-0.629
0.629
0.0
0.0
0.0
-0.629
0.0
0.0
0.629
0.0
-0.629
-0.629
0.629
-0.629
-0.629
0.629
-0.629
-0.63
-1.26
1.26
0.63
-0.63
0.63
0.0
-0.63
-0.63
0.63
-0.63
0.63
-0.63
-0.63
-1.262
0.0
-0.631
0.631
0.0
0.0
1.262
-1.262
1.892
-0.63
0.0
-1.262
0.0
0.0
0.0
-0.631
0.0
0.631
0.631
-0.631
0.631
0.631
0.0
0.63
-0.63
0.63
-0.63
0.0
-1.893
0.631
0.631
0.631
1.26
0.63
-0.63
0.63
0.629
-0.629
0.629
0.629
-0.629
0.629
0.629
-0.629
0.0
1.257
-0.628
-2.517
-0.63
0.0
0.0
1.26
0.0
0.629
0.0
1.258
0.0
0.628
0.628
0.0
-0.628
0.628
-0.628
-1.886
0.0
1.258
0.0
1.256
-1.256
-0.629
-0.629
1.258
0.0
0.628
0.0
0.628
-0.628
0.628
0.0
0.0
-0.628
-0.628
0.0
-0.629
0.0
0.629
0.0
1.884
0.734
-2.618
-0.629
0.0
-0.629
0.0
0.0
0.0
0.0
0.0
0.0
0.0
0.629
-1.258
0.0
0.0
1.258
-1.258
0.0
0.629
0.0
0.0
0.0
0.0
1.258
-1.258
0.629
0.0
0.0
0.0
0.0
0.629
0.0
-0.629
0.629
1.256
-0.628
0.0
0.0
0.628
-1.256
0.628
0.0
0.0
-1.257
0.0
1.257
-0.628
-0.629
0.629
0.0
0.0
0.0
-1.258
0.629
0.629
0.126
0.503
0.0
-0.628
0.0
0.0
-0.629
-0.629
0.629
0.629
0.0
0.0
-0.629
0.0
0.629
0.0
0.0
0.628
0.628
-0.628
0.0
0.628
0.0
0.0
-0.628
0.0
0.628
0.0
0.0
-0.628
0.628
-0.628
-0.628
0.628
-0.628
-1.258
0.0
-0.629
1.258
0.629
0.628
-0.628
0.0
0.0
0.0
0.126
-0.754
0.541
0.0
0.088
0.0
-0.503
-0.126
0.629
0.0
0.0
0.0
0.0
0.0
-0.629
0.0
0.0
0.0
0.629
-1.258
0.629
0.0
-0.629
0.0
0.0
0.0
0.0
-1.259
0.63
-0.63
-1.26
-0.631
0.0
0.0
0.0
0.0
-0.631
0.0
-0.631
0.0
0.0
0.757
1.135
-0.631
0.631
0.0
0.0
1.26
0.0
0.0
0.063
-0.063
-0.63
1.889
-0.629
0.0
-0.63
0.0
1.259
0.0
-0.629
1.258
0.0
0.0
0.0
-0.629
0.629
-0.629
0.629
0.0
-1.258
0.0
-0.63
0.063
0.567
-0.567
-0.063
0.0
0.0
0.63
0.629
-0.629
-0.63
0.0
0.0
0.0
0.63
-0.63
0.0
0.0
0.63
-0.63
0.63
-0.63
0.0
0.0
0.63
-0.63
0.63
0.0
-0.63
0.63
0.0
0.629
-0.629
0.0
0.629
-0.629
0.629
0.0
0.629
-0.629
-0.629
-0.63
0.0
0.0
0.0
0.63
-0.63
0.0
0.0
-0.63
0.0
0.63
0.0
0.63
0.629
-0.629
0.629
-0.315
0.944
-0.629
0.629
0.629
-0.629
-1.258
0.0
-0.378
0.378
0.629
0.0
-1.259
1.259
0.0
0.0
-0.629
0.629
-0.541
-0.088
1.258
-0.629
0.0
0.0
-0.566
-0.693
0.63
0.0
0.0
0.629
0.0
0.629
0.0
0.0
0.0
0.0
0.629
-0.629
0.0
0.0
-0.629
-0.629
0.629
-0.629
-0.63
0.63
0.0
-1.26
0.63
1.259
-0.629
-0.63
-0.63
0.0
0.63
0.0
0.0
0.0
0.0
0.0
-1.26
0.0
-1.262
0.0
0.0
0.0
-0.631
0.631
-0.631
-0.632
0.632
-0.632
0.632
0.631
0.0
0.0
-0.631
-0.632
0.0
0.0
-0.632
0.632
-0.632
0.632
0.632
0.631
-0.631
0.631
-0.631
0.0
0.694
-0.063
0.0
-1.263
-0.632
1.263
-2.528
3.159
-3.159
1.897
-1.264
-0.633
0.633
0.101
1.794
0.0
0.0
0.0
-0.632
-0.379
-0.885
0.632
-0.632
0.0
0.0
-1.899
0.0
-2.536
-0.635
2.537
-1.268
0.634
-0.634
0.0
-0.634
0.634
1.901
0.633
-1.9
0.634
-1.268
-0.634
0.634
0.634
-0.634
0.0
0.0
0.634
0.634
2.532
-1.899
-0.633
-0.634
0.0
-1.269
1.269
0.063
-0.698
-0.634
0.0
0.0
0.0
-0.635
0.635
-1.27
0.635
-0.635
0.0
-1.271
0.0
0.0
1.271
0.0
0.0
1.904
-0.634
-0.635
-0.635
0.0
0.0
0.0
0.635
-1.271
0.0
-1.272
1.907
-0.635
0.0
-0.636
-1.272
0.0
0.0
0.0
0.0
-1.274
-0.637
0.637
0.0
-0.637
1.911
-1.274
-0.637
0.637
0.0
-0.637
0.128
-0.765
0.0
-0.638
0.0
0.0
0.638
0.638
0.0
0.0
1.274
0.0
0.637
-0.509
-0.127
0.0
0.0
-0.637
-0.637
-0.638
0.0
0.746
-0.108
0.0
-0.574
-0.702
0.0
0.638
0.0
0.0
0.638
-0.638
1.275
0.0
-0.548
0.548
0.0
-0.637
1.911
-1.274
0.0
-0.637
0.637
0.0
-0.637
0.0
-0.638
0.0
0.0
1.275
0.637
-1.274
1.274
-1.274
-0.638
-0.638
0.638
-0.549
-0.089
-0.638
0.0
0.0
0.0
0.0
-0.639
0.0
0.639
-0.639
0.0
-0.639
0.639
-0.639
0.0
0.0
0.0
0.0
0.639
0.639
-1.15
0.511
0.639
0.638
-0.638
0.0
0.638
-1.277
0.064
0.0
0.575
-0.639
0.0
0.0
0.0
0.639
-0.639
0.0
0.0
0.0
0.0
0.0
1.277
0.0
-0.638
0.638
0.0
0.0
0.0
-0.638
0.089
1.825
-0.638
0.638
0.0
-0.574
-0.064
-0.638
0.0
0.638
-0.638
0.0
0.638
0.0
0.0
0.0
0.064
2.485
0.636
0.0
0.0
0.0
2.542
-0.635
-0.635
-1.272
0.0
0.0
0.0
-0.636
-1.274
-0.637
-0.529
-0.045
-0.702
0.638
0.638
0.637
0.0
-0.637
0.0
0.0
0.0
1.274
0.637
0.636
2.542
-1.271
1.271
-0.635
0.635
0.0
-0.635
-0.635
-0.318
-0.318
0.0
-0.636
0.0
0.0
0.0
-0.636
-0.541
0.541
-1.274
0.637
-0.637
0.0
0.0
-0.637
0.0
1.274
-0.637
-0.637
-1.914
0.0
0.0
0.0
0.128
-0.038
1.187
0.0
-0.319
0.319
0.0
0.0
0.638
0.0
-0.574
-0.702
0.638
0.064
-0.064
0.0
0.0
0.0
-0.638
-0.638
0.638
0.0
0.0
0.0
0.638
-0.638
1.276
0.0
0.0
0.0
0.0
0.0
-0.638
0.0
0.0
-0.638
-0.549
0.549
0.638
0.0
0.638
0.0
-0.638
0.638
0.0
0.0
0.637
0.0
0.0
0.0
0.319
-0.956
-0.478
0.478
0.0
2.548
0.0
0.0
0.0
0.0
0.0
0.0
0.0
0.636
0.636
0.0
0.635
0.0
0.0
-0.635
0.0
0.635
0.635
-0.635
1.27
0.0
0.0
0.0
0.0
0.0
0.634
0.634
0.0
0.0
-1.903
0.635
0.0
-0.635
-0.635
0.635
-0.635
0.635
0.635
-0.635
0.0
0.635
0.0
0.634
-0.634
-0.635
-0.635
0.0
0.0
-0.635
0.0
-1.272
1.272
-0.636
-2.546
0.637
0.637
-0.637
0.637
1.272
0.0
0.0
-1.272
-1.274
1.91
1.907
-0.635
2.54
2.535
-0.633
-0.633
-1.902
-0.635
0.0
0.0
-0.635
0.635
1.903
0.634
-0.634
1.267
0.0
-0.633
1.267
0.0
0.0
0.633
0.0
-0.633
0.633
0.633
1.264
-0.505
-0.126
-1.834
0.57
-0.316
-1.583
-1.268
1.268
1.899
0.0
0.0
-0.633
0.0
0.633
0.0
-0.633
0.633
0.0
1.05
-1.683
0.0
0.0
0.633
-0.633
0.633
-0.633
0.0
0.633
0.0
-0.506
-0.127
0.0
0.0
-0.633
0.0
0.633
-1.267
0.0
0.0
0.557
-0.557
0.633
0.0
-0.633
0.633
1.266
0.0
1.265
0.632
0.0
-0.632
0.0
-0.632
-0.633
0.633
0.0
-0.633
0.633
-0.633
0.0
0.0
0.0
0.0
0.633
0.0
-0.633
0.0
0.633
0.0
-0.633
0.0
0.633
-0.633
0.0
-0.633
0.127
-0.127
0.0
0.316
-0.316
0.633
-0.633
0.0
0.0
-0.633
0.0
0.0
0.0
-0.633
0.633
-1.267
0.0
0.0
0.0
0.634
-0.634
-0.628
1.262
0.0
0.0
0.0
0.0
0.0
0.0
0.0
-0.507
0.507
0.0
0.0
0.0
0.0
-1.902
0.634
-0.634
0.0
0.0
0.0
0.0
0.634
-1.269
0.0
0.0
0.724
0.546
-1.193
0.559
0.634
0.634
0.0
0.0
0.0
-0.634
0.628
-0.628
0.634
-0.634
0.0
0.0
0.0
0.0
0.0
0.0
-0.634
0.0
0.0
0.0
0.0
-0.635
0.0
0.0
0.0
0.0
0.0
0.0
0.0
0.0
0.0
0.0
-0.635
0.0
0.0
0.0
0.127
-0.127
0.635
-0.572
0.572
-0.635
0.0
0.127
0.508
0.0
0.0
0.635
0.0
0.0
-0.635
0.0
0.635
0.0
0.0
0.0
-1.27
0.0
0.635
0.0
0.0
-0.635
0.0
0.635
-0.635
0.0
0.635
0.0
0.0
0.0
-0.635
0.635
-0.635
0.0
0.0
0.635
0.635
0.634
0.0
0.0
0.0
0.0
1.268
0.0
-0.57
0.57
0.0
0.0
-0.634
0.0
0.634
-0.634
0.634
-0.634
0.634
0.0
1.267
-0.633
0.633
0.0
-0.633
0.633
0.0
-0.557
-0.076
0.0
0.0
0.633
-1.267
0.063
0.57
0.633
0.0
0.0
-0.633
0.0
0.0
0.0
0.0
-0.38
0.38
0.0
0.0
-0.633
0.633
0.0
-0.633
0.0
0.0
0.0
0.0
-0.634
0.0
-0.634
0.0
0.0
0.0
0.0
0.0
-0.634
0.634
0.0
-0.634
0.0
0.634
-0.527
-0.108
0.0
0.0
0.634
-1.206
0.571
0.0
0.0
0.0
0.0
-0.635
0.635
0.0
0.0
-0.635
-0.635
0.635
0.0
-0.635
0.0
-0.635
0.0
0.635
0.0
0.0
0.0
-0.635
0.635
-0.635
0.635
-0.635
0.0
0.546
0.724
0.0
0.0
-0.635
0.635
0.0
0.635
0.634
-0.634
0.0
-0.635
0.0
0.0
-0.635
0.635
-0.635
0.635
-0.635
0.0
0.635
0.0
-0.635
0.635
-0.635
0.0
0.635
-0.108
0.108
0.0
0.0
-0.635
0.635
0.0
0.635
-0.635
0.0
-0.635
0.0
-0.635
0.0
0.0
0.635
1.904
1.268
0.127
1.14
1.265
-1.265
-0.633
-3.171
1.269
-0.634
0.0
-0.635
0.0
2.537
-1.902
0.0
0.634
0.0
0.0
0.0
-0.634
0.0
-0.635
1.269
0.0
0.0
0.0
-1.269
0.0
0.0
0.0
0.0
1.269
-0.634
0.634
0.0
0.0
0.0
-0.634
0.0
0.634
-0.634
0.634
0.634
0.0
1.9
0.0
0.633
-0.633
-0.633
0.0
0.633
-1.267
0.633
1.266
0.0
-1.266
0.0
0.0
0.633
0.0
-2.344
-0.19
0.634
0.0
-1.269
0.634
0.634
-0.634
-0.634
-1.27
0.0
1.27
0.0
0.0
0.634
-1.904
1.27
-1.27
0.0
-1.271
0.0
0.127
1.779
0.0
0.0
-0.635
0.0
0.635
0.0
-0.635
0.0
0.635
0.0
0.0
0.635
-0.635
0.0
0.635
0.0
0.634
-1.269
1.269
0.0
0.634
0.0
0.0
-0.634
0.0
0.634
0.0
0.0
0.0
-0.634
1.268
-0.634
-1.903
-1.271
0.635
-0.635
0.635
-1.271
0.636
0.0
0.0
-0.636
0.0
0.636
0.0
0.0
0.0
-0.636
0.636
0.0
-0.636
0.636
-1.272
0.0
0.0
2.542
-1.271
0.635
-0.635
0.0
0.0
0.0
0.0
-0.636
0.0
0.0
0.0
0.0
0.636
0.0
-1.272
0.744
-0.744
0.636
0.636
0.0
0.635
-0.635
0.635
0.0
0.0
0.0
0.0
-0.635
0.0
0.0
0.0
-1.272
0.636
0.0
-0.636
0.0
1.272
-1.272
0.0
-0.636
-1.274
0.637
-0.637
1.274
0.636
-0.636
0.636
0.636
-0.636
0.0
0.0
0.636
0.0
-0.636
0.636
-1.272
0.0
-0.637
0.0
0.0
-1.274
0.637
0.0
0.0
0.637
-0.637
0.637
-0.637
0.637
0.637
0.127
-0.127
-0.637
0.0
-0.637
0.637
-0.637
0.637
0.0
-0.637
0.637
-0.637
-0.637
-1.276
-0.638
-0.639
1.277
-1.277
1.277
0.0
-1.277
0.639
-0.639
0.639
0.0
0.638
-0.638
0.638
0.0
0.0
0.0
0.638
1.275
-1.275
-0.638
0.638
-0.638
0.638
0.638
0.0
0.0
0.0
1.274
0.0
-0.637
0.637
-0.637
-0.637
-0.459
0.459
-0.638
0.638
0.0
-1.276
0.0
0.0
0.0
0.638
0.638
-0.638
0.0
-0.638
0.0
0.0
0.064
0.574
-0.638
0.638
-0.638
0.638
-0.638
0.638
0.0
-0.638
0.0
0.0
0.0
0.0
0.638
-1.276
-0.639
0.639
0.638
-0.638
-0.639
0.0
0.0
-0.639
0.0
0.0
0.639
-0.639
0.0
0.128
-0.128
0.0
0.0
0.0
0.0
0.0
0.0
0.639
0.0
-1.918
0.0
-0.64
0.64
0.0
0.0
0.0
0.64
-0.64
0.64
0.0
0.639
0.639
0.0
0.766
-0.064
0.575
0.638
0.638
1.911
-0.637
0.637
0.0
0.0
0.636
0.0
-0.636
0.636
0.636
0.0
0.0
-1.272
0.0
0.0
0.0
0.636
0.636
0.636
0.0
0.0
0.0
0.635
0.0
-0.635
0.635
-0.635
0.635
0.0
0.635
0.0
1.903
0.0
2.533
0.0
0.0
-1.203
0.57
0.0
-0.633
0.0
0.0
0.0
0.633
0.0
-0.633
0.633
-0.633
0.0
0.0
0.633
-0.633
0.0
0.0
-0.633
0.0
0.0
-2.537
-0.635
-0.635
-1.272
-2.548
0.0
0.0
1.274
0.0
-2.55
0.0
-1.277
0.639
1.276
-1.276
0.0
0.638
0.0
-0.638
1.276
0.0
-1.276
0.638
-1.277
1.277
0.0
-0.638
0.0
-0.639
0.0
0.0
0.639
-0.639
-0.639
1.278
0.0
0.638
0.0
0.128
0.51
0.638
-0.638
0.0
0.638
0.0
-1.914
1.276
-0.638
0.0
0.0
0.638
-1.915
0.0
1.277
-0.638
0.0
-0.549
1.826
-1.276
0.0
-0.639
-0.639
0.0
0.639
-0.639
0.0
0.0
0.0
1.278
-0.639
-0.639
0.639
-0.639
0.0
0.0
0.639
-0.639
0.0
0.0
-0.639
0.0
-0.64
0.64
0.0
0.0
0.0
0.0
0.639
0.0
0.0
-0.639
0.639
0.0
0.639
-0.639
0.0
0.639
0.0
-1.278
1.278
0.0
0.0
0.0
-0.639
-0.639
0.639
0.0
-0.639
0.639
0.0
1.278
-0.639
0.0
0.0
0.0
0.0
-0.639
0.0
-0.639
0.0
0.639
-0.639
0.0
0.0
-0.64
0.64
-0.64
0.0
0.0
0.0
0.0
0.0
0.64
0.0
0.0
-0.64
0.64
-0.64
0.0
0.64
1.917
0.0
0.638
-1.277
0.0
0.639
-0.639
-0.575
0.575
0.0
0.0
0.639
-1.278
0.639
-1.278
0.639
-0.639
0.0
0.639
0.0
-0.639
0.0
0.0
0.0
0.0
0.0
0.0
0.0
0.0
0.064
-0.064
0.0
0.0
0.0
0.0
-0.64
0.0
0.0
0.0
0.0
-0.64
0.0
0.64
-0.64
0.0
0.0
0.64
0.64
0.0
0.0
0.0
0.0
0.0
0.0
0.639
0.0
0.0
0.0
-0.639
0.639
-0.639
0.128
0.0
-0.128
0.0
0.0
0.0
0.0
0.0
0.0
-0.64
0.0
0.0
0.0
-0.64
0.0
-0.64
0.64
0.0
0.0
0.0
0.0
0.0
0.0
-0.64
0.0
0.0
0.0
0.0
-1.282
0.641
0.0
0.641
0.64
0.64
-0.64
1.28
-0.64
0.0
0.768
-0.128
0.064
0.575
-0.639
0.0
0.639
-1.279
0.64
-0.64
-0.64
0.0
0.64
-1.28
0.64
-0.64
0.0
0.0
0.0
-0.641
0.641
0.64
0.0
-0.64
1.28
0.0
0.0
1.279
0.639
-0.639
0.0
0.0
0.639
-1.278
0.639
-0.639
0.639
-0.639
0.639
0.0
0.0
-0.639
-0.64
0.0
0.0
0.0
0.0
0.0
0.0
-0.64
0.0
0.0
-0.64
0.0
1.28
-0.55
0.55
0.0
-0.64
0.64
0.0
0.64
0.0
0.0
0.639
0.0
0.0
-0.639
0.0
0.0
0.0
0.0
-0.64
0.64
-0.64
0.64
1.917
-1.278
-0.639
0.0
0.0
0.639
-0.639
0.0
1.278
1.277
-0.638
0.638
0.0
0.638
-1.915
-0.639
0.639
1.277
0.0
-1.277
0.639
0.638
0.0
0.064
-0.594
-0.109
0.0
0.638
-0.638
0.0
0.0
0.0
-0.639
0.0
0.0
0.0
0.639
-0.639
0.0
0.0
0.0
-1.278
0.639
-0.639
0.0
-0.64
0.64
-0.64
0.64
0.0
0.0
0.0
-0.576
0.576
-0.64
0.0
0.64
0.0
-0.64
0.64
0.0
0.511
-0.511
0.639
-1.279
0.64
0.0
0.0
0.0
-0.64
0.64
1.278
0.575
0.064
-0.639
0.639
-1.278
-1.919
0.0
1.919
0.0
-0.639
-0.64
0.0
-1.28
1.92
-0.64
-0.64
0.64
1.918
0.639
1.276
3.821
-1.272
-1.911
-1.276
0.0
0.0
0.638
-0.638
-0.638
-0.639
-0.639
0.0
-0.639
-0.64
0.64
0.0
-0.64
0.64
-0.64
0.0
0.64
0.0
1.278
0.0
-0.639
1.278
1.276
0.0
1.275
0.643
1.903
-1.272
-0.637
-0.637
2.546
-1.272
0.0
1.908
-0.636
-1.272
0.0
0.0
-0.637
0.0
-1.274
0.0
0.0
-0.638
0.638
-1.914
0.0
1.276
-0.638
0.638
0.638
1.274
0.637
0.0
0.0
0.0
-0.637
0.637
-1.274
0.0
1.274
0.0
-0.637
-0.637
1.91
0.0
-1.273
-1.274
0.0
-0.638
0.0
1.275
-1.275
0.638
0.637
0.0
0.0
-0.637
0.637
-0.637
0.637
-1.275
0.638
0.637
-1.275
0.0
-0.638
0.638
0.0
0.0
0.0
0.638
-1.276
0.0
0.0
0.638
-0.638
0.638
-0.638
-0.638
0.638
0.0
-1.277
0.0
0.639
-1.278
-0.639
-0.109
-0.403
0.512
0.0
0.639
0.0
0.639
0.639
-1.917
1.278
-0.633
-0.006
0.639
0.096
-0.735
-0.639
0.0
0.0
0.0
0.0
0.531
-0.531
0.064
-0.064
0.639
-0.639
-1.28
0.0
-0.64
0.0
1.28
-0.512
1.152
-1.28
0.0
0.64
0.0
0.64
0.0
-0.64
0.64
0.0
1.278
-0.639
0.0
0.639
-0.639
-0.639
0.0
0.09
0.0
-0.09
0.0
0.639
0.0
-0.639
0.0
0.639
0.639
-0.55
0.55
0.639
-0.639
0.0
-0.639
0.639
0.0
-0.639
0.0
0.639
0.0
0.0
-0.639
0.639
0.0
0.089
-0.089
0.639
-0.575
-0.064
0.0
1.277
0.0
1.276
0.0
-1.914
0.0
-0.639
0.639
-0.639
0.0
0.639
0.638
-0.638
0.0
0.638
0.638
0.0
-0.638
0.0
0.0
0.0
0.638
-0.638
0.0
-0.638
-1.278
0.639
-0.639
-0.639
-0.64
0.064
-0.704
-0.64
1.92
0.639
0.0
-0.639
1.278
-0.639
0.0
0.0
-1.279
0.0
0.0
0.0
1.279
0.639
0.0
0.639
0.0
0.638
-0.638
0.638
-0.511
-0.128
0.638
0.0
0.0
-0.638
0.102
-0.102
0.0
0.0
0.0
0.638
0.0
0.0
1.913
-0.637
0.0
0.0
0.0
0.637
-0.574
-0.064
0.637
0.0
0.0
0.637
0.0
1.909
0.0
-0.636
0.636
0.0
0.636
0.0
0.0
-0.528
0.528
0.0
0.635
-0.635
-0.636
0.636
-0.636
0.636
-0.636
0.0
0.636
0.0
0.635
0.0
0.0
0.635
0.0
0.0
0.0
0.635
0.0
-0.635
1.269
0.0
0.0
1.268
0.633
-0.633
1.267
-0.633
0.633
-1.178
0.469
-0.557
0.633
0.0
0.0
1.266
0.0
0.0
0.633
0.0
0.632
0.0
-0.632
-0.633
0.0
0.0
0.0
0.0
1.265
0.632
0.0
-0.632
0.632
0.632
0.631
1.262
0.0
0.63
0.63
-0.567
-0.693
0.0
-1.262
0.0
0.088
-0.088
0.0
0.631
-0.631
0.631
-0.631
-0.631
-0.632
0.632
-0.632
-0.632
0.0
-0.632
-0.633
-1.899
1.267
0.0
-0.633
0.0
-1.901
-1.269
-2.542
-2.548
0.0
0.637
-0.637
-1.276
0.638
0.0
-1.276
0.0
0.0
-0.639
0.0
0.0
0.0
0.639
0.638
0.0
0.0
-0.638
0.0
-1.278
-2.559
-0.641
-0.641
-5.14
1.287
1.928
1.925
0.0
1.282
-1.282
0.641
-1.924
0.642
1.282
-0.641
-1.283
-0.642
0.642
1.283
0.641
-0.641
0.641
0.0
-0.641
0.0
0.0
0.641
0.641
-1.282
1.282
-1.282
0.0
0.641
-1.282
-0.642
0.064
0.577
-0.642
0.0
0.642
0.641
0.641
0.0
1.281
0.64
0.64
0.0
-0.64
-1.921
0.641
-1.282
0.0
-1.283
-0.642
-0.642
0.0
-0.643
1.285
0.0
-0.54
0.54
-1.221
-0.707
0.643
-0.643
-1.287
1.93
0.643
0.0
0.642
-0.642
1.342
-1.985
-2.574
0.0
2.574
-0.643
0.18
0.463
0.643
0.0
0.0
0.0
1.284
-0.642
-0.578
-0.707
1.285
0.642
0.0
0.0
-0.642
-0.642
-1.286
0.0
-0.643
0.643
0.0
-0.643
0.0
0.0
0.0
1.286
-0.643
1.928
0.642
-0.578
-0.064
0.642
0.0
0.0
1.283
1.282
1.28
2.557
-1.917
0.639
0.0
0.639
0.639
-1.917
-0.64
0.064
0.026
0.55
0.639
-1.279
-0.64
-1.281
0.0
0.0
0.0
-0.481
-0.16
0.0
0.0
-1.283
0.642
-0.642
0.0
0.642
0.0
0.0
0.064
0.577
-1.283
1.283
-0.641
0.0
-0.642
0.642
-0.642
0.642
-0.642
0.0
-0.642
0.642
0.09
0.552
0.0
-0.642
0.0
0.0
0.642
0.0
0.0
0.0
1.923
0.0
-0.641
0.641
0.0
-0.641
0.0
-0.641
0.641
-0.641
0.0
0.0
0.0
0.0
-1.283
0.642
0.0
0.0
-0.642
-1.284
1.926
-0.642
0.642
-1.284
0.642
1.283
-1.925
1.284
-0.642
1.924
0.641
-0.641
1.921
-1.921
0.641
1.92
-1.92
0.64
-1.281
0.0
0.0
-0.641
0.0
0.641
0.641
0.0
0.64
0.64
-0.64
0.64
-0.64
0.0
-1.281
0.641
-0.641
0.0
0.641
-0.641
0.0
0.0
0.641
0.0
-0.641
-0.641
0.641
-0.641
0.641
0.641
0.0
-0.641
0.641
0.0
0.0
-0.641
0.0
0.0
0.0
0.641
-0.641
1.281
0.64
0.64
1.278
0.639
-0.639
0.639
-0.639
-1.918
0.0
-0.64
-0.64
-0.641
0.0
0.641
-0.641
0.0
0.641
-0.641
0.641
-0.641
0.641
0.64
-0.64
0.64
-0.64
0.64
1.28
-0.64
0.0
0.0
0.0
0.0
0.0
-0.64
0.0
-0.64
0.0
1.92
0.064
-1.344
1.28
-1.28
0.64
-0.64
0.102
0.538
0.0
-0.64
0.0
0.0
-1.281
0.641
0.0
0.0
-0.641
0.641
0.0
0.0
0.0
0.0
0.0
0.64
0.0
-1.281
0.0
0.0
0.641
0.64
-0.64
0.64
0.0
-0.64
0.64
0.0
0.64
0.0
1.279
0.639
0.639
-0.639
-2.558
0.64
0.0
0.128
-0.128
0.64
-0.64
0.64
0.729
0.55
0.639
0.0
0.0
0.638
0.0
0.638
0.638
0.0
-1.276
0.0
0.51
0.128
1.275
0.0
0.0
0.0
0.637
0.0
0.0
-0.637
0.637
0.0
-0.637
0.0
0.0
1.274
-5.742
0.639
0.0
1.278
-0.639
-1.918
0.64
0.639
0.0
0.639
0.639
-1.278
0.0
0.639
0.0
0.0
0.639
0.0
0.638
-0.638
-0.639
0.0
1.277
0.0
-0.638
0.0
0.0
0.638
0.0
0.0
-0.638
-0.639
0.0
0.0
0.0
0.639
-0.639
0.0
0.0
-1.278
0.639
0.064
-0.064
0.639
0.0
0.0
-0.639
0.639
0.128
-0.128
0.639
-0.639
1.366
0.549
0.638
-1.276
-0.638
0.638
0.0
0.0
-0.638
0.638
-0.638
0.638
-1.277
-1.278
0.639
1.278
0.638
0.638
0.638
0.637
1.274
-0.637
0.637
-1.274
-0.637
0.637
-0.637
0.637
-0.637
0.0
-0.638
0.638
0.637
0.0
0.0
0.0
0.0
0.0
0.0
0.0
0.637
-0.637
0.637
0.0
-0.637
0.0
0.0
-0.637
0.0
0.0
0.637
0.637
0.0
0.637
0.636
0.0
2.542
-1.271
-1.17
0.534
0.636
0.0
-0.636
0.064
0.572
-0.636
0.636
0.0
0.0
0.0
0.0
-0.636
0.636
0.635
-0.635
0.0
0.0
-0.636
0.0
0.0
0.636
-0.636
0.636
-0.636
0.0
0.0
-0.636
0.0
0.0
0.636
-0.636
-0.636
0.0
-0.637
0.0
0.0
0.0
0.529
0.108
-0.637
0.637
-0.637
0.0
0.0
0.0
0.0
0.0
0.637
-0.637
0.0
-0.637
0.637
-0.637
0.637
-0.637
0.127
1.146
-0.637
0.0
1.273
0.0
0.636
0.0
0.0
0.636
0.635
0.635
0.0
0.0
-0.635
0.0
0.0
0.635
0.0
-0.635
0.635
0.0
0.0
0.0
0.0
0.0
1.269
1.901
-1.267
-0.634
0.0
-1.269
-0.635
-0.585
0.0
1.22
-0.635
-0.635
0.0
-0.636
0.0
-0.636
0.0
0.0
0.0
0.636
0.0
-0.636
1.272
-1.272
0.636
0.0
-0.636
0.0
-0.636
1.272
0.0
0.0
0.0
0.636
0.635
-0.572
-0.064
-0.636
0.0
0.0
0.636
0.0
-0.636
0.636
0.635
-0.159
-0.477
0.635
0.635
0.0
0.0
0.635
1.269
-0.634
0.0
-0.571
0.571
-0.634
0.634
0.634
0.0
0.0
-0.634
0.0
0.063
-0.063
0.063
0.571
-0.634
0.634
0.0
0.634
0.633
1.266
0.0
-0.633
0.633
0.633
-0.633
0.0
-0.633
0.633
0.0
0.006
1.89
0.0
-0.524
-0.107
0.0
0.0
0.0
0.632
0.0
0.0
-0.569
-0.063
0.632
0.632
0.0
0.0
0.0
-0.632
0.632
-1.263
0.0
0.0
0.632
0.0
0.0
0.0
0.0
0.632
0.631
-0.631
1.262
0.0
-0.126
-0.505
0.631
0.0
0.0
0.0
-0.631
0.0
-0.505
0.505
0.0
0.0
-0.631
0.631
0.0
0.631
0.631
0.0
1.26
0.63
0.0
1.887
0.0
0.0
-0.629
0.0
0.629
0.628
0.628
0.628
1.881
0.0
0.626
0.626
0.0
-0.626
0.0
-1.253
0.0
0.627
-1.254
-1.255
0.0
-0.628
0.0
0.0
0.0
-1.257
1.257
-0.628
0.0
-1.258
0.0
-0.629
0.629
0.0
0.0
0.0
-0.629
0.076
0.554
-0.629
-0.63
0.0
0.0
0.0
-0.63
0.63
0.0
0.0
-0.63
0.0
0.63
-0.63
0.63
0.63
0.0
-0.63
1.259
-5.675
1.263
-1.263
0.632
0.0
1.263
1.892
0.63
1.888
-0.629
0.0
1.886
0.628
-1.005
1.005
-0.628
0.716
-0.088
1.255
1.254
-1.254
0.627
0.0
0.0
0.627
-0.627
0.0
0.627
0.0
-0.627
0.0
0.0
0.627
-0.627
0.0
0.0
-0.627
0.0
0.627
-0.627
0.0
3.132
-1.252
0.0
0.0
0.0
0.0
-0.626
-0.627
-0.627
0.0
0.627
0.0
0.0
0.0
[truncated: 831,746 more chars]
