# Supplementary material for: Consentaneous Agent-Based and Stochastic Model of the Financial Markets
Source: PLoS One. 2014 Jul 16;9(7):e102201. doi: 10.1371/journal.pone.0102201 (PMC4100891; doi:10.1371/journal.pone.0102201)
Supplement: Dataset S1 — Compressed set of time series for one minute empirical returns. Time series for each stock are given as separate. txt files, file names are self-explanatory. (ZIP) [file pone.0102201.s001.zip › warsaw_kghm.txt]

0.0
0.0
0.0
0.0
0.0
0.0
0.0
0.0
0.0
-1.855
1.855
0.0
0.0
0.0
0.0
0.0
0.0
0.0
0.0
0.0
0.0
0.0
0.0
0.0
0.0
0.0
0.0
0.0
0.0
0.0
0.0
0.0
0.0
0.0
0.0
0.0
0.0
0.0
0.0
-1.855
0.0
0.0
0.0
0.0
0.0
0.0
0.0
1.855
0.0
0.0
0.0
0.0
0.0
0.0
0.0
1.848
0.0
0.0
0.0
-1.848
0.0
0.0
0.0
0.0
0.0
0.0
0.0
0.0
0.0
0.0
0.0
0.0
0.0
0.0
0.0
0.0
1.848
0.0
0.0
1.841
0.0
0.0
0.0
1.834
0.0
0.0
0.0
0.0
0.0
1.827
0.0
0.0
0.0
0.0
0.0
-1.827
0.0
0.0
0.0
0.0
0.0
0.0
0.0
0.0
0.0
0.0
0.0
0.0
0.0
-3.675
0.0
0.0
0.0
0.0
-1.848
0.0
0.0
0.0
0.0
0.0
0.0
0.0
0.0
0.0
0.0
0.0
0.0
0.0
0.0
0.0
0.0
0.0
0.0
0.0
0.0
0.0
0.0
0.0
0.0
0.0
0.0
0.0
0.0
0.0
0.0
0.0
0.0
0.0
0.0
0.0
0.0
0.0
0.0
0.0
0.0
0.0
0.0
0.0
0.0
0.0
0.0
0.0
0.0
0.0
0.0
0.0
0.0
0.0
0.0
0.0
0.0
0.0
0.0
0.0
0.0
0.0
1.848
0.0
0.0
-1.848
0.0
0.0
0.0
0.0
0.0
0.0
0.0
-1.855
0.0
0.0
0.0
0.0
0.0
0.0
0.0
0.0
0.0
0.0
0.0
0.0
0.0
0.0
0.0
0.0
1.855
0.0
0.0
0.0
-1.855
-1.862
0.0
0.0
0.0
5.566
0.0
0.0
0.0
0.0
0.0
0.0
0.0
0.0
-1.848
0.0
0.0
0.0
0.0
0.0
0.0
7.351
1.821
0.0
0.0
0.0
0.0
0.0
0.0
0.0
-1.821
0.0
0.0
0.0
0.0
0.0
0.0
0.0
0.0
0.0
0.0
0.0
0.0
-1.827
0.0
0.0
-5.524
0.0
0.0
1.848
0.0
0.0
0.0
0.0
0.0
0.0
0.0
0.0
0.0
0.0
0.0
0.0
0.0
0.0
0.0
0.0
0.0
0.0
-1.848
0.0
1.848
0.0
0.0
0.0
0.0
0.0
0.0
0.0
0.0
0.0
0.0
0.0
0.0
0.0
0.0
0.0
0.0
0.0
0.0
0.0
0.0
0.0
0.0
0.0
0.0
0.0
0.0
0.0
1.841
0.0
0.0
0.0
0.0
0.0
0.0
0.0
1.834
0.0
3.648
0.0
0.0
0.0
0.0
0.0
0.0
0.0
0.0
0.0
0.0
0.0
0.0
0.0
0.0
0.0
-5.482
3.662
0.0
0.0
0.0
-5.503
0.0
3.675
0.0
0.0
0.0
0.0
0.0
0.0
0.0
0.0
0.0
0.0
0.0
0.0
0.0
0.0
0.0
0.0
-1.834
0.0
0.0
0.0
0.0
0.0
0.0
0.0
0.0
0.0
0.0
0.0
0.0
0.0
0.0
0.0
0.0
0.0
0.0
0.0
0.0
1.834
-1.834
0.0
0.0
0.0
0.0
0.0
0.0
0.0
0.0
0.0
0.0
0.0
0.0
0.0
0.0
0.0
0.0
0.0
0.0
0.0
0.0
0.0
0.0
0.0
0.0
0.0
0.0
0.0
0.0
0.0
0.0
0.0
0.0
0.0
0.0
0.0
0.0
0.0
0.0
0.0
0.0
0.0
0.0
0.0
0.0
0.0
0.0
0.0
0.0
0.0
0.0
0.0
0.0
0.0
0.0
1.834
0.0
0.0
0.0
0.0
0.0
0.0
0.0
0.0
-1.834
0.0
0.0
0.0
0.0
0.0
0.0
0.0
0.0
0.0
0.0
0.0
0.0
0.0
0.0
0.0
0.0
0.0
0.0
0.0
0.0
0.0
0.0
0.0
0.0
-1.841
0.0
0.0
0.0
0.0
0.0
0.0
0.0
0.0
0.0
0.0
0.0
0.0
0.0
0.0
0.0
0.0
0.0
0.0
0.0
0.0
0.0
0.0
0.0
0.0
0.0
0.0
0.0
0.0
0.0
0.0
0.0
0.0
0.0
0.0
0.0
0.0
0.0
0.0
0.0
0.0
0.0
0.0
0.0
0.0
0.0
0.0
0.0
0.0
0.0
0.0
0.0
0.0
0.0
0.0
0.0
0.0
0.0
0.0
0.0
0.0
0.0
0.0
0.0
0.0
0.0
0.0
0.0
0.0
0.0
0.0
0.0
0.0
0.0
0.0
0.0
0.0
0.0
1.841
0.0
0.0
0.0
-1.841
0.0
0.0
0.0
0.0
0.0
0.0
0.0
0.0
0.0
0.0
0.0
0.0
3.675
0.0
0.0
0.0
0.0
-3.675
0.0
0.0
0.0
0.0
0.0
0.0
0.0
1.841
0.0
0.0
0.0
0.0
0.0
0.0
0.0
0.0
0.0
1.834
0.0
0.0
0.0
0.0
0.0
0.0
0.0
0.0
0.0
0.0
0.0
0.0
0.0
0.0
0.0
0.0
0.0
0.0
0.0
0.0
0.0
0.0
0.0
0.0
0.0
0.0
0.0
0.0
0.0
0.0
0.0
0.0
0.0
0.0
0.0
0.0
0.0
0.0
0.0
0.0
0.0
0.0
0.0
-9.241
0.0
0.0
0.0
0.0
0.0
0.0
1.862
0.0
0.0
0.0
0.0
0.0
0.0
0.0
-1.862
0.0
0.0
0.0
0.0
0.0
0.0
0.0
0.0
0.0
0.0
0.0
0.0
0.0
0.0
0.0
0.0
0.0
0.0
0.0
0.0
0.0
0.0
0.0
0.0
0.0
0.0
0.0
0.0
0.0
0.0
0.0
0.0
0.0
0.0
0.0
0.0
0.0
0.0
0.0
0.0
-1.869
0.0
0.0
0.0
0.0
0.0
0.0
0.0
0.0
0.0
0.0
0.0
0.0
0.0
0.0
0.0
0.0
0.0
0.0
0.0
0.0
0.0
0.0
0.0
0.0
0.0
0.0
0.0
0.0
0.0
0.0
0.0
0.0
0.0
0.0
0.0
1.869
0.0
0.0
0.0
0.0
0.0
1.862
-1.862
0.0
0.0
0.0
0.0
0.0
0.0
0.0
0.0
0.0
0.0
0.0
0.0
0.0
0.0
0.0
0.0
0.0
0.0
0.0
0.0
0.0
0.0
0.0
0.0
0.0
0.0
0.0
0.0
0.0
0.0
0.0
0.0
0.0
0.0
0.0
0.0
0.0
0.0
0.0
0.0
0.0
0.0
0.0
0.0
0.0
0.0
1.862
0.0
0.0
0.0
0.0
0.0
0.0
0.0
0.0
-1.862
0.0
0.0
0.0
0.0
0.0
0.0
0.0
0.0
0.0
0.0
0.0
0.0
0.0
0.0
0.0
0.0
1.862
0.0
0.0
0.0
0.0
0.0
-1.862
0.0
0.0
0.0
0.0
0.0
0.0
0.0
0.0
0.0
0.0
0.0
0.0
0.0
0.0
0.0
0.0
0.0
0.0
0.0
0.0
0.0
0.0
0.0
0.0
0.0
0.0
0.0
0.0
0.0
0.0
0.0
0.0
0.0
0.0
0.0
0.0
0.0
0.0
0.0
0.0
0.0
0.0
0.0
0.0
0.0
0.0
0.0
0.0
0.0
0.0
0.0
1.862
0.0
0.0
-1.862
0.0
0.0
0.0
0.0
0.0
0.0
0.0
0.0
0.0
0.0
0.0
0.0
0.0
0.0
0.0
0.0
0.0
0.0
0.0
0.0
0.0
0.0
0.0
0.0
0.0
0.0
0.0
0.0
0.0
0.0
0.0
0.0
0.0
0.0
0.0
0.0
0.0
0.0
0.0
0.0
0.0
0.0
0.0
0.0
0.0
0.0
0.0
0.0
0.0
0.0
0.0
0.0
0.0
0.0
0.0
0.0
0.0
0.0
0.0
0.0
0.0
0.0
0.0
-1.869
0.0
0.0
0.0
0.0
0.0
0.0
0.0
0.0
0.0
0.0
0.0
0.0
0.0
0.0
0.0
0.0
0.0
0.0
1.869
0.0
0.0
0.0
0.0
0.0
0.0
0.0
0.0
0.0
0.0
0.0
0.0
0.0
0.0
0.0
0.0
-1.869
0.0
0.0
0.0
0.0
0.0
0.0
0.0
0.0
0.0
0.0
0.0
0.0
0.0
0.0
0.0
0.0
0.0
0.0
0.0
0.0
0.0
0.0
0.0
0.0
0.0
0.0
0.0
0.0
0.0
0.0
0.0
1.869
0.0
0.0
0.0
0.0
0.0
-1.869
0.0
0.0
0.0
0.0
0.0
0.0
0.0
0.0
0.0
0.0
0.0
0.0
0.0
0.0
0.0
0.0
0.0
0.0
0.0
0.0
0.0
0.0
0.0
0.0
0.0
0.0
0.0
0.0
0.0
0.0
0.0
0.0
0.0
0.0
0.0
0.0
0.0
0.0
0.0
0.0
0.0
0.0
0.0
0.0
0.0
0.0
0.0
0.0
-1.877
0.0
1.877
0.0
0.0
0.0
0.0
0.0
0.0
0.0
0.0
0.0
0.0
0.0
0.0
0.0
0.0
0.0
0.0
0.0
0.0
0.0
0.0
0.0
0.0
0.0
0.0
0.0
0.0
0.0
0.0
0.0
0.0
0.0
1.869
0.0
-1.869
0.0
0.0
0.0
1.869
0.0
0.0
0.0
0.0
0.0
0.0
0.0
0.0
0.0
0.0
0.0
0.0
0.0
0.0
1.862
0.0
-1.862
0.0
0.0
0.0
0.0
0.0
0.0
0.0
0.0
0.0
0.0
0.0
0.0
0.0
0.0
0.0
0.0
0.0
0.0
0.0
1.862
0.0
0.0
0.0
0.0
0.0
1.855
0.0
0.0
0.0
-1.855
0.0
0.0
0.0
0.0
0.0
0.0
0.0
0.0
0.0
0.0
0.0
0.0
0.0
0.0
0.0
0.0
0.0
0.0
0.0
0.0
0.0
0.0
0.0
0.0
0.0
0.0
-1.862
0.0
0.0
0.0
0.0
0.0
0.0
0.0
0.0
0.0
0.0
0.0
0.0
0.0
0.0
0.0
0.0
0.0
0.0
0.0
0.0
0.0
0.0
0.0
1.862
0.0
0.0
0.0
0.0
0.0
0.0
-1.862
0.0
0.0
0.0
0.0
0.0
0.0
0.0
0.0
0.0
0.0
0.0
0.0
0.0
0.0
0.0
0.0
0.0
0.0
0.0
0.0
0.0
1.862
0.0
0.0
0.0
0.0
0.0
1.855
0.0
0.0
0.0
0.0
0.0
0.0
0.0
-1.855
0.0
0.0
0.0
0.0
0.0
0.0
0.0
0.0
0.0
0.0
3.703
1.841
0.0
0.0
0.0
0.0
0.0
0.0
0.0
0.0
1.834
0.0
0.0
0.0
0.0
0.0
0.0
0.0
16.205
0.0
0.0
0.0
0.0
0.0
0.0
0.0
0.0
-1.774
0.0
0.0
1.774
-1.774
0.0
0.0
0.0
1.774
0.0
-1.774
0.0
1.774
0.0
-1.774
1.774
0.0
-1.774
0.0
0.0
-1.781
1.781
0.0
-1.781
0.0
0.0
0.0
0.0
0.0
0.0
0.0
-1.787
0.0
0.0
0.0
1.787
0.0
0.0
0.0
-1.787
0.0
0.0
0.0
-1.794
0.0
0.0
0.0
0.0
0.0
0.0
0.0
1.794
0.0
0.0
0.0
0.0
0.0
0.0
0.0
0.0
0.0
0.0
0.0
1.787
-1.787
0.0
0.0
1.787
0.0
0.0
0.0
0.0
-1.787
0.0
0.0
0.0
0.0
0.0
0.0
0.0
0.0
0.0
0.0
0.0
0.0
0.0
0.0
0.0
0.0
0.0
0.0
0.0
0.0
0.0
0.0
0.0
0.0
0.0
0.0
0.0
0.0
1.787
0.0
0.0
0.0
-1.787
0.0
0.0
0.0
0.0
0.0
0.0
0.0
0.0
1.787
0.0
0.0
0.0
0.0
0.0
0.0
0.0
0.0
0.0
0.0
0.0
0.0
0.0
0.0
0.0
0.0
0.0
0.0
0.0
0.0
0.0
0.0
0.0
1.781
0.0
0.0
0.0
0.0
0.0
-1.781
0.0
-1.787
0.0
0.0
0.0
0.0
0.0
1.787
0.0
0.0
0.0
0.0
0.0
0.0
0.0
0.0
-1.787
1.787
0.0
0.0
-1.787
0.0
0.0
0.0
1.787
0.0
0.0
0.0
0.0
-1.787
0.0
0.0
0.0
0.0
0.0
0.0
0.0
0.0
0.0
0.0
0.0
0.0
0.0
0.0
0.0
0.0
0.0
0.0
0.0
0.0
0.0
0.0
0.0
0.0
1.787
0.0
-7.188
0.0
-1.814
0.0
3.621
-3.621
0.0
1.814
0.0
0.0
0.0
0.0
0.0
0.0
0.0
0.0
0.0
-1.814
0.0
-1.821
0.0
0.0
1.821
0.0
0.0
-1.821
1.821
0.0
0.0
0.0
-1.821
0.0
0.0
0.0
0.0
0.0
0.0
0.0
1.821
0.0
1.814
0.0
0.0
0.0
0.0
0.0
-1.814
0.0
0.0
0.0
0.0
0.0
0.0
0.0
0.0
0.0
0.0
0.0
0.0
0.0
0.0
-1.821
0.0
0.0
-1.827
0.0
0.0
0.0
0.0
0.0
0.0
0.0
0.0
0.0
0.0
0.0
1.827
0.0
0.0
0.0
0.0
1.821
-1.821
0.0
0.0
0.0
0.0
0.0
0.0
-1.827
0.0
0.0
0.0
0.0
0.0
0.0
0.0
0.0
0.0
1.827
0.0
0.0
-1.827
-1.834
0.0
0.0
0.0
0.0
0.0
0.0
0.0
0.0
0.0
0.0
0.0
0.0
0.0
0.0
0.0
0.0
0.0
0.0
0.0
0.0
0.0
0.0
0.0
0.0
0.0
0.0
0.0
0.0
0.0
0.0
0.0
0.0
0.0
1.834
0.0
0.0
0.0
0.0
0.0
0.0
0.0
0.0
0.0
0.0
0.0
0.0
0.0
0.0
0.0
0.0
0.0
0.0
0.0
-1.834
0.0
0.0
0.0
0.0
0.0
0.0
0.0
0.0
0.0
0.0
0.0
0.0
0.0
0.0
0.0
-1.841
0.0
0.0
0.0
0.0
0.0
0.0
0.0
0.0
0.0
0.0
0.0
0.0
0.0
0.0
0.0
0.0
0.0
0.0
-1.848
0.0
0.0
0.0
0.0
0.0
0.0
0.0
0.0
0.0
0.0
0.0
0.0
0.0
0.0
0.0
0.0
0.0
-3.718
0.0
0.0
0.0
0.0
1.862
0.0
0.0
0.0
0.0
-1.862
0.0
1.862
0.0
0.0
0.0
0.0
0.0
0.0
0.0
0.0
0.0
0.0
0.0
0.0
0.0
0.0
0.0
0.0
0.0
0.0
0.0
0.0
0.0
0.0
0.0
-1.862
0.0
0.0
0.0
0.0
0.0
0.0
0.0
0.0
-1.869
0.0
0.0
0.0
0.0
-1.877
0.0
1.877
0.0
0.0
0.0
-1.877
1.877
1.869
0.0
-1.869
-1.877
1.877
0.0
0.0
0.0
-1.877
1.877
0.0
0.0
0.0
0.0
0.0
0.0
0.0
0.0
0.0
0.0
0.0
-1.877
0.0
0.0
0.0
0.0
0.0
0.0
0.0
1.877
0.0
0.0
0.0
0.0
0.0
0.0
0.0
0.0
0.0
0.0
0.0
0.0
1.869
0.0
0.0
-1.869
0.0
0.0
0.0
0.0
0.0
1.869
0.0
1.862
0.0
0.0
0.0
0.0
0.0
0.0
0.0
0.0
0.0
0.0
0.0
0.0
0.0
0.0
0.0
0.0
0.0
0.0
-1.862
0.0
0.0
0.0
0.0
0.0
1.862
0.0
0.0
0.0
0.0
0.0
-1.862
0.0
0.0
1.862
0.0
1.855
0.0
0.0
0.0
0.0
0.0
0.0
-1.855
0.0
0.0
0.0
0.0
0.0
-1.862
0.0
0.0
1.862
0.0
0.0
0.0
0.0
0.0
0.0
0.0
0.0
0.0
0.0
-1.862
0.0
0.0
0.0
0.0
1.862
0.0
0.0
0.0
0.0
0.0
0.0
0.0
0.0
0.0
0.0
0.0
3.703
0.0
0.0
-1.848
0.0
0.0
0.0
0.0
0.0
-3.718
0.0
0.0
-1.869
0.0
0.0
0.0
0.0
0.0
0.0
0.0
0.0
0.0
0.0
0.0
0.0
-1.877
0.0
0.0
-3.775
0.0
0.0
0.0
0.0
0.0
0.0
1.891
-1.891
0.0
1.891
0.0
-1.891
0.0
0.0
0.0
1.891
0.0
0.0
0.0
0.0
-1.891
-1.899
3.79
0.0
0.0
-1.891
0.0
-1.899
0.0
0.0
0.0
0.0
0.0
0.0
0.0
0.0
0.0
0.0
1.899
0.0
0.0
1.891
0.0
0.0
0.0
0.0
0.0
0.0
0.0
0.0
0.0
0.0
0.0
0.0
0.0
0.0
0.0
0.0
0.0
0.0
0.0
1.884
0.0
0.0
0.0
1.877
-1.877
0.0
1.877
0.0
0.0
0.0
0.0
-1.877
0.0
0.0
0.0
0.0
0.0
0.0
-1.884
0.0
0.0
0.0
0.0
1.884
0.0
0.0
0.0
0.0
0.0
0.0
0.0
0.0
0.0
0.0
0.0
0.0
0.0
0.0
0.0
0.0
0.0
0.0
0.0
-1.884
0.0
0.0
0.0
0.0
0.0
1.884
0.0
0.0
0.0
-1.884
0.0
0.0
0.0
0.0
0.0
0.0
0.0
0.0
0.0
0.0
0.0
0.0
0.0
0.0
0.0
0.0
0.0
0.0
0.0
-1.891
0.0
0.0
0.0
0.0
1.891
0.0
0.0
0.0
0.0
0.0
0.0
0.0
0.0
0.0
-1.891
0.0
0.0
0.0
0.0
0.0
0.0
0.0
0.0
0.0
0.0
0.0
0.0
0.0
0.0
0.0
0.0
0.0
0.0
-3.805
0.0
0.0
0.0
0.0
0.0
0.0
0.0
0.0
1.906
1.899
0.0
0.0
0.0
-1.899
0.0
0.0
0.0
-1.906
0.0
0.0
0.0
0.0
0.0
0.0
0.0
0.0
0.0
0.0
0.0
0.0
-3.835
0.0
0.0
0.0
0.0
0.0
0.0
0.0
-1.929
0.0
0.0
1.929
0.0
0.0
0.0
0.0
0.0
0.0
0.0
0.0
0.0
1.921
0.0
0.0
0.0
1.914
0.0
0.0
0.0
0.0
0.0
-1.914
0.0
0.0
0.0
0.0
0.0
-1.921
0.0
0.0
0.0
0.0
1.921
0.0
0.0
-1.921
0.0
0.0
0.0
0.0
0.0
-1.929
0.0
1.929
0.0
-1.929
0.0
0.0
1.929
-1.929
0.0
0.0
1.929
0.0
0.0
0.0
0.0
0.0
0.0
0.0
0.0
0.0
-1.929
0.0
0.0
0.0
0.0
0.0
0.0
0.0
0.0
0.0
0.0
0.0
0.0
0.0
1.929
0.0
0.0
0.0
-1.929
0.0
0.0
1.929
0.0
0.0
0.0
0.0
0.0
0.0
0.0
0.0
0.0
0.0
0.0
0.0
0.0
0.0
0.0
0.0
0.0
0.0
0.0
0.0
-1.929
0.0
0.0
0.0
0.0
0.0
0.0
0.0
0.0
0.0
0.0
0.0
0.0
1.929
0.0
0.0
0.0
0.0
0.0
0.0
0.0
0.0
0.0
0.0
1.921
0.0
0.0
0.0
-1.921
1.921
0.0
0.0
0.0
0.0
0.0
0.0
0.0
0.0
0.0
0.0
0.0
0.0
0.0
0.0
0.0
0.0
-1.921
1.921
0.0
0.0
0.0
1.914
0.0
0.0
0.0
0.0
0.0
0.0
0.0
0.0
0.0
0.0
0.0
0.0
0.0
0.0
1.906
0.0
1.899
0.0
0.0
0.0
1.891
0.0
0.0
0.0
0.0
0.0
0.0
1.884
-1.884
0.0
0.0
0.0
0.0
0.0
-1.891
0.0
0.0
0.0
1.891
0.0
0.0
0.0
0.0
0.0
-11.459
0.0
0.0
0.0
0.0
0.0
0.0
0.0
0.0
0.0
0.0
5.763
0.0
0.0
0.0
0.0
0.0
0.0
0.0
0.0
0.0
0.0
0.0
0.0
0.0
0.0
0.0
0.0
0.0
0.0
0.0
0.0
0.0
0.0
0.0
0.0
0.0
0.0
0.0
0.0
0.0
-1.914
0.0
0.0
1.914
0.0
0.0
-1.914
0.0
0.0
0.0
0.0
0.0
0.0
0.0
0.0
0.0
-1.921
1.921
0.0
0.0
-3.85
0.0
0.0
0.0
3.85
0.0
0.0
0.0
0.0
-3.85
-3.88
0.0
0.0
0.0
0.0
0.0
0.0
0.0
5.809
0.0
0.0
0.0
0.0
0.0
0.0
0.0
0.0
-1.929
0.0
-3.88
0.0
0.0
0.0
0.0
0.0
0.0
0.0
0.0
0.0
0.0
0.0
0.0
0.0
0.0
-1.952
0.0
0.0
0.0
0.0
-1.96
0.0
0.0
0.0
0.0
0.0
0.0
1.96
0.0
0.0
0.0
0.0
3.896
0.0
-1.944
0.0
0.0
0.0
0.0
0.0
-1.952
0.0
0.0
0.0
0.0
0.0
0.0
1.952
-1.952
0.0
0.0
0.0
0.0
1.952
-1.952
0.0
0.0
0.0
1.952
0.0
0.0
0.0
0.0
0.0
-1.952
0.0
0.0
0.0
0.0
0.0
1.952
0.0
0.0
-1.952
0.0
1.952
0.0
0.0
-1.952
0.0
0.0
0.0
0.0
0.0
0.0
0.0
0.0
0.0
0.0
0.0
1.952
0.0
0.0
0.0
1.944
0.0
0.0
0.0
0.0
0.0
0.0
0.0
0.0
0.0
0.0
3.865
0.0
0.0
0.0
0.0
0.0
0.0
0.0
-1.929
0.0
0.0
0.0
0.0
0.0
1.929
5.741
0.0
0.0
-1.906
1.906
1.899
0.0
-1.899
0.0
0.0
0.0
0.0
0.0
-1.906
0.0
0.0
0.0
0.0
0.0
0.0
0.0
0.0
0.0
0.0
-1.914
0.0
0.0
-1.921
1.921
0.0
0.0
0.0
-1.921
0.0
0.0
0.0
0.0
0.0
0.0
1.921
0.0
0.0
0.0
0.0
0.0
0.0
0.0
0.0
0.0
0.0
-1.921
0.0
0.0
1.921
0.0
-1.921
0.0
0.0
0.0
1.921
-1.921
0.0
0.0
0.0
0.0
0.0
0.0
0.0
0.0
1.921
0.0
0.0
0.0
0.0
0.0
0.0
0.0
0.0
0.0
0.0
0.0
0.0
0.0
0.0
0.0
0.0
0.0
0.0
0.0
0.0
0.0
0.0
0.0
0.0
0.0
0.0
0.0
0.0
0.0
-1.921
0.0
0.0
0.0
0.0
1.921
0.0
0.0
0.0
0.0
-1.921
0.0
0.0
1.921
0.0
0.0
0.0
0.0
0.0
0.0
0.0
0.0
0.0
0.0
0.0
0.0
0.0
0.0
0.0
0.0
0.0
0.0
0.0
0.0
0.0
0.0
0.0
0.0
0.0
0.0
0.0
0.0
0.0
0.0
0.0
0.0
0.0
-1.921
0.0
0.0
0.0
0.0
0.0
0.0
0.0
0.0
0.0
0.0
0.0
0.0
0.0
0.0
0.0
0.0
0.0
0.0
0.0
0.0
0.0
0.0
0.0
0.0
0.0
0.0
0.0
0.0
0.0
0.0
0.0
0.0
0.0
1.921
0.0
0.0
0.0
0.0
0.0
0.0
0.0
0.0
0.0
-1.921
0.0
0.0
0.0
0.0
0.0
0.0
0.0
0.0
0.0
0.0
0.0
0.0
0.0
0.0
0.0
0.0
0.0
0.0
0.0
9.53
0.0
0.0
0.0
0.0
0.0
0.0
0.0
0.0
0.0
0.0
0.0
0.0
-1.891
0.0
0.0
-1.899
0.0
0.0
0.0
0.0
0.0
0.0
0.0
0.0
1.899
0.0
0.0
0.0
0.0
0.0
0.0
0.0
0.0
0.0
0.0
0.0
0.0
0.0
0.0
0.0
0.0
0.0
0.0
0.0
-1.899
1.899
-1.899
0.0
0.0
0.0
0.0
0.0
0.0
0.0
0.0
0.0
0.0
0.0
0.0
0.0
0.0
0.0
0.0
0.0
0.0
0.0
0.0
-1.906
0.0
0.0
0.0
0.0
0.0
0.0
0.0
1.906
0.0
0.0
0.0
0.0
0.0
0.0
-3.82
0.0
3.82
0.0
-1.906
0.0
0.0
0.0
0.0
0.0
0.0
0.0
1.906
0.0
0.0
0.0
0.0
0.0
0.0
0.0
0.0
0.0
0.0
-3.82
0.0
0.0
0.0
0.0
-1.921
-1.929
-3.88
0.0
0.0
-1.952
0.0
0.0
0.0
0.0
7.761
0.0
0.0
0.0
-5.809
0.0
0.0
0.0
0.0
0.0
3.88
0.0
-1.936
1.936
0.0
0.0
0.0
1.929
0.0
0.0
0.0
-1.929
0.0
0.0
1.929
0.0
0.0
0.0
0.0
0.0
-1.929
0.0
0.0
0.0
0.0
0.0
0.0
0.0
0.0
0.0
1.929
0.0
0.0
0.0
0.0
0.0
0.0
0.0
0.0
0.0
0.0
0.0
0.0
0.0
0.0
0.0
0.0
0.0
0.0
0.0
0.0
0.0
0.0
0.0
0.0
0.0
0.0
0.0
-1.929
0.0
0.0
0.0
0.0
0.0
0.0
0.0
0.0
0.0
0.0
0.0
1.929
0.0
0.0
0.0
0.0
0.0
0.0
0.0
0.0
0.0
0.0
0.0
0.0
0.0
0.0
0.0
0.0
0.0
0.0
0.0
0.0
0.0
1.921
0.0
0.0
3.82
5.674
0.0
0.0
0.0
0.0
0.0
1.877
0.0
0.0
0.0
0.0
0.0
0.0
-3.761
3.761
0.0
0.0
0.0
0.0
0.0
0.0
-1.877
1.877
0.0
0.0
0.0
-1.877
0.0
0.0
0.0
-1.884
0.0
1.884
-1.884
0.0
1.884
1.877
0.0
-1.877
0.0
0.0
0.0
0.0
0.0
0.0
0.0
0.0
0.0
-1.884
0.0
-1.891
0.0
0.0
0.0
1.891
0.0
0.0
0.0
1.884
0.0
0.0
0.0
0.0
-1.884
0.0
0.0
0.0
0.0
1.884
0.0
0.0
0.0
0.0
-1.884
0.0
0.0
0.0
0.0
0.0
0.0
1.884
0.0
-1.884
0.0
0.0
0.0
0.0
0.0
0.0
0.0
0.0
0.0
0.0
0.0
0.0
1.884
0.0
0.0
0.0
0.0
0.0
0.0
0.0
0.0
0.0
-1.884
0.0
0.0
0.0
0.0
3.761
0.0
0.0
0.0
0.0
0.0
0.0
0.0
-1.877
0.0
0.0
0.0
0.0
1.877
0.0
1.869
0.0
0.0
-1.869
0.0
0.0
0.0
0.0
1.869
-1.869
0.0
0.0
0.0
0.0
0.0
3.732
-1.862
0.0
0.0
0.0
0.0
0.0
0.0
0.0
-1.869
0.0
0.0
0.0
1.869
-1.869
0.0
0.0
0.0
0.0
0.0
0.0
0.0
0.0
0.0
0.0
0.0
0.0
-1.877
-1.884
0.0
0.0
0.0
0.0
0.0
-1.891
0.0
0.0
0.0
0.0
0.0
0.0
0.0
0.0
0.0
0.0
1.891
0.0
0.0
0.0
0.0
0.0
0.0
0.0
-3.79
-1.906
3.805
-3.805
0.0
0.0
0.0
0.0
3.805
0.0
0.0
0.0
0.0
0.0
0.0
0.0
0.0
0.0
0.0
0.0
0.0
0.0
1.891
0.0
0.0
-3.79
0.0
0.0
0.0
0.0
0.0
0.0
0.0
0.0
-1.906
0.0
0.0
0.0
1.906
0.0
0.0
0.0
0.0
0.0
0.0
0.0
0.0
0.0
0.0
0.0
0.0
0.0
0.0
0.0
0.0
0.0
0.0
0.0
0.0
0.0
0.0
0.0
0.0
0.0
0.0
1.899
0.0
0.0
-1.899
0.0
-1.906
0.0
0.0
0.0
0.0
0.0
0.0
0.0
0.0
0.0
1.906
-1.906
0.0
0.0
0.0
-1.914
0.0
0.0
0.0
0.0
-3.85
-3.88
0.0
1.944
0.0
0.0
0.0
0.0
0.0
0.0
1.936
0.0
0.0
0.0
0.0
-1.936
0.0
0.0
0.0
0.0
0.0
0.0
0.0
-1.944
0.0
1.944
0.0
0.0
0.0
0.0
0.0
0.0
0.0
-1.944
0.0
0.0
0.0
0.0
0.0
0.0
0.0
0.0
1.944
-1.944
-1.952
0.0
0.0
1.952
0.0
0.0
0.0
0.0
0.0
0.0
0.0
0.0
0.0
0.0
0.0
0.0
0.0
0.0
0.0
0.0
0.0
0.0
0.0
0.0
0.0
0.0
0.0
0.0
0.0
0.0
0.0
0.0
0.0
0.0
1.944
-1.944
0.0
0.0
0.0
0.0
0.0
0.0
0.0
0.0
0.0
0.0
0.0
0.0
0.0
-1.952
0.0
0.0
1.952
0.0
0.0
1.944
0.0
0.0
0.0
0.0
0.0
-1.944
0.0
0.0
0.0
0.0
0.0
0.0
1.944
0.0
0.0
0.0
1.936
0.0
0.0
0.0
7.669
0.0
-1.906
0.0
0.0
1.906
0.0
0.0
0.0
0.0
0.0
0.0
-1.906
0.0
0.0
0.0
0.0
0.0
0.0
-1.914
-1.921
0.0
0.0
0.0
-3.865
-1.944
0.0
0.0
0.0
1.944
0.0
0.0
1.936
-1.936
1.936
0.0
0.0
0.0
-1.936
0.0
0.0
0.0
0.0
0.0
0.0
0.0
0.0
0.0
0.0
0.0
0.0
0.0
0.0
0.0
1.936
0.0
0.0
0.0
0.0
0.0
0.0
0.0
0.0
0.0
0.0
0.0
0.0
0.0
0.0
0.0
0.0
0.0
0.0
0.0
0.0
0.0
0.0
0.0
0.0
0.0
0.0
-1.936
1.936
0.0
0.0
0.0
0.0
-1.936
1.936
-1.936
1.936
0.0
0.0
0.0
0.0
0.0
0.0
0.0
0.0
0.0
0.0
0.0
0.0
0.0
0.0
0.0
0.0
0.0
0.0
0.0
0.0
0.0
0.0
0.0
0.0
0.0
0.0
0.0
0.0
-1.936
0.0
0.0
0.0
1.936
0.0
0.0
0.0
0.0
0.0
-1.936
0.0
0.0
0.0
0.0
0.0
0.0
1.936
0.0
-1.936
0.0
0.0
0.0
0.0
0.0
0.0
0.0
0.0
1.936
-1.936
0.0
0.0
0.0
0.0
0.0
0.0
0.0
0.0
0.0
0.0
0.0
0.0
0.0
0.0
0.0
0.0
0.0
0.0
0.0
0.0
0.0
0.0
0.0
0.0
0.0
0.0
1.936
0.0
-1.936
0.0
0.0
0.0
0.0
0.0
1.936
0.0
0.0
-1.936
-1.944
0.0
1.944
0.0
-1.944
0.0
1.944
0.0
0.0
0.0
-1.944
1.944
0.0
0.0
0.0
0.0
0.0
0.0
0.0
0.0
0.0
0.0
0.0
-1.944
0.0
-1.952
0.0
0.0
0.0
-1.96
0.0
0.0
-1.968
1.968
0.0
-1.968
1.968
1.96
-3.927
1.968
0.0
0.0
0.0
0.0
0.0
0.0
0.0
3.912
0.0
0.0
0.0
-3.912
0.0
0.0
0.0
0.0
0.0
0.0
0.0
0.0
0.0
0.0
0.0
0.0
0.0
0.0
0.0
0.0
0.0
0.0
0.0
0.0
0.0
0.0
0.0
0.0
0.0
-1.968
0.0
1.968
0.0
0.0
0.0
0.0
0.0
0.0
0.0
0.0
-1.968
1.968
1.96
0.0
-1.96
0.0
0.0
0.0
0.0
0.0
0.0
-1.968
0.0
0.0
0.0
0.0
0.0
0.0
0.0
0.0
0.0
1.968
0.0
0.0
-1.968
1.968
0.0
0.0
0.0
0.0
0.0
-1.968
0.0
0.0
0.0
0.0
1.968
0.0
0.0
0.0
0.0
0.0
0.0
0.0
0.0
0.0
0.0
0.0
0.0
0.0
0.0
0.0
0.0
0.0
0.0
0.0
0.0
0.0
0.0
0.0
0.0
-1.968
1.968
0.0
0.0
0.0
0.0
0.0
-1.968
1.968
0.0
0.0
0.0
0.0
0.0
0.0
1.96
-1.96
0.0
-1.968
1.968
0.0
0.0
0.0
0.0
0.0
0.0
0.0
1.96
0.0
0.0
0.0
0.0
-1.96
0.0
0.0
0.0
0.0
0.0
1.96
0.0
0.0
0.0
0.0
0.0
0.0
0.0
0.0
0.0
0.0
0.0
0.0
0.0
1.952
0.0
-1.952
0.0
1.952
-1.952
0.0
0.0
0.0
0.0
0.0
0.0
0.0
0.0
0.0
0.0
1.952
0.0
0.0
-1.952
0.0
0.0
0.0
0.0
0.0
0.0
0.0
0.0
0.0
0.0
0.0
0.0
9.682
0.0
0.0
0.0
0.0
0.0
0.0
1.914
0.0
0.0
0.0
1.906
-1.906
0.0
0.0
0.0
0.0
0.0
0.0
0.0
0.0
0.0
0.0
-1.914
0.0
0.0
0.0
0.0
0.0
0.0
0.0
0.0
0.0
0.0
0.0
0.0
0.0
0.0
-1.921
0.0
1.921
0.0
0.0
0.0
0.0
-1.921
0.0
0.0
0.0
0.0
1.921
0.0
0.0
0.0
0.0
0.0
0.0
-1.921
1.921
0.0
0.0
0.0
0.0
0.0
0.0
0.0
0.0
0.0
0.0
0.0
0.0
0.0
0.0
0.0
0.0
0.0
0.0
1.914
0.0
-1.914
0.0
0.0
0.0
0.0
0.0
0.0
1.914
-1.914
0.0
1.914
0.0
0.0
0.0
0.0
0.0
0.0
0.0
0.0
0.0
0.0
0.0
0.0
-1.914
0.0
1.914
0.0
0.0
0.0
0.0
0.0
1.906
0.0
-1.906
1.906
0.0
1.899
0.0
0.0
0.0
0.0
0.0
0.0
0.0
1.891
0.0
1.884
0.0
0.0
0.0
0.0
0.0
0.0
1.877
0.0
1.869
-1.869
1.869
0.0
0.0
0.0
1.862
-1.862
1.862
0.0
0.0
0.0
0.0
1.855
-5.587
0.0
0.0
0.0
0.0
0.0
0.0
0.0
0.0
0.0
-1.877
1.877
0.0
0.0
1.869
-1.869
0.0
1.869
-1.869
0.0
1.869
0.0
0.0
1.862
0.0
0.0
0.0
0.0
0.0
-1.862
0.0
0.0
0.0
0.0
1.862
0.0
0.0
0.0
0.0
0.0
0.0
0.0
1.855
0.0
0.0
-1.855
0.0
0.0
0.0
0.0
0.0
0.0
0.0
0.0
0.0
0.0
0.0
0.0
-1.862
0.0
0.0
1.862
5.545
0.0
-1.841
0.0
3.675
-3.675
0.0
0.0
0.0
0.0
-1.848
0.0
1.848
0.0
-3.703
1.855
0.0
-1.855
0.0
0.0
0.0
0.0
-1.862
-1.869
1.869
0.0
1.862
-1.862
0.0
0.0
0.0
0.0
3.718
0.0
0.0
-1.855
1.855
0.0
0.0
0.0
0.0
1.848
0.0
0.0
0.0
1.841
1.834
1.827
-1.827
1.827
-1.827
-1.834
0.0
1.834
0.0
-1.834
0.0
0.0
0.0
0.0
0.0
0.0
0.0
0.0
0.0
0.0
1.834
0.0
0.0
-1.834
1.834
-1.834
0.0
0.0
0.0
1.834
0.0
0.0
0.0
0.0
0.0
0.0
1.827
0.0
0.0
0.0
0.0
0.0
0.0
0.0
-1.827
1.827
0.0
0.0
0.0
0.0
0.0
0.0
1.821
1.814
0.0
0.0
0.0
0.0
-1.814
0.0
0.0
1.814
0.0
0.0
1.807
0.0
0.0
0.0
0.0
0.0
0.0
-1.807
0.0
0.0
0.0
1.807
-1.807
0.0
0.0
0.0
0.0
0.0
-1.814
1.814
-1.814
1.814
-1.814
0.0
0.0
0.0
-3.648
1.827
0.0
0.0
0.0
0.0
0.0
0.0
0.0
0.0
0.0
-1.827
-1.834
1.834
0.0
0.0
0.0
-1.834
0.0
0.0
0.0
0.0
0.0
0.0
0.0
0.0
-1.841
0.0
0.0
1.841
3.662
0.0
0.0
-3.662
0.0
0.0
1.834
0.0
0.0
0.0
0.0
0.0
0.0
0.0
0.0
1.827
-1.827
0.0
0.0
0.0
0.0
0.0
0.0
0.0
0.0
0.0
0.0
0.0
0.0
0.0
0.0
0.0
0.0
0.0
0.0
0.0
0.0
0.0
0.0
0.0
1.827
0.0
0.0
0.0
12.603
0.0
-1.781
-1.787
0.0
-1.794
0.0
1.794
0.0
0.0
0.0
0.0
-3.594
3.594
-1.794
0.0
0.0
0.0
1.794
-1.794
0.0
1.794
0.0
0.0
0.0
0.0
0.0
0.0
1.787
-1.787
0.0
0.0
1.787
0.0
1.781
0.0
1.774
-1.774
1.774
1.768
0.0
0.0
3.516
-1.755
1.755
0.0
0.0
1.749
0.0
1.742
0.0
0.0
0.0
0.0
0.0
1.736
-1.736
-1.742
0.0
-1.749
1.749
0.0
0.0
1.742
0.0
0.0
0.0
0.0
0.0
0.0
0.0
0.0
0.0
0.0
0.0
0.0
0.0
0.0
0.0
0.0
0.0
1.736
0.0
0.0
0.0
-1.736
-3.491
3.491
0.0
0.0
-3.491
0.0
0.0
1.749
-1.749
0.0
0.0
0.0
1.749
0.0
1.742
0.0
-1.742
0.0
0.0
0.0
0.0
0.0
0.0
0.0
1.742
0.0
-1.742
0.0
0.0
1.742
-1.742
1.742
0.0
0.0
0.0
-1.742
1.742
0.0
1.736
0.0
0.0
0.0
0.0
-1.736
0.0
-1.742
1.742
0.0
0.0
0.0
0.0
0.0
0.0
-1.742
0.0
0.0
0.0
0.0
0.0
0.0
1.742
0.0
0.0
0.0
-1.742
0.0
-1.749
1.749
0.0
0.0
0.0
0.0
-1.749
0.0
-1.755
1.755
0.0
-1.755
0.0
0.0
0.0
0.0
0.0
0.0
0.0
0.0
1.755
0.0
0.0
0.0
0.0
-1.755
1.755
-1.755
0.0
1.755
0.0
0.0
0.0
-1.755
0.0
0.0
0.0
0.0
0.0
0.0
0.0
0.0
0.0
0.0
0.0
0.0
0.0
0.0
1.755
-1.755
0.0
0.0
0.0
0.0
0.0
0.0
0.0
0.0
-7.084
0.0
0.0
-3.581
0.0
3.581
0.0
0.0
0.0
0.0
0.0
-1.787
0.0
0.0
0.0
0.0
0.0
1.787
-1.787
1.787
0.0
0.0
0.0
1.781
-1.781
1.781
0.0
0.0
-5.361
-1.8
0.0
0.0
0.0
1.8
0.0
0.0
0.0
0.0
0.0
0.0
1.794
0.0
0.0
0.0
0.0
0.0
-1.794
0.0
0.0
0.0
-1.8
0.0
0.0
0.0
0.0
0.0
0.0
0.0
0.0
0.0
0.0
0.0
0.0
0.0
-1.807
1.807
-1.807
-1.814
1.814
0.0
0.0
0.0
0.0
0.0
0.0
0.0
-1.814
0.0
0.0
-1.821
0.0
0.0
0.0
1.821
0.0
0.0
0.0
0.0
0.0
0.0
0.0
0.0
1.814
0.0
-1.814
0.0
0.0
0.0
0.0
0.0
0.0
-1.821
0.0
0.0
0.0
0.0
1.821
-1.821
1.821
0.0
0.0
0.0
0.0
0.0
0.0
-1.821
0.0
1.821
-1.821
0.0
0.0
0.0
0.0
0.0
0.0
0.0
1.821
0.0
0.0
0.0
0.0
0.0
0.0
0.0
0.0
0.0
0.0
0.0
0.0
0.0
0.0
0.0
0.0
0.0
0.0
0.0
0.0
0.0
0.0
0.0
0.0
0.0
0.0
0.0
0.0
0.0
0.0
0.0
0.0
0.0
0.0
0.0
0.0
-1.821
1.821
0.0
0.0
0.0
0.0
0.0
0.0
0.0
0.0
0.0
0.0
0.0
0.0
1.814
-1.814
0.0
0.0
1.814
0.0
0.0
0.0
0.0
0.0
1.807
0.0
0.0
0.0
0.0
0.0
0.0
0.0
0.0
0.0
1.8
0.0
0.0
0.0
0.0
0.0
0.0
0.0
0.0
1.794
0.0
0.0
0.0
-5.401
0.0
-1.814
0.0
0.0
-3.648
-1.834
1.834
0.0
0.0
0.0
0.0
0.0
0.0
0.0
1.827
0.0
0.0
0.0
1.821
0.0
0.0
1.814
0.0
0.0
0.0
-1.814
0.0
0.0
1.814
0.0
0.0
0.0
0.0
0.0
0.0
0.0
0.0
1.807
-3.621
3.621
0.0
0.0
0.0
-1.807
0.0
0.0
0.0
1.807
0.0
0.0
0.0
0.0
0.0
0.0
0.0
-1.807
1.807
-1.807
0.0
0.0
0.0
0.0
0.0
0.0
0.0
3.607
-1.8
-1.807
0.0
0.0
0.0
0.0
1.807
0.0
0.0
0.0
-1.807
-1.814
1.814
0.0
0.0
0.0
0.0
-1.814
0.0
0.0
0.0
0.0
0.0
0.0
1.814
0.0
0.0
0.0
0.0
0.0
0.0
0.0
0.0
0.0
0.0
-1.814
1.814
0.0
0.0
0.0
0.0
0.0
0.0
0.0
0.0
0.0
0.0
0.0
0.0
0.0
0.0
0.0
0.0
0.0
-1.814
-1.821
0.0
0.0
0.0
0.0
1.821
0.0
0.0
-1.821
0.0
0.0
0.0
1.821
-1.821
0.0
0.0
1.821
0.0
0.0
-1.821
0.0
0.0
0.0
0.0
0.0
0.0
0.0
0.0
0.0
0.0
0.0
1.821
0.0
0.0
0.0
0.0
0.0
1.814
0.0
-1.814
0.0
0.0
0.0
0.0
0.0
0.0
0.0
0.0
0.0
0.0
0.0
0.0
0.0
0.0
0.0
0.0
0.0
0.0
0.0
0.0
0.0
0.0
0.0
0.0
0.0
0.0
0.0
1.814
0.0
3.607
0.0
0.0
1.794
-1.794
3.581
0.0
0.0
0.0
0.0
0.0
0.0
0.0
0.0
0.0
0.0
0.0
0.0
0.0
-9.002
0.0
0.0
-1.821
-1.827
0.0
0.0
0.0
0.0
-1.834
0.0
0.0
0.0
0.0
0.0
1.834
0.0
1.827
0.0
0.0
0.0
0.0
0.0
0.0
0.0
0.0
1.821
0.0
-1.821
0.0
0.0
0.0
0.0
0.0
0.0
0.0
0.0
0.0
0.0
0.0
0.0
0.0
0.0
0.0
0.0
0.0
0.0
0.0
0.0
0.0
0.0
0.0
-1.827
0.0
0.0
0.0
0.0
0.0
1.827
0.0
0.0
-1.827
0.0
0.0
0.0
0.0
0.0
-1.834
0.0
0.0
-1.841
0.0
0.0
0.0
0.0
0.0
0.0
0.0
0.0
0.0
0.0
0.0
0.0
0.0
0.0
0.0
-1.848
0.0
-1.855
1.855
0.0
0.0
0.0
0.0
0.0
0.0
0.0
0.0
0.0
0.0
-1.855
0.0
0.0
0.0
0.0
0.0
0.0
0.0
1.855
0.0
0.0
0.0
0.0
0.0
0.0
0.0
0.0
0.0
0.0
0.0
0.0
0.0
0.0
0.0
0.0
0.0
0.0
0.0
0.0
0.0
0.0
0.0
0.0
0.0
-1.855
3.703
0.0
0.0
-1.848
0.0
1.848
0.0
0.0
0.0
0.0
0.0
0.0
0.0
0.0
0.0
0.0
-1.848
0.0
0.0
0.0
0.0
0.0
0.0
0.0
0.0
0.0
0.0
0.0
0.0
0.0
1.848
-1.848
0.0
0.0
0.0
1.848
0.0
0.0
0.0
0.0
0.0
0.0
-1.848
0.0
0.0
0.0
0.0
0.0
0.0
0.0
0.0
0.0
0.0
0.0
0.0
1.848
-1.848
0.0
1.848
0.0
0.0
0.0
-1.848
1.848
0.0
0.0
0.0
0.0
0.0
0.0
0.0
0.0
0.0
0.0
0.0
-20.726
0.0
0.0
1.921
0.0
0.0
0.0
1.914
-1.914
0.0
0.0
0.0
0.0
0.0
1.914
0.0
1.906
1.899
0.0
0.0
0.0
0.0
0.0
0.0
-1.899
-1.906
0.0
1.906
-1.906
1.906
0.0
0.0
1.899
0.0
0.0
0.0
-1.899
0.0
0.0
1.899
-1.899
0.0
0.0
-1.906
1.906
1.899
0.0
0.0
0.0
-1.899
0.0
0.0
0.0
0.0
1.899
1.891
-1.891
0.0
0.0
0.0
-1.899
0.0
0.0
0.0
0.0
0.0
0.0
0.0
-1.906
0.0
1.906
0.0
0.0
0.0
0.0
0.0
0.0
1.899
0.0
0.0
-1.899
1.899
-1.899
0.0
0.0
0.0
0.0
0.0
0.0
0.0
0.0
0.0
0.0
0.0
0.0
0.0
0.0
0.0
0.0
0.0
0.0
0.0
0.0
0.0
0.0
1.899
0.0
0.0
0.0
-1.899
1.899
-1.899
1.899
-1.899
0.0
0.0
0.0
0.0
0.0
1.899
-1.899
0.0
0.0
0.0
0.0
0.0
0.0
0.0
0.0
0.0
0.0
1.899
0.0
-1.899
0.0
0.0
0.0
0.0
0.0
0.0
0.0
0.0
0.0
0.0
0.0
1.899
-1.899
0.0
0.0
0.0
0.0
0.0
0.0
0.0
0.0
0.0
0.0
0.0
0.0
0.0
0.0
0.0
0.0
0.0
0.0
0.0
0.0
0.0
0.0
0.0
0.0
0.0
0.0
0.0
0.0
0.0
0.0
0.0
0.0
1.899
0.0
0.0
0.0
0.0
0.0
0.0
0.0
0.0
-1.899
0.0
0.0
0.0
0.0
0.0
0.0
0.0
0.0
0.0
0.0
1.899
0.0
-5.718
0.0
0.0
0.0
0.0
-3.85
0.0
0.0
0.0
5.763
1.906
-1.906
0.0
0.0
0.0
0.0
-1.914
-1.921
1.921
0.0
0.0
0.0
1.914
0.0
0.0
0.0
1.906
-1.906
0.0
0.0
0.0
-1.914
0.0
0.0
0.0
0.0
0.0
0.0
1.914
0.0
0.0
0.0
0.0
0.0
0.0
0.0
0.0
0.0
0.0
0.0
0.0
0.0
0.0
0.0
0.0
0.0
0.0
0.0
0.0
0.0
0.0
0.0
0.0
0.0
0.0
0.0
0.0
0.0
0.0
0.0
0.0
0.0
0.0
0.0
0.0
0.0
0.0
0.0
0.0
0.0
-1.914
0.0
1.914
0.0
0.0
0.0
0.0
0.0
0.0
0.0
0.0
0.0
0.0
0.0
0.0
0.0
0.0
0.0
0.0
0.0
0.0
0.0
1.906
1.899
0.0
0.0
0.0
0.0
0.0
0.0
0.0
0.0
0.0
0.0
0.0
0.0
0.0
0.0
0.0
1.891
0.0
0.0
0.0
0.0
0.0
0.0
0.0
0.0
0.0
0.0
0.0
0.0
0.0
0.0
-1.891
3.775
-1.884
0.0
0.0
0.0
1.884
0.0
0.0
0.0
0.0
0.0
0.0
0.0
0.0
0.0
0.0
0.0
0.0
0.0
0.0
0.0
0.0
0.0
0.0
0.0
0.0
0.0
0.0
0.0
0.0
0.0
0.0
-1.884
0.0
0.0
0.0
0.0
0.0
0.0
0.0
0.0
0.0
0.0
0.0
0.0
1.884
-1.884
0.0
0.0
0.0
0.0
0.0
0.0
0.0
0.0
0.0
0.0
0.0
0.0
0.0
0.0
0.0
0.0
0.0
0.0
0.0
0.0
0.0
0.0
0.0
0.0
0.0
0.0
0.0
0.0
0.0
0.0
0.0
-1.891
0.0
0.0
0.0
0.0
0.0
11.239
0.0
0.0
1.848
0.0
0.0
-1.848
-1.855
0.0
1.855
0.0
0.0
0.0
1.848
1.841
0.0
0.0
0.0
0.0
0.0
0.0
0.0
0.0
0.0
0.0
0.0
-1.841
0.0
1.841
0.0
0.0
0.0
0.0
0.0
0.0
-1.841
1.841
1.834
0.0
-1.834
0.0
0.0
1.834
0.0
0.0
0.0
0.0
0.0
0.0
0.0
-1.834
0.0
1.834
0.0
0.0
0.0
0.0
0.0
-1.834
1.834
0.0
0.0
-1.834
0.0
0.0
0.0
0.0
0.0
0.0
0.0
0.0
0.0
0.0
0.0
0.0
0.0
0.0
0.0
0.0
0.0
0.0
0.0
1.834
0.0
-1.834
1.834
-1.834
0.0
0.0
1.834
0.0
-1.834
0.0
0.0
0.0
0.0
0.0
0.0
0.0
0.0
0.0
1.834
0.0
0.0
0.0
-1.834
0.0
0.0
0.0
1.834
0.0
0.0
0.0
-1.834
0.0
0.0
0.0
0.0
0.0
0.0
0.0
-1.841
0.0
0.0
0.0
0.0
0.0
0.0
0.0
0.0
0.0
0.0
0.0
0.0
0.0
0.0
0.0
0.0
0.0
0.0
0.0
0.0
1.841
0.0
0.0
0.0
0.0
0.0
0.0
0.0
0.0
0.0
0.0
0.0
0.0
0.0
0.0
-1.841
0.0
0.0
0.0
0.0
0.0
0.0
-1.848
0.0
0.0
0.0
0.0
0.0
-1.855
1.855
0.0
0.0
0.0
0.0
-1.855
0.0
0.0
0.0
0.0
0.0
0.0
0.0
0.0
-1.862
0.0
0.0
0.0
0.0
0.0
0.0
0.0
0.0
0.0
0.0
0.0
0.0
0.0
0.0
0.0
0.0
0.0
0.0
0.0
0.0
0.0
0.0
0.0
0.0
5.566
0.0
-1.848
0.0
1.848
0.0
-1.848
1.848
0.0
0.0
0.0
-1.848
0.0
0.0
0.0
0.0
0.0
-1.855
1.855
0.0
0.0
-1.855
0.0
0.0
0.0
0.0
-1.862
0.0
-1.869
0.0
0.0
0.0
0.0
1.869
0.0
0.0
0.0
0.0
0.0
0.0
1.862
-1.862
0.0
0.0
0.0
0.0
0.0
0.0
0.0
0.0
0.0
0.0
0.0
0.0
0.0
0.0
1.862
0.0
-1.862
1.862
-1.862
0.0
0.0
0.0
1.862
0.0
0.0
0.0
0.0
0.0
0.0
0.0
0.0
-1.862
0.0
0.0
0.0
0.0
0.0
0.0
0.0
0.0
0.0
0.0
0.0
0.0
0.0
0.0
1.862
0.0
0.0
0.0
1.855
0.0
-1.855
0.0
0.0
0.0
0.0
-1.862
0.0
0.0
1.862
0.0
0.0
0.0
0.0
0.0
0.0
0.0
1.855
0.0
0.0
-1.855
0.0
0.0
1.855
0.0
0.0
0.0
0.0
0.0
0.0
0.0
0.0
0.0
0.0
0.0
-1.855
0.0
-1.862
1.862
0.0
0.0
0.0
0.0
0.0
0.0
-1.862
0.0
0.0
0.0
0.0
0.0
0.0
0.0
0.0
0.0
0.0
0.0
0.0
0.0
0.0
1.862
0.0
0.0
0.0
0.0
0.0
0.0
0.0
0.0
0.0
0.0
0.0
0.0
0.0
0.0
0.0
0.0
0.0
0.0
0.0
0.0
0.0
0.0
0.0
0.0
-1.862
0.0
0.0
0.0
0.0
0.0
0.0
0.0
0.0
0.0
0.0
0.0
0.0
0.0
1.862
0.0
0.0
-1.862
0.0
0.0
0.0
0.0
0.0
0.0
1.862
-1.862
0.0
0.0
0.0
0.0
0.0
0.0
-9.42
0.0
1.899
0.0
0.0
0.0
0.0
0.0
0.0
0.0
0.0
0.0
0.0
0.0
0.0
0.0
0.0
0.0
0.0
3.775
1.877
-1.877
0.0
0.0
0.0
1.877
-3.761
0.0
0.0
1.884
0.0
0.0
0.0
0.0
0.0
0.0
0.0
0.0
1.877
0.0
0.0
0.0
0.0
0.0
-1.877
0.0
0.0
0.0
0.0
0.0
0.0
0.0
0.0
0.0
0.0
0.0
0.0
0.0
0.0
1.877
0.0
0.0
0.0
0.0
0.0
0.0
0.0
0.0
0.0
-1.877
0.0
0.0
0.0
-1.884
0.0
0.0
0.0
0.0
0.0
0.0
0.0
0.0
0.0
0.0
0.0
0.0
0.0
0.0
0.0
1.884
0.0
0.0
0.0
0.0
0.0
0.0
0.0
0.0
0.0
0.0
1.877
0.0
0.0
0.0
0.0
0.0
-1.877
0.0
0.0
0.0
0.0
0.0
0.0
0.0
0.0
0.0
0.0
0.0
1.877
0.0
0.0
0.0
0.0
0.0
0.0
0.0
-1.877
0.0
0.0
0.0
0.0
0.0
0.0
0.0
0.0
0.0
0.0
0.0
0.0
0.0
0.0
0.0
0.0
0.0
0.0
0.0
0.0
0.0
0.0
0.0
0.0
0.0
1.877
0.0
0.0
0.0
0.0
0.0
0.0
0.0
0.0
0.0
0.0
0.0
0.0
0.0
-1.877
1.877
0.0
0.0
0.0
0.0
-1.877
0.0
0.0
0.0
0.0
0.0
0.0
0.0
0.0
0.0
1.877
-1.877
0.0
1.877
0.0
0.0
0.0
0.0
0.0
0.0
0.0
0.0
0.0
-1.877
0.0
0.0
0.0
0.0
0.0
0.0
0.0
0.0
0.0
0.0
0.0
0.0
0.0
0.0
-13.343
0.0
0.0
0.0
0.0
0.0
0.0
-1.936
-1.944
0.0
0.0
0.0
0.0
0.0
0.0
0.0
0.0
0.0
1.944
0.0
0.0
0.0
0.0
0.0
0.0
0.0
0.0
0.0
0.0
0.0
3.865
0.0
0.0
-3.865
3.865
0.0
0.0
-1.929
0.0
0.0
1.929
-3.865
0.0
3.865
-3.865
3.865
0.0
0.0
0.0
0.0
0.0
1.921
0.0
0.0
0.0
0.0
0.0
0.0
0.0
0.0
0.0
1.914
0.0
0.0
-1.914
1.914
0.0
0.0
-1.914
0.0
0.0
0.0
0.0
0.0
0.0
0.0
0.0
0.0
0.0
0.0
0.0
0.0
0.0
-1.921
0.0
0.0
0.0
0.0
0.0
0.0
0.0
0.0
0.0
0.0
0.0
0.0
0.0
0.0
1.921
-1.921
0.0
0.0
0.0
0.0
1.921
0.0
0.0
0.0
0.0
0.0
0.0
0.0
0.0
0.0
0.0
0.0
0.0
0.0
0.0
0.0
0.0
0.0
0.0
0.0
0.0
0.0
0.0
0.0
0.0
0.0
-1.921
0.0
0.0
0.0
0.0
0.0
0.0
0.0
1.921
0.0
0.0
0.0
0.0
0.0
0.0
0.0
0.0
0.0
0.0
0.0
0.0
0.0
0.0
0.0
0.0
1.914
0.0
0.0
0.0
1.906
0.0
0.0
0.0
0.0
0.0
0.0
0.0
-3.82
0.0
0.0
0.0
0.0
0.0
0.0
0.0
0.0
0.0
0.0
0.0
0.0
0.0
0.0
0.0
0.0
0.0
0.0
1.914
0.0
1.906
0.0
1.899
0.0
0.0
-1.899
0.0
0.0
0.0
0.0
0.0
0.0
0.0
0.0
-1.906
0.0
1.906
0.0
0.0
0.0
-1.906
0.0
-5.763
0.0
0.0
0.0
0.0
0.0
0.0
-1.936
0.0
1.936
7.669
-7.669
0.0
3.85
-5.786
0.0
0.0
0.0
0.0
-1.944
0.0
1.944
-1.944
-1.952
1.952
0.0
-1.952
0.0
0.0
0.0
0.0
-1.96
1.96
0.0
0.0
0.0
0.0
0.0
-1.96
1.96
0.0
0.0
0.0
0.0
-1.96
0.0
0.0
0.0
0.0
0.0
0.0
0.0
0.0
0.0
0.0
1.96
0.0
0.0
-1.96
1.96
-1.96
-1.968
1.968
-1.968
-1.976
3.943
-3.943
1.976
0.0
0.0
0.0
0.0
0.0
0.0
0.0
0.0
0.0
0.0
0.0
0.0
0.0
0.0
0.0
0.0
-1.976
-1.984
0.0
3.959
-3.959
0.0
0.0
1.984
0.0
0.0
0.0
0.0
-1.984
-1.992
0.0
0.0
0.0
1.992
0.0
0.0
-1.992
0.0
1.992
0.0
-1.992
0.0
1.992
0.0
0.0
1.984
-1.984
0.0
0.0
1.984
-1.984
0.0
0.0
1.984
0.0
0.0
0.0
0.0
-1.984
0.0
1.984
0.0
0.0
0.0
0.0
-1.984
0.0
0.0
0.0
1.984
0.0
0.0
0.0
0.0
0.0
0.0
0.0
0.0
0.0
0.0
0.0
0.0
0.0
0.0
0.0
0.0
0.0
0.0
0.0
0.0
0.0
0.0
0.0
-1.984
0.0
0.0
1.984
-1.984
0.0
0.0
0.0
0.0
0.0
0.0
0.0
0.0
0.0
0.0
0.0
0.0
0.0
0.0
0.0
0.0
0.0
0.0
1.984
0.0
0.0
0.0
-1.984
0.0
1.984
0.0
0.0
0.0
-1.984
1.984
0.0
0.0
-1.984
0.0
-1.992
0.0
0.0
0.0
1.992
0.0
0.0
0.0
0.0
0.0
9.839
0.0
-1.952
0.0
-1.96
-1.968
1.968
0.0
0.0
0.0
0.0
-3.943
1.976
0.0
0.0
0.0
-1.976
0.0
0.0
0.0
0.0
1.976
0.0
0.0
0.0
0.0
0.0
0.0
0.0
0.0
0.0
1.968
0.0
0.0
0.0
0.0
0.0
0.0
0.0
0.0
0.0
0.0
0.0
0.0
0.0
0.0
0.0
0.0
-1.968
1.968
0.0
-1.968
1.968
0.0
0.0
0.0
-1.968
1.968
-1.968
0.0
0.0
0.0
0.0
-1.976
1.976
0.0
-1.976
0.0
1.976
0.0
0.0
0.0
0.0
0.0
0.0
-1.976
0.0
0.0
0.0
0.0
0.0
0.0
1.976
-1.976
0.0
0.0
0.0
0.0
0.0
1.976
0.0
-1.976
0.0
0.0
0.0
0.0
0.0
0.0
0.0
0.0
-1.984
0.0
0.0
0.0
0.0
0.0
0.0
0.0
0.0
0.0
0.0
1.984
0.0
0.0
0.0
-1.984
0.0
1.984
0.0
0.0
0.0
0.0
1.976
0.0
0.0
0.0
0.0
0.0
0.0
0.0
0.0
0.0
0.0
-1.976
0.0
0.0
0.0
0.0
0.0
0.0
0.0
0.0
0.0
0.0
0.0
-1.984
1.984
0.0
1.976
0.0
0.0
0.0
-1.976
0.0
0.0
0.0
0.0
0.0
0.0
0.0
0.0
0.0
0.0
0.0
-1.984
0.0
0.0
0.0
0.0
0.0
1.984
0.0
0.0
0.0
0.0
0.0
0.0
0.0
0.0
0.0
0.0
0.0
0.0
-1.984
0.0
1.984
0.0
0.0
0.0
0.0
0.0
0.0
0.0
0.0
0.0
0.0
0.0
0.0
0.0
0.0
-1.984
0.0
0.0
0.0
0.0
0.0
0.0
0.0
0.0
0.0
-14.117
0.0
2.042
0.0
-2.042
0.0
-2.05
-2.059
-2.068
0.0
0.0
0.0
0.0
0.0
2.068
0.0
0.0
0.0
0.0
-2.068
0.0
0.0
0.0
0.0
0.0
-4.162
2.086
-2.086
-2.095
0.0
0.0
-4.216
-2.122
0.0
2.122
-2.122
-2.131
0.0
0.0
0.0
0.0
0.0
0.0
0.0
0.0
0.0
2.131
0.0
0.0
0.0
0.0
-2.131
0.0
-2.141
0.0
-2.15
0.0
0.0
-2.16
2.16
0.0
2.15
-2.15
2.15
0.0
-2.15
2.15
0.0
0.0
0.0
0.0
2.141
0.0
0.0
0.0
0.0
0.0
0.0
0.0
0.0
2.131
0.0
0.0
0.0
2.122
0.0
2.113
-2.113
-2.122
0.0
0.0
0.0
0.0
0.0
0.0
0.0
0.0
0.0
0.0
0.0
0.0
0.0
0.0
0.0
0.0
0.0
0.0
0.0
0.0
0.0
0.0
0.0
0.0
0.0
0.0
0.0
0.0
0.0
0.0
0.0
0.0
0.0
-2.131
0.0
0.0
0.0
0.0
0.0
0.0
0.0
0.0
0.0
0.0
-2.141
2.141
0.0
0.0
-2.141
0.0
2.141
0.0
-2.141
0.0
0.0
0.0
0.0
0.0
0.0
0.0
0.0
0.0
0.0
0.0
0.0
-2.15
2.15
-2.15
0.0
0.0
0.0
0.0
0.0
0.0
-2.16
2.16
0.0
0.0
-2.16
2.16
0.0
0.0
0.0
0.0
-2.16
2.16
0.0
0.0
0.0
-2.16
0.0
0.0
2.16
0.0
0.0
-2.16
0.0
0.0
0.0
0.0
0.0
0.0
0.0
0.0
0.0
0.0
2.16
0.0
-2.16
0.0
2.16
-2.16
0.0
2.16
0.0
0.0
0.0
0.0
0.0
0.0
0.0
-2.16
0.0
0.0
0.0
-2.169
0.0
-4.368
-4.407
2.209
-2.209
0.0
-2.219
0.0
0.0
2.219
-2.219
-2.229
-2.239
-4.509
2.26
0.0
2.249
-2.249
2.249
0.0
0.0
0.0
0.0
0.0
0.0
-2.249
2.249
0.0
0.0
0.0
2.239
0.0
0.0
0.0
2.229
-2.229
2.229
0.0
0.0
-2.229
0.0
2.229
0.0
-2.229
0.0
0.0
0.0
0.0
-2.239
2.239
-4.488
2.249
-2.249
2.249
0.0
0.0
0.0
0.0
0.0
0.0
-2.249
2.249
-2.249
0.0
2.249
0.0
0.0
0.0
0.0
0.0
0.0
0.0
2.239
0.0
0.0
0.0
0.0
0.0
0.0
0.0
0.0
0.0
0.0
0.0
4.447
0.0
0.0
0.0
0.0
0.0
0.0
0.0
0.0
0.0
-2.219
6.626
-2.199
0.0
0.0
0.0
0.0
0.0
-2.209
2.209
2.199
0.0
2.189
-2.189
-2.199
2.199
0.0
-2.199
2.199
-2.199
0.0
2.199
0.0
0.0
0.0
0.0
0.0
0.0
-2.199
-2.209
2.209
0.0
0.0
0.0
0.0
0.0
0.0
0.0
0.0
0.0
2.199
-4.407
0.0
0.0
0.0
2.209
0.0
0.0
2.199
0.0
-2.199
0.0
0.0
2.199
-2.199
0.0
0.0
0.0
0.0
0.0
0.0
0.0
0.0
0.0
0.0
0.0
0.0
0.0
0.0
0.0
0.0
2.199
-2.199
0.0
-2.209
2.209
-2.209
0.0
0.0
0.0
0.0
0.0
0.0
2.209
0.0
-2.209
0.0
0.0
0.0
0.0
0.0
0.0
0.0
0.0
0.0
0.0
0.0
0.0
0.0
0.0
-2.219
0.0
0.0
0.0
0.0
0.0
0.0
0.0
0.0
0.0
-2.229
8.855
-2.199
0.0
0.0
2.199
-2.199
2.199
0.0
-2.199
-2.209
0.0
0.0
0.0
0.0
0.0
0.0
0.0
0.0
0.0
0.0
0.0
-2.219
-2.229
-2.239
0.0
0.0
0.0
0.0
0.0
0.0
0.0
0.0
2.239
0.0
0.0
0.0
0.0
0.0
0.0
0.0
0.0
0.0
0.0
0.0
0.0
0.0
0.0
0.0
0.0
0.0
0.0
2.229
0.0
0.0
0.0
0.0
0.0
-2.229
2.229
0.0
0.0
0.0
-2.229
2.229
0.0
0.0
0.0
0.0
0.0
0.0
0.0
0.0
0.0
0.0
0.0
0.0
0.0
0.0
0.0
0.0
0.0
0.0
0.0
0.0
0.0
0.0
0.0
0.0
0.0
0.0
0.0
0.0
0.0
0.0
0.0
0.0
0.0
0.0
0.0
2.219
0.0
-2.219
0.0
0.0
0.0
0.0
-2.229
2.229
0.0
0.0
0.0
-2.229
0.0
0.0
0.0
0.0
0.0
0.0
0.0
0.0
0.0
0.0
-2.239
0.0
2.239
-2.239
2.239
0.0
-2.239
-2.249
0.0
2.249
0.0
0.0
0.0
0.0
0.0
0.0
0.0
0.0
0.0
-2.249
-2.26
4.509
-4.509
0.0
2.26
-2.26
2.26
-2.26
0.0
-2.27
2.27
0.0
2.26
-2.26
0.0
-2.27
0.0
0.0
0.0
0.0
2.27
-2.27
0.0
-2.281
0.0
-2.292
0.0
-2.303
2.303
0.0
0.0
0.0
0.0
0.0
0.0
0.0
2.292
0.0
0.0
0.0
0.0
0.0
0.0
0.0
-2.292
2.292
-2.292
0.0
0.0
0.0
0.0
0.0
2.292
0.0
-2.292
2.292
0.0
0.0
0.0
0.0
0.0
0.0
0.0
0.0
2.281
-2.281
0.0
0.0
22.343
0.0
-4.387
-2.209
2.209
-2.209
2.209
-2.209
0.0
-2.219
0.0
-2.229
-2.239
4.468
0.0
0.0
0.0
0.0
0.0
0.0
2.219
0.0
0.0
0.0
2.209
0.0
0.0
0.0
0.0
0.0
0.0
2.199
0.0
2.189
0.0
0.0
0.0
0.0
0.0
-2.189
0.0
0.0
0.0
0.0
0.0
-2.199
0.0
-2.209
0.0
0.0
0.0
0.0
2.209
-2.209
0.0
2.209
-2.209
0.0
0.0
0.0
0.0
0.0
0.0
0.0
2.209
0.0
0.0
0.0
0.0
0.0
-2.209
2.209
0.0
0.0
0.0
0.0
0.0
0.0
0.0
0.0
0.0
0.0
0.0
0.0
0.0
-2.209
2.209
-4.427
0.0
0.0
2.219
-2.219
2.219
0.0
0.0
0.0
0.0
0.0
2.209
0.0
2.199
0.0
0.0
0.0
0.0
0.0
0.0
0.0
0.0
0.0
0.0
0.0
0.0
2.189
0.0
0.0
0.0
0.0
0.0
0.0
0.0
0.0
0.0
0.0
-2.189
0.0
0.0
2.189
0.0
0.0
0.0
0.0
2.179
0.0
0.0
0.0
-2.179
0.0
0.0
0.0
2.179
0.0
-2.179
0.0
0.0
0.0
-2.189
2.189
0.0
0.0
0.0
0.0
0.0
0.0
0.0
0.0
0.0
0.0
0.0
0.0
0.0
0.0
0.0
-2.189
0.0
0.0
0.0
0.0
0.0
0.0
0.0
0.0
0.0
0.0
-2.199
2.199
0.0
-2.199
0.0
0.0
0.0
0.0
-2.209
0.0
0.0
0.0
0.0
0.0
0.0
0.0
0.0
0.0
0.0
0.0
0.0
2.209
0.0
0.0
0.0
0.0
0.0
0.0
0.0
0.0
0.0
-2.209
0.0
0.0
0.0
0.0
0.0
0.0
0.0
0.0
0.0
-2.219
2.219
0.0
0.0
0.0
0.0
0.0
0.0
-2.219
0.0
0.0
-2.229
2.229
0.0
0.0
0.0
0.0
0.0
0.0
0.0
2.219
0.0
0.0
0.0
0.0
-2.219
2.219
-2.219
0.0
0.0
0.0
0.0
0.0
2.219
-2.219
0.0
0.0
0.0
0.0
0.0
0.0
0.0
0.0
0.0
0.0
0.0
0.0
0.0
0.0
0.0
0.0
0.0
0.0
0.0
-2.229
0.0
0.0
0.0
0.0
0.0
0.0
0.0
0.0
0.0
0.0
0.0
4.447
0.0
0.0
0.0
0.0
0.0
0.0
0.0
-2.219
2.219
0.0
-2.219
0.0
0.0
0.0
0.0
0.0
0.0
0.0
0.0
0.0
0.0
2.219
0.0
0.0
-2.219
0.0
0.0
2.219
0.0
-2.219
0.0
2.219
0.0
-2.219
0.0
0.0
2.219
-2.219
0.0
0.0
2.219
2.209
0.0
0.0
0.0
0.0
0.0
0.0
0.0
0.0
0.0
-2.209
2.209
0.0
2.199
0.0
0.0
0.0
0.0
0.0
0.0
2.189
0.0
0.0
0.0
0.0
2.179
0.0
0.0
0.0
0.0
0.0
0.0
0.0
0.0
0.0
0.0
0.0
0.0
0.0
0.0
0.0
-2.179
2.179
0.0
0.0
0.0
0.0
0.0
0.0
-2.179
2.179
0.0
0.0
0.0
-2.179
0.0
0.0
0.0
0.0
0.0
0.0
0.0
0.0
0.0
0.0
0.0
0.0
0.0
0.0
0.0
0.0
0.0
0.0
0.0
0.0
0.0
0.0
0.0
0.0
0.0
0.0
0.0
0.0
0.0
0.0
0.0
0.0
0.0
0.0
0.0
0.0
0.0
0.0
-2.189
2.189
0.0
0.0
6.508
2.15
0.0
2.141
-2.141
0.0
0.0
0.0
0.0
0.0
0.0
0.0
0.0
0.0
0.0
0.0
0.0
0.0
2.141
0.0
0.0
-2.141
0.0
0.0
0.0
0.0
2.141
-2.141
0.0
0.0
0.0
0.0
0.0
0.0
0.0
0.0
0.0
0.0
0.0
0.0
0.0
0.0
0.0
0.0
0.0
0.0
0.0
0.0
0.0
0.0
0.0
0.0
0.0
0.0
0.0
0.0
0.0
0.0
0.0
0.0
0.0
0.0
0.0
0.0
0.0
0.0
0.0
0.0
0.0
-2.15
0.0
0.0
0.0
2.15
-2.15
-2.16
-2.169
2.169
0.0
0.0
0.0
-2.169
0.0
0.0
0.0
0.0
0.0
-2.179
2.179
-2.179
0.0
0.0
0.0
2.179
0.0
0.0
0.0
0.0
0.0
0.0
0.0
2.169
0.0
0.0
0.0
0.0
0.0
0.0
0.0
0.0
0.0
0.0
0.0
0.0
0.0
0.0
0.0
0.0
0.0
0.0
0.0
0.0
-2.169
2.169
0.0
-2.169
0.0
0.0
0.0
0.0
0.0
2.169
0.0
-2.169
0.0
0.0
0.0
0.0
0.0
0.0
0.0
0.0
0.0
0.0
0.0
0.0
0.0
0.0
0.0
0.0
0.0
0.0
0.0
0.0
0.0
0.0
0.0
0.0
0.0
0.0
0.0
0.0
0.0
0.0
0.0
2.169
0.0
0.0
0.0
0.0
0.0
0.0
0.0
0.0
0.0
0.0
0.0
0.0
0.0
0.0
0.0
0.0
0.0
0.0
0.0
0.0
0.0
0.0
0.0
0.0
0.0
0.0
0.0
0.0
0.0
0.0
0.0
0.0
0.0
2.16
0.0
0.0
0.0
0.0
0.0
0.0
-2.16
0.0
-2.169
0.0
2.169
0.0
0.0
0.0
0.0
-2.169
-2.179
0.0
0.0
0.0
2.179
2.169
2.16
0.0
0.0
-2.16
0.0
0.0
2.16
0.0
2.15
0.0
0.0
0.0
0.0
0.0
0.0
0.0
-2.15
0.0
2.15
0.0
0.0
0.0
0.0
-2.15
0.0
0.0
0.0
0.0
0.0
0.0
0.0
2.15
0.0
0.0
0.0
0.0
0.0
0.0
0.0
0.0
0.0
0.0
-2.15
2.15
0.0
2.141
0.0
0.0
0.0
0.0
0.0
0.0
0.0
0.0
2.131
0.0
-2.131
0.0
0.0
0.0
0.0
0.0
0.0
0.0
0.0
-2.141
0.0
0.0
2.141
-2.141
0.0
2.141
0.0
0.0
0.0
0.0
0.0
-2.141
0.0
0.0
0.0
0.0
0.0
0.0
0.0
0.0
0.0
0.0
0.0
0.0
0.0
-2.15
0.0
0.0
0.0
0.0
0.0
0.0
0.0
0.0
0.0
0.0
0.0
0.0
2.15
0.0
0.0
0.0
-2.15
0.0
0.0
0.0
0.0
0.0
0.0
0.0
0.0
0.0
0.0
-2.16
0.0
0.0
0.0
0.0
-2.169
2.169
-2.169
0.0
0.0
0.0
0.0
0.0
0.0
0.0
0.0
0.0
0.0
2.169
0.0
0.0
0.0
-2.169
2.169
0.0
0.0
0.0
0.0
0.0
0.0
-2.169
0.0
0.0
0.0
0.0
2.169
0.0
-2.169
0.0
0.0
0.0
0.0
0.0
0.0
0.0
-2.179
0.0
2.179
0.0
-2.179
0.0
0.0
2.179
0.0
0.0
0.0
0.0
0.0
0.0
0.0
0.0
0.0
0.0
0.0
0.0
0.0
2.169
0.0
0.0
0.0
0.0
0.0
0.0
0.0
0.0
0.0
0.0
0.0
0.0
-10.944
2.209
-2.209
0.0
0.0
0.0
0.0
0.0
-2.219
2.219
0.0
0.0
0.0
0.0
0.0
0.0
0.0
4.407
0.0
0.0
0.0
0.0
0.0
0.0
2.189
-2.189
0.0
0.0
0.0
0.0
2.189
0.0
0.0
0.0
0.0
0.0
-2.189
0.0
2.189
0.0
0.0
0.0
0.0
0.0
0.0
0.0
0.0
0.0
0.0
0.0
0.0
0.0
0.0
0.0
0.0
0.0
0.0
0.0
0.0
0.0
0.0
0.0
0.0
0.0
0.0
0.0
0.0
0.0
0.0
0.0
0.0
0.0
0.0
0.0
0.0
0.0
0.0
0.0
0.0
0.0
0.0
0.0
0.0
0.0
-2.189
0.0
0.0
0.0
0.0
0.0
0.0
0.0
0.0
0.0
0.0
0.0
2.189
0.0
0.0
0.0
2.179
0.0
0.0
0.0
0.0
2.169
0.0
0.0
0.0
0.0
0.0
0.0
0.0
0.0
0.0
0.0
0.0
0.0
0.0
0.0
0.0
0.0
0.0
0.0
2.16
0.0
0.0
0.0
0.0
0.0
0.0
0.0
0.0
0.0
0.0
0.0
0.0
0.0
-2.16
0.0
0.0
0.0
0.0
0.0
-2.169
0.0
0.0
0.0
0.0
0.0
0.0
0.0
0.0
0.0
0.0
0.0
0.0
0.0
0.0
0.0
0.0
0.0
0.0
0.0
0.0
0.0
0.0
0.0
0.0
0.0
0.0
0.0
0.0
0.0
0.0
0.0
0.0
0.0
0.0
0.0
0.0
0.0
0.0
0.0
0.0
0.0
0.0
0.0
0.0
0.0
-2.179
0.0
0.0
0.0
0.0
0.0
0.0
2.179
0.0
0.0
0.0
0.0
0.0
0.0
0.0
0.0
0.0
0.0
0.0
0.0
2.169
0.0
0.0
0.0
4.31
0.0
-2.15
-2.16
0.0
0.0
0.0
0.0
0.0
0.0
0.0
0.0
0.0
0.0
0.0
0.0
0.0
0.0
-2.169
0.0
0.0
0.0
0.0
0.0
0.0
0.0
0.0
0.0
0.0
0.0
0.0
0.0
2.169
0.0
0.0
0.0
0.0
0.0
0.0
0.0
0.0
0.0
-2.169
0.0
0.0
0.0
0.0
0.0
0.0
0.0
2.169
-2.169
0.0
0.0
0.0
0.0
0.0
0.0
0.0
0.0
0.0
-2.179
2.179
0.0
0.0
-2.179
0.0
2.179
-2.179
0.0
0.0
0.0
0.0
0.0
0.0
0.0
0.0
2.179
0.0
0.0
0.0
0.0
0.0
0.0
0.0
0.0
0.0
0.0
0.0
0.0
0.0
0.0
0.0
0.0
0.0
0.0
2.169
0.0
0.0
-2.169
0.0
0.0
0.0
-2.179
2.179
0.0
0.0
0.0
0.0
2.169
0.0
0.0
0.0
-2.169
0.0
0.0
0.0
0.0
0.0
0.0
0.0
2.169
0.0
0.0
0.0
0.0
0.0
-2.169
0.0
0.0
0.0
0.0
0.0
0.0
0.0
0.0
0.0
0.0
0.0
0.0
0.0
0.0
0.0
0.0
0.0
0.0
0.0
0.0
0.0
2.169
0.0
0.0
-2.169
0.0
0.0
0.0
0.0
2.169
0.0
0.0
0.0
0.0
0.0
0.0
0.0
0.0
-2.169
2.169
0.0
0.0
0.0
0.0
0.0
0.0
0.0
0.0
0.0
0.0
0.0
0.0
0.0
0.0
0.0
0.0
0.0
0.0
0.0
0.0
0.0
0.0
0.0
0.0
0.0
0.0
0.0
-2.169
0.0
0.0
0.0
0.0
0.0
0.0
0.0
2.169
0.0
0.0
2.16
0.0
0.0
0.0
0.0
0.0
0.0
0.0
0.0
0.0
0.0
2.15
0.0
0.0
0.0
2.141
0.0
-2.141
2.141
0.0
-2.141
2.141
0.0
-2.141
0.0
0.0
2.141
0.0
0.0
0.0
0.0
0.0
0.0
0.0
0.0
0.0
-2.141
0.0
0.0
0.0
0.0
2.141
0.0
0.0
-2.141
0.0
0.0
0.0
0.0
0.0
0.0
0.0
0.0
0.0
0.0
0.0
0.0
0.0
0.0
0.0
2.141
0.0
0.0
0.0
0.0
0.0
0.0
0.0
0.0
0.0
0.0
0.0
0.0
0.0
0.0
0.0
0.0
0.0
0.0
2.131
-2.131
0.0
0.0
0.0
0.0
0.0
0.0
0.0
0.0
0.0
0.0
0.0
0.0
0.0
0.0
-2.141
2.141
0.0
0.0
0.0
-2.141
0.0
0.0
0.0
0.0
0.0
0.0
0.0
0.0
0.0
0.0
0.0
0.0
0.0
0.0
0.0
0.0
0.0
0.0
0.0
0.0
-2.15
0.0
0.0
0.0
0.0
0.0
0.0
0.0
0.0
0.0
0.0
0.0
0.0
2.15
0.0
0.0
0.0
0.0
0.0
0.0
0.0
0.0
2.141
0.0
0.0
0.0
0.0
0.0
0.0
0.0
0.0
0.0
0.0
0.0
0.0
0.0
0.0
0.0
0.0
0.0
0.0
0.0
0.0
0.0
0.0
0.0
0.0
-2.141
2.141
0.0
0.0
0.0
-2.141
2.141
0.0
-2.141
0.0
0.0
0.0
0.0
0.0
0.0
0.0
2.141
0.0
0.0
0.0
-2.141
0.0
2.141
0.0
2.131
-4.272
2.141
0.0
0.0
0.0
0.0
0.0
-2.141
2.141
0.0
0.0
0.0
0.0
0.0
0.0
0.0
0.0
24.979
0.0
0.0
-2.033
0.0
0.0
0.0
0.0
2.033
2.025
-2.025
0.0
0.0
2.025
2.017
-2.017
0.0
0.0
0.0
2.017
-2.017
0.0
0.0
0.0
0.0
0.0
0.0
0.0
0.0
-2.025
0.0
0.0
2.025
-2.025
0.0
-2.033
0.0
-2.042
0.0
0.0
0.0
2.042
0.0
-2.042
0.0
0.0
0.0
0.0
0.0
0.0
0.0
0.0
0.0
0.0
2.042
0.0
0.0
0.0
0.0
0.0
0.0
0.0
0.0
0.0
0.0
0.0
0.0
0.0
0.0
0.0
0.0
0.0
-2.042
0.0
0.0
0.0
0.0
0.0
0.0
2.042
0.0
0.0
0.0
2.033
-2.033
0.0
0.0
0.0
0.0
0.0
0.0
0.0
0.0
0.0
0.0
2.033
0.0
0.0
0.0
-2.033
0.0
0.0
2.033
0.0
0.0
0.0
0.0
0.0
0.0
0.0
0.0
0.0
0.0
0.0
0.0
0.0
0.0
0.0
0.0
0.0
0.0
2.025
0.0
0.0
0.0
0.0
0.0
0.0
0.0
0.0
0.0
0.0
0.0
0.0
0.0
0.0
0.0
0.0
0.0
0.0
0.0
-2.025
0.0
0.0
0.0
0.0
2.025
0.0
-2.025
0.0
0.0
0.0
0.0
0.0
0.0
0.0
2.025
0.0
0.0
0.0
0.0
0.0
0.0
-2.025
2.025
0.0
0.0
0.0
0.0
0.0
0.0
0.0
0.0
0.0
0.0
0.0
0.0
0.0
0.0
0.0
0.0
0.0
0.0
-2.025
0.0
0.0
0.0
0.0
0.0
2.025
4.025
0.0
0.0
-2.008
0.0
0.0
0.0
0.0
0.0
-2.017
0.0
0.0
0.0
0.0
0.0
2.017
0.0
0.0
0.0
0.0
7.984
-1.984
0.0
0.0
0.0
-1.992
1.992
0.0
0.0
0.0
0.0
0.0
0.0
0.0
0.0
0.0
0.0
0.0
0.0
0.0
0.0
0.0
0.0
-3.992
0.0
0.0
0.0
0.0
2.0
-2.0
0.0
0.0
0.0
0.0
0.0
0.0
2.0
0.0
0.0
0.0
-2.0
0.0
0.0
0.0
-2.008
0.0
-2.017
2.017
0.0
0.0
-2.017
0.0
2.017
0.0
0.0
2.008
-2.008
0.0
0.0
0.0
2.008
0.0
0.0
0.0
0.0
0.0
0.0
-2.008
0.0
0.0
0.0
0.0
2.008
0.0
0.0
0.0
0.0
0.0
0.0
-2.008
0.0
0.0
2.008
0.0
-2.008
0.0
0.0
0.0
0.0
0.0
-2.017
0.0
2.017
0.0
-2.017
0.0
2.017
0.0
-2.017
0.0
0.0
0.0
0.0
0.0
0.0
0.0
0.0
0.0
0.0
0.0
0.0
-2.025
0.0
0.0
0.0
0.0
0.0
2.025
0.0
0.0
0.0
0.0
0.0
0.0
0.0
0.0
0.0
0.0
-2.025
0.0
0.0
0.0
2.025
0.0
0.0
0.0
0.0
0.0
0.0
0.0
0.0
0.0
2.017
0.0
0.0
0.0
0.0
0.0
0.0
-2.017
0.0
0.0
0.0
0.0
0.0
4.025
0.0
0.0
0.0
0.0
0.0
0.0
0.0
-2.008
0.0
0.0
0.0
0.0
2.008
0.0
0.0
0.0
0.0
0.0
0.0
0.0
0.0
0.0
0.0
0.0
0.0
0.0
0.0
0.0
0.0
0.0
-2.008
0.0
0.0
0.0
0.0
0.0
0.0
0.0
2.008
0.0
0.0
0.0
-2.008
0.0
0.0
0.0
0.0
0.0
0.0
0.0
0.0
0.0
0.0
0.0
-12.226
2.059
0.0
0.0
0.0
0.0
-2.059
0.0
0.0
0.0
2.059
0.0
0.0
0.0
2.05
-4.11
0.0
2.059
0.0
2.05
0.0
0.0
0.0
0.0
-2.05
0.0
0.0
0.0
0.0
0.0
0.0
0.0
0.0
-2.059
0.0
0.0
0.0
0.0
0.0
0.0
0.0
2.059
0.0
0.0
0.0
0.0
0.0
0.0
0.0
0.0
2.05
0.0
0.0
0.0
0.0
0.0
0.0
-2.05
0.0
0.0
0.0
0.0
0.0
0.0
0.0
0.0
0.0
0.0
2.05
0.0
0.0
0.0
0.0
0.0
0.0
0.0
-2.05
0.0
0.0
0.0
0.0
0.0
0.0
0.0
0.0
0.0
0.0
0.0
0.0
0.0
0.0
2.05
0.0
0.0
0.0
0.0
0.0
0.0
0.0
0.0
-2.05
0.0
0.0
0.0
0.0
0.0
0.0
0.0
0.0
2.05
0.0
-2.05
0.0
0.0
0.0
0.0
0.0
0.0
0.0
0.0
0.0
0.0
0.0
0.0
0.0
0.0
0.0
0.0
0.0
0.0
0.0
2.05
0.0
0.0
-2.05
0.0
0.0
0.0
0.0
0.0
0.0
0.0
0.0
0.0
0.0
0.0
0.0
0.0
0.0
2.05
0.0
0.0
0.0
0.0
0.0
0.0
0.0
0.0
0.0
0.0
0.0
0.0
0.0
0.0
0.0
0.0
0.0
0.0
0.0
0.0
0.0
2.042
0.0
0.0
0.0
0.0
0.0
2.033
0.0
0.0
0.0
0.0
0.0
0.0
-2.033
0.0
0.0
2.033
0.0
0.0
2.025
0.0
0.0
0.0
0.0
0.0
0.0
0.0
0.0
0.0
0.0
0.0
-2.025
0.0
0.0
0.0
0.0
0.0
2.025
0.0
8.017
1.984
0.0
0.0
0.0
0.0
0.0
0.0
0.0
0.0
0.0
0.0
0.0
0.0
0.0
0.0
0.0
0.0
0.0
-1.984
0.0
0.0
-1.992
0.0
-2.0
0.0
2.0
0.0
0.0
0.0
1.992
0.0
-1.992
0.0
0.0
0.0
0.0
0.0
0.0
0.0
0.0
0.0
-2.0
0.0
0.0
2.0
0.0
0.0
0.0
0.0
-2.0
0.0
0.0
0.0
0.0
0.0
0.0
0.0
0.0
0.0
0.0
0.0
0.0
0.0
0.0
0.0
0.0
0.0
0.0
0.0
0.0
0.0
0.0
0.0
0.0
0.0
-2.008
0.0
0.0
0.0
0.0
0.0
0.0
0.0
0.0
2.008
0.0
0.0
-2.008
0.0
0.0
0.0
0.0
0.0
0.0
0.0
0.0
0.0
0.0
0.0
0.0
0.0
0.0
0.0
0.0
2.008
0.0
0.0
0.0
0.0
0.0
-2.008
0.0
0.0
0.0
0.0
0.0
0.0
0.0
0.0
0.0
0.0
0.0
0.0
0.0
0.0
0.0
0.0
0.0
0.0
0.0
0.0
0.0
0.0
0.0
0.0
0.0
0.0
0.0
0.0
0.0
0.0
0.0
0.0
0.0
2.008
0.0
0.0
0.0
0.0
0.0
0.0
0.0
0.0
0.0
-2.008
0.0
2.008
0.0
0.0
0.0
0.0
0.0
2.0
0.0
0.0
-2.0
0.0
0.0
0.0
0.0
0.0
0.0
0.0
0.0
0.0
0.0
0.0
0.0
0.0
0.0
0.0
0.0
0.0
0.0
2.0
0.0
0.0
0.0
0.0
0.0
0.0
0.0
0.0
-4.008
0.0
2.008
0.0
0.0
0.0
0.0
0.0
-2.008
0.0
0.0
0.0
0.0
0.0
0.0
0.0
-2.017
-2.025
0.0
0.0
0.0
2.025
-2.025
0.0
0.0
0.0
0.0
0.0
0.0
0.0
0.0
0.0
0.0
0.0
-2.033
0.0
0.0
0.0
0.0
0.0
0.0
4.058
0.0
0.0
0.0
0.0
0.0
0.0
0.0
0.0
0.0
0.0
0.0
0.0
0.0
-4.058
0.0
0.0
0.0
0.0
0.0
0.0
0.0
0.0
0.0
2.033
0.0
0.0
0.0
0.0
0.0
0.0
0.0
-2.033
0.0
2.033
0.0
-2.033
2.033
0.0
0.0
0.0
2.025
0.0
0.0
0.0
0.0
0.0
0.0
0.0
0.0
0.0
0.0
0.0
0.0
0.0
0.0
0.0
0.0
-2.025
0.0
2.025
0.0
0.0
0.0
0.0
0.0
0.0
0.0
0.0
-2.025
2.025
0.0
0.0
0.0
0.0
0.0
0.0
0.0
0.0
0.0
0.0
0.0
0.0
-2.025
0.0
0.0
0.0
0.0
0.0
0.0
2.025
0.0
0.0
0.0
0.0
0.0
0.0
-2.025
0.0
0.0
0.0
0.0
0.0
0.0
0.0
0.0
0.0
2.025
0.0
0.0
0.0
0.0
0.0
-2.025
0.0
0.0
0.0
0.0
0.0
0.0
0.0
0.0
0.0
0.0
0.0
0.0
0.0
0.0
0.0
0.0
0.0
2.025
-2.025
2.025
0.0
0.0
0.0
0.0
0.0
0.0
0.0
0.0
0.0
-2.025
0.0
0.0
0.0
0.0
0.0
0.0
0.0
0.0
0.0
0.0
0.0
0.0
0.0
0.0
0.0
0.0
0.0
0.0
0.0
0.0
0.0
0.0
2.025
0.0
0.0
0.0
0.0
0.0
0.0
0.0
0.0
0.0
0.0
0.0
0.0
0.0
0.0
0.0
0.0
0.0
0.0
-4.058
0.0
0.0
0.0
0.0
2.033
0.0
0.0
0.0
0.0
2.025
-2.025
2.025
0.0
0.0
0.0
0.0
0.0
0.0
0.0
0.0
0.0
0.0
2.017
0.0
0.0
-2.017
0.0
0.0
0.0
0.0
-2.025
0.0
0.0
0.0
0.0
0.0
0.0
0.0
0.0
0.0
0.0
0.0
2.025
-2.025
0.0
0.0
0.0
2.025
0.0
0.0
0.0
0.0
0.0
0.0
0.0
0.0
-2.025
0.0
0.0
2.025
0.0
0.0
0.0
0.0
2.017
0.0
0.0
0.0
0.0
0.0
0.0
0.0
0.0
0.0
0.0
0.0
0.0
0.0
0.0
0.0
0.0
0.0
0.0
0.0
0.0
0.0
0.0
0.0
0.0
0.0
0.0
0.0
0.0
0.0
0.0
0.0
0.0
0.0
0.0
0.0
0.0
0.0
0.0
0.0
0.0
0.0
0.0
0.0
0.0
0.0
0.0
0.0
0.0
0.0
0.0
0.0
0.0
0.0
0.0
0.0
0.0
0.0
0.0
0.0
0.0
0.0
0.0
0.0
0.0
0.0
2.008
0.0
0.0
0.0
-2.008
0.0
0.0
0.0
0.0
0.0
0.0
2.008
-2.008
0.0
0.0
0.0
0.0
0.0
0.0
0.0
0.0
0.0
0.0
0.0
0.0
0.0
0.0
0.0
0.0
0.0
0.0
0.0
0.0
0.0
0.0
0.0
0.0
0.0
2.008
0.0
2.0
-2.0
0.0
2.0
-2.0
0.0
2.0
-2.0
0.0
0.0
0.0
0.0
0.0
0.0
0.0
0.0
2.0
0.0
0.0
0.0
0.0
0.0
0.0
0.0
0.0
0.0
0.0
0.0
0.0
0.0
0.0
0.0
0.0
0.0
0.0
0.0
0.0
0.0
0.0
7.919
0.0
0.0
0.0
-1.968
0.0
0.0
0.0
0.0
0.0
0.0
0.0
0.0
0.0
0.0
0.0
0.0
0.0
0.0
0.0
0.0
0.0
0.0
0.0
0.0
0.0
0.0
0.0
0.0
0.0
0.0
0.0
0.0
0.0
0.0
0.0
0.0
0.0
1.968
0.0
0.0
0.0
0.0
-1.968
0.0
0.0
1.968
-1.968
0.0
0.0
0.0
0.0
1.968
1.96
0.0
0.0
0.0
-1.96
0.0
0.0
0.0
0.0
0.0
0.0
0.0
0.0
0.0
0.0
0.0
0.0
0.0
0.0
0.0
0.0
0.0
0.0
0.0
0.0
0.0
0.0
0.0
0.0
1.96
0.0
0.0
0.0
0.0
0.0
0.0
0.0
0.0
0.0
1.952
0.0
0.0
0.0
0.0
0.0
0.0
0.0
0.0
0.0
0.0
0.0
0.0
0.0
0.0
0.0
0.0
0.0
0.0
0.0
-1.952
0.0
0.0
0.0
0.0
0.0
0.0
0.0
0.0
0.0
0.0
1.952
0.0
0.0
0.0
0.0
0.0
0.0
0.0
0.0
0.0
0.0
0.0
1.944
-1.944
0.0
0.0
0.0
0.0
0.0
0.0
0.0
1.944
0.0
0.0
0.0
0.0
-1.944
0.0
0.0
0.0
1.944
-1.944
0.0
0.0
0.0
0.0
0.0
0.0
0.0
0.0
0.0
0.0
0.0
0.0
0.0
0.0
0.0
0.0
0.0
0.0
1.944
0.0
1.936
0.0
0.0
0.0
-1.936
0.0
0.0
0.0
0.0
0.0
0.0
0.0
0.0
0.0
0.0
0.0
0.0
0.0
0.0
0.0
0.0
0.0
0.0
1.936
0.0
0.0
0.0
-1.936
0.0
0.0
0.0
0.0
0.0
1.936
-1.936
13.396
0.0
1.884
0.0
0.0
-1.884
0.0
0.0
0.0
0.0
0.0
0.0
0.0
0.0
0.0
0.0
1.884
1.877
0.0
0.0
0.0
0.0
0.0
0.0
0.0
0.0
-1.877
0.0
0.0
0.0
0.0
-1.884
0.0
0.0
-1.891
0.0
0.0
0.0
0.0
0.0
0.0
-1.899
0.0
0.0
0.0
0.0
0.0
1.899
-1.899
0.0
0.0
0.0
0.0
0.0
0.0
0.0
0.0
0.0
1.899
0.0
0.0
0.0
-1.899
0.0
1.899
0.0
0.0
-1.899
0.0
0.0
0.0
0.0
0.0
0.0
1.899
0.0
0.0
0.0
0.0
0.0
0.0
0.0
0.0
0.0
0.0
0.0
0.0
0.0
0.0
0.0
0.0
0.0
0.0
0.0
-1.899
1.899
0.0
0.0
0.0
0.0
0.0
0.0
0.0
0.0
0.0
0.0
0.0
0.0
0.0
0.0
0.0
0.0
0.0
0.0
0.0
0.0
0.0
0.0
0.0
0.0
0.0
0.0
0.0
0.0
0.0
0.0
0.0
0.0
0.0
0.0
0.0
0.0
0.0
0.0
0.0
0.0
0.0
0.0
-1.899
0.0
0.0
1.899
-1.899
0.0
0.0
0.0
0.0
0.0
0.0
0.0
0.0
0.0
0.0
1.899
0.0
-1.899
0.0
0.0
0.0
0.0
0.0
0.0
0.0
0.0
0.0
1.899
-1.899
0.0
0.0
0.0
0.0
0.0
0.0
0.0
-1.906
1.906
0.0
0.0
0.0
0.0
0.0
0.0
0.0
0.0
0.0
0.0
0.0
0.0
0.0
0.0
0.0
0.0
0.0
0.0
0.0
0.0
0.0
0.0
0.0
0.0
0.0
0.0
0.0
0.0
0.0
1.899
0.0
0.0
0.0
0.0
-5.718
0.0
0.0
0.0
0.0
-1.921
1.921
0.0
0.0
0.0
0.0
0.0
0.0
0.0
0.0
0.0
0.0
0.0
0.0
-3.85
1.929
-1.929
0.0
0.0
1.929
0.0
0.0
0.0
0.0
0.0
0.0
0.0
0.0
1.921
-1.921
0.0
0.0
0.0
0.0
0.0
0.0
0.0
0.0
0.0
0.0
0.0
0.0
0.0
0.0
0.0
0.0
0.0
0.0
0.0
0.0
0.0
-1.929
1.929
0.0
0.0
0.0
0.0
0.0
0.0
0.0
0.0
0.0
0.0
0.0
0.0
0.0
0.0
0.0
0.0
0.0
0.0
0.0
0.0
0.0
0.0
0.0
0.0
0.0
0.0
0.0
0.0
0.0
0.0
0.0
0.0
0.0
0.0
0.0
-1.929
0.0
1.929
0.0
0.0
0.0
0.0
0.0
0.0
0.0
0.0
0.0
0.0
0.0
0.0
0.0
0.0
0.0
0.0
0.0
0.0
0.0
0.0
0.0
0.0
0.0
0.0
0.0
0.0
0.0
0.0
0.0
0.0
0.0
0.0
0.0
0.0
0.0
0.0
0.0
0.0
0.0
0.0
0.0
0.0
0.0
0.0
0.0
0.0
0.0
0.0
0.0
0.0
0.0
1.921
0.0
0.0
0.0
-1.921
1.921
0.0
0.0
0.0
0.0
0.0
0.0
0.0
0.0
-1.921
0.0
0.0
0.0
0.0
0.0
0.0
0.0
0.0
0.0
0.0
0.0
0.0
0.0
0.0
0.0
0.0
0.0
0.0
-1.929
0.0
0.0
0.0
0.0
0.0
0.0
0.0
0.0
0.0
0.0
0.0
-1.936
1.936
0.0
-1.936
0.0
1.936
0.0
0.0
0.0
0.0
0.0
0.0
-1.936
0.0
0.0
1.936
0.0
0.0
-7.792
0.0
0.0
0.0
0.0
0.0
0.0
0.0
1.96
0.0
-1.96
0.0
-1.968
0.0
0.0
0.0
0.0
0.0
0.0
0.0
-1.976
0.0
0.0
0.0
0.0
0.0
0.0
0.0
0.0
0.0
0.0
0.0
0.0
-1.984
0.0
0.0
0.0
0.0
0.0
-1.992
0.0
0.0
0.0
0.0
1.992
0.0
0.0
0.0
0.0
1.984
0.0
0.0
3.943
-1.968
0.0
0.0
0.0
1.968
0.0
-1.968
0.0
0.0
0.0
0.0
0.0
0.0
0.0
0.0
0.0
0.0
0.0
0.0
0.0
0.0
0.0
0.0
1.968
0.0
0.0
0.0
0.0
0.0
0.0
0.0
0.0
0.0
0.0
0.0
0.0
0.0
1.96
0.0
0.0
-1.96
1.96
0.0
0.0
0.0
0.0
0.0
0.0
0.0
0.0
0.0
0.0
0.0
0.0
0.0
0.0
0.0
0.0
0.0
0.0
0.0
0.0
0.0
-1.96
0.0
0.0
0.0
0.0
0.0
0.0
0.0
-1.968
0.0
0.0
0.0
0.0
0.0
0.0
0.0
0.0
0.0
0.0
0.0
0.0
0.0
0.0
0.0
0.0
0.0
0.0
0.0
0.0
0.0
0.0
0.0
0.0
0.0
0.0
0.0
0.0
0.0
0.0
-1.976
0.0
0.0
0.0
0.0
0.0
0.0
0.0
0.0
0.0
0.0
0.0
0.0
0.0
0.0
0.0
0.0
0.0
0.0
0.0
0.0
-1.984
0.0
0.0
0.0
1.984
0.0
0.0
0.0
0.0
0.0
0.0
0.0
0.0
0.0
0.0
0.0
0.0
0.0
-1.984
0.0
0.0
0.0
0.0
0.0
0.0
0.0
-1.992
0.0
0.0
1.992
0.0
0.0
0.0
0.0
3.959
0.0
0.0
0.0
0.0
0.0
0.0
0.0
0.0
0.0
0.0
0.0
0.0
0.0
0.0
0.0
0.0
0.0
0.0
0.0
0.0
0.0
0.0
0.0
0.0
0.0
0.0
0.0
0.0
0.0
0.0
0.0
0.0
0.0
0.0
0.0
0.0
0.0
0.0
0.0
0.0
0.0
0.0
0.0
0.0
0.0
0.0
0.0
0.0
-1.976
0.0
1.976
-1.976
0.0
0.0
0.0
0.0
0.0
0.0
0.0
0.0
0.0
0.0
1.976
0.0
0.0
0.0
0.0
0.0
0.0
0.0
0.0
0.0
0.0
0.0
0.0
0.0
0.0
0.0
0.0
0.0
0.0
0.0
0.0
0.0
0.0
0.0
0.0
0.0
0.0
0.0
1.968
0.0
0.0
0.0
0.0
0.0
0.0
0.0
0.0
0.0
0.0
0.0
0.0
0.0
0.0
0.0
0.0
0.0
0.0
0.0
0.0
0.0
0.0
0.0
0.0
0.0
0.0
0.0
0.0
0.0
0.0
0.0
0.0
0.0
0.0
0.0
0.0
0.0
0.0
0.0
0.0
0.0
0.0
0.0
0.0
0.0
0.0
0.0
0.0
0.0
0.0
0.0
0.0
0.0
0.0
0.0
0.0
0.0
0.0
0.0
0.0
0.0
0.0
0.0
0.0
0.0
0.0
0.0
0.0
-1.968
0.0
0.0
0.0
1.968
0.0
1.96
0.0
0.0
0.0
0.0
0.0
0.0
0.0
0.0
0.0
0.0
-1.96
0.0
0.0
0.0
0.0
0.0
0.0
0.0
0.0
0.0
0.0
0.0
0.0
0.0
0.0
0.0
0.0
1.96
0.0
0.0
0.0
0.0
0.0
0.0
0.0
0.0
0.0
0.0
0.0
0.0
0.0
0.0
0.0
0.0
0.0
0.0
0.0
0.0
0.0
0.0
0.0
0.0
0.0
0.0
0.0
-1.96
0.0
0.0
0.0
0.0
-1.968
0.0
0.0
0.0
0.0
0.0
0.0
0.0
0.0
0.0
0.0
0.0
0.0
0.0
0.0
0.0
0.0
0.0
0.0
0.0
1.968
0.0
0.0
-1.968
0.0
0.0
0.0
0.0
0.0
0.0
0.0
0.0
1.968
0.0
-1.968
0.0
0.0
0.0
0.0
0.0
1.968
0.0
0.0
0.0
0.0
0.0
0.0
0.0
0.0
0.0
0.0
0.0
0.0
0.0
0.0
0.0
0.0
0.0
0.0
0.0
0.0
-1.968
1.968
0.0
0.0
0.0
0.0
0.0
0.0
0.0
1.96
-1.96
0.0
0.0
0.0
0.0
0.0
0.0
1.96
0.0
0.0
0.0
0.0
0.0
0.0
0.0
0.0
0.0
0.0
0.0
0.0
0.0
0.0
0.0
1.952
0.0
0.0
0.0
0.0
0.0
0.0
0.0
0.0
0.0
-1.952
1.952
0.0
0.0
0.0
0.0
0.0
0.0
0.0
0.0
0.0
0.0
0.0
0.0
0.0
0.0
-1.952
0.0
0.0
-1.96
0.0
0.0
0.0
0.0
0.0
0.0
-1.968
0.0
0.0
0.0
0.0
0.0
0.0
0.0
0.0
0.0
0.0
0.0
0.0
0.0
0.0
-3.959
0.0
1.984
0.0
0.0
0.0
0.0
1.976
0.0
0.0
-1.976
1.976
-1.976
1.976
0.0
0.0
0.0
0.0
0.0
0.0
0.0
0.0
0.0
0.0
-1.976
1.976
-1.976
0.0
0.0
0.0
0.0
0.0
0.0
0.0
0.0
0.0
0.0
0.0
0.0
0.0
0.0
1.976
0.0
0.0
0.0
0.0
0.0
0.0
5.879
0.0
-3.912
0.0
1.96
0.0
0.0
-1.96
0.0
0.0
0.0
0.0
0.0
0.0
0.0
0.0
0.0
0.0
-1.968
0.0
0.0
0.0
0.0
0.0
-3.959
0.0
0.0
0.0
0.0
0.0
0.0
0.0
0.0
0.0
0.0
-1.992
1.992
-1.992
1.992
0.0
0.0
0.0
1.984
0.0
0.0
-1.984
0.0
0.0
1.984
0.0
0.0
0.0
0.0
0.0
0.0
0.0
0.0
0.0
0.0
0.0
0.0
1.976
0.0
0.0
0.0
1.968
0.0
0.0
1.96
0.0
0.0
0.0
0.0
0.0
0.0
0.0
0.0
0.0
0.0
0.0
1.952
-1.952
0.0
0.0
0.0
0.0
0.0
0.0
0.0
0.0
0.0
0.0
0.0
0.0
0.0
0.0
0.0
-1.96
0.0
0.0
0.0
0.0
0.0
0.0
0.0
0.0
0.0
0.0
0.0
0.0
1.96
0.0
1.952
-1.952
0.0
0.0
0.0
0.0
0.0
0.0
0.0
0.0
0.0
0.0
0.0
1.952
0.0
0.0
0.0
0.0
0.0
0.0
-1.952
0.0
0.0
0.0
0.0
0.0
0.0
0.0
0.0
0.0
0.0
0.0
-1.96
1.96
0.0
0.0
0.0
0.0
0.0
0.0
0.0
0.0
0.0
0.0
0.0
0.0
0.0
0.0
0.0
0.0
0.0
0.0
0.0
-1.96
0.0
0.0
0.0
0.0
1.96
0.0
0.0
0.0
0.0
0.0
0.0
0.0
0.0
0.0
0.0
0.0
0.0
0.0
0.0
0.0
0.0
0.0
-1.96
0.0
0.0
0.0
0.0
0.0
0.0
0.0
0.0
0.0
0.0
0.0
0.0
0.0
0.0
0.0
0.0
1.96
0.0
-1.96
0.0
0.0
1.96
-1.96
1.96
0.0
0.0
0.0
0.0
-1.96
0.0
0.0
0.0
0.0
0.0
0.0
0.0
0.0
-1.968
0.0
0.0
0.0
0.0
0.0
0.0
0.0
0.0
0.0
0.0
0.0
-1.976
0.0
0.0
0.0
0.0
1.976
0.0
0.0
0.0
0.0
0.0
0.0
0.0
-1.976
0.0
0.0
0.0
0.0
0.0
0.0
0.0
0.0
0.0
0.0
0.0
0.0
0.0
0.0
0.0
0.0
0.0
0.0
0.0
0.0
0.0
-1.984
0.0
0.0
0.0
1.984
0.0
0.0
0.0
0.0
1.976
0.0
0.0
0.0
-1.976
0.0
1.976
0.0
0.0
0.0
0.0
0.0
0.0
0.0
0.0
0.0
0.0
-1.976
0.0
0.0
0.0
1.976
0.0
0.0
0.0
0.0
0.0
-1.976
0.0
0.0
0.0
0.0
0.0
0.0
0.0
0.0
0.0
0.0
0.0
0.0
0.0
1.976
0.0
0.0
0.0
0.0
0.0
0.0
0.0
0.0
0.0
0.0
0.0
0.0
0.0
0.0
0.0
0.0
0.0
0.0
0.0
0.0
0.0
0.0
0.0
0.0
0.0
0.0
0.0
0.0
0.0
0.0
0.0
0.0
0.0
0.0
0.0
0.0
-3.959
0.0
0.0
0.0
0.0
0.0
0.0
0.0
0.0
-1.992
0.0
0.0
0.0
0.0
0.0
0.0
0.0
0.0
0.0
0.0
0.0
0.0
0.0
0.0
0.0
0.0
0.0
-2.0
0.0
0.0
0.0
0.0
0.0
0.0
0.0
0.0
0.0
-2.008
0.0
0.0
4.008
-2.0
0.0
0.0
0.0
0.0
0.0
0.0
0.0
0.0
0.0
0.0
0.0
0.0
-2.008
0.0
2.008
0.0
0.0
0.0
-4.025
0.0
0.0
0.0
0.0
0.0
0.0
2.017
2.008
0.0
0.0
0.0
0.0
0.0
0.0
0.0
2.0
0.0
0.0
1.992
-1.992
0.0
1.992
0.0
-1.992
0.0
0.0
0.0
-2.0
0.0
0.0
0.0
0.0
0.0
0.0
0.0
0.0
0.0
0.0
0.0
0.0
0.0
0.0
2.0
0.0
0.0
0.0
0.0
0.0
-2.0
2.0
0.0
0.0
0.0
0.0
0.0
-2.0
0.0
0.0
0.0
0.0
0.0
0.0
0.0
0.0
0.0
0.0
0.0
0.0
0.0
0.0
0.0
0.0
0.0
0.0
-2.008
0.0
0.0
0.0
0.0
0.0
0.0
0.0
0.0
0.0
0.0
0.0
0.0
0.0
0.0
0.0
0.0
0.0
0.0
0.0
0.0
0.0
0.0
-2.017
0.0
2.017
0.0
0.0
0.0
0.0
0.0
0.0
0.0
0.0
0.0
0.0
0.0
0.0
0.0
0.0
0.0
0.0
2.008
0.0
-2.008
0.0
0.0
0.0
0.0
0.0
-2.017
2.017
0.0
-2.017
0.0
0.0
0.0
0.0
2.017
0.0
0.0
0.0
0.0
0.0
0.0
0.0
0.0
0.0
0.0
0.0
0.0
0.0
0.0
0.0
-2.017
2.017
0.0
-2.017
2.017
0.0
0.0
0.0
0.0
0.0
0.0
0.0
0.0
0.0
-2.017
0.0
2.017
0.0
0.0
0.0
0.0
0.0
0.0
0.0
0.0
0.0
0.0
0.0
0.0
-2.017
0.0
0.0
0.0
0.0
0.0
0.0
0.0
0.0
0.0
0.0
0.0
0.0
0.0
0.0
0.0
0.0
0.0
0.0
0.0
0.0
0.0
2.017
0.0
0.0
0.0
0.0
0.0
0.0
0.0
-2.017
0.0
4.025
0.0
0.0
0.0
0.0
0.0
0.0
0.0
0.0
0.0
0.0
0.0
0.0
0.0
0.0
0.0
0.0
0.0
0.0
0.0
0.0
0.0
0.0
0.0
0.0
0.0
0.0
0.0
0.0
0.0
0.0
0.0
0.0
0.0
2.0
0.0
0.0
0.0
0.0
0.0
0.0
0.0
0.0
0.0
0.0
0.0
0.0
0.0
0.0
0.0
0.0
0.0
0.0
0.0
0.0
0.0
0.0
0.0
0.0
0.0
0.0
0.0
0.0
0.0
0.0
0.0
0.0
0.0
0.0
0.0
0.0
0.0
0.0
0.0
0.0
0.0
0.0
0.0
0.0
0.0
0.0
0.0
0.0
0.0
0.0
-2.0
0.0
2.0
0.0
0.0
0.0
0.0
1.992
0.0
-1.992
0.0
0.0
1.992
0.0
0.0
0.0
0.0
-1.992
0.0
0.0
0.0
0.0
0.0
0.0
0.0
0.0
0.0
0.0
0.0
0.0
0.0
0.0
0.0
0.0
0.0
0.0
0.0
0.0
0.0
0.0
1.992
0.0
0.0
0.0
0.0
-1.992
0.0
0.0
0.0
0.0
0.0
0.0
0.0
0.0
0.0
0.0
0.0
0.0
0.0
0.0
0.0
0.0
0.0
0.0
0.0
0.0
0.0
0.0
0.0
0.0
0.0
0.0
0.0
0.0
0.0
0.0
0.0
0.0
0.0
0.0
0.0
0.0
0.0
0.0
0.0
0.0
0.0
0.0
1.992
0.0
-1.992
0.0
0.0
0.0
0.0
0.0
0.0
0.0
0.0
0.0
0.0
0.0
0.0
0.0
0.0
0.0
0.0
0.0
0.0
0.0
0.0
0.0
0.0
0.0
0.0
0.0
0.0
1.992
0.0
0.0
0.0
-1.992
0.0
0.0
0.0
-14.175
6.126
-6.126
0.0
0.0
0.0
4.092
0.0
0.0
0.0
0.0
0.0
0.0
0.0
0.0
-2.042
0.0
0.0
0.0
0.0
0.0
0.0
0.0
0.0
0.0
0.0
0.0
0.0
0.0
0.0
0.0
0.0
-2.05
0.0
0.0
2.05
-2.05
0.0
2.05
0.0
0.0
0.0
0.0
0.0
0.0
0.0
0.0
-2.05
0.0
2.05
0.0
0.0
0.0
0.0
0.0
0.0
0.0
0.0
0.0
-2.05
2.05
2.042
-2.042
-2.05
2.05
0.0
0.0
0.0
0.0
2.042
0.0
0.0
0.0
0.0
0.0
2.033
-2.033
0.0
0.0
0.0
0.0
0.0
0.0
0.0
0.0
2.033
0.0
0.0
0.0
0.0
0.0
-2.033
0.0
0.0
0.0
0.0
0.0
0.0
0.0
0.0
2.033
0.0
0.0
0.0
0.0
-2.033
0.0
0.0
0.0
0.0
0.0
0.0
0.0
0.0
0.0
2.033
0.0
0.0
0.0
-2.033
0.0
0.0
2.033
0.0
0.0
0.0
-2.033
0.0
0.0
0.0
0.0
0.0
0.0
0.0
0.0
0.0
0.0
0.0
0.0
-2.042
0.0
0.0
0.0
0.0
0.0
2.042
0.0
0.0
0.0
0.0
0.0
0.0
0.0
0.0
0.0
0.0
0.0
0.0
0.0
0.0
0.0
0.0
-2.042
0.0
0.0
0.0
0.0
0.0
2.042
0.0
0.0
0.0
0.0
0.0
0.0
0.0
0.0
-2.042
0.0
0.0
0.0
0.0
0.0
0.0
0.0
0.0
0.0
0.0
0.0
0.0
-2.05
0.0
2.05
0.0
0.0
0.0
0.0
0.0
0.0
-2.05
0.0
0.0
0.0
0.0
0.0
0.0
-2.059
0.0
2.059
0.0
4.092
2.033
0.0
0.0
0.0
0.0
0.0
0.0
0.0
0.0
0.0
0.0
0.0
0.0
0.0
0.0
0.0
0.0
0.0
0.0
0.0
4.041
0.0
2.008
0.0
0.0
0.0
-6.05
6.05
-4.025
0.0
-2.025
0.0
6.05
-2.008
0.0
0.0
0.0
0.0
0.0
0.0
0.0
0.0
0.0
0.0
0.0
0.0
2.008
0.0
0.0
0.0
0.0
0.0
0.0
0.0
0.0
0.0
0.0
2.0
0.0
0.0
0.0
0.0
0.0
0.0
0.0
0.0
0.0
-2.0
0.0
0.0
0.0
0.0
0.0
0.0
-2.008
0.0
0.0
-2.017
0.0
0.0
0.0
4.025
0.0
0.0
0.0
0.0
0.0
0.0
0.0
0.0
0.0
-2.008
0.0
0.0
0.0
0.0
0.0
0.0
0.0
0.0
0.0
0.0
0.0
0.0
0.0
0.0
0.0
0.0
0.0
0.0
0.0
0.0
0.0
0.0
0.0
2.008
0.0
0.0
0.0
0.0
0.0
0.0
0.0
0.0
0.0
0.0
0.0
0.0
0.0
0.0
0.0
0.0
0.0
0.0
0.0
-2.008
0.0
0.0
0.0
0.0
0.0
0.0
0.0
0.0
0.0
0.0
0.0
0.0
0.0
0.0
0.0
0.0
0.0
0.0
0.0
0.0
0.0
0.0
0.0
0.0
0.0
0.0
0.0
-2.017
0.0
0.0
0.0
0.0
0.0
0.0
0.0
0.0
0.0
0.0
0.0
0.0
2.017
-2.017
0.0
0.0
0.0
0.0
0.0
0.0
0.0
0.0
0.0
0.0
2.017
0.0
0.0
0.0
0.0
0.0
2.008
0.0
0.0
0.0
0.0
-2.008
-2.017
0.0
0.0
0.0
0.0
0.0
0.0
0.0
0.0
-2.025
0.0
2.025
0.0
0.0
0.0
0.0
0.0
-2.025
0.0
0.0
0.0
0.0
0.0
0.0
0.0
0.0
0.0
0.0
0.0
0.0
0.0
0.0
0.0
0.0
0.0
0.0
0.0
0.0
0.0
0.0
0.0
0.0
0.0
0.0
0.0
0.0
0.0
0.0
0.0
0.0
0.0
2.025
-2.025
0.0
0.0
0.0
0.0
0.0
0.0
0.0
0.0
0.0
0.0
0.0
0.0
0.0
0.0
2.025
0.0
0.0
0.0
-2.025
0.0
0.0
0.0
0.0
0.0
0.0
2.025
0.0
0.0
0.0
0.0
0.0
0.0
0.0
0.0
2.017
0.0
0.0
0.0
0.0
0.0
0.0
0.0
0.0
0.0
0.0
2.008
0.0
0.0
0.0
0.0
0.0
0.0
0.0
0.0
0.0
0.0
0.0
0.0
0.0
0.0
-2.008
0.0
0.0
0.0
0.0
0.0
0.0
0.0
0.0
0.0
0.0
0.0
0.0
0.0
0.0
0.0
0.0
0.0
0.0
0.0
0.0
0.0
0.0
0.0
0.0
0.0
0.0
0.0
0.0
0.0
0.0
0.0
0.0
0.0
0.0
0.0
0.0
0.0
0.0
0.0
0.0
0.0
0.0
0.0
0.0
0.0
0.0
0.0
0.0
0.0
0.0
0.0
0.0
0.0
0.0
0.0
0.0
0.0
0.0
0.0
0.0
0.0
0.0
0.0
0.0
0.0
0.0
0.0
0.0
0.0
0.0
0.0
0.0
0.0
0.0
0.0
0.0
0.0
0.0
0.0
0.0
0.0
0.0
0.0
0.0
0.0
2.008
0.0
0.0
0.0
0.0
0.0
0.0
0.0
0.0
0.0
0.0
0.0
0.0
0.0
0.0
0.0
0.0
0.0
0.0
0.0
3.992
0.0
0.0
0.0
-1.992
-2.0
0.0
0.0
0.0
-2.008
2.008
0.0
0.0
0.0
0.0
0.0
0.0
0.0
0.0
0.0
0.0
0.0
0.0
0.0
0.0
0.0
0.0
0.0
0.0
0.0
0.0
0.0
0.0
0.0
0.0
0.0
0.0
0.0
0.0
0.0
0.0
0.0
0.0
0.0
0.0
0.0
0.0
0.0
2.0
0.0
0.0
0.0
0.0
0.0
0.0
0.0
0.0
-2.0
0.0
0.0
0.0
0.0
0.0
0.0
0.0
0.0
0.0
0.0
0.0
0.0
0.0
0.0
2.0
0.0
0.0
-2.0
0.0
0.0
0.0
0.0
2.0
0.0
0.0
0.0
0.0
0.0
0.0
0.0
0.0
0.0
0.0
0.0
0.0
-2.0
0.0
0.0
0.0
0.0
0.0
0.0
0.0
0.0
0.0
0.0
0.0
0.0
0.0
0.0
0.0
0.0
0.0
0.0
0.0
0.0
0.0
0.0
0.0
0.0
0.0
0.0
0.0
0.0
2.0
0.0
-2.0
0.0
0.0
0.0
0.0
0.0
0.0
0.0
0.0
0.0
0.0
0.0
0.0
0.0
0.0
0.0
0.0
0.0
0.0
0.0
0.0
2.0
0.0
0.0
0.0
-2.0
0.0
0.0
0.0
0.0
0.0
0.0
0.0
0.0
2.0
0.0
-2.0
0.0
0.0
2.0
0.0
-2.0
0.0
0.0
0.0
0.0
0.0
0.0
0.0
0.0
0.0
0.0
0.0
2.0
0.0
0.0
0.0
0.0
0.0
0.0
-2.0
2.0
0.0
0.0
0.0
0.0
0.0
0.0
0.0
0.0
0.0
0.0
0.0
-2.0
0.0
0.0
0.0
0.0
0.0
0.0
0.0
0.0
2.0
0.0
-2.0
0.0
3.992
0.0
0.0
0.0
0.0
0.0
0.0
0.0
0.0
0.0
0.0
0.0
0.0
0.0
0.0
0.0
0.0
0.0
-1.992
0.0
0.0
0.0
0.0
0.0
0.0
0.0
1.992
0.0
0.0
0.0
0.0
0.0
0.0
0.0
0.0
1.984
0.0
0.0
1.976
0.0
0.0
0.0
0.0
0.0
0.0
0.0
1.968
-1.968
0.0
0.0
3.927
-3.927
0.0
0.0
0.0
0.0
0.0
0.0
0.0
0.0
0.0
0.0
0.0
0.0
0.0
0.0
0.0
0.0
0.0
0.0
0.0
0.0
0.0
0.0
0.0
0.0
0.0
0.0
0.0
0.0
0.0
0.0
0.0
0.0
0.0
0.0
0.0
0.0
0.0
0.0
0.0
0.0
0.0
0.0
0.0
0.0
0.0
0.0
0.0
0.0
0.0
0.0
0.0
0.0
0.0
0.0
0.0
0.0
0.0
0.0
0.0
0.0
0.0
-1.976
1.976
0.0
0.0
0.0
0.0
0.0
0.0
0.0
0.0
0.0
0.0
0.0
0.0
0.0
0.0
0.0
-1.976
1.976
0.0
0.0
0.0
0.0
-1.976
0.0
0.0
0.0
0.0
0.0
-1.984
0.0
0.0
0.0
0.0
0.0
0.0
0.0
0.0
0.0
0.0
0.0
0.0
0.0
0.0
0.0
0.0
0.0
0.0
0.0
0.0
0.0
0.0
0.0
0.0
0.0
0.0
0.0
1.984
0.0
-1.984
0.0
0.0
0.0
0.0
0.0
0.0
0.0
0.0
0.0
0.0
0.0
0.0
0.0
0.0
0.0
0.0
0.0
0.0
0.0
0.0
0.0
0.0
0.0
0.0
0.0
0.0
0.0
0.0
0.0
0.0
0.0
0.0
0.0
0.0
0.0
0.0
0.0
-10.041
0.0
0.0
-2.033
2.033
0.0
0.0
0.0
0.0
0.0
0.0
0.0
2.025
0.0
0.0
0.0
0.0
0.0
0.0
0.0
0.0
0.0
0.0
2.017
0.0
0.0
0.0
0.0
-2.017
0.0
0.0
0.0
4.025
0.0
0.0
0.0
-4.025
0.0
0.0
0.0
0.0
0.0
0.0
0.0
0.0
0.0
0.0
0.0
0.0
0.0
2.017
0.0
0.0
0.0
0.0
-2.017
0.0
2.017
0.0
0.0
0.0
0.0
-2.017
0.0
0.0
0.0
0.0
0.0
0.0
0.0
0.0
0.0
0.0
0.0
0.0
0.0
0.0
0.0
0.0
0.0
0.0
0.0
0.0
0.0
0.0
0.0
0.0
0.0
0.0
0.0
0.0
0.0
0.0
0.0
0.0
0.0
0.0
0.0
0.0
0.0
0.0
0.0
0.0
0.0
0.0
-2.025
0.0
0.0
0.0
0.0
0.0
0.0
0.0
0.0
0.0
0.0
0.0
0.0
0.0
0.0
0.0
0.0
0.0
0.0
0.0
0.0
0.0
0.0
0.0
0.0
0.0
0.0
0.0
0.0
0.0
0.0
0.0
0.0
0.0
0.0
0.0
0.0
0.0
0.0
2.025
-2.025
2.025
0.0
0.0
0.0
0.0
-2.025
0.0
0.0
0.0
0.0
0.0
0.0
0.0
0.0
2.025
0.0
0.0
-2.025
0.0
0.0
0.0
0.0
0.0
0.0
0.0
0.0
0.0
0.0
0.0
0.0
0.0
0.0
0.0
0.0
0.0
0.0
0.0
0.0
0.0
0.0
0.0
0.0
0.0
0.0
0.0
0.0
0.0
0.0
0.0
0.0
0.0
0.0
0.0
0.0
0.0
0.0
0.0
0.0
0.0
0.0
0.0
0.0
0.0
0.0
4.041
0.0
0.0
0.0
0.0
0.0
0.0
0.0
0.0
2.008
-2.008
0.0
0.0
0.0
0.0
0.0
0.0
0.0
0.0
0.0
0.0
0.0
0.0
0.0
0.0
0.0
0.0
0.0
2.008
0.0
0.0
0.0
0.0
0.0
0.0
0.0
0.0
0.0
0.0
0.0
0.0
0.0
0.0
0.0
0.0
0.0
0.0
0.0
0.0
0.0
2.0
0.0
0.0
0.0
0.0
0.0
-2.0
0.0
3.992
0.0
0.0
0.0
0.0
0.0
0.0
0.0
0.0
0.0
0.0
0.0
0.0
0.0
0.0
0.0
0.0
0.0
0.0
0.0
0.0
0.0
0.0
0.0
0.0
0.0
0.0
0.0
0.0
0.0
0.0
0.0
0.0
0.0
0.0
0.0
0.0
0.0
0.0
0.0
0.0
0.0
0.0
0.0
0.0
0.0
0.0
0.0
0.0
0.0
0.0
0.0
0.0
0.0
-1.992
0.0
0.0
0.0
0.0
1.992
0.0
-1.992
0.0
0.0
0.0
0.0
0.0
0.0
0.0
0.0
0.0
1.992
0.0
0.0
0.0
0.0
0.0
0.0
0.0
0.0
0.0
0.0
0.0
0.0
-1.992
0.0
0.0
0.0
0.0
9.878
0.0
0.0
-7.887
0.0
0.0
0.0
0.0
0.0
0.0
0.0
0.0
5.927
0.0
1.96
0.0
0.0
0.0
0.0
0.0
-1.96
0.0
1.96
0.0
0.0
0.0
-1.96
0.0
0.0
0.0
0.0
0.0
0.0
0.0
0.0
0.0
0.0
0.0
0.0
0.0
0.0
0.0
0.0
0.0
0.0
0.0
0.0
0.0
0.0
0.0
0.0
1.96
0.0
0.0
0.0
0.0
-1.96
0.0
0.0
0.0
0.0
0.0
0.0
-15.968
-2.033
-2.042
0.0
0.0
0.0
-6.178
0.0
0.0
2.068
0.0
0.0
0.0
-2.068
0.0
0.0
4.127
0.0
0.0
0.0
0.0
0.0
0.0
0.0
0.0
0.0
0.0
0.0
0.0
0.0
0.0
0.0
0.0
0.0
0.0
0.0
0.0
0.0
0.0
0.0
0.0
0.0
0.0
-2.059
0.0
0.0
2.059
-2.059
0.0
0.0
0.0
0.0
0.0
0.0
0.0
0.0
0.0
-2.068
0.0
0.0
0.0
0.0
0.0
0.0
0.0
0.0
-2.077
0.0
0.0
0.0
0.0
0.0
0.0
2.077
0.0
0.0
0.0
0.0
0.0
0.0
0.0
0.0
0.0
0.0
0.0
0.0
0.0
0.0
0.0
0.0
0.0
0.0
0.0
0.0
0.0
0.0
0.0
0.0
0.0
0.0
0.0
0.0
0.0
-2.077
0.0
0.0
0.0
0.0
0.0
0.0
0.0
2.077
0.0
0.0
0.0
0.0
0.0
0.0
0.0
0.0
0.0
-2.077
0.0
0.0
0.0
0.0
0.0
0.0
0.0
0.0
0.0
0.0
0.0
0.0
0.0
0.0
0.0
0.0
0.0
0.0
0.0
0.0
0.0
0.0
0.0
0.0
0.0
0.0
0.0
0.0
0.0
0.0
0.0
0.0
0.0
0.0
0.0
0.0
0.0
0.0
0.0
0.0
0.0
0.0
0.0
0.0
0.0
0.0
0.0
0.0
0.0
0.0
0.0
0.0
0.0
0.0
0.0
0.0
0.0
0.0
0.0
0.0
0.0
0.0
0.0
0.0
0.0
0.0
0.0
0.0
0.0
0.0
2.077
-2.077
0.0
0.0
0.0
0.0
0.0
0.0
0.0
2.077
0.0
2.068
0.0
0.0
0.0
0.0
0.0
2.059
-12.488
8.361
-6.257
0.0
2.095
4.162
0.0
0.0
2.068
2.059
-2.059
4.11
0.0
-2.05
-4.127
0.0
0.0
0.0
0.0
0.0
2.068
0.0
0.0
-2.068
0.0
0.0
0.0
0.0
0.0
0.0
0.0
-2.077
-2.086
0.0
0.0
0.0
0.0
0.0
0.0
0.0
0.0
0.0
0.0
0.0
0.0
0.0
0.0
0.0
0.0
0.0
0.0
0.0
0.0
0.0
0.0
0.0
0.0
0.0
0.0
0.0
0.0
0.0
0.0
0.0
0.0
0.0
0.0
2.086
-2.086
0.0
0.0
0.0
0.0
0.0
0.0
0.0
0.0
0.0
0.0
0.0
0.0
0.0
0.0
0.0
0.0
0.0
0.0
0.0
0.0
0.0
-2.095
2.095
0.0
0.0
-2.095
2.095
0.0
-2.095
0.0
0.0
-2.104
0.0
4.198
-4.198
0.0
0.0
-2.113
0.0
0.0
0.0
0.0
0.0
0.0
0.0
0.0
0.0
0.0
0.0
0.0
0.0
0.0
0.0
0.0
0.0
0.0
0.0
0.0
0.0
0.0
-2.122
0.0
0.0
0.0
0.0
0.0
-2.131
2.131
0.0
0.0
0.0
0.0
0.0
0.0
0.0
0.0
0.0
-2.131
0.0
0.0
0.0
0.0
0.0
0.0
0.0
0.0
0.0
-2.141
0.0
0.0
0.0
0.0
0.0
0.0
0.0
-2.15
2.15
0.0
0.0
2.141
2.131
0.0
0.0
0.0
0.0
0.0
-2.131
2.131
0.0
0.0
0.0
0.0
0.0
0.0
0.0
0.0
0.0
0.0
0.0
0.0
0.0
0.0
0.0
0.0
0.0
0.0
0.0
2.122
0.0
0.0
0.0
0.0
0.0
0.0
0.0
0.0
-2.122
0.0
0.0
0.0
0.0
4.235
0.0
0.0
2.104
-2.104
0.0
2.104
0.0
0.0
0.0
2.095
0.0
0.0
0.0
-2.095
0.0
2.095
-2.095
0.0
0.0
2.095
0.0
0.0
-2.095
2.095
-2.095
0.0
2.095
0.0
0.0
0.0
0.0
0.0
0.0
0.0
0.0
0.0
0.0
-2.095
0.0
0.0
0.0
0.0
0.0
0.0
0.0
4.18
0.0
0.0
0.0
2.077
2.068
2.059
-2.059
0.0
0.0
0.0
0.0
-2.068
0.0
0.0
0.0
0.0
0.0
0.0
0.0
0.0
0.0
0.0
0.0
0.0
0.0
0.0
0.0
0.0
0.0
0.0
0.0
0.0
0.0
0.0
0.0
0.0
0.0
0.0
0.0
-2.077
0.0
0.0
0.0
0.0
0.0
0.0
0.0
0.0
0.0
0.0
0.0
0.0
0.0
0.0
0.0
2.077
-2.077
0.0
0.0
2.077
0.0
0.0
0.0
0.0
0.0
0.0
0.0
2.068
-2.068
0.0
-2.077
0.0
0.0
0.0
0.0
0.0
0.0
0.0
0.0
0.0
0.0
0.0
0.0
0.0
0.0
0.0
0.0
2.077
0.0
0.0
0.0
0.0
0.0
0.0
0.0
0.0
2.068
0.0
0.0
0.0
2.059
0.0
0.0
0.0
-2.059
2.059
0.0
0.0
0.0
0.0
0.0
0.0
0.0
0.0
-2.059
-2.068
0.0
0.0
0.0
0.0
0.0
0.0
0.0
0.0
0.0
0.0
0.0
0.0
0.0
0.0
0.0
0.0
0.0
0.0
0.0
0.0
0.0
0.0
0.0
0.0
0.0
0.0
0.0
0.0
0.0
0.0
0.0
0.0
0.0
0.0
0.0
0.0
0.0
0.0
0.0
0.0
0.0
0.0
0.0
0.0
0.0
-2.077
0.0
0.0
4.145
0.0
0.0
0.0
0.0
-2.068
0.0
0.0
0.0
0.0
0.0
0.0
0.0
0.0
2.068
0.0
0.0
0.0
0.0
0.0
2.059
0.0
0.0
0.0
0.0
0.0
0.0
0.0
0.0
0.0
-2.059
0.0
0.0
0.0
0.0
0.0
0.0
0.0
0.0
0.0
0.0
-2.068
0.0
0.0
2.068
0.0
0.0
0.0
0.0
0.0
-4.145
0.0
0.0
0.0
0.0
0.0
2.077
0.0
0.0
0.0
0.0
0.0
0.0
0.0
0.0
0.0
0.0
0.0
0.0
0.0
0.0
0.0
0.0
0.0
0.0
0.0
0.0
0.0
0.0
0.0
0.0
0.0
0.0
0.0
0.0
0.0
2.068
-2.068
0.0
0.0
0.0
0.0
0.0
0.0
0.0
0.0
0.0
0.0
0.0
0.0
0.0
0.0
0.0
0.0
0.0
0.0
0.0
0.0
0.0
-2.077
0.0
2.077
0.0
-4.162
0.0
0.0
0.0
0.0
0.0
0.0
0.0
4.162
0.0
0.0
0.0
0.0
0.0
0.0
0.0
0.0
0.0
0.0
0.0
0.0
0.0
0.0
0.0
0.0
0.0
0.0
0.0
0.0
0.0
0.0
0.0
-2.077
0.0
0.0
0.0
0.0
0.0
0.0
2.077
0.0
0.0
0.0
0.0
0.0
0.0
0.0
0.0
2.068
0.0
0.0
0.0
0.0
0.0
0.0
0.0
-2.068
0.0
0.0
2.068
0.0
-2.068
0.0
0.0
0.0
0.0
2.068
0.0
0.0
0.0
0.0
0.0
0.0
0.0
-2.068
2.068
0.0
0.0
0.0
0.0
0.0
0.0
0.0
0.0
0.0
0.0
0.0
0.0
0.0
0.0
-2.068
0.0
0.0
0.0
0.0
0.0
0.0
-6.257
6.257
0.0
0.0
0.0
0.0
0.0
0.0
0.0
0.0
0.0
0.0
0.0
0.0
-2.077
0.0
0.0
0.0
0.0
0.0
0.0
0.0
0.0
0.0
0.0
0.0
0.0
0.0
0.0
0.0
0.0
0.0
0.0
0.0
0.0
0.0
0.0
0.0
0.0
0.0
0.0
0.0
0.0
0.0
0.0
0.0
0.0
0.0
0.0
0.0
0.0
2.077
0.0
0.0
0.0
0.0
0.0
0.0
0.0
0.0
0.0
0.0
0.0
0.0
0.0
0.0
0.0
0.0
0.0
0.0
0.0
0.0
0.0
0.0
0.0
0.0
0.0
2.068
0.0
0.0
0.0
0.0
-2.068
0.0
-2.077
0.0
0.0
0.0
0.0
0.0
0.0
0.0
0.0
0.0
0.0
0.0
0.0
0.0
0.0
0.0
0.0
0.0
0.0
0.0
0.0
2.077
0.0
0.0
0.0
0.0
0.0
0.0
-2.077
0.0
0.0
0.0
0.0
0.0
0.0
-2.086
0.0
0.0
2.086
0.0
0.0
0.0
0.0
0.0
0.0
0.0
0.0
-2.086
0.0
0.0
0.0
0.0
0.0
0.0
2.086
0.0
0.0
0.0
0.0
0.0
0.0
0.0
0.0
0.0
0.0
0.0
0.0
0.0
0.0
0.0
0.0
0.0
-2.086
0.0
0.0
0.0
0.0
0.0
0.0
0.0
0.0
0.0
0.0
0.0
0.0
0.0
0.0
0.0
0.0
0.0
0.0
0.0
0.0
0.0
0.0
0.0
0.0
0.0
0.0
0.0
0.0
0.0
0.0
0.0
0.0
0.0
0.0
0.0
0.0
0.0
-2.095
0.0
0.0
0.0
-2.104
0.0
-2.113
0.0
2.113
0.0
0.0
0.0
0.0
0.0
0.0
-14.986
0.0
0.0
8.62
-6.45
0.0
0.0
0.0
0.0
0.0
0.0
0.0
6.45
0.0
0.0
0.0
-6.45
0.0
6.45
0.0
0.0
0.0
0.0
0.0
0.0
0.0
0.0
0.0
0.0
0.0
0.0
0.0
0.0
0.0
0.0
0.0
0.0
0.0
-4.291
0.0
0.0
0.0
0.0
0.0
0.0
0.0
0.0
2.15
0.0
0.0
0.0
2.141
-2.141
0.0
0.0
0.0
0.0
0.0
0.0
0.0
-2.15
0.0
0.0
0.0
0.0
0.0
2.15
0.0
0.0
-2.15
0.0
2.15
0.0
0.0
0.0
0.0
0.0
-2.15
0.0
0.0
0.0
0.0
0.0
2.15
0.0
0.0
0.0
0.0
-2.15
0.0
0.0
0.0
0.0
0.0
0.0
0.0
0.0
0.0
0.0
0.0
0.0
0.0
0.0
0.0
0.0
0.0
0.0
0.0
0.0
0.0
0.0
0.0
0.0
0.0
0.0
0.0
0.0
0.0
0.0
0.0
0.0
0.0
0.0
0.0
0.0
0.0
0.0
0.0
0.0
0.0
0.0
0.0
-2.16
0.0
2.16
0.0
0.0
0.0
-2.16
0.0
0.0
0.0
2.16
0.0
0.0
0.0
0.0
0.0
0.0
8.544
0.0
0.0
0.0
-8.544
0.0
0.0
0.0
0.0
0.0
2.15
4.272
0.0
-2.131
0.0
2.131
0.0
0.0
0.0
0.0
0.0
0.0
-2.131
2.131
0.0
0.0
2.122
0.0
0.0
-4.253
0.0
0.0
0.0
0.0
2.131
0.0
0.0
0.0
0.0
0.0
0.0
-2.131
0.0
0.0
2.131
0.0
0.0
2.122
0.0
0.0
0.0
0.0
0.0
0.0
0.0
0.0
0.0
0.0
0.0
0.0
0.0
-2.122
-6.422
0.0
0.0
0.0
0.0
0.0
0.0
0.0
0.0
0.0
0.0
0.0
0.0
0.0
0.0
0.0
0.0
0.0
0.0
-2.16
0.0
0.0
0.0
0.0
0.0
0.0
0.0
0.0
2.16
0.0
0.0
0.0
0.0
0.0
0.0
2.15
0.0
0.0
0.0
-2.15
0.0
0.0
0.0
0.0
0.0
0.0
0.0
0.0
0.0
0.0
0.0
0.0
0.0
-2.16
0.0
0.0
0.0
0.0
0.0
0.0
0.0
0.0
0.0
0.0
2.16
-2.16
0.0
0.0
0.0
0.0
-2.169
0.0
0.0
0.0
0.0
0.0
0.0
0.0
0.0
-2.179
0.0
-2.189
-2.199
0.0
0.0
2.199
0.0
0.0
-2.199
0.0
2.199
0.0
0.0
0.0
-2.199
0.0
0.0
2.199
0.0
0.0
0.0
-2.199
0.0
0.0
0.0
0.0
2.199
0.0
0.0
0.0
0.0
0.0
0.0
0.0
0.0
0.0
-2.199
2.199
0.0
2.189
0.0
0.0
0.0
0.0
0.0
0.0
0.0
0.0
-2.189
0.0
0.0
0.0
0.0
0.0
0.0
0.0
0.0
-2.199
0.0
0.0
0.0
0.0
0.0
0.0
2.199
0.0
0.0
0.0
-2.199
2.199
0.0
-2.199
0.0
0.0
0.0
0.0
0.0
0.0
0.0
0.0
0.0
0.0
0.0
0.0
0.0
0.0
0.0
0.0
0.0
0.0
0.0
0.0
0.0
0.0
0.0
0.0
0.0
0.0
0.0
2.199
-2.199
0.0
2.199
0.0
0.0
0.0
0.0
0.0
0.0
0.0
0.0
0.0
0.0
0.0
0.0
0.0
0.0
0.0
0.0
0.0
0.0
-2.199
0.0
2.199
0.0
0.0
0.0
0.0
2.189
-11.043
0.0
4.447
0.0
0.0
-2.219
2.219
0.0
0.0
0.0
0.0
0.0
0.0
0.0
0.0
-2.219
2.219
0.0
0.0
0.0
0.0
0.0
0.0
0.0
0.0
-2.219
0.0
0.0
0.0
0.0
0.0
0.0
0.0
0.0
0.0
0.0
0.0
0.0
0.0
0.0
0.0
2.219
-2.219
0.0
0.0
0.0
0.0
0.0
0.0
0.0
0.0
0.0
0.0
0.0
0.0
0.0
0.0
0.0
0.0
0.0
0.0
0.0
2.219
0.0
0.0
0.0
0.0
0.0
2.209
0.0
0.0
2.199
0.0
-2.199
0.0
0.0
2.199
-2.199
0.0
0.0
0.0
2.199
0.0
0.0
-2.199
0.0
-2.209
0.0
0.0
2.209
0.0
0.0
2.199
0.0
0.0
-2.199
0.0
0.0
0.0
0.0
0.0
0.0
0.0
0.0
0.0
0.0
2.199
-2.199
0.0
0.0
2.199
0.0
0.0
0.0
0.0
0.0
0.0
0.0
0.0
0.0
0.0
0.0
0.0
0.0
0.0
0.0
0.0
0.0
0.0
0.0
0.0
0.0
0.0
2.189
0.0
0.0
0.0
0.0
0.0
0.0
0.0
0.0
-2.189
0.0
0.0
0.0
0.0
0.0
0.0
0.0
0.0
0.0
0.0
0.0
0.0
0.0
0.0
0.0
0.0
0.0
0.0
2.189
-2.189
0.0
0.0
0.0
0.0
0.0
0.0
0.0
2.189
0.0
0.0
0.0
0.0
0.0
0.0
-2.189
0.0
0.0
0.0
0.0
0.0
0.0
0.0
0.0
0.0
0.0
0.0
0.0
0.0
0.0
0.0
0.0
0.0
0.0
0.0
0.0
0.0
0.0
0.0
0.0
-2.199
0.0
0.0
0.0
0.0
0.0
0.0
0.0
0.0
0.0
0.0
0.0
0.0
0.0
0.0
0.0
0.0
0.0
0.0
0.0
0.0
0.0
0.0
0.0
0.0
0.0
0.0
0.0
0.0
0.0
0.0
0.0
0.0
0.0
0.0
0.0
-2.209
0.0
0.0
0.0
0.0
0.0
2.209
-2.209
0.0
0.0
0.0
0.0
0.0
0.0
0.0
0.0
0.0
0.0
0.0
0.0
0.0
0.0
0.0
0.0
0.0
0.0
0.0
0.0
0.0
0.0
0.0
0.0
0.0
0.0
0.0
0.0
0.0
0.0
0.0
-4.447
0.0
0.0
0.0
0.0
0.0
0.0
0.0
0.0
0.0
0.0
2.229
0.0
0.0
0.0
-2.229
0.0
0.0
0.0
0.0
0.0
0.0
0.0
0.0
0.0
0.0
0.0
0.0
0.0
0.0
0.0
2.229
0.0
0.0
-2.229
0.0
0.0
2.229
0.0
0.0
0.0
0.0
0.0
0.0
0.0
0.0
0.0
0.0
0.0
0.0
0.0
0.0
0.0
0.0
-2.229
0.0
0.0
0.0
0.0
0.0
0.0
0.0
0.0
0.0
0.0
0.0
0.0
2.229
0.0
0.0
0.0
0.0
0.0
0.0
0.0
0.0
0.0
0.0
0.0
0.0
0.0
0.0
0.0
0.0
0.0
0.0
0.0
0.0
0.0
0.0
0.0
0.0
-2.229
0.0
0.0
2.229
0.0
0.0
0.0
0.0
0.0
0.0
-2.229
2.229
0.0
0.0
0.0
0.0
0.0
2.219
0.0
0.0
0.0
0.0
0.0
0.0
0.0
-2.219
0.0
0.0
0.0
0.0
0.0
0.0
0.0
0.0
0.0
0.0
0.0
-2.229
0.0
0.0
0.0
0.0
0.0
0.0
0.0
0.0
0.0
0.0
0.0
0.0
0.0
13.222
0.0
0.0
0.0
0.0
0.0
0.0
0.0
0.0
0.0
0.0
0.0
0.0
0.0
0.0
0.0
0.0
0.0
0.0
0.0
0.0
0.0
0.0
0.0
0.0
2.169
0.0
0.0
0.0
0.0
-2.169
2.169
0.0
0.0
0.0
0.0
2.16
0.0
-2.16
0.0
0.0
0.0
0.0
2.16
2.15
0.0
0.0
0.0
0.0
2.141
0.0
0.0
0.0
0.0
0.0
-2.141
0.0
0.0
0.0
0.0
0.0
0.0
-2.15
0.0
0.0
0.0
0.0
0.0
0.0
0.0
0.0
0.0
0.0
0.0
0.0
0.0
-2.16
0.0
0.0
0.0
0.0
0.0
0.0
0.0
0.0
0.0
0.0
0.0
0.0
0.0
0.0
0.0
0.0
0.0
0.0
0.0
0.0
0.0
0.0
0.0
0.0
0.0
0.0
0.0
0.0
0.0
0.0
0.0
0.0
0.0
2.16
0.0
0.0
0.0
0.0
0.0
0.0
0.0
0.0
0.0
0.0
0.0
0.0
0.0
0.0
0.0
-2.16
0.0
0.0
0.0
0.0
0.0
0.0
0.0
0.0
0.0
0.0
2.16
0.0
0.0
0.0
0.0
0.0
0.0
0.0
0.0
0.0
0.0
0.0
0.0
-2.16
0.0
0.0
2.16
0.0
0.0
0.0
0.0
-2.16
2.16
0.0
0.0
0.0
0.0
0.0
0.0
0.0
0.0
0.0
0.0
0.0
0.0
0.0
0.0
0.0
-2.16
0.0
0.0
0.0
0.0
0.0
0.0
0.0
0.0
0.0
0.0
0.0
0.0
0.0
0.0
0.0
0.0
0.0
0.0
0.0
0.0
0.0
2.16
0.0
0.0
0.0
-2.16
0.0
0.0
0.0
0.0
0.0
0.0
0.0
0.0
-8.736
0.0
0.0
0.0
2.199
0.0
2.189
0.0
0.0
0.0
0.0
0.0
0.0
0.0
0.0
0.0
-2.189
0.0
0.0
0.0
0.0
0.0
0.0
0.0
0.0
0.0
0.0
0.0
0.0
0.0
0.0
0.0
0.0
0.0
0.0
0.0
0.0
0.0
0.0
0.0
0.0
0.0
0.0
0.0
0.0
0.0
0.0
0.0
0.0
0.0
0.0
0.0
0.0
0.0
0.0
0.0
0.0
0.0
0.0
0.0
0.0
0.0
0.0
0.0
0.0
0.0
0.0
0.0
0.0
0.0
0.0
0.0
0.0
0.0
0.0
0.0
0.0
0.0
0.0
0.0
-2.199
0.0
0.0
0.0
0.0
0.0
0.0
0.0
0.0
0.0
0.0
0.0
0.0
0.0
0.0
0.0
0.0
0.0
0.0
0.0
0.0
0.0
0.0
0.0
0.0
0.0
0.0
-2.209
0.0
2.209
0.0
0.0
0.0
0.0
0.0
0.0
0.0
0.0
0.0
0.0
2.199
0.0
0.0
-2.199
0.0
0.0
0.0
-2.209
2.209
0.0
0.0
0.0
0.0
0.0
0.0
0.0
2.199
0.0
0.0
0.0
-2.199
0.0
0.0
0.0
0.0
0.0
0.0
0.0
0.0
0.0
0.0
0.0
0.0
-2.209
0.0
-2.219
2.219
0.0
0.0
0.0
0.0
2.209
0.0
0.0
-2.209
0.0
2.209
0.0
0.0
0.0
0.0
0.0
0.0
0.0
0.0
0.0
0.0
0.0
0.0
0.0
0.0
0.0
0.0
0.0
2.199
0.0
0.0
0.0
0.0
0.0
0.0
2.189
0.0
0.0
0.0
0.0
0.0
0.0
0.0
0.0
-2.189
0.0
0.0
0.0
0.0
0.0
0.0
0.0
0.0
0.0
4.368
0.0
0.0
0.0
0.0
-4.368
0.0
2.189
2.179
-2.179
2.179
0.0
0.0
0.0
0.0
0.0
0.0
0.0
0.0
-2.179
0.0
2.179
0.0
0.0
-2.179
2.179
0.0
0.0
-2.179
0.0
0.0
0.0
0.0
0.0
0.0
0.0
0.0
0.0
0.0
0.0
0.0
0.0
0.0
0.0
0.0
0.0
0.0
0.0
2.179
-2.179
0.0
0.0
0.0
0.0
0.0
0.0
0.0
0.0
0.0
0.0
0.0
0.0
0.0
0.0
0.0
0.0
0.0
0.0
0.0
0.0
0.0
0.0
0.0
0.0
0.0
0.0
0.0
0.0
0.0
0.0
0.0
0.0
0.0
0.0
0.0
0.0
0.0
0.0
0.0
0.0
0.0
0.0
0.0
0.0
0.0
0.0
0.0
0.0
0.0
0.0
0.0
0.0
0.0
0.0
0.0
-2.189
0.0
0.0
0.0
0.0
2.189
0.0
0.0
0.0
0.0
0.0
0.0
0.0
0.0
0.0
0.0
0.0
-2.189
0.0
0.0
0.0
0.0
2.189
0.0
0.0
0.0
0.0
2.179
0.0
0.0
0.0
-2.179
0.0
0.0
0.0
0.0
0.0
0.0
0.0
0.0
0.0
0.0
0.0
0.0
2.179
-2.179
0.0
0.0
-2.189
0.0
0.0
0.0
0.0
2.189
0.0
0.0
0.0
0.0
0.0
0.0
0.0
0.0
2.179
0.0
0.0
0.0
0.0
0.0
-2.179
0.0
2.179
0.0
0.0
0.0
0.0
0.0
0.0
0.0
0.0
0.0
0.0
0.0
0.0
0.0
0.0
0.0
0.0
0.0
0.0
0.0
0.0
0.0
-2.179
0.0
0.0
0.0
0.0
2.179
0.0
-2.179
0.0
0.0
0.0
0.0
0.0
-4.387
-4.427
0.0
0.0
0.0
0.0
0.0
0.0
-2.229
0.0
2.229
0.0
0.0
-2.229
0.0
0.0
0.0
0.0
0.0
0.0
0.0
-2.239
-2.249
-2.26
0.0
0.0
0.0
0.0
0.0
0.0
2.26
0.0
0.0
0.0
0.0
0.0
0.0
0.0
0.0
0.0
0.0
0.0
0.0
0.0
0.0
0.0
0.0
2.249
0.0
0.0
0.0
0.0
2.239
0.0
0.0
0.0
0.0
0.0
0.0
0.0
0.0
-2.239
0.0
0.0
0.0
0.0
0.0
0.0
0.0
0.0
0.0
0.0
0.0
0.0
0.0
0.0
2.239
0.0
0.0
0.0
0.0
-2.239
0.0
0.0
0.0
2.239
0.0
0.0
0.0
0.0
0.0
-2.239
2.239
0.0
0.0
0.0
0.0
0.0
0.0
0.0
0.0
0.0
-2.239
0.0
0.0
0.0
0.0
0.0
0.0
0.0
0.0
0.0
0.0
0.0
0.0
0.0
0.0
0.0
0.0
0.0
0.0
0.0
0.0
0.0
0.0
0.0
0.0
0.0
-2.249
0.0
0.0
0.0
0.0
0.0
0.0
0.0
0.0
0.0
0.0
0.0
0.0
0.0
0.0
0.0
0.0
0.0
0.0
0.0
0.0
-2.26
-2.27
0.0
0.0
2.27
-2.27
0.0
0.0
0.0
0.0
0.0
0.0
0.0
0.0
0.0
0.0
0.0
0.0
0.0
0.0
0.0
0.0
0.0
0.0
0.0
0.0
0.0
0.0
0.0
0.0
0.0
0.0
0.0
0.0
0.0
0.0
-2.281
2.281
0.0
0.0
0.0
0.0
0.0
0.0
0.0
0.0
-2.281
0.0
2.281
-2.281
0.0
0.0
0.0
0.0
-2.292
0.0
0.0
0.0
0.0
0.0
0.0
-32.043
0.0
0.0
0.0
-1.228
1.228
-1.228
0.0
0.0
0.0
0.0
0.0
0.0
0.0
0.0
0.0
-4.944
4.944
0.0
-4.944
6.172
0.0
0.0
0.0
-3.694
0.0
0.0
0.0
0.0
0.0
-1.238
-1.241
0.0
0.0
0.0
0.0
-2.491
0.0
0.0
0.0
-2.504
0.0
-2.517
0.0
0.0
-7.629
-2.57
0.0
-1.29
0.0
0.0
1.29
-1.29
0.0
11.489
0.0
0.0
0.0
0.0
-3.8
3.8
1.26
0.0
1.257
1.254
0.0
0.0
1.25
-1.25
0.0
0.0
-2.51
0.0
0.0
0.0
1.257
-1.257
-1.26
0.0
1.26
0.0
0.0
0.0
0.0
0.0
0.0
0.0
0.0
0.0
-1.26
0.0
0.0
0.0
-2.53
0.0
0.0
0.0
2.53
0.0
0.0
0.0
0.0
0.0
-1.263
-1.267
0.0
0.0
1.267
-1.267
0.0
0.0
0.0
-1.27
0.0
-1.273
0.0
0.0
0.0
1.273
-3.83
1.28
2.55
0.0
0.0
0.0
0.0
0.0
-3.83
0.0
-2.57
1.287
0.0
1.283
0.0
-1.283
0.0
0.0
0.0
0.0
0.0
0.0
3.84
0.0
-1.277
0.0
0.0
-1.28
0.0
-1.283
0.0
-1.287
0.0
0.0
2.57
-2.57
0.0
0.0
-1.29
0.0
1.29
-1.29
-1.293
0.0
0.0
1.293
0.0
0.0
1.29
0.0
0.0
0.0
1.287
0.0
0.0
0.0
0.0
1.283
0.0
0.0
0.0
0.0
0.0
0.0
0.0
-1.283
0.0
-1.287
0.0
0.0
0.0
0.0
0.0
0.0
0.0
0.0
-2.584
0.0
-2.597
0.0
0.0
0.0
0.0
0.0
0.0
2.597
2.584
0.0
0.0
0.0
0.0
-13.057
0.0
0.0
0.0
2.64
0.0
1.314
5.222
-5.222
0.0
0.0
6.519
0.0
5.153
0.0
0.0
0.0
0.0
0.0
0.0
0.0
-1.283
-1.287
-1.29
1.29
0.0
-6.485
0.0
0.0
0.0
3.901
-3.901
3.901
-3.901
0.0
-1.307
0.0
1.307
0.0
0.0
0.0
1.304
0.0
-1.304
1.304
0.0
0.0
-1.304
1.304
0.0
0.0
-1.304
0.0
0.0
1.304
0.0
0.0
0.0
1.3
-1.3
0.0
0.0
0.0
-1.304
1.304
0.0
0.0
0.0
0.0
1.3
0.0
0.0
-1.3
0.0
0.0
1.3
0.0
0.0
-1.3
0.0
1.3
0.0
0.0
0.0
0.0
1.297
0.0
1.293
-1.293
0.0
0.0
0.0
0.0
1.293
0.0
0.0
0.0
1.29
0.0
0.0
1.287
1.283
0.0
1.28
0.0
0.0
0.0
-1.28
0.0
0.0
0.0
0.0
0.0
0.0
0.0
0.0
0.0
0.0
1.28
0.0
-1.28
1.28
0.0
-1.28
1.28
0.0
-1.28
1.28
0.0
0.0
0.0
0.0
0.0
-1.28
0.0
0.0
0.0
0.0
0.0
-1.283
1.283
0.0
-1.283
0.0
0.0
0.0
-1.287
0.0
0.0
0.0
-2.584
0.0
0.0
0.0
0.0
0.0
0.0
1.293
0.0
0.0
0.0
0.0
0.0
0.0
0.0
-1.293
0.0
0.0
-1.297
0.0
0.0
0.0
0.0
0.0
0.0
0.0
0.0
0.0
0.0
0.0
1.297
0.0
0.0
0.0
0.0
0.0
1.293
0.0
0.0
0.0
0.0
0.0
-1.293
0.0
0.0
0.0
2.584
0.0
0.0
0.0
0.0
0.0
-2.584
0.0
0.0
0.0
0.0
0.0
0.0
0.0
15.299
0.0
0.0
0.0
-2.517
2.517
0.0
0.0
0.0
0.0
0.0
0.0
1.254
0.0
-2.51
0.0
0.0
0.0
1.257
-1.257
0.0
0.0
0.0
0.0
0.0
1.257
0.0
0.0
0.0
-1.257
0.0
0.0
1.257
0.0
0.0
0.0
0.0
0.0
0.0
0.0
0.0
0.0
0.0
1.254
0.0
-1.254
0.0
0.0
0.0
0.0
0.0
0.0
0.0
-1.257
0.0
1.257
-1.257
0.0
0.0
0.0
0.0
-1.26
0.0
-2.53
0.0
0.0
0.0
0.0
0.0
1.267
0.0
0.0
0.0
0.0
0.0
0.0
0.0
0.0
0.0
0.0
0.0
0.0
0.0
0.0
0.0
0.0
0.0
0.0
0.0
0.0
0.0
0.0
0.0
-1.267
0.0
0.0
0.0
0.0
0.0
0.0
0.0
0.0
-1.27
0.0
0.0
-1.273
-2.556
1.28
0.0
0.0
0.0
0.0
-1.28
0.0
0.0
0.0
-2.57
0.0
0.0
2.57
-1.283
-1.287
0.0
0.0
1.287
0.0
-1.287
0.0
0.0
0.0
0.0
0.0
0.0
0.0
0.0
0.0
0.0
0.0
0.0
2.57
0.0
0.0
-2.57
0.0
0.0
0.0
0.0
0.0
0.0
0.0
0.0
-1.29
1.29
0.0
0.0
0.0
0.0
0.0
-1.29
-1.293
1.293
0.0
0.0
1.29
0.0
-1.29
1.29
0.0
0.0
0.0
-1.29
1.29
0.0
0.0
0.0
0.0
0.0
0.0
-1.29
0.0
0.0
0.0
0.0
0.0
0.0
0.0
0.0
0.0
0.0
0.0
0.0
0.0
0.0
0.0
0.0
0.0
0.0
0.0
0.0
0.0
0.0
0.0
-1.293
0.0
0.0
-1.297
-1.3
0.0
0.0
1.3
9.007
0.0
10.093
0.0
0.0
0.0
2.491
0.0
0.0
0.0
-2.491
0.0
-2.504
-2.517
2.517
0.0
0.0
0.0
0.0
0.0
0.0
0.0
0.0
0.0
0.0
0.0
0.0
0.0
0.0
0.0
0.0
0.0
0.0
0.0
0.0
0.0
0.0
0.0
0.0
0.0
0.0
0.0
0.0
0.0
0.0
0.0
0.0
-2.517
0.0
0.0
2.517
-2.517
0.0
0.0
0.0
0.0
0.0
0.0
0.0
0.0
-1.263
1.263
0.0
0.0
0.0
-1.263
0.0
0.0
1.263
-1.263
0.0
-1.267
1.267
0.0
0.0
0.0
1.263
0.0
0.0
-2.53
0.0
1.267
0.0
1.263
0.0
0.0
-1.263
0.0
-1.267
0.0
0.0
0.0
1.267
0.0
0.0
0.0
0.0
0.0
0.0
0.0
0.0
0.0
0.0
0.0
0.0
0.0
0.0
0.0
0.0
0.0
0.0
0.0
0.0
0.0
0.0
1.263
0.0
0.0
0.0
0.0
0.0
0.0
0.0
0.0
0.0
0.0
0.0
0.0
1.26
0.0
0.0
0.0
0.0
0.0
0.0
0.0
0.0
0.0
0.0
0.0
0.0
0.0
0.0
0.0
-1.26
1.26
0.0
0.0
0.0
0.0
-1.26
0.0
0.0
0.0
1.26
0.0
1.257
0.0
-1.257
0.0
0.0
1.257
0.0
0.0
1.254
0.0
-1.254
0.0
1.254
0.0
0.0
0.0
0.0
0.0
0.0
0.0
0.0
1.25
0.0
-1.25
1.25
0.0
0.0
0.0
0.0
0.0
-1.25
0.0
-1.254
-1.257
0.0
1.257
0.0
0.0
1.254
0.0
0.0
0.0
0.0
0.0
0.0
0.0
0.0
0.0
0.0
0.0
0.0
0.0
0.0
0.0
-1.254
0.0
0.0
0.0
0.0
0.0
0.0
-1.257
0.0
1.257
0.0
-1.257
0.0
0.0
0.0
0.0
0.0
0.0
0.0
0.0
0.0
0.0
0.0
1.257
0.0
0.0
0.0
0.0
0.0
0.0
0.0
0.0
0.0
0.0
0.0
0.0
0.0
0.0
0.0
0.0
0.0
-1.257
1.257
0.0
0.0
0.0
0.0
0.0
0.0
1.254
-1.254
0.0
0.0
0.0
0.0
0.0
0.0
0.0
1.254
0.0
0.0
0.0
0.0
-1.254
0.0
0.0
0.0
0.0
0.0
0.0
1.254
0.0
0.0
0.0
0.0
0.0
0.0
0.0
0.0
0.0
-1.254
0.0
0.0
0.0
0.0
0.0
0.0
0.0
0.0
0.0
0.0
0.0
0.0
1.254
0.0
0.0
0.0
0.0
0.0
0.0
0.0
0.0
-1.254
0.0
0.0
0.0
0.0
0.0
0.0
0.0
0.0
0.0
0.0
0.0
0.0
0.0
0.0
0.0
0.0
0.0
0.0
0.0
0.0
0.0
0.0
0.0
0.0
0.0
0.0
0.0
0.0
0.0
0.0
0.0
0.0
0.0
1.254
-1.254
0.0
0.0
0.0
0.0
1.254
0.0
0.0
0.0
-1.254
0.0
0.0
0.0
0.0
1.254
-1.254
0.0
0.0
0.0
0.0
0.0
0.0
0.0
0.0
0.0
0.0
0.0
0.0
1.254
0.0
0.0
-1.254
0.0
0.0
0.0
0.0
0.0
0.0
0.0
0.0
0.0
1.254
0.0
0.0
0.0
0.0
0.0
0.0
0.0
0.0
0.0
0.0
0.0
0.0
0.0
0.0
0.0
1.25
-1.25
1.25
0.0
-1.25
0.0
0.0
0.0
0.0
0.0
0.0
0.0
0.0
0.0
0.0
0.0
16.009
0.0
0.0
0.0
0.0
0.0
0.0
0.0
2.417
0.0
0.0
0.0
0.0
0.0
4.798
0.0
0.0
-4.798
0.0
4.798
-2.393
0.0
0.0
0.0
2.393
0.0
0.0
0.0
0.0
0.0
0.0
2.381
0.0
0.0
0.0
0.0
0.0
-2.381
0.0
0.0
0.0
0.0
0.0
0.0
0.0
0.0
0.0
0.0
2.381
-2.381
0.0
0.0
0.0
2.381
-2.381
0.0
-2.393
0.0
0.0
2.393
0.0
0.0
0.0
0.0
0.0
0.0
0.0
0.0
0.0
0.0
0.0
0.0
0.0
0.0
0.0
0.0
0.0
0.0
0.0
0.0
0.0
0.0
0.0
0.0
0.0
0.0
0.0
0.0
0.0
0.0
0.0
0.0
0.0
0.0
0.0
0.0
0.0
2.381
0.0
0.0
0.0
0.0
0.0
0.0
0.0
0.0
0.0
0.0
0.0
2.37
0.0
-2.37
0.0
0.0
0.0
0.0
0.0
0.0
0.0
0.0
0.0
0.0
0.0
0.0
2.37
0.0
-2.37
0.0
0.0
0.0
0.0
0.0
4.728
0.0
0.0
-2.358
2.358
0.0
0.0
0.0
0.0
0.0
0.0
0.0
0.0
2.347
0.0
0.0
2.336
0.0
-2.336
0.0
0.0
0.0
0.0
0.0
0.0
0.0
2.336
-2.336
0.0
0.0
0.0
2.336
0.0
2.325
0.0
0.0
0.0
-2.325
0.0
0.0
2.325
-2.325
0.0
0.0
0.0
0.0
0.0
-2.336
0.0
0.0
0.0
0.0
0.0
2.336
0.0
0.0
0.0
-2.336
0.0
0.0
0.0
0.0
0.0
0.0
0.0
0.0
0.0
0.0
0.0
0.0
0.0
0.0
0.0
0.0
0.0
0.0
0.0
0.0
6.974
0.0
0.0
0.0
-2.314
0.0
2.314
0.0
-2.314
0.0
0.0
0.0
0.0
0.0
0.0
0.0
0.0
0.0
0.0
-2.325
0.0
0.0
0.0
0.0
0.0
0.0
0.0
0.0
-2.336
0.0
0.0
0.0
0.0
0.0
0.0
0.0
0.0
0.0
0.0
0.0
0.0
0.0
0.0
0.0
0.0
0.0
0.0
0.0
0.0
0.0
2.336
0.0
-2.336
0.0
0.0
0.0
0.0
-2.347
0.0
0.0
2.347
0.0
0.0
0.0
0.0
0.0
0.0
0.0
0.0
0.0
0.0
0.0
0.0
0.0
0.0
0.0
0.0
0.0
0.0
0.0
0.0
0.0
0.0
0.0
0.0
0.0
0.0
0.0
0.0
0.0
0.0
-2.347
0.0
0.0
0.0
0.0
0.0
0.0
2.347
-2.347
0.0
0.0
0.0
0.0
0.0
0.0
2.347
0.0
0.0
0.0
0.0
0.0
0.0
2.336
-2.336
0.0
0.0
0.0
0.0
0.0
0.0
0.0
0.0
0.0
0.0
0.0
0.0
0.0
0.0
0.0
0.0
0.0
0.0
0.0
0.0
0.0
-2.347
2.347
0.0
0.0
0.0
0.0
0.0
0.0
0.0
0.0
0.0
0.0
0.0
2.336
-2.336
0.0
0.0
2.336
-2.336
0.0
0.0
0.0
-2.347
0.0
0.0
0.0
2.347
0.0
0.0
0.0
0.0
0.0
0.0
0.0
0.0
0.0
0.0
0.0
0.0
0.0
0.0
0.0
0.0
0.0
0.0
0.0
0.0
0.0
0.0
0.0
0.0
0.0
0.0
0.0
0.0
0.0
0.0
0.0
0.0
0.0
0.0
-2.347
0.0
0.0
2.347
0.0
0.0
0.0
0.0
0.0
0.0
0.0
0.0
0.0
-4.705
0.0
0.0
0.0
0.0
0.0
-2.37
0.0
2.37
0.0
0.0
0.0
0.0
0.0
0.0
0.0
0.0
0.0
-2.37
0.0
0.0
2.37
0.0
0.0
0.0
0.0
2.358
2.347
0.0
-2.347
0.0
0.0
0.0
0.0
0.0
0.0
0.0
0.0
0.0
0.0
0.0
2.347
0.0
0.0
0.0
0.0
0.0
0.0
0.0
0.0
0.0
0.0
0.0
0.0
0.0
0.0
0.0
-2.347
0.0
0.0
0.0
0.0
0.0
0.0
0.0
0.0
0.0
0.0
0.0
0.0
0.0
0.0
0.0
0.0
0.0
0.0
0.0
0.0
0.0
0.0
0.0
0.0
0.0
0.0
0.0
0.0
2.347
0.0
0.0
0.0
0.0
0.0
0.0
0.0
0.0
-2.347
0.0
0.0
-2.358
0.0
0.0
0.0
0.0
0.0
0.0
0.0
0.0
0.0
0.0
0.0
-2.37
0.0
0.0
0.0
0.0
0.0
0.0
0.0
0.0
0.0
0.0
0.0
0.0
0.0
0.0
0.0
0.0
0.0
0.0
0.0
0.0
0.0
0.0
0.0
0.0
2.37
0.0
0.0
0.0
0.0
0.0
0.0
0.0
0.0
0.0
-2.37
0.0
0.0
0.0
0.0
0.0
0.0
0.0
0.0
0.0
0.0
0.0
0.0
0.0
0.0
0.0
0.0
0.0
0.0
0.0
0.0
0.0
0.0
0.0
0.0
2.37
0.0
0.0
0.0
-2.37
0.0
0.0
0.0
0.0
0.0
0.0
0.0
0.0
0.0
0.0
0.0
-2.381
0.0
0.0
0.0
0.0
0.0
0.0
0.0
0.0
0.0
0.0
0.0
0.0
0.0
0.0
0.0
0.0
0.0
0.0
0.0
0.0
0.0
0.0
0.0
-9.644
4.846
-2.417
0.0
0.0
0.0
2.417
0.0
0.0
0.0
-2.417
0.0
0.0
0.0
-2.429
0.0
2.429
0.0
0.0
-2.429
0.0
0.0
0.0
0.0
-2.441
0.0
0.0
0.0
-2.453
-2.466
0.0
0.0
2.466
0.0
0.0
-2.466
0.0
2.466
0.0
-2.466
2.466
0.0
0.0
-2.466
2.466
0.0
0.0
0.0
-2.466
0.0
0.0
0.0
0.0
0.0
-1.238
0.0
0.0
0.0
0.0
0.0
0.0
0.0
1.238
0.0
-1.238
0.0
0.0
0.0
0.0
0.0
0.0
-1.241
0.0
0.0
0.0
0.0
-2.491
1.247
-1.247
0.0
1.247
0.0
0.0
0.0
0.0
-1.247
0.0
0.0
0.0
0.0
0.0
0.0
0.0
0.0
0.0
0.0
0.0
0.0
1.247
0.0
0.0
0.0
0.0
0.0
0.0
0.0
0.0
0.0
0.0
0.0
0.0
-1.247
1.247
0.0
1.244
0.0
0.0
0.0
0.0
0.0
0.0
0.0
0.0
0.0
0.0
-1.244
0.0
0.0
1.244
0.0
0.0
0.0
0.0
0.0
0.0
0.0
0.0
0.0
0.0
-2.491
0.0
0.0
0.0
0.0
0.0
0.0
0.0
2.491
0.0
0.0
0.0
0.0
0.0
0.0
-1.244
0.0
0.0
0.0
0.0
0.0
0.0
0.0
0.0
0.0
0.0
1.244
0.0
0.0
0.0
0.0
1.241
-1.241
0.0
0.0
0.0
0.0
0.0
0.0
2.478
-1.238
0.0
0.0
0.0
0.0
0.0
0.0
0.0
1.238
0.0
0.0
0.0
0.0
0.0
0.0
0.0
0.0
-1.238
0.0
1.238
0.0
0.0
0.0
-1.238
0.0
0.0
0.0
0.0
-1.241
0.0
0.0
12.267
-2.429
0.0
0.0
0.0
0.0
-2.441
-1.225
0.0
0.0
0.0
0.0
0.0
0.0
0.0
0.0
0.0
0.0
0.0
0.0
0.0
0.0
0.0
0.0
0.0
0.0
-1.228
0.0
0.0
2.453
0.0
0.0
0.0
0.0
0.0
0.0
0.0
0.0
1.222
0.0
0.0
0.0
-1.222
0.0
0.0
0.0
0.0
0.0
-2.453
0.0
0.0
0.0
0.0
0.0
0.0
1.228
0.0
0.0
0.0
0.0
0.0
0.0
-1.228
0.0
0.0
0.0
0.0
0.0
0.0
0.0
0.0
0.0
0.0
-1.231
0.0
0.0
0.0
0.0
0.0
0.0
0.0
-2.472
1.238
0.0
0.0
0.0
-1.238
1.238
0.0
-2.478
0.0
0.0
0.0
0.0
0.0
0.0
0.0
0.0
0.0
0.0
0.0
0.0
0.0
0.0
0.0
0.0
0.0
0.0
-1.244
0.0
0.0
0.0
0.0
0.0
0.0
0.0
0.0
0.0
0.0
0.0
0.0
0.0
0.0
0.0
0.0
0.0
0.0
0.0
0.0
0.0
0.0
0.0
0.0
0.0
0.0
0.0
1.244
0.0
0.0
0.0
0.0
0.0
0.0
0.0
0.0
0.0
0.0
0.0
0.0
0.0
1.241
0.0
0.0
0.0
0.0
0.0
0.0
0.0
1.238
0.0
0.0
0.0
0.0
0.0
0.0
-1.238
1.238
0.0
0.0
0.0
0.0
0.0
-1.238
0.0
0.0
0.0
0.0
0.0
1.238
0.0
0.0
0.0
0.0
0.0
0.0
0.0
1.234
0.0
0.0
0.0
0.0
0.0
-1.234
0.0
0.0
0.0
0.0
1.234
0.0
0.0
0.0
0.0
0.0
0.0
-1.234
0.0
0.0
0.0
0.0
0.0
12.206
0.0
0.0
0.0
-4.846
0.0
0.0
0.0
-1.219
0.0
0.0
0.0
-1.222
2.441
0.0
0.0
-2.441
2.441
2.429
-2.429
0.0
2.429
-2.429
0.0
0.0
2.429
0.0
0.0
0.0
0.0
0.0
0.0
-2.429
2.429
0.0
-2.429
0.0
2.429
0.0
-2.429
0.0
0.0
0.0
0.0
0.0
2.429
0.0
0.0
0.0
0.0
-2.429
0.0
4.846
0.0
0.0
0.0
0.0
0.0
0.0
0.0
0.0
0.0
-2.417
2.417
0.0
0.0
2.405
0.0
0.0
0.0
0.0
0.0
0.0
0.0
0.0
-2.405
0.0
0.0
0.0
0.0
0.0
0.0
0.0
0.0
0.0
0.0
2.405
0.0
0.0
-2.405
0.0
0.0
0.0
0.0
0.0
0.0
0.0
0.0
0.0
0.0
0.0
0.0
0.0
0.0
0.0
2.405
0.0
0.0
0.0
0.0
0.0
0.0
0.0
0.0
0.0
0.0
0.0
0.0
0.0
0.0
0.0
0.0
0.0
0.0
0.0
0.0
0.0
0.0
0.0
0.0
0.0
0.0
2.393
0.0
0.0
0.0
0.0
0.0
-2.393
-2.405
0.0
0.0
0.0
0.0
0.0
0.0
0.0
0.0
0.0
0.0
0.0
0.0
0.0
0.0
0.0
0.0
0.0
0.0
0.0
0.0
0.0
0.0
0.0
0.0
0.0
0.0
0.0
0.0
0.0
0.0
0.0
2.405
0.0
0.0
0.0
-2.405
0.0
0.0
0.0
0.0
0.0
0.0
0.0
0.0
2.405
0.0
0.0
-2.405
0.0
0.0
0.0
0.0
0.0
0.0
0.0
0.0
0.0
0.0
2.405
0.0
0.0
-2.405
0.0
0.0
0.0
0.0
0.0
0.0
0.0
0.0
7.179
-9.596
0.0
0.0
7.215
0.0
0.0
0.0
0.0
0.0
0.0
0.0
0.0
0.0
-4.798
0.0
0.0
0.0
0.0
0.0
0.0
0.0
0.0
0.0
2.405
-2.405
0.0
0.0
0.0
0.0
0.0
0.0
0.0
2.405
-2.405
0.0
0.0
-2.417
0.0
2.417
0.0
0.0
0.0
0.0
0.0
0.0
0.0
-2.417
0.0
0.0
0.0
0.0
0.0
0.0
2.417
0.0
0.0
0.0
0.0
0.0
0.0
0.0
-2.417
2.417
0.0
0.0
0.0
0.0
0.0
0.0
0.0
0.0
0.0
0.0
0.0
0.0
0.0
0.0
0.0
0.0
0.0
0.0
0.0
0.0
0.0
0.0
0.0
-2.417
0.0
0.0
0.0
0.0
0.0
0.0
0.0
0.0
0.0
0.0
0.0
0.0
0.0
0.0
0.0
0.0
2.417
0.0
0.0
0.0
0.0
0.0
-2.417
0.0
2.417
0.0
0.0
-2.417
0.0
0.0
0.0
0.0
0.0
0.0
0.0
0.0
0.0
0.0
0.0
0.0
0.0
0.0
0.0
0.0
0.0
0.0
0.0
0.0
2.417
0.0
0.0
0.0
0.0
0.0
0.0
0.0
0.0
0.0
0.0
0.0
0.0
0.0
0.0
0.0
0.0
0.0
0.0
0.0
0.0
0.0
0.0
0.0
0.0
0.0
0.0
0.0
0.0
0.0
0.0
0.0
0.0
0.0
0.0
0.0
0.0
0.0
0.0
0.0
0.0
0.0
0.0
0.0
0.0
0.0
0.0
0.0
0.0
2.405
0.0
0.0
0.0
0.0
0.0
0.0
0.0
0.0
0.0
0.0
2.393
0.0
2.381
0.0
0.0
0.0
-2.381
0.0
0.0
0.0
0.0
0.0
0.0
0.0
14.117
0.0
0.0
0.0
0.0
-2.325
0.0
0.0
0.0
0.0
0.0
0.0
0.0
0.0
-2.336
0.0
0.0
0.0
0.0
0.0
-2.347
0.0
0.0
0.0
0.0
0.0
0.0
2.347
0.0
0.0
0.0
0.0
0.0
0.0
0.0
0.0
0.0
0.0
0.0
0.0
0.0
0.0
0.0
0.0
0.0
0.0
0.0
0.0
0.0
0.0
0.0
0.0
0.0
0.0
2.336
0.0
0.0
0.0
0.0
-2.336
0.0
0.0
0.0
0.0
0.0
0.0
0.0
0.0
0.0
0.0
0.0
0.0
0.0
0.0
0.0
0.0
0.0
0.0
0.0
0.0
0.0
0.0
0.0
0.0
0.0
0.0
2.336
0.0
0.0
0.0
0.0
0.0
0.0
2.325
2.314
0.0
0.0
-2.314
0.0
0.0
0.0
0.0
0.0
0.0
0.0
0.0
0.0
0.0
0.0
0.0
0.0
0.0
0.0
0.0
0.0
0.0
0.0
0.0
0.0
0.0
0.0
0.0
0.0
-2.325
0.0
0.0
0.0
0.0
0.0
0.0
0.0
0.0
0.0
0.0
0.0
0.0
0.0
0.0
0.0
0.0
0.0
0.0
0.0
0.0
0.0
0.0
0.0
0.0
0.0
0.0
0.0
0.0
0.0
0.0
0.0
0.0
0.0
0.0
0.0
0.0
0.0
0.0
0.0
0.0
0.0
0.0
0.0
-2.336
0.0
0.0
0.0
0.0
0.0
0.0
0.0
2.336
0.0
0.0
0.0
0.0
0.0
0.0
0.0
-2.336
0.0
2.336
0.0
0.0
0.0
0.0
0.0
0.0
0.0
2.325
0.0
0.0
0.0
0.0
0.0
0.0
0.0
0.0
0.0
0.0
-2.325
0.0
0.0
0.0
0.0
0.0
-16.59
0.0
0.0
9.549
0.0
0.0
0.0
0.0
-7.144
0.0
0.0
4.774
0.0
0.0
0.0
0.0
-4.774
4.774
0.0
0.0
0.0
0.0
0.0
0.0
0.0
0.0
0.0
0.0
0.0
0.0
0.0
0.0
0.0
0.0
0.0
0.0
0.0
0.0
2.37
0.0
0.0
0.0
0.0
0.0
0.0
0.0
0.0
0.0
0.0
0.0
0.0
2.358
0.0
0.0
0.0
0.0
0.0
0.0
0.0
0.0
0.0
0.0
0.0
0.0
0.0
0.0
0.0
0.0
0.0
0.0
0.0
0.0
0.0
0.0
0.0
0.0
0.0
0.0
0.0
0.0
0.0
0.0
0.0
0.0
0.0
2.347
0.0
0.0
0.0
-2.347
0.0
0.0
0.0
0.0
0.0
0.0
0.0
0.0
0.0
0.0
0.0
0.0
0.0
0.0
0.0
0.0
0.0
0.0
2.347
0.0
0.0
-2.347
0.0
0.0
0.0
0.0
0.0
0.0
0.0
0.0
0.0
0.0
0.0
0.0
0.0
0.0
0.0
0.0
0.0
0.0
0.0
0.0
0.0
0.0
0.0
0.0
0.0
0.0
0.0
0.0
0.0
0.0
0.0
0.0
0.0
0.0
0.0
0.0
0.0
0.0
0.0
0.0
0.0
0.0
0.0
0.0
0.0
0.0
0.0
0.0
0.0
0.0
0.0
0.0
0.0
0.0
0.0
0.0
0.0
0.0
0.0
0.0
0.0
0.0
0.0
0.0
0.0
0.0
0.0
0.0
0.0
0.0
0.0
0.0
0.0
0.0
0.0
0.0
0.0
0.0
0.0
0.0
0.0
0.0
-2.358
0.0
0.0
0.0
0.0
0.0
0.0
0.0
0.0
0.0
0.0
0.0
0.0
0.0
0.0
0.0
-2.37
0.0
0.0
0.0
0.0
0.0
0.0
0.0
0.0
2.37
0.0
0.0
0.0
0.0
0.0
2.358
0.0
0.0
0.0
0.0
0.0
0.0
0.0
0.0
0.0
0.0
0.0
0.0
0.0
-2.358
0.0
0.0
0.0
0.0
0.0
0.0
0.0
0.0
0.0
0.0
0.0
0.0
0.0
0.0
0.0
0.0
0.0
0.0
0.0
0.0
0.0
0.0
0.0
0.0
0.0
0.0
0.0
0.0
0.0
0.0
0.0
0.0
0.0
0.0
0.0
0.0
2.358
0.0
0.0
0.0
0.0
0.0
0.0
0.0
0.0
0.0
0.0
-2.358
0.0
0.0
0.0
0.0
0.0
0.0
0.0
0.0
0.0
0.0
0.0
0.0
0.0
0.0
0.0
0.0
0.0
0.0
0.0
0.0
0.0
0.0
0.0
0.0
0.0
0.0
0.0
0.0
2.358
-2.358
0.0
0.0
0.0
0.0
0.0
0.0
0.0
0.0
0.0
0.0
0.0
0.0
0.0
0.0
0.0
0.0
0.0
0.0
0.0
0.0
0.0
0.0
0.0
0.0
0.0
0.0
0.0
0.0
0.0
0.0
0.0
0.0
0.0
0.0
0.0
2.358
0.0
0.0
0.0
-2.358
0.0
-2.37
0.0
0.0
0.0
0.0
0.0
0.0
0.0
0.0
0.0
0.0
0.0
0.0
0.0
0.0
0.0
0.0
0.0
0.0
0.0
0.0
0.0
0.0
0.0
0.0
0.0
0.0
0.0
0.0
0.0
0.0
0.0
0.0
0.0
0.0
0.0
0.0
0.0
0.0
2.37
0.0
0.0
0.0
0.0
0.0
0.0
-2.37
0.0
0.0
0.0
0.0
0.0
0.0
0.0
0.0
0.0
0.0
0.0
0.0
2.37
0.0
-4.751
0.0
0.0
0.0
0.0
2.381
0.0
0.0
0.0
0.0
0.0
0.0
0.0
0.0
0.0
0.0
0.0
0.0
4.728
0.0
0.0
0.0
0.0
0.0
0.0
0.0
0.0
0.0
-4.728
0.0
0.0
0.0
0.0
0.0
0.0
0.0
0.0
0.0
0.0
0.0
0.0
0.0
0.0
0.0
0.0
0.0
0.0
0.0
0.0
0.0
-2.381
2.381
0.0
0.0
0.0
0.0
0.0
2.37
0.0
0.0
-2.37
0.0
0.0
0.0
0.0
0.0
0.0
0.0
0.0
0.0
0.0
0.0
0.0
0.0
0.0
0.0
0.0
0.0
0.0
0.0
0.0
0.0
0.0
0.0
0.0
0.0
0.0
0.0
0.0
0.0
0.0
0.0
0.0
0.0
0.0
0.0
0.0
0.0
0.0
0.0
0.0
-2.381
0.0
-2.393
0.0
0.0
0.0
0.0
0.0
0.0
0.0
0.0
0.0
0.0
0.0
0.0
0.0
0.0
0.0
0.0
0.0
0.0
0.0
0.0
0.0
-2.405
0.0
0.0
0.0
0.0
0.0
0.0
0.0
0.0
0.0
0.0
0.0
0.0
0.0
0.0
0.0
0.0
0.0
0.0
0.0
0.0
0.0
0.0
0.0
0.0
0.0
0.0
0.0
0.0
0.0
0.0
0.0
0.0
0.0
0.0
0.0
0.0
0.0
0.0
0.0
0.0
0.0
0.0
0.0
0.0
0.0
0.0
0.0
0.0
0.0
0.0
2.405
0.0
0.0
0.0
0.0
0.0
0.0
0.0
0.0
0.0
0.0
0.0
0.0
0.0
0.0
0.0
0.0
0.0
0.0
0.0
0.0
0.0
0.0
0.0
0.0
-2.405
0.0
0.0
0.0
0.0
0.0
0.0
0.0
0.0
-2.417
2.417
2.405
-2.405
0.0
0.0
0.0
0.0
0.0
0.0
0.0
0.0
0.0
0.0
-2.417
0.0
0.0
0.0
0.0
0.0
0.0
-2.429
0.0
0.0
0.0
0.0
0.0
0.0
0.0
0.0
0.0
0.0
0.0
0.0
0.0
0.0
0.0
0.0
0.0
-2.441
0.0
0.0
0.0
0.0
-1.225
0.0
0.0
0.0
0.0
0.0
0.0
0.0
-1.228
0.0
0.0
1.228
0.0
0.0
0.0
0.0
0.0
0.0
0.0
0.0
0.0
0.0
0.0
0.0
-1.228
0.0
0.0
0.0
0.0
0.0
0.0
0.0
-1.231
0.0
0.0
0.0
-1.234
0.0
0.0
0.0
0.0
0.0
0.0
1.234
0.0
0.0
-1.234
0.0
0.0
0.0
0.0
0.0
0.0
0.0
0.0
0.0
1.234
0.0
0.0
0.0
0.0
0.0
0.0
0.0
0.0
0.0
0.0
0.0
0.0
0.0
0.0
0.0
0.0
0.0
-1.234
0.0
2.466
0.0
0.0
0.0
0.0
0.0
0.0
0.0
0.0
0.0
0.0
0.0
0.0
0.0
0.0
0.0
0.0
0.0
0.0
0.0
0.0
0.0
0.0
0.0
0.0
0.0
0.0
0.0
0.0
-1.231
0.0
0.0
0.0
0.0
0.0
0.0
0.0
0.0
0.0
0.0
0.0
0.0
0.0
0.0
0.0
-1.234
0.0
0.0
0.0
0.0
0.0
0.0
0.0
0.0
0.0
0.0
0.0
0.0
1.234
0.0
0.0
0.0
0.0
0.0
0.0
0.0
0.0
0.0
0.0
0.0
0.0
0.0
-1.234
0.0
0.0
0.0
0.0
0.0
0.0
0.0
1.234
0.0
0.0
0.0
0.0
-1.234
1.234
0.0
0.0
0.0
-8.708
0.0
0.0
0.0
0.0
0.0
0.0
0.0
0.0
0.0
0.0
0.0
0.0
0.0
0.0
0.0
0.0
0.0
0.0
0.0
0.0
0.0
0.0
0.0
0.0
0.0
0.0
0.0
0.0
-1.257
0.0
1.257
0.0
0.0
0.0
0.0
0.0
-1.257
0.0
0.0
0.0
1.257
0.0
0.0
0.0
0.0
-1.257
1.257
0.0
-1.257
0.0
0.0
0.0
1.257
-1.257
0.0
0.0
0.0
0.0
0.0
0.0
0.0
0.0
0.0
0.0
0.0
0.0
0.0
0.0
0.0
0.0
1.257
0.0
0.0
0.0
0.0
0.0
0.0
0.0
1.254
0.0
0.0
0.0
0.0
-1.254
1.254
0.0
0.0
0.0
0.0
0.0
0.0
0.0
-1.254
0.0
0.0
0.0
1.254
0.0
-1.254
1.254
0.0
0.0
1.25
0.0
0.0
0.0
0.0
0.0
0.0
0.0
0.0
0.0
0.0
0.0
0.0
0.0
0.0
0.0
0.0
0.0
0.0
0.0
0.0
0.0
0.0
0.0
0.0
0.0
0.0
0.0
0.0
2.491
-1.244
0.0
0.0
1.244
0.0
0.0
0.0
0.0
0.0
0.0
0.0
-2.491
0.0
0.0
0.0
2.491
2.478
0.0
0.0
0.0
0.0
0.0
0.0
0.0
0.0
0.0
0.0
0.0
0.0
0.0
1.234
0.0
0.0
0.0
0.0
0.0
0.0
0.0
0.0
0.0
0.0
0.0
0.0
0.0
0.0
0.0
0.0
0.0
0.0
0.0
0.0
-1.234
0.0
0.0
0.0
0.0
0.0
0.0
0.0
0.0
0.0
0.0
0.0
0.0
0.0
0.0
0.0
0.0
-2.478
0.0
0.0
0.0
0.0
0.0
2.478
0.0
0.0
3.694
0.0
0.0
0.0
0.0
0.0
0.0
0.0
-1.228
0.0
0.0
0.0
0.0
-1.231
0.0
0.0
0.0
-1.234
0.0
0.0
0.0
0.0
-2.478
0.0
0.0
0.0
0.0
0.0
0.0
0.0
0.0
0.0
0.0
0.0
0.0
0.0
-1.244
1.244
0.0
-1.244
-1.247
0.0
0.0
0.0
0.0
0.0
0.0
0.0
0.0
0.0
0.0
0.0
0.0
-1.25
0.0
0.0
0.0
1.25
0.0
0.0
0.0
0.0
0.0
0.0
0.0
0.0
0.0
0.0
0.0
0.0
0.0
0.0
0.0
0.0
0.0
0.0
0.0
0.0
0.0
0.0
0.0
0.0
0.0
0.0
0.0
0.0
0.0
0.0
-1.25
0.0
0.0
0.0
0.0
0.0
0.0
0.0
0.0
0.0
0.0
0.0
0.0
0.0
0.0
0.0
1.25
0.0
0.0
0.0
0.0
0.0
0.0
0.0
0.0
0.0
0.0
0.0
0.0
0.0
0.0
0.0
0.0
0.0
0.0
0.0
0.0
0.0
0.0
0.0
0.0
0.0
0.0
0.0
0.0
0.0
0.0
0.0
0.0
0.0
0.0
0.0
0.0
0.0
0.0
0.0
0.0
0.0
0.0
0.0
0.0
0.0
0.0
0.0
0.0
0.0
0.0
-1.25
1.25
0.0
0.0
-1.25
0.0
0.0
0.0
0.0
0.0
0.0
1.25
0.0
0.0
0.0
-1.25
0.0
1.25
0.0
0.0
0.0
0.0
0.0
0.0
0.0
0.0
0.0
0.0
0.0
0.0
0.0
0.0
0.0
0.0
0.0
0.0
1.247
0.0
0.0
-1.247
0.0
0.0
0.0
0.0
0.0
0.0
0.0
0.0
0.0
0.0
0.0
0.0
0.0
0.0
1.247
0.0
-2.497
0.0
0.0
1.25
0.0
0.0
0.0
-2.504
0.0
0.0
0.0
0.0
0.0
0.0
-1.257
0.0
0.0
0.0
0.0
-1.26
0.0
1.26
0.0
0.0
0.0
0.0
0.0
-1.26
0.0
0.0
0.0
0.0
0.0
-2.53
0.0
2.53
-2.53
0.0
0.0
-1.27
3.8
0.0
0.0
0.0
0.0
0.0
0.0
0.0
0.0
0.0
0.0
0.0
0.0
0.0
0.0
0.0
0.0
0.0
0.0
-1.263
1.263
0.0
0.0
0.0
0.0
-1.263
1.263
0.0
0.0
-1.263
0.0
0.0
0.0
0.0
0.0
0.0
0.0
0.0
0.0
0.0
0.0
0.0
1.263
0.0
0.0
-1.263
-1.267
1.267
-1.267
1.267
0.0
0.0
0.0
0.0
0.0
1.263
0.0
-1.263
0.0
0.0
0.0
0.0
-1.267
0.0
1.267
0.0
0.0
0.0
0.0
0.0
0.0
-1.267
0.0
0.0
0.0
0.0
0.0
0.0
0.0
0.0
0.0
0.0
0.0
0.0
0.0
0.0
0.0
0.0
0.0
1.267
1.263
-1.263
0.0
-1.267
0.0
0.0
0.0
0.0
0.0
0.0
0.0
0.0
0.0
-1.27
0.0
0.0
0.0
1.27
0.0
0.0
0.0
0.0
0.0
0.0
0.0
0.0
0.0
0.0
0.0
0.0
0.0
0.0
0.0
-1.27
0.0
0.0
0.0
0.0
0.0
1.27
0.0
0.0
0.0
0.0
0.0
0.0
0.0
0.0
0.0
0.0
0.0
0.0
-1.27
0.0
0.0
0.0
0.0
0.0
-1.273
0.0
0.0
0.0
0.0
0.0
0.0
-1.277
0.0
0.0
1.277
-1.277
0.0
2.55
0.0
0.0
0.0
0.0
0.0
0.0
0.0
2.536
0.0
0.0
0.0
0.0
-1.267
0.0
0.0
0.0
0.0
0.0
0.0
0.0
0.0
0.0
0.0
0.0
0.0
0.0
0.0
0.0
0.0
0.0
0.0
0.0
0.0
0.0
0.0
0.0
0.0
0.0
0.0
0.0
0.0
0.0
1.267
0.0
-1.267
0.0
1.267
0.0
0.0
0.0
-1.267
0.0
0.0
0.0
0.0
0.0
0.0
0.0
0.0
0.0
0.0
0.0
0.0
0.0
0.0
1.267
0.0
0.0
-1.267
0.0
0.0
0.0
0.0
0.0
0.0
0.0
0.0
0.0
0.0
0.0
0.0
0.0
0.0
0.0
0.0
0.0
0.0
0.0
0.0
0.0
0.0
0.0
0.0
0.0
0.0
0.0
0.0
0.0
0.0
0.0
0.0
0.0
0.0
0.0
0.0
0.0
0.0
0.0
0.0
0.0
0.0
0.0
0.0
0.0
0.0
0.0
0.0
-1.27
1.27
0.0
0.0
0.0
0.0
0.0
0.0
0.0
0.0
0.0
0.0
0.0
0.0
0.0
0.0
0.0
0.0
0.0
0.0
0.0
0.0
0.0
0.0
0.0
0.0
0.0
0.0
0.0
0.0
0.0
0.0
0.0
0.0
0.0
0.0
0.0
0.0
0.0
0.0
0.0
0.0
0.0
0.0
0.0
0.0
0.0
0.0
0.0
0.0
0.0
0.0
0.0
0.0
0.0
0.0
0.0
0.0
0.0
0.0
0.0
0.0
0.0
0.0
0.0
0.0
0.0
0.0
0.0
0.0
-1.27
0.0
0.0
0.0
0.0
0.0
0.0
0.0
0.0
0.0
0.0
0.0
0.0
0.0
0.0
0.0
0.0
0.0
0.0
0.0
0.0
0.0
0.0
0.0
0.0
0.0
0.0
0.0
0.0
0.0
3.8
0.0
0.0
0.0
0.0
0.0
0.0
0.0
0.0
0.0
0.0
1.26
0.0
0.0
0.0
0.0
1.257
0.0
0.0
0.0
0.0
-1.257
0.0
0.0
0.0
-1.26
0.0
0.0
0.0
1.26
1.257
0.0
0.0
0.0
0.0
0.0
0.0
0.0
0.0
0.0
0.0
0.0
0.0
0.0
0.0
0.0
0.0
0.0
0.0
0.0
0.0
0.0
0.0
0.0
-1.257
0.0
0.0
0.0
0.0
0.0
0.0
0.0
0.0
0.0
0.0
0.0
0.0
0.0
-1.26
0.0
0.0
0.0
0.0
0.0
0.0
0.0
0.0
0.0
0.0
0.0
0.0
0.0
0.0
0.0
0.0
0.0
0.0
0.0
0.0
0.0
0.0
0.0
0.0
0.0
0.0
0.0
0.0
0.0
0.0
-1.263
1.263
0.0
0.0
0.0
0.0
0.0
0.0
0.0
0.0
0.0
0.0
0.0
0.0
0.0
0.0
1.26
-1.26
0.0
-1.263
1.263
0.0
0.0
0.0
0.0
0.0
0.0
1.26
0.0
0.0
1.257
0.0
0.0
0.0
0.0
0.0
0.0
0.0
0.0
0.0
0.0
1.254
0.0
0.0
-1.254
0.0
0.0
0.0
0.0
0.0
1.254
0.0
0.0
0.0
6.22
0.0
0.0
0.0
4.919
0.0
0.0
-2.453
0.0
-1.231
0.0
0.0
-3.713
0.0
0.0
2.478
-3.722
0.0
0.0
0.0
0.0
0.0
0.0
1.244
1.241
0.0
0.0
0.0
-1.241
0.0
2.478
0.0
0.0
-2.478
-2.491
0.0
-1.25
1.25
0.0
0.0
0.0
0.0
0.0
0.0
-1.25
0.0
0.0
0.0
0.0
0.0
0.0
0.0
0.0
0.0
0.0
0.0
0.0
-2.51
0.0
0.0
0.0
0.0
0.0
0.0
1.257
-1.257
0.0
1.257
0.0
0.0
0.0
0.0
0.0
1.254
0.0
1.25
0.0
0.0
0.0
0.0
0.0
0.0
-1.25
0.0
1.25
1.247
0.0
0.0
-1.247
0.0
-1.25
0.0
0.0
0.0
0.0
0.0
1.25
0.0
0.0
0.0
0.0
0.0
0.0
0.0
1.247
0.0
0.0
-1.247
0.0
0.0
0.0
0.0
0.0
0.0
0.0
0.0
0.0
0.0
0.0
0.0
0.0
0.0
0.0
0.0
0.0
0.0
-1.25
0.0
0.0
1.25
0.0
0.0
1.247
0.0
0.0
0.0
-1.247
0.0
0.0
0.0
0.0
0.0
0.0
0.0
0.0
0.0
0.0
0.0
0.0
0.0
0.0
0.0
-1.25
0.0
0.0
0.0
0.0
0.0
1.25
0.0
0.0
0.0
0.0
0.0
0.0
0.0
0.0
0.0
0.0
0.0
0.0
0.0
-1.25
0.0
1.25
0.0
0.0
0.0
0.0
0.0
0.0
0.0
-1.25
0.0
1.25
0.0
0.0
0.0
0.0
0.0
0.0
0.0
0.0
0.0
0.0
0.0
0.0
0.0
0.0
0.0
0.0
0.0
0.0
0.0
0.0
0.0
0.0
0.0
0.0
0.0
0.0
0.0
0.0
0.0
0.0
0.0
0.0
0.0
0.0
0.0
0.0
0.0
0.0
0.0
0.0
0.0
0.0
0.0
0.0
0.0
0.0
0.0
0.0
0.0
0.0
0.0
0.0
0.0
0.0
0.0
0.0
0.0
0.0
0.0
0.0
0.0
1.247
0.0
0.0
0.0
-1.247
0.0
0.0
0.0
0.0
0.0
1.247
0.0
0.0
0.0
0.0
-1.247
0.0
1.247
0.0
0.0
0.0
-3.751
0.0
0.0
0.0
0.0
0.0
-2.517
0.0
0.0
0.0
0.0
0.0
0.0
0.0
0.0
0.0
0.0
0.0
0.0
0.0
0.0
0.0
0.0
0.0
0.0
-2.53
-1.27
0.0
0.0
0.0
0.0
0.0
0.0
0.0
0.0
0.0
0.0
0.0
1.27
0.0
3.79
0.0
0.0
0.0
0.0
-3.79
0.0
0.0
0.0
1.267
0.0
-1.267
0.0
0.0
0.0
0.0
0.0
0.0
0.0
1.267
-2.536
0.0
0.0
0.0
0.0
0.0
0.0
0.0
0.0
0.0
0.0
0.0
0.0
1.27
0.0
0.0
0.0
0.0
0.0
0.0
0.0
0.0
-1.27
0.0
0.0
0.0
0.0
0.0
0.0
0.0
0.0
0.0
0.0
0.0
0.0
0.0
0.0
0.0
0.0
1.27
0.0
0.0
0.0
0.0
0.0
0.0
0.0
0.0
0.0
0.0
0.0
-1.27
0.0
0.0
0.0
1.27
0.0
0.0
0.0
0.0
0.0
0.0
0.0
0.0
0.0
0.0
0.0
0.0
0.0
-1.27
0.0
0.0
1.27
0.0
0.0
0.0
0.0
0.0
0.0
0.0
0.0
0.0
-1.27
0.0
0.0
0.0
1.27
0.0
0.0
0.0
-1.27
0.0
0.0
1.27
0.0
-1.27
0.0
0.0
0.0
0.0
0.0
0.0
0.0
0.0
0.0
0.0
0.0
0.0
1.27
0.0
0.0
0.0
0.0
0.0
1.267
0.0
0.0
0.0
0.0
0.0
0.0
0.0
-1.267
0.0
0.0
0.0
0.0
0.0
0.0
0.0
0.0
1.267
0.0
-1.267
0.0
0.0
0.0
0.0
0.0
0.0
0.0
0.0
0.0
0.0
0.0
0.0
0.0
-1.27
0.0
0.0
-10.28
0.0
0.0
0.0
3.88
0.0
0.0
0.0
0.0
0.0
0.0
0.0
0.0
0.0
1.287
0.0
0.0
0.0
0.0
0.0
1.283
0.0
0.0
0.0
0.0
0.0
0.0
-1.283
0.0
0.0
0.0
0.0
0.0
0.0
0.0
0.0
0.0
1.283
0.0
0.0
0.0
0.0
0.0
0.0
0.0
0.0
0.0
0.0
0.0
0.0
-1.283
0.0
0.0
0.0
1.283
0.0
0.0
0.0
0.0
0.0
0.0
0.0
0.0
0.0
0.0
-1.283
0.0
0.0
0.0
0.0
0.0
0.0
0.0
0.0
0.0
0.0
0.0
0.0
0.0
-1.287
0.0
0.0
0.0
0.0
0.0
0.0
0.0
0.0
0.0
0.0
0.0
-2.584
0.0
0.0
0.0
0.0
0.0
0.0
1.293
0.0
0.0
0.0
0.0
-1.293
0.0
0.0
0.0
0.0
0.0
0.0
0.0
0.0
0.0
0.0
0.0
0.0
0.0
0.0
0.0
0.0
0.0
0.0
0.0
0.0
0.0
0.0
-1.297
-1.3
0.0
0.0
0.0
0.0
0.0
0.0
0.0
0.0
0.0
0.0
1.3
0.0
0.0
0.0
0.0
0.0
0.0
0.0
0.0
0.0
0.0
0.0
0.0
-1.3
0.0
0.0
0.0
0.0
0.0
0.0
1.3
0.0
0.0
0.0
-2.604
0.0
0.0
0.0
2.604
0.0
0.0
0.0
-1.3
0.0
0.0
0.0
1.3
0.0
0.0
0.0
-1.3
0.0
0.0
-1.304
0.0
0.0
0.0
0.0
0.0
0.0
0.0
0.0
0.0
0.0
0.0
0.0
0.0
0.0
0.0
0.0
0.0
0.0
0.0
0.0
0.0
0.0
0.0
0.0
0.0
1.304
0.0
-1.304
9.055
0.0
0.0
2.556
0.0
0.0
-1.277
-1.28
1.28
-1.28
0.0
0.0
2.556
0.0
-2.556
0.0
0.0
0.0
0.0
0.0
0.0
0.0
0.0
0.0
0.0
0.0
0.0
0.0
0.0
0.0
0.0
-1.283
1.283
0.0
0.0
0.0
0.0
0.0
0.0
-1.283
0.0
0.0
1.283
0.0
0.0
0.0
0.0
0.0
1.28
0.0
0.0
-1.28
1.28
0.0
0.0
0.0
1.277
0.0
0.0
0.0
0.0
1.273
0.0
1.27
0.0
0.0
0.0
0.0
-1.27
1.27
0.0
0.0
0.0
0.0
0.0
0.0
-1.27
0.0
0.0
0.0
0.0
1.27
0.0
0.0
0.0
0.0
1.267
0.0
0.0
0.0
0.0
0.0
1.263
1.26
0.0
0.0
0.0
0.0
-1.26
1.26
-1.26
1.26
0.0
-1.26
0.0
0.0
0.0
-1.263
1.263
0.0
0.0
0.0
0.0
0.0
0.0
0.0
0.0
0.0
0.0
0.0
0.0
0.0
0.0
0.0
0.0
0.0
0.0
-1.263
0.0
0.0
1.263
0.0
0.0
0.0
0.0
0.0
0.0
-1.263
0.0
0.0
0.0
0.0
0.0
0.0
1.263
0.0
0.0
-1.263
0.0
0.0
0.0
0.0
0.0
0.0
0.0
1.263
0.0
0.0
0.0
0.0
0.0
0.0
0.0
0.0
0.0
0.0
-1.263
0.0
0.0
0.0
1.263
0.0
0.0
0.0
0.0
0.0
0.0
0.0
0.0
0.0
0.0
0.0
0.0
-1.263
0.0
0.0
1.263
0.0
0.0
0.0
0.0
0.0
0.0
0.0
0.0
0.0
0.0
0.0
0.0
0.0
0.0
0.0
0.0
0.0
0.0
0.0
0.0
-1.263
0.0
0.0
18.613
0.0
-1.219
0.0
0.0
0.0
0.0
0.0
0.0
0.0
0.0
0.0
0.0
0.0
1.219
0.0
0.0
0.0
2.429
4.822
-2.405
-2.417
0.0
0.0
0.0
0.0
0.0
2.417
0.0
-2.417
0.0
0.0
0.0
0.0
0.0
0.0
2.417
0.0
0.0
0.0
4.798
2.381
-2.381
0.0
0.0
-4.798
0.0
0.0
0.0
0.0
2.405
0.0
-2.405
2.405
0.0
0.0
0.0
2.393
-2.393
0.0
0.0
0.0
0.0
0.0
0.0
-2.405
0.0
0.0
-2.417
0.0
4.822
0.0
0.0
-2.405
0.0
2.405
-4.822
0.0
0.0
0.0
0.0
0.0
0.0
0.0
0.0
0.0
0.0
2.417
-2.417
0.0
0.0
0.0
0.0
0.0
0.0
2.417
0.0
0.0
0.0
0.0
0.0
0.0
0.0
0.0
0.0
0.0
0.0
0.0
0.0
0.0
0.0
0.0
0.0
0.0
0.0
0.0
0.0
0.0
0.0
0.0
0.0
0.0
0.0
0.0
-2.417
2.417
0.0
0.0
0.0
0.0
0.0
0.0
0.0
0.0
0.0
0.0
0.0
0.0
0.0
0.0
0.0
0.0
-2.417
-2.429
0.0
0.0
0.0
2.429
-2.429
0.0
0.0
0.0
0.0
0.0
0.0
0.0
0.0
0.0
0.0
0.0
0.0
0.0
0.0
0.0
0.0
0.0
0.0
0.0
0.0
0.0
0.0
0.0
0.0
2.429
0.0
0.0
0.0
0.0
0.0
0.0
0.0
-2.429
0.0
0.0
2.429
0.0
0.0
0.0
0.0
0.0
0.0
0.0
0.0
0.0
2.417
0.0
0.0
0.0
0.0
0.0
0.0
0.0
0.0
0.0
0.0
2.405
0.0
0.0
0.0
0.0
-4.822
0.0
0.0
0.0
0.0
-2.429
2.429
-2.429
0.0
0.0
0.0
0.0
0.0
0.0
0.0
-1.219
0.0
-1.222
0.0
0.0
0.0
0.0
1.222
0.0
0.0
0.0
1.219
0.0
-1.219
1.219
0.0
0.0
0.0
0.0
2.429
0.0
0.0
0.0
0.0
0.0
0.0
0.0
0.0
0.0
0.0
-2.429
2.429
0.0
0.0
2.417
0.0
0.0
0.0
0.0
4.798
0.0
0.0
0.0
0.0
0.0
2.381
2.37
0.0
2.358
0.0
2.347
0.0
0.0
0.0
0.0
0.0
0.0
2.336
0.0
0.0
-2.336
2.336
-2.336
0.0
0.0
-2.347
0.0
0.0
0.0
-2.358
0.0
0.0
2.358
-2.358
0.0
0.0
2.358
0.0
0.0
0.0
0.0
0.0
2.347
0.0
0.0
0.0
0.0
0.0
0.0
0.0
0.0
0.0
0.0
0.0
0.0
0.0
2.336
-2.336
0.0
2.336
0.0
0.0
0.0
-2.336
0.0
0.0
2.336
0.0
0.0
-2.336
0.0
0.0
0.0
0.0
0.0
0.0
0.0
0.0
-2.347
0.0
2.347
-2.347
0.0
0.0
0.0
2.347
0.0
0.0
0.0
-2.347
2.347
-2.347
0.0
0.0
0.0
0.0
0.0
0.0
0.0
0.0
0.0
0.0
2.347
0.0
-2.347
0.0
0.0
0.0
0.0
0.0
0.0
0.0
0.0
0.0
0.0
0.0
2.347
0.0
0.0
-2.347
0.0
0.0
0.0
0.0
0.0
0.0
0.0
2.347
0.0
-2.347
0.0
0.0
0.0
2.347
0.0
0.0
0.0
0.0
0.0
2.336
-2.336
0.0
0.0
2.336
0.0
0.0
0.0
0.0
0.0
0.0
-2.336
0.0
0.0
0.0
0.0
-19.1
0.0
0.0
0.0
0.0
-1.219
3.648
0.0
2.417
0.0
0.0
0.0
4.798
0.0
0.0
0.0
0.0
0.0
0.0
-2.393
0.0
0.0
0.0
0.0
0.0
0.0
2.393
0.0
0.0
-2.393
0.0
0.0
0.0
0.0
0.0
0.0
0.0
0.0
0.0
0.0
0.0
0.0
-2.405
0.0
0.0
2.405
0.0
0.0
0.0
0.0
0.0
0.0
0.0
0.0
0.0
-2.405
0.0
0.0
2.405
0.0
0.0
0.0
0.0
0.0
0.0
-2.405
0.0
0.0
0.0
0.0
2.405
0.0
0.0
0.0
0.0
0.0
0.0
0.0
0.0
0.0
-2.405
2.405
0.0
0.0
0.0
0.0
0.0
0.0
0.0
0.0
0.0
-2.405
0.0
0.0
0.0
2.405
0.0
0.0
0.0
0.0
0.0
0.0
0.0
0.0
0.0
0.0
0.0
0.0
0.0
0.0
0.0
0.0
0.0
0.0
0.0
0.0
0.0
0.0
0.0
0.0
0.0
2.393
0.0
0.0
0.0
0.0
0.0
-2.393
0.0
0.0
0.0
0.0
2.393
0.0
0.0
0.0
0.0
-2.393
0.0
0.0
0.0
0.0
0.0
0.0
0.0
2.393
-2.393
0.0
0.0
0.0
0.0
0.0
0.0
0.0
0.0
0.0
0.0
0.0
0.0
0.0
0.0
0.0
0.0
0.0
0.0
0.0
0.0
0.0
0.0
0.0
0.0
0.0
0.0
0.0
0.0
0.0
0.0
0.0
0.0
0.0
0.0
0.0
0.0
0.0
0.0
0.0
0.0
0.0
0.0
0.0
0.0
0.0
0.0
0.0
0.0
0.0
2.393
0.0
0.0
0.0
-2.393
0.0
0.0
0.0
0.0
0.0
0.0
0.0
0.0
0.0
0.0
0.0
-2.405
-2.417
0.0
2.417
0.0
0.0
0.0
0.0
0.0
-2.417
0.0
0.0
2.417
0.0
0.0
0.0
-2.417
0.0
0.0
0.0
0.0
-2.429
2.429
0.0
0.0
-2.429
0.0
0.0
0.0
0.0
0.0
0.0
0.0
0.0
0.0
0.0
0.0
0.0
0.0
0.0
0.0
0.0
0.0
0.0
0.0
0.0
0.0
0.0
0.0
0.0
0.0
0.0
0.0
-1.219
1.219
0.0
0.0
0.0
0.0
0.0
0.0
0.0
0.0
0.0
0.0
0.0
0.0
0.0
0.0
0.0
0.0
0.0
0.0
0.0
0.0
0.0
0.0
0.0
0.0
0.0
0.0
0.0
0.0
0.0
0.0
0.0
0.0
0.0
0.0
0.0
0.0
0.0
0.0
0.0
0.0
-1.219
0.0
0.0
-1.222
0.0
-1.225
0.0
0.0
-1.228
0.0
0.0
0.0
0.0
1.228
0.0
0.0
0.0
1.225
0.0
0.0
0.0
-1.225
1.225
0.0
0.0
-1.225
1.225
0.0
-1.225
0.0
0.0
0.0
0.0
0.0
0.0
0.0
0.0
0.0
0.0
0.0
0.0
0.0
0.0
0.0
0.0
1.225
0.0
0.0
0.0
0.0
0.0
0.0
-1.225
0.0
0.0
0.0
-1.228
0.0
0.0
0.0
0.0
1.228
0.0
0.0
0.0
0.0
0.0
0.0
0.0
-1.228
0.0
0.0
0.0
0.0
0.0
0.0
0.0
0.0
0.0
0.0
0.0
0.0
0.0
0.0
0.0
0.0
0.0
0.0
-1.231
0.0
0.0
0.0
0.0
0.0
0.0
0.0
0.0
0.0
0.0
0.0
0.0
0.0
0.0
0.0
0.0
0.0
0.0
0.0
0.0
0.0
0.0
0.0
0.0
1.231
0.0
2.453
0.0
0.0
-2.453
2.453
0.0
-2.453
0.0
-1.231
0.0
0.0
0.0
0.0
0.0
0.0
0.0
0.0
0.0
0.0
0.0
-1.234
0.0
0.0
0.0
0.0
0.0
0.0
0.0
0.0
0.0
0.0
0.0
0.0
0.0
0.0
0.0
0.0
0.0
0.0
0.0
0.0
-1.238
1.238
-1.238
1.238
0.0
0.0
0.0
0.0
0.0
0.0
0.0
0.0
0.0
0.0
0.0
0.0
0.0
0.0
0.0
0.0
0.0
0.0
-1.238
0.0
0.0
1.238
0.0
0.0
0.0
0.0
0.0
0.0
0.0
0.0
2.466
0.0
-1.231
0.0
0.0
-1.234
0.0
1.234
0.0
0.0
0.0
0.0
0.0
0.0
0.0
0.0
-1.234
1.234
0.0
0.0
0.0
0.0
0.0
0.0
0.0
1.231
0.0
0.0
0.0
0.0
0.0
0.0
0.0
1.228
0.0
0.0
-1.228
0.0
0.0
0.0
0.0
0.0
0.0
1.228
0.0
-1.228
0.0
0.0
0.0
0.0
0.0
0.0
0.0
0.0
-1.231
1.231
0.0
0.0
1.228
0.0
0.0
0.0
0.0
0.0
0.0
0.0
0.0
0.0
0.0
0.0
0.0
0.0
0.0
0.0
1.225
0.0
0.0
0.0
0.0
0.0
0.0
0.0
0.0
0.0
0.0
0.0
0.0
0.0
0.0
0.0
0.0
0.0
0.0
0.0
0.0
0.0
-1.225
0.0
1.225
0.0
0.0
-1.225
0.0
0.0
0.0
0.0
0.0
0.0
0.0
0.0
1.225
0.0
0.0
0.0
0.0
-1.225
0.0
1.225
0.0
0.0
0.0
0.0
0.0
0.0
0.0
0.0
0.0
0.0
0.0
0.0
0.0
0.0
0.0
4.87
-2.429
2.429
0.0
-2.429
0.0
0.0
0.0
-1.219
1.219
0.0
0.0
0.0
0.0
0.0
2.429
0.0
-2.429
0.0
2.429
0.0
0.0
0.0
0.0
0.0
0.0
0.0
0.0
0.0
0.0
0.0
0.0
0.0
0.0
0.0
0.0
0.0
0.0
0.0
0.0
0.0
0.0
0.0
0.0
0.0
0.0
0.0
0.0
0.0
0.0
0.0
0.0
0.0
0.0
0.0
0.0
0.0
0.0
0.0
-2.429
0.0
0.0
0.0
0.0
0.0
0.0
0.0
0.0
0.0
0.0
0.0
0.0
0.0
0.0
0.0
0.0
0.0
0.0
2.429
0.0
0.0
0.0
0.0
0.0
0.0
0.0
0.0
0.0
0.0
0.0
0.0
0.0
0.0
0.0
0.0
0.0
0.0
0.0
0.0
0.0
0.0
0.0
0.0
0.0
0.0
0.0
0.0
0.0
0.0
0.0
0.0
0.0
0.0
0.0
0.0
0.0
0.0
0.0
0.0
0.0
0.0
0.0
0.0
0.0
0.0
-2.429
0.0
2.429
0.0
0.0
0.0
0.0
-2.429
0.0
0.0
0.0
0.0
0.0
0.0
0.0
2.429
0.0
0.0
-2.429
2.429
0.0
0.0
0.0
0.0
0.0
0.0
0.0
0.0
0.0
0.0
0.0
0.0
2.417
0.0
0.0
0.0
0.0
0.0
0.0
0.0
-2.417
0.0
0.0
0.0
0.0
0.0
0.0
0.0
0.0
0.0
0.0
0.0
0.0
0.0
0.0
0.0
0.0
0.0
0.0
0.0
-2.429
2.429
0.0
0.0
0.0
0.0
0.0
0.0
0.0
0.0
0.0
0.0
-2.429
0.0
0.0
0.0
0.0
0.0
0.0
0.0
0.0
2.429
0.0
0.0
0.0
-2.429
0.0
0.0
0.0
-1.219
0.0
0.0
-1.222
0.0
0.0
0.0
0.0
0.0
0.0
0.0
1.222
0.0
0.0
0.0
0.0
0.0
0.0
0.0
0.0
0.0
0.0
0.0
0.0
0.0
0.0
0.0
0.0
0.0
0.0
0.0
0.0
0.0
0.0
0.0
0.0
0.0
0.0
0.0
0.0
0.0
0.0
0.0
0.0
0.0
0.0
0.0
0.0
1.219
0.0
0.0
0.0
0.0
0.0
-1.219
0.0
0.0
0.0
0.0
0.0
0.0
0.0
0.0
0.0
0.0
0.0
0.0
0.0
0.0
1.219
0.0
0.0
0.0
-1.219
0.0
0.0
0.0
0.0
0.0
0.0
0.0
0.0
0.0
0.0
0.0
0.0
0.0
0.0
0.0
0.0
0.0
0.0
0.0
0.0
0.0
0.0
0.0
0.0
0.0
0.0
0.0
0.0
0.0
0.0
0.0
0.0
0.0
0.0
0.0
0.0
0.0
1.219
0.0
0.0
0.0
0.0
0.0
0.0
0.0
0.0
0.0
0.0
0.0
0.0
0.0
0.0
0.0
0.0
0.0
0.0
0.0
0.0
0.0
0.0
0.0
0.0
0.0
0.0
0.0
0.0
0.0
0.0
0.0
0.0
0.0
2.429
0.0
-2.429
2.429
-2.429
0.0
0.0
0.0
0.0
0.0
0.0
0.0
0.0
0.0
0.0
0.0
0.0
0.0
-1.219
0.0
0.0
0.0
0.0
1.219
0.0
0.0
0.0
0.0
-1.219
0.0
0.0
0.0
0.0
0.0
0.0
0.0
0.0
0.0
0.0
0.0
0.0
0.0
-1.222
0.0
0.0
0.0
0.0
0.0
0.0
0.0
0.0
0.0
0.0
0.0
0.0
0.0
0.0
0.0
1.222
0.0
0.0
10.863
0.0
0.0
0.0
0.0
0.0
-2.393
0.0
0.0
0.0
0.0
0.0
2.393
-2.393
0.0
0.0
0.0
-2.405
0.0
2.405
0.0
0.0
0.0
0.0
0.0
2.393
-2.393
0.0
0.0
2.393
0.0
0.0
-2.393
0.0
0.0
0.0
0.0
0.0
2.393
0.0
0.0
0.0
0.0
0.0
0.0
0.0
0.0
0.0
2.381
0.0
0.0
-2.381
2.381
2.37
0.0
-2.37
0.0
4.728
-2.358
0.0
0.0
0.0
0.0
0.0
0.0
0.0
0.0
0.0
2.358
0.0
0.0
-2.358
0.0
0.0
0.0
0.0
0.0
0.0
0.0
-2.37
0.0
0.0
0.0
0.0
0.0
0.0
-4.774
0.0
4.774
0.0
0.0
0.0
0.0
0.0
-4.774
2.393
0.0
2.381
0.0
0.0
0.0
0.0
0.0
0.0
0.0
0.0
0.0
0.0
0.0
0.0
0.0
0.0
0.0
0.0
0.0
0.0
2.37
0.0
0.0
0.0
0.0
0.0
-2.37
0.0
0.0
0.0
0.0
0.0
0.0
0.0
0.0
0.0
0.0
0.0
0.0
0.0
0.0
-2.381
0.0
0.0
0.0
0.0
0.0
0.0
0.0
0.0
0.0
0.0
0.0
0.0
0.0
0.0
0.0
0.0
0.0
0.0
0.0
4.751
0.0
0.0
-2.37
0.0
0.0
0.0
0.0
0.0
0.0
0.0
0.0
0.0
0.0
-2.381
2.381
0.0
0.0
0.0
0.0
0.0
-2.381
0.0
0.0
0.0
0.0
0.0
0.0
0.0
0.0
0.0
0.0
0.0
0.0
0.0
0.0
0.0
0.0
0.0
0.0
0.0
0.0
0.0
0.0
0.0
0.0
0.0
0.0
0.0
0.0
0.0
0.0
-2.393
0.0
0.0
2.393
0.0
0.0
-2.393
0.0
0.0
0.0
2.393
0.0
0.0
0.0
0.0
0.0
0.0
0.0
0.0
0.0
0.0
0.0
0.0
0.0
2.381
-2.381
0.0
0.0
0.0
-2.393
0.0
0.0
2.393
0.0
0.0
0.0
0.0
0.0
0.0
2.381
-2.381
0.0
0.0
0.0
0.0
0.0
0.0
0.0
0.0
0.0
0.0
0.0
0.0
0.0
0.0
0.0
-2.393
0.0
0.0
0.0
0.0
0.0
0.0
0.0
0.0
0.0
0.0
0.0
0.0
0.0
2.393
-2.393
0.0
0.0
2.393
0.0
0.0
0.0
0.0
0.0
0.0
0.0
0.0
0.0
-2.393
0.0
0.0
0.0
0.0
2.393
0.0
0.0
0.0
0.0
2.381
0.0
-2.381
0.0
0.0
0.0
0.0
0.0
0.0
0.0
0.0
0.0
0.0
0.0
0.0
0.0
0.0
0.0
0.0
0.0
0.0
0.0
0.0
0.0
0.0
0.0
0.0
0.0
0.0
0.0
0.0
0.0
0.0
0.0
0.0
0.0
0.0
0.0
0.0
0.0
-2.393
0.0
0.0
0.0
2.393
0.0
0.0
0.0
0.0
-2.393
0.0
0.0
0.0
0.0
0.0
0.0
0.0
0.0
0.0
0.0
0.0
0.0
0.0
0.0
0.0
2.393
0.0
0.0
0.0
0.0
0.0
0.0
0.0
0.0
0.0
0.0
0.0
0.0
0.0
0.0
0.0
0.0
0.0
0.0
0.0
0.0
0.0
0.0
0.0
0.0
0.0
0.0
0.0
0.0
0.0
0.0
0.0
0.0
0.0
0.0
0.0
0.0
0.0
0.0
0.0
0.0
0.0
0.0
0.0
0.0
0.0
0.0
0.0
0.0
0.0
0.0
0.0
2.381
0.0
0.0
0.0
0.0
0.0
0.0
0.0
0.0
0.0
0.0
0.0
0.0
0.0
0.0
2.37
0.0
0.0
0.0
0.0
0.0
0.0
0.0
0.0
0.0
0.0
0.0
0.0
0.0
0.0
0.0
0.0
0.0
0.0
0.0
0.0
0.0
0.0
0.0
0.0
0.0
0.0
0.0
0.0
0.0
0.0
0.0
0.0
0.0
0.0
0.0
0.0
2.358
0.0
0.0
0.0
0.0
0.0
0.0
0.0
0.0
0.0
-2.358
0.0
0.0
0.0
0.0
0.0
0.0
0.0
0.0
0.0
0.0
0.0
0.0
0.0
0.0
0.0
2.358
0.0
-2.358
2.358
0.0
0.0
0.0
0.0
0.0
0.0
0.0
0.0
-2.358
0.0
0.0
0.0
2.358
0.0
0.0
0.0
0.0
0.0
0.0
0.0
0.0
0.0
0.0
0.0
0.0
0.0
0.0
0.0
0.0
0.0
0.0
2.347
0.0
-2.347
0.0
0.0
0.0
0.0
0.0
-2.358
2.358
0.0
0.0
-2.358
0.0
0.0
0.0
2.358
0.0
0.0
0.0
0.0
0.0
0.0
0.0
0.0
0.0
0.0
0.0
0.0
0.0
0.0
0.0
0.0
0.0
0.0
0.0
0.0
-2.358
0.0
0.0
0.0
0.0
2.358
0.0
0.0
0.0
0.0
0.0
0.0
0.0
0.0
0.0
0.0
0.0
0.0
0.0
0.0
0.0
0.0
0.0
0.0
2.347
0.0
0.0
0.0
-2.347
0.0
0.0
0.0
0.0
0.0
0.0
0.0
0.0
0.0
0.0
0.0
0.0
0.0
0.0
0.0
2.347
0.0
0.0
0.0
0.0
0.0
0.0
0.0
0.0
0.0
0.0
0.0
0.0
0.0
0.0
0.0
0.0
0.0
0.0
-2.347
0.0
0.0
0.0
2.347
0.0
0.0
0.0
0.0
0.0
2.336
0.0
0.0
0.0
2.325
0.0
0.0
0.0
0.0
0.0
2.314
0.0
0.0
2.303
0.0
0.0
0.0
0.0
2.292
0.0
0.0
2.281
0.0
2.27
0.0
0.0
-2.27
0.0
0.0
-2.281
2.281
0.0
0.0
0.0
0.0
0.0
0.0
-2.281
0.0
0.0
2.281
-2.281
0.0
0.0
0.0
0.0
0.0
0.0
0.0
0.0
0.0
0.0
0.0
-4.594
0.0
0.0
0.0
2.303
0.0
0.0
0.0
0.0
0.0
0.0
0.0
0.0
-2.303
0.0
0.0
0.0
2.303
-2.303
0.0
0.0
0.0
0.0
0.0
2.303
0.0
0.0
0.0
-4.616
0.0
0.0
0.0
0.0
2.314
-2.314
0.0
0.0
0.0
0.0
0.0
0.0
0.0
0.0
0.0
0.0
0.0
0.0
2.314
0.0
0.0
0.0
0.0
0.0
0.0
0.0
0.0
0.0
0.0
2.303
0.0
0.0
0.0
0.0
-2.303
0.0
0.0
0.0
2.303
0.0
0.0
0.0
0.0
-2.303
0.0
0.0
0.0
0.0
0.0
0.0
0.0
0.0
0.0
0.0
0.0
0.0
0.0
0.0
0.0
0.0
0.0
0.0
0.0
0.0
0.0
0.0
0.0
0.0
0.0
0.0
0.0
0.0
0.0
-2.314
0.0
0.0
0.0
2.314
0.0
0.0
-2.314
0.0
0.0
0.0
0.0
0.0
0.0
-2.325
0.0
2.325
0.0
0.0
0.0
0.0
0.0
0.0
0.0
0.0
0.0
0.0
0.0
-2.325
0.0
0.0
0.0
0.0
2.325
0.0
-2.325
2.325
0.0
0.0
0.0
0.0
0.0
0.0
0.0
0.0
0.0
0.0
0.0
0.0
0.0
0.0
-2.325
0.0
0.0
0.0
0.0
0.0
-2.336
0.0
0.0
0.0
0.0
0.0
0.0
0.0
-2.347
0.0
2.347
0.0
0.0
-2.347
0.0
0.0
0.0
0.0
0.0
0.0
0.0
0.0
0.0
0.0
0.0
0.0
0.0
0.0
0.0
0.0
0.0
0.0
0.0
0.0
0.0
-2.358
0.0
0.0
0.0
0.0
0.0
-2.37
0.0
0.0
0.0
0.0
0.0
0.0
0.0
2.37
2.358
0.0
0.0
0.0
0.0
-4.728
0.0
0.0
0.0
0.0
2.37
0.0
0.0
0.0
0.0
0.0
0.0
0.0
0.0
0.0
0.0
0.0
2.358
-2.358
0.0
0.0
0.0
0.0
2.358
0.0
0.0
0.0
-2.358
0.0
0.0
0.0
0.0
2.358
0.0
0.0
0.0
-2.358
0.0
0.0
0.0
0.0
0.0
0.0
0.0
0.0
0.0
0.0
0.0
0.0
0.0
2.358
0.0
0.0
-2.358
0.0
2.358
0.0
0.0
0.0
0.0
0.0
0.0
0.0
0.0
0.0
0.0
0.0
0.0
0.0
0.0
0.0
0.0
0.0
0.0
-2.358
0.0
2.358
-2.358
0.0
0.0
2.358
0.0
0.0
-2.358
0.0
0.0
0.0
0.0
0.0
0.0
0.0
0.0
2.358
0.0
0.0
0.0
0.0
0.0
0.0
0.0
0.0
0.0
0.0
0.0
0.0
0.0
-2.358
0.0
2.358
0.0
0.0
0.0
0.0
0.0
0.0
0.0
0.0
0.0
0.0
0.0
0.0
0.0
0.0
0.0
0.0
0.0
0.0
2.347
0.0
0.0
0.0
0.0
0.0
0.0
-2.347
0.0
0.0
0.0
0.0
0.0
-9.503
0.0
0.0
0.0
0.0
0.0
0.0
0.0
-2.405
0.0
0.0
0.0
0.0
0.0
0.0
0.0
0.0
0.0
0.0
0.0
0.0
-2.417
2.417
0.0
-2.417
0.0
0.0
0.0
2.417
0.0
0.0
0.0
0.0
0.0
0.0
-2.417
0.0
0.0
0.0
0.0
0.0
0.0
0.0
0.0
0.0
0.0
0.0
0.0
0.0
0.0
0.0
2.417
0.0
0.0
0.0
0.0
0.0
0.0
0.0
0.0
0.0
0.0
0.0
0.0
0.0
0.0
0.0
0.0
2.405
-2.405
2.405
0.0
0.0
0.0
0.0
0.0
0.0
0.0
0.0
0.0
0.0
0.0
0.0
0.0
0.0
0.0
0.0
0.0
0.0
0.0
0.0
0.0
0.0
0.0
0.0
0.0
0.0
0.0
0.0
0.0
0.0
0.0
0.0
0.0
0.0
0.0
0.0
0.0
0.0
0.0
0.0
0.0
0.0
0.0
0.0
0.0
0.0
0.0
0.0
0.0
0.0
0.0
0.0
0.0
0.0
0.0
0.0
0.0
0.0
0.0
0.0
0.0
0.0
0.0
0.0
0.0
0.0
0.0
0.0
0.0
0.0
0.0
0.0
0.0
0.0
0.0
0.0
0.0
0.0
0.0
0.0
0.0
0.0
0.0
0.0
0.0
0.0
0.0
0.0
0.0
0.0
0.0
0.0
0.0
0.0
0.0
0.0
0.0
0.0
0.0
0.0
0.0
0.0
0.0
0.0
0.0
0.0
0.0
0.0
2.393
0.0
0.0
0.0
0.0
0.0
0.0
0.0
-2.393
0.0
0.0
0.0
0.0
0.0
0.0
0.0
0.0
0.0
0.0
0.0
0.0
0.0
0.0
0.0
0.0
0.0
0.0
2.393
0.0
0.0
0.0
0.0
2.381
2.37
0.0
0.0
2.358
2.347
0.0
0.0
0.0
0.0
0.0
0.0
0.0
0.0
0.0
2.336
0.0
0.0
0.0
-2.336
0.0
0.0
0.0
0.0
0.0
0.0
0.0
0.0
0.0
0.0
2.336
0.0
-2.336
0.0
0.0
0.0
0.0
0.0
2.336
0.0
0.0
0.0
-2.336
0.0
2.336
0.0
0.0
-2.336
0.0
0.0
0.0
0.0
0.0
0.0
0.0
2.336
2.325
0.0
0.0
0.0
0.0
0.0
0.0
0.0
0.0
0.0
0.0
0.0
0.0
0.0
0.0
0.0
0.0
0.0
0.0
0.0
0.0
0.0
0.0
0.0
0.0
0.0
0.0
0.0
0.0
0.0
0.0
0.0
0.0
0.0
0.0
0.0
-2.325
2.325
0.0
0.0
0.0
0.0
0.0
-2.325
0.0
0.0
0.0
0.0
0.0
0.0
0.0
0.0
0.0
0.0
0.0
0.0
0.0
0.0
0.0
0.0
0.0
0.0
0.0
0.0
0.0
0.0
0.0
0.0
0.0
0.0
0.0
0.0
0.0
0.0
0.0
0.0
0.0
0.0
0.0
0.0
0.0
0.0
0.0
0.0
0.0
0.0
0.0
0.0
0.0
0.0
0.0
0.0
0.0
0.0
0.0
0.0
0.0
0.0
0.0
0.0
0.0
0.0
0.0
0.0
0.0
0.0
0.0
0.0
0.0
0.0
0.0
0.0
0.0
0.0
2.325
0.0
0.0
0.0
0.0
-2.325
2.325
0.0
0.0
0.0
0.0
0.0
0.0
0.0
0.0
0.0
0.0
0.0
0.0
2.314
-2.314
2.314
0.0
0.0
0.0
0.0
0.0
0.0
0.0
0.0
-2.314
0.0
2.314
0.0
0.0
0.0
0.0
0.0
0.0
-2.314
0.0
0.0
2.314
0.0
0.0
0.0
0.0
0.0
2.303
0.0
0.0
0.0
-2.303
2.303
0.0
0.0
0.0
0.0
2.292
-2.292
0.0
0.0
0.0
0.0
0.0
0.0
0.0
2.292
2.281
0.0
0.0
0.0
0.0
0.0
0.0
0.0
-2.281
0.0
0.0
0.0
0.0
0.0
0.0
0.0
0.0
0.0
0.0
0.0
0.0
0.0
0.0
0.0
0.0
2.281
0.0
0.0
0.0
0.0
-2.281
0.0
0.0
0.0
0.0
0.0
0.0
2.281
0.0
0.0
0.0
0.0
0.0
0.0
2.27
0.0
0.0
0.0
0.0
0.0
0.0
0.0
0.0
0.0
0.0
0.0
0.0
2.26
0.0
0.0
0.0
0.0
0.0
0.0
0.0
0.0
0.0
0.0
0.0
0.0
0.0
0.0
0.0
0.0
0.0
0.0
0.0
0.0
0.0
-2.26
0.0
2.26
0.0
0.0
0.0
0.0
0.0
0.0
0.0
-2.26
0.0
0.0
0.0
0.0
0.0
2.26
0.0
0.0
0.0
0.0
0.0
0.0
0.0
0.0
0.0
0.0
0.0
0.0
0.0
0.0
0.0
0.0
0.0
0.0
0.0
0.0
0.0
0.0
0.0
0.0
2.249
0.0
0.0
0.0
0.0
0.0
0.0
0.0
-2.249
0.0
2.249
0.0
-2.249
0.0
0.0
0.0
0.0
0.0
0.0
0.0
0.0
0.0
0.0
0.0
0.0
0.0
0.0
0.0
2.249
0.0
0.0
0.0
0.0
2.239
2.229
0.0
0.0
0.0
0.0
0.0
0.0
0.0
0.0
0.0
0.0
0.0
0.0
0.0
0.0
0.0
0.0
0.0
0.0
0.0
0.0
0.0
0.0
0.0
0.0
0.0
0.0
-11.247
2.27
6.748
0.0
-4.488
0.0
4.488
0.0
0.0
0.0
0.0
0.0
0.0
0.0
0.0
0.0
0.0
0.0
0.0
0.0
0.0
0.0
0.0
0.0
0.0
0.0
0.0
0.0
0.0
2.229
2.219
0.0
0.0
0.0
-2.219
2.219
0.0
-2.219
0.0
2.219
0.0
0.0
-2.219
0.0
0.0
0.0
0.0
0.0
-2.229
0.0
0.0
0.0
0.0
0.0
0.0
0.0
2.229
0.0
0.0
-2.229
0.0
0.0
0.0
0.0
0.0
0.0
0.0
0.0
0.0
0.0
0.0
0.0
0.0
0.0
-2.239
0.0
0.0
0.0
0.0
0.0
0.0
2.239
0.0
0.0
0.0
0.0
0.0
0.0
0.0
0.0
0.0
0.0
0.0
0.0
0.0
0.0
0.0
0.0
-2.239
0.0
0.0
0.0
0.0
0.0
0.0
0.0
0.0
0.0
2.239
0.0
0.0
0.0
0.0
-2.239
0.0
0.0
0.0
0.0
0.0
2.239
0.0
0.0
0.0
0.0
-2.239
0.0
0.0
0.0
0.0
0.0
0.0
0.0
0.0
0.0
0.0
0.0
0.0
2.239
0.0
0.0
0.0
0.0
0.0
0.0
0.0
0.0
0.0
0.0
0.0
0.0
0.0
0.0
2.229
-2.229
0.0
0.0
0.0
0.0
0.0
0.0
0.0
0.0
0.0
2.229
0.0
0.0
0.0
0.0
0.0
0.0
0.0
0.0
0.0
0.0
0.0
0.0
0.0
0.0
0.0
-2.229
0.0
2.229
0.0
0.0
0.0
0.0
0.0
-2.229
2.229
0.0
0.0
0.0
2.219
0.0
0.0
0.0
0.0
2.209
0.0
0.0
0.0
0.0
0.0
0.0
0.0
0.0
0.0
0.0
0.0
0.0
2.199
2.189
-2.189
2.189
0.0
0.0
-2.189
0.0
0.0
0.0
0.0
0.0
0.0
0.0
0.0
0.0
0.0
0.0
0.0
0.0
0.0
0.0
0.0
0.0
0.0
0.0
-2.199
0.0
0.0
0.0
0.0
0.0
0.0
0.0
0.0
0.0
0.0
0.0
-2.209
-2.219
0.0
0.0
0.0
0.0
0.0
0.0
0.0
0.0
0.0
0.0
0.0
0.0
0.0
2.219
0.0
0.0
0.0
0.0
0.0
0.0
0.0
0.0
0.0
0.0
0.0
0.0
0.0
0.0
0.0
0.0
0.0
0.0
0.0
0.0
0.0
2.209
0.0
0.0
0.0
0.0
0.0
0.0
0.0
0.0
0.0
0.0
0.0
0.0
-2.209
0.0
-2.219
0.0
0.0
0.0
0.0
0.0
0.0
0.0
0.0
0.0
0.0
0.0
-2.229
0.0
-2.239
0.0
0.0
0.0
2.239
0.0
0.0
0.0
0.0
0.0
0.0
0.0
0.0
0.0
0.0
0.0
0.0
2.229
0.0
0.0
0.0
2.219
0.0
0.0
0.0
0.0
0.0
-2.219
0.0
0.0
0.0
0.0
0.0
0.0
0.0
0.0
0.0
2.219
0.0
0.0
0.0
-2.219
0.0
2.219
0.0
0.0
0.0
0.0
0.0
0.0
0.0
-2.219
0.0
0.0
0.0
0.0
0.0
0.0
0.0
2.219
-2.219
0.0
0.0
0.0
0.0
0.0
0.0
0.0
0.0
0.0
0.0
0.0
0.0
0.0
0.0
-2.229
0.0
2.229
-2.229
0.0
0.0
0.0
0.0
0.0
0.0
0.0
0.0
0.0
0.0
0.0
0.0
0.0
0.0
2.229
0.0
0.0
0.0
0.0
0.0
0.0
0.0
0.0
0.0
0.0
0.0
0.0
-13.528
0.0
0.0
0.0
0.0
0.0
0.0
0.0
0.0
2.281
-2.281
2.281
0.0
0.0
0.0
0.0
0.0
0.0
0.0
0.0
0.0
0.0
0.0
-2.281
2.281
0.0
0.0
0.0
0.0
0.0
0.0
-2.281
0.0
0.0
0.0
0.0
0.0
0.0
-2.292
2.292
0.0
0.0
0.0
0.0
-4.594
0.0
2.303
0.0
0.0
0.0
-2.303
2.303
0.0
0.0
0.0
0.0
0.0
0.0
0.0
0.0
0.0
-2.303
2.303
-2.303
2.303
0.0
0.0
0.0
0.0
0.0
0.0
0.0
2.292
0.0
0.0
0.0
0.0
0.0
0.0
0.0
0.0
0.0
0.0
0.0
0.0
0.0
0.0
0.0
0.0
0.0
0.0
0.0
0.0
0.0
0.0
0.0
0.0
0.0
0.0
0.0
0.0
0.0
0.0
0.0
0.0
0.0
0.0
0.0
0.0
0.0
0.0
0.0
0.0
0.0
0.0
0.0
0.0
0.0
0.0
0.0
0.0
0.0
0.0
0.0
0.0
0.0
2.281
0.0
2.27
0.0
-2.27
0.0
2.27
0.0
0.0
0.0
0.0
0.0
0.0
-2.27
0.0
0.0
0.0
0.0
0.0
0.0
0.0
0.0
0.0
0.0
0.0
0.0
0.0
0.0
0.0
0.0
0.0
0.0
0.0
0.0
0.0
0.0
0.0
0.0
0.0
0.0
0.0
0.0
0.0
2.27
0.0
0.0
0.0
0.0
0.0
0.0
0.0
0.0
0.0
0.0
0.0
0.0
0.0
0.0
0.0
0.0
0.0
0.0
0.0
0.0
0.0
0.0
0.0
0.0
0.0
-2.27
0.0
0.0
0.0
0.0
0.0
0.0
0.0
0.0
0.0
2.27
0.0
0.0
0.0
0.0
15.603
0.0
0.0
0.0
0.0
0.0
0.0
0.0
0.0
0.0
0.0
-2.199
2.199
-2.199
0.0
0.0
2.199
0.0
0.0
-2.199
0.0
0.0
0.0
0.0
0.0
0.0
0.0
0.0
0.0
-2.209
0.0
0.0
-2.219
0.0
0.0
0.0
2.219
0.0
0.0
0.0
0.0
0.0
0.0
0.0
0.0
0.0
0.0
0.0
0.0
0.0
0.0
0.0
-2.219
0.0
0.0
2.219
0.0
0.0
0.0
0.0
2.209
0.0
-2.209
0.0
0.0
0.0
0.0
0.0
0.0
0.0
0.0
0.0
0.0
0.0
0.0
0.0
0.0
0.0
0.0
0.0
0.0
0.0
0.0
0.0
0.0
0.0
0.0
0.0
0.0
0.0
0.0
0.0
0.0
0.0
0.0
0.0
0.0
0.0
0.0
0.0
0.0
0.0
0.0
0.0
0.0
0.0
0.0
0.0
0.0
0.0
-2.219
0.0
0.0
0.0
0.0
0.0
0.0
0.0
0.0
0.0
0.0
0.0
0.0
0.0
0.0
0.0
0.0
0.0
0.0
0.0
2.219
0.0
0.0
0.0
0.0
0.0
0.0
0.0
0.0
-2.219
-2.229
0.0
0.0
2.229
0.0
0.0
0.0
-2.229
0.0
0.0
0.0
0.0
0.0
0.0
0.0
0.0
0.0
0.0
0.0
0.0
0.0
0.0
0.0
0.0
0.0
-2.239
0.0
2.239
0.0
0.0
0.0
0.0
0.0
0.0
0.0
0.0
-2.239
0.0
4.468
0.0
0.0
0.0
0.0
0.0
0.0
0.0
0.0
-4.468
0.0
0.0
0.0
2.239
0.0
0.0
0.0
2.229
0.0
0.0
0.0
0.0
0.0
0.0
0.0
0.0
0.0
0.0
0.0
0.0
0.0
0.0
-13.528
0.0
0.0
0.0
0.0
0.0
0.0
2.281
-2.281
2.281
0.0
0.0
0.0
0.0
0.0
0.0
0.0
0.0
0.0
0.0
0.0
0.0
0.0
0.0
0.0
0.0
0.0
0.0
0.0
0.0
0.0
0.0
0.0
0.0
0.0
0.0
0.0
0.0
0.0
0.0
0.0
0.0
0.0
0.0
0.0
0.0
0.0
0.0
0.0
0.0
0.0
0.0
0.0
0.0
0.0
0.0
0.0
2.27
0.0
0.0
0.0
0.0
0.0
0.0
0.0
2.26
0.0
0.0
0.0
-2.26
0.0
0.0
0.0
0.0
0.0
0.0
0.0
0.0
2.26
0.0
0.0
0.0
0.0
0.0
0.0
0.0
0.0
0.0
0.0
0.0
0.0
0.0
0.0
-2.26
0.0
0.0
0.0
0.0
0.0
0.0
0.0
0.0
0.0
0.0
2.26
0.0
0.0
0.0
0.0
-2.26
0.0
0.0
0.0
0.0
0.0
0.0
0.0
0.0
0.0
0.0
0.0
0.0
0.0
0.0
0.0
0.0
0.0
0.0
0.0
0.0
0.0
0.0
0.0
0.0
0.0
0.0
0.0
0.0
0.0
0.0
0.0
0.0
0.0
0.0
0.0
0.0
0.0
0.0
0.0
0.0
0.0
0.0
0.0
0.0
0.0
0.0
0.0
0.0
0.0
0.0
0.0
0.0
0.0
0.0
0.0
0.0
0.0
0.0
0.0
0.0
0.0
0.0
2.26
0.0
-2.26
0.0
2.26
0.0
0.0
0.0
0.0
0.0
0.0
0.0
0.0
0.0
0.0
0.0
0.0
0.0
0.0
0.0
0.0
0.0
0.0
0.0
0.0
0.0
-2.26
0.0
2.26
-2.26
0.0
0.0
-2.27
0.0
0.0
0.0
0.0
0.0
4.53
0.0
0.0
0.0
0.0
0.0
4.488
0.0
0.0
0.0
0.0
0.0
2.229
0.0
0.0
0.0
0.0
0.0
0.0
0.0
0.0
2.219
0.0
-2.219
0.0
2.219
0.0
0.0
0.0
0.0
0.0
0.0
0.0
0.0
0.0
0.0
0.0
0.0
0.0
0.0
0.0
0.0
0.0
0.0
0.0
0.0
0.0
0.0
0.0
6.596
0.0
0.0
0.0
0.0
0.0
0.0
0.0
0.0
0.0
0.0
0.0
0.0
0.0
0.0
0.0
0.0
0.0
0.0
2.179
0.0
0.0
0.0
0.0
0.0
0.0
0.0
0.0
0.0
0.0
0.0
0.0
0.0
2.169
-2.169
2.169
0.0
0.0
0.0
2.16
-2.16
-2.169
0.0
2.169
-2.169
2.169
0.0
0.0
0.0
0.0
-2.169
2.169
0.0
0.0
0.0
2.16
0.0
0.0
-2.16
0.0
0.0
0.0
0.0
0.0
0.0
0.0
0.0
0.0
0.0
0.0
0.0
0.0
0.0
0.0
0.0
0.0
0.0
0.0
0.0
0.0
2.16
0.0
0.0
0.0
0.0
2.15
0.0
0.0
-2.15
0.0
2.15
0.0
0.0
0.0
0.0
2.141
-2.141
0.0
0.0
0.0
0.0
0.0
0.0
0.0
0.0
0.0
0.0
0.0
0.0
0.0
0.0
0.0
0.0
0.0
0.0
0.0
0.0
0.0
0.0
0.0
0.0
0.0
0.0
-2.15
0.0
0.0
0.0
0.0
0.0
0.0
0.0
0.0
0.0
0.0
0.0
0.0
0.0
0.0
0.0
0.0
0.0
0.0
0.0
0.0
0.0
0.0
0.0
0.0
0.0
0.0
0.0
0.0
0.0
0.0
0.0
0.0
0.0
0.0
0.0
0.0
0.0
6.422
0.0
0.0
0.0
2.122
4.216
0.0
0.0
2.095
0.0
-2.095
-4.216
2.113
0.0
-2.113
2.113
0.0
0.0
0.0
0.0
0.0
0.0
-2.113
2.113
0.0
-2.113
0.0
0.0
0.0
0.0
0.0
0.0
0.0
0.0
0.0
0.0
0.0
0.0
0.0
0.0
-2.122
0.0
2.122
0.0
0.0
0.0
-2.122
2.122
0.0
0.0
0.0
0.0
0.0
2.113
-2.113
4.216
0.0
-4.216
2.113
0.0
0.0
0.0
0.0
0.0
0.0
0.0
2.104
0.0
0.0
0.0
0.0
0.0
-2.104
0.0
-2.113
0.0
2.113
0.0
0.0
0.0
0.0
0.0
0.0
0.0
0.0
-2.113
0.0
0.0
2.113
0.0
0.0
0.0
0.0
0.0
2.104
0.0
0.0
-4.216
0.0
0.0
0.0
0.0
0.0
0.0
0.0
0.0
0.0
0.0
2.113
-2.113
0.0
0.0
2.113
0.0
0.0
0.0
0.0
-2.113
0.0
2.113
0.0
0.0
0.0
0.0
0.0
0.0
0.0
0.0
0.0
0.0
-2.113
2.113
0.0
0.0
0.0
0.0
0.0
0.0
-2.113
0.0
0.0
2.113
0.0
0.0
0.0
0.0
0.0
0.0
0.0
0.0
0.0
0.0
0.0
0.0
0.0
0.0
0.0
0.0
0.0
0.0
0.0
0.0
0.0
0.0
0.0
0.0
0.0
0.0
0.0
0.0
0.0
-2.113
0.0
0.0
0.0
0.0
0.0
0.0
0.0
0.0
0.0
0.0
0.0
0.0
0.0
0.0
0.0
0.0
0.0
0.0
0.0
0.0
0.0
0.0
0.0
0.0
0.0
0.0
0.0
0.0
0.0
0.0
0.0
0.0
0.0
0.0
0.0
0.0
0.0
0.0
-4.253
0.0
-2.141
0.0
0.0
2.141
0.0
0.0
0.0
0.0
2.131
0.0
0.0
-2.131
0.0
0.0
0.0
0.0
0.0
0.0
0.0
0.0
0.0
0.0
0.0
0.0
0.0
2.131
2.122
0.0
0.0
0.0
0.0
-2.122
2.122
0.0
0.0
0.0
0.0
0.0
0.0
2.113
0.0
0.0
-2.113
0.0
-2.122
-2.131
2.131
0.0
0.0
0.0
0.0
0.0
0.0
0.0
0.0
0.0
0.0
0.0
0.0
-2.131
2.131
0.0
0.0
0.0
-2.131
0.0
0.0
0.0
0.0
0.0
2.131
0.0
0.0
0.0
-2.131
0.0
0.0
2.131
-2.131
0.0
0.0
0.0
0.0
0.0
0.0
0.0
0.0
0.0
2.131
0.0
0.0
0.0
0.0
0.0
0.0
-2.131
0.0
0.0
0.0
0.0
0.0
0.0
0.0
0.0
0.0
-2.141
0.0
0.0
0.0
0.0
0.0
0.0
0.0
0.0
0.0
0.0
0.0
0.0
0.0
0.0
0.0
0.0
0.0
0.0
0.0
0.0
0.0
0.0
0.0
0.0
0.0
0.0
0.0
0.0
0.0
0.0
0.0
0.0
0.0
0.0
0.0
0.0
0.0
0.0
0.0
0.0
2.141
0.0
0.0
0.0
0.0
0.0
0.0
0.0
0.0
0.0
0.0
0.0
0.0
0.0
0.0
0.0
0.0
0.0
0.0
0.0
0.0
2.131
0.0
0.0
0.0
0.0
0.0
0.0
0.0
0.0
0.0
-2.131
0.0
0.0
0.0
0.0
0.0
0.0
0.0
0.0
0.0
0.0
0.0
0.0
0.0
0.0
0.0
0.0
0.0
0.0
0.0
2.131
0.0
0.0
-2.131
-2.141
0.0
2.141
0.0
0.0
0.0
0.0
-2.141
0.0
-2.15
0.0
0.0
-2.16
0.0
0.0
0.0
0.0
0.0
0.0
0.0
0.0
0.0
0.0
0.0
0.0
-2.169
0.0
2.169
0.0
0.0
-2.169
0.0
-2.179
0.0
0.0
-2.189
2.189
0.0
0.0
0.0
0.0
0.0
-2.189
2.189
0.0
0.0
-2.189
0.0
0.0
2.189
-2.189
0.0
2.189
-2.189
-2.199
0.0
-2.209
0.0
0.0
0.0
0.0
0.0
0.0
0.0
0.0
0.0
0.0
0.0
0.0
0.0
0.0
0.0
0.0
0.0
0.0
0.0
0.0
0.0
0.0
2.209
0.0
0.0
0.0
0.0
0.0
2.199
0.0
0.0
0.0
0.0
0.0
2.189
0.0
0.0
-2.189
0.0
0.0
0.0
0.0
0.0
0.0
0.0
0.0
0.0
0.0
0.0
0.0
2.189
-2.189
0.0
0.0
0.0
0.0
0.0
-2.199
0.0
0.0
0.0
0.0
0.0
2.199
0.0
0.0
0.0
0.0
0.0
0.0
0.0
0.0
0.0
0.0
0.0
0.0
0.0
0.0
0.0
0.0
0.0
0.0
0.0
0.0
0.0
0.0
0.0
-2.199
2.199
0.0
0.0
0.0
0.0
0.0
0.0
0.0
0.0
0.0
0.0
0.0
0.0
0.0
0.0
0.0
0.0
0.0
-2.199
0.0
0.0
0.0
0.0
0.0
0.0
0.0
0.0
0.0
0.0
0.0
0.0
0.0
0.0
0.0
0.0
0.0
0.0
0.0
2.199
0.0
0.0
0.0
0.0
0.0
0.0
0.0
2.189
-2.189
2.189
0.0
0.0
0.0
0.0
0.0
-2.189
0.0
0.0
0.0
0.0
0.0
0.0
0.0
0.0
0.0
0.0
0.0
0.0
0.0
2.189
0.0
0.0
0.0
2.179
0.0
0.0
0.0
0.0
-2.179
2.179
0.0
0.0
0.0
0.0
0.0
0.0
0.0
2.169
0.0
0.0
-2.169
0.0
0.0
0.0
0.0
0.0
0.0
0.0
0.0
0.0
0.0
2.169
0.0
-2.169
0.0
0.0
0.0
0.0
0.0
0.0
0.0
0.0
0.0
0.0
0.0
0.0
0.0
0.0
2.169
0.0
0.0
-2.169
0.0
2.169
-2.169
0.0
0.0
0.0
0.0
0.0
0.0
0.0
0.0
0.0
0.0
0.0
0.0
0.0
0.0
0.0
0.0
0.0
0.0
0.0
-2.179
0.0
2.179
-2.179
0.0
0.0
0.0
0.0
0.0
0.0
0.0
0.0
0.0
0.0
2.179
0.0
0.0
0.0
0.0
0.0
0.0
0.0
0.0
0.0
0.0
0.0
0.0
0.0
0.0
0.0
0.0
0.0
0.0
0.0
0.0
0.0
0.0
0.0
0.0
0.0
0.0
0.0
0.0
0.0
0.0
0.0
0.0
0.0
2.169
0.0
0.0
0.0
0.0
0.0
0.0
0.0
0.0
0.0
0.0
-2.169
0.0
0.0
0.0
0.0
0.0
0.0
0.0
0.0
0.0
0.0
0.0
0.0
0.0
0.0
0.0
0.0
0.0
0.0
0.0
0.0
0.0
0.0
0.0
0.0
0.0
0.0
0.0
0.0
0.0
0.0
0.0
0.0
0.0
0.0
0.0
0.0
0.0
0.0
0.0
0.0
0.0
0.0
0.0
0.0
2.169
0.0
0.0
0.0
-2.169
0.0
0.0
0.0
0.0
0.0
0.0
0.0
0.0
0.0
0.0
0.0
0.0
0.0
0.0
0.0
0.0
0.0
0.0
0.0
0.0
0.0
0.0
0.0
0.0
0.0
2.169
-2.169
0.0
0.0
0.0
-4.368
0.0
0.0
0.0
0.0
6.537
0.0
0.0
0.0
0.0
0.0
0.0
0.0
-2.169
0.0
0.0
0.0
0.0
0.0
0.0
0.0
0.0
0.0
0.0
0.0
0.0
0.0
2.169
-2.169
0.0
0.0
0.0
0.0
0.0
0.0
0.0
0.0
0.0
0.0
0.0
0.0
0.0
0.0
2.169
0.0
0.0
0.0
0.0
0.0
0.0
0.0
2.16
-2.16
0.0
0.0
0.0
0.0
0.0
0.0
0.0
0.0
4.31
0.0
0.0
-2.15
0.0
0.0
0.0
2.15
0.0
0.0
0.0
0.0
0.0
0.0
0.0
0.0
0.0
0.0
0.0
0.0
0.0
0.0
0.0
0.0
0.0
0.0
0.0
0.0
0.0
0.0
0.0
0.0
0.0
0.0
0.0
0.0
0.0
0.0
0.0
0.0
0.0
0.0
0.0
-2.15
0.0
0.0
0.0
0.0
0.0
0.0
0.0
0.0
0.0
0.0
0.0
0.0
0.0
0.0
0.0
0.0
0.0
0.0
0.0
0.0
0.0
0.0
0.0
0.0
0.0
0.0
0.0
0.0
0.0
0.0
0.0
0.0
0.0
0.0
0.0
0.0
0.0
0.0
0.0
0.0
0.0
0.0
0.0
0.0
0.0
0.0
0.0
0.0
0.0
2.15
0.0
0.0
0.0
-2.15
0.0
0.0
0.0
0.0
0.0
2.15
0.0
0.0
0.0
-2.15
0.0
0.0
0.0
0.0
2.15
0.0
0.0
0.0
0.0
0.0
0.0
0.0
0.0
0.0
0.0
0.0
-2.15
0.0
0.0
0.0
0.0
0.0
0.0
0.0
0.0
0.0
0.0
0.0
0.0
0.0
0.0
0.0
0.0
0.0
0.0
0.0
0.0
0.0
0.0
0.0
0.0
12.76
0.0
0.0
-2.104
2.104
-2.104
0.0
0.0
0.0
0.0
-2.113
0.0
0.0
0.0
0.0
0.0
0.0
0.0
0.0
0.0
0.0
0.0
0.0
-2.122
0.0
0.0
2.122
0.0
0.0
0.0
0.0
0.0
0.0
0.0
0.0
0.0
0.0
0.0
0.0
0.0
0.0
0.0
0.0
0.0
0.0
0.0
0.0
0.0
2.113
0.0
-2.113
0.0
0.0
0.0
0.0
0.0
0.0
0.0
2.113
0.0
0.0
-2.113
0.0
0.0
0.0
0.0
0.0
0.0
0.0
0.0
0.0
2.113
0.0
2.104
0.0
0.0
0.0
0.0
0.0
0.0
-2.104
2.104
-2.104
0.0
0.0
0.0
0.0
0.0
0.0
0.0
0.0
0.0
0.0
0.0
0.0
0.0
0.0
0.0
0.0
0.0
0.0
0.0
0.0
0.0
0.0
0.0
0.0
0.0
-2.113
0.0
0.0
0.0
0.0
0.0
0.0
0.0
2.113
0.0
-2.113
0.0
2.113
0.0
0.0
0.0
0.0
0.0
0.0
0.0
0.0
2.104
0.0
0.0
0.0
0.0
0.0
0.0
0.0
-2.104
0.0
0.0
0.0
2.104
-2.104
0.0
0.0
0.0
2.104
0.0
0.0
0.0
0.0
0.0
0.0
0.0
0.0
0.0
0.0
0.0
0.0
0.0
0.0
0.0
0.0
0.0
-2.104
0.0
2.104
0.0
0.0
-2.104
0.0
0.0
0.0
0.0
4.198
0.0
0.0
0.0
0.0
0.0
0.0
0.0
0.0
0.0
-4.198
0.0
4.198
0.0
0.0
0.0
0.0
-2.095
0.0
0.0
0.0
0.0
0.0
0.0
0.0
0.0
0.0
0.0
-2.104
2.104
0.0
0.0
0.0
0.0
0.0
0.0
-4.216
0.0
0.0
0.0
0.0
0.0
0.0
0.0
-2.122
0.0
0.0
0.0
0.0
0.0
0.0
0.0
-2.131
0.0
0.0
0.0
0.0
0.0
0.0
0.0
0.0
-2.141
-2.15
-2.16
2.16
0.0
-2.16
0.0
0.0
-2.169
2.169
0.0
0.0
0.0
-2.169
0.0
2.169
0.0
2.16
0.0
0.0
2.15
0.0
0.0
-2.15
0.0
0.0
0.0
0.0
0.0
0.0
0.0
0.0
0.0
0.0
0.0
0.0
0.0
0.0
0.0
0.0
0.0
0.0
0.0
0.0
0.0
0.0
0.0
0.0
0.0
0.0
0.0
0.0
0.0
0.0
0.0
0.0
0.0
0.0
0.0
0.0
0.0
0.0
0.0
0.0
0.0
0.0
0.0
0.0
0.0
0.0
0.0
2.15
0.0
0.0
0.0
0.0
0.0
0.0
0.0
0.0
-2.15
0.0
0.0
0.0
0.0
0.0
0.0
0.0
0.0
0.0
0.0
-2.16
0.0
0.0
0.0
2.16
0.0
0.0
0.0
0.0
0.0
0.0
0.0
0.0
0.0
0.0
0.0
0.0
0.0
2.15
0.0
0.0
0.0
2.141
0.0
-2.141
0.0
2.141
0.0
0.0
-2.141
0.0
0.0
0.0
0.0
-2.15
0.0
0.0
2.15
0.0
0.0
0.0
0.0
0.0
0.0
0.0
0.0
0.0
0.0
0.0
0.0
0.0
0.0
2.141
0.0
-2.141
0.0
0.0
0.0
0.0
0.0
0.0
0.0
0.0
0.0
0.0
0.0
2.141
0.0
0.0
0.0
-2.141
0.0
0.0
0.0
0.0
-2.15
0.0
0.0
0.0
0.0
0.0
0.0
0.0
0.0
0.0
0.0
0.0
0.0
0.0
0.0
0.0
0.0
0.0
0.0
-13.104
0.0
0.0
0.0
0.0
0.0
0.0
0.0
0.0
0.0
0.0
0.0
0.0
0.0
0.0
0.0
0.0
0.0
0.0
0.0
0.0
0.0
0.0
0.0
0.0
4.407
2.189
0.0
0.0
0.0
2.179
0.0
0.0
2.169
-2.169
0.0
2.169
0.0
-4.348
0.0
0.0
0.0
0.0
0.0
0.0
0.0
0.0
0.0
0.0
0.0
0.0
0.0
0.0
0.0
0.0
2.179
0.0
2.169
-2.169
0.0
0.0
0.0
0.0
0.0
0.0
0.0
0.0
0.0
0.0
0.0
0.0
0.0
0.0
0.0
0.0
0.0
0.0
0.0
0.0
0.0
0.0
0.0
0.0
0.0
0.0
0.0
0.0
0.0
0.0
0.0
0.0
0.0
0.0
0.0
0.0
0.0
0.0
0.0
0.0
0.0
0.0
0.0
0.0
0.0
0.0
0.0
0.0
0.0
0.0
0.0
0.0
0.0
0.0
0.0
0.0
0.0
0.0
0.0
0.0
0.0
0.0
0.0
0.0
0.0
0.0
0.0
0.0
0.0
0.0
0.0
0.0
2.169
0.0
0.0
0.0
0.0
0.0
0.0
0.0
0.0
0.0
0.0
0.0
0.0
0.0
0.0
0.0
0.0
0.0
0.0
0.0
0.0
0.0
0.0
0.0
0.0
0.0
0.0
0.0
0.0
0.0
0.0
0.0
-2.169
0.0
0.0
0.0
0.0
0.0
0.0
0.0
2.169
0.0
0.0
0.0
-2.169
0.0
2.169
0.0
0.0
0.0
0.0
2.16
0.0
0.0
0.0
0.0
0.0
0.0
0.0
0.0
0.0
0.0
0.0
0.0
0.0
0.0
0.0
0.0
0.0
2.15
2.141
0.0
0.0
0.0
-2.141
0.0
0.0
0.0
0.0
0.0
0.0
0.0
0.0
0.0
0.0
0.0
0.0
0.0
0.0
0.0
0.0
0.0
0.0
-2.15
0.0
0.0
0.0
0.0
0.0
0.0
0.0
0.0
0.0
2.15
0.0
0.0
0.0
0.0
0.0
-2.15
0.0
0.0
0.0
0.0
0.0
0.0
0.0
0.0
0.0
-2.16
0.0
0.0
0.0
0.0
0.0
0.0
0.0
0.0
0.0
0.0
0.0
0.0
0.0
2.16
0.0
0.0
0.0
0.0
0.0
0.0
0.0
0.0
-2.16
0.0
0.0
0.0
0.0
2.16
0.0
0.0
0.0
0.0
0.0
0.0
0.0
-2.16
0.0
0.0
0.0
0.0
0.0
0.0
0.0
0.0
0.0
0.0
0.0
0.0
0.0
0.0
0.0
0.0
0.0
0.0
0.0
0.0
0.0
0.0
0.0
0.0
0.0
0.0
0.0
0.0
-2.169
0.0
2.169
-2.169
0.0
2.169
0.0
0.0
-2.169
0.0
0.0
0.0
0.0
0.0
0.0
0.0
0.0
0.0
-2.179
0.0
0.0
0.0
0.0
0.0
0.0
2.179
0.0
0.0
0.0
0.0
0.0
0.0
0.0
-2.179
0.0
2.179
0.0
0.0
0.0
0.0
-2.179
0.0
0.0
0.0
0.0
0.0
0.0
0.0
0.0
0.0
0.0
0.0
0.0
0.0
0.0
0.0
0.0
0.0
0.0
0.0
0.0
0.0
0.0
0.0
0.0
0.0
0.0
0.0
0.0
-2.189
0.0
0.0
0.0
0.0
0.0
0.0
0.0
0.0
0.0
0.0
0.0
0.0
0.0
0.0
0.0
0.0
0.0
0.0
0.0
0.0
0.0
0.0
0.0
0.0
0.0
2.189
0.0
0.0
0.0
0.0
0.0
0.0
0.0
0.0
0.0
-2.189
0.0
0.0
0.0
0.0
0.0
0.0
-2.199
0.0
0.0
0.0
-2.209
0.0
0.0
0.0
0.0
0.0
0.0
0.0
0.0
0.0
0.0
2.209
-2.209
0.0
0.0
2.209
0.0
-2.209
0.0
0.0
0.0
0.0
0.0
0.0
0.0
0.0
4.407
0.0
0.0
0.0
0.0
0.0
0.0
0.0
0.0
0.0
0.0
0.0
0.0
0.0
0.0
0.0
0.0
0.0
0.0
0.0
0.0
0.0
0.0
0.0
0.0
0.0
0.0
0.0
0.0
-2.199
0.0
4.387
0.0
0.0
0.0
0.0
0.0
0.0
0.0
0.0
0.0
0.0
0.0
0.0
-4.387
4.387
0.0
0.0
0.0
0.0
0.0
0.0
0.0
0.0
0.0
0.0
0.0
0.0
0.0
-4.387
-2.209
0.0
0.0
2.209
0.0
0.0
0.0
0.0
0.0
0.0
0.0
0.0
0.0
0.0
0.0
0.0
0.0
0.0
0.0
0.0
0.0
0.0
0.0
0.0
0.0
0.0
2.199
0.0
0.0
2.189
0.0
0.0
0.0
0.0
0.0
0.0
0.0
0.0
0.0
0.0
0.0
0.0
0.0
0.0
-4.387
0.0
0.0
0.0
0.0
0.0
0.0
0.0
0.0
0.0
0.0
0.0
0.0
0.0
0.0
0.0
0.0
0.0
0.0
0.0
0.0
0.0
0.0
0.0
0.0
0.0
0.0
0.0
-2.209
0.0
0.0
0.0
0.0
0.0
0.0
0.0
0.0
0.0
0.0
0.0
0.0
0.0
0.0
0.0
0.0
0.0
0.0
0.0
0.0
0.0
0.0
0.0
0.0
0.0
0.0
0.0
0.0
0.0
0.0
0.0
2.209
0.0
0.0
0.0
0.0
0.0
0.0
0.0
0.0
-17.956
0.0
0.0
0.0
0.0
0.0
0.0
4.551
0.0
2.26
0.0
0.0
0.0
0.0
0.0
0.0
0.0
0.0
0.0
0.0
0.0
0.0
0.0
0.0
0.0
2.249
0.0
0.0
0.0
0.0
-2.249
0.0
0.0
0.0
0.0
0.0
0.0
0.0
0.0
0.0
0.0
0.0
0.0
0.0
0.0
2.249
0.0
0.0
0.0
0.0
0.0
0.0
0.0
0.0
0.0
0.0
0.0
0.0
0.0
0.0
0.0
0.0
0.0
0.0
-2.249
0.0
0.0
0.0
0.0
0.0
0.0
0.0
0.0
0.0
0.0
0.0
0.0
0.0
0.0
0.0
0.0
0.0
0.0
0.0
0.0
0.0
0.0
0.0
0.0
0.0
0.0
2.249
0.0
0.0
0.0
0.0
0.0
0.0
0.0
0.0
0.0
0.0
0.0
0.0
0.0
0.0
0.0
0.0
0.0
0.0
-2.249
0.0
0.0
0.0
0.0
0.0
0.0
0.0
0.0
0.0
0.0
0.0
0.0
0.0
0.0
0.0
0.0
0.0
-2.26
2.26
0.0
0.0
0.0
0.0
0.0
0.0
0.0
0.0
-2.26
2.26
0.0
0.0
0.0
0.0
0.0
0.0
0.0
0.0
0.0
0.0
0.0
0.0
0.0
0.0
0.0
0.0
0.0
0.0
0.0
0.0
0.0
0.0
0.0
0.0
0.0
0.0
0.0
0.0
0.0
0.0
0.0
0.0
0.0
0.0
0.0
0.0
0.0
0.0
0.0
0.0
0.0
2.249
0.0
0.0
0.0
0.0
0.0
0.0
0.0
0.0
0.0
0.0
0.0
0.0
0.0
0.0
0.0
-2.249
0.0
0.0
0.0
0.0
0.0
0.0
0.0
0.0
0.0
0.0
0.0
0.0
6.717
0.0
0.0
0.0
0.0
0.0
0.0
0.0
0.0
0.0
0.0
0.0
0.0
0.0
0.0
-2.229
0.0
0.0
0.0
0.0
0.0
0.0
0.0
0.0
0.0
0.0
-2.239
0.0
0.0
0.0
0.0
0.0
0.0
0.0
0.0
0.0
0.0
-2.249
0.0
-2.26
0.0
0.0
-2.27
0.0
0.0
0.0
0.0
0.0
-2.281
0.0
2.281
0.0
0.0
0.0
0.0
0.0
-2.281
0.0
2.281
0.0
0.0
0.0
0.0
0.0
0.0
0.0
0.0
0.0
0.0
0.0
-2.281
2.281
0.0
0.0
0.0
0.0
0.0
0.0
0.0
0.0
0.0
-2.281
0.0
0.0
0.0
0.0
0.0
0.0
0.0
0.0
0.0
0.0
0.0
2.281
0.0
0.0
0.0
0.0
0.0
0.0
0.0
0.0
0.0
0.0
0.0
0.0
0.0
-2.281
0.0
0.0
0.0
0.0
0.0
0.0
0.0
0.0
0.0
0.0
0.0
0.0
0.0
0.0
0.0
0.0
0.0
0.0
0.0
2.281
0.0
0.0
0.0
0.0
0.0
0.0
0.0
-2.281
2.281
0.0
0.0
0.0
0.0
-2.281
0.0
0.0
0.0
0.0
0.0
0.0
0.0
0.0
0.0
-2.292
0.0
0.0
0.0
0.0
0.0
0.0
0.0
0.0
0.0
0.0
0.0
0.0
0.0
0.0
0.0
0.0
0.0
0.0
0.0
0.0
0.0
0.0
0.0
0.0
0.0
0.0
0.0
0.0
0.0
0.0
0.0
-2.303
0.0
2.303
0.0
0.0
2.292
0.0
0.0
0.0
0.0
-2.292
0.0
2.292
0.0
0.0
0.0
0.0
0.0
0.0
0.0
0.0
0.0
0.0
0.0
0.0
-2.292
0.0
0.0
-18.733
0.0
0.0
0.0
0.0
0.0
0.0
0.0
-2.393
2.393
0.0
0.0
0.0
0.0
2.381
-2.381
0.0
0.0
0.0
0.0
0.0
0.0
0.0
0.0
0.0
0.0
0.0
0.0
0.0
0.0
0.0
0.0
0.0
0.0
0.0
0.0
0.0
0.0
-2.393
0.0
0.0
0.0
-2.405
0.0
0.0
0.0
0.0
0.0
0.0
-2.417
2.417
-2.417
0.0
0.0
0.0
0.0
0.0
0.0
-2.429
0.0
0.0
0.0
0.0
-2.441
2.441
0.0
0.0
0.0
0.0
0.0
0.0
0.0
0.0
2.429
0.0
0.0
0.0
0.0
2.417
0.0
0.0
0.0
0.0
0.0
0.0
0.0
0.0
0.0
0.0
2.405
0.0
0.0
0.0
0.0
-2.405
0.0
0.0
0.0
0.0
0.0
0.0
0.0
0.0
0.0
2.405
0.0
0.0
0.0
0.0
0.0
0.0
0.0
0.0
0.0
0.0
0.0
0.0
0.0
0.0
0.0
0.0
-2.405
0.0
0.0
0.0
0.0
0.0
0.0
0.0
0.0
0.0
0.0
0.0
0.0
0.0
0.0
0.0
0.0
0.0
-2.417
0.0
0.0
0.0
0.0
0.0
2.417
0.0
0.0
0.0
0.0
0.0
0.0
-2.417
0.0
0.0
0.0
0.0
2.417
0.0
0.0
0.0
0.0
0.0
0.0
0.0
0.0
0.0
-2.417
0.0
0.0
0.0
0.0
0.0
0.0
0.0
0.0
2.417
0.0
0.0
0.0
0.0
0.0
0.0
-2.417
2.417
0.0
0.0
0.0
-2.417
2.417
0.0
0.0
0.0
0.0
0.0
0.0
0.0
0.0
0.0
0.0
0.0
0.0
0.0
-2.417
0.0
0.0
2.417
0.0
0.0
-4.846
0.0
0.0
0.0
-2.441
0.0
0.0
0.0
0.0
2.441
0.0
0.0
2.429
0.0
0.0
-2.429
0.0
0.0
0.0
0.0
0.0
0.0
2.429
0.0
-2.429
2.429
0.0
0.0
0.0
-3.648
3.648
-2.429
0.0
0.0
0.0
0.0
0.0
0.0
0.0
0.0
0.0
0.0
0.0
0.0
0.0
0.0
0.0
0.0
0.0
0.0
0.0
0.0
0.0
0.0
2.429
0.0
0.0
0.0
0.0
0.0
0.0
0.0
0.0
-2.429
0.0
0.0
0.0
0.0
0.0
0.0
0.0
0.0
0.0
2.429
2.417
-2.417
0.0
0.0
0.0
0.0
2.417
0.0
0.0
0.0
0.0
0.0
0.0
0.0
7.179
0.0
-7.179
0.0
0.0
0.0
0.0
0.0
0.0
0.0
0.0
0.0
2.405
0.0
0.0
0.0
0.0
0.0
0.0
0.0
0.0
0.0
0.0
0.0
2.393
-2.393
0.0
0.0
0.0
0.0
0.0
0.0
0.0
2.393
0.0
0.0
0.0
-4.798
0.0
0.0
0.0
2.405
0.0
0.0
0.0
0.0
0.0
-2.405
0.0
0.0
0.0
0.0
0.0
0.0
0.0
0.0
0.0
-2.417
2.417
0.0
0.0
0.0
-2.417
0.0
0.0
0.0
0.0
0.0
0.0
0.0
0.0
0.0
0.0
0.0
0.0
0.0
2.417
-2.417
0.0
0.0
0.0
0.0
0.0
0.0
0.0
0.0
0.0
0.0
2.417
0.0
0.0
0.0
0.0
0.0
0.0
0.0
0.0
0.0
0.0
0.0
0.0
0.0
0.0
0.0
0.0
0.0
0.0
0.0
0.0
-2.417
0.0
0.0
0.0
0.0
0.0
0.0
0.0
-2.429
0.0
0.0
0.0
0.0
-17.35
-3.8
0.0
0.0
0.0
0.0
0.0
0.0
0.0
0.0
0.0
0.0
0.0
0.0
0.0
0.0
0.0
0.0
0.0
0.0
0.0
1.27
0.0
0.0
0.0
1.267
0.0
1.263
0.0
0.0
0.0
0.0
0.0
0.0
0.0
5.021
3.732
0.0
0.0
0.0
0.0
0.0
0.0
0.0
0.0
-1.241
0.0
-1.244
0.0
0.0
0.0
-3.751
0.0
1.254
0.0
0.0
0.0
0.0
0.0
0.0
0.0
0.0
0.0
0.0
0.0
0.0
0.0
1.25
-1.25
0.0
0.0
0.0
0.0
0.0
0.0
0.0
0.0
-1.254
0.0
0.0
0.0
0.0
0.0
0.0
0.0
0.0
0.0
0.0
0.0
0.0
0.0
0.0
0.0
0.0
0.0
0.0
0.0
0.0
0.0
0.0
0.0
0.0
0.0
0.0
0.0
0.0
0.0
0.0
0.0
0.0
0.0
1.254
-1.254
0.0
0.0
0.0
0.0
0.0
0.0
-1.257
0.0
0.0
1.257
-1.257
0.0
0.0
0.0
0.0
0.0
0.0
0.0
0.0
0.0
0.0
0.0
0.0
0.0
1.257
0.0
0.0
0.0
-1.257
1.257
0.0
0.0
0.0
0.0
0.0
0.0
0.0
0.0
0.0
0.0
1.254
0.0
0.0
0.0
0.0
-1.254
0.0
0.0
0.0
0.0
0.0
0.0
0.0
0.0
0.0
0.0
0.0
0.0
0.0
0.0
0.0
0.0
0.0
0.0
-1.257
0.0
0.0
0.0
0.0
0.0
0.0
0.0
0.0
0.0
0.0
0.0
0.0
0.0
0.0
0.0
0.0
0.0
0.0
0.0
0.0
0.0
0.0
0.0
0.0
0.0
0.0
0.0
0.0
0.0
0.0
0.0
0.0
-1.26
0.0
0.0
0.0
0.0
2.517
0.0
4.995
0.0
0.0
0.0
0.0
0.0
0.0
0.0
0.0
0.0
0.0
0.0
0.0
-4.995
0.0
0.0
0.0
0.0
0.0
0.0
2.504
0.0
2.491
0.0
0.0
0.0
0.0
0.0
0.0
-1.244
0.0
0.0
0.0
0.0
0.0
0.0
0.0
0.0
0.0
0.0
1.244
0.0
0.0
0.0
0.0
0.0
1.241
0.0
0.0
0.0
0.0
0.0
0.0
0.0
0.0
0.0
0.0
0.0
0.0
0.0
0.0
0.0
0.0
0.0
0.0
0.0
0.0
0.0
0.0
0.0
0.0
0.0
0.0
0.0
0.0
-1.241
0.0
1.241
-1.241
0.0
0.0
1.241
0.0
1.238
0.0
0.0
0.0
1.234
-1.234
0.0
0.0
0.0
0.0
0.0
-1.238
0.0
0.0
0.0
0.0
0.0
0.0
0.0
-1.241
0.0
0.0
1.241
-1.241
0.0
0.0
0.0
0.0
0.0
1.241
0.0
0.0
0.0
0.0
0.0
0.0
0.0
-1.241
1.241
0.0
0.0
2.472
0.0
-2.472
0.0
0.0
0.0
0.0
0.0
0.0
0.0
0.0
0.0
0.0
0.0
0.0
0.0
0.0
0.0
-1.241
-1.244
0.0
0.0
0.0
0.0
0.0
0.0
0.0
0.0
-1.247
0.0
1.247
-1.247
1.247
0.0
0.0
-1.247
0.0
0.0
0.0
1.247
0.0
0.0
0.0
0.0
0.0
0.0
0.0
0.0
0.0
0.0
0.0
0.0
0.0
0.0
0.0
0.0
0.0
0.0
0.0
0.0
0.0
0.0
0.0
0.0
0.0
0.0
0.0
0.0
0.0
0.0
1.244
0.0
0.0
0.0
0.0
-1.244
0.0
0.0
0.0
4.957
-2.472
-1.241
-2.491
-1.25
0.0
0.0
0.0
0.0
-1.254
2.504
0.0
0.0
0.0
0.0
0.0
-1.25
0.0
0.0
0.0
1.25
-1.25
0.0
0.0
0.0
1.25
0.0
0.0
0.0
0.0
0.0
0.0
0.0
0.0
0.0
0.0
0.0
0.0
0.0
2.491
0.0
0.0
0.0
-1.244
0.0
0.0
0.0
0.0
0.0
0.0
0.0
0.0
0.0
-1.247
0.0
0.0
0.0
0.0
0.0
0.0
0.0
0.0
0.0
0.0
0.0
0.0
0.0
0.0
-1.25
0.0
0.0
0.0
0.0
0.0
0.0
0.0
0.0
1.25
0.0
-1.25
0.0
1.25
0.0
0.0
-1.25
0.0
0.0
0.0
0.0
1.25
-2.504
0.0
0.0
0.0
0.0
1.254
0.0
0.0
0.0
0.0
-1.254
0.0
0.0
0.0
0.0
0.0
0.0
0.0
0.0
0.0
0.0
0.0
-1.257
0.0
0.0
0.0
0.0
1.257
0.0
0.0
0.0
0.0
0.0
0.0
0.0
0.0
0.0
0.0
-1.257
0.0
0.0
0.0
0.0
0.0
0.0
0.0
0.0
0.0
0.0
0.0
0.0
-1.26
0.0
0.0
0.0
0.0
1.26
-1.26
0.0
0.0
0.0
0.0
0.0
0.0
0.0
0.0
0.0
0.0
0.0
0.0
-1.263
0.0
0.0
0.0
0.0
0.0
0.0
0.0
0.0
0.0
0.0
0.0
0.0
0.0
0.0
0.0
0.0
0.0
0.0
1.263
0.0
0.0
0.0
0.0
0.0
-1.263
0.0
0.0
0.0
0.0
0.0
0.0
0.0
0.0
0.0
0.0
1.263
-1.263
0.0
0.0
0.0
0.0
0.0
0.0
0.0
0.0
0.0
-1.267
1.267
0.0
-8.936
1.287
0.0
0.0
0.0
-1.287
0.0
0.0
0.0
-1.29
0.0
0.0
0.0
-1.293
0.0
0.0
-1.297
1.297
0.0
0.0
0.0
0.0
-1.297
0.0
0.0
-1.3
0.0
0.0
1.3
-1.3
0.0
0.0
1.3
0.0
0.0
0.0
0.0
0.0
0.0
0.0
1.297
0.0
0.0
0.0
-1.297
0.0
0.0
-1.3
1.3
0.0
-1.3
0.0
0.0
0.0
0.0
0.0
0.0
-1.304
0.0
-1.307
0.0
0.0
0.0
1.307
0.0
0.0
0.0
0.0
0.0
0.0
0.0
0.0
0.0
-1.307
0.0
0.0
0.0
0.0
0.0
0.0
1.307
0.0
0.0
0.0
0.0
-1.307
0.0
0.0
0.0
0.0
0.0
0.0
0.0
0.0
1.307
0.0
0.0
0.0
0.0
0.0
0.0
0.0
0.0
0.0
0.0
0.0
1.304
-1.304
1.304
0.0
0.0
0.0
0.0
0.0
0.0
-1.304
0.0
0.0
0.0
0.0
0.0
0.0
0.0
0.0
0.0
0.0
0.0
0.0
0.0
-1.307
0.0
0.0
1.307
0.0
0.0
0.0
0.0
0.0
0.0
0.0
0.0
0.0
0.0
0.0
-1.307
0.0
0.0
0.0
0.0
0.0
0.0
1.307
0.0
0.0
0.0
0.0
0.0
0.0
0.0
-1.307
0.0
0.0
0.0
0.0
0.0
0.0
0.0
0.0
0.0
0.0
0.0
1.307
0.0
0.0
0.0
0.0
0.0
-1.307
0.0
0.0
1.307
0.0
0.0
-1.307
0.0
0.0
0.0
0.0
0.0
0.0
0.0
0.0
0.0
0.0
-1.311
0.0
0.0
0.0
0.0
0.0
0.0
0.0
0.0
0.0
0.0
0.0
0.0
0.0
0.0
0.0
-6.608
0.0
0.0
0.0
3.975
0.0
0.0
0.0
0.0
1.318
0.0
0.0
0.0
0.0
0.0
0.0
0.0
0.0
1.314
0.0
0.0
0.0
0.0
0.0
0.0
0.0
0.0
0.0
0.0
0.0
0.0
-1.314
0.0
0.0
0.0
0.0
0.0
0.0
0.0
0.0
1.314
0.0
0.0
0.0
0.0
-1.314
0.0
0.0
0.0
0.0
-1.318
0.0
0.0
1.318
0.0
0.0
-1.318
0.0
0.0
0.0
0.0
0.0
0.0
0.0
0.0
-1.322
-1.325
1.325
0.0
0.0
0.0
0.0
0.0
-1.325
0.0
0.0
0.0
0.0
0.0
1.325
0.0
0.0
0.0
0.0
-1.325
1.325
0.0
-1.325
1.325
0.0
-1.325
0.0
0.0
0.0
1.325
-1.325
0.0
0.0
0.0
0.0
-1.329
0.0
0.0
0.0
-1.332
0.0
0.0
0.0
0.0
0.0
0.0
1.332
0.0
-1.332
0.0
0.0
0.0
0.0
0.0
0.0
0.0
0.0
0.0
0.0
1.332
0.0
0.0
0.0
0.0
-1.332
0.0
0.0
0.0
0.0
0.0
0.0
0.0
0.0
0.0
1.332
0.0
0.0
0.0
0.0
0.0
0.0
0.0
0.0
0.0
-1.332
0.0
0.0
0.0
1.332
0.0
0.0
0.0
0.0
0.0
0.0
0.0
0.0
0.0
0.0
0.0
0.0
0.0
0.0
0.0
0.0
0.0
0.0
0.0
0.0
0.0
0.0
0.0
0.0
0.0
0.0
0.0
0.0
0.0
0.0
0.0
0.0
0.0
0.0
0.0
0.0
0.0
1.329
0.0
0.0
0.0
0.0
0.0
-1.329
-1.332
0.0
0.0
0.0
0.0
0.0
0.0
0.0
0.0
-1.336
0.0
0.0
7.962
0.0
0.0
0.0
0.0
0.0
0.0
0.0
0.0
0.0
0.0
0.0
0.0
-2.64
0.0
0.0
0.0
0.0
0.0
-1.325
0.0
0.0
0.0
0.0
-1.329
-1.332
0.0
0.0
0.0
0.0
0.0
0.0
0.0
0.0
-4.019
0.0
2.683
0.0
0.0
0.0
0.0
0.0
0.0
0.0
0.0
1.336
0.0
0.0
0.0
0.0
0.0
0.0
0.0
-2.676
0.0
-1.343
0.0
0.0
0.0
0.0
0.0
0.0
0.0
0.0
0.0
1.343
0.0
-1.343
0.0
2.683
0.0
0.0
-1.34
-1.343
0.0
-1.347
0.0
-1.351
0.0
0.0
0.0
0.0
0.0
0.0
0.0
-1.355
0.0
-4.087
-2.744
-2.759
0.0
-1.385
1.385
0.0
4.133
0.0
-1.374
8.185
0.0
0.0
0.0
0.0
0.0
0.0
0.0
0.0
0.0
0.0
0.0
0.0
0.0
0.0
0.0
0.0
0.0
0.0
0.0
0.0
0.0
0.0
-1.355
0.0
0.0
0.0
0.0
1.355
0.0
-1.355
0.0
0.0
0.0
0.0
0.0
0.0
0.0
0.0
0.0
0.0
0.0
0.0
0.0
0.0
0.0
0.0
-1.358
0.0
2.713
0.0
-2.713
0.0
0.0
0.0
0.0
0.0
0.0
0.0
0.0
1.358
0.0
0.0
-1.358
0.0
0.0
0.0
0.0
0.0
0.0
0.0
0.0
0.0
0.0
0.0
-1.362
0.0
1.362
0.0
1.358
0.0
0.0
0.0
0.0
-4.087
-1.37
0.0
0.0
0.0
0.0
0.0
0.0
0.0
0.0
0.0
0.0
0.0
0.0
0.0
0.0
0.0
0.0
0.0
0.0
0.0
0.0
0.0
4.098
0.0
0.0
0.0
0.0
0.0
-11.006
0.0
0.0
0.0
0.0
0.0
0.0
0.0
0.0
8.278
0.0
0.0
-6.888
0.0
1.385
0.0
-1.385
-1.389
1.389
0.0
0.0
0.0
1.385
-1.385
1.385
0.0
-1.385
1.385
0.0
-1.385
1.385
0.0
-1.385
0.0
1.385
0.0
0.0
0.0
0.0
1.382
0.0
0.0
0.0
0.0
2.751
0.0
1.37
0.0
0.0
0.0
0.0
-1.37
0.0
1.37
0.0
-1.37
0.0
0.0
0.0
0.0
0.0
0.0
0.0
0.0
0.0
0.0
-1.374
0.0
-1.378
0.0
0.0
0.0
1.378
0.0
0.0
0.0
-1.378
0.0
0.0
0.0
0.0
0.0
0.0
0.0
0.0
0.0
0.0
0.0
0.0
-1.382
0.0
0.0
0.0
-1.385
0.0
0.0
-1.389
0.0
0.0
0.0
0.0
0.0
0.0
0.0
0.0
0.0
0.0
0.0
0.0
1.389
0.0
0.0
0.0
0.0
0.0
-1.389
0.0
-1.393
1.393
0.0
0.0
0.0
-1.393
0.0
0.0
0.0
0.0
1.393
-1.393
0.0
0.0
0.0
0.0
0.0
0.0
0.0
0.0
0.0
0.0
0.0
0.0
0.0
0.0
0.0
0.0
0.0
0.0
1.393
0.0
0.0
0.0
-1.393
0.0
1.393
0.0
0.0
0.0
0.0
0.0
0.0
0.0
0.0
0.0
-1.393
0.0
0.0
0.0
0.0
0.0
0.0
0.0
1.393
0.0
-1.393
0.0
0.0
0.0
0.0
0.0
0.0
0.0
0.0
-1.397
0.0
0.0
0.0
0.0
0.0
0.0
-1.401
0.0
0.0
0.0
0.0
1.401
-1.401
0.0
0.0
0.0
0.0
0.0
0.0
0.0
1.401
0.0
0.0
0.0
0.0
0.0
0.0
-2.807
0.0
0.0
0.0
0.0
0.0
0.0
0.0
0.0
0.0
4.204
0.0
0.0
0.0
0.0
0.0
1.393
1.389
1.385
0.0
0.0
1.382
-1.382
0.0
1.382
2.751
0.0
0.0
0.0
1.37
0.0
0.0
1.366
0.0
1.362
0.0
0.0
-1.362
0.0
1.362
0.0
0.0
-1.362
0.0
0.0
0.0
0.0
-4.11
0.0
1.374
0.0
0.0
0.0
-1.374
0.0
0.0
0.0
0.0
1.374
0.0
0.0
0.0
0.0
0.0
0.0
0.0
1.37
0.0
0.0
0.0
0.0
1.366
0.0
0.0
0.0
0.0
0.0
0.0
0.0
0.0
0.0
0.0
0.0
0.0
0.0
1.362
0.0
0.0
0.0
-1.362
0.0
0.0
0.0
1.362
0.0
-1.362
0.0
0.0
-2.736
0.0
0.0
0.0
0.0
0.0
0.0
0.0
0.0
0.0
0.0
0.0
1.37
0.0
0.0
0.0
0.0
0.0
0.0
0.0
0.0
0.0
0.0
0.0
0.0
0.0
0.0
0.0
0.0
0.0
0.0
1.366
0.0
0.0
-1.366
0.0
0.0
0.0
0.0
0.0
0.0
0.0
0.0
0.0
0.0
0.0
0.0
1.366
0.0
-1.366
0.0
0.0
-1.37
0.0
0.0
0.0
0.0
0.0
0.0
0.0
0.0
0.0
0.0
0.0
0.0
0.0
0.0
0.0
0.0
0.0
0.0
1.37
0.0
0.0
0.0
0.0
0.0
0.0
0.0
0.0
0.0
0.0
0.0
0.0
0.0
0.0
0.0
0.0
1.366
0.0
0.0
0.0
0.0
0.0
0.0
0.0
0.0
0.0
0.0
0.0
0.0
-1.366
0.0
0.0
0.0
0.0
1.366
-1.366
0.0
0.0
0.0
0.0
0.0
2.728
2.713
0.0
0.0
0.0
0.0
0.0
0.0
0.0
0.0
0.0
0.0
0.0
0.0
0.0
0.0
1.351
0.0
0.0
0.0
0.0
1.347
0.0
0.0
0.0
-1.347
0.0
1.347
0.0
0.0
0.0
1.343
0.0
0.0
0.0
0.0
0.0
0.0
0.0
0.0
0.0
0.0
0.0
0.0
-1.343
0.0
0.0
-1.347
0.0
0.0
0.0
0.0
0.0
0.0
0.0
0.0
-1.351
0.0
0.0
0.0
-1.355
0.0
0.0
0.0
0.0
0.0
0.0
0.0
1.355
-1.355
0.0
0.0
0.0
0.0
0.0
0.0
1.355
0.0
-1.355
0.0
0.0
0.0
0.0
0.0
0.0
-1.358
0.0
-1.362
0.0
0.0
-1.366
0.0
0.0
0.0
0.0
0.0
0.0
0.0
0.0
0.0
0.0
0.0
0.0
0.0
4.087
0.0
0.0
0.0
-4.087
0.0
0.0
0.0
0.0
0.0
0.0
0.0
0.0
0.0
0.0
0.0
0.0
4.087
0.0
0.0
-4.087
0.0
0.0
0.0
0.0
0.0
0.0
0.0
0.0
0.0
0.0
0.0
0.0
0.0
0.0
0.0
0.0
0.0
0.0
1.366
0.0
-1.366
-1.37
1.37
-1.37
0.0
1.37
0.0
0.0
0.0
0.0
0.0
0.0
0.0
0.0
0.0
0.0
0.0
-1.37
0.0
1.37
0.0
-1.37
1.37
0.0
0.0
0.0
0.0
0.0
0.0
0.0
0.0
0.0
0.0
0.0
0.0
0.0
0.0
0.0
0.0
1.366
0.0
0.0
-1.366
0.0
0.0
0.0
0.0
0.0
1.366
0.0
0.0
0.0
-1.366
0.0
0.0
1.366
0.0
-2.736
0.0
0.0
0.0
0.0
0.0
0.0
-4.133
0.0
0.0
0.0
0.0
0.0
0.0
0.0
0.0
5.503
4.087
0.0
0.0
0.0
0.0
0.0
-8.208
0.0
0.0
6.85
0.0
0.0
0.0
0.0
0.0
0.0
0.0
-6.85
0.0
0.0
0.0
0.0
6.85
0.0
0.0
0.0
0.0
0.0
0.0
-2.728
0.0
0.0
0.0
0.0
0.0
0.0
0.0
0.0
0.0
0.0
0.0
0.0
0.0
0.0
0.0
0.0
0.0
-2.744
0.0
0.0
1.374
0.0
0.0
0.0
0.0
0.0
0.0
0.0
0.0
0.0
0.0
0.0
0.0
1.37
2.728
0.0
0.0
0.0
0.0
0.0
-1.362
0.0
0.0
2.721
0.0
0.0
0.0
0.0
0.0
0.0
0.0
-1.358
1.358
0.0
-1.358
0.0
0.0
0.0
0.0
0.0
0.0
1.358
0.0
0.0
0.0
0.0
0.0
0.0
0.0
-1.358
1.358
0.0
0.0
0.0
-1.358
0.0
0.0
0.0
0.0
0.0
0.0
0.0
0.0
0.0
0.0
0.0
0.0
0.0
0.0
0.0
0.0
0.0
0.0
0.0
0.0
0.0
1.358
0.0
0.0
0.0
0.0
0.0
-1.358
0.0
0.0
0.0
0.0
0.0
0.0
0.0
0.0
0.0
0.0
0.0
0.0
0.0
-1.362
0.0
1.362
0.0
0.0
0.0
0.0
0.0
0.0
0.0
0.0
0.0
0.0
0.0
0.0
1.358
0.0
0.0
0.0
0.0
0.0
0.0
0.0
0.0
0.0
0.0
0.0
0.0
0.0
0.0
0.0
-1.358
1.358
0.0
0.0
0.0
0.0
0.0
0.0
0.0
0.0
0.0
0.0
0.0
0.0
0.0
0.0
0.0
0.0
0.0
0.0
0.0
1.355
0.0
0.0
0.0
-2.713
0.0
0.0
0.0
0.0
-1.362
2.721
-2.721
-1.366
1.366
0.0
0.0
0.0
2.721
-1.358
0.0
0.0
0.0
0.0
0.0
0.0
-1.362
0.0
0.0
0.0
0.0
0.0
0.0
0.0
0.0
0.0
0.0
0.0
0.0
0.0
0.0
0.0
0.0
0.0
0.0
0.0
0.0
0.0
0.0
0.0
0.0
0.0
0.0
0.0
1.362
1.358
-1.358
1.358
0.0
0.0
0.0
0.0
0.0
0.0
0.0
0.0
0.0
0.0
0.0
0.0
0.0
0.0
0.0
0.0
0.0
0.0
0.0
0.0
0.0
-1.358
0.0
0.0
0.0
0.0
0.0
0.0
0.0
0.0
0.0
0.0
0.0
0.0
0.0
-1.362
0.0
0.0
0.0
0.0
0.0
0.0
0.0
0.0
0.0
0.0
0.0
0.0
0.0
0.0
0.0
0.0
0.0
0.0
0.0
0.0
0.0
0.0
0.0
0.0
-1.366
0.0
-1.37
0.0
0.0
0.0
0.0
0.0
0.0
0.0
0.0
0.0
0.0
0.0
-1.374
0.0
1.374
-1.374
0.0
-1.378
-1.382
0.0
0.0
0.0
0.0
0.0
-1.385
-1.389
1.389
-1.389
0.0
0.0
1.389
0.0
0.0
0.0
0.0
0.0
0.0
0.0
-1.389
0.0
0.0
0.0
1.389
0.0
0.0
0.0
0.0
0.0
0.0
0.0
0.0
0.0
0.0
0.0
0.0
0.0
0.0
0.0
0.0
0.0
0.0
-1.389
0.0
0.0
0.0
0.0
0.0
0.0
0.0
0.0
0.0
0.0
-1.393
0.0
0.0
0.0
-1.397
0.0
0.0
1.397
0.0
0.0
0.0
0.0
0.0
0.0
0.0
0.0
0.0
0.0
0.0
-2.799
0.0
9.726
0.0
0.0
0.0
0.0
0.0
0.0
0.0
-1.378
-2.767
0.0
0.0
-1.389
0.0
0.0
0.0
1.389
0.0
0.0
0.0
0.0
-1.389
0.0
0.0
0.0
0.0
0.0
0.0
0.0
0.0
0.0
0.0
0.0
0.0
0.0
0.0
-1.393
0.0
0.0
0.0
-1.397
0.0
-1.401
-1.405
0.0
0.0
0.0
0.0
2.807
0.0
-1.401
0.0
0.0
1.401
0.0
0.0
0.0
0.0
0.0
-1.401
1.401
-1.401
0.0
0.0
0.0
0.0
0.0
0.0
0.0
0.0
0.0
0.0
-1.405
0.0
0.0
0.0
0.0
0.0
0.0
0.0
0.0
0.0
0.0
0.0
0.0
0.0
1.405
0.0
0.0
0.0
0.0
0.0
0.0
0.0
0.0
0.0
0.0
0.0
0.0
0.0
0.0
0.0
0.0
0.0
0.0
0.0
0.0
0.0
0.0
1.401
0.0
0.0
0.0
0.0
0.0
0.0
0.0
0.0
0.0
0.0
0.0
0.0
0.0
0.0
0.0
0.0
0.0
0.0
0.0
0.0
0.0
0.0
1.397
0.0
1.393
0.0
0.0
0.0
0.0
0.0
0.0
1.389
0.0
1.385
0.0
0.0
0.0
0.0
0.0
0.0
0.0
0.0
-1.385
-1.389
0.0
0.0
0.0
0.0
0.0
0.0
-1.393
0.0
0.0
0.0
0.0
0.0
0.0
0.0
0.0
0.0
1.393
0.0
-1.393
-1.397
-1.401
0.0
-2.815
0.0
0.0
0.0
0.0
1.41
0.0
0.0
1.405
0.0
0.0
0.0
0.0
0.0
0.0
0.0
0.0
0.0
0.0
1.401
0.0
0.0
0.0
0.0
0.0
-1.401
0.0
0.0
0.0
0.0
0.0
0.0
1.401
0.0
-11.326
0.0
0.0
0.0
0.0
0.0
0.0
4.278
-4.278
0.0
0.0
0.0
0.0
0.0
0.0
0.0
-1.434
-4.329
0.0
4.329
0.0
-1.439
0.0
0.0
0.0
0.0
0.0
0.0
0.0
0.0
0.0
-2.89
0.0
2.89
0.0
-4.342
0.0
0.0
0.0
4.342
-4.342
1.452
0.0
0.0
0.0
0.0
-1.452
1.452
0.0
0.0
0.0
0.0
0.0
0.0
0.0
0.0
0.0
0.0
-1.452
0.0
4.342
0.0
-4.342
0.0
4.342
0.0
0.0
0.0
0.0
0.0
-2.89
0.0
0.0
0.0
0.0
2.89
0.0
0.0
0.0
0.0
0.0
-2.89
0.0
1.447
0.0
0.0
0.0
0.0
0.0
0.0
0.0
1.443
0.0
0.0
0.0
-2.89
0.0
0.0
0.0
-1.452
0.0
1.452
0.0
2.89
0.0
0.0
-4.342
4.342
-4.342
0.0
0.0
1.452
0.0
-1.452
0.0
0.0
0.0
0.0
1.452
0.0
-1.452
4.342
-1.443
0.0
1.443
-1.443
0.0
0.0
-2.899
2.899
0.0
0.0
0.0
0.0
0.0
-2.899
2.899
-2.899
0.0
2.899
0.0
0.0
0.0
0.0
0.0
0.0
0.0
-2.899
0.0
0.0
2.899
0.0
0.0
0.0
1.443
0.0
0.0
0.0
0.0
0.0
0.0
0.0
0.0
-1.443
0.0
0.0
0.0
2.882
0.0
0.0
0.0
0.0
0.0
0.0
0.0
0.0
0.0
0.0
-2.882
0.0
0.0
0.0
0.0
0.0
0.0
0.0
0.0
0.0
0.0
0.0
0.0
0.0
0.0
0.0
0.0
1.443
0.0
0.0
-1.443
0.0
2.882
0.0
0.0
0.0
0.0
0.0
0.0
0.0
0.0
-2.882
11.426
0.0
0.0
0.0
0.0
1.41
0.0
0.0
0.0
1.405
1.401
-1.401
0.0
0.0
0.0
0.0
-4.229
0.0
4.229
0.0
0.0
0.0
0.0
-1.405
-1.41
0.0
0.0
0.0
0.0
0.0
0.0
0.0
1.41
0.0
0.0
-1.41
0.0
0.0
-1.414
0.0
0.0
0.0
0.0
0.0
0.0
0.0
0.0
0.0
0.0
0.0
0.0
0.0
0.0
-1.418
1.418
0.0
0.0
0.0
0.0
0.0
0.0
0.0
0.0
0.0
-1.418
0.0
0.0
0.0
1.418
-1.418
1.418
0.0
0.0
0.0
-1.418
0.0
0.0
0.0
0.0
0.0
0.0
0.0
0.0
0.0
0.0
0.0
-1.422
0.0
-1.426
1.426
0.0
-2.856
0.0
0.0
0.0
0.0
0.0
0.0
0.0
0.0
0.0
0.0
0.0
0.0
0.0
1.43
0.0
0.0
0.0
0.0
0.0
0.0
0.0
0.0
0.0
0.0
0.0
1.426
0.0
0.0
0.0
0.0
0.0
0.0
0.0
0.0
0.0
0.0
0.0
0.0
0.0
0.0
0.0
0.0
0.0
0.0
0.0
0.0
0.0
0.0
0.0
0.0
0.0
0.0
0.0
0.0
0.0
0.0
0.0
0.0
0.0
0.0
0.0
0.0
0.0
0.0
0.0
0.0
0.0
0.0
0.0
0.0
0.0
0.0
0.0
0.0
0.0
0.0
0.0
0.0
0.0
0.0
0.0
0.0
0.0
0.0
0.0
0.0
0.0
0.0
0.0
0.0
0.0
0.0
0.0
0.0
0.0
0.0
1.422
0.0
0.0
0.0
0.0
0.0
0.0
0.0
0.0
0.0
0.0
0.0
0.0
0.0
-1.422
0.0
0.0
0.0
0.0
0.0
0.0
0.0
-14.452
0.0
0.0
0.0
0.0
0.0
0.0
0.0
0.0
2.925
4.355
0.0
-2.899
0.0
0.0
0.0
0.0
-1.456
0.0
0.0
1.456
2.899
0.0
0.0
0.0
0.0
0.0
0.0
0.0
0.0
0.0
0.0
0.0
-1.447
0.0
-1.452
0.0
0.0
0.0
0.0
0.0
0.0
-1.456
0.0
0.0
0.0
0.0
0.0
0.0
0.0
0.0
0.0
0.0
0.0
0.0
0.0
0.0
0.0
0.0
-2.925
0.0
0.0
0.0
0.0
0.0
0.0
0.0
0.0
-1.469
-1.474
0.0
0.0
0.0
0.0
0.0
0.0
0.0
0.0
0.0
0.0
0.0
0.0
0.0
0.0
0.0
0.0
0.0
0.0
0.0
0.0
0.0
0.0
0.0
0.0
1.474
0.0
0.0
0.0
0.0
0.0
0.0
0.0
0.0
0.0
0.0
0.0
1.469
0.0
0.0
0.0
-1.469
-1.474
0.0
0.0
0.0
0.0
1.474
0.0
0.0
0.0
0.0
0.0
0.0
0.0
0.0
0.0
0.0
0.0
0.0
0.0
0.0
0.0
0.0
0.0
0.0
0.0
0.0
0.0
0.0
0.0
0.0
0.0
0.0
0.0
0.0
0.0
0.0
0.0
0.0
0.0
0.0
0.0
0.0
0.0
0.0
0.0
0.0
0.0
0.0
0.0
0.0
0.0
-1.474
0.0
0.0
0.0
0.0
0.0
0.0
0.0
0.0
0.0
0.0
0.0
0.0
0.0
0.0
0.0
0.0
1.474
0.0
0.0
0.0
0.0
0.0
0.0
-1.474
0.0
0.0
0.0
0.0
0.0
0.0
0.0
0.0
0.0
0.0
0.0
1.474
0.0
0.0
0.0
0.0
0.0
0.0
0.0
0.0
0.0
0.0
0.0
-1.474
0.0
0.0
0.0
1.474
0.0
0.0
0.0
-4.434
0.0
0.0
0.0
0.0
0.0
0.0
2.96
0.0
0.0
0.0
0.0
0.0
0.0
0.0
0.0
0.0
0.0
0.0
1.474
0.0
0.0
0.0
0.0
0.0
0.0
0.0
0.0
0.0
0.0
1.469
0.0
0.0
0.0
0.0
0.0
0.0
0.0
-2.943
0.0
0.0
0.0
0.0
0.0
0.0
0.0
0.0
0.0
0.0
0.0
0.0
0.0
0.0
0.0
0.0
0.0
0.0
0.0
0.0
0.0
0.0
0.0
0.0
0.0
0.0
0.0
0.0
0.0
0.0
0.0
0.0
0.0
0.0
0.0
0.0
0.0
0.0
0.0
0.0
0.0
0.0
0.0
0.0
0.0
0.0
0.0
0.0
0.0
0.0
0.0
0.0
0.0
0.0
0.0
0.0
0.0
0.0
0.0
0.0
0.0
0.0
0.0
0.0
1.474
-1.474
0.0
0.0
0.0
0.0
0.0
1.474
0.0
0.0
0.0
-1.474
0.0
1.474
0.0
0.0
0.0
0.0
0.0
0.0
-1.474
0.0
0.0
0.0
0.0
0.0
0.0
0.0
0.0
0.0
0.0
0.0
0.0
0.0
0.0
0.0
0.0
0.0
0.0
0.0
0.0
0.0
0.0
0.0
0.0
0.0
0.0
0.0
0.0
0.0
0.0
0.0
0.0
0.0
0.0
0.0
0.0
0.0
0.0
0.0
0.0
-1.478
0.0
0.0
0.0
0.0
1.478
0.0
0.0
0.0
0.0
0.0
0.0
0.0
0.0
0.0
0.0
-1.478
0.0
0.0
1.478
0.0
-1.478
0.0
0.0
0.0
0.0
0.0
0.0
0.0
0.0
0.0
0.0
0.0
0.0
1.478
0.0
0.0
0.0
-2.96
0.0
0.0
0.0
0.0
0.0
4.434
0.0
0.0
0.0
0.0
-1.474
-1.478
0.0
0.0
-1.482
0.0
0.0
1.482
0.0
0.0
0.0
0.0
-1.482
0.0
0.0
0.0
0.0
1.482
-1.482
0.0
0.0
0.0
0.0
0.0
0.0
1.482
-1.482
0.0
0.0
0.0
0.0
1.482
0.0
0.0
-1.482
1.482
0.0
0.0
-1.482
0.0
0.0
0.0
0.0
1.482
0.0
-1.482
0.0
0.0
0.0
0.0
0.0
0.0
0.0
1.482
0.0
0.0
0.0
1.478
0.0
0.0
0.0
-1.478
0.0
0.0
0.0
1.478
-1.478
1.478
0.0
0.0
1.474
0.0
0.0
1.469
1.465
0.0
0.0
0.0
0.0
0.0
0.0
0.0
1.46
0.0
0.0
-1.46
0.0
0.0
0.0
0.0
0.0
1.46
-1.46
0.0
1.46
0.0
0.0
0.0
0.0
-1.46
1.46
0.0
0.0
0.0
-1.46
0.0
0.0
0.0
0.0
0.0
0.0
0.0
0.0
0.0
0.0
0.0
0.0
0.0
0.0
0.0
0.0
0.0
0.0
0.0
0.0
-1.465
0.0
0.0
0.0
0.0
0.0
0.0
0.0
-1.469
0.0
0.0
0.0
0.0
0.0
0.0
0.0
0.0
0.0
-1.474
0.0
1.474
-1.474
0.0
0.0
0.0
0.0
0.0
0.0
0.0
0.0
1.474
0.0
-1.474
0.0
0.0
0.0
0.0
0.0
0.0
0.0
0.0
0.0
0.0
0.0
0.0
0.0
0.0
0.0
0.0
0.0
1.474
0.0
0.0
0.0
0.0
0.0
0.0
0.0
0.0
0.0
0.0
0.0
0.0
0.0
0.0
0.0
0.0
0.0
0.0
0.0
0.0
0.0
0.0
0.0
0.0
0.0
0.0
0.0
0.0
0.0
0.0
0.0
0.0
0.0
0.0
0.0
0.0
0.0
0.0
-1.474
0.0
0.0
0.0
0.0
0.0
1.474
0.0
0.0
0.0
0.0
0.0
1.469
0.0
0.0
1.465
0.0
1.46
-1.46
0.0
0.0
1.46
1.456
0.0
0.0
-1.456
0.0
1.456
-1.456
0.0
0.0
0.0
1.456
0.0
-1.456
1.456
0.0
0.0
0.0
-1.456
0.0
0.0
0.0
0.0
1.456
-1.456
0.0
-1.46
0.0
1.46
0.0
0.0
0.0
0.0
-1.46
0.0
0.0
0.0
0.0
0.0
0.0
0.0
0.0
0.0
0.0
0.0
1.46
0.0
0.0
0.0
0.0
0.0
1.456
0.0
1.452
0.0
-1.452
0.0
0.0
0.0
0.0
1.452
0.0
0.0
0.0
0.0
0.0
0.0
-1.452
0.0
0.0
0.0
0.0
0.0
0.0
1.452
0.0
0.0
0.0
0.0
0.0
1.447
-1.447
0.0
0.0
0.0
0.0
1.447
0.0
0.0
-1.447
0.0
0.0
0.0
0.0
1.447
0.0
0.0
0.0
0.0
0.0
0.0
1.443
0.0
0.0
0.0
0.0
0.0
0.0
0.0
0.0
0.0
-1.443
0.0
0.0
0.0
0.0
0.0
0.0
1.443
0.0
0.0
0.0
0.0
0.0
0.0
0.0
1.439
4.291
0.0
-2.856
0.0
0.0
2.856
0.0
1.422
-1.422
0.0
0.0
0.0
0.0
0.0
0.0
0.0
1.422
-1.422
0.0
0.0
0.0
0.0
-1.426
0.0
0.0
0.0
1.426
0.0
-1.426
0.0
0.0
0.0
1.426
0.0
0.0
0.0
-1.426
0.0
0.0
0.0
0.0
0.0
0.0
0.0
0.0
1.426
0.0
0.0
0.0
0.0
2.84
0.0
0.0
0.0
0.0
0.0
0.0
0.0
2.823
0.0
0.0
1.405
1.401
0.0
0.0
0.0
0.0
0.0
0.0
0.0
1.397
0.0
0.0
1.393
0.0
0.0
0.0
1.389
0.0
0.0
0.0
0.0
1.385
0.0
0.0
0.0
1.382
0.0
-1.382
0.0
0.0
0.0
0.0
1.382
0.0
0.0
0.0
0.0
1.378
0.0
-1.378
1.378
0.0
0.0
0.0
0.0
0.0
0.0
1.374
0.0
0.0
0.0
0.0
0.0
0.0
0.0
1.37
0.0
0.0
0.0
0.0
2.728
-2.728
0.0
0.0
0.0
0.0
0.0
0.0
0.0
0.0
0.0
0.0
0.0
0.0
0.0
0.0
0.0
0.0
0.0
0.0
0.0
0.0
-2.744
2.744
0.0
0.0
-1.37
1.37
0.0
0.0
-2.744
0.0
0.0
0.0
0.0
0.0
1.374
-1.374
0.0
0.0
0.0
0.0
0.0
0.0
0.0
0.0
0.0
0.0
0.0
0.0
0.0
0.0
0.0
0.0
0.0
0.0
0.0
0.0
0.0
0.0
0.0
0.0
0.0
0.0
0.0
0.0
0.0
0.0
0.0
0.0
0.0
-1.378
0.0
1.378
0.0
0.0
0.0
0.0
0.0
0.0
0.0
0.0
0.0
0.0
0.0
0.0
1.374
0.0
0.0
0.0
0.0
0.0
0.0
0.0
0.0
1.37
0.0
0.0
0.0
0.0
0.0
0.0
0.0
0.0
-1.37
0.0
0.0
0.0
0.0
0.0
0.0
0.0
0.0
0.0
0.0
1.37
0.0
0.0
-1.37
1.37
0.0
0.0
0.0
0.0
0.0
0.0
0.0
0.0
1.366
0.0
0.0
0.0
0.0
0.0
0.0
0.0
12.125
0.0
1.329
-1.329
-1.332
0.0
1.332
-2.668
-2.683
-13.642
-5.566
2.791
2.775
4.133
6.811
0.0
1.351
4.03
-8.094
0.0
0.0
2.713
0.0
-1.355
1.355
0.0
-1.355
0.0
0.0
0.0
0.0
1.355
-1.355
1.355
-1.355
0.0
0.0
0.0
0.0
1.355
0.0
0.0
0.0
0.0
-1.355
0.0
0.0
0.0
0.0
0.0
0.0
-1.358
0.0
0.0
0.0
-2.728
2.728
-2.728
0.0
0.0
0.0
1.366
1.362
0.0
0.0
0.0
0.0
0.0
0.0
0.0
0.0
0.0
0.0
-1.362
-1.366
1.366
-1.366
1.366
0.0
0.0
0.0
0.0
0.0
0.0
0.0
0.0
0.0
0.0
0.0
0.0
0.0
0.0
0.0
0.0
0.0
0.0
0.0
0.0
0.0
0.0
0.0
0.0
0.0
0.0
1.362
0.0
0.0
0.0
0.0
1.358
0.0
0.0
1.355
-1.355
0.0
0.0
0.0
0.0
0.0
0.0
0.0
0.0
0.0
0.0
0.0
1.355
0.0
0.0
0.0
0.0
0.0
0.0
0.0
0.0
1.351
0.0
-1.351
0.0
0.0
0.0
0.0
0.0
0.0
0.0
1.351
0.0
0.0
0.0
0.0
-1.351
0.0
0.0
0.0
-1.355
0.0
0.0
0.0
0.0
0.0
0.0
0.0
0.0
0.0
0.0
0.0
0.0
0.0
0.0
0.0
0.0
0.0
0.0
0.0
0.0
0.0
0.0
0.0
1.355
0.0
0.0
0.0
0.0
0.0
0.0
0.0
0.0
0.0
0.0
0.0
0.0
0.0
0.0
0.0
0.0
0.0
0.0
0.0
0.0
0.0
0.0
0.0
0.0
0.0
0.0
0.0
0.0
0.0
0.0
0.0
0.0
0.0
4.041
0.0
0.0
-2.691
-1.351
0.0
0.0
0.0
0.0
1.351
0.0
0.0
-1.351
0.0
0.0
0.0
0.0
-1.355
0.0
0.0
0.0
0.0
0.0
0.0
0.0
0.0
0.0
0.0
0.0
0.0
-1.358
0.0
0.0
0.0
0.0
0.0
0.0
0.0
0.0
0.0
-1.362
-1.366
0.0
0.0
0.0
0.0
0.0
0.0
-1.37
0.0
0.0
0.0
0.0
0.0
0.0
-1.374
0.0
-2.759
0.0
0.0
1.382
0.0
1.378
0.0
0.0
-1.378
0.0
1.378
0.0
0.0
0.0
0.0
0.0
1.374
0.0
0.0
-1.374
0.0
0.0
0.0
0.0
0.0
1.374
0.0
0.0
0.0
0.0
0.0
0.0
-1.374
0.0
1.374
0.0
-1.374
0.0
0.0
0.0
0.0
-1.378
1.378
0.0
0.0
0.0
0.0
0.0
0.0
0.0
0.0
0.0
0.0
0.0
0.0
0.0
0.0
0.0
0.0
0.0
0.0
0.0
0.0
0.0
0.0
0.0
0.0
0.0
0.0
0.0
0.0
0.0
0.0
0.0
0.0
0.0
0.0
0.0
-1.378
0.0
0.0
0.0
0.0
1.378
0.0
0.0
0.0
1.374
0.0
0.0
0.0
0.0
0.0
0.0
0.0
0.0
0.0
0.0
0.0
-1.374
0.0
0.0
-1.378
1.378
0.0
0.0
0.0
0.0
0.0
0.0
0.0
0.0
0.0
-1.378
1.378
0.0
0.0
-1.378
0.0
0.0
0.0
0.0
0.0
0.0
0.0
0.0
0.0
0.0
0.0
0.0
0.0
0.0
0.0
0.0
1.378
0.0
-1.378
0.0
0.0
0.0
0.0
0.0
1.378
0.0
0.0
0.0
0.0
0.0
0.0
0.0
0.0
0.0
-5.534
0.0
0.0
0.0
-1.393
0.0
0.0
-1.397
-4.216
-1.414
-2.84
0.0
1.422
-1.422
0.0
0.0
0.0
0.0
0.0
1.422
0.0
1.418
1.414
1.41
2.807
0.0
0.0
0.0
0.0
-1.401
0.0
0.0
-1.405
0.0
0.0
0.0
1.405
0.0
0.0
-1.405
0.0
0.0
1.405
0.0
0.0
0.0
0.0
0.0
0.0
0.0
-1.405
0.0
1.405
0.0
0.0
0.0
0.0
0.0
1.401
0.0
0.0
0.0
0.0
0.0
0.0
0.0
1.397
0.0
1.393
0.0
0.0
1.389
0.0
1.385
0.0
-1.385
0.0
0.0
1.385
-1.385
0.0
0.0
0.0
0.0
0.0
0.0
-1.389
0.0
0.0
0.0
1.389
0.0
0.0
0.0
0.0
0.0
0.0
0.0
-1.389
0.0
0.0
0.0
0.0
-1.393
0.0
0.0
0.0
0.0
0.0
0.0
0.0
0.0
0.0
0.0
0.0
1.393
0.0
0.0
0.0
0.0
0.0
0.0
1.389
0.0
0.0
0.0
0.0
0.0
1.385
0.0
0.0
0.0
0.0
0.0
0.0
0.0
0.0
0.0
0.0
1.382
0.0
0.0
0.0
0.0
0.0
0.0
0.0
0.0
0.0
0.0
0.0
0.0
0.0
-1.382
0.0
0.0
0.0
0.0
0.0
0.0
0.0
0.0
0.0
0.0
0.0
0.0
0.0
0.0
0.0
0.0
0.0
0.0
0.0
0.0
0.0
0.0
0.0
0.0
0.0
0.0
0.0
0.0
0.0
0.0
0.0
0.0
0.0
0.0
0.0
0.0
0.0
0.0
0.0
0.0
0.0
0.0
0.0
0.0
0.0
1.382
0.0
-1.382
0.0
1.382
0.0
0.0
0.0
0.0
0.0
0.0
14.944
-2.683
1.343
1.34
0.0
0.0
-1.34
0.0
-1.343
1.343
0.0
0.0
0.0
0.0
0.0
0.0
0.0
0.0
1.34
0.0
0.0
0.0
0.0
0.0
0.0
0.0
0.0
0.0
0.0
0.0
0.0
0.0
0.0
0.0
0.0
1.336
0.0
-1.336
0.0
0.0
0.0
0.0
0.0
-1.34
1.34
0.0
0.0
0.0
0.0
0.0
0.0
0.0
0.0
0.0
0.0
0.0
0.0
0.0
0.0
0.0
0.0
0.0
0.0
1.336
0.0
0.0
0.0
0.0
0.0
0.0
0.0
1.332
0.0
0.0
0.0
-1.332
0.0
0.0
0.0
1.332
-1.332
1.332
0.0
1.329
0.0
0.0
0.0
0.0
0.0
0.0
0.0
0.0
0.0
0.0
0.0
0.0
-1.329
0.0
0.0
0.0
0.0
0.0
-1.332
0.0
0.0
0.0
0.0
0.0
0.0
0.0
0.0
0.0
0.0
0.0
0.0
0.0
0.0
0.0
0.0
0.0
0.0
0.0
0.0
0.0
-1.336
0.0
0.0
1.336
-1.336
0.0
0.0
0.0
0.0
1.336
0.0
0.0
1.332
0.0
0.0
0.0
0.0
0.0
0.0
-1.332
0.0
1.332
0.0
1.329
0.0
0.0
0.0
0.0
0.0
0.0
0.0
0.0
0.0
0.0
0.0
0.0
0.0
1.325
0.0
0.0
0.0
0.0
0.0
0.0
0.0
-1.325
0.0
0.0
0.0
0.0
0.0
0.0
0.0
-1.329
1.329
0.0
0.0
0.0
-1.329
0.0
0.0
0.0
1.329
0.0
0.0
0.0
1.325
0.0
0.0
0.0
0.0
0.0
0.0
0.0
0.0
1.322
0.0
0.0
0.0
0.0
0.0
-1.322
1.322
0.0
1.318
-1.318
1.318
0.0
0.0
0.0
0.0
0.0
-1.318
0.0
-1.322
1.322
-1.322
0.0
0.0
0.0
-1.325
0.0
0.0
0.0
0.0
0.0
0.0
0.0
-3.997
0.0
0.0
0.0
0.0
0.0
-1.34
0.0
0.0
0.0
0.0
0.0
0.0
1.34
0.0
0.0
0.0
-1.34
0.0
0.0
1.34
0.0
0.0
-1.34
0.0
0.0
1.34
-1.34
0.0
0.0
0.0
1.34
0.0
0.0
0.0
0.0
0.0
0.0
0.0
-1.34
0.0
0.0
-1.343
0.0
1.343
-1.343
0.0
1.343
-1.343
0.0
0.0
0.0
0.0
0.0
0.0
0.0
0.0
0.0
0.0
0.0
0.0
0.0
0.0
0.0
0.0
0.0
0.0
0.0
1.343
0.0
0.0
0.0
1.34
0.0
0.0
0.0
0.0
0.0
0.0
0.0
0.0
0.0
1.336
0.0
0.0
0.0
0.0
0.0
0.0
0.0
0.0
0.0
0.0
0.0
0.0
0.0
0.0
0.0
0.0
1.332
0.0
0.0
0.0
1.329
0.0
0.0
0.0
0.0
0.0
0.0
0.0
0.0
0.0
0.0
0.0
0.0
0.0
0.0
0.0
0.0
0.0
0.0
0.0
0.0
0.0
0.0
0.0
0.0
0.0
0.0
0.0
0.0
0.0
0.0
0.0
0.0
0.0
0.0
0.0
0.0
0.0
0.0
0.0
0.0
0.0
0.0
0.0
0.0
0.0
1.325
0.0
0.0
0.0
0.0
0.0
0.0
0.0
0.0
0.0
0.0
0.0
0.0
0.0
0.0
1.322
0.0
0.0
0.0
0.0
0.0
0.0
0.0
0.0
0.0
0.0
0.0
0.0
0.0
0.0
0.0
0.0
0.0
0.0
0.0
0.0
0.0
-1.322
1.322
-18.836
0.0
-4.133
0.0
0.0
0.0
2.759
-1.378
0.0
0.0
0.0
0.0
0.0
2.751
1.37
0.0
0.0
0.0
-1.37
0.0
0.0
0.0
0.0
0.0
0.0
0.0
0.0
-1.374
-1.378
0.0
0.0
0.0
1.378
-1.378
0.0
0.0
0.0
0.0
-1.382
0.0
0.0
0.0
0.0
-1.385
0.0
0.0
0.0
0.0
1.385
0.0
0.0
0.0
0.0
0.0
0.0
0.0
0.0
0.0
0.0
0.0
0.0
0.0
0.0
2.759
0.0
0.0
0.0
1.374
0.0
0.0
0.0
0.0
0.0
0.0
-1.374
0.0
1.374
-1.374
0.0
0.0
1.374
-1.374
1.374
0.0
0.0
-1.374
0.0
0.0
0.0
0.0
0.0
0.0
0.0
0.0
0.0
0.0
0.0
0.0
0.0
0.0
-1.378
0.0
0.0
0.0
1.378
0.0
0.0
0.0
0.0
0.0
0.0
-1.378
0.0
-1.382
0.0
0.0
0.0
0.0
0.0
0.0
0.0
0.0
0.0
1.382
0.0
0.0
0.0
0.0
0.0
0.0
0.0
0.0
0.0
0.0
0.0
0.0
0.0
0.0
0.0
0.0
0.0
0.0
0.0
0.0
-1.382
1.382
0.0
-1.382
0.0
0.0
0.0
0.0
0.0
0.0
0.0
1.382
0.0
-1.382
1.382
0.0
0.0
0.0
0.0
0.0
0.0
0.0
0.0
0.0
0.0
0.0
1.378
0.0
0.0
0.0
0.0
0.0
0.0
0.0
1.374
1.37
0.0
-2.744
0.0
0.0
0.0
0.0
0.0
0.0
0.0
0.0
0.0
0.0
0.0
0.0
0.0
0.0
-1.378
0.0
-1.382
0.0
0.0
0.0
0.0
0.0
0.0
0.0
0.0
0.0
0.0
0.0
1.382
0.0
0.0
-1.382
0.0
-1.385
0.0
0.0
0.0
0.0
0.0
0.0
0.0
-1.389
1.389
0.0
0.0
0.0
0.0
0.0
0.0
0.0
0.0
0.0
0.0
-1.389
1.389
-2.783
0.0
-1.397
0.0
0.0
0.0
0.0
0.0
0.0
2.791
0.0
1.389
0.0
0.0
0.0
0.0
0.0
0.0
0.0
0.0
1.385
0.0
0.0
0.0
-1.385
0.0
0.0
0.0
0.0
0.0
0.0
0.0
0.0
0.0
0.0
0.0
0.0
0.0
-1.389
0.0
0.0
0.0
0.0
0.0
0.0
0.0
0.0
0.0
0.0
0.0
0.0
0.0
0.0
0.0
0.0
0.0
0.0
0.0
-1.393
0.0
1.393
-1.393
0.0
0.0
0.0
-1.397
1.397
0.0
0.0
0.0
0.0
1.393
0.0
0.0
0.0
0.0
0.0
0.0
0.0
0.0
0.0
0.0
0.0
0.0
0.0
0.0
-1.393
0.0
0.0
0.0
0.0
0.0
0.0
0.0
0.0
0.0
0.0
0.0
0.0
0.0
0.0
-1.397
0.0
0.0
0.0
0.0
0.0
0.0
2.791
0.0
0.0
0.0
0.0
0.0
0.0
0.0
0.0
0.0
0.0
0.0
0.0
0.0
0.0
0.0
0.0
0.0
0.0
0.0
0.0
0.0
0.0
0.0
0.0
0.0
0.0
0.0
-1.393
0.0
0.0
0.0
0.0
0.0
0.0
0.0
1.393
0.0
0.0
0.0
0.0
0.0
0.0
0.0
0.0
0.0
0.0
0.0
0.0
0.0
0.0
0.0
-1.393
0.0
1.393
0.0
0.0
0.0
0.0
0.0
0.0
-1.393
0.0
1.393
0.0
0.0
0.0
0.0
-1.393
1.393
-1.393
0.0
0.0
0.0
0.0
1.393
0.0
0.0
0.0
0.0
0.0
0.0
0.0
0.0
0.0
-5.598
0.0
0.0
0.0
0.0
0.0
0.0
4.204
0.0
-1.397
0.0
0.0
0.0
0.0
0.0
0.0
0.0
-1.401
0.0
0.0
1.401
-1.401
-1.405
0.0
0.0
0.0
0.0
0.0
0.0
0.0
0.0
0.0
0.0
0.0
0.0
0.0
0.0
0.0
0.0
0.0
0.0
0.0
0.0
0.0
0.0
0.0
0.0
0.0
0.0
1.405
0.0
-1.405
0.0
1.405
-1.405
1.405
0.0
0.0
0.0
0.0
0.0
0.0
0.0
0.0
0.0
0.0
0.0
0.0
0.0
0.0
0.0
0.0
0.0
0.0
0.0
0.0
0.0
0.0
0.0
0.0
0.0
0.0
0.0
0.0
0.0
0.0
0.0
0.0
0.0
0.0
0.0
0.0
0.0
0.0
0.0
0.0
-1.405
0.0
0.0
2.807
-2.807
0.0
0.0
0.0
0.0
0.0
0.0
0.0
0.0
0.0
0.0
0.0
0.0
1.405
0.0
0.0
0.0
0.0
0.0
0.0
0.0
0.0
0.0
0.0
0.0
0.0
0.0
0.0
0.0
0.0
0.0
0.0
0.0
0.0
0.0
0.0
0.0
0.0
0.0
0.0
0.0
0.0
0.0
0.0
0.0
0.0
0.0
0.0
0.0
0.0
-1.405
1.405
0.0
0.0
0.0
0.0
0.0
0.0
0.0
0.0
0.0
0.0
0.0
0.0
0.0
0.0
0.0
0.0
0.0
0.0
0.0
0.0
0.0
0.0
1.401
0.0
0.0
0.0
0.0
0.0
0.0
0.0
0.0
0.0
0.0
0.0
0.0
0.0
-1.401
0.0
0.0
0.0
0.0
1.401
0.0
0.0
0.0
0.0
0.0
0.0
1.397
6.927
-2.759
0.0
1.382
0.0
0.0
-1.382
0.0
0.0
0.0
1.382
-4.156
0.0
0.0
0.0
0.0
0.0
-1.393
0.0
0.0
0.0
0.0
-1.397
0.0
0.0
0.0
0.0
0.0
1.397
0.0
0.0
0.0
0.0
0.0
0.0
0.0
0.0
0.0
0.0
0.0
0.0
0.0
0.0
0.0
0.0
0.0
0.0
0.0
0.0
0.0
0.0
0.0
0.0
0.0
0.0
0.0
0.0
0.0
0.0
0.0
0.0
1.393
0.0
0.0
0.0
2.775
0.0
0.0
0.0
-2.775
0.0
0.0
0.0
0.0
0.0
0.0
0.0
0.0
0.0
1.389
0.0
0.0
0.0
0.0
0.0
0.0
0.0
0.0
0.0
0.0
0.0
0.0
0.0
0.0
0.0
0.0
0.0
0.0
1.385
0.0
0.0
0.0
0.0
0.0
0.0
0.0
0.0
0.0
0.0
0.0
0.0
-1.385
0.0
0.0
0.0
0.0
0.0
0.0
0.0
0.0
0.0
0.0
0.0
0.0
-1.389
0.0
0.0
0.0
1.389
0.0
0.0
0.0
0.0
0.0
-1.389
1.389
0.0
0.0
0.0
0.0
0.0
0.0
0.0
0.0
0.0
0.0
0.0
0.0
0.0
0.0
0.0
0.0
0.0
0.0
0.0
0.0
0.0
0.0
-1.389
0.0
0.0
0.0
0.0
0.0
0.0
0.0
0.0
1.389
0.0
0.0
0.0
0.0
0.0
0.0
0.0
0.0
0.0
0.0
0.0
0.0
0.0
0.0
0.0
0.0
0.0
0.0
0.0
0.0
0.0
0.0
0.0
0.0
0.0
0.0
0.0
0.0
0.0
0.0
0.0
0.0
0.0
-1.389
0.0
1.389
0.0
0.0
0.0
0.0
0.0
0.0
-9.81
-1.418
0.0
1.418
-1.418
0.0
0.0
0.0
0.0
0.0
0.0
0.0
0.0
0.0
0.0
0.0
0.0
0.0
0.0
0.0
0.0
0.0
0.0
0.0
0.0
0.0
0.0
0.0
0.0
0.0
0.0
0.0
0.0
0.0
0.0
0.0
0.0
0.0
0.0
0.0
1.418
-2.84
0.0
0.0
0.0
1.422
0.0
0.0
0.0
0.0
0.0
0.0
0.0
0.0
0.0
0.0
0.0
0.0
0.0
0.0
0.0
0.0
0.0
0.0
0.0
0.0
0.0
0.0
0.0
-1.422
0.0
0.0
0.0
0.0
0.0
0.0
0.0
0.0
0.0
0.0
0.0
0.0
0.0
0.0
0.0
0.0
0.0
0.0
0.0
0.0
0.0
-1.426
0.0
0.0
1.426
0.0
0.0
0.0
0.0
0.0
0.0
0.0
0.0
0.0
0.0
0.0
0.0
0.0
0.0
0.0
0.0
0.0
0.0
0.0
0.0
0.0
0.0
-1.426
0.0
0.0
0.0
0.0
0.0
-1.43
0.0
0.0
1.43
0.0
0.0
0.0
0.0
0.0
0.0
0.0
0.0
0.0
0.0
0.0
0.0
0.0
0.0
-1.43
0.0
0.0
0.0
0.0
1.43
0.0
-1.43
0.0
0.0
0.0
0.0
0.0
-1.434
0.0
0.0
0.0
0.0
0.0
-1.439
0.0
-1.443
0.0
-1.447
0.0
0.0
-4.368
1.46
0.0
0.0
0.0
0.0
0.0
4.355
-7.28
0.0
7.28
-7.28
0.0
0.0
0.0
0.0
0.0
0.0
0.0
0.0
-1.469
0.0
4.394
-2.925
-1.469
-1.474
0.0
0.0
0.0
0.0
0.0
0.0
0.0
0.0
0.0
-1.478
0.0
0.0
-1.482
0.0
0.0
0.0
0.0
-15.078
0.0
0.0
0.0
0.0
0.0
0.0
0.0
-1.534
-1.539
0.0
0.0
0.0
0.0
0.0
1.539
0.0
0.0
0.0
0.0
0.0
0.0
0.0
0.0
0.0
-1.539
1.539
0.0
0.0
0.0
0.0
0.0
1.534
0.0
0.0
1.529
0.0
0.0
0.0
0.0
1.524
0.0
0.0
0.0
6.05
0.0
0.0
0.0
0.0
0.0
0.0
0.0
0.0
0.0
0.0
0.0
-1.505
0.0
0.0
0.0
0.0
0.0
0.0
0.0
0.0
0.0
0.0
0.0
0.0
0.0
0.0
0.0
-1.51
0.0
0.0
0.0
0.0
0.0
0.0
0.0
-1.515
0.0
0.0
1.515
0.0
0.0
0.0
0.0
1.51
0.0
0.0
0.0
0.0
0.0
0.0
0.0
0.0
0.0
0.0
0.0
0.0
0.0
0.0
0.0
0.0
0.0
0.0
0.0
0.0
0.0
0.0
0.0
-1.51
0.0
0.0
0.0
0.0
0.0
0.0
0.0
0.0
0.0
0.0
0.0
0.0
0.0
0.0
0.0
-1.515
0.0
0.0
0.0
0.0
0.0
0.0
0.0
0.0
0.0
0.0
0.0
0.0
3.025
0.0
0.0
0.0
0.0
0.0
0.0
0.0
0.0
-1.51
0.0
0.0
0.0
0.0
0.0
0.0
0.0
0.0
0.0
1.51
0.0
0.0
0.0
0.0
0.0
0.0
0.0
0.0
0.0
0.0
0.0
0.0
0.0
0.0
0.0
0.0
0.0
0.0
0.0
0.0
0.0
-1.51
0.0
0.0
0.0
0.0
0.0
0.0
0.0
0.0
0.0
0.0
1.51
0.0
1.505
0.0
0.0
-1.505
0.0
1.505
0.0
0.0
0.0
0.0
0.0
0.0
0.0
0.0
-3.015
-3.034
0.0
0.0
0.0
4.544
0.0
0.0
-3.025
0.0
0.0
0.0
1.515
1.51
0.0
0.0
-1.51
0.0
0.0
0.0
0.0
1.51
0.0
-1.51
0.0
0.0
-1.515
0.0
0.0
0.0
0.0
0.0
0.0
0.0
0.0
0.0
0.0
0.0
0.0
0.0
0.0
0.0
0.0
0.0
0.0
0.0
0.0
0.0
0.0
0.0
0.0
0.0
0.0
0.0
0.0
0.0
-1.519
0.0
0.0
0.0
0.0
0.0
0.0
0.0
0.0
0.0
0.0
0.0
0.0
0.0
0.0
0.0
0.0
0.0
0.0
0.0
0.0
0.0
0.0
0.0
0.0
0.0
0.0
0.0
0.0
1.519
0.0
0.0
0.0
0.0
0.0
-1.519
0.0
0.0
-1.524
0.0
0.0
3.044
0.0
0.0
0.0
-1.519
0.0
0.0
0.0
0.0
0.0
0.0
0.0
0.0
0.0
0.0
0.0
0.0
0.0
0.0
0.0
0.0
0.0
0.0
0.0
0.0
0.0
0.0
0.0
0.0
0.0
0.0
0.0
-1.524
0.0
0.0
1.524
0.0
0.0
0.0
0.0
0.0
-1.524
0.0
0.0
0.0
0.0
0.0
1.524
0.0
-1.524
0.0
0.0
0.0
1.524
0.0
-1.524
0.0
0.0
0.0
0.0
1.524
0.0
0.0
-1.524
0.0
0.0
0.0
0.0
1.524
0.0
0.0
0.0
-1.524
-1.529
0.0
0.0
0.0
0.0
0.0
0.0
1.529
0.0
0.0
-1.529
0.0
0.0
1.529
0.0
0.0
0.0
0.0
0.0
0.0
-1.529
0.0
0.0
0.0
0.0
0.0
0.0
0.0
1.529
-1.529
1.529
0.0
0.0
0.0
0.0
0.0
-1.529
1.529
0.0
0.0
9.075
0.0
0.0
-4.516
0.0
0.0
0.0
0.0
0.0
0.0
0.0
0.0
0.0
0.0
0.0
0.0
-1.515
0.0
0.0
0.0
0.0
1.515
0.0
0.0
0.0
0.0
0.0
0.0
0.0
0.0
0.0
0.0
0.0
0.0
0.0
0.0
0.0
0.0
0.0
0.0
0.0
0.0
0.0
0.0
0.0
0.0
0.0
0.0
0.0
0.0
0.0
0.0
0.0
0.0
0.0
0.0
0.0
0.0
0.0
0.0
-1.515
0.0
0.0
0.0
1.515
0.0
0.0
0.0
0.0
0.0
0.0
0.0
0.0
0.0
0.0
0.0
0.0
1.51
-1.51
0.0
0.0
1.51
-1.51
1.51
0.0
-1.51
0.0
0.0
1.51
-1.51
0.0
0.0
0.0
0.0
0.0
0.0
0.0
0.0
-1.515
0.0
0.0
0.0
0.0
0.0
0.0
0.0
0.0
0.0
0.0
0.0
0.0
0.0
0.0
0.0
0.0
0.0
0.0
0.0
0.0
0.0
1.515
0.0
-1.515
0.0
-1.519
0.0
0.0
0.0
3.034
0.0
0.0
0.0
0.0
0.0
0.0
0.0
0.0
0.0
0.0
-1.515
0.0
0.0
0.0
0.0
0.0
0.0
0.0
0.0
0.0
0.0
0.0
0.0
0.0
0.0
0.0
0.0
0.0
0.0
0.0
0.0
0.0
0.0
0.0
0.0
0.0
0.0
0.0
0.0
0.0
0.0
0.0
0.0
0.0
0.0
0.0
0.0
0.0
0.0
0.0
0.0
-1.519
0.0
0.0
0.0
0.0
0.0
0.0
0.0
0.0
0.0
0.0
0.0
0.0
0.0
0.0
0.0
0.0
0.0
0.0
0.0
0.0
0.0
0.0
1.519
-1.519
0.0
0.0
0.0
0.0
0.0
0.0
3.034
0.0
3.015
0.0
0.0
0.0
0.0
0.0
0.0
0.0
0.0
-3.015
0.0
0.0
0.0
3.015
0.0
0.0
0.0
0.0
0.0
0.0
0.0
0.0
0.0
0.0
-1.505
1.505
0.0
0.0
0.0
0.0
0.0
1.501
0.0
0.0
0.0
0.0
0.0
0.0
0.0
0.0
0.0
0.0
0.0
0.0
-1.501
1.501
0.0
0.0
0.0
0.0
0.0
0.0
0.0
0.0
0.0
0.0
0.0
0.0
0.0
0.0
0.0
0.0
0.0
0.0
0.0
0.0
0.0
0.0
0.0
0.0
0.0
0.0
0.0
0.0
1.496
0.0
0.0
0.0
0.0
0.0
0.0
0.0
0.0
0.0
0.0
0.0
0.0
0.0
0.0
0.0
0.0
1.492
0.0
0.0
0.0
0.0
0.0
1.487
0.0
0.0
0.0
0.0
0.0
0.0
0.0
0.0
0.0
0.0
-1.487
0.0
0.0
0.0
0.0
0.0
0.0
0.0
0.0
0.0
0.0
0.0
0.0
0.0
0.0
0.0
0.0
0.0
0.0
0.0
0.0
0.0
0.0
0.0
0.0
0.0
0.0
1.487
0.0
0.0
0.0
-1.487
0.0
0.0
0.0
0.0
0.0
0.0
0.0
0.0
0.0
0.0
0.0
0.0
0.0
0.0
0.0
0.0
0.0
0.0
0.0
0.0
0.0
1.487
0.0
0.0
0.0
0.0
0.0
0.0
0.0
0.0
0.0
0.0
0.0
0.0
0.0
0.0
0.0
0.0
0.0
0.0
0.0
2.96
0.0
0.0
0.0
0.0
-1.478
0.0
0.0
0.0
-1.482
0.0
2.96
-2.96
2.96
1.474
0.0
0.0
0.0
0.0
0.0
1.469
0.0
0.0
0.0
0.0
0.0
-1.469
0.0
0.0
0.0
0.0
0.0
2.934
0.0
0.0
0.0
1.46
0.0
1.456
0.0
0.0
0.0
0.0
0.0
0.0
0.0
0.0
0.0
0.0
0.0
0.0
0.0
0.0
0.0
1.452
0.0
0.0
0.0
-2.907
0.0
0.0
0.0
0.0
0.0
0.0
1.456
1.452
0.0
-1.452
1.452
0.0
0.0
0.0
0.0
-1.452
0.0
0.0
0.0
1.452
0.0
0.0
0.0
0.0
0.0
0.0
0.0
-1.452
0.0
0.0
0.0
0.0
0.0
0.0
0.0
0.0
0.0
0.0
0.0
0.0
0.0
0.0
0.0
0.0
0.0
0.0
0.0
-1.456
0.0
-1.46
0.0
0.0
0.0
0.0
-1.465
0.0
0.0
0.0
0.0
0.0
0.0
0.0
0.0
0.0
0.0
0.0
1.465
0.0
0.0
0.0
0.0
0.0
0.0
0.0
0.0
0.0
0.0
0.0
0.0
0.0
0.0
0.0
1.46
0.0
0.0
0.0
0.0
1.456
1.452
0.0
0.0
0.0
0.0
0.0
0.0
0.0
0.0
0.0
0.0
0.0
0.0
0.0
0.0
0.0
0.0
0.0
0.0
0.0
0.0
0.0
0.0
0.0
0.0
0.0
0.0
0.0
0.0
0.0
0.0
0.0
0.0
0.0
0.0
0.0
0.0
0.0
0.0
0.0
0.0
0.0
0.0
0.0
0.0
0.0
0.0
0.0
0.0
0.0
0.0
0.0
0.0
0.0
-1.452
0.0
0.0
0.0
0.0
0.0
0.0
0.0
0.0
0.0
0.0
0.0
0.0
0.0
0.0
0.0
0.0
0.0
0.0
1.452
0.0
0.0
0.0
0.0
0.0
0.0
0.0
0.0
0.0
-1.452
1.452
0.0
0.0
0.0
1.447
12.835
0.0
0.0
0.0
0.0
-4.241
0.0
0.0
0.0
0.0
0.0
-2.848
0.0
0.0
-1.43
-2.873
0.0
0.0
-1.443
0.0
0.0
0.0
0.0
0.0
0.0
0.0
0.0
0.0
1.443
0.0
0.0
0.0
0.0
0.0
0.0
0.0
0.0
0.0
0.0
0.0
0.0
0.0
2.873
0.0
0.0
0.0
4.278
0.0
0.0
0.0
0.0
0.0
0.0
-1.422
-2.856
0.0
0.0
0.0
0.0
0.0
0.0
0.0
0.0
0.0
0.0
0.0
0.0
0.0
0.0
0.0
0.0
0.0
0.0
0.0
0.0
0.0
0.0
0.0
0.0
0.0
0.0
0.0
0.0
0.0
0.0
0.0
0.0
0.0
0.0
0.0
0.0
0.0
0.0
0.0
0.0
0.0
0.0
0.0
0.0
0.0
0.0
1.43
-4.303
0.0
0.0
0.0
0.0
0.0
0.0
0.0
0.0
0.0
0.0
0.0
0.0
0.0
0.0
0.0
0.0
0.0
0.0
1.439
0.0
0.0
0.0
0.0
1.434
0.0
0.0
0.0
0.0
0.0
0.0
0.0
0.0
0.0
0.0
0.0
0.0
0.0
-1.434
0.0
0.0
0.0
0.0
0.0
1.434
-1.434
0.0
0.0
0.0
0.0
0.0
0.0
0.0
0.0
0.0
1.434
0.0
0.0
0.0
0.0
0.0
0.0
0.0
0.0
1.43
0.0
0.0
0.0
0.0
0.0
0.0
0.0
0.0
0.0
0.0
0.0
0.0
0.0
0.0
0.0
0.0
0.0
0.0
0.0
0.0
1.426
0.0
0.0
0.0
1.422
0.0
0.0
0.0
0.0
0.0
0.0
0.0
0.0
0.0
0.0
0.0
0.0
0.0
0.0
0.0
0.0
0.0
0.0
-2.848
0.0
0.0
0.0
0.0
0.0
0.0
0.0
0.0
0.0
0.0
0.0
0.0
0.0
0.0
-4.303
0.0
0.0
0.0
0.0
0.0
0.0
0.0
0.0
0.0
0.0
0.0
0.0
0.0
0.0
0.0
0.0
0.0
0.0
2.873
0.0
0.0
0.0
0.0
0.0
-1.434
0.0
1.434
0.0
0.0
0.0
0.0
0.0
0.0
0.0
0.0
0.0
0.0
0.0
0.0
0.0
0.0
0.0
0.0
0.0
0.0
0.0
0.0
0.0
0.0
0.0
0.0
0.0
0.0
0.0
0.0
0.0
0.0
0.0
0.0
0.0
0.0
0.0
0.0
0.0
0.0
0.0
0.0
0.0
0.0
0.0
0.0
0.0
0.0
0.0
1.43
0.0
0.0
0.0
-1.43
0.0
0.0
1.43
0.0
0.0
0.0
0.0
0.0
0.0
0.0
0.0
0.0
0.0
0.0
0.0
0.0
0.0
0.0
-1.43
0.0
0.0
0.0
0.0
0.0
0.0
0.0
0.0
0.0
0.0
0.0
0.0
0.0
0.0
0.0
0.0
0.0
0.0
0.0
0.0
0.0
0.0
0.0
0.0
0.0
0.0
0.0
0.0
0.0
0.0
0.0
0.0
0.0
0.0
0.0
0.0
0.0
0.0
0.0
0.0
0.0
0.0
0.0
0.0
0.0
0.0
0.0
0.0
0.0
0.0
0.0
0.0
0.0
0.0
0.0
0.0
0.0
0.0
0.0
0.0
0.0
0.0
0.0
0.0
0.0
0.0
0.0
0.0
-1.434
0.0
0.0
0.0
0.0
0.0
0.0
0.0
0.0
0.0
0.0
0.0
0.0
0.0
0.0
0.0
0.0
0.0
0.0
0.0
0.0
0.0
0.0
0.0
0.0
0.0
0.0
0.0
-4.329
0.0
0.0
0.0
0.0
0.0
0.0
0.0
0.0
0.0
4.329
-2.882
0.0
0.0
0.0
0.0
0.0
0.0
0.0
0.0
0.0
-1.447
0.0
0.0
0.0
0.0
0.0
0.0
0.0
0.0
0.0
0.0
0.0
0.0
0.0
0.0
-1.452
-1.456
0.0
0.0
2.907
0.0
-1.452
-1.456
0.0
0.0
-1.46
0.0
0.0
0.0
0.0
0.0
0.0
0.0
1.46
0.0
0.0
0.0
0.0
0.0
0.0
0.0
0.0
0.0
0.0
1.456
-1.456
0.0
0.0
0.0
0.0
0.0
0.0
0.0
0.0
0.0
0.0
1.456
0.0
0.0
0.0
0.0
0.0
0.0
0.0
0.0
0.0
0.0
0.0
0.0
0.0
0.0
-1.456
0.0
0.0
0.0
0.0
0.0
0.0
0.0
0.0
0.0
0.0
0.0
1.456
0.0
0.0
-1.456
0.0
0.0
0.0
0.0
0.0
0.0
0.0
0.0
0.0
0.0
0.0
0.0
0.0
0.0
0.0
0.0
0.0
-1.46
0.0
0.0
-1.465
0.0
0.0
0.0
0.0
-1.469
0.0
0.0
0.0
0.0
0.0
0.0
0.0
0.0
0.0
0.0
0.0
-1.474
-1.478
0.0
0.0
1.478
0.0
0.0
1.474
0.0
0.0
0.0
0.0
0.0
0.0
0.0
0.0
0.0
0.0
0.0
0.0
0.0
0.0
0.0
0.0
0.0
-1.474
0.0
0.0
0.0
0.0
0.0
0.0
0.0
0.0
0.0
1.474
0.0
0.0
-1.474
0.0
0.0
0.0
0.0
0.0
0.0
0.0
0.0
0.0
0.0
0.0
0.0
0.0
0.0
0.0
0.0
0.0
0.0
1.474
-1.474
0.0
0.0
0.0
0.0
0.0
0.0
8.775
0.0
-5.832
7.28
0.0
0.0
-1.447
0.0
0.0
0.0
0.0
0.0
0.0
0.0
0.0
0.0
0.0
0.0
0.0
0.0
0.0
0.0
0.0
0.0
0.0
0.0
0.0
0.0
0.0
0.0
0.0
-2.907
0.0
0.0
0.0
0.0
0.0
0.0
0.0
0.0
0.0
0.0
0.0
0.0
-1.46
0.0
2.916
-2.916
0.0
0.0
0.0
1.46
-1.46
0.0
0.0
0.0
0.0
1.46
0.0
0.0
-1.46
0.0
1.46
-1.46
0.0
-1.465
0.0
1.465
0.0
0.0
0.0
1.46
-1.46
1.46
0.0
0.0
0.0
0.0
-1.46
0.0
1.46
1.456
-4.381
4.381
0.0
-2.916
0.0
0.0
2.916
0.0
0.0
0.0
0.0
0.0
0.0
0.0
0.0
0.0
0.0
0.0
0.0
0.0
-2.916
0.0
0.0
0.0
0.0
0.0
0.0
-1.465
0.0
0.0
0.0
0.0
1.465
0.0
0.0
0.0
0.0
0.0
0.0
0.0
0.0
0.0
0.0
0.0
0.0
0.0
0.0
0.0
0.0
0.0
0.0
0.0
0.0
0.0
0.0
0.0
0.0
0.0
0.0
0.0
-1.465
0.0
0.0
0.0
0.0
0.0
0.0
0.0
0.0
0.0
0.0
0.0
0.0
0.0
0.0
0.0
0.0
0.0
0.0
0.0
0.0
0.0
0.0
0.0
0.0
0.0
0.0
0.0
0.0
0.0
0.0
0.0
0.0
0.0
0.0
0.0
0.0
0.0
0.0
0.0
0.0
0.0
0.0
0.0
0.0
0.0
0.0
0.0
0.0
1.465
0.0
0.0
0.0
0.0
0.0
0.0
0.0
0.0
0.0
0.0
0.0
0.0
-1.465
0.0
0.0
0.0
0.0
0.0
-1.469
0.0
0.0
0.0
0.0
-1.474
0.0
0.0
0.0
0.0
0.0
0.0
0.0
0.0
0.0
1.474
0.0
0.0
0.0
0.0
0.0
0.0
0.0
0.0
0.0
0.0
0.0
0.0
0.0
0.0
1.469
0.0
0.0
0.0
0.0
0.0
0.0
0.0
0.0
0.0
0.0
0.0
0.0
0.0
0.0
0.0
0.0
0.0
0.0
0.0
0.0
0.0
0.0
0.0
0.0
0.0
0.0
0.0
0.0
0.0
0.0
1.465
0.0
0.0
0.0
0.0
0.0
0.0
0.0
0.0
1.46
0.0
1.456
0.0
1.452
0.0
0.0
0.0
0.0
0.0
0.0
0.0
0.0
0.0
0.0
0.0
0.0
0.0
0.0
0.0
0.0
0.0
0.0
0.0
0.0
0.0
0.0
0.0
0.0
0.0
0.0
0.0
0.0
0.0
0.0
0.0
0.0
0.0
0.0
0.0
-1.452
0.0
0.0
0.0
0.0
0.0
0.0
0.0
0.0
0.0
0.0
0.0
0.0
0.0
-1.456
0.0
1.456
0.0
0.0
-1.456
0.0
2.907
0.0
0.0
0.0
2.89
0.0
-2.89
0.0
0.0
0.0
0.0
-2.907
0.0
0.0
0.0
0.0
0.0
0.0
0.0
0.0
0.0
0.0
0.0
0.0
0.0
0.0
0.0
0.0
0.0
0.0
0.0
0.0
0.0
0.0
0.0
0.0
0.0
0.0
0.0
0.0
0.0
0.0
0.0
0.0
0.0
0.0
0.0
0.0
0.0
0.0
1.456
0.0
0.0
0.0
0.0
-1.456
0.0
1.456
0.0
0.0
0.0
0.0
0.0
-1.456
1.456
0.0
0.0
-2.916
0.0
0.0
0.0
0.0
0.0
0.0
0.0
0.0
0.0
0.0
0.0
-4.407
0.0
0.0
0.0
1.474
0.0
0.0
4.394
0.0
0.0
-5.867
0.0
0.0
1.474
0.0
0.0
0.0
0.0
0.0
0.0
0.0
0.0
0.0
0.0
1.469
0.0
-1.469
0.0
0.0
0.0
0.0
0.0
1.469
0.0
-2.943
2.943
0.0
0.0
0.0
0.0
0.0
0.0
0.0
0.0
0.0
0.0
0.0
0.0
0.0
0.0
0.0
0.0
0.0
0.0
1.465
0.0
0.0
0.0
-1.465
0.0
0.0
0.0
0.0
0.0
0.0
0.0
0.0
0.0
0.0
0.0
0.0
0.0
0.0
0.0
0.0
0.0
0.0
0.0
1.465
0.0
-1.465
0.0
0.0
0.0
0.0
0.0
0.0
0.0
0.0
0.0
0.0
-1.469
0.0
0.0
0.0
0.0
0.0
0.0
1.469
0.0
0.0
0.0
0.0
0.0
0.0
0.0
-1.469
0.0
1.469
0.0
0.0
0.0
0.0
-1.469
0.0
0.0
0.0
1.469
0.0
0.0
0.0
0.0
0.0
0.0
0.0
0.0
0.0
0.0
0.0
0.0
0.0
-1.469
0.0
1.469
0.0
0.0
0.0
0.0
0.0
0.0
0.0
0.0
0.0
0.0
-1.469
0.0
0.0
0.0
0.0
1.469
-1.469
0.0
1.469
0.0
0.0
0.0
0.0
0.0
0.0
0.0
0.0
0.0
0.0
0.0
-1.469
0.0
0.0
0.0
0.0
0.0
0.0
0.0
0.0
0.0
0.0
0.0
0.0
0.0
0.0
0.0
0.0
0.0
0.0
0.0
0.0
0.0
0.0
0.0
0.0
0.0
0.0
0.0
1.469
0.0
0.0
-1.469
0.0
0.0
0.0
0.0
0.0
0.0
0.0
0.0
0.0
0.0
0.0
0.0
0.0
0.0
-10.409
0.0
0.0
0.0
0.0
0.0
0.0
0.0
-1.505
0.0
0.0
0.0
0.0
0.0
0.0
0.0
0.0
0.0
0.0
0.0
0.0
1.505
0.0
0.0
0.0
0.0
0.0
0.0
0.0
0.0
0.0
0.0
0.0
0.0
0.0
0.0
0.0
0.0
0.0
0.0
0.0
0.0
0.0
0.0
0.0
0.0
0.0
0.0
0.0
-1.505
0.0
0.0
0.0
0.0
0.0
0.0
0.0
0.0
0.0
0.0
0.0
0.0
0.0
0.0
0.0
0.0
0.0
0.0
0.0
0.0
0.0
0.0
0.0
0.0
0.0
0.0
0.0
0.0
0.0
0.0
0.0
0.0
1.505
0.0
0.0
-1.505
0.0
0.0
0.0
0.0
0.0
0.0
0.0
0.0
0.0
0.0
0.0
0.0
1.505
0.0
0.0
0.0
0.0
0.0
0.0
0.0
0.0
-1.505
0.0
0.0
0.0
0.0
0.0
0.0
0.0
1.505
0.0
0.0
0.0
0.0
0.0
0.0
0.0
0.0
0.0
0.0
0.0
-1.505
0.0
0.0
1.505
0.0
0.0
0.0
0.0
0.0
0.0
0.0
0.0
0.0
0.0
0.0
0.0
0.0
0.0
0.0
0.0
0.0
0.0
0.0
0.0
0.0
0.0
0.0
0.0
-1.505
0.0
0.0
0.0
0.0
0.0
0.0
0.0
0.0
0.0
0.0
0.0
0.0
0.0
0.0
0.0
0.0
0.0
0.0
0.0
0.0
0.0
0.0
0.0
0.0
0.0
0.0
0.0
0.0
0.0
0.0
0.0
0.0
0.0
1.505
0.0
0.0
-1.505
0.0
0.0
0.0
0.0
1.505
0.0
0.0
0.0
0.0
0.0
0.0
0.0
0.0
0.0
0.0
0.0
0.0
-3.015
0.0
0.0
0.0
0.0
0.0
0.0
0.0
4.516
0.0
0.0
-4.516
0.0
0.0
0.0
6.012
0.0
0.0
0.0
0.0
0.0
0.0
0.0
0.0
0.0
0.0
-2.997
0.0
0.0
0.0
0.0
-1.505
-1.51
0.0
0.0
0.0
1.51
0.0
0.0
0.0
0.0
0.0
0.0
0.0
0.0
0.0
0.0
0.0
-1.51
0.0
0.0
0.0
0.0
0.0
0.0
0.0
0.0
0.0
0.0
0.0
0.0
0.0
0.0
0.0
0.0
1.51
0.0
0.0
0.0
-1.51
1.51
0.0
1.505
0.0
0.0
0.0
0.0
0.0
0.0
0.0
-1.505
1.505
-1.505
0.0
0.0
1.505
0.0
0.0
-1.505
0.0
0.0
0.0
0.0
0.0
0.0
0.0
0.0
0.0
0.0
0.0
0.0
0.0
0.0
0.0
0.0
0.0
0.0
0.0
0.0
0.0
0.0
0.0
0.0
0.0
0.0
0.0
0.0
-1.51
0.0
0.0
0.0
0.0
0.0
0.0
0.0
0.0
0.0
0.0
0.0
0.0
0.0
0.0
0.0
0.0
0.0
0.0
0.0
0.0
0.0
0.0
0.0
1.51
0.0
0.0
0.0
0.0
0.0
0.0
0.0
0.0
0.0
0.0
-1.51
0.0
1.51
-1.51
0.0
0.0
0.0
0.0
0.0
1.51
0.0
-1.51
0.0
0.0
0.0
0.0
0.0
0.0
0.0
0.0
0.0
0.0
0.0
0.0
0.0
0.0
0.0
-1.515
0.0
0.0
0.0
0.0
0.0
0.0
0.0
0.0
0.0
0.0
0.0
0.0
0.0
0.0
0.0
0.0
0.0
0.0
1.515
-1.515
0.0
1.515
0.0
0.0
0.0
0.0
0.0
0.0
0.0
0.0
0.0
-1.515
0.0
0.0
0.0
0.0
0.0
0.0
0.0
0.0
0.0
0.0
-1.519
-3.053
0.0
0.0
3.053
0.0
0.0
0.0
0.0
0.0
-1.524
0.0
0.0
0.0
-1.529
-1.534
0.0
1.534
-3.073
0.0
0.0
0.0
0.0
0.0
0.0
0.0
-3.092
0.0
0.0
0.0
0.0
0.0
0.0
0.0
3.092
0.0
0.0
0.0
0.0
-1.544
-1.548
0.0
1.548
0.0
-1.548
0.0
1.548
0.0
0.0
0.0
0.0
0.0
-4.66
0.0
4.66
-4.66
0.0
0.0
3.112
1.548
-1.548
0.0
1.548
0.0
0.0
0.0
0.0
-1.548
1.548
0.0
0.0
-1.548
0.0
0.0
1.548
0.0
-1.548
1.548
-1.548
0.0
0.0
0.0
0.0
0.0
0.0
0.0
0.0
0.0
1.548
0.0
0.0
0.0
0.0
0.0
0.0
0.0
0.0
0.0
0.0
0.0
0.0
0.0
0.0
0.0
0.0
-1.548
0.0
0.0
0.0
-3.112
0.0
0.0
-3.132
0.0
0.0
1.568
0.0
0.0
0.0
0.0
0.0
0.0
1.563
0.0
-1.563
0.0
0.0
0.0
0.0
0.0
0.0
0.0
0.0
0.0
0.0
0.0
0.0
0.0
-1.568
0.0
0.0
0.0
0.0
0.0
0.0
-3.152
0.0
0.0
0.0
0.0
0.0
-4.767
0.0
1.594
-1.594
1.594
0.0
0.0
-1.594
1.594
0.0
0.0
0.0
0.0
0.0
-1.594
0.0
0.0
0.0
0.0
0.0
1.594
0.0
0.0
0.0
0.0
0.0
0.0
0.0
0.0
0.0
0.0
0.0
0.0
0.0
-1.594
0.0
1.594
0.0
0.0
0.0
0.0
0.0
0.0
0.0
0.0
0.0
1.589
1.584
0.0
3.152
0.0
-3.152
3.152
0.0
0.0
-3.152
0.0
0.0
0.0
3.152
0.0
0.0
0.0
0.0
-3.152
0.0
0.0
0.0
-3.173
0.0
0.0
0.0
3.173
-3.173
0.0
3.173
0.0
0.0
0.0
0.0
0.0
0.0
0.0
0.0
-1.584
1.584
0.0
-1.584
0.0
1.584
0.0
0.0
0.0
0.0
0.0
0.0
0.0
0.0
0.0
0.0
0.0
-1.584
0.0
0.0
0.0
0.0
0.0
0.0
0.0
0.0
0.0
0.0
0.0
-1.589
0.0
0.0
0.0
0.0
0.0
0.0
0.0
0.0
0.0
0.0
-3.193
1.599
0.0
0.0
0.0
0.0
0.0
0.0
-1.599
0.0
0.0
0.0
0.0
0.0
0.0
0.0
0.0
0.0
0.0
0.0
0.0
0.0
-1.605
0.0
0.0
1.605
0.0
0.0
-1.605
0.0
0.0
-1.61
0.0
0.0
0.0
0.0
0.0
0.0
0.0
-1.615
1.615
0.0
0.0
-1.615
0.0
1.615
0.0
-1.615
0.0
-1.621
0.0
-3.257
3.257
0.0
-3.257
0.0
-1.637
1.637
0.0
0.0
-3.279
0.0
0.0
0.0
1.642
0.0
0.0
0.0
0.0
0.0
0.0
0.0
1.637
0.0
0.0
0.0
0.0
0.0
0.0
0.0
0.0
-1.637
0.0
0.0
-1.642
3.279
0.0
0.0
0.0
-3.279
0.0
0.0
0.0
0.0
0.0
-1.648
-4.978
0.0
0.0
0.0
0.0
6.626
0.0
0.0
0.0
-6.626
0.0
0.0
0.0
0.0
3.324
0.0
0.0
0.0
0.0
0.0
0.0
0.0
0.0
0.0
0.0
0.0
1.654
0.0
0.0
-1.654
0.0
0.0
0.0
0.0
0.0
0.0
0.0
0.0
3.302
-6.626
0.0
0.0
0.0
-3.347
0.0
-6.764
0.0
0.0
0.0
0.0
0.0
0.0
-3.417
0.0
0.0
-3.442
0.0
0.0
0.0
0.0
0.0
0.0
3.442
0.0
0.0
0.0
0.0
0.0
0.0
-1.718
0.0
0.0
0.0
0.0
0.0
0.0
0.0
0.0
0.0
-1.724
0.0
0.0
0.0
0.0
0.0
0.0
0.0
-1.73
1.73
0.0
0.0
0.0
-1.73
1.73
0.0
0.0
0.0
0.0
0.0
0.0
0.0
0.0
1.724
0.0
0.0
0.0
0.0
0.0
0.0
0.0
0.0
0.0
0.0
0.0
0.0
0.0
0.0
0.0
0.0
0.0
0.0
0.0
0.0
0.0
0.0
0.0
0.0
0.0
0.0
0.0
0.0
0.0
0.0
0.0
0.0
0.0
0.0
0.0
0.0
-1.724
0.0
0.0
0.0
0.0
0.0
0.0
0.0
0.0
0.0
0.0
0.0
1.724
0.0
-3.454
1.73
0.0
0.0
0.0
0.0
0.0
0.0
0.0
0.0
0.0
0.0
0.0
0.0
0.0
0.0
-1.73
0.0
0.0
0.0
0.0
0.0
0.0
0.0
1.73
0.0
0.0
0.0
0.0
0.0
0.0
0.0
0.0
0.0
-1.73
0.0
1.73
0.0
0.0
0.0
0.0
0.0
0.0
0.0
0.0
0.0
-1.73
0.0
0.0
0.0
0.0
0.0
0.0
0.0
0.0
0.0
0.0
0.0
0.0
0.0
0.0
0.0
0.0
-1.736
0.0
0.0
-1.742
0.0
0.0
0.0
0.0
0.0
-1.749
0.0
1.749
0.0
0.0
-1.749
0.0
0.0
0.0
0.0
0.0
0.0
-1.755
0.0
0.0
1.755
-1.755
0.0
0.0
0.0
0.0
0.0
-8.871
0.0
0.0
0.0
5.342
-3.555
1.781
0.0
0.0
0.0
0.0
0.0
0.0
0.0
0.0
0.0
0.0
0.0
0.0
0.0
-1.781
0.0
0.0
0.0
0.0
0.0
0.0
1.781
-1.781
0.0
0.0
1.781
0.0
0.0
1.774
0.0
0.0
0.0
0.0
0.0
1.768
-1.768
0.0
0.0
0.0
0.0
0.0
0.0
0.0
0.0
0.0
0.0
1.768
-1.768
0.0
0.0
1.768
0.0
0.0
0.0
-1.768
1.768
0.0
0.0
0.0
0.0
0.0
0.0
-1.768
0.0
1.768
-1.768
0.0
0.0
1.768
0.0
-3.542
0.0
1.774
0.0
0.0
0.0
0.0
0.0
0.0
0.0
0.0
0.0
0.0
0.0
0.0
0.0
0.0
0.0
0.0
0.0
0.0
0.0
0.0
0.0
0.0
0.0
0.0
-1.774
0.0
0.0
0.0
0.0
0.0
0.0
0.0
0.0
0.0
0.0
0.0
0.0
0.0
-1.781
0.0
0.0
0.0
0.0
0.0
0.0
0.0
0.0
0.0
0.0
0.0
0.0
0.0
0.0
0.0
0.0
0.0
0.0
0.0
-1.787
0.0
0.0
0.0
0.0
0.0
0.0
0.0
0.0
0.0
0.0
0.0
0.0
0.0
0.0
0.0
0.0
1.787
0.0
0.0
0.0
0.0
0.0
0.0
0.0
-1.787
0.0
0.0
1.787
0.0
0.0
0.0
0.0
0.0
0.0
0.0
0.0
0.0
-1.787
1.787
0.0
0.0
0.0
0.0
0.0
0.0
0.0
0.0
0.0
0.0
1.781
0.0
0.0
-1.781
0.0
-1.787
0.0
0.0
0.0
0.0
0.0
0.0
0.0
0.0
0.0
0.0
3.568
0.0
0.0
0.0
0.0
-1.781
0.0
-1.787
0.0
1.787
1.781
-1.781
0.0
-1.787
1.787
-1.787
0.0
0.0
0.0
0.0
0.0
-1.794
0.0
0.0
1.794
0.0
0.0
0.0
0.0
0.0
0.0
0.0
0.0
0.0
0.0
0.0
0.0
0.0
0.0
0.0
-3.594
0.0
0.0
0.0
3.594
-1.794
0.0
0.0
0.0
1.794
0.0
0.0
0.0
0.0
0.0
0.0
-1.794
0.0
0.0
0.0
0.0
0.0
0.0
1.794
0.0
0.0
-3.594
0.0
0.0
0.0
0.0
3.594
0.0
0.0
0.0
0.0
0.0
0.0
0.0
-1.794
0.0
0.0
0.0
0.0
0.0
0.0
-1.8
1.8
0.0
0.0
0.0
0.0
0.0
0.0
0.0
0.0
0.0
0.0
0.0
0.0
0.0
0.0
0.0
-1.8
0.0
-3.621
0.0
0.0
-1.821
0.0
-1.827
0.0
0.0
-1.834
0.0
0.0
0.0
0.0
0.0
0.0
0.0
0.0
0.0
1.834
0.0
0.0
0.0
0.0
-1.834
0.0
0.0
-1.841
-1.848
0.0
0.0
0.0
0.0
0.0
0.0
0.0
0.0
0.0
0.0
0.0
0.0
0.0
0.0
0.0
0.0
0.0
-1.855
0.0
0.0
1.855
-1.855
-3.732
-3.761
3.761
5.587
-9.348
7.492
0.0
0.0
0.0
0.0
0.0
0.0
-3.732
0.0
0.0
0.0
0.0
0.0
0.0
0.0
0.0
0.0
0.0
0.0
0.0
-1.877
0.0
0.0
0.0
-1.884
0.0
0.0
0.0
0.0
1.884
0.0
0.0
0.0
0.0
-1.884
1.884
0.0
-5.674
0.0
3.79
-3.79
0.0
3.79
0.0
0.0
0.0
0.0
0.0
0.0
0.0
-1.891
0.0
0.0
0.0
-1.899
0.0
0.0
-15.461
3.912
1.944
0.0
0.0
0.0
5.786
-3.85
0.0
0.0
0.0
0.0
0.0
0.0
0.0
-1.936
0.0
1.936
-1.936
1.936
0.0
0.0
0.0
0.0
0.0
0.0
0.0
0.0
0.0
0.0
0.0
0.0
0.0
0.0
1.929
0.0
-1.929
0.0
-3.88
0.0
0.0
0.0
0.0
0.0
0.0
3.88
0.0
0.0
0.0
1.929
-1.929
0.0
0.0
0.0
0.0
0.0
0.0
0.0
0.0
0.0
0.0
0.0
0.0
0.0
0.0
0.0
0.0
0.0
0.0
-1.936
1.936
0.0
0.0
0.0
0.0
0.0
0.0
0.0
-1.936
1.936
0.0
0.0
0.0
-1.936
0.0
0.0
0.0
0.0
1.936
0.0
0.0
0.0
0.0
0.0
-1.936
0.0
0.0
1.936
0.0
0.0
0.0
0.0
-1.936
0.0
0.0
0.0
0.0
0.0
3.865
0.0
0.0
0.0
-1.929
0.0
0.0
0.0
-1.936
0.0
0.0
0.0
0.0
0.0
0.0
0.0
0.0
0.0
0.0
0.0
0.0
0.0
0.0
0.0
0.0
0.0
0.0
0.0
0.0
0.0
0.0
0.0
1.936
0.0
0.0
0.0
0.0
0.0
0.0
0.0
0.0
0.0
0.0
0.0
-1.936
0.0
0.0
0.0
0.0
0.0
0.0
3.865
0.0
0.0
0.0
0.0
-3.865
0.0
0.0
0.0
0.0
1.936
0.0
0.0
0.0
0.0
0.0
0.0
0.0
0.0
0.0
-1.936
0.0
0.0
0.0
0.0
1.936
0.0
1.929
0.0
0.0
0.0
0.0
0.0
0.0
0.0
0.0
0.0
0.0
0.0
0.0
0.0
0.0
0.0
0.0
-1.929
1.929
0.0
0.0
0.0
0.0
0.0
28.049
3.621
0.0
0.0
0.0
0.0
1.8
0.0
0.0
0.0
-1.8
0.0
0.0
0.0
0.0
-1.807
1.807
0.0
0.0
0.0
0.0
0.0
0.0
0.0
0.0
0.0
-1.807
0.0
0.0
0.0
1.807
-1.807
0.0
0.0
0.0
0.0
1.807
0.0
-1.807
0.0
1.807
-1.807
1.807
0.0
0.0
0.0
0.0
0.0
0.0
-1.807
0.0
0.0
0.0
1.807
0.0
-1.807
0.0
0.0
0.0
0.0
0.0
0.0
1.807
0.0
0.0
0.0
-1.807
0.0
0.0
0.0
0.0
0.0
0.0
0.0
0.0
0.0
0.0
0.0
0.0
-1.814
1.814
0.0
0.0
0.0
1.807
-1.807
0.0
0.0
0.0
0.0
0.0
0.0
-1.814
1.814
-1.814
1.814
0.0
0.0
-1.814
0.0
0.0
0.0
0.0
-1.821
0.0
0.0
0.0
0.0
0.0
0.0
1.821
0.0
0.0
0.0
0.0
0.0
0.0
0.0
0.0
0.0
0.0
0.0
0.0
1.814
0.0
0.0
0.0
0.0
0.0
0.0
0.0
0.0
0.0
0.0
-1.814
0.0
0.0
0.0
0.0
0.0
0.0
0.0
0.0
0.0
1.814
0.0
0.0
0.0
0.0
1.807
0.0
0.0
0.0
0.0
0.0
0.0
0.0
0.0
0.0
0.0
0.0
0.0
0.0
0.0
0.0
0.0
0.0
0.0
0.0
0.0
0.0
0.0
0.0
0.0
-1.807
1.807
0.0
0.0
0.0
0.0
0.0
0.0
0.0
0.0
0.0
0.0
0.0
-1.807
0.0
1.807
0.0
0.0
0.0
0.0
0.0
0.0
0.0
1.8
0.0
-1.8
0.0
0.0
0.0
1.8
0.0
0.0
0.0
0.0
0.0
0.0
10.664
-1.761
0.0
0.0
0.0
0.0
0.0
-1.768
0.0
0.0
7.032
0.0
0.0
-5.265
0.0
0.0
0.0
0.0
0.0
0.0
-1.768
0.0
0.0
0.0
0.0
5.284
0.0
-3.516
0.0
0.0
0.0
0.0
0.0
0.0
0.0
0.0
0.0
0.0
0.0
0.0
0.0
1.761
0.0
0.0
0.0
0.0
-1.761
0.0
0.0
1.761
0.0
-1.761
0.0
0.0
0.0
0.0
0.0
1.761
-1.761
0.0
1.761
0.0
0.0
1.755
0.0
1.749
0.0
0.0
0.0
0.0
0.0
0.0
0.0
0.0
0.0
0.0
0.0
0.0
0.0
0.0
-1.749
0.0
1.749
0.0
0.0
0.0
0.0
0.0
0.0
0.0
0.0
0.0
-1.749
0.0
0.0
1.749
0.0
1.742
0.0
0.0
0.0
-1.742
0.0
0.0
0.0
0.0
0.0
0.0
0.0
0.0
0.0
0.0
0.0
0.0
0.0
1.742
0.0
0.0
-1.742
0.0
0.0
0.0
0.0
0.0
0.0
0.0
0.0
0.0
1.742
0.0
0.0
-1.742
3.479
0.0
0.0
0.0
-1.736
1.736
-1.736
0.0
1.736
0.0
0.0
0.0
-1.736
0.0
0.0
0.0
0.0
0.0
0.0
0.0
0.0
0.0
0.0
0.0
1.736
0.0
0.0
0.0
-1.736
0.0
1.736
-1.736
0.0
0.0
0.0
0.0
0.0
0.0
0.0
0.0
0.0
0.0
0.0
0.0
0.0
0.0
0.0
0.0
0.0
0.0
0.0
0.0
0.0
0.0
0.0
0.0
0.0
0.0
0.0
0.0
1.736
0.0
0.0
0.0
0.0
0.0
-1.736
0.0
0.0
0.0
0.0
0.0
0.0
0.0
0.0
0.0
0.0
0.0
0.0
0.0
0.0
0.0
0.0
0.0
1.736
0.0
0.0
0.0
0.0
0.0
0.0
0.0
0.0
0.0
0.0
0.0
0.0
1.73
0.0
0.0
3.442
-3.442
0.0
0.0
0.0
0.0
0.0
0.0
1.724
0.0
0.0
0.0
0.0
0.0
-1.724
1.724
0.0
1.718
0.0
0.0
0.0
0.0
1.712
0.0
0.0
0.0
0.0
-1.712
0.0
0.0
1.712
0.0
0.0
0.0
0.0
1.706
0.0
0.0
0.0
0.0
1.7
0.0
0.0
0.0
0.0
0.0
0.0
0.0
0.0
0.0
0.0
1.694
0.0
0.0
-1.694
0.0
0.0
-1.7
1.7
0.0
0.0
0.0
0.0
0.0
0.0
0.0
0.0
0.0
0.0
0.0
0.0
0.0
0.0
0.0
0.0
0.0
0.0
0.0
0.0
0.0
0.0
0.0
0.0
0.0
0.0
0.0
-1.7
0.0
0.0
0.0
0.0
0.0
0.0
0.0
0.0
0.0
0.0
0.0
0.0
0.0
0.0
0.0
0.0
-1.706
0.0
0.0
0.0
0.0
0.0
0.0
0.0
0.0
0.0
0.0
0.0
0.0
0.0
0.0
0.0
0.0
0.0
0.0
0.0
0.0
-1.712
1.712
0.0
0.0
0.0
0.0
0.0
0.0
0.0
0.0
0.0
0.0
0.0
0.0
0.0
0.0
0.0
1.706
0.0
0.0
0.0
0.0
0.0
0.0
0.0
-1.706
0.0
0.0
0.0
0.0
0.0
0.0
0.0
1.706
0.0
0.0
0.0
0.0
0.0
0.0
0.0
0.0
0.0
0.0
0.0
0.0
0.0
0.0
1.7
0.0
1.694
0.0
0.0
0.0
0.0
0.0
0.0
0.0
0.0
0.0
0.0
0.0
0.0
0.0
0.0
-3.394
0.0
0.0
0.0
3.394
0.0
0.0
-1.694
0.0
0.0
1.694
0.0
0.0
0.0
0.0
0.0
0.0
1.688
0.0
-1.688
0.0
-1.694
0.0
0.0
0.0
0.0
0.0
0.0
0.0
0.0
1.694
1.688
0.0
0.0
0.0
0.0
1.682
0.0
0.0
0.0
1.676
0.0
1.671
0.0
0.0
0.0
0.0
0.0
0.0
0.0
-1.671
0.0
-1.676
0.0
0.0
0.0
0.0
0.0
0.0
0.0
0.0
0.0
1.676
0.0
0.0
0.0
-1.676
0.0
1.676
0.0
0.0
0.0
-1.676
0.0
0.0
0.0
0.0
0.0
0.0
0.0
0.0
0.0
-1.682
0.0
0.0
-1.688
0.0
0.0
0.0
-1.694
0.0
0.0
0.0
1.694
-1.694
0.0
0.0
0.0
1.694
0.0
0.0
-1.694
0.0
0.0
0.0
0.0
0.0
0.0
0.0
0.0
0.0
0.0
1.694
-1.694
0.0
-1.7
0.0
0.0
0.0
0.0
0.0
0.0
0.0
0.0
0.0
-1.706
0.0
-1.712
0.0
0.0
0.0
-1.718
0.0
0.0
1.718
0.0
1.712
1.706
0.0
0.0
0.0
0.0
0.0
0.0
0.0
0.0
0.0
1.7
0.0
0.0
0.0
0.0
0.0
0.0
0.0
0.0
1.694
0.0
0.0
0.0
0.0
0.0
0.0
0.0
0.0
0.0
-3.394
0.0
0.0
0.0
0.0
1.7
0.0
0.0
1.694
0.0
0.0
0.0
0.0
0.0
0.0
-1.694
0.0
1.694
0.0
0.0
0.0
0.0
0.0
1.688
0.0
0.0
0.0
0.0
0.0
0.0
0.0
0.0
0.0
0.0
1.682
0.0
0.0
-1.682
1.682
0.0
0.0
0.0
0.0
1.676
-1.676
-3.37
0.0
1.688
1.682
0.0
0.0
0.0
1.676
0.0
0.0
0.0
0.0
0.0
0.0
0.0
0.0
0.0
0.0
-1.676
0.0
0.0
0.0
0.0
1.676
0.0
0.0
1.671
1.665
0.0
0.0
0.0
0.0
-1.665
0.0
0.0
0.0
0.0
0.0
1.665
0.0
0.0
1.659
1.654
0.0
0.0
0.0
0.0
0.0
1.648
0.0
1.642
1.637
0.0
1.631
0.0
1.626
0.0
0.0
0.0
0.0
1.621
-1.621
3.236
0.0
1.61
0.0
0.0
0.0
0.0
-1.61
0.0
0.0
0.0
0.0
0.0
1.61
0.0
0.0
0.0
0.0
0.0
-1.61
1.61
0.0
0.0
0.0
-1.61
0.0
1.61
0.0
0.0
0.0
-1.61
0.0
0.0
0.0
0.0
0.0
0.0
0.0
0.0
0.0
0.0
0.0
0.0
1.61
0.0
0.0
-1.61
1.61
0.0
-1.61
0.0
0.0
0.0
0.0
0.0
0.0
0.0
0.0
0.0
0.0
0.0
0.0
0.0
0.0
0.0
-1.615
0.0
0.0
0.0
0.0
0.0
0.0
1.615
0.0
0.0
0.0
0.0
0.0
0.0
0.0
0.0
0.0
0.0
0.0
0.0
0.0
-1.615
0.0
0.0
0.0
-1.621
0.0
0.0
0.0
0.0
0.0
3.236
-1.615
0.0
0.0
0.0
0.0
0.0
0.0
0.0
0.0
0.0
0.0
0.0
0.0
0.0
0.0
0.0
0.0
0.0
0.0
0.0
0.0
0.0
0.0
0.0
-1.621
0.0
0.0
0.0
0.0
0.0
0.0
0.0
0.0
0.0
0.0
0.0
0.0
3.236
0.0
-3.236
0.0
0.0
0.0
0.0
0.0
1.621
0.0
0.0
-1.621
28.376
0.0
0.0
-4.616
0.0
0.0
-1.548
0.0
1.548
0.0
0.0
0.0
0.0
0.0
0.0
-1.548
0.0
0.0
0.0
1.548
-1.548
0.0
-4.675
0.0
4.675
-1.553
-3.122
3.122
-4.69
0.0
4.69
0.0
0.0
0.0
0.0
0.0
0.0
-3.122
0.0
1.563
0.0
0.0
-1.563
0.0
0.0
0.0
0.0
0.0
0.0
0.0
0.0
0.0
0.0
0.0
0.0
-1.568
0.0
0.0
0.0
-3.152
0.0
0.0
-1.584
0.0
0.0
0.0
0.0
0.0
0.0
0.0
0.0
0.0
0.0
1.584
-1.584
0.0
1.584
0.0
0.0
0.0
0.0
0.0
0.0
0.0
0.0
0.0
-3.173
0.0
-1.594
0.0
-1.599
0.0
0.0
0.0
-1.605
1.605
0.0
0.0
-1.605
1.605
0.0
0.0
0.0
0.0
0.0
0.0
0.0
-1.605
0.0
1.605
0.0
0.0
0.0
0.0
0.0
-1.605
0.0
0.0
1.605
-1.605
0.0
0.0
0.0
0.0
0.0
0.0
0.0
1.605
0.0
0.0
0.0
0.0
0.0
0.0
0.0
0.0
0.0
0.0
0.0
0.0
-1.605
0.0
-1.61
3.214
0.0
0.0
0.0
-1.605
0.0
0.0
0.0
0.0
0.0
0.0
0.0
0.0
0.0
0.0
1.605
-1.605
0.0
1.605
0.0
0.0
0.0
0.0
0.0
0.0
0.0
0.0
-1.605
1.605
0.0
0.0
-1.605
0.0
0.0
0.0
0.0
0.0
0.0
0.0
0.0
-1.61
0.0
0.0
0.0
1.61
0.0
-1.61
-1.615
-1.621
0.0
0.0
-3.257
0.0
0.0
-3.279
-1.648
1.648
4.911
0.0
0.0
0.0
0.0
0.0
0.0
1.626
0.0
0.0
-9.839
0.0
0.0
0.0
0.0
9.839
-9.839
9.839
0.0
0.0
0.0
0.0
0.0
0.0
0.0
0.0
0.0
0.0
0.0
0.0
0.0
0.0
0.0
-6.537
6.537
0.0
0.0
0.0
0.0
0.0
-3.257
3.257
0.0
0.0
0.0
0.0
0.0
0.0
-6.537
0.0
0.0
0.0
0.0
0.0
-1.648
0.0
0.0
0.0
1.648
0.0
0.0
0.0
-1.648
0.0
0.0
0.0
0.0
0.0
0.0
1.648
0.0
0.0
0.0
0.0
0.0
0.0
3.279
0.0
0.0
0.0
-3.279
0.0
0.0
0.0
0.0
0.0
0.0
0.0
0.0
0.0
0.0
0.0
0.0
0.0
0.0
0.0
0.0
0.0
0.0
0.0
0.0
0.0
0.0
0.0
0.0
0.0
0.0
0.0
3.279
0.0
0.0
0.0
0.0
0.0
1.631
0.0
0.0
-1.631
0.0
0.0
0.0
0.0
0.0
0.0
0.0
1.631
0.0
0.0
0.0
0.0
0.0
0.0
0.0
0.0
0.0
0.0
0.0
0.0
0.0
0.0
0.0
0.0
0.0
0.0
0.0
0.0
0.0
0.0
0.0
0.0
0.0
0.0
0.0
0.0
0.0
0.0
0.0
0.0
0.0
0.0
0.0
0.0
0.0
0.0
0.0
0.0
0.0
0.0
0.0
0.0
0.0
0.0
0.0
0.0
0.0
0.0
0.0
0.0
0.0
0.0
0.0
0.0
-1.631
0.0
0.0
0.0
0.0
-1.637
0.0
0.0
0.0
0.0
0.0
0.0
0.0
0.0
0.0
0.0
3.268
1.626
-3.257
0.0
0.0
0.0
0.0
0.0
0.0
0.0
3.257
0.0
0.0
0.0
0.0
0.0
0.0
0.0
0.0
0.0
0.0
0.0
-4.894
0.0
0.0
0.0
0.0
1.637
0.0
0.0
0.0
0.0
0.0
-1.637
0.0
0.0
0.0
0.0
0.0
0.0
0.0
0.0
0.0
0.0
0.0
0.0
0.0
0.0
-4.944
0.0
4.944
0.0
-4.944
0.0
-3.324
0.0
1.665
0.0
0.0
-1.665
-1.671
0.0
0.0
0.0
0.0
0.0
0.0
0.0
0.0
3.336
-3.336
3.336
0.0
0.0
-1.665
0.0
0.0
0.0
0.0
0.0
0.0
1.665
0.0
1.659
0.0
0.0
0.0
0.0
0.0
0.0
0.0
0.0
0.0
0.0
1.654
0.0
0.0
0.0
0.0
0.0
0.0
0.0
0.0
0.0
1.648
0.0
0.0
0.0
0.0
-1.648
0.0
0.0
-1.654
0.0
3.302
0.0
-3.302
0.0
0.0
0.0
0.0
0.0
0.0
0.0
1.654
0.0
0.0
0.0
0.0
0.0
0.0
0.0
0.0
0.0
0.0
0.0
0.0
-1.654
0.0
0.0
1.654
0.0
0.0
0.0
-1.654
0.0
0.0
0.0
0.0
0.0
0.0
0.0
0.0
0.0
0.0
0.0
0.0
0.0
0.0
1.654
0.0
0.0
0.0
0.0
0.0
0.0
0.0
0.0
0.0
0.0
0.0
0.0
-1.654
0.0
0.0
0.0
0.0
0.0
0.0
0.0
0.0
0.0
1.654
0.0
0.0
0.0
0.0
0.0
0.0
0.0
0.0
0.0
0.0
0.0
-1.654
0.0
0.0
0.0
0.0
0.0
0.0
0.0
1.654
0.0
0.0
0.0
0.0
0.0
0.0
0.0
0.0
0.0
0.0
0.0
0.0
0.0
1.648
0.0
0.0
0.0
0.0
0.0
0.0
0.0
0.0
-3.302
0.0
0.0
0.0
0.0
3.302
0.0
-4.961
0.0
0.0
0.0
3.313
0.0
0.0
0.0
0.0
0.0
0.0
0.0
0.0
1.648
-1.648
0.0
0.0
0.0
0.0
0.0
0.0
0.0
1.648
0.0
0.0
0.0
0.0
0.0
1.642
0.0
0.0
-1.642
0.0
0.0
0.0
1.642
0.0
0.0
0.0
-1.642
0.0
0.0
0.0
0.0
0.0
0.0
0.0
1.642
0.0
0.0
0.0
0.0
0.0
-1.642
0.0
0.0
0.0
0.0
0.0
0.0
1.642
0.0
0.0
0.0
0.0
0.0
0.0
0.0
0.0
0.0
0.0
0.0
0.0
0.0
0.0
0.0
0.0
0.0
-1.642
0.0
0.0
1.642
0.0
0.0
0.0
0.0
0.0
0.0
0.0
-1.642
0.0
0.0
0.0
0.0
0.0
1.642
0.0
0.0
0.0
0.0
0.0
-1.642
0.0
0.0
0.0
0.0
0.0
0.0
0.0
0.0
0.0
0.0
0.0
1.642
0.0
0.0
0.0
0.0
0.0
-1.642
0.0
0.0
0.0
0.0
0.0
0.0
0.0
0.0
0.0
0.0
0.0
0.0
1.642
0.0
0.0
1.637
0.0
0.0
0.0
0.0
0.0
0.0
0.0
0.0
0.0
0.0
0.0
0.0
0.0
0.0
0.0
0.0
0.0
0.0
0.0
0.0
0.0
0.0
0.0
0.0
0.0
0.0
-1.637
0.0
0.0
0.0
0.0
0.0
0.0
1.637
0.0
-1.637
0.0
0.0
0.0
1.637
0.0
0.0
0.0
0.0
0.0
-1.637
0.0
0.0
0.0
0.0
0.0
1.637
0.0
-1.637
0.0
0.0
0.0
0.0
0.0
0.0
0.0
0.0
0.0
0.0
0.0
0.0
0.0
0.0
0.0
0.0
0.0
0.0
0.0
0.0
4.894
1.621
0.0
-1.621
0.0
0.0
1.621
1.615
0.0
0.0
0.0
0.0
0.0
0.0
0.0
0.0
0.0
0.0
0.0
1.61
0.0
0.0
0.0
0.0
0.0
0.0
1.605
0.0
0.0
1.599
1.594
0.0
0.0
0.0
0.0
1.589
-1.589
0.0
0.0
0.0
0.0
0.0
0.0
0.0
0.0
0.0
0.0
0.0
0.0
0.0
0.0
-1.594
0.0
0.0
0.0
0.0
0.0
0.0
0.0
0.0
3.183
0.0
0.0
0.0
0.0
-3.183
0.0
1.594
0.0
0.0
0.0
0.0
0.0
0.0
1.589
0.0
0.0
0.0
0.0
0.0
0.0
0.0
0.0
0.0
0.0
0.0
0.0
0.0
0.0
0.0
1.584
-1.584
0.0
0.0
0.0
0.0
0.0
1.584
0.0
0.0
0.0
0.0
0.0
0.0
0.0
1.579
0.0
-1.579
0.0
0.0
1.579
0.0
0.0
0.0
0.0
1.573
1.568
1.563
0.0
0.0
0.0
0.0
0.0
0.0
0.0
0.0
0.0
0.0
0.0
-1.563
1.563
0.0
0.0
0.0
0.0
0.0
0.0
0.0
0.0
-1.563
0.0
0.0
0.0
0.0
0.0
0.0
-1.568
0.0
0.0
0.0
0.0
-1.573
0.0
0.0
1.573
-1.573
1.573
-1.573
0.0
0.0
0.0
0.0
1.573
0.0
0.0
0.0
0.0
0.0
0.0
0.0
0.0
0.0
0.0
0.0
-1.573
0.0
0.0
0.0
0.0
0.0
0.0
0.0
0.0
0.0
0.0
0.0
0.0
0.0
0.0
1.573
0.0
0.0
0.0
0.0
0.0
-1.573
0.0
0.0
0.0
0.0
0.0
0.0
0.0
0.0
0.0
0.0
0.0
0.0
0.0
0.0
-1.579
0.0
6.284
0.0
0.0
0.0
0.0
0.0
0.0
0.0
0.0
0.0
0.0
0.0
0.0
-4.705
0.0
0.0
0.0
0.0
0.0
0.0
0.0
0.0
4.705
0.0
0.0
0.0
0.0
0.0
0.0
0.0
0.0
0.0
0.0
0.0
1.558
-1.558
0.0
1.558
0.0
0.0
1.553
0.0
1.548
0.0
0.0
0.0
0.0
0.0
0.0
0.0
0.0
1.544
1.539
0.0
1.534
1.529
4.558
0.0
0.0
0.0
0.0
0.0
0.0
1.51
0.0
1.505
0.0
1.501
-1.501
0.0
1.501
-1.501
0.0
2.997
0.0
-2.997
0.0
0.0
2.997
-2.997
0.0
0.0
-1.505
0.0
-1.51
0.0
0.0
0.0
0.0
-1.515
0.0
0.0
0.0
-1.519
0.0
0.0
0.0
0.0
0.0
-3.053
0.0
0.0
3.053
0.0
0.0
0.0
0.0
0.0
0.0
0.0
0.0
0.0
0.0
0.0
-1.524
0.0
1.524
0.0
0.0
0.0
0.0
0.0
-3.053
0.0
0.0
0.0
0.0
0.0
0.0
0.0
0.0
0.0
0.0
0.0
0.0
0.0
0.0
0.0
0.0
-1.534
0.0
0.0
-1.539
0.0
0.0
0.0
0.0
-1.544
1.544
0.0
0.0
0.0
0.0
0.0
0.0
0.0
0.0
0.0
0.0
0.0
3.073
0.0
0.0
0.0
0.0
0.0
-1.534
0.0
0.0
0.0
0.0
0.0
1.534
0.0
0.0
0.0
0.0
-1.534
0.0
0.0
0.0
0.0
0.0
-1.539
0.0
0.0
0.0
0.0
0.0
0.0
0.0
0.0
0.0
0.0
0.0
0.0
0.0
0.0
0.0
0.0
0.0
0.0
0.0
0.0
0.0
0.0
0.0
0.0
4.602
1.524
-1.524
0.0
0.0
0.0
0.0
0.0
0.0
0.0
0.0
0.0
0.0
0.0
0.0
0.0
0.0
0.0
0.0
-1.529
0.0
-1.534
0.0
0.0
1.534
-1.534
0.0
0.0
0.0
0.0
0.0
0.0
0.0
-1.539
0.0
0.0
0.0
0.0
0.0
0.0
-3.092
-4.675
0.0
6.224
0.0
0.0
-3.102
0.0
0.0
0.0
0.0
0.0
0.0
0.0
-1.558
-1.563
0.0
1.563
-1.563
1.563
-1.563
1.563
0.0
0.0
-1.563
0.0
0.0
0.0
0.0
0.0
0.0
0.0
1.563
0.0
0.0
-1.563
0.0
0.0
0.0
0.0
0.0
0.0
0.0
0.0
0.0
0.0
0.0
0.0
0.0
0.0
1.563
0.0
0.0
0.0
0.0
0.0
0.0
0.0
0.0
0.0
0.0
0.0
0.0
0.0
0.0
0.0
0.0
0.0
0.0
0.0
0.0
0.0
0.0
0.0
0.0
0.0
0.0
0.0
0.0
0.0
0.0
0.0
0.0
0.0
0.0
0.0
0.0
0.0
0.0
-1.563
0.0
0.0
0.0
0.0
0.0
0.0
0.0
1.563
0.0
0.0
0.0
0.0
0.0
0.0
0.0
0.0
0.0
0.0
0.0
0.0
0.0
-1.563
0.0
0.0
0.0
0.0
0.0
0.0
0.0
0.0
0.0
0.0
0.0
0.0
0.0
0.0
0.0
0.0
0.0
0.0
0.0
0.0
0.0
0.0
0.0
0.0
0.0
0.0
0.0
0.0
0.0
0.0
0.0
0.0
0.0
0.0
-1.568
0.0
0.0
0.0
0.0
0.0
0.0
0.0
0.0
0.0
0.0
0.0
-6.325
3.173
0.0
0.0
0.0
0.0
-3.173
0.0
3.173
0.0
-3.173
0.0
0.0
-9.644
0.0
0.0
0.0
0.0
0.0
0.0
0.0
0.0
0.0
0.0
0.0
0.0
0.0
0.0
4.846
1.605
6.366
-6.366
0.0
0.0
0.0
0.0
0.0
0.0
0.0
0.0
0.0
0.0
3.193
0.0
0.0
-1.594
0.0
3.183
0.0
0.0
-3.183
-1.599
0.0
-1.605
0.0
0.0
0.0
0.0
0.0
0.0
0.0
0.0
0.0
-1.61
0.0
1.61
0.0
0.0
0.0
-1.61
0.0
0.0
0.0
0.0
0.0
0.0
0.0
-1.615
0.0
0.0
0.0
1.615
0.0
-1.615
0.0
0.0
0.0
0.0
0.0
0.0
-1.621
1.621
0.0
0.0
0.0
0.0
0.0
-1.621
0.0
0.0
0.0
0.0
0.0
0.0
0.0
1.621
0.0
0.0
-1.621
0.0
0.0
0.0
0.0
0.0
0.0
-1.626
0.0
0.0
0.0
0.0
0.0
0.0
0.0
0.0
0.0
0.0
0.0
0.0
0.0
0.0
0.0
0.0
1.626
0.0
0.0
0.0
0.0
0.0
0.0
0.0
0.0
0.0
0.0
0.0
0.0
0.0
0.0
-1.626
0.0
0.0
0.0
0.0
0.0
0.0
0.0
0.0
0.0
0.0
0.0
0.0
0.0
0.0
0.0
0.0
0.0
0.0
1.626
0.0
0.0
0.0
-1.626
0.0
0.0
0.0
0.0
0.0
0.0
0.0
0.0
0.0
0.0
0.0
0.0
0.0
0.0
0.0
0.0
0.0
0.0
0.0
0.0
0.0
0.0
0.0
0.0
0.0
0.0
0.0
0.0
0.0
0.0
0.0
0.0
0.0
0.0
1.626
0.0
0.0
-1.626
0.0
0.0
1.626
0.0
0.0
0.0
0.0
0.0
0.0
0.0
0.0
0.0
0.0
9.644
0.0
3.173
0.0
0.0
0.0
-3.173
0.0
1.589
0.0
1.584
4.72
0.0
0.0
1.563
0.0
0.0
-1.563
-1.568
0.0
0.0
0.0
0.0
0.0
0.0
0.0
0.0
0.0
0.0
0.0
0.0
0.0
0.0
0.0
0.0
0.0
0.0
0.0
0.0
0.0
0.0
0.0
0.0
0.0
0.0
-1.573
1.573
0.0
-1.573
0.0
0.0
0.0
0.0
1.573
0.0
0.0
0.0
0.0
0.0
0.0
0.0
1.568
0.0
0.0
0.0
0.0
0.0
0.0
0.0
0.0
0.0
1.563
0.0
-3.132
0.0
0.0
1.568
0.0
0.0
0.0
-1.568
0.0
0.0
3.132
-3.132
1.568
0.0
0.0
0.0
0.0
0.0
0.0
0.0
0.0
0.0
0.0
-1.568
1.568
0.0
0.0
0.0
0.0
0.0
0.0
0.0
0.0
0.0
0.0
0.0
0.0
0.0
0.0
0.0
0.0
0.0
0.0
0.0
0.0
0.0
0.0
0.0
0.0
0.0
0.0
0.0
1.563
0.0
0.0
0.0
0.0
0.0
0.0
0.0
0.0
0.0
-1.563
0.0
0.0
0.0
0.0
0.0
0.0
0.0
0.0
0.0
0.0
0.0
0.0
0.0
0.0
0.0
0.0
0.0
0.0
0.0
0.0
1.563
-1.563
0.0
0.0
0.0
0.0
0.0
0.0
0.0
0.0
0.0
0.0
0.0
0.0
0.0
0.0
0.0
0.0
0.0
1.563
0.0
0.0
0.0
0.0
0.0
0.0
0.0
0.0
0.0
0.0
0.0
1.558
-1.558
0.0
0.0
0.0
0.0
0.0
0.0
0.0
0.0
1.558
0.0
0.0
0.0
0.0
-1.558
0.0
0.0
0.0
1.558
0.0
0.0
0.0
-3.122
0.0
0.0
-4.72
0.0
0.0
-6.366
0.0
-4.83
0.0
0.0
4.83
0.0
0.0
0.0
0.0
6.366
0.0
0.0
0.0
0.0
0.0
0.0
0.0
0.0
0.0
0.0
0.0
0.0
0.0
0.0
-3.173
0.0
0.0
0.0
3.173
0.0
0.0
0.0
0.0
0.0
0.0
0.0
0.0
0.0
0.0
0.0
0.0
0.0
0.0
0.0
0.0
0.0
0.0
0.0
0.0
0.0
0.0
0.0
0.0
0.0
0.0
0.0
0.0
-1.584
0.0
0.0
0.0
0.0
0.0
0.0
0.0
0.0
0.0
0.0
0.0
0.0
0.0
0.0
0.0
0.0
0.0
0.0
0.0
-1.589
0.0
0.0
0.0
0.0
0.0
-1.594
0.0
-1.599
-1.605
0.0
0.0
3.204
0.0
0.0
-3.204
0.0
0.0
-1.61
-1.615
1.615
0.0
0.0
0.0
0.0
0.0
0.0
0.0
0.0
0.0
-1.615
0.0
0.0
0.0
0.0
0.0
0.0
1.615
-1.615
0.0
0.0
0.0
0.0
0.0
0.0
0.0
0.0
1.615
0.0
0.0
0.0
0.0
0.0
0.0
0.0
0.0
0.0
0.0
0.0
0.0
0.0
1.61
0.0
0.0
0.0
0.0
0.0
0.0
0.0
0.0
0.0
0.0
-1.61
0.0
-1.615
0.0
1.615
0.0
-1.615
1.615
-1.615
0.0
0.0
0.0
0.0
0.0
0.0
0.0
0.0
0.0
0.0
0.0
0.0
0.0
0.0
0.0
0.0
1.615
0.0
0.0
0.0
-1.615
1.615
0.0
0.0
0.0
0.0
0.0
1.61
0.0
0.0
-1.61
0.0
1.61
0.0
0.0
0.0
0.0
0.0
0.0
0.0
0.0
0.0
0.0
0.0
0.0
-9.74
0.0
0.0
0.0
0.0
0.0
0.0
0.0
0.0
0.0
0.0
0.0
0.0
0.0
1.637
0.0
0.0
0.0
0.0
0.0
0.0
0.0
0.0
-1.637
0.0
0.0
0.0
0.0
1.637
0.0
0.0
-1.637
0.0
1.637
0.0
0.0
0.0
0.0
0.0
0.0
0.0
0.0
0.0
0.0
0.0
0.0
-3.279
1.642
-1.642
1.642
0.0
0.0
-1.642
0.0
0.0
1.642
0.0
0.0
-1.642
0.0
0.0
0.0
0.0
0.0
0.0
-1.648
0.0
0.0
0.0
0.0
0.0
0.0
0.0
0.0
0.0
1.648
0.0
0.0
-1.648
0.0
0.0
0.0
-1.654
1.654
0.0
0.0
0.0
0.0
0.0
0.0
0.0
0.0
0.0
-1.654
0.0
0.0
0.0
0.0
0.0
-1.659
0.0
1.659
-1.659
-1.665
0.0
0.0
0.0
0.0
0.0
0.0
0.0
0.0
0.0
0.0
0.0
0.0
0.0
0.0
0.0
0.0
0.0
0.0
0.0
0.0
0.0
0.0
-1.671
0.0
0.0
1.671
0.0
0.0
-1.671
0.0
1.671
0.0
-1.671
0.0
0.0
1.671
0.0
-1.671
0.0
0.0
0.0
0.0
0.0
0.0
0.0
1.671
0.0
-3.347
0.0
0.0
3.347
0.0
0.0
-3.347
3.347
0.0
0.0
0.0
-1.671
1.671
-1.671
0.0
0.0
0.0
0.0
0.0
1.671
0.0
0.0
0.0
0.0
0.0
-1.671
0.0
0.0
0.0
0.0
0.0
1.671
0.0
-1.671
0.0
0.0
0.0
0.0
1.671
-1.671
0.0
0.0
0.0
0.0
0.0
0.0
0.0
0.0
0.0
0.0
0.0
1.671
0.0
0.0
0.0
-1.671
0.0
0.0
0.0
9.939
0.0
0.0
0.0
0.0
0.0
-1.642
0.0
0.0
1.642
-1.642
0.0
0.0
0.0
0.0
0.0
0.0
0.0
0.0
0.0
0.0
0.0
0.0
0.0
-4.961
0.0
0.0
0.0
0.0
0.0
0.0
0.0
-1.665
0.0
0.0
0.0
0.0
0.0
0.0
0.0
0.0
0.0
1.665
0.0
0.0
-1.665
0.0
0.0
0.0
0.0
0.0
0.0
0.0
-1.671
1.671
0.0
0.0
0.0
0.0
1.665
-1.665
0.0
0.0
0.0
0.0
0.0
0.0
0.0
0.0
0.0
0.0
0.0
1.665
0.0
-1.665
0.0
1.665
0.0
0.0
0.0
0.0
0.0
0.0
0.0
0.0
0.0
0.0
0.0
0.0
0.0
1.659
0.0
0.0
0.0
0.0
0.0
-1.659
1.659
0.0
0.0
0.0
0.0
0.0
0.0
0.0
0.0
0.0
0.0
-1.659
0.0
0.0
-1.665
0.0
0.0
1.665
0.0
0.0
0.0
0.0
0.0
1.659
-3.324
0.0
0.0
0.0
0.0
0.0
0.0
0.0
0.0
0.0
0.0
0.0
0.0
0.0
0.0
0.0
0.0
0.0
0.0
0.0
0.0
0.0
0.0
0.0
0.0
0.0
0.0
1.665
0.0
0.0
0.0
0.0
0.0
0.0
0.0
0.0
0.0
-1.665
0.0
0.0
0.0
0.0
0.0
0.0
0.0
0.0
0.0
0.0
0.0
0.0
0.0
0.0
1.665
0.0
0.0
0.0
0.0
0.0
0.0
0.0
-1.665
0.0
0.0
0.0
0.0
0.0
0.0
0.0
0.0
0.0
0.0
0.0
0.0
0.0
0.0
0.0
0.0
0.0
0.0
0.0
0.0
0.0
0.0
0.0
0.0
0.0
0.0
0.0
0.0
0.0
-32.766
1.781
0.0
0.0
3.542
0.0
-3.542
3.542
1.761
1.755
3.491
0.0
1.736
0.0
0.0
-1.736
3.466
0.0
0.0
0.0
0.0
0.0
0.0
0.0
1.724
0.0
0.0
0.0
0.0
0.0
-5.19
3.466
-5.209
1.742
-10.549
-1.781
0.0
1.781
0.0
0.0
0.0
0.0
1.774
0.0
0.0
3.529
0.0
3.504
0.0
0.0
0.0
1.742
0.0
0.0
0.0
0.0
0.0
0.0
0.0
0.0
0.0
-1.742
0.0
1.742
0.0
-1.742
0.0
0.0
0.0
0.0
0.0
0.0
0.0
0.0
0.0
0.0
0.0
-1.749
0.0
0.0
0.0
1.749
0.0
-1.749
0.0
0.0
0.0
0.0
0.0
0.0
0.0
0.0
0.0
0.0
0.0
0.0
-1.755
1.755
0.0
0.0
1.749
0.0
0.0
0.0
0.0
0.0
0.0
0.0
0.0
0.0
-1.749
0.0
-3.516
0.0
0.0
1.761
0.0
-1.761
0.0
0.0
0.0
0.0
-1.768
0.0
0.0
0.0
0.0
0.0
0.0
0.0
-1.774
0.0
-1.781
0.0
0.0
0.0
0.0
0.0
1.781
0.0
0.0
0.0
0.0
1.774
0.0
0.0
0.0
0.0
0.0
0.0
-1.774
0.0
0.0
0.0
0.0
0.0
1.774
0.0
0.0
1.768
0.0
0.0
0.0
0.0
0.0
0.0
-1.768
1.768
-1.768
1.768
-1.768
0.0
0.0
0.0
0.0
0.0
0.0
0.0
0.0
0.0
0.0
0.0
0.0
0.0
0.0
0.0
1.768
0.0
0.0
0.0
0.0
0.0
0.0
0.0
1.761
0.0
0.0
0.0
0.0
-1.761
0.0
0.0
0.0
0.0
0.0
0.0
0.0
0.0
0.0
15.627
0.0
0.0
0.0
0.0
0.0
-1.712
0.0
0.0
0.0
0.0
0.0
-3.442
1.724
0.0
0.0
0.0
0.0
0.0
0.0
-1.724
1.724
0.0
0.0
1.718
0.0
0.0
0.0
0.0
1.712
0.0
-1.712
1.712
0.0
-1.712
0.0
0.0
0.0
0.0
0.0
0.0
0.0
0.0
-1.718
0.0
0.0
1.718
0.0
-1.718
0.0
0.0
0.0
0.0
0.0
0.0
0.0
0.0
0.0
0.0
1.718
0.0
0.0
0.0
0.0
0.0
0.0
0.0
0.0
-1.718
0.0
0.0
0.0
0.0
0.0
0.0
1.718
0.0
0.0
0.0
0.0
0.0
0.0
0.0
-1.718
0.0
0.0
0.0
0.0
0.0
0.0
1.718
0.0
0.0
0.0
0.0
0.0
0.0
0.0
0.0
0.0
0.0
0.0
0.0
0.0
0.0
0.0
0.0
0.0
-1.718
0.0
0.0
0.0
0.0
0.0
0.0
0.0
0.0
0.0
0.0
0.0
0.0
0.0
0.0
0.0
0.0
0.0
0.0
0.0
0.0
1.718
-1.718
0.0
0.0
0.0
0.0
0.0
0.0
0.0
0.0
0.0
0.0
0.0
0.0
1.718
0.0
0.0
0.0
0.0
0.0
0.0
0.0
0.0
0.0
-1.718
0.0
0.0
1.718
-1.718
0.0
0.0
0.0
1.718
0.0
0.0
-1.718
0.0
0.0
0.0
0.0
0.0
0.0
0.0
0.0
0.0
0.0
0.0
0.0
0.0
0.0
0.0
0.0
0.0
0.0
0.0
0.0
0.0
0.0
0.0
0.0
0.0
0.0
0.0
0.0
0.0
0.0
0.0
0.0
0.0
0.0
0.0
0.0
0.0
0.0
0.0
0.0
-1.724
0.0
0.0
0.0
0.0
8.559
-1.7
0.0
0.0
0.0
0.0
-5.135
0.0
0.0
0.0
3.43
0.0
-3.43
0.0
0.0
0.0
0.0
0.0
0.0
0.0
0.0
-1.724
0.0
0.0
1.724
0.0
0.0
0.0
0.0
0.0
0.0
0.0
0.0
0.0
0.0
0.0
0.0
0.0
0.0
0.0
0.0
0.0
0.0
0.0
-1.724
0.0
-3.466
0.0
0.0
0.0
0.0
0.0
0.0
0.0
0.0
0.0
0.0
0.0
0.0
0.0
0.0
0.0
0.0
0.0
0.0
0.0
0.0
0.0
-1.742
0.0
0.0
0.0
0.0
0.0
0.0
0.0
0.0
0.0
0.0
0.0
0.0
0.0
0.0
0.0
0.0
0.0
0.0
0.0
0.0
0.0
0.0
0.0
0.0
0.0
0.0
0.0
0.0
0.0
0.0
0.0
0.0
0.0
-1.749
0.0
0.0
0.0
0.0
0.0
1.749
0.0
0.0
0.0
0.0
0.0
0.0
0.0
0.0
0.0
0.0
0.0
0.0
0.0
0.0
0.0
0.0
-3.504
-1.761
1.761
0.0
0.0
0.0
-3.529
0.0
0.0
0.0
0.0
0.0
-1.774
0.0
0.0
0.0
0.0
0.0
0.0
-1.781
0.0
-1.787
-1.794
-1.8
0.0
1.8
0.0
0.0
0.0
0.0
-1.8
0.0
0.0
0.0
0.0
0.0
0.0
0.0
-1.807
0.0
0.0
0.0
0.0
1.807
0.0
0.0
-3.621
0.0
0.0
5.421
0.0
0.0
0.0
0.0
0.0
0.0
0.0
0.0
0.0
0.0
0.0
3.581
0.0
0.0
0.0
0.0
0.0
0.0
0.0
-1.787
0.0
0.0
0.0
0.0
0.0
0.0
-3.594
0.0
3.594
0.0
0.0
-3.594
0.0
0.0
0.0
-27.836
0.0
3.805
0.0
0.0
0.0
5.652
0.0
-5.652
0.0
-1.899
-3.82
3.82
0.0
0.0
0.0
0.0
0.0
7.55
0.0
0.0
0.0
0.0
-1.877
0.0
-1.884
0.0
0.0
-3.79
0.0
0.0
0.0
-1.906
0.0
0.0
1.906
0.0
0.0
0.0
0.0
0.0
0.0
0.0
0.0
-1.906
0.0
0.0
0.0
0.0
0.0
0.0
0.0
3.805
0.0
0.0
0.0
0.0
0.0
0.0
0.0
0.0
-1.899
0.0
0.0
0.0
0.0
0.0
-1.906
0.0
-1.914
0.0
0.0
0.0
0.0
0.0
0.0
0.0
0.0
1.914
0.0
0.0
0.0
0.0
0.0
0.0
0.0
-1.914
0.0
0.0
0.0
0.0
0.0
0.0
0.0
0.0
0.0
0.0
3.82
0.0
0.0
0.0
0.0
0.0
0.0
0.0
0.0
0.0
-1.906
0.0
0.0
0.0
0.0
0.0
0.0
0.0
0.0
0.0
0.0
1.906
0.0
0.0
0.0
0.0
0.0
0.0
0.0
-1.906
0.0
0.0
0.0
0.0
0.0
0.0
0.0
1.906
0.0
0.0
0.0
0.0
0.0
0.0
0.0
-1.906
0.0
0.0
0.0
0.0
0.0
0.0
0.0
0.0
0.0
0.0
1.906
-1.906
1.906
0.0
0.0
0.0
0.0
-1.906
1.906
0.0
0.0
0.0
-1.906
0.0
0.0
0.0
1.906
-1.906
0.0
0.0
0.0
0.0
0.0
0.0
-1.914
0.0
0.0
0.0
1.914
0.0
0.0
0.0
0.0
0.0
0.0
0.0
0.0
0.0
-1.914
0.0
1.914
0.0
1.906
0.0
0.0
0.0
-1.906
0.0
1.906
0.0
0.0
0.0
0.0
-1.906
0.0
1.906
-1.906
0.0
11.326
0.0
-1.869
0.0
0.0
1.869
0.0
-1.869
1.869
0.0
-1.869
0.0
0.0
0.0
0.0
1.869
0.0
0.0
-1.869
0.0
0.0
0.0
0.0
-1.877
0.0
-1.884
0.0
0.0
-1.891
-1.899
0.0
0.0
0.0
0.0
1.899
-1.899
0.0
0.0
0.0
-1.906
1.906
0.0
0.0
0.0
1.899
0.0
0.0
0.0
0.0
0.0
0.0
0.0
0.0
0.0
0.0
0.0
-1.899
0.0
0.0
0.0
0.0
1.899
0.0
0.0
0.0
0.0
0.0
0.0
0.0
-1.899
0.0
0.0
0.0
1.899
0.0
-1.899
0.0
0.0
0.0
0.0
-1.906
1.906
0.0
0.0
0.0
0.0
-1.906
1.906
-1.906
1.906
0.0
0.0
0.0
-1.906
0.0
0.0
0.0
0.0
1.906
0.0
0.0
0.0
0.0
-1.906
0.0
0.0
0.0
0.0
1.906
-1.906
0.0
0.0
0.0
0.0
0.0
0.0
-1.914
0.0
3.82
-1.906
0.0
0.0
0.0
0.0
0.0
-1.914
1.914
0.0
0.0
0.0
-1.914
0.0
-1.921
0.0
0.0
0.0
-1.929
1.929
0.0
0.0
-1.929
0.0
-1.936
0.0
1.936
-1.936
0.0
0.0
0.0
0.0
0.0
0.0
0.0
1.936
0.0
0.0
0.0
0.0
0.0
0.0
0.0
0.0
0.0
0.0
-1.936
0.0
1.936
-1.936
0.0
0.0
1.936
0.0
0.0
0.0
0.0
0.0
-1.936
1.936
0.0
0.0
0.0
0.0
0.0
0.0
0.0
0.0
0.0
0.0
0.0
0.0
0.0
0.0
0.0
0.0
0.0
0.0
0.0
0.0
0.0
0.0
0.0
0.0
-1.936
0.0
0.0
0.0
0.0
0.0
0.0
0.0
11.504
3.775
0.0
-1.884
-1.891
0.0
0.0
3.775
0.0
0.0
0.0
0.0
1.877
0.0
0.0
0.0
0.0
1.869
0.0
0.0
1.862
-1.862
1.862
0.0
-1.862
-5.63
3.761
0.0
0.0
-3.761
3.761
0.0
0.0
0.0
0.0
0.0
0.0
0.0
-3.761
0.0
-1.891
0.0
1.891
0.0
0.0
0.0
1.884
0.0
0.0
0.0
0.0
-1.884
1.884
0.0
0.0
0.0
0.0
0.0
0.0
-1.884
1.884
0.0
0.0
0.0
-1.884
0.0
1.884
0.0
0.0
0.0
0.0
-1.884
0.0
1.884
-1.884
0.0
0.0
0.0
0.0
0.0
0.0
0.0
-1.891
0.0
0.0
0.0
-1.899
0.0
0.0
0.0
0.0
0.0
0.0
0.0
0.0
0.0
-1.906
0.0
0.0
0.0
-1.914
0.0
0.0
1.914
0.0
0.0
0.0
0.0
0.0
0.0
0.0
0.0
0.0
0.0
0.0
0.0
0.0
0.0
0.0
1.906
0.0
0.0
0.0
0.0
0.0
0.0
-1.906
0.0
0.0
0.0
0.0
0.0
0.0
0.0
0.0
0.0
0.0
-1.914
0.0
0.0
0.0
0.0
0.0
0.0
0.0
0.0
1.914
0.0
0.0
0.0
0.0
0.0
0.0
0.0
0.0
0.0
0.0
0.0
0.0
0.0
0.0
0.0
0.0
0.0
0.0
0.0
0.0
0.0
0.0
0.0
1.906
-1.906
0.0
0.0
-1.914
0.0
0.0
1.914
0.0
0.0
0.0
0.0
0.0
0.0
0.0
0.0
0.0
0.0
0.0
0.0
-1.914
0.0
0.0
0.0
0.0
0.0
0.0
1.914
0.0
0.0
0.0
0.0
0.0
0.0
0.0
0.0
0.0
0.0
0.0
0.0
0.0
-5.763
0.0
0.0
0.0
0.0
0.0
0.0
0.0
0.0
-1.936
0.0
0.0
0.0
0.0
1.936
-1.936
0.0
1.936
0.0
0.0
0.0
0.0
0.0
0.0
-3.88
0.0
0.0
0.0
-1.952
1.952
0.0
0.0
0.0
0.0
0.0
-1.952
1.952
0.0
0.0
0.0
1.944
0.0
-1.944
0.0
0.0
-1.952
1.952
1.944
-1.944
0.0
0.0
0.0
0.0
-1.952
0.0
0.0
1.952
-1.952
1.952
-1.952
0.0
0.0
0.0
1.952
-1.952
1.952
-1.952
1.952
-1.952
1.952
0.0
0.0
0.0
0.0
-1.952
0.0
0.0
1.952
-1.952
0.0
1.952
-1.952
1.952
0.0
0.0
0.0
0.0
0.0
0.0
0.0
0.0
0.0
-1.952
0.0
0.0
0.0
1.952
-1.952
0.0
0.0
0.0
0.0
0.0
0.0
0.0
0.0
0.0
0.0
0.0
0.0
0.0
0.0
0.0
0.0
0.0
0.0
0.0
0.0
0.0
1.952
-1.952
0.0
0.0
0.0
0.0
0.0
0.0
1.952
-1.952
0.0
0.0
1.952
0.0
0.0
0.0
-1.952
0.0
0.0
0.0
0.0
0.0
0.0
0.0
0.0
0.0
1.952
-1.952
1.952
0.0
0.0
0.0
0.0
0.0
-1.952
1.952
0.0
-1.952
1.952
-1.952
0.0
0.0
0.0
0.0
0.0
0.0
0.0
0.0
0.0
0.0
0.0
0.0
0.0
0.0
0.0
0.0
1.952
0.0
0.0
-1.952
0.0
0.0
0.0
0.0
0.0
1.952
0.0
0.0
-1.952
0.0
1.952
-1.952
0.0
0.0
0.0
0.0
0.0
0.0
0.0
0.0
0.0
0.0
0.0
0.0
0.0
0.0
0.0
0.0
0.0
-24.054
-2.059
-2.068
0.0
-2.077
0.0
0.0
4.145
-2.068
2.068
0.0
0.0
0.0
0.0
0.0
0.0
0.0
0.0
0.0
0.0
-4.145
2.077
0.0
-4.162
0.0
0.0
0.0
2.086
0.0
-2.086
0.0
0.0
0.0
0.0
0.0
2.086
0.0
-2.086
2.086
2.077
0.0
-2.077
-2.086
2.086
0.0
0.0
-2.086
2.086
0.0
0.0
2.077
0.0
0.0
0.0
0.0
0.0
-2.077
0.0
0.0
0.0
0.0
2.077
0.0
0.0
0.0
-2.077
-2.086
2.086
0.0
0.0
0.0
0.0
0.0
0.0
0.0
0.0
0.0
0.0
2.077
-2.077
0.0
2.077
0.0
0.0
0.0
0.0
0.0
0.0
0.0
0.0
0.0
-2.077
0.0
0.0
0.0
0.0
2.077
0.0
0.0
0.0
0.0
0.0
0.0
0.0
0.0
0.0
0.0
0.0
0.0
0.0
0.0
0.0
0.0
-2.077
2.077
-2.077
2.077
0.0
0.0
0.0
0.0
0.0
-2.077
0.0
0.0
0.0
0.0
0.0
0.0
0.0
-2.086
0.0
0.0
-2.095
2.095
0.0
0.0
0.0
2.086
0.0
0.0
0.0
0.0
0.0
-2.086
0.0
-2.095
-2.104
-2.113
0.0
0.0
0.0
-4.253
4.253
0.0
0.0
2.113
0.0
-2.113
0.0
-2.122
2.122
4.216
0.0
0.0
-6.338
4.235
0.0
-4.235
0.0
-2.131
0.0
0.0
0.0
0.0
-2.141
0.0
0.0
2.141
0.0
0.0
-2.141
0.0
0.0
-2.15
0.0
0.0
0.0
0.0
0.0
2.15
0.0
0.0
-2.15
0.0
0.0
0.0
0.0
2.15
0.0
0.0
-2.15
0.0
0.0
-2.16
2.16
-2.16
-2.169
-2.179
2.179
0.0
-4.368
0.0
-4.407
13.104
0.0
-4.329
0.0
0.0
0.0
0.0
0.0
0.0
-6.566
0.0
0.0
0.0
0.0
0.0
0.0
0.0
0.0
-2.209
0.0
0.0
0.0
0.0
0.0
0.0
0.0
0.0
0.0
-2.219
0.0
2.219
0.0
-2.219
0.0
-2.229
0.0
0.0
-2.239
0.0
2.239
0.0
0.0
0.0
0.0
0.0
0.0
-2.239
2.239
0.0
0.0
0.0
0.0
0.0
0.0
0.0
-2.239
0.0
-2.249
4.488
0.0
0.0
-2.239
0.0
-4.509
0.0
0.0
0.0
0.0
0.0
-2.27
0.0
0.0
0.0
0.0
0.0
0.0
0.0
0.0
0.0
0.0
0.0
0.0
0.0
0.0
0.0
2.27
0.0
0.0
0.0
-2.27
-2.281
2.281
0.0
0.0
-2.281
0.0
2.281
0.0
0.0
0.0
0.0
0.0
0.0
0.0
0.0
0.0
0.0
0.0
0.0
0.0
0.0
0.0
0.0
0.0
0.0
0.0
0.0
0.0
-2.281
0.0
0.0
2.281
-2.281
2.281
0.0
0.0
0.0
0.0
0.0
-2.281
2.281
0.0
0.0
0.0
0.0
0.0
0.0
0.0
0.0
-2.281
-2.292
0.0
-2.303
0.0
0.0
2.303
0.0
0.0
0.0
0.0
0.0
0.0
2.292
0.0
-2.292
0.0
2.292
-2.292
0.0
2.292
0.0
0.0
0.0
0.0
0.0
0.0
0.0
0.0
0.0
0.0
0.0
0.0
-2.292
2.292
0.0
0.0
0.0
0.0
0.0
0.0
-2.292
0.0
-2.303
-2.314
4.616
-2.303
0.0
-2.314
0.0
0.0
4.616
0.0
-4.616
0.0
0.0
0.0
0.0
0.0
0.0
0.0
0.0
0.0
0.0
0.0
0.0
0.0
11.459
2.26
-2.26
0.0
-2.27
0.0
-4.573
-9.276
11.568
-6.908
4.616
-4.616
6.908
-2.292
0.0
0.0
2.292
0.0
2.281
0.0
0.0
0.0
2.27
0.0
0.0
2.26
4.488
2.229
-2.229
0.0
0.0
4.447
-2.219
-2.229
0.0
0.0
0.0
0.0
2.229
0.0
2.219
0.0
0.0
0.0
0.0
0.0
0.0
0.0
0.0
0.0
2.209
-2.209
0.0
0.0
0.0
0.0
0.0
0.0
0.0
0.0
0.0
0.0
2.209
0.0
0.0
0.0
0.0
-2.209
0.0
0.0
0.0
0.0
0.0
-2.219
0.0
2.219
-2.219
0.0
0.0
2.219
-2.219
0.0
0.0
0.0
0.0
0.0
0.0
0.0
2.219
0.0
2.209
0.0
0.0
-2.209
0.0
0.0
0.0
2.209
0.0
-2.209
0.0
0.0
0.0
0.0
0.0
0.0
0.0
0.0
0.0
-2.219
0.0
2.219
-2.219
0.0
0.0
0.0
2.219
0.0
0.0
0.0
0.0
0.0
0.0
0.0
0.0
-2.219
0.0
2.219
0.0
0.0
0.0
-2.219
0.0
0.0
0.0
0.0
0.0
2.219
0.0
0.0
0.0
0.0
0.0
2.209
-2.209
-2.219
0.0
0.0
2.219
0.0
0.0
0.0
0.0
0.0
0.0
0.0
0.0
0.0
2.209
-2.209
2.209
0.0
0.0
0.0
0.0
0.0
0.0
0.0
0.0
0.0
0.0
0.0
-2.209
0.0
0.0
2.209
0.0
0.0
0.0
0.0
-2.209
2.209
0.0
0.0
0.0
-2.209
0.0
2.209
0.0
-2.209
0.0
0.0
2.209
-2.209
0.0
0.0
2.209
-2.209
0.0
2.209
-2.209
0.0
2.209
-2.209
0.0
2.209
0.0
0.0
0.0
-2.209
0.0
2.209
0.0
-2.209
0.0
2.209
0.0
-2.209
2.209
-2.209
0.0
0.0
0.0
2.209
-2.209
0.0
0.0
0.0
0.0
0.0
-2.219
0.0
0.0
0.0
0.0
0.0
0.0
0.0
0.0
2.219
2.209
0.0
-2.209
0.0
2.209
0.0
0.0
0.0
0.0
-2.209
2.209
0.0
0.0
0.0
0.0
0.0
0.0
0.0
0.0
0.0
0.0
0.0
0.0
0.0
0.0
0.0
2.199
0.0
-2.199
2.199
0.0
0.0
2.189
0.0
0.0
0.0
0.0
2.179
0.0
0.0
0.0
0.0
2.169
2.16
0.0
-2.16
-2.169
0.0
0.0
2.169
0.0
0.0
-2.169
0.0
0.0
0.0
0.0
-2.179
2.179
-2.179
0.0
0.0
-2.189
0.0
2.189
0.0
0.0
0.0
0.0
0.0
0.0
0.0
0.0
0.0
0.0
0.0
0.0
0.0
0.0
0.0
0.0
0.0
0.0
0.0
0.0
0.0
0.0
0.0
0.0
0.0
0.0
0.0
0.0
2.179
0.0
0.0
-2.179
0.0
2.179
0.0
0.0
-2.179
2.179
0.0
0.0
0.0
0.0
0.0
0.0
0.0
0.0
0.0
0.0
0.0
0.0
0.0
0.0
0.0
0.0
0.0
0.0
0.0
0.0
0.0
0.0
0.0
0.0
-2.179
0.0
0.0
2.179
0.0
-2.179
0.0
0.0
2.179
0.0
-2.179
0.0
0.0
0.0
0.0
-2.189
0.0
0.0
2.189
-2.189
0.0
0.0
0.0
2.189
0.0
-2.189
0.0
0.0
0.0
0.0
0.0
0.0
2.189
0.0
0.0
0.0
0.0
0.0
0.0
0.0
0.0
0.0
0.0
0.0
0.0
0.0
0.0
-2.189
2.189
0.0
-2.189
0.0
0.0
-11.094
0.0
4.468
0.0
0.0
0.0
-2.229
0.0
0.0
-2.239
2.239
-2.239
0.0
0.0
0.0
0.0
2.239
-2.239
0.0
0.0
0.0
-2.249
4.488
0.0
-2.239
-4.509
0.0
0.0
0.0
2.26
0.0
0.0
-2.26
0.0
0.0
0.0
0.0
0.0
0.0
-2.27
0.0
0.0
-2.281
0.0
0.0
-2.292
2.292
0.0
-2.292
2.292
0.0
0.0
0.0
0.0
0.0
0.0
0.0
0.0
2.281
0.0
0.0
0.0
0.0
0.0
0.0
0.0
0.0
2.27
-2.27
2.27
0.0
0.0
-2.27
0.0
0.0
4.53
-4.53
0.0
0.0
0.0
0.0
0.0
0.0
0.0
0.0
0.0
0.0
0.0
0.0
0.0
0.0
0.0
0.0
0.0
0.0
0.0
0.0
0.0
0.0
0.0
0.0
0.0
0.0
2.27
-2.27
0.0
0.0
2.27
0.0
-2.27
0.0
0.0
0.0
2.27
0.0
0.0
0.0
0.0
0.0
0.0
0.0
0.0
0.0
0.0
-2.27
0.0
2.27
0.0
0.0
0.0
0.0
-2.27
2.27
0.0
0.0
0.0
0.0
-2.27
0.0
0.0
0.0
0.0
0.0
0.0
0.0
0.0
0.0
2.27
0.0
0.0
0.0
-2.27
0.0
0.0
0.0
0.0
0.0
0.0
0.0
0.0
0.0
0.0
0.0
0.0
0.0
0.0
0.0
0.0
-2.281
0.0
0.0
0.0
2.281
0.0
0.0
0.0
0.0
0.0
0.0
0.0
0.0
0.0
-2.281
0.0
0.0
0.0
2.281
0.0
0.0
0.0
0.0
0.0
0.0
0.0
0.0
0.0
0.0
0.0
0.0
0.0
0.0
0.0
0.0
0.0
0.0
0.0
0.0
0.0
0.0
0.0
0.0
0.0
6.78
-4.509
0.0
0.0
0.0
0.0
0.0
-2.27
0.0
0.0
0.0
0.0
0.0
0.0
0.0
0.0
-2.281
0.0
0.0
0.0
0.0
-2.292
0.0
0.0
-2.303
-4.638
0.0
0.0
0.0
0.0
0.0
0.0
-2.336
2.336
0.0
0.0
0.0
0.0
2.325
0.0
0.0
-2.325
2.325
0.0
0.0
0.0
0.0
0.0
2.314
0.0
-2.314
0.0
0.0
0.0
0.0
0.0
0.0
0.0
0.0
0.0
0.0
0.0
0.0
0.0
0.0
0.0
0.0
0.0
0.0
0.0
0.0
0.0
0.0
0.0
-2.325
2.325
0.0
-2.325
0.0
0.0
0.0
0.0
0.0
0.0
2.325
0.0
0.0
0.0
0.0
0.0
-2.325
2.325
-2.325
2.325
0.0
0.0
0.0
0.0
0.0
0.0
0.0
0.0
0.0
0.0
0.0
0.0
0.0
0.0
0.0
0.0
0.0
-2.325
0.0
0.0
2.325
0.0
0.0
0.0
0.0
0.0
0.0
0.0
0.0
0.0
-2.325
0.0
0.0
0.0
0.0
2.325
0.0
0.0
0.0
0.0
0.0
-2.325
0.0
0.0
0.0
0.0
0.0
0.0
2.325
0.0
-2.325
2.325
0.0
0.0
0.0
0.0
0.0
0.0
0.0
0.0
-2.325
0.0
0.0
0.0
0.0
0.0
0.0
0.0
0.0
0.0
0.0
2.325
0.0
0.0
0.0
0.0
0.0
0.0
-2.325
0.0
0.0
0.0
0.0
0.0
0.0
0.0
0.0
0.0
0.0
0.0
0.0
0.0
0.0
0.0
0.0
0.0
0.0
0.0
0.0
0.0
0.0
0.0
0.0
0.0
0.0
0.0
0.0
0.0
0.0
0.0
0.0
0.0
-2.336
0.0
0.0
2.336
0.0
0.0
0.0
0.0
4.638
0.0
-4.638
0.0
0.0
-2.336
0.0
-4.705
0.0
0.0
2.358
0.0
-2.358
0.0
0.0
0.0
0.0
0.0
0.0
0.0
2.358
0.0
0.0
0.0
0.0
-2.358
0.0
0.0
0.0
2.358
0.0
0.0
-2.358
0.0
2.358
0.0
0.0
0.0
0.0
0.0
0.0
0.0
0.0
0.0
0.0
-2.358
0.0
0.0
0.0
0.0
0.0
-2.37
0.0
2.37
0.0
0.0
0.0
0.0
0.0
0.0
0.0
0.0
0.0
0.0
0.0
0.0
2.358
0.0
0.0
0.0
0.0
0.0
0.0
-2.358
0.0
2.358
0.0
0.0
0.0
0.0
0.0
0.0
0.0
-2.358
0.0
0.0
0.0
0.0
0.0
0.0
2.358
0.0
0.0
2.347
0.0
0.0
-2.347
0.0
0.0
0.0
0.0
0.0
0.0
0.0
0.0
0.0
0.0
0.0
0.0
0.0
0.0
0.0
0.0
0.0
0.0
0.0
0.0
0.0
0.0
-2.358
0.0
0.0
0.0
0.0
0.0
0.0
0.0
0.0
0.0
0.0
0.0
0.0
0.0
0.0
0.0
0.0
2.358
0.0
0.0
0.0
0.0
0.0
0.0
-2.358
0.0
0.0
0.0
0.0
0.0
0.0
0.0
0.0
2.358
-2.358
2.358
0.0
0.0
0.0
0.0
0.0
0.0
0.0
0.0
0.0
0.0
0.0
0.0
0.0
0.0
0.0
0.0
0.0
-2.358
0.0
0.0
0.0
0.0
0.0
0.0
0.0
0.0
2.358
-2.358
2.358
0.0
0.0
0.0
0.0
0.0
0.0
0.0
0.0
0.0
0.0
0.0
0.0
0.0
0.0
0.0
0.0
0.0
0.0
0.0
0.0
-4.728
0.0
0.0
0.0
0.0
0.0
0.0
0.0
-2.381
0.0
-4.798
0.0
0.0
0.0
0.0
0.0
0.0
0.0
0.0
0.0
0.0
0.0
0.0
0.0
0.0
0.0
0.0
0.0
0.0
2.405
0.0
0.0
0.0
-2.405
-2.417
2.417
0.0
0.0
0.0
0.0
0.0
0.0
0.0
0.0
0.0
0.0
0.0
0.0
-2.417
0.0
2.417
0.0
0.0
0.0
0.0
0.0
0.0
0.0
0.0
0.0
0.0
0.0
0.0
0.0
0.0
0.0
0.0
0.0
0.0
-2.417
2.417
-2.417
0.0
2.417
0.0
0.0
2.405
-2.405
0.0
-2.417
2.417
0.0
0.0
0.0
0.0
-2.417
0.0
0.0
0.0
0.0
0.0
0.0
0.0
2.417
0.0
0.0
0.0
-2.417
0.0
0.0
0.0
0.0
0.0
0.0
0.0
0.0
0.0
-2.429
-2.441
2.441
0.0
0.0
2.429
0.0
0.0
0.0
-2.429
0.0
0.0
2.429
0.0
0.0
0.0
-2.429
4.846
0.0
0.0
0.0
0.0
0.0
-2.417
0.0
0.0
0.0
0.0
0.0
0.0
0.0
0.0
0.0
0.0
0.0
0.0
0.0
0.0
0.0
0.0
0.0
0.0
0.0
0.0
2.417
-2.417
0.0
0.0
0.0
0.0
0.0
0.0
0.0
2.417
-2.417
0.0
0.0
0.0
7.215
0.0
0.0
0.0
-4.798
0.0
0.0
2.405
0.0
0.0
0.0
0.0
0.0
0.0
0.0
0.0
0.0
0.0
0.0
0.0
0.0
2.393
-4.798
0.0
0.0
2.405
0.0
0.0
0.0
0.0
0.0
0.0
0.0
0.0
0.0
0.0
0.0
0.0
0.0
0.0
0.0
0.0
0.0
2.393
0.0
7.109
-2.358
0.0
-2.37
0.0
0.0
0.0
0.0
0.0
2.37
-2.37
0.0
0.0
0.0
0.0
0.0
0.0
0.0
2.37
-2.37
0.0
0.0
0.0
0.0
2.37
0.0
-2.37
0.0
0.0
0.0
0.0
2.37
0.0
-2.37
0.0
0.0
0.0
0.0
0.0
2.37
0.0
0.0
0.0
0.0
0.0
0.0
0.0
0.0
0.0
-2.37
2.37
0.0
0.0
0.0
0.0
0.0
0.0
0.0
0.0
0.0
0.0
0.0
0.0
0.0
-2.37
0.0
0.0
0.0
0.0
0.0
-2.381
0.0
0.0
0.0
0.0
0.0
0.0
0.0
0.0
2.381
0.0
0.0
0.0
-2.381
2.381
0.0
0.0
0.0
0.0
-2.381
0.0
0.0
2.381
0.0
-2.381
0.0
0.0
0.0
0.0
0.0
2.381
0.0
0.0
-2.381
2.381
0.0
0.0
-2.381
0.0
0.0
0.0
2.381
-2.381
0.0
0.0
0.0
0.0
2.381
-2.381
0.0
0.0
0.0
0.0
-2.393
0.0
0.0
0.0
0.0
0.0
0.0
0.0
0.0
0.0
0.0
0.0
0.0
0.0
0.0
0.0
2.393
0.0
0.0
0.0
0.0
0.0
0.0
0.0
0.0
0.0
0.0
0.0
0.0
0.0
0.0
0.0
0.0
0.0
0.0
-2.393
2.393
0.0
0.0
0.0
0.0
0.0
0.0
0.0
0.0
0.0
0.0
0.0
0.0
0.0
0.0
0.0
0.0
2.381
0.0
-2.381
0.0
0.0
0.0
0.0
0.0
0.0
0.0
0.0
2.381
0.0
0.0
0.0
0.0
0.0
0.0
0.0
-2.381
0.0
0.0
-2.393
0.0
0.0
2.393
0.0
0.0
0.0
0.0
0.0
0.0
-2.393
0.0
11.85
0.0
0.0
0.0
-2.347
2.347
0.0
0.0
0.0
2.336
-2.336
0.0
0.0
0.0
0.0
0.0
0.0
0.0
0.0
0.0
0.0
-2.347
0.0
0.0
0.0
0.0
0.0
0.0
0.0
0.0
2.347
0.0
0.0
0.0
0.0
-2.347
0.0
0.0
0.0
0.0
0.0
2.347
0.0
-2.347
0.0
0.0
2.347
0.0
0.0
0.0
0.0
0.0
0.0
0.0
2.336
0.0
-2.336
0.0
0.0
2.336
0.0
0.0
-2.336
0.0
0.0
0.0
2.336
-2.336
0.0
0.0
0.0
0.0
0.0
0.0
0.0
0.0
2.336
0.0
0.0
0.0
0.0
0.0
0.0
0.0
-2.336
2.336
0.0
0.0
0.0
0.0
0.0
0.0
0.0
0.0
0.0
0.0
0.0
-2.336
0.0
2.336
0.0
-2.336
0.0
2.336
0.0
0.0
-2.336
0.0
0.0
2.336
0.0
-2.336
0.0
0.0
0.0
0.0
0.0
0.0
0.0
0.0
0.0
-2.347
0.0
0.0
0.0
0.0
0.0
0.0
0.0
0.0
0.0
0.0
0.0
0.0
0.0
0.0
0.0
2.347
0.0
-2.347
0.0
2.347
0.0
0.0
0.0
0.0
0.0
0.0
0.0
0.0
0.0
0.0
0.0
0.0
2.336
-2.336
0.0
0.0
0.0
0.0
0.0
2.336
0.0
0.0
0.0
0.0
0.0
-2.336
0.0
0.0
0.0
0.0
0.0
0.0
0.0
0.0
0.0
0.0
0.0
0.0
0.0
0.0
0.0
2.336
0.0
0.0
0.0
0.0
0.0
0.0
0.0
0.0
0.0
0.0
0.0
0.0
-2.336
0.0
0.0
0.0
0.0
0.0
0.0
0.0
0.0
0.0
0.0
0.0
0.0
0.0
-9.456
0.0
2.381
0.0
2.37
0.0
0.0
0.0
2.358
0.0
0.0
0.0
-2.358
0.0
0.0
0.0
0.0
0.0
0.0
0.0
0.0
0.0
0.0
-2.37
0.0
2.37
0.0
0.0
0.0
0.0
0.0
0.0
-2.37
0.0
2.37
0.0
0.0
0.0
0.0
0.0
0.0
0.0
0.0
0.0
0.0
0.0
0.0
0.0
0.0
0.0
0.0
0.0
0.0
0.0
0.0
0.0
0.0
0.0
0.0
0.0
0.0
0.0
0.0
0.0
0.0
2.358
-2.358
0.0
0.0
0.0
0.0
0.0
0.0
0.0
0.0
0.0
0.0
0.0
0.0
0.0
-2.37
0.0
2.37
0.0
0.0
0.0
0.0
0.0
0.0
0.0
0.0
0.0
0.0
0.0
0.0
0.0
0.0
0.0
0.0
0.0
0.0
0.0
0.0
0.0
0.0
0.0
0.0
0.0
0.0
0.0
0.0
0.0
-2.37
0.0
0.0
0.0
0.0
0.0
0.0
0.0
0.0
2.37
0.0
0.0
0.0
0.0
0.0
2.358
0.0
0.0
0.0
-2.358
0.0
0.0
0.0
0.0
0.0
0.0
0.0
0.0
2.358
0.0
0.0
0.0
0.0
0.0
0.0
0.0
0.0
0.0
0.0
0.0
0.0
-2.358
0.0
0.0
0.0
0.0
2.358
0.0
0.0
0.0
0.0
0.0
0.0
0.0
2.347
0.0
0.0
0.0
0.0
0.0
0.0
0.0
0.0
0.0
0.0
0.0
0.0
0.0
0.0
0.0
0.0
0.0
0.0
0.0
-2.347
0.0
-2.358
0.0
2.358
0.0
0.0
2.347
-2.347
-2.358
0.0
2.358
-2.358
0.0
0.0
0.0
0.0
0.0
0.0
0.0
2.358
0.0
0.0
0.0
0.0
-11.907
0.0
0.0
0.0
0.0
0.0
0.0
0.0
0.0
0.0
0.0
0.0
0.0
0.0
0.0
0.0
0.0
0.0
2.405
0.0
0.0
0.0
0.0
0.0
0.0
0.0
-2.405
0.0
0.0
0.0
-2.417
0.0
0.0
0.0
0.0
0.0
0.0
2.417
-2.417
0.0
0.0
0.0
2.417
0.0
0.0
-2.417
0.0
2.417
0.0
0.0
0.0
0.0
0.0
0.0
2.405
0.0
0.0
2.393
0.0
-2.393
0.0
0.0
0.0
0.0
2.393
0.0
0.0
0.0
0.0
0.0
-2.393
2.393
0.0
0.0
0.0
0.0
0.0
0.0
0.0
0.0
0.0
0.0
0.0
0.0
0.0
0.0
0.0
0.0
0.0
0.0
0.0
0.0
0.0
0.0
0.0
-2.393
0.0
0.0
0.0
0.0
0.0
0.0
0.0
0.0
0.0
0.0
0.0
0.0
0.0
0.0
0.0
0.0
0.0
0.0
0.0
0.0
0.0
0.0
0.0
0.0
0.0
0.0
0.0
2.393
0.0
0.0
0.0
0.0
0.0
0.0
0.0
0.0
0.0
0.0
0.0
0.0
0.0
0.0
0.0
0.0
0.0
0.0
0.0
0.0
0.0
0.0
0.0
0.0
0.0
0.0
0.0
0.0
0.0
0.0
0.0
0.0
0.0
0.0
0.0
-2.393
0.0
0.0
0.0
0.0
0.0
2.393
0.0
0.0
0.0
0.0
0.0
0.0
0.0
0.0
0.0
0.0
0.0
0.0
0.0
0.0
0.0
0.0
0.0
-2.393
0.0
2.393
0.0
0.0
0.0
0.0
0.0
0.0
0.0
0.0
0.0
0.0
0.0
0.0
0.0
0.0
0.0
0.0
0.0
0.0
0.0
0.0
0.0
2.381
-2.381
0.0
0.0
0.0
0.0
0.0
0.0
0.0
0.0
0.0
0.0
0.0
0.0
0.0
0.0
0.0
0.0
0.0
0.0
0.0
0.0
0.0
0.0
0.0
0.0
0.0
0.0
0.0
0.0
0.0
0.0
0.0
0.0
0.0
0.0
0.0
0.0
0.0
0.0
0.0
0.0
0.0
0.0
0.0
0.0
0.0
0.0
0.0
0.0
0.0
0.0
0.0
0.0
0.0
0.0
0.0
0.0
0.0
0.0
0.0
0.0
0.0
0.0
0.0
0.0
0.0
0.0
0.0
0.0
0.0
0.0
0.0
0.0
0.0
0.0
0.0
0.0
0.0
0.0
0.0
0.0
0.0
0.0
0.0
0.0
0.0
0.0
0.0
0.0
0.0
0.0
7.109
0.0
0.0
0.0
0.0
0.0
0.0
2.347
0.0
0.0
-2.347
2.347
-2.347
2.347
0.0
0.0
0.0
0.0
2.336
0.0
0.0
2.325
2.314
0.0
0.0
0.0
-2.314
0.0
2.314
0.0
-2.314
0.0
0.0
2.314
0.0
0.0
0.0
0.0
-2.314
4.616
0.0
0.0
4.573
-2.281
2.281
0.0
0.0
0.0
0.0
0.0
-2.281
0.0
-2.292
0.0
0.0
2.292
-2.292
2.292
-2.292
2.292
0.0
0.0
2.281
0.0
2.27
-4.551
0.0
0.0
0.0
2.281
0.0
-2.281
0.0
0.0
2.281
0.0
-2.281
0.0
0.0
0.0
0.0
2.281
-2.281
0.0
0.0
2.281
0.0
-2.281
2.281
0.0
0.0
0.0
0.0
0.0
0.0
0.0
0.0
2.27
0.0
-2.27
0.0
0.0
0.0
0.0
0.0
0.0
0.0
0.0
0.0
0.0
-2.281
0.0
2.281
0.0
0.0
-2.281
0.0
0.0
0.0
0.0
2.281
-2.281
-2.292
2.292
0.0
0.0
0.0
0.0
-2.292
0.0
0.0
0.0
0.0
0.0
0.0
0.0
0.0
0.0
0.0
0.0
0.0
2.292
0.0
0.0
0.0
0.0
2.281
2.27
2.26
2.249
2.239
0.0
4.447
-2.219
0.0
2.219
0.0
4.407
-2.199
-2.209
0.0
2.209
0.0
-2.209
0.0
0.0
2.209
0.0
0.0
0.0
0.0
0.0
0.0
0.0
0.0
2.199
-2.199
0.0
2.199
-2.199
0.0
0.0
0.0
-2.209
2.209
0.0
0.0
0.0
2.199
0.0
2.189
-2.189
0.0
0.0
0.0
-2.199
2.199
0.0
-2.199
2.199
0.0
0.0
0.0
0.0
0.0
0.0
0.0
0.0
0.0
-2.199
0.0
2.199
-2.199
0.0
2.199
0.0
0.0
0.0
0.0
0.0
0.0
-2.199
2.199
0.0
0.0
0.0
0.0
2.189
0.0
0.0
0.0
-2.189
2.189
-2.189
2.189
0.0
0.0
-2.189
2.189
0.0
0.0
2.179
-2.179
0.0
2.179
0.0
-2.179
2.179
0.0
0.0
-2.179
2.179
0.0
2.169
-2.169
2.169
0.0
0.0
2.16
0.0
0.0
0.0
2.15
-2.15
0.0
2.15
0.0
0.0
0.0
0.0
0.0
0.0
2.141
0.0
0.0
2.131
0.0
-2.131
2.131
-2.131
-2.141
0.0
-2.15
0.0
0.0
0.0
0.0
0.0
0.0
2.15
0.0
-2.15
0.0
2.15
0.0
0.0
0.0
2.141
0.0
0.0
0.0
0.0
0.0
0.0
0.0
-2.141
2.141
0.0
0.0
-2.141
0.0
0.0
0.0
0.0
0.0
0.0
0.0
0.0
-2.15
2.15
-2.15
0.0
0.0
-2.16
0.0
0.0
0.0
0.0
0.0
0.0
0.0
17.015
0.0
-2.095
-4.216
2.113
0.0
0.0
0.0
0.0
0.0
0.0
2.104
0.0
2.095
2.086
0.0
0.0
2.077
0.0
0.0
4.127
-2.059
0.0
-2.068
2.068
0.0
2.059
0.0
2.05
0.0
0.0
0.0
0.0
0.0
-2.05
0.0
-2.059
-2.068
2.068
-2.068
0.0
0.0
0.0
2.068
0.0
0.0
-2.068
4.127
-2.059
0.0
2.059
-2.059
0.0
2.059
-2.059
2.059
-2.059
2.059
-2.059
0.0
-2.068
0.0
-2.077
2.077
-2.077
0.0
0.0
2.077
0.0
-2.077
-2.086
0.0
0.0
-2.095
0.0
2.095
-2.095
0.0
-2.104
2.104
0.0
0.0
0.0
0.0
0.0
0.0
0.0
0.0
-2.104
0.0
2.104
0.0
0.0
0.0
0.0
0.0
0.0
-2.104
0.0
0.0
0.0
0.0
0.0
-2.113
2.113
-2.113
0.0
0.0
0.0
-2.122
-2.131
0.0
2.131
0.0
0.0
2.122
0.0
0.0
0.0
-2.122
0.0
0.0
0.0
0.0
0.0
0.0
2.122
-2.122
0.0
0.0
0.0
0.0
0.0
0.0
2.122
0.0
0.0
0.0
0.0
0.0
0.0
0.0
0.0
0.0
0.0
-2.122
0.0
0.0
0.0
-2.131
0.0
0.0
-2.141
0.0
0.0
0.0
0.0
0.0
0.0
2.141
-2.141
0.0
0.0
0.0
0.0
-2.15
0.0
2.15
0.0
-2.15
0.0
0.0
0.0
0.0
-2.16
0.0
0.0
4.31
-4.31
0.0
4.31
0.0
-2.15
2.15
2.141
-2.141
0.0
-2.15
0.0
2.15
2.141
-2.141
0.0
0.0
0.0
-2.15
0.0
0.0
0.0
0.0
0.0
0.0
-2.16
0.0
2.16
0.0
0.0
0.0
0.0
-17.551
-2.239
-2.249
-4.53
4.53
0.0
0.0
0.0
0.0
-2.26
0.0
0.0
-4.551
-2.292
0.0
2.292
-2.292
2.292
0.0
0.0
0.0
0.0
0.0
0.0
0.0
0.0
2.281
0.0
0.0
-2.281
2.281
-2.281
-2.292
0.0
0.0
0.0
0.0
0.0
0.0
0.0
-4.616
-2.325
2.325
0.0
0.0
0.0
0.0
-2.325
2.325
0.0
2.314
0.0
0.0
0.0
0.0
2.303
0.0
0.0
0.0
0.0
0.0
0.0
2.292
0.0
0.0
0.0
0.0
0.0
0.0
0.0
0.0
2.281
0.0
0.0
0.0
2.27
0.0
-2.27
0.0
0.0
0.0
0.0
0.0
0.0
0.0
-2.281
2.281
0.0
-2.281
0.0
0.0
0.0
2.281
0.0
0.0
0.0
0.0
0.0
0.0
0.0
0.0
0.0
0.0
2.27
0.0
-2.27
0.0
0.0
0.0
2.27
0.0
0.0
0.0
0.0
0.0
2.26
0.0
2.249
0.0
0.0
-2.249
0.0
0.0
0.0
0.0
0.0
0.0
0.0
0.0
0.0
0.0
0.0
0.0
0.0
0.0
0.0
-2.26
0.0
0.0
0.0
2.26
-2.26
0.0
2.26
-2.26
0.0
0.0
-2.27
0.0
0.0
0.0
0.0
-2.281
-2.292
0.0
0.0
0.0
0.0
0.0
0.0
0.0
0.0
0.0
0.0
0.0
0.0
0.0
0.0
0.0
0.0
0.0
2.292
0.0
0.0
0.0
0.0
0.0
-2.292
2.292
0.0
0.0
0.0
0.0
0.0
0.0
0.0
2.281
0.0
0.0
0.0
0.0
0.0
-2.281
2.281
0.0
0.0
0.0
0.0
0.0
0.0
0.0
0.0
0.0
0.0
-2.281
2.281
0.0
0.0
-2.281
0.0
-11.568
0.0
-2.347
0.0
-2.358
0.0
0.0
-2.37
-4.774
0.0
0.0
0.0
0.0
2.393
2.381
0.0
0.0
0.0
0.0
0.0
0.0
0.0
-2.381
2.381
0.0
0.0
2.37
-2.37
0.0
2.37
0.0
-2.37
2.37
-2.37
0.0
2.37
0.0
0.0
-2.37
2.37
0.0
0.0
0.0
2.358
-2.358
0.0
0.0
0.0
0.0
0.0
0.0
0.0
0.0
0.0
0.0
0.0
0.0
0.0
0.0
2.358
-2.358
2.358
-2.358
0.0
0.0
0.0
0.0
0.0
0.0
0.0
0.0
-2.37
2.37
-2.37
0.0
-4.774
2.393
2.381
0.0
0.0
0.0
-2.381
2.381
0.0
0.0
0.0
-2.381
0.0
0.0
0.0
0.0
0.0
0.0
2.381
0.0
0.0
0.0
0.0
0.0
0.0
0.0
0.0
0.0
0.0
0.0
0.0
0.0
0.0
0.0
0.0
0.0
0.0
-2.381
0.0
2.381
0.0
0.0
0.0
0.0
0.0
-2.381
2.381
-2.381
2.381
0.0
0.0
0.0
0.0
0.0
-2.381
0.0
2.381
0.0
0.0
0.0
-2.381
0.0
0.0
0.0
0.0
0.0
0.0
0.0
0.0
0.0
0.0
0.0
0.0
0.0
-4.798
0.0
0.0
2.405
0.0
0.0
0.0
0.0
0.0
0.0
0.0
0.0
0.0
0.0
0.0
-2.405
0.0
0.0
-2.417
2.417
0.0
0.0
-2.417
-2.429
0.0
2.429
0.0
-2.429
0.0
0.0
0.0
0.0
0.0
-2.441
0.0
0.0
0.0
2.441
0.0
0.0
0.0
0.0
2.429
-2.429
2.429
0.0
0.0
0.0
0.0
0.0
0.0
0.0
0.0
0.0
0.0
0.0
0.0
2.417
0.0
0.0
0.0
18.915
-4.66
0.0
0.0
0.0
2.336
0.0
-2.336
2.336
2.325
-2.325
4.638
-2.314
2.314
0.0
2.303
0.0
2.292
0.0
0.0
0.0
0.0
0.0
-2.292
0.0
0.0
-2.303
2.303
0.0
-2.303
0.0
-2.314
-2.325
2.325
0.0
-2.325
0.0
0.0
0.0
0.0
2.325
0.0
-2.325
2.325
2.314
-2.314
2.314
0.0
0.0
0.0
0.0
0.0
2.303
-2.303
0.0
0.0
0.0
0.0
0.0
0.0
0.0
0.0
0.0
0.0
0.0
0.0
0.0
0.0
-2.314
0.0
0.0
0.0
0.0
0.0
0.0
0.0
0.0
0.0
0.0
0.0
0.0
0.0
2.314
-2.314
0.0
0.0
0.0
0.0
0.0
0.0
0.0
0.0
-2.325
0.0
0.0
0.0
0.0
-2.336
0.0
2.336
0.0
-2.336
0.0
0.0
2.336
0.0
-2.336
2.336
0.0
0.0
0.0
0.0
0.0
0.0
0.0
0.0
0.0
0.0
0.0
-2.336
0.0
0.0
0.0
0.0
0.0
0.0
0.0
0.0
0.0
0.0
0.0
0.0
0.0
0.0
0.0
0.0
0.0
2.336
0.0
0.0
0.0
-2.336
2.336
0.0
0.0
0.0
0.0
0.0
0.0
2.325
-2.325
0.0
0.0
2.325
0.0
0.0
0.0
-2.325
0.0
2.325
0.0
0.0
0.0
0.0
0.0
0.0
0.0
0.0
0.0
0.0
0.0
-2.325
0.0
2.325
0.0
0.0
0.0
0.0
0.0
0.0
0.0
0.0
2.314
0.0
0.0
0.0
-2.314
0.0
0.0
0.0
0.0
0.0
0.0
0.0
0.0
-2.325
2.325
0.0
-2.325
2.325
0.0
0.0
-2.325
2.325
0.0
0.0
0.0
0.0
0.0
0.0
33.599
-2.169
0.0
0.0
2.169
-2.169
0.0
2.169
-2.169
-2.179
-2.189
2.189
0.0
2.179
-2.179
0.0
2.179
0.0
0.0
-2.179
0.0
0.0
-2.189
2.189
0.0
0.0
-2.189
0.0
0.0
2.189
0.0
0.0
0.0
0.0
2.179
-2.179
2.179
0.0
0.0
2.169
0.0
0.0
-2.169
0.0
0.0
2.169
0.0
0.0
0.0
0.0
0.0
0.0
0.0
0.0
0.0
-2.169
0.0
0.0
0.0
0.0
0.0
0.0
0.0
0.0
0.0
0.0
0.0
2.169
-2.169
0.0
0.0
0.0
0.0
0.0
0.0
0.0
2.169
-2.169
0.0
0.0
0.0
0.0
0.0
0.0
0.0
-2.179
0.0
0.0
2.179
-2.179
0.0
0.0
0.0
2.179
0.0
0.0
-2.179
0.0
0.0
0.0
-2.189
2.189
0.0
0.0
0.0
0.0
0.0
0.0
0.0
0.0
0.0
0.0
2.179
0.0
0.0
0.0
0.0
-2.179
2.179
0.0
0.0
0.0
0.0
0.0
0.0
0.0
2.169
-2.169
0.0
0.0
2.169
-2.169
2.169
0.0
-2.169
0.0
0.0
2.169
0.0
0.0
-2.169
0.0
2.169
-2.169
0.0
0.0
0.0
0.0
0.0
0.0
-2.179
2.179
-2.179
-2.189
2.189
0.0
0.0
-2.189
2.189
-2.189
0.0
0.0
0.0
0.0
0.0
0.0
0.0
0.0
0.0
0.0
0.0
-2.199
2.199
0.0
0.0
-4.407
2.209
-2.209
0.0
0.0
0.0
-4.447
-2.239
2.239
-2.239
2.239
0.0
0.0
-2.239
2.239
0.0
0.0
0.0
2.229
0.0
0.0
0.0
-2.229
0.0
2.229
0.0
0.0
2.219
2.209
-2.209
2.209
-2.209
0.0
0.0
0.0
0.0
-13.466
0.0
-2.281
2.281
0.0
0.0
0.0
0.0
-2.281
2.281
0.0
-2.281
0.0
2.281
-2.281
0.0
0.0
0.0
2.281
0.0
-2.281
0.0
0.0
0.0
2.281
0.0
0.0
0.0
0.0
0.0
-2.281
0.0
0.0
0.0
0.0
0.0
0.0
2.281
0.0
0.0
-2.281
2.281
0.0
0.0
0.0
2.27
0.0
0.0
0.0
0.0
0.0
0.0
0.0
0.0
-2.27
0.0
2.27
0.0
0.0
0.0
-2.27
2.27
0.0
0.0
0.0
0.0
0.0
0.0
0.0
0.0
0.0
0.0
0.0
0.0
0.0
0.0
0.0
0.0
0.0
-2.27
0.0
0.0
0.0
0.0
0.0
2.27
0.0
0.0
0.0
0.0
0.0
0.0
0.0
0.0
-2.27
0.0
0.0
0.0
0.0
0.0
0.0
0.0
2.27
0.0
0.0
0.0
0.0
0.0
0.0
0.0
0.0
0.0
0.0
0.0
0.0
0.0
0.0
0.0
0.0
0.0
0.0
0.0
-2.27
0.0
0.0
0.0
0.0
0.0
0.0
0.0
0.0
0.0
0.0
0.0
0.0
0.0
0.0
0.0
0.0
0.0
0.0
0.0
0.0
0.0
-2.281
2.281
0.0
0.0
0.0
0.0
0.0
0.0
0.0
0.0
0.0
0.0
0.0
0.0
-2.281
0.0
4.551
0.0
-2.27
0.0
0.0
0.0
0.0
0.0
0.0
0.0
2.27
0.0
0.0
0.0
0.0
0.0
0.0
0.0
0.0
0.0
0.0
0.0
0.0
0.0
0.0
0.0
0.0
-2.27
0.0
2.27
0.0
0.0
0.0
0.0
0.0
0.0
0.0
0.0
2.26
0.0
0.0
0.0
0.0
0.0
0.0
2.249
2.239
0.0
4.447
0.0
0.0
0.0
0.0
2.209
-2.209
0.0
0.0
0.0
0.0
0.0
0.0
0.0
0.0
0.0
2.209
2.199
4.368
0.0
-4.368
0.0
0.0
0.0
0.0
0.0
0.0
0.0
2.189
0.0
0.0
-2.189
0.0
2.189
-2.189
0.0
0.0
0.0
0.0
4.368
-2.179
0.0
0.0
-2.189
0.0
2.189
-2.189
2.189
-2.189
0.0
0.0
0.0
-2.199
0.0
0.0
0.0
2.199
0.0
0.0
0.0
0.0
0.0
0.0
2.189
0.0
0.0
0.0
0.0
-2.189
2.189
0.0
-2.189
0.0
0.0
0.0
0.0
0.0
0.0
0.0
0.0
0.0
0.0
-2.199
2.199
0.0
-2.199
0.0
0.0
2.199
0.0
0.0
0.0
0.0
0.0
-2.199
0.0
2.199
0.0
0.0
0.0
0.0
0.0
0.0
0.0
0.0
0.0
0.0
0.0
-2.199
0.0
0.0
0.0
0.0
0.0
0.0
0.0
0.0
0.0
0.0
-2.209
0.0
-2.219
2.219
0.0
0.0
0.0
0.0
0.0
0.0
0.0
0.0
0.0
0.0
0.0
0.0
0.0
0.0
0.0
0.0
0.0
0.0
0.0
0.0
2.209
-2.209
0.0
0.0
0.0
0.0
0.0
0.0
0.0
0.0
0.0
-2.219
2.219
0.0
0.0
0.0
-2.219
0.0
0.0
2.219
0.0
-2.219
2.219
0.0
0.0
0.0
0.0
0.0
0.0
0.0
0.0
0.0
0.0
0.0
0.0
0.0
0.0
-2.219
0.0
0.0
0.0
0.0
0.0
0.0
0.0
0.0
0.0
0.0
0.0
0.0
0.0
0.0
0.0
0.0
0.0
0.0
0.0
0.0
0.0
0.0
0.0
0.0
0.0
0.0
0.0
0.0
0.0
-2.229
8.855
4.368
0.0
-2.179
0.0
2.179
2.169
0.0
4.31
2.141
0.0
0.0
0.0
2.131
-2.131
2.131
0.0
2.122
0.0
0.0
0.0
2.113
-2.113
0.0
4.216
-2.104
2.104
-2.104
0.0
-2.113
0.0
0.0
0.0
-2.122
0.0
0.0
0.0
0.0
0.0
2.122
-2.122
0.0
0.0
2.122
0.0
0.0
0.0
-2.122
0.0
0.0
2.122
0.0
0.0
-2.122
0.0
0.0
0.0
0.0
0.0
0.0
0.0
0.0
2.122
-2.122
0.0
0.0
0.0
0.0
0.0
0.0
0.0
0.0
0.0
-2.131
2.131
-2.131
0.0
0.0
2.131
0.0
0.0
0.0
-2.131
2.131
0.0
0.0
0.0
-2.131
0.0
0.0
0.0
-2.141
0.0
2.141
0.0
-2.141
0.0
0.0
0.0
0.0
0.0
-2.15
2.15
0.0
0.0
0.0
0.0
0.0
0.0
0.0
0.0
0.0
0.0
0.0
0.0
0.0
0.0
0.0
0.0
0.0
0.0
0.0
0.0
0.0
-2.15
2.15
0.0
0.0
0.0
0.0
0.0
-2.15
0.0
0.0
-2.16
0.0
0.0
0.0
0.0
-2.169
0.0
0.0
0.0
0.0
0.0
0.0
2.169
0.0
-2.169
0.0
2.169
0.0
0.0
2.16
-2.16
0.0
0.0
0.0
-2.169
2.169
0.0
0.0
2.16
0.0
-2.16
0.0
0.0
0.0
0.0
0.0
0.0
0.0
0.0
0.0
0.0
0.0
2.16
0.0
0.0
0.0
0.0
0.0
0.0
2.15
0.0
0.0
0.0
0.0
0.0
0.0
0.0
0.0
0.0
0.0
0.0
0.0
0.0
-2.15
0.0
0.0
0.0
2.15
-2.15
2.15
0.0
-2.15
0.0
0.0
0.0
0.0
14.855
0.0
0.0
2.086
0.0
0.0
-2.086
2.086
-4.18
0.0
0.0
0.0
-2.104
-2.113
0.0
0.0
2.113
2.104
0.0
0.0
0.0
-2.104
0.0
-2.113
2.113
0.0
0.0
0.0
0.0
0.0
0.0
0.0
0.0
-2.113
2.113
0.0
0.0
0.0
-2.113
0.0
-2.122
2.122
0.0
0.0
-2.122
2.122
0.0
0.0
-2.122
0.0
0.0
0.0
0.0
0.0
0.0
0.0
-2.131
2.131
-2.131
0.0
2.131
0.0
0.0
0.0
0.0
-2.131
2.131
0.0
-2.131
2.131
0.0
-2.131
0.0
0.0
-2.141
0.0
-2.15
0.0
0.0
-2.16
2.16
-2.16
0.0
2.16
0.0
0.0
2.15
0.0
0.0
-2.15
0.0
2.15
0.0
0.0
0.0
-4.31
0.0
4.31
0.0
0.0
0.0
0.0
0.0
0.0
0.0
0.0
0.0
2.141
0.0
0.0
0.0
0.0
0.0
2.131
0.0
0.0
0.0
0.0
-2.131
0.0
0.0
2.131
0.0
0.0
-2.131
0.0
0.0
0.0
0.0
0.0
0.0
0.0
0.0
0.0
0.0
-2.141
0.0
0.0
-2.15
2.15
0.0
0.0
0.0
2.141
0.0
-2.141
0.0
0.0
0.0
0.0
0.0
0.0
0.0
0.0
0.0
0.0
0.0
0.0
0.0
0.0
0.0
0.0
0.0
0.0
0.0
2.141
0.0
0.0
0.0
-2.141
0.0
0.0
0.0
2.141
-2.141
0.0
0.0
0.0
-2.15
0.0
0.0
0.0
0.0
0.0
2.15
0.0
0.0
0.0
0.0
0.0
0.0
0.0
0.0
0.0
0.0
0.0
0.0
0.0
0.0
0.0
0.0
0.0
0.0
0.0
0.0
-2.15
2.15
0.0
0.0
0.0
-4.31
0.0
0.0
0.0
0.0
0.0
0.0
0.0
0.0
2.16
0.0
0.0
0.0
0.0
0.0
0.0
0.0
0.0
0.0
2.15
0.0
0.0
0.0
2.141
0.0
0.0
0.0
0.0
0.0
2.131
0.0
-2.131
2.131
0.0
0.0
0.0
0.0
0.0
0.0
0.0
0.0
0.0
0.0
0.0
0.0
0.0
0.0
2.122
0.0
0.0
0.0
0.0
0.0
2.113
-2.113
0.0
0.0
0.0
0.0
0.0
0.0
0.0
-2.122
0.0
0.0
0.0
0.0
2.122
0.0
0.0
0.0
0.0
0.0
0.0
-2.122
2.122
0.0
-2.122
2.122
0.0
0.0
0.0
0.0
0.0
0.0
0.0
0.0
0.0
0.0
0.0
0.0
0.0
0.0
0.0
0.0
0.0
0.0
0.0
0.0
2.113
0.0
0.0
0.0
-2.113
0.0
0.0
0.0
0.0
0.0
0.0
0.0
0.0
0.0
0.0
0.0
0.0
0.0
0.0
0.0
-2.122
0.0
0.0
0.0
0.0
0.0
0.0
0.0
2.122
0.0
0.0
0.0
0.0
0.0
0.0
0.0
0.0
0.0
0.0
-2.122
0.0
0.0
0.0
0.0
0.0
0.0
0.0
0.0
0.0
0.0
2.122
0.0
0.0
-2.122
0.0
0.0
0.0
0.0
0.0
0.0
0.0
2.122
0.0
0.0
0.0
0.0
0.0
0.0
0.0
0.0
0.0
0.0
0.0
0.0
0.0
-2.122
0.0
0.0
0.0
0.0
0.0
0.0
0.0
0.0
0.0
0.0
0.0
0.0
2.122
0.0
0.0
0.0
0.0
0.0
0.0
0.0
0.0
0.0
0.0
2.113
0.0
-2.113
2.113
0.0
0.0
0.0
0.0
0.0
-2.113
0.0
0.0
0.0
10.473
0.0
-2.077
2.077
0.0
0.0
-2.077
0.0
2.077
-2.077
2.077
0.0
0.0
0.0
0.0
0.0
0.0
0.0
0.0
0.0
0.0
0.0
0.0
2.068
0.0
0.0
2.059
0.0
4.092
2.033
0.0
0.0
0.0
-2.033
-2.042
0.0
-2.05
2.05
-2.05
2.05
0.0
0.0
0.0
-6.178
0.0
0.0
0.0
0.0
0.0
0.0
0.0
2.068
0.0
-2.068
0.0
2.068
0.0
0.0
2.059
0.0
-2.059
0.0
0.0
0.0
2.059
0.0
0.0
2.05
0.0
0.0
0.0
-2.05
2.05
0.0
0.0
0.0
0.0
0.0
-2.05
2.05
-2.05
0.0
0.0
0.0
0.0
0.0
0.0
0.0
0.0
0.0
0.0
0.0
0.0
0.0
0.0
0.0
0.0
0.0
0.0
0.0
0.0
-2.059
0.0
2.059
0.0
0.0
0.0
0.0
0.0
0.0
0.0
0.0
0.0
0.0
0.0
0.0
-2.059
-2.068
0.0
2.068
0.0
0.0
2.059
0.0
-2.059
2.059
0.0
0.0
0.0
0.0
0.0
0.0
-2.059
0.0
0.0
0.0
2.059
-2.059
0.0
0.0
0.0
0.0
0.0
0.0
0.0
-2.068
0.0
0.0
0.0
0.0
0.0
0.0
0.0
0.0
0.0
0.0
0.0
0.0
0.0
0.0
0.0
0.0
2.068
0.0
-2.068
0.0
2.068
0.0
0.0
0.0
0.0
0.0
-2.068
0.0
0.0
0.0
0.0
2.068
0.0
0.0
0.0
0.0
0.0
0.0
0.0
0.0
0.0
0.0
0.0
0.0
0.0
0.0
2.059
-2.059
0.0
0.0
0.0
0.0
0.0
0.0
2.059
0.0
0.0
-2.059
0.0
0.0
0.0
0.0
0.0
-6.23
0.0
2.086
0.0
0.0
0.0
0.0
2.077
-2.077
0.0
0.0
0.0
0.0
2.077
0.0
0.0
0.0
0.0
2.068
0.0
0.0
0.0
0.0
0.0
0.0
2.059
-2.059
2.059
0.0
2.05
0.0
2.042
0.0
0.0
0.0
0.0
-2.042
0.0
-2.05
0.0
0.0
0.0
0.0
0.0
0.0
2.05
0.0
0.0
0.0
0.0
0.0
0.0
-2.05
0.0
0.0
0.0
0.0
0.0
0.0
2.05
0.0
0.0
0.0
0.0
0.0
2.042
0.0
0.0
0.0
2.033
0.0
4.041
0.0
2.008
0.0
-2.008
4.008
0.0
0.0
-2.0
0.0
-2.008
0.0
0.0
0.0
2.008
2.0
0.0
0.0
0.0
0.0
0.0
0.0
-2.0
0.0
0.0
-2.008
2.008
0.0
0.0
-2.008
0.0
2.008
-2.008
0.0
2.008
0.0
-2.008
2.008
0.0
-2.008
0.0
0.0
2.008
0.0
-2.008
-2.017
0.0
0.0
0.0
0.0
0.0
0.0
0.0
0.0
0.0
0.0
2.017
-2.017
0.0
0.0
2.017
0.0
0.0
2.008
-2.008
2.008
0.0
0.0
0.0
0.0
0.0
0.0
2.0
-2.0
0.0
0.0
0.0
0.0
2.0
0.0
0.0
0.0
-2.0
2.0
0.0
0.0
0.0
0.0
0.0
0.0
0.0
0.0
0.0
0.0
1.992
0.0
0.0
0.0
0.0
1.984
-1.984
0.0
0.0
0.0
0.0
0.0
0.0
0.0
0.0
0.0
0.0
-1.992
0.0
1.992
1.984
-1.984
0.0
1.984
-1.984
0.0
0.0
0.0
1.984
-1.984
0.0
1.984
0.0
0.0
1.976
0.0
-1.976
0.0
1.976
0.0
0.0
0.0
0.0
0.0
1.968
11.642
0.0
0.0
0.0
1.914
1.906
0.0
0.0
-3.82
0.0
-1.921
0.0
0.0
-3.865
0.0
-3.896
-11.878
5.975
-1.984
0.0
7.887
1.952
-1.952
0.0
0.0
-1.96
0.0
-1.968
1.968
-1.968
0.0
1.968
1.96
1.952
0.0
1.944
0.0
-1.944
3.88
-1.936
-1.944
-1.952
1.952
1.944
-1.944
0.0
0.0
0.0
-1.952
0.0
0.0
1.952
0.0
0.0
0.0
1.944
-1.944
0.0
1.944
-1.944
1.944
-1.944
0.0
0.0
0.0
0.0
0.0
0.0
-1.952
1.952
0.0
-1.952
1.952
0.0
0.0
0.0
0.0
0.0
0.0
0.0
1.944
0.0
0.0
1.936
-1.936
0.0
0.0
1.936
0.0
0.0
-1.936
0.0
0.0
0.0
-1.944
1.944
0.0
0.0
0.0
0.0
1.936
-1.936
1.936
0.0
0.0
0.0
0.0
0.0
-1.936
0.0
0.0
0.0
1.936
0.0
1.929
0.0
0.0
0.0
0.0
0.0
0.0
0.0
0.0
0.0
0.0
1.921
0.0
0.0
1.914
-1.914
0.0
1.914
-1.914
0.0
0.0
0.0
0.0
-1.921
-1.929
0.0
0.0
0.0
0.0
-1.936
1.936
-1.936
0.0
-1.944
0.0
1.944
0.0
1.936
0.0
0.0
0.0
0.0
0.0
0.0
1.929
0.0
-1.929
1.929
0.0
0.0
0.0
0.0
0.0
0.0
0.0
0.0
0.0
0.0
0.0
0.0
0.0
0.0
-1.929
1.929
0.0
0.0
1.921
-1.921
1.921
0.0
0.0
0.0
0.0
0.0
0.0
0.0
0.0
0.0
0.0
0.0
0.0
0.0
0.0
0.0
0.0
0.0
0.0
0.0
0.0
0.0
1.914
0.0
0.0
0.0
0.0
0.0
0.0
-19.482
-3.992
0.0
0.0
0.0
0.0
0.0
-4.025
4.025
0.0
-2.008
0.0
0.0
0.0
2.008
-2.008
2.008
0.0
0.0
0.0
0.0
0.0
2.0
1.992
3.959
0.0
0.0
1.968
-1.968
0.0
1.968
0.0
0.0
-1.968
1.968
1.96
5.832
1.929
1.921
-3.85
-3.88
-1.952
0.0
1.952
0.0
0.0
0.0
-3.912
0.0
-1.968
0.0
0.0
0.0
0.0
0.0
0.0
0.0
0.0
1.968
1.96
1.952
-1.952
0.0
0.0
0.0
0.0
0.0
-1.96
0.0
0.0
0.0
0.0
0.0
-1.968
0.0
0.0
0.0
0.0
0.0
0.0
0.0
1.968
-1.968
0.0
0.0
0.0
0.0
0.0
-1.976
0.0
0.0
-1.984
0.0
1.984
0.0
0.0
0.0
-1.984
0.0
-1.992
0.0
0.0
0.0
0.0
0.0
1.992
0.0
0.0
-1.992
0.0
0.0
0.0
0.0
0.0
0.0
0.0
0.0
0.0
0.0
0.0
0.0
0.0
0.0
0.0
0.0
0.0
0.0
-2.0
2.0
-2.0
2.0
-2.0
0.0
0.0
0.0
0.0
0.0
0.0
0.0
2.0
-2.0
2.0
0.0
0.0
0.0
0.0
0.0
0.0
0.0
0.0
0.0
0.0
1.992
0.0
-1.992
1.992
0.0
0.0
-1.992
-2.0
2.0
0.0
-2.0
2.0
0.0
0.0
0.0
0.0
0.0
0.0
0.0
0.0
0.0
0.0
-2.0
2.0
-2.0
0.0
2.0
0.0
0.0
-2.0
0.0
0.0
0.0
0.0
0.0
0.0
0.0
0.0
0.0
0.0
0.0
0.0
0.0
0.0
0.0
0.0
0.0
0.0
0.0
0.0
0.0
0.0
0.0
0.0
0.0
0.0
0.0
0.0
-8.083
0.0
-2.042
-2.05
-4.127
4.127
2.05
0.0
-2.05
-2.059
0.0
0.0
0.0
0.0
0.0
0.0
0.0
0.0
4.11
-2.05
0.0
2.05
0.0
2.042
2.033
0.0
0.0
0.0
0.0
-2.033
0.0
0.0
2.033
-2.033
0.0
0.0
0.0
2.033
0.0
-2.033
0.0
0.0
0.0
0.0
-2.042
0.0
0.0
0.0
-2.05
2.05
-2.05
0.0
-4.127
-4.162
-2.095
2.095
0.0
-2.095
2.095
0.0
0.0
0.0
0.0
-2.095
2.095
0.0
0.0
0.0
0.0
0.0
0.0
0.0
0.0
0.0
0.0
0.0
0.0
0.0
2.086
0.0
0.0
0.0
0.0
0.0
0.0
0.0
0.0
-2.086
2.086
0.0
0.0
-2.086
0.0
2.086
0.0
0.0
0.0
0.0
0.0
-2.086
2.086
-2.086
0.0
0.0
0.0
0.0
0.0
-2.095
0.0
0.0
-2.104
0.0
2.104
0.0
0.0
-2.104
2.104
0.0
0.0
0.0
0.0
0.0
0.0
0.0
-2.104
0.0
0.0
-2.113
0.0
0.0
0.0
-2.122
2.122
-2.122
2.122
-2.122
0.0
0.0
4.235
0.0
0.0
-2.113
0.0
0.0
0.0
0.0
0.0
0.0
0.0
0.0
0.0
0.0
2.113
0.0
0.0
0.0
0.0
2.104
0.0
0.0
0.0
0.0
0.0
0.0
0.0
0.0
0.0
0.0
0.0
0.0
0.0
0.0
0.0
0.0
0.0
0.0
0.0
0.0
0.0
0.0
0.0
0.0
0.0
0.0
0.0
2.095
0.0
0.0
0.0
-2.095
0.0
0.0
2.095
0.0
0.0
0.0
0.0
0.0
0.0
0.0
0.0
0.0
0.0
0.0
0.0
0.0
0.0
0.0
2.086
16.371
2.008
-2.008
0.0
0.0
0.0
-2.017
0.0
-2.025
-2.033
2.033
0.0
-2.033
-4.092
0.0
0.0
2.05
0.0
0.0
2.042
-2.042
2.042
0.0
0.0
0.0
0.0
2.033
0.0
2.025
0.0
2.017
0.0
0.0
2.008
-2.008
0.0
0.0
0.0
-2.017
2.017
-2.017
0.0
0.0
0.0
0.0
0.0
0.0
0.0
0.0
0.0
0.0
0.0
0.0
-2.025
0.0
0.0
0.0
0.0
-2.033
0.0
0.0
-2.042
0.0
2.042
0.0
0.0
0.0
0.0
0.0
0.0
0.0
0.0
0.0
-2.042
0.0
0.0
0.0
2.042
0.0
0.0
0.0
2.033
0.0
0.0
0.0
0.0
0.0
0.0
0.0
0.0
0.0
0.0
-2.033
0.0
0.0
2.033
0.0
0.0
0.0
0.0
0.0
0.0
0.0
0.0
0.0
0.0
0.0
0.0
0.0
0.0
0.0
2.025
0.0
0.0
0.0
0.0
0.0
0.0
-2.025
0.0
0.0
0.0
0.0
0.0
0.0
0.0
0.0
0.0
0.0
0.0
-2.033
0.0
2.033
0.0
0.0
0.0
0.0
0.0
0.0
0.0
-2.033
0.0
0.0
0.0
0.0
0.0
0.0
0.0
-2.042
4.075
0.0
-4.075
0.0
0.0
-2.05
2.05
0.0
0.0
0.0
0.0
0.0
0.0
0.0
0.0
0.0
0.0
0.0
0.0
0.0
0.0
0.0
0.0
0.0
0.0
0.0
0.0
0.0
0.0
0.0
0.0
0.0
0.0
0.0
0.0
0.0
0.0
0.0
2.042
0.0
0.0
0.0
0.0
0.0
0.0
0.0
0.0
2.033
0.0
0.0
0.0
-2.033
0.0
0.0
0.0
0.0
0.0
0.0
0.0
0.0
0.0
6.075
0.0
0.0
0.0
-2.017
2.017
-2.017
0.0
0.0
0.0
0.0
0.0
0.0
0.0
2.017
0.0
0.0
0.0
0.0
0.0
0.0
0.0
0.0
0.0
0.0
0.0
0.0
0.0
0.0
0.0
0.0
0.0
-2.017
0.0
0.0
0.0
0.0
0.0
0.0
2.017
-2.017
2.017
0.0
0.0
0.0
0.0
0.0
0.0
0.0
0.0
0.0
0.0
0.0
0.0
0.0
-2.017
0.0
2.017
-2.017
0.0
0.0
0.0
0.0
-2.025
0.0
0.0
0.0
0.0
-4.075
-4.11
0.0
0.0
0.0
0.0
0.0
2.059
2.05
0.0
0.0
0.0
0.0
-2.05
2.05
0.0
0.0
0.0
0.0
0.0
2.042
0.0
0.0
0.0
-2.042
0.0
0.0
0.0
0.0
-2.05
2.05
0.0
0.0
0.0
0.0
0.0
0.0
0.0
0.0
0.0
0.0
0.0
0.0
0.0
0.0
0.0
0.0
2.042
0.0
0.0
0.0
0.0
0.0
0.0
0.0
0.0
0.0
0.0
0.0
0.0
0.0
2.033
0.0
0.0
0.0
0.0
-2.033
0.0
0.0
0.0
0.0
0.0
0.0
0.0
0.0
0.0
0.0
0.0
0.0
0.0
2.033
0.0
0.0
0.0
0.0
0.0
0.0
-2.033
0.0
0.0
0.0
2.033
0.0
2.025
-2.025
0.0
2.025
-4.058
0.0
2.033
0.0
0.0
0.0
0.0
0.0
0.0
0.0
0.0
0.0
0.0
0.0
0.0
0.0
0.0
0.0
0.0
0.0
0.0
0.0
0.0
0.0
0.0
0.0
0.0
0.0
0.0
0.0
0.0
0.0
0.0
0.0
0.0
0.0
0.0
0.0
-2.033
0.0
0.0
0.0
0.0
0.0
0.0
6.075
0.0
2.008
0.0
0.0
0.0
0.0
0.0
0.0
0.0
0.0
0.0
0.0
0.0
0.0
-2.008
-4.041
0.0
0.0
0.0
0.0
0.0
0.0
4.041
-4.041
0.0
0.0
2.025
0.0
0.0
0.0
0.0
0.0
0.0
0.0
-2.025
-2.033
0.0
2.033
-2.033
0.0
2.033
0.0
-2.033
2.033
0.0
0.0
0.0
0.0
0.0
0.0
0.0
0.0
0.0
0.0
0.0
0.0
0.0
0.0
0.0
0.0
0.0
0.0
0.0
0.0
0.0
0.0
0.0
0.0
0.0
0.0
0.0
0.0
0.0
0.0
0.0
0.0
0.0
0.0
0.0
0.0
0.0
0.0
0.0
0.0
-2.033
0.0
0.0
0.0
0.0
0.0
0.0
0.0
0.0
-2.042
0.0
0.0
0.0
0.0
0.0
2.042
0.0
0.0
-2.042
0.0
0.0
0.0
0.0
2.042
0.0
0.0
0.0
0.0
0.0
0.0
0.0
0.0
0.0
2.033
-2.033
2.033
0.0
0.0
0.0
0.0
0.0
0.0
0.0
0.0
0.0
0.0
0.0
0.0
0.0
0.0
0.0
0.0
0.0
0.0
-2.033
2.033
0.0
-2.033
0.0
0.0
2.033
0.0
0.0
0.0
0.0
0.0
0.0
0.0
0.0
0.0
2.025
2.017
2.008
0.0
0.0
-2.008
0.0
0.0
0.0
0.0
0.0
0.0
-2.017
0.0
2.017
0.0
0.0
0.0
0.0
-2.017
0.0
0.0
0.0
2.017
0.0
0.0
0.0
0.0
0.0
0.0
0.0
0.0
0.0
0.0
0.0
0.0
0.0
0.0
0.0
0.0
0.0
0.0
0.0
0.0
0.0
0.0
0.0
0.0
0.0
0.0
0.0
0.0
0.0
0.0
0.0
-8.117
0.0
-2.05
2.05
0.0
-2.05
0.0
0.0
0.0
0.0
0.0
0.0
0.0
0.0
0.0
0.0
0.0
0.0
0.0
0.0
0.0
2.05
0.0
-2.05
-2.059
0.0
0.0
-2.068
2.068
0.0
0.0
0.0
0.0
0.0
0.0
0.0
0.0
0.0
2.059
0.0
-2.059
0.0
0.0
0.0
0.0
0.0
2.059
-2.059
0.0
2.059
0.0
2.05
0.0
2.042
0.0
0.0
0.0
0.0
0.0
0.0
0.0
0.0
-2.042
0.0
0.0
0.0
0.0
2.042
0.0
0.0
0.0
0.0
0.0
0.0
0.0
0.0
0.0
-2.042
0.0
0.0
0.0
0.0
0.0
2.042
0.0
0.0
0.0
0.0
0.0
0.0
-2.042
0.0
0.0
2.042
0.0
0.0
0.0
0.0
0.0
0.0
0.0
-2.042
2.042
2.033
0.0
0.0
0.0
2.025
-2.025
0.0
0.0
0.0
0.0
0.0
0.0
0.0
0.0
0.0
0.0
0.0
0.0
0.0
0.0
0.0
0.0
0.0
0.0
0.0
2.025
-2.025
0.0
0.0
0.0
0.0
0.0
0.0
-2.033
0.0
0.0
0.0
0.0
0.0
0.0
0.0
2.033
0.0
0.0
0.0
0.0
0.0
0.0
-2.033
0.0
0.0
0.0
0.0
0.0
0.0
0.0
0.0
0.0
0.0
0.0
4.058
0.0
0.0
0.0
0.0
0.0
0.0
0.0
0.0
-2.025
0.0
0.0
0.0
0.0
0.0
0.0
0.0
0.0
0.0
0.0
0.0
0.0
0.0
0.0
2.025
0.0
0.0
0.0
0.0
2.017
0.0
0.0
2.008
-2.008
2.008
0.0
0.0
0.0
0.0
0.0
2.0
1.992
0.0
-1.992
1.992
0.0
0.0
1.984
0.0
0.0
0.0
-3.975
0.0
1.992
0.0
0.0
0.0
0.0
0.0
0.0
0.0
0.0
0.0
0.0
0.0
0.0
0.0
0.0
-1.992
1.992
0.0
0.0
-1.992
0.0
1.992
-1.992
0.0
0.0
1.992
-1.992
0.0
0.0
0.0
0.0
-2.0
0.0
0.0
2.0
0.0
-2.0
0.0
0.0
0.0
0.0
0.0
-2.008
0.0
-2.017
0.0
0.0
2.017
0.0
0.0
2.008
0.0
0.0
2.0
0.0
0.0
0.0
0.0
0.0
0.0
0.0
0.0
0.0
0.0
0.0
0.0
-2.0
0.0
0.0
0.0
0.0
2.0
1.992
0.0
1.984
0.0
0.0
1.976
0.0
-1.976
0.0
0.0
0.0
0.0
-1.984
0.0
0.0
0.0
0.0
0.0
0.0
0.0
0.0
1.984
0.0
0.0
0.0
0.0
0.0
0.0
-1.984
0.0
0.0
1.984
0.0
0.0
0.0
0.0
0.0
0.0
0.0
0.0
0.0
0.0
0.0
0.0
1.976
0.0
0.0
0.0
0.0
0.0
0.0
0.0
0.0
0.0
0.0
0.0
0.0
5.879
0.0
0.0
0.0
0.0
1.944
0.0
0.0
-1.944
1.944
0.0
-1.944
0.0
0.0
-1.952
0.0
0.0
1.952
-1.952
1.952
0.0
0.0
1.944
0.0
0.0
0.0
0.0
-1.944
1.944
0.0
0.0
-1.944
0.0
0.0
1.944
-1.944
0.0
0.0
0.0
3.88
0.0
0.0
0.0
0.0
-1.936
1.936
0.0
0.0
0.0
0.0
1.929
-1.929
0.0
0.0
-1.936
0.0
0.0
0.0
0.0
0.0
0.0
0.0
0.0
1.936
0.0
0.0
0.0
0.0
0.0
0.0
0.0
-1.936
0.0
0.0
0.0
9.606
0.0
0.0
0.0
0.0
-1.906
1.906
0.0
0.0
0.0
0.0
1.899
1.891
0.0
1.884
3.746
0.0
0.0
1.862
0.0
1.855
-1.855
1.855
-1.855
0.0
1.855
-1.855
0.0
-1.862
1.862
-1.862
1.862
-1.862
-1.869
3.732
-1.862
0.0
0.0
1.862
-1.862
1.862
0.0
0.0
0.0
0.0
1.855
0.0
1.848
-1.848
1.848
-1.848
0.0
0.0
1.848
0.0
-1.848
1.848
-1.848
0.0
0.0
0.0
0.0
0.0
0.0
0.0
0.0
0.0
1.848
0.0
3.675
0.0
-1.834
3.662
0.0
1.821
0.0
0.0
1.814
-1.814
0.0
1.814
-1.814
-1.821
0.0
1.821
-1.821
0.0
1.821
0.0
0.0
-1.821
0.0
1.821
0.0
0.0
1.814
0.0
-1.814
1.814
0.0
0.0
0.0
0.0
0.0
0.0
-1.814
0.0
0.0
0.0
0.0
1.814
-1.814
1.814
0.0
0.0
-1.814
1.814
0.0
0.0
0.0
-1.814
0.0
0.0
0.0
0.0
0.0
-1.821
1.821
0.0
0.0
0.0
0.0
-1.821
1.821
0.0
-1.821
1.821
0.0
0.0
0.0
1.814
0.0
0.0
0.0
0.0
0.0
0.0
1.807
-1.807
0.0
0.0
0.0
-1.814
0.0
0.0
0.0
1.814
0.0
-1.814
0.0
1.814
-1.814
0.0
-1.821
-1.827
0.0
-1.834
0.0
0.0
0.0
5.482
-3.648
0.0
0.0
-1.834
0.0
3.662
-1.827
0.0
0.0
0.0
0.0
0.0
0.0
1.827
0.0
0.0
-1.827
0.0
0.0
0.0
0.0
1.827
-1.827
0.0
0.0
0.0
-1.834
0.0
-1.841
1.841
-1.841
0.0
0.0
0.0
0.0
0.0
1.841
-1.841
0.0
9.137
-1.814
-1.821
1.821
3.621
0.0
3.594
3.568
-1.781
0.0
-1.787
1.787
0.0
0.0
0.0
-1.787
1.787
0.0
-1.787
1.787
-1.787
1.787
-1.787
0.0
0.0
0.0
0.0
0.0
0.0
0.0
0.0
0.0
-1.794
0.0
-1.8
0.0
0.0
0.0
-1.807
-1.814
1.814
0.0
0.0
0.0
0.0
1.807
-1.807
0.0
0.0
1.807
0.0
0.0
-1.807
0.0
1.807
0.0
0.0
1.8
0.0
-1.8
1.8
-1.8
1.8
0.0
0.0
-1.8
1.8
0.0
-1.8
0.0
0.0
0.0
0.0
0.0
0.0
0.0
1.8
0.0
0.0
0.0
-1.8
0.0
0.0
0.0
0.0
-1.807
1.807
0.0
0.0
0.0
0.0
0.0
0.0
0.0
0.0
0.0
0.0
0.0
0.0
0.0
0.0
0.0
0.0
0.0
0.0
0.0
0.0
1.8
0.0
0.0
1.794
1.787
0.0
0.0
0.0
-1.787
0.0
1.787
0.0
0.0
0.0
0.0
0.0
0.0
-1.787
1.787
0.0
0.0
-1.787
0.0
1.787
-1.787
0.0
0.0
0.0
1.787
0.0
-1.787
0.0
1.787
0.0
0.0
0.0
0.0
-1.787
0.0
0.0
0.0
-1.794
1.794
0.0
0.0
0.0
0.0
0.0
0.0
1.787
-1.787
0.0
-1.794
1.794
1.787
0.0
-1.787
0.0
0.0
0.0
0.0
0.0
0.0
0.0
0.0
0.0
0.0
0.0
0.0
0.0
0.0
0.0
-1.794
0.0
0.0
0.0
0.0
1.794
-1.794
1.794
0.0
0.0
-1.794
1.794
-1.794
0.0
0.0
0.0
0.0
0.0
0.0
0.0
0.0
0.0
0.0
0.0
0.0
0.0
0.0
0.0
0.0
0.0
0.0
8.903
0.0
0.0
0.0
3.516
0.0
-1.755
1.755
1.749
0.0
0.0
-1.749
1.749
0.0
0.0
-1.749
0.0
0.0
0.0
0.0
0.0
0.0
0.0
0.0
-1.755
0.0
0.0
0.0
0.0
-1.761
0.0
0.0
-1.768
1.768
1.761
-1.761
-1.768
1.768
-1.768
0.0
0.0
1.768
0.0
-1.768
0.0
0.0
0.0
0.0
0.0
0.0
0.0
0.0
0.0
1.768
0.0
0.0
0.0
0.0
0.0
0.0
0.0
0.0
0.0
0.0
0.0
1.761
0.0
0.0
0.0
-1.761
0.0
1.761
0.0
0.0
0.0
0.0
0.0
0.0
0.0
0.0
0.0
0.0
1.755
-1.755
1.755
-1.755
0.0
1.755
0.0
0.0
-1.755
1.755
-1.755
1.755
0.0
0.0
1.749
-1.749
0.0
0.0
0.0
0.0
0.0
0.0
0.0
0.0
0.0
0.0
0.0
0.0
0.0
0.0
0.0
0.0
0.0
0.0
0.0
0.0
-1.755
0.0
0.0
0.0
0.0
0.0
0.0
1.755
0.0
0.0
1.749
0.0
0.0
-1.749
0.0
1.749
0.0
0.0
-1.749
0.0
0.0
1.749
0.0
0.0
0.0
0.0
0.0
0.0
0.0
0.0
0.0
-1.749
0.0
1.749
-1.749
1.749
0.0
0.0
0.0
0.0
1.742
0.0
0.0
-1.742
0.0
0.0
0.0
0.0
0.0
0.0
0.0
0.0
1.742
0.0
-1.742
0.0
0.0
0.0
-1.749
0.0
1.749
0.0
0.0
0.0
0.0
1.742
0.0
0.0
0.0
0.0
0.0
-1.742
0.0
0.0
0.0
1.742
0.0
0.0
1.736
0.0
1.73
1.724
0.0
0.0
0.0
0.0
0.0
0.0
-1.724
1.724
0.0
0.0
30.03
0.0
4.83
0.0
0.0
0.0
0.0
1.599
0.0
0.0
0.0
1.594
-1.594
1.594
0.0
0.0
-1.594
0.0
-1.599
-1.605
0.0
-1.61
1.61
0.0
0.0
3.204
0.0
0.0
-1.599
1.599
-1.599
-1.605
0.0
0.0
0.0
0.0
0.0
0.0
-4.846
0.0
0.0
0.0
0.0
0.0
0.0
0.0
0.0
0.0
3.236
-3.236
0.0
0.0
0.0
0.0
0.0
0.0
0.0
0.0
-1.626
0.0
-1.631
0.0
0.0
-1.637
0.0
0.0
0.0
0.0
0.0
1.637
-1.637
3.268
-1.631
1.631
0.0
0.0
0.0
1.626
0.0
0.0
1.621
0.0
0.0
1.615
0.0
1.61
0.0
0.0
0.0
-1.61
0.0
-1.615
1.615
0.0
1.61
-1.61
0.0
0.0
1.61
0.0
0.0
0.0
0.0
0.0
0.0
0.0
0.0
-1.61
1.61
-1.61
0.0
0.0
0.0
0.0
1.61
0.0
0.0
0.0
0.0
1.605
0.0
0.0
-1.605
0.0
0.0
0.0
0.0
0.0
1.605
0.0
0.0
-1.605
0.0
0.0
0.0
1.605
-1.605
1.605
0.0
0.0
0.0
0.0
0.0
0.0
0.0
-1.605
0.0
1.605
-1.605
0.0
0.0
0.0
0.0
0.0
0.0
1.605
0.0
-1.605
0.0
0.0
0.0
0.0
-1.61
0.0
1.61
-3.225
0.0
0.0
0.0
1.615
1.61
-1.61
-1.615
1.615
-1.615
0.0
0.0
0.0
1.615
-1.615
1.615
0.0
0.0
0.0
0.0
-1.615
-1.621
0.0
0.0
0.0
0.0
0.0
0.0
0.0
0.0
0.0
-1.626
0.0
0.0
0.0
1.626
0.0
0.0
1.621
-1.621
0.0
0.0
0.0
0.0
1.621
9.612
-3.183
-1.599
-1.605
0.0
0.0
0.0
1.605
0.0
0.0
0.0
0.0
1.599
-1.599
0.0
0.0
0.0
0.0
1.599
0.0
0.0
0.0
-1.599
0.0
-1.605
0.0
0.0
0.0
0.0
0.0
-1.61
-1.615
0.0
-1.621
0.0
0.0
0.0
-3.257
0.0
0.0
1.631
0.0
-3.268
1.637
0.0
0.0
0.0
-1.637
0.0
1.637
0.0
-1.637
0.0
-1.642
1.642
0.0
-1.642
0.0
0.0
0.0
1.642
0.0
0.0
0.0
1.637
-1.637
0.0
1.637
0.0
0.0
-1.637
0.0
0.0
0.0
0.0
0.0
0.0
1.637
0.0
0.0
0.0
1.631
0.0
-1.631
0.0
0.0
0.0
0.0
0.0
0.0
0.0
0.0
0.0
0.0
0.0
1.631
0.0
0.0
-1.631
0.0
1.631
0.0
1.626
0.0
-1.626
-1.631
1.631
0.0
0.0
0.0
0.0
0.0
0.0
0.0
0.0
0.0
1.626
0.0
0.0
1.621
0.0
0.0
-1.621
0.0
0.0
0.0
1.621
0.0
0.0
-1.621
0.0
0.0
0.0
0.0
0.0
0.0
1.621
0.0
0.0
0.0
-1.621
0.0
0.0
0.0
0.0
0.0
0.0
0.0
0.0
0.0
1.621
0.0
-1.621
1.621
-1.621
0.0
0.0
0.0
0.0
1.621
0.0
0.0
-1.621
0.0
0.0
0.0
0.0
0.0
1.621
0.0
-1.621
0.0
1.621
-1.621
0.0
0.0
0.0
0.0
0.0
0.0
-1.626
1.626
0.0
0.0
0.0
0.0
0.0
0.0
-1.626
0.0
0.0
0.0
0.0
0.0
1.626
0.0
0.0
-1.626
0.0
0.0
0.0
0.0
0.0
0.0
0.0
-1.631
1.631
-1.631
0.0
1.631
-4.911
-4.961
0.0
-1.665
0.0
0.0
6.626
-6.626
0.0
0.0
0.0
0.0
0.0
-1.671
0.0
0.0
0.0
0.0
0.0
0.0
0.0
0.0
1.671
-1.671
1.671
0.0
1.665
-1.665
1.665
0.0
0.0
0.0
0.0
0.0
0.0
-1.665
1.665
0.0
0.0
0.0
1.659
0.0
0.0
0.0
0.0
0.0
1.654
0.0
1.648
1.642
-1.642
1.642
-1.642
1.642
-1.642
0.0
0.0
0.0
0.0
0.0
-1.648
1.648
1.642
-1.642
0.0
0.0
1.642
0.0
0.0
1.637
0.0
1.631
0.0
0.0
0.0
0.0
0.0
1.626
0.0
0.0
0.0
0.0
0.0
-1.626
0.0
0.0
-1.631
0.0
1.631
0.0
0.0
0.0
-1.631
1.631
0.0
-1.631
0.0
0.0
0.0
0.0
1.631
0.0
0.0
0.0
0.0
0.0
-1.631
0.0
0.0
0.0
1.631
0.0
0.0
0.0
0.0
0.0
0.0
0.0
0.0
0.0
0.0
0.0
0.0
0.0
0.0
0.0
0.0
0.0
0.0
0.0
0.0
0.0
-1.631
0.0
1.631
0.0
0.0
-1.631
0.0
0.0
0.0
0.0
0.0
-1.637
1.637
0.0
0.0
-1.637
1.637
0.0
0.0
-1.637
0.0
0.0
1.637
0.0
0.0
0.0
0.0
0.0
0.0
0.0
0.0
0.0
0.0
-1.637
1.637
0.0
0.0
0.0
0.0
0.0
0.0
-1.637
0.0
0.0
1.637
-1.637
0.0
0.0
0.0
0.0
0.0
-1.642
0.0
1.642
0.0
0.0
-1.642
0.0
1.642
0.0
0.0
0.0
0.0
0.0
0.0
0.0
0.0
0.0
0.0
0.0
0.0
0.0
0.0
0.0
0.0
0.0
-1.642
0.0
0.0
0.0
0.0
1.642
3.268
1.626
0.0
0.0
0.0
0.0
0.0
0.0
0.0
0.0
3.236
0.0
-3.236
0.0
0.0
-1.626
0.0
0.0
-1.631
0.0
0.0
0.0
0.0
0.0
1.631
-1.631
1.631
0.0
0.0
0.0
-1.631
0.0
0.0
0.0
0.0
0.0
0.0
0.0
1.631
0.0
0.0
0.0
0.0
0.0
-1.631
0.0
0.0
0.0
0.0
0.0
0.0
1.631
0.0
-1.631
0.0
0.0
0.0
0.0
0.0
0.0
0.0
0.0
-1.637
0.0
0.0
1.637
0.0
0.0
0.0
0.0
0.0
0.0
0.0
0.0
-1.637
0.0
0.0
0.0
1.637
0.0
0.0
0.0
0.0
0.0
0.0
0.0
0.0
0.0
0.0
0.0
0.0
1.631
-1.631
0.0
0.0
0.0
0.0
-1.637
1.637
0.0
0.0
0.0
0.0
0.0
0.0
0.0
0.0
-1.637
0.0
0.0
0.0
0.0
0.0
0.0
0.0
0.0
0.0
0.0
0.0
0.0
0.0
0.0
0.0
0.0
0.0
0.0
0.0
-1.642
0.0
1.642
0.0
0.0
0.0
0.0
0.0
0.0
-1.642
0.0
-3.302
1.654
0.0
0.0
0.0
0.0
0.0
0.0
0.0
0.0
0.0
-3.313
-1.665
1.665
0.0
-3.336
1.671
0.0
0.0
0.0
0.0
0.0
0.0
1.665
0.0
0.0
0.0
0.0
0.0
0.0
3.313
0.0
-1.654
0.0
0.0
0.0
3.302
0.0
0.0
0.0
0.0
-1.648
0.0
0.0
1.648
0.0
0.0
-1.648
0.0
0.0
0.0
0.0
0.0
0.0
0.0
0.0
0.0
0.0
0.0
0.0
0.0
0.0
1.648
0.0
0.0
0.0
0.0
0.0
3.279
0.0
-1.637
0.0
-1.642
-3.302
0.0
0.0
0.0
1.654
0.0
0.0
0.0
0.0
0.0
-1.654
0.0
1.654
0.0
1.648
0.0
-1.648
0.0
0.0
0.0
1.648
0.0
0.0
0.0
0.0
0.0
1.642
0.0
-1.642
0.0
1.642
0.0
0.0
0.0
0.0
0.0
-1.642
0.0
0.0
0.0
0.0
0.0
1.642
0.0
1.637
0.0
0.0
1.631
0.0
0.0
0.0
0.0
0.0
0.0
0.0
1.626
-1.626
0.0
0.0
0.0
0.0
0.0
0.0
1.626
0.0
0.0
0.0
0.0
0.0
0.0
-1.626
0.0
0.0
0.0
0.0
0.0
0.0
0.0
0.0
0.0
0.0
0.0
0.0
0.0
0.0
0.0
-1.631
0.0
0.0
1.631
0.0
0.0
0.0
0.0
0.0
1.626
0.0
0.0
0.0
0.0
0.0
0.0
0.0
0.0
0.0
0.0
0.0
-1.626
0.0
0.0
0.0
0.0
0.0
0.0
0.0
0.0
0.0
0.0
0.0
0.0
0.0
0.0
0.0
0.0
0.0
0.0
0.0
0.0
0.0
0.0
0.0
0.0
0.0
0.0
0.0
0.0
1.626
0.0
1.621
0.0
0.0
0.0
0.0
0.0
0.0
-1.621
0.0
0.0
0.0
0.0
0.0
0.0
0.0
0.0
0.0
0.0
0.0
0.0
0.0
0.0
0.0
0.0
0.0
0.0
0.0
0.0
0.0
1.621
0.0
-1.621
0.0
0.0
-1.626
0.0
0.0
0.0
0.0
0.0
0.0
0.0
0.0
0.0
0.0
0.0
0.0
0.0
0.0
1.626
-1.626
0.0
0.0
0.0
0.0
0.0
0.0
1.626
0.0
0.0
0.0
0.0
0.0
0.0
0.0
0.0
-1.626
-4.911
0.0
0.0
-1.648
1.648
-1.648
0.0
1.648
0.0
-1.648
0.0
0.0
0.0
0.0
1.648
0.0
0.0
0.0
0.0
-1.648
0.0
0.0
0.0
0.0
0.0
1.648
-1.648
0.0
0.0
0.0
0.0
0.0
0.0
0.0
0.0
0.0
0.0
0.0
0.0
1.648
0.0
0.0
0.0
0.0
0.0
0.0
0.0
0.0
0.0
0.0
0.0
0.0
0.0
0.0
0.0
0.0
0.0
0.0
0.0
0.0
0.0
0.0
0.0
0.0
0.0
0.0
1.642
0.0
0.0
0.0
0.0
0.0
0.0
0.0
0.0
0.0
0.0
-1.642
1.642
0.0
-1.642
0.0
0.0
0.0
0.0
1.642
0.0
-1.642
0.0
0.0
0.0
0.0
0.0
0.0
0.0
0.0
0.0
0.0
0.0
0.0
0.0
0.0
0.0
1.642
0.0
0.0
0.0
0.0
0.0
-1.642
0.0
0.0
0.0
0.0
1.642
0.0
0.0
-1.642
0.0
0.0
1.642
0.0
0.0
0.0
0.0
0.0
0.0
0.0
0.0
0.0
-1.642
0.0
0.0
0.0
0.0
0.0
0.0
0.0
0.0
0.0
0.0
0.0
0.0
0.0
0.0
0.0
1.642
0.0
0.0
-1.642
1.642
-1.642
0.0
0.0
0.0
0.0
0.0
0.0
0.0
0.0
0.0
0.0
0.0
0.0
0.0
0.0
0.0
0.0
0.0
0.0
0.0
0.0
0.0
0.0
0.0
0.0
0.0
1.642
0.0
0.0
-1.642
0.0
0.0
0.0
0.0
0.0
0.0
0.0
0.0
0.0
0.0
0.0
0.0
0.0
1.642
0.0
0.0
0.0
0.0
0.0
0.0
0.0
0.0
0.0
-1.642
0.0
0.0
0.0
0.0
0.0
-21.872
1.718
0.0
1.712
0.0
-3.43
-1.724
0.0
0.0
0.0
0.0
0.0
0.0
0.0
0.0
0.0
0.0
0.0
0.0
0.0
-1.73
1.73
0.0
1.724
-1.724
0.0
0.0
0.0
-1.73
0.0
0.0
1.73
0.0
-1.73
0.0
0.0
0.0
0.0
1.73
0.0
0.0
0.0
0.0
0.0
0.0
1.724
0.0
0.0
0.0
0.0
-1.724
1.724
-1.724
0.0
0.0
0.0
1.724
0.0
0.0
0.0
0.0
0.0
-1.724
1.724
0.0
-1.724
0.0
0.0
0.0
0.0
0.0
0.0
0.0
0.0
0.0
0.0
0.0
0.0
0.0
0.0
-5.209
1.742
0.0
-1.742
0.0
0.0
0.0
-1.749
0.0
0.0
0.0
0.0
0.0
0.0
0.0
-1.755
0.0
-1.761
0.0
0.0
0.0
0.0
0.0
0.0
-1.768
0.0
0.0
0.0
-3.555
0.0
-1.787
1.787
0.0
0.0
0.0
0.0
0.0
0.0
0.0
0.0
0.0
0.0
-1.787
-1.794
0.0
0.0
0.0
0.0
0.0
0.0
0.0
-1.8
3.594
-1.794
1.794
0.0
1.787
0.0
0.0
0.0
0.0
0.0
0.0
0.0
0.0
0.0
1.781
0.0
0.0
1.774
0.0
0.0
0.0
0.0
-1.774
0.0
0.0
1.774
0.0
0.0
0.0
1.768
-1.768
0.0
1.768
0.0
0.0
0.0
0.0
0.0
-1.768
1.768
-1.768
1.768
0.0
0.0
-1.768
0.0
0.0
1.768
0.0
0.0
0.0
0.0
0.0
0.0
0.0
1.761
0.0
0.0
0.0
0.0
0.0
0.0
0.0
0.0
0.0
1.755
0.0
0.0
-1.755
0.0
1.755
0.0
0.0
0.0
0.0
0.0
1.749
0.0
22.179
0.0
-3.347
0.0
0.0
3.347
0.0
0.0
0.0
-1.671
1.671
-1.671
1.671
-5.029
0.0
-1.688
1.688
-1.688
-1.694
0.0
0.0
-3.406
0.0
0.0
0.0
0.0
0.0
0.0
-1.712
0.0
0.0
1.712
0.0
0.0
0.0
0.0
0.0
0.0
0.0
1.706
-1.706
5.099
0.0
0.0
0.0
-3.394
0.0
0.0
0.0
1.7
-1.7
0.0
0.0
-1.706
1.706
-1.706
0.0
0.0
1.706
0.0
0.0
0.0
-1.706
0.0
0.0
0.0
0.0
1.706
0.0
0.0
0.0
0.0
0.0
1.7
0.0
0.0
1.694
0.0
-1.694
0.0
0.0
0.0
0.0
0.0
0.0
0.0
1.694
0.0
0.0
0.0
0.0
0.0
0.0
0.0
0.0
0.0
-1.694
0.0
0.0
0.0
0.0
0.0
0.0
0.0
0.0
0.0
0.0
1.694
0.0
0.0
0.0
0.0
0.0
0.0
0.0
0.0
0.0
0.0
0.0
0.0
0.0
1.688
0.0
0.0
0.0
0.0
0.0
0.0
0.0
0.0
0.0
0.0
0.0
0.0
1.682
0.0
-1.682
0.0
0.0
0.0
1.682
0.0
0.0
-1.682
0.0
0.0
1.682
0.0
0.0
0.0
0.0
0.0
0.0
0.0
-1.682
0.0
0.0
0.0
1.682
0.0
0.0
0.0
0.0
0.0
0.0
0.0
0.0
0.0
0.0
0.0
0.0
0.0
0.0
0.0
0.0
0.0
0.0
0.0
0.0
0.0
0.0
0.0
0.0
0.0
0.0
0.0
-1.682
0.0
0.0
0.0
0.0
0.0
0.0
-1.688
0.0
1.688
0.0
0.0
0.0
-1.688
0.0
0.0
0.0
0.0
0.0
0.0
0.0
0.0
0.0
0.0
3.37
0.0
0.0
0.0
0.0
0.0
0.0
0.0
-3.37
0.0
0.0
0.0
0.0
0.0
0.0
0.0
0.0
0.0
0.0
0.0
0.0
0.0
0.0
0.0
0.0
1.688
0.0
1.682
-1.682
0.0
0.0
0.0
0.0
0.0
0.0
0.0
-1.688
-1.694
0.0
0.0
0.0
0.0
0.0
0.0
1.694
-1.694
0.0
0.0
0.0
0.0
0.0
0.0
0.0
0.0
0.0
1.694
0.0
0.0
0.0
0.0
0.0
0.0
0.0
0.0
0.0
0.0
0.0
0.0
0.0
1.688
0.0
0.0
1.682
0.0
0.0
0.0
0.0
0.0
-1.682
0.0
0.0
0.0
0.0
0.0
0.0
1.682
0.0
-1.682
0.0
0.0
-1.688
0.0
0.0
0.0
0.0
0.0
0.0
0.0
0.0
3.37
-3.37
0.0
-1.694
0.0
0.0
0.0
1.694
0.0
0.0
0.0
0.0
0.0
0.0
0.0
0.0
1.688
0.0
0.0
0.0
0.0
0.0
0.0
0.0
0.0
0.0
0.0
0.0
0.0
0.0
0.0
0.0
0.0
0.0
0.0
0.0
0.0
0.0
0.0
0.0
0.0
-1.688
-1.694
0.0
1.694
0.0
0.0
-1.694
0.0
0.0
0.0
0.0
0.0
0.0
1.694
0.0
1.688
0.0
0.0
0.0
0.0
-1.688
0.0
0.0
0.0
0.0
0.0
0.0
0.0
0.0
0.0
0.0
0.0
0.0
0.0
0.0
0.0
0.0
0.0
0.0
0.0
0.0
0.0
-1.694
-1.7
0.0
0.0
3.394
0.0
0.0
-1.694
0.0
0.0
1.694
0.0
0.0
0.0
0.0
0.0
0.0
0.0
0.0
1.688
0.0
0.0
0.0
0.0
0.0
-1.688
0.0
0.0
3.37
0.0
0.0
0.0
0.0
0.0
0.0
0.0
0.0
1.676
1.671
-3.347
0.0
0.0
3.347
0.0
0.0
0.0
3.324
3.302
0.0
-1.648
1.648
-1.648
0.0
0.0
0.0
0.0
0.0
0.0
0.0
0.0
1.648
0.0
0.0
4.911
4.862
0.0
0.0
0.0
-3.236
0.0
0.0
1.621
-1.621
0.0
1.621
0.0
-1.621
0.0
-1.626
-1.631
0.0
0.0
3.257
0.0
0.0
0.0
0.0
0.0
0.0
0.0
0.0
-1.626
0.0
1.626
0.0
0.0
0.0
0.0
0.0
-1.626
-1.631
0.0
0.0
3.257
0.0
0.0
0.0
0.0
0.0
0.0
0.0
-1.626
1.626
0.0
0.0
-1.626
1.626
0.0
0.0
0.0
0.0
-1.626
0.0
0.0
0.0
0.0
1.626
0.0
0.0
0.0
0.0
0.0
0.0
0.0
0.0
0.0
0.0
0.0
0.0
1.621
0.0
0.0
0.0
0.0
0.0
0.0
1.615
-1.615
1.615
0.0
0.0
-1.615
0.0
0.0
0.0
0.0
0.0
0.0
0.0
0.0
0.0
0.0
0.0
0.0
0.0
0.0
0.0
0.0
0.0
1.615
1.61
0.0
0.0
1.605
0.0
-1.605
-1.61
0.0
0.0
0.0
0.0
0.0
0.0
-1.615
3.225
0.0
0.0
0.0
-1.61
0.0
0.0
0.0
0.0
1.61
0.0
-1.61
0.0
0.0
0.0
0.0
0.0
0.0
0.0
0.0
0.0
0.0
1.61
0.0
-1.61
0.0
0.0
0.0
0.0
0.0
0.0
-1.615
0.0
0.0
0.0
0.0
1.615
-1.615
0.0
0.0
0.0
1.615
0.0
0.0
0.0
0.0
0.0
0.0
-1.615
0.0
0.0
0.0
1.615
0.0
-3.236
0.0
0.0
0.0
0.0
0.0
0.0
0.0
0.0
0.0
-3.257
0.0
-3.279
0.0
3.279
0.0
0.0
0.0
-1.637
-1.642
-1.648
0.0
1.648
-1.648
-1.654
0.0
0.0
0.0
-1.659
0.0
0.0
0.0
-5.012
0.0
0.0
0.0
0.0
0.0
3.347
0.0
0.0
6.626
0.0
0.0
-1.648
0.0
0.0
-1.654
0.0
0.0
0.0
0.0
0.0
0.0
0.0
1.654
0.0
0.0
0.0
0.0
0.0
0.0
0.0
0.0
0.0
1.648
0.0
0.0
0.0
0.0
0.0
0.0
0.0
0.0
0.0
0.0
0.0
0.0
0.0
0.0
0.0
0.0
0.0
0.0
0.0
0.0
0.0
1.642
0.0
0.0
0.0
0.0
0.0
0.0
0.0
0.0
0.0
1.637
0.0
0.0
0.0
0.0
0.0
0.0
0.0
0.0
0.0
0.0
0.0
0.0
0.0
-1.637
0.0
1.637
-1.637
0.0
0.0
0.0
0.0
0.0
-1.642
0.0
0.0
0.0
0.0
0.0
0.0
0.0
0.0
0.0
0.0
0.0
0.0
0.0
1.642
0.0
0.0
-1.642
0.0
0.0
1.642
0.0
0.0
-1.642
0.0
0.0
1.642
0.0
0.0
0.0
0.0
0.0
0.0
0.0
0.0
0.0
0.0
0.0
0.0
1.637
0.0
0.0
0.0
0.0
0.0
0.0
0.0
0.0
0.0
-1.637
0.0
-1.642
0.0
0.0
0.0
0.0
0.0
0.0
0.0
0.0
0.0
-1.648
0.0
0.0
1.648
0.0
0.0
0.0
0.0
-1.648
0.0
0.0
0.0
0.0
0.0
0.0
0.0
0.0
1.648
0.0
0.0
0.0
0.0
0.0
0.0
0.0
0.0
-1.648
0.0
0.0
-3.313
0.0
0.0
0.0
0.0
0.0
3.313
0.0
0.0
0.0
-1.654
0.0
0.0
0.0
0.0
0.0
0.0
0.0
0.0
0.0
0.0
-1.659
0.0
0.0
0.0
-1.665
0.0
0.0
0.0
1.665
-1.665
0.0
0.0
0.0
0.0
0.0
1.665
0.0
0.0
0.0
0.0
0.0
0.0
0.0
0.0
0.0
0.0
0.0
0.0
0.0
0.0
1.659
0.0
0.0
0.0
0.0
1.654
0.0
0.0
0.0
0.0
0.0
0.0
0.0
-1.654
0.0
1.654
0.0
0.0
0.0
0.0
0.0
0.0
-1.654
0.0
0.0
0.0
0.0
0.0
0.0
3.302
0.0
0.0
-1.648
0.0
0.0
1.648
-1.648
0.0
0.0
1.648
0.0
0.0
0.0
0.0
0.0
0.0
0.0
0.0
0.0
0.0
0.0
0.0
0.0
-1.648
0.0
1.648
0.0
0.0
0.0
0.0
0.0
-1.648
0.0
1.648
-1.648
0.0
0.0
0.0
0.0
0.0
0.0
0.0
1.648
0.0
0.0
0.0
0.0
0.0
0.0
0.0
0.0
0.0
0.0
0.0
0.0
0.0
0.0
0.0
0.0
0.0
-1.648
0.0
0.0
0.0
0.0
0.0
0.0
0.0
0.0
0.0
0.0
0.0
0.0
0.0
0.0
1.648
0.0
0.0
0.0
0.0
0.0
0.0
0.0
0.0
0.0
0.0
-1.648
1.648
0.0
0.0
0.0
0.0
0.0
1.642
-1.642
0.0
0.0
1.642
0.0
0.0
0.0
0.0
0.0
0.0
0.0
0.0
0.0
0.0
0.0
0.0
-1.642
0.0
0.0
0.0
0.0
0.0
0.0
0.0
0.0
0.0
0.0
0.0
0.0
0.0
0.0
1.642
0.0
0.0
0.0
-9.939
0.0
0.0
0.0
0.0
0.0
3.336
0.0
0.0
0.0
1.659
-1.659
0.0
1.659
0.0
-1.659
0.0
0.0
0.0
1.659
0.0
0.0
-1.659
1.659
0.0
0.0
0.0
0.0
0.0
-1.659
-1.665
0.0
0.0
1.665
0.0
0.0
0.0
0.0
-1.665
0.0
0.0
1.665
1.659
0.0
-1.659
1.659
0.0
0.0
0.0
0.0
0.0
0.0
1.654
0.0
0.0
0.0
0.0
-3.313
0.0
0.0
0.0
0.0
0.0
0.0
0.0
0.0
0.0
1.659
0.0
0.0
0.0
0.0
0.0
0.0
0.0
0.0
0.0
0.0
0.0
0.0
0.0
0.0
0.0
0.0
0.0
-1.659
0.0
0.0
0.0
0.0
0.0
0.0
0.0
0.0
0.0
0.0
0.0
0.0
0.0
1.659
0.0
0.0
0.0
0.0
0.0
-1.659
0.0
0.0
0.0
0.0
0.0
0.0
0.0
0.0
0.0
0.0
0.0
0.0
0.0
0.0
-1.665
0.0
0.0
-1.671
0.0
0.0
0.0
0.0
0.0
0.0
0.0
0.0
0.0
0.0
0.0
0.0
-1.676
0.0
0.0
0.0
0.0
0.0
0.0
0.0
0.0
-3.37
-1.694
1.694
0.0
-3.394
0.0
0.0
0.0
0.0
0.0
0.0
0.0
0.0
0.0
0.0
-1.706
1.706
0.0
0.0
0.0
-1.706
1.706
0.0
-1.706
1.706
0.0
0.0
0.0
0.0
0.0
0.0
0.0
-1.706
0.0
1.706
0.0
0.0
0.0
0.0
0.0
0.0
0.0
1.7
1.694
0.0
0.0
-1.694
-1.7
0.0
0.0
0.0
0.0
1.7
0.0
-1.7
1.7
0.0
0.0
0.0
-1.7
1.7
-1.7
0.0
0.0
0.0
-12.068
0.0
0.0
-3.504
0.0
0.0
0.0
0.0
0.0
0.0
0.0
0.0
0.0
-1.761
1.761
1.755
0.0
3.491
0.0
0.0
0.0
0.0
0.0
1.736
0.0
1.73
1.724
0.0
0.0
1.718
0.0
0.0
1.712
-1.712
5.117
0.0
-1.7
0.0
-3.417
1.712
0.0
6.787
0.0
0.0
0.0
-1.688
0.0
0.0
0.0
1.688
-1.688
0.0
1.688
-1.688
1.688
-3.382
-3.406
0.0
0.0
0.0
0.0
-1.712
1.712
0.0
0.0
1.706
0.0
0.0
0.0
0.0
0.0
0.0
-1.706
0.0
-1.712
0.0
0.0
0.0
0.0
0.0
1.712
0.0
0.0
0.0
0.0
0.0
0.0
0.0
0.0
0.0
0.0
0.0
0.0
0.0
0.0
0.0
1.706
0.0
0.0
0.0
0.0
0.0
-1.706
0.0
0.0
0.0
0.0
0.0
0.0
0.0
0.0
0.0
0.0
0.0
0.0
0.0
0.0
1.706
0.0
-1.706
0.0
0.0
0.0
0.0
0.0
0.0
0.0
0.0
0.0
0.0
0.0
1.706
0.0
0.0
0.0
0.0
0.0
0.0
0.0
0.0
0.0
0.0
1.7
0.0
-1.7
0.0
0.0
0.0
0.0
0.0
0.0
0.0
0.0
0.0
0.0
0.0
0.0
0.0
0.0
0.0
0.0
0.0
1.7
0.0
-1.7
0.0
0.0
0.0
0.0
0.0
0.0
0.0
0.0
0.0
0.0
0.0
0.0
0.0
0.0
0.0
0.0
0.0
0.0
0.0
0.0
1.7
-1.7
0.0
0.0
0.0
1.7
0.0
0.0
0.0
0.0
0.0
0.0
0.0
0.0
0.0
0.0
0.0
-1.7
0.0
0.0
0.0
0.0
1.7
0.0
0.0
0.0
3.382
1.682
0.0
1.676
0.0
0.0
0.0
0.0
0.0
0.0
-1.676
0.0
0.0
0.0
0.0
1.676
0.0
0.0
1.671
0.0
0.0
0.0
0.0
0.0
0.0
0.0
0.0
0.0
0.0
0.0
0.0
0.0
0.0
-1.671
0.0
-1.676
0.0
0.0
0.0
0.0
0.0
0.0
0.0
0.0
0.0
1.676
0.0
0.0
-1.676
0.0
0.0
0.0
0.0
0.0
0.0
0.0
0.0
1.676
0.0
0.0
0.0
0.0
-1.676
1.676
0.0
-1.676
0.0
0.0
1.676
0.0
0.0
0.0
0.0
0.0
0.0
0.0
1.671
-1.671
-1.676
0.0
0.0
0.0
0.0
0.0
0.0
0.0
0.0
0.0
0.0
0.0
0.0
0.0
0.0
-1.682
0.0
0.0
0.0
0.0
1.682
-1.682
0.0
0.0
0.0
0.0
1.682
0.0
0.0
0.0
0.0
0.0
0.0
-1.682
0.0
0.0
0.0
-1.688
0.0
0.0
0.0
0.0
0.0
0.0
0.0
0.0
0.0
0.0
0.0
0.0
0.0
0.0
0.0
0.0
0.0
0.0
0.0
0.0
0.0
0.0
0.0
0.0
0.0
0.0
0.0
0.0
0.0
0.0
0.0
0.0
1.688
0.0
-3.382
1.694
0.0
-1.694
0.0
0.0
0.0
0.0
0.0
0.0
0.0
0.0
0.0
0.0
0.0
1.694
0.0
0.0
-1.694
0.0
1.694
-1.694
0.0
0.0
0.0
0.0
0.0
0.0
0.0
0.0
0.0
0.0
0.0
0.0
0.0
0.0
0.0
0.0
0.0
0.0
0.0
0.0
1.694
0.0
0.0
0.0
0.0
1.688
0.0
0.0
0.0
-1.688
0.0
0.0
0.0
0.0
0.0
0.0
0.0
11.695
0.0
-1.654
-1.659
0.0
1.659
0.0
0.0
0.0
0.0
-1.659
1.659
-1.659
0.0
0.0
0.0
-1.665
3.324
0.0
0.0
0.0
3.302
0.0
0.0
0.0
0.0
-1.648
1.648
0.0
1.642
0.0
0.0
0.0
0.0
0.0
0.0
0.0
0.0
0.0
0.0
0.0
-1.642
0.0
-1.648
0.0
0.0
0.0
-1.654
0.0
1.654
0.0
0.0
0.0
0.0
0.0
-1.654
0.0
0.0
0.0
0.0
0.0
0.0
1.654
0.0
0.0
0.0
0.0
0.0
-1.654
0.0
0.0
0.0
0.0
0.0
0.0
0.0
1.654
0.0
0.0
0.0
1.648
-1.648
0.0
0.0
1.648
0.0
0.0
0.0
0.0
-1.648
1.648
0.0
0.0
0.0
0.0
0.0
0.0
0.0
0.0
0.0
0.0
1.642
0.0
0.0
0.0
0.0
0.0
0.0
0.0
0.0
0.0
0.0
0.0
0.0
1.637
0.0
-1.637
1.637
0.0
0.0
0.0
0.0
-1.637
-1.642
0.0
0.0
0.0
0.0
0.0
0.0
0.0
0.0
0.0
0.0
0.0
0.0
0.0
0.0
-1.648
0.0
0.0
0.0
0.0
0.0
0.0
1.648
0.0
0.0
0.0
0.0
-1.648
0.0
0.0
0.0
0.0
1.648
-1.648
0.0
0.0
0.0
1.648
0.0
0.0
-1.648
0.0
0.0
0.0
1.648
0.0
0.0
-1.648
0.0
0.0
0.0
0.0
0.0
0.0
0.0
0.0
0.0
0.0
0.0
0.0
0.0
0.0
0.0
0.0
0.0
0.0
0.0
0.0
0.0
0.0
0.0
0.0
0.0
0.0
0.0
0.0
0.0
0.0
0.0
0.0
0.0
0.0
0.0
0.0
0.0
0.0
0.0
11.421
0.0
0.0
1.61
1.605
0.0
0.0
0.0
0.0
-1.605
0.0
-1.61
0.0
0.0
0.0
0.0
0.0
0.0
0.0
0.0
1.61
0.0
0.0
0.0
-1.61
-1.615
1.615
0.0
1.61
0.0
0.0
0.0
0.0
0.0
0.0
0.0
0.0
0.0
0.0
-1.61
1.61
-1.61
0.0
0.0
0.0
0.0
0.0
0.0
0.0
0.0
-1.615
0.0
0.0
0.0
0.0
0.0
0.0
0.0
1.615
0.0
-1.615
1.615
1.61
0.0
0.0
-1.61
1.61
1.605
0.0
0.0
0.0
0.0
0.0
0.0
-1.605
0.0
0.0
0.0
0.0
0.0
0.0
0.0
1.605
-1.605
0.0
0.0
0.0
1.605
0.0
0.0
0.0
0.0
0.0
0.0
0.0
-1.605
0.0
0.0
1.605
0.0
0.0
-1.605
0.0
0.0
0.0
0.0
0.0
0.0
0.0
0.0
0.0
-1.61
1.61
0.0
0.0
-1.61
0.0
0.0
0.0
0.0
0.0
0.0
0.0
-1.615
0.0
0.0
0.0
0.0
0.0
0.0
1.615
0.0
0.0
0.0
-1.615
0.0
0.0
0.0
0.0
0.0
0.0
0.0
0.0
0.0
0.0
-3.247
-1.631
1.631
0.0
1.626
1.621
0.0
0.0
-1.621
1.621
-1.621
0.0
0.0
0.0
0.0
1.621
0.0
0.0
0.0
0.0
0.0
0.0
0.0
0.0
0.0
0.0
0.0
0.0
0.0
-1.621
0.0
0.0
0.0
-1.626
1.626
0.0
-1.626
0.0
0.0
0.0
0.0
-1.631
0.0
0.0
0.0
1.631
0.0
0.0
0.0
0.0
-1.631
0.0
0.0
0.0
0.0
1.631
0.0
-1.631
0.0
0.0
1.631
0.0
0.0
0.0
0.0
-6.559
0.0
0.0
0.0
0.0
0.0
0.0
0.0
-1.654
-1.659
0.0
0.0
0.0
0.0
0.0
1.659
0.0
0.0
0.0
-1.659
0.0
1.659
0.0
0.0
0.0
0.0
-1.659
0.0
0.0
0.0
0.0
0.0
0.0
0.0
0.0
-1.665
0.0
0.0
0.0
0.0
0.0
-1.671
1.671
0.0
1.665
-1.665
0.0
0.0
0.0
0.0
0.0
0.0
0.0
0.0
0.0
0.0
0.0
0.0
0.0
0.0
1.665
0.0
0.0
0.0
-3.336
3.336
0.0
-1.665
0.0
1.665
0.0
0.0
-1.665
0.0
0.0
0.0
0.0
-1.671
0.0
1.671
0.0
0.0
0.0
0.0
1.665
0.0
0.0
0.0
0.0
0.0
0.0
0.0
1.659
0.0
0.0
0.0
0.0
1.654
0.0
0.0
0.0
0.0
0.0
0.0
0.0
0.0
0.0
0.0
0.0
0.0
0.0
0.0
0.0
0.0
3.29
1.637
0.0
0.0
-1.637
-1.642
0.0
0.0
1.642
0.0
-1.642
-3.302
0.0
3.302
0.0
0.0
0.0
0.0
-3.302
0.0
0.0
0.0
0.0
0.0
0.0
0.0
0.0
3.302
0.0
0.0
0.0
0.0
0.0
0.0
0.0
0.0
0.0
0.0
0.0
0.0
0.0
1.642
-1.642
0.0
3.279
-3.279
0.0
0.0
0.0
0.0
0.0
0.0
0.0
3.279
0.0
0.0
-3.279
3.279
0.0
-3.279
0.0
0.0
3.279
0.0
0.0
1.631
0.0
0.0
0.0
0.0
0.0
0.0
0.0
1.626
0.0
0.0
-1.626
0.0
0.0
-1.631
0.0
0.0
1.631
1.626
0.0
0.0
0.0
-1.626
-1.631
0.0
0.0
0.0
1.631
0.0
0.0
0.0
-9.872
0.0
0.0
0.0
0.0
0.0
0.0
0.0
0.0
0.0
0.0
1.659
0.0
0.0
0.0
0.0
0.0
0.0
0.0
0.0
0.0
-1.659
1.659
0.0
0.0
0.0
0.0
0.0
0.0
0.0
0.0
-1.659
0.0
0.0
0.0
0.0
0.0
0.0
0.0
0.0
1.659
0.0
0.0
0.0
-1.659
-1.665
1.665
0.0
1.659
-1.659
0.0
0.0
1.659
0.0
0.0
0.0
0.0
0.0
0.0
0.0
0.0
0.0
0.0
0.0
1.654
0.0
-1.654
1.654
0.0
0.0
0.0
-1.654
0.0
0.0
0.0
0.0
0.0
0.0
0.0
0.0
0.0
0.0
0.0
0.0
0.0
0.0
0.0
-1.659
0.0
0.0
0.0
0.0
0.0
0.0
0.0
0.0
0.0
0.0
0.0
0.0
0.0
0.0
0.0
1.659
0.0
-1.659
0.0
0.0
0.0
0.0
0.0
0.0
0.0
0.0
0.0
0.0
0.0
0.0
0.0
0.0
0.0
0.0
1.659
0.0
0.0
0.0
0.0
0.0
0.0
0.0
0.0
-1.659
0.0
0.0
0.0
0.0
0.0
0.0
0.0
0.0
0.0
0.0
0.0
0.0
0.0
0.0
0.0
0.0
0.0
-1.665
0.0
0.0
0.0
0.0
1.665
0.0
-1.665
0.0
0.0
0.0
0.0
0.0
0.0
0.0
0.0
1.665
0.0
0.0
1.659
0.0
0.0
0.0
0.0
0.0
0.0
0.0
-1.659
0.0
0.0
0.0
0.0
0.0
0.0
0.0
0.0
0.0
0.0
0.0
0.0
0.0
0.0
0.0
-1.665
0.0
0.0
0.0
0.0
0.0
0.0
0.0
0.0
0.0
0.0
0.0
0.0
0.0
0.0
0.0
0.0
0.0
-8.411
0.0
0.0
0.0
0.0
-1.7
0.0
0.0
-1.706
0.0
0.0
0.0
0.0
0.0
-1.712
0.0
0.0
0.0
-1.718
0.0
0.0
0.0
0.0
0.0
0.0
0.0
0.0
1.718
-1.718
0.0
1.718
0.0
0.0
-1.718
0.0
1.718
0.0
0.0
0.0
0.0
-1.718
-1.724
0.0
0.0
0.0
0.0
0.0
0.0
0.0
0.0
0.0
0.0
0.0
0.0
0.0
3.442
-1.718
0.0
0.0
0.0
0.0
1.718
-1.718
0.0
3.43
0.0
0.0
0.0
0.0
0.0
0.0
0.0
0.0
-1.712
1.712
0.0
0.0
0.0
0.0
0.0
1.706
0.0
0.0
0.0
1.7
-1.7
3.394
-1.694
0.0
1.694
-1.694
0.0
0.0
0.0
0.0
0.0
0.0
0.0
0.0
1.694
0.0
0.0
0.0
0.0
1.688
0.0
0.0
0.0
0.0
0.0
-1.688
1.688
0.0
-1.688
0.0
0.0
0.0
0.0
1.688
0.0
0.0
0.0
0.0
-1.688
0.0
0.0
0.0
0.0
0.0
0.0
-1.694
0.0
0.0
0.0
0.0
1.694
0.0
0.0
0.0
0.0
0.0
0.0
0.0
0.0
0.0
0.0
0.0
0.0
0.0
0.0
0.0
0.0
0.0
0.0
0.0
0.0
0.0
0.0
0.0
0.0
0.0
0.0
0.0
0.0
1.688
0.0
0.0
0.0
1.682
0.0
0.0
0.0
0.0
0.0
-1.682
0.0
0.0
0.0
1.682
0.0
-1.682
0.0
0.0
0.0
0.0
0.0
0.0
1.682
0.0
-1.682
0.0
0.0
0.0
0.0
0.0
0.0
0.0
0.0
0.0
0.0
0.0
0.0
0.0
0.0
0.0
0.0
1.682
0.0
0.0
0.0
0.0
0.0
0.0
0.0
0.0
0.0
0.0
-1.682
0.0
0.0
0.0
0.0
0.0
0.0
1.682
0.0
0.0
0.0
0.0
0.0
-1.682
-1.688
-1.694
0.0
0.0
0.0
0.0
0.0
0.0
0.0
0.0
0.0
0.0
0.0
0.0
0.0
0.0
0.0
0.0
0.0
0.0
0.0
0.0
0.0
0.0
0.0
0.0
0.0
0.0
0.0
0.0
0.0
0.0
0.0
0.0
0.0
0.0
0.0
0.0
0.0
0.0
0.0
0.0
0.0
0.0
0.0
0.0
0.0
0.0
0.0
0.0
0.0
0.0
0.0
0.0
0.0
1.694
0.0
0.0
0.0
0.0
0.0
0.0
0.0
0.0
0.0
0.0
0.0
1.688
0.0
0.0
0.0
0.0
0.0
0.0
0.0
0.0
0.0
-1.688
0.0
0.0
0.0
0.0
0.0
0.0
0.0
0.0
0.0
0.0
0.0
0.0
0.0
0.0
0.0
0.0
0.0
-1.694
0.0
0.0
0.0
0.0
0.0
0.0
0.0
0.0
0.0
0.0
0.0
0.0
0.0
0.0
0.0
0.0
1.694
0.0
0.0
0.0
0.0
0.0
1.688
0.0
0.0
0.0
0.0
0.0
0.0
0.0
0.0
0.0
0.0
0.0
0.0
0.0
-1.688
0.0
0.0
0.0
0.0
0.0
0.0
0.0
0.0
0.0
0.0
0.0
1.688
0.0
0.0
0.0
0.0
0.0
0.0
0.0
0.0
0.0
0.0
0.0
-1.688
1.688
0.0
-1.688
0.0
0.0
0.0
0.0
0.0
1.688
0.0
0.0
0.0
0.0
0.0
0.0
0.0
0.0
0.0
0.0
0.0
0.0
0.0
0.0
0.0
0.0
0.0
0.0
0.0
0.0
0.0
0.0
0.0
-3.382
0.0
0.0
0.0
0.0
-1.7
0.0
0.0
0.0
0.0
0.0
0.0
-1.706
0.0
0.0
0.0
0.0
0.0
0.0
0.0
-1.712
0.0
-3.442
-5.209
1.742
0.0
3.466
0.0
0.0
0.0
1.724
0.0
0.0
0.0
0.0
0.0
1.718
0.0
0.0
0.0
0.0
1.712
0.0
0.0
0.0
0.0
0.0
0.0
0.0
-1.712
0.0
0.0
1.712
0.0
0.0
0.0
0.0
0.0
0.0
-1.712
0.0
0.0
0.0
0.0
0.0
0.0
0.0
0.0
0.0
0.0
0.0
0.0
0.0
-1.718
0.0
-1.724
0.0
0.0
0.0
-1.73
0.0
0.0
0.0
0.0
0.0
0.0
0.0
0.0
0.0
0.0
0.0
0.0
0.0
0.0
0.0
0.0
0.0
0.0
-1.736
1.736
-1.736
1.736
0.0
0.0
0.0
0.0
0.0
-1.736
0.0
0.0
0.0
0.0
0.0
0.0
0.0
0.0
0.0
0.0
0.0
0.0
0.0
-1.742
-1.749
0.0
0.0
0.0
0.0
0.0
0.0
0.0
0.0
0.0
-1.755
0.0
0.0
0.0
1.755
1.749
0.0
0.0
0.0
0.0
0.0
-1.749
0.0
-1.755
0.0
1.755
0.0
0.0
0.0
-1.755
1.755
-1.755
1.755
0.0
0.0
0.0
0.0
0.0
0.0
0.0
1.749
0.0
0.0
0.0
-1.749
0.0
0.0
0.0
0.0
0.0
0.0
0.0
0.0
0.0
0.0
0.0
0.0
0.0
0.0
0.0
1.749
0.0
-1.749
0.0
0.0
0.0
0.0
0.0
0.0
0.0
0.0
0.0
0.0
0.0
0.0
0.0
-1.755
0.0
0.0
0.0
0.0
0.0
0.0
1.755
0.0
0.0
0.0
0.0
-23.323
-1.841
0.0
0.0
-3.703
0.0
0.0
3.703
-1.848
0.0
0.0
0.0
3.689
0.0
0.0
1.834
-1.834
-3.689
0.0
0.0
0.0
0.0
0.0
0.0
1.848
0.0
0.0
0.0
0.0
1.841
-1.841
0.0
0.0
1.841
0.0
0.0
0.0
1.834
0.0
0.0
0.0
0.0
0.0
0.0
0.0
0.0
0.0
1.827
0.0
0.0
0.0
0.0
-1.827
1.827
0.0
-1.827
0.0
0.0
0.0
0.0
0.0
0.0
0.0
0.0
0.0
1.827
0.0
0.0
0.0
0.0
0.0
0.0
1.821
0.0
0.0
0.0
3.621
0.0
0.0
0.0
0.0
0.0
0.0
0.0
0.0
0.0
0.0
0.0
0.0
0.0
-1.807
0.0
0.0
0.0
0.0
0.0
0.0
0.0
0.0
0.0
0.0
0.0
0.0
0.0
0.0
1.807
0.0
0.0
0.0
0.0
1.8
0.0
0.0
0.0
0.0
0.0
0.0
0.0
0.0
0.0
0.0
0.0
0.0
1.794
-1.794
0.0
0.0
1.794
0.0
0.0
-1.794
0.0
1.794
-1.794
0.0
0.0
0.0
0.0
0.0
0.0
0.0
0.0
0.0
0.0
0.0
0.0
0.0
0.0
0.0
-1.8
0.0
0.0
-1.807
1.807
-1.807
0.0
0.0
-1.814
0.0
0.0
0.0
0.0
0.0
1.814
0.0
0.0
0.0
0.0
0.0
0.0
0.0
1.807
0.0
0.0
0.0
0.0
-1.807
0.0
0.0
0.0
0.0
0.0
0.0
0.0
0.0
0.0
0.0
0.0
0.0
0.0
0.0
0.0
0.0
0.0
0.0
0.0
0.0
0.0
0.0
0.0
0.0
0.0
0.0
0.0
0.0
0.0
0.0
-1.814
0.0
0.0
1.814
0.0
0.0
0.0
0.0
0.0
0.0
0.0
0.0
0.0
0.0
0.0
0.0
0.0
0.0
0.0
0.0
0.0
0.0
0.0
1.807
0.0
0.0
0.0
0.0
0.0
0.0
0.0
0.0
0.0
1.8
0.0
-1.8
1.8
0.0
1.794
0.0
0.0
0.0
0.0
0.0
0.0
5.342
0.0
0.0
-3.555
0.0
0.0
0.0
0.0
0.0
3.555
1.768
0.0
1.761
-1.761
0.0
0.0
0.0
0.0
0.0
0.0
-1.768
0.0
0.0
0.0
0.0
1.768
0.0
-1.768
0.0
0.0
0.0
0.0
0.0
0.0
1.768
1.761
0.0
-1.761
0.0
0.0
0.0
0.0
0.0
0.0
0.0
-1.768
0.0
0.0
0.0
0.0
0.0
0.0
0.0
0.0
0.0
0.0
0.0
0.0
0.0
0.0
0.0
0.0
0.0
1.768
0.0
0.0
0.0
0.0
0.0
0.0
0.0
0.0
0.0
-1.768
1.768
0.0
-1.768
0.0
0.0
0.0
-1.774
0.0
0.0
1.774
0.0
0.0
-1.774
0.0
1.774
0.0
0.0
-1.774
-1.781
0.0
0.0
1.781
0.0
0.0
-1.781
0.0
0.0
0.0
-1.787
0.0
0.0
0.0
0.0
0.0
0.0
0.0
0.0
0.0
0.0
0.0
1.787
0.0
0.0
0.0
1.781
-1.781
0.0
0.0
0.0
0.0
0.0
0.0
0.0
0.0
0.0
0.0
0.0
0.0
0.0
0.0
0.0
0.0
0.0
0.0
0.0
0.0
0.0
0.0
-1.787
-1.794
1.794
0.0
0.0
0.0
0.0
0.0
0.0
0.0
0.0
0.0
1.787
-3.581
0.0
0.0
0.0
0.0
0.0
0.0
0.0
1.794
0.0
-1.794
0.0
0.0
1.794
-5.401
-1.814
-3.648
-1.834
0.0
0.0
-1.841
0.0
1.841
0.0
0.0
1.834
0.0
0.0
0.0
0.0
0.0
0.0
0.0
0.0
0.0
0.0
0.0
0.0
0.0
3.648
0.0
0.0
0.0
0.0
0.0
0.0
0.0
0.0
0.0
0.0
0.0
0.0
0.0
0.0
-3.648
0.0
0.0
0.0
0.0
0.0
0.0
0.0
0.0
0.0
0.0
0.0
0.0
0.0
0.0
0.0
0.0
0.0
0.0
0.0
0.0
0.0
1.827
0.0
0.0
-1.827
3.648
0.0
0.0
0.0
0.0
0.0
0.0
0.0
0.0
0.0
0.0
0.0
0.0
0.0
-1.821
0.0
0.0
0.0
0.0
1.821
0.0
0.0
0.0
0.0
0.0
0.0
0.0
0.0
0.0
0.0
0.0
0.0
0.0
0.0
0.0
0.0
0.0
0.0
1.814
0.0
0.0
-3.634
0.0
0.0
1.821
-1.821
0.0
0.0
0.0
0.0
0.0
0.0
0.0
0.0
0.0
0.0
0.0
1.821
0.0
0.0
0.0
0.0
0.0
0.0
0.0
0.0
0.0
0.0
0.0
0.0
0.0
0.0
0.0
0.0
0.0
0.0
0.0
0.0
0.0
0.0
0.0
0.0
-1.821
0.0
0.0
0.0
0.0
-1.827
3.648
-1.821
1.821
-1.821
0.0
1.821
-1.821
1.821
0.0
0.0
0.0
0.0
0.0
0.0
0.0
0.0
0.0
0.0
1.814
0.0
1.807
1.8
0.0
0.0
1.794
-3.594
0.0
0.0
3.594
0.0
0.0
0.0
0.0
1.787
1.781
0.0
0.0
0.0
-1.781
0.0
0.0
0.0
0.0
0.0
0.0
0.0
0.0
-1.787
0.0
0.0
0.0
0.0
0.0
0.0
0.0
17.583
-1.73
0.0
-1.736
0.0
0.0
0.0
0.0
0.0
0.0
0.0
0.0
0.0
0.0
0.0
0.0
0.0
-1.742
0.0
0.0
0.0
0.0
0.0
0.0
-1.749
0.0
-1.755
0.0
0.0
0.0
0.0
0.0
1.755
-1.755
0.0
0.0
0.0
0.0
0.0
0.0
0.0
0.0
0.0
0.0
0.0
1.755
0.0
0.0
0.0
0.0
1.749
0.0
0.0
0.0
0.0
0.0
0.0
0.0
0.0
0.0
0.0
1.742
0.0
0.0
0.0
0.0
-1.742
0.0
0.0
0.0
0.0
0.0
0.0
0.0
0.0
0.0
0.0
0.0
-1.749
0.0
1.749
0.0
0.0
0.0
0.0
0.0
0.0
0.0
0.0
0.0
0.0
0.0
-1.749
1.749
0.0
0.0
0.0
0.0
1.742
0.0
0.0
0.0
0.0
0.0
0.0
0.0
0.0
0.0
0.0
0.0
-1.742
0.0
0.0
0.0
0.0
0.0
0.0
0.0
1.742
0.0
0.0
0.0
0.0
0.0
0.0
0.0
0.0
0.0
0.0
0.0
0.0
0.0
-1.742
0.0
0.0
0.0
0.0
0.0
0.0
0.0
0.0
0.0
0.0
-1.749
0.0
0.0
0.0
0.0
0.0
1.749
0.0
-1.749
1.749
0.0
0.0
0.0
0.0
0.0
0.0
0.0
0.0
0.0
-1.749
0.0
0.0
0.0
0.0
0.0
0.0
0.0
0.0
0.0
1.749
0.0
0.0
0.0
0.0
0.0
0.0
0.0
0.0
0.0
0.0
-1.749
1.749
0.0
0.0
0.0
0.0
0.0
0.0
0.0
0.0
0.0
0.0
-1.749
0.0
0.0
0.0
0.0
0.0
-1.755
0.0
0.0
0.0
0.0
0.0
1.755
0.0
1.749
-8.807
0.0
0.0
0.0
0.0
0.0
0.0
0.0
0.0
0.0
0.0
0.0
0.0
0.0
0.0
0.0
0.0
0.0
0.0
0.0
0.0
0.0
0.0
0.0
-3.568
0.0
0.0
0.0
0.0
0.0
0.0
0.0
-1.794
0.0
0.0
1.794
0.0
0.0
0.0
0.0
0.0
0.0
0.0
0.0
-1.794
0.0
0.0
0.0
0.0
0.0
0.0
0.0
0.0
0.0
0.0
0.0
0.0
0.0
0.0
0.0
0.0
0.0
1.794
0.0
0.0
0.0
0.0
0.0
1.787
0.0
0.0
1.781
0.0
0.0
0.0
0.0
-3.568
0.0
0.0
0.0
0.0
0.0
3.568
0.0
0.0
0.0
-1.781
0.0
-1.787
0.0
0.0
1.787
0.0
0.0
0.0
0.0
0.0
0.0
0.0
0.0
1.781
0.0
0.0
-3.568
0.0
0.0
3.568
0.0
0.0
0.0
0.0
-1.781
0.0
0.0
0.0
0.0
0.0
0.0
0.0
0.0
0.0
0.0
0.0
0.0
0.0
0.0
0.0
0.0
0.0
0.0
0.0
0.0
0.0
0.0
0.0
-1.787
0.0
0.0
0.0
0.0
0.0
0.0
0.0
0.0
0.0
0.0
1.787
0.0
0.0
0.0
0.0
0.0
0.0
0.0
0.0
0.0
0.0
0.0
0.0
0.0
-1.787
0.0
0.0
0.0
0.0
0.0
0.0
0.0
0.0
0.0
0.0
0.0
0.0
0.0
0.0
0.0
0.0
0.0
0.0
0.0
0.0
0.0
-1.794
0.0
0.0
0.0
0.0
0.0
0.0
0.0
0.0
0.0
1.794
0.0
0.0
0.0
0.0
0.0
0.0
0.0
0.0
-1.794
0.0
0.0
0.0
0.0
0.0
0.0
0.0
0.0
-22.056
0.0
0.0
0.0
-1.884
0.0
0.0
-3.79
0.0
0.0
0.0
0.0
1.899
0.0
0.0
0.0
0.0
-1.899
0.0
0.0
0.0
0.0
-1.906
1.906
0.0
0.0
0.0
0.0
0.0
0.0
0.0
0.0
0.0
0.0
0.0
0.0
-3.82
0.0
1.914
0.0
0.0
0.0
1.906
0.0
0.0
0.0
0.0
0.0
0.0
0.0
0.0
0.0
0.0
0.0
-1.906
0.0
0.0
0.0
1.906
0.0
-1.906
0.0
0.0
0.0
0.0
0.0
0.0
0.0
0.0
0.0
0.0
0.0
0.0
0.0
0.0
0.0
0.0
0.0
1.906
-1.906
1.906
0.0
-1.906
1.906
0.0
0.0
0.0
0.0
-1.906
0.0
0.0
0.0
0.0
0.0
0.0
0.0
0.0
0.0
0.0
0.0
-1.914
1.914
0.0
1.906
0.0
0.0
-1.906
0.0
1.906
0.0
0.0
-1.906
1.906
0.0
0.0
0.0
0.0
0.0
0.0
0.0
0.0
0.0
1.899
0.0
-1.899
-1.906
0.0
0.0
0.0
0.0
0.0
0.0
1.906
0.0
0.0
0.0
0.0
1.899
0.0
-1.899
0.0
0.0
0.0
0.0
0.0
0.0
0.0
-1.906
0.0
-1.914
0.0
3.82
0.0
-1.906
0.0
0.0
0.0
0.0
0.0
0.0
-1.914
1.914
0.0
0.0
-1.914
-1.921
0.0
1.921
-1.921
0.0
0.0
0.0
0.0
1.921
-1.921
0.0
0.0
1.921
-1.921
0.0
0.0
0.0
0.0
1.921
0.0
0.0
-1.921
-1.929
0.0
0.0
1.929
0.0
0.0
1.921
-1.921
0.0
0.0
0.0
0.0
0.0
0.0
0.0
-1.929
0.0
0.0
0.0
1.929
1.921
0.0
0.0
7.609
0.0
0.0
-1.891
0.0
1.891
0.0
-1.891
0.0
0.0
0.0
-1.899
-3.82
0.0
0.0
0.0
0.0
0.0
0.0
0.0
1.914
-1.914
0.0
3.82
0.0
0.0
0.0
0.0
0.0
1.899
0.0
0.0
0.0
0.0
0.0
0.0
0.0
-1.899
0.0
0.0
0.0
0.0
0.0
0.0
0.0
1.899
0.0
0.0
0.0
0.0
0.0
-1.899
0.0
0.0
0.0
0.0
1.899
0.0
0.0
0.0
0.0
0.0
0.0
0.0
0.0
0.0
0.0
0.0
0.0
-1.899
0.0
1.899
0.0
0.0
0.0
0.0
0.0
0.0
0.0
0.0
0.0
0.0
0.0
-1.899
0.0
0.0
0.0
0.0
0.0
0.0
0.0
0.0
1.899
-1.899
0.0
0.0
1.899
0.0
0.0
0.0
0.0
0.0
0.0
0.0
0.0
0.0
0.0
-1.899
0.0
1.899
0.0
0.0
0.0
0.0
0.0
0.0
0.0
0.0
0.0
0.0
0.0
0.0
0.0
0.0
0.0
0.0
-1.899
1.899
0.0
0.0
0.0
0.0
0.0
-1.899
0.0
0.0
0.0
0.0
0.0
0.0
0.0
1.899
0.0
0.0
0.0
0.0
0.0
0.0
-1.899
0.0
0.0
0.0
0.0
0.0
0.0
0.0
0.0
0.0
0.0
0.0
0.0
-1.906
0.0
0.0
0.0
0.0
0.0
0.0
0.0
1.906
0.0
0.0
0.0
0.0
0.0
0.0
0.0
0.0
0.0
0.0
0.0
0.0
0.0
0.0
0.0
0.0
0.0
0.0
0.0
0.0
0.0
0.0
0.0
0.0
0.0
0.0
0.0
0.0
0.0
0.0
0.0
0.0
0.0
0.0
0.0
0.0
0.0
0.0
0.0
0.0
1.899
0.0
0.0
0.0
0.0
0.0
0.0
0.0
-1.899
0.0
0.0
0.0
0.0
-3.82
0.0
0.0
0.0
0.0
0.0
0.0
0.0
0.0
0.0
0.0
0.0
0.0
0.0
0.0
0.0
0.0
0.0
0.0
3.82
-3.82
0.0
0.0
0.0
0.0
0.0
0.0
0.0
0.0
0.0
3.82
0.0
0.0
0.0
0.0
0.0
0.0
0.0
0.0
0.0
0.0
0.0
0.0
0.0
0.0
0.0
0.0
0.0
0.0
0.0
0.0
0.0
0.0
0.0
0.0
0.0
0.0
0.0
0.0
0.0
-1.906
1.906
0.0
0.0
0.0
0.0
0.0
0.0
0.0
-1.906
1.906
0.0
0.0
0.0
0.0
0.0
-1.906
0.0
0.0
0.0
0.0
0.0
0.0
0.0
0.0
1.906
0.0
0.0
0.0
0.0
0.0
0.0
0.0
0.0
0.0
-1.906
1.906
0.0
0.0
0.0
-1.906
0.0
0.0
0.0
0.0
0.0
0.0
1.906
0.0
0.0
0.0
-1.906
0.0
0.0
0.0
0.0
0.0
0.0
0.0
0.0
0.0
0.0
0.0
0.0
0.0
0.0
0.0
1.906
0.0
0.0
0.0
0.0
0.0
0.0
0.0
0.0
0.0
0.0
0.0
0.0
0.0
0.0
0.0
-1.906
0.0
0.0
0.0
0.0
0.0
0.0
0.0
0.0
0.0
0.0
0.0
0.0
1.906
0.0
0.0
0.0
0.0
0.0
0.0
0.0
0.0
0.0
-1.906
0.0
0.0
0.0
1.906
0.0
-1.906
0.0
0.0
0.0
0.0
0.0
0.0
0.0
0.0
0.0
0.0
0.0
0.0
0.0
1.906
0.0
0.0
0.0
0.0
0.0
0.0
0.0
0.0
-1.906
1.906
9.42
0.0
0.0
0.0
0.0
-3.746
0.0
3.746
-1.869
0.0
0.0
0.0
0.0
0.0
0.0
0.0
1.869
0.0
0.0
0.0
1.862
1.855
0.0
0.0
-1.855
0.0
1.855
0.0
0.0
0.0
0.0
0.0
-1.855
0.0
0.0
0.0
0.0
0.0
0.0
-1.862
0.0
0.0
0.0
-1.869
0.0
1.869
0.0
1.862
0.0
-1.862
0.0
1.862
0.0
0.0
0.0
0.0
0.0
-3.732
0.0
0.0
0.0
0.0
0.0
0.0
0.0
0.0
0.0
0.0
0.0
0.0
0.0
0.0
0.0
0.0
0.0
0.0
0.0
0.0
0.0
0.0
0.0
0.0
0.0
0.0
0.0
0.0
0.0
0.0
0.0
0.0
1.869
0.0
0.0
0.0
0.0
-1.869
0.0
1.869
0.0
0.0
0.0
0.0
0.0
0.0
0.0
0.0
0.0
0.0
-1.869
0.0
0.0
0.0
1.869
0.0
0.0
0.0
0.0
0.0
-1.869
0.0
0.0
0.0
0.0
0.0
1.869
0.0
0.0
0.0
0.0
0.0
0.0
0.0
0.0
-1.869
1.869
0.0
0.0
0.0
0.0
0.0
0.0
0.0
-1.869
0.0
0.0
0.0
0.0
0.0
0.0
0.0
0.0
0.0
0.0
0.0
0.0
0.0
0.0
0.0
0.0
0.0
0.0
0.0
0.0
0.0
0.0
0.0
0.0
0.0
0.0
0.0
0.0
0.0
0.0
1.869
0.0
0.0
0.0
0.0
0.0
0.0
0.0
0.0
0.0
0.0
0.0
0.0
0.0
0.0
-1.869
0.0
0.0
0.0
0.0
0.0
0.0
0.0
0.0
0.0
0.0
1.869
0.0
-1.869
0.0
0.0
0.0
0.0
0.0
0.0
0.0
0.0
0.0
0.0
0.0
0.0
0.0
0.0
1.869
-1.869
0.0
1.869
0.0
0.0
0.0
0.0
0.0
0.0
0.0
0.0
0.0
0.0
0.0
0.0
0.0
0.0
0.0
0.0
-1.869
0.0
0.0
0.0
0.0
0.0
0.0
0.0
0.0
0.0
0.0
0.0
0.0
0.0
0.0
0.0
0.0
0.0
0.0
0.0
0.0
0.0
0.0
0.0
0.0
0.0
0.0
0.0
0.0
0.0
0.0
0.0
0.0
0.0
0.0
0.0
0.0
0.0
0.0
0.0
0.0
0.0
0.0
0.0
0.0
0.0
0.0
0.0
0.0
0.0
0.0
0.0
0.0
0.0
0.0
0.0
0.0
0.0
0.0
0.0
0.0
0.0
0.0
0.0
0.0
0.0
0.0
0.0
0.0
0.0
0.0
0.0
0.0
0.0
0.0
0.0
0.0
0.0
0.0
0.0
0.0
0.0
0.0
0.0
0.0
0.0
0.0
0.0
0.0
0.0
0.0
0.0
0.0
0.0
0.0
0.0
0.0
0.0
0.0
0.0
0.0
0.0
0.0
0.0
0.0
0.0
0.0
0.0
0.0
0.0
0.0
0.0
0.0
0.0
0.0
0.0
0.0
0.0
0.0
0.0
0.0
0.0
0.0
0.0
1.869
-1.869
0.0
0.0
0.0
-1.877
0.0
-3.775
3.775
0.0
0.0
-1.884
0.0
1.884
0.0
0.0
0.0
0.0
0.0
0.0
0.0
3.746
0.0
-1.869
0.0
0.0
0.0
0.0
0.0
0.0
0.0
0.0
0.0
1.869
0.0
0.0
0.0
0.0
0.0
0.0
0.0
0.0
0.0
0.0
0.0
0.0
0.0
0.0
-1.869
0.0
0.0
1.869
-1.869
0.0
0.0
0.0
0.0
0.0
0.0
1.869
-1.869
0.0
0.0
0.0
1.869
0.0
0.0
0.0
0.0
1.862
0.0
0.0
-1.862
1.862
0.0
0.0
0.0
0.0
0.0
0.0
0.0
0.0
0.0
0.0
0.0
0.0
0.0
0.0
0.0
0.0
0.0
0.0
0.0
0.0
0.0
0.0
0.0
-1.862
0.0
0.0
0.0
0.0
3.718
0.0
-1.855
0.0
0.0
0.0
0.0
0.0
0.0
0.0
0.0
0.0
0.0
0.0
0.0
0.0
1.855
0.0
0.0
0.0
0.0
0.0
0.0
-1.855
0.0
0.0
0.0
0.0
0.0
1.855
-1.855
0.0
0.0
0.0
0.0
0.0
0.0
0.0
0.0
0.0
0.0
0.0
0.0
0.0
0.0
0.0
0.0
0.0
0.0
0.0
0.0
0.0
0.0
0.0
0.0
0.0
0.0
0.0
0.0
1.855
0.0
0.0
0.0
0.0
0.0
-1.855
0.0
0.0
0.0
0.0
0.0
0.0
0.0
0.0
0.0
0.0
0.0
0.0
0.0
0.0
0.0
0.0
0.0
0.0
0.0
0.0
0.0
0.0
0.0
0.0
0.0
0.0
0.0
0.0
0.0
0.0
0.0
0.0
0.0
0.0
0.0
0.0
0.0
0.0
0.0
0.0
0.0
1.855
3.689
0.0
1.834
0.0
0.0
0.0
1.827
-1.827
1.827
1.821
0.0
0.0
0.0
1.814
1.807
0.0
0.0
1.8
0.0
0.0
-1.8
1.8
0.0
-1.8
1.8
0.0
0.0
-1.8
0.0
0.0
0.0
0.0
0.0
0.0
0.0
0.0
0.0
0.0
-1.807
0.0
0.0
1.807
-1.807
1.807
0.0
0.0
0.0
-1.807
1.807
1.8
-1.8
1.8
1.794
-1.794
0.0
1.794
0.0
0.0
1.787
0.0
0.0
1.781
0.0
0.0
0.0
0.0
0.0
0.0
0.0
0.0
1.774
3.529
-1.761
0.0
0.0
1.761
0.0
-1.761
0.0
1.761
0.0
0.0
0.0
1.755
0.0
3.491
0.0
-3.491
3.491
0.0
0.0
0.0
0.0
0.0
0.0
0.0
0.0
-1.742
0.0
0.0
0.0
-1.749
0.0
0.0
0.0
-1.755
0.0
0.0
0.0
0.0
0.0
0.0
-1.761
0.0
0.0
1.761
0.0
0.0
0.0
-1.761
1.761
0.0
0.0
0.0
0.0
0.0
0.0
0.0
1.755
0.0
0.0
0.0
0.0
0.0
-1.755
1.755
0.0
0.0
0.0
-1.755
0.0
0.0
1.755
-1.755
0.0
1.755
0.0
0.0
0.0
1.749
-1.749
0.0
0.0
1.749
0.0
0.0
-1.749
0.0
0.0
0.0
0.0
1.749
-1.749
1.749
-1.749
0.0
1.749
0.0
0.0
0.0
0.0
0.0
0.0
1.742
0.0
0.0
0.0
0.0
0.0
0.0
0.0
0.0
0.0
0.0
0.0
0.0
0.0
0.0
0.0
0.0
-1.742
0.0
0.0
1.742
0.0
0.0
1.736
0.0
0.0
-1.736
0.0
1.736
-1.736
0.0
0.0
0.0
1.736
0.0
-1.736
0.0
18.766
3.336
0.0
1.659
0.0
0.0
0.0
-3.324
0.0
0.0
3.324
0.0
0.0
1.654
3.29
0.0
0.0
0.0
0.0
0.0
-1.642
-3.302
0.0
-1.659
-1.665
1.665
-1.665
0.0
0.0
1.665
0.0
0.0
0.0
0.0
-3.336
-1.676
0.0
1.676
0.0
-1.676
-1.682
1.682
-1.682
1.682
0.0
1.676
-1.676
0.0
0.0
0.0
0.0
1.676
-1.676
0.0
-1.682
0.0
0.0
0.0
1.682
1.676
1.671
-1.671
1.671
0.0
0.0
0.0
1.665
0.0
0.0
0.0
0.0
0.0
-1.665
0.0
0.0
3.324
-1.659
0.0
0.0
3.313
0.0
0.0
0.0
1.648
-1.648
0.0
1.648
0.0
0.0
0.0
0.0
0.0
0.0
0.0
-1.648
1.648
0.0
1.642
0.0
-1.642
1.642
-1.642
1.642
-1.642
1.642
1.637
-1.637
0.0
0.0
0.0
1.637
0.0
-1.637
0.0
1.637
0.0
-1.637
0.0
0.0
-1.642
0.0
0.0
0.0
1.642
0.0
-1.642
0.0
0.0
0.0
0.0
0.0
0.0
0.0
0.0
-1.648
0.0
0.0
0.0
1.648
-1.648
0.0
0.0
0.0
0.0
0.0
0.0
0.0
0.0
0.0
1.648
-1.648
0.0
1.648
0.0
0.0
-1.648
1.648
0.0
-1.648
1.648
0.0
0.0
0.0
0.0
0.0
0.0
0.0
0.0
0.0
0.0
0.0
0.0
0.0
0.0
-1.648
0.0
0.0
0.0
0.0
1.648
0.0
0.0
0.0
0.0
0.0
0.0
-1.648
0.0
0.0
1.648
0.0
0.0
0.0
-1.648
0.0
1.648
0.0
0.0
-1.648
-1.654
1.654
-1.654
0.0
0.0
0.0
0.0
0.0
0.0
0.0
-1.659
-5.012
0.0
0.0
0.0
0.0
0.0
6.671
0.0
0.0
4.944
-1.642
0.0
0.0
0.0
-1.648
0.0
0.0
0.0
-1.654
0.0
-1.659
1.659
0.0
-1.659
0.0
0.0
-1.665
0.0
-3.347
0.0
1.676
0.0
0.0
0.0
0.0
0.0
0.0
0.0
0.0
0.0
0.0
0.0
0.0
0.0
-1.676
-1.682
0.0
1.682
-1.682
1.682
1.676
0.0
0.0
0.0
-1.676
0.0
0.0
0.0
-1.682
0.0
1.682
0.0
0.0
1.676
-1.676
0.0
0.0
0.0
0.0
0.0
0.0
-1.682
0.0
0.0
0.0
0.0
-1.688
0.0
0.0
0.0
0.0
0.0
0.0
1.688
0.0
0.0
0.0
0.0
0.0
0.0
0.0
1.682
0.0
-1.682
0.0
0.0
1.682
-1.682
-1.688
0.0
0.0
0.0
0.0
0.0
0.0
0.0
0.0
0.0
1.688
1.682
-1.682
1.682
1.676
0.0
0.0
0.0
1.671
-1.671
0.0
0.0
0.0
0.0
0.0
0.0
0.0
0.0
0.0
0.0
0.0
0.0
0.0
0.0
0.0
1.671
0.0
1.665
1.659
-1.659
1.659
-1.659
0.0
0.0
3.313
0.0
0.0
0.0
0.0
0.0
-1.654
0.0
3.302
-1.648
0.0
1.648
-1.648
0.0
1.648
0.0
0.0
-1.648
0.0
-1.654
0.0
1.654
0.0
0.0
-1.654
0.0
0.0
0.0
0.0
0.0
0.0
-1.659
1.659
0.0
3.302
0.0
-1.648
1.648
0.0
0.0
0.0
0.0
0.0
0.0
1.642
1.637
0.0
0.0
-3.279
0.0
0.0
0.0
1.642
0.0
0.0
0.0
0.0
0.0
0.0
0.0
0.0
0.0
0.0
0.0
0.0
0.0
0.0
0.0
-8.268
3.324
-6.671
0.0
0.0
0.0
0.0
0.0
0.0
3.347
0.0
0.0
0.0
0.0
0.0
3.324
0.0
1.654
0.0
1.648
-3.302
0.0
0.0
0.0
0.0
0.0
0.0
0.0
0.0
0.0
0.0
1.654
-1.654
1.654
0.0
0.0
0.0
0.0
0.0
-1.654
0.0
0.0
1.654
0.0
0.0
-1.654
0.0
1.654
-1.654
0.0
0.0
0.0
0.0
0.0
0.0
1.654
-1.654
0.0
0.0
0.0
0.0
0.0
0.0
0.0
0.0
3.302
0.0
0.0
-1.648
0.0
0.0
0.0
1.648
-1.648
0.0
0.0
0.0
0.0
0.0
0.0
0.0
0.0
0.0
0.0
0.0
0.0
1.648
0.0
0.0
0.0
0.0
-1.648
0.0
0.0
-1.654
0.0
0.0
0.0
0.0
0.0
0.0
0.0
-1.659
0.0
0.0
0.0
0.0
0.0
0.0
1.659
0.0
0.0
0.0
0.0
0.0
1.654
0.0
0.0
0.0
0.0
0.0
0.0
0.0
0.0
0.0
0.0
0.0
0.0
0.0
0.0
0.0
0.0
0.0
0.0
0.0
1.648
0.0
0.0
0.0
0.0
-1.648
0.0
0.0
0.0
-1.654
0.0
0.0
0.0
0.0
0.0
0.0
0.0
0.0
1.654
-1.654
1.654
0.0
0.0
0.0
0.0
0.0
-1.654
0.0
0.0
0.0
1.654
-1.654
0.0
0.0
0.0
0.0
0.0
0.0
0.0
0.0
0.0
0.0
0.0
0.0
0.0
0.0
0.0
0.0
0.0
0.0
0.0
0.0
0.0
1.654
0.0
0.0
0.0
0.0
0.0
0.0
0.0
0.0
-1.654
0.0
0.0
0.0
0.0
0.0
0.0
0.0
0.0
0.0
0.0
0.0
0.0
-8.353
0.0
0.0
0.0
0.0
0.0
0.0
1.682
1.676
1.671
-1.671
-1.676
1.676
0.0
0.0
1.671
0.0
0.0
0.0
0.0
1.665
0.0
0.0
0.0
0.0
0.0
0.0
0.0
0.0
0.0
0.0
0.0
0.0
0.0
-1.665
1.665
0.0
1.659
0.0
0.0
1.654
1.648
1.642
0.0
1.637
-1.637
1.637
0.0
4.878
0.0
0.0
-1.621
1.621
-1.621
1.621
0.0
0.0
0.0
-1.621
1.621
0.0
1.615
0.0
0.0
0.0
3.214
0.0
0.0
1.599
1.594
0.0
0.0
0.0
0.0
0.0
0.0
-1.594
1.594
0.0
0.0
-1.594
1.594
0.0
-1.594
1.594
0.0
0.0
0.0
0.0
0.0
0.0
0.0
0.0
0.0
0.0
-1.594
1.594
0.0
-1.594
0.0
0.0
0.0
-1.599
0.0
0.0
0.0
0.0
1.599
-1.599
1.599
0.0
0.0
1.594
0.0
0.0
0.0
1.589
1.584
-1.584
1.584
0.0
-1.584
0.0
0.0
1.584
0.0
0.0
0.0
0.0
0.0
0.0
0.0
0.0
1.579
0.0
0.0
0.0
-1.579
0.0
3.152
0.0
1.568
1.563
-1.563
3.122
1.553
-1.553
0.0
0.0
-1.558
0.0
0.0
0.0
1.558
0.0
0.0
-1.558
0.0
0.0
-1.563
1.563
-1.563
0.0
0.0
0.0
-1.568
0.0
-1.573
1.573
0.0
0.0
1.568
1.563
-3.132
0.0
0.0
0.0
1.568
0.0
1.563
0.0
0.0
0.0
0.0
1.558
-1.558
1.558
-1.558
1.558
-1.558
0.0
-1.563
0.0
0.0
0.0
1.563
0.0
0.0
-1.563
0.0
0.0
0.0
0.0
1.563
-3.132
1.568
0.0
0.0
0.0
0.0
7.767
0.0
0.0
0.0
0.0
0.0
0.0
0.0
0.0
1.539
1.534
3.053
0.0
0.0
-3.053
3.053
-1.524
1.524
-3.053
1.529
1.524
0.0
0.0
1.519
3.025
1.505
0.0
1.501
0.0
1.496
2.979
1.482
1.478
5.867
4.355
0.0
4.316
1.43
-1.43
2.856
-5.729
0.0
1.439
-1.439
-2.89
0.0
1.447
-2.899
1.452
1.447
0.0
0.0
1.443
-1.443
0.0
0.0
0.0
0.0
0.0
0.0
0.0
0.0
0.0
0.0
-1.447
-1.452
0.0
0.0
0.0
1.452
0.0
-1.452
0.0
0.0
0.0
0.0
0.0
0.0
0.0
1.452
0.0
-1.452
0.0
1.452
-1.452
-1.456
0.0
0.0
-2.925
0.0
0.0
-1.469
0.0
0.0
0.0
-2.951
-1.482
0.0
-1.487
0.0
-1.492
0.0
0.0
1.492
0.0
-1.492
1.492
0.0
0.0
0.0
0.0
0.0
0.0
0.0
1.487
0.0
-1.487
0.0
1.487
0.0
0.0
0.0
-1.487
0.0
0.0
2.969
4.421
0.0
0.0
-1.469
0.0
-1.474
-2.96
-1.487
1.487
0.0
1.482
-1.482
0.0
0.0
-1.487
0.0
0.0
1.487
-1.487
0.0
0.0
0.0
0.0
1.487
-1.487
0.0
-1.492
0.0
0.0
0.0
0.0
0.0
-1.496
0.0
-3.006
0.0
0.0
0.0
-3.025
1.515
-1.515
0.0
-1.519
0.0
-1.524
0.0
-1.529
-3.073
-9.336
0.0
0.0
0.0
0.0
-1.573
1.573
0.0
0.0
0.0
0.0
3.132
0.0
0.0
0.0
0.0
0.0
0.0
0.0
3.112
0.0
0.0
0.0
1.548
0.0
0.0
-1.548
0.0
-1.553
0.0
0.0
0.0
0.0
0.0
0.0
0.0
3.102
0.0
-1.548
7.694
0.0
1.524
3.034
-4.558
-1.529
-1.534
0.0
-3.082
-3.102
0.0
-1.558
0.0
0.0
0.0
0.0
0.0
0.0
1.558
1.553
0.0
1.548
0.0
1.544
0.0
-1.544
0.0
1.544
-1.544
0.0
-3.102
1.553
0.0
-1.553
0.0
0.0
-1.558
0.0
0.0
-1.563
0.0
-1.568
0.0
0.0
0.0
0.0
-3.152
0.0
0.0
0.0
0.0
0.0
-3.173
-1.594
0.0
-1.599
4.782
-1.589
0.0
0.0
1.589
1.584
-1.584
1.584
0.0
-1.584
0.0
0.0
1.584
1.579
0.0
-1.579
0.0
-1.584
0.0
0.0
0.0
0.0
0.0
1.584
-1.584
0.0
0.0
0.0
0.0
-1.589
1.589
-1.589
0.0
1.589
0.0
0.0
0.0
0.0
0.0
0.0
1.584
0.0
0.0
0.0
0.0
0.0
0.0
-1.584
0.0
0.0
1.584
0.0
0.0
0.0
0.0
0.0
0.0
3.152
0.0
1.568
-1.568
0.0
0.0
0.0
0.0
-1.573
3.142
-3.142
0.0
0.0
0.0
0.0
1.573
0.0
0.0
0.0
0.0
1.568
0.0
0.0
0.0
0.0
0.0
0.0
0.0
0.0
0.0
0.0
1.563
0.0
1.558
0.0
1.553
0.0
0.0
0.0
0.0
0.0
0.0
1.548
-1.548
0.0
0.0
0.0
0.0
0.0
-1.553
0.0
1.553
1.548
0.0
-1.548
0.0
0.0
0.0
0.0
0.0
0.0
0.0
0.0
-1.553
1.553
0.0
-1.553
1.553
0.0
-1.553
0.0
0.0
0.0
0.0
0.0
0.0
1.553
0.0
0.0
-1.553
1.553
0.0
0.0
0.0
0.0
0.0
0.0
0.0
0.0
0.0
0.0
0.0
0.0
0.0
0.0
0.0
0.0
-3.112
0.0
0.0
3.112
0.0
4.631
1.534
0.0
0.0
0.0
0.0
-1.534
1.534
0.0
0.0
-3.073
-1.544
0.0
1.544
-1.544
0.0
0.0
1.544
0.0
0.0
0.0
-1.544
1.544
0.0
0.0
1.539
0.0
0.0
-1.539
1.539
0.0
0.0
0.0
0.0
1.534
0.0
0.0
-1.534
0.0
1.534
0.0
0.0
1.529
0.0
-1.529
0.0
-1.534
0.0
-1.539
0.0
0.0
0.0
0.0
0.0
0.0
-1.544
0.0
0.0
0.0
0.0
-1.548
0.0
0.0
0.0
0.0
-1.553
0.0
0.0
0.0
0.0
0.0
1.553
0.0
0.0
0.0
0.0
0.0
0.0
-1.553
0.0
-1.558
1.558
0.0
0.0
0.0
0.0
0.0
-1.558
1.558
1.553
0.0
0.0
0.0
0.0
0.0
0.0
0.0
-1.553
0.0
1.553
-1.553
0.0
0.0
0.0
0.0
0.0
0.0
1.553
0.0
0.0
0.0
0.0
0.0
0.0
1.548
1.544
0.0
0.0
0.0
0.0
0.0
0.0
-1.544
0.0
0.0
1.544
0.0
-1.544
0.0
0.0
0.0
0.0
0.0
0.0
1.544
0.0
0.0
0.0
0.0
-1.544
0.0
1.544
0.0
0.0
-1.544
0.0
0.0
1.544
0.0
-1.544
0.0
0.0
0.0
0.0
0.0
0.0
0.0
0.0
0.0
0.0
1.544
0.0
-1.544
0.0
0.0
0.0
0.0
0.0
0.0
0.0
0.0
0.0
0.0
0.0
0.0
0.0
0.0
0.0
0.0
0.0
0.0
1.544
0.0
0.0
0.0
0.0
0.0
0.0
-1.544
0.0
-1.548
1.548
0.0
0.0
0.0
0.0
0.0
0.0
0.0
0.0
-1.548
0.0
-7.817
4.705
-1.563
0.0
-1.568
0.0
1.568
1.563
0.0
0.0
0.0
0.0
0.0
0.0
0.0
1.558
0.0
-1.558
0.0
0.0
0.0
0.0
0.0
3.112
0.0
0.0
1.548
1.544
1.539
-1.539
1.539
0.0
0.0
0.0
-1.539
-1.544
1.544
1.539
0.0
0.0
0.0
0.0
1.534
1.529
0.0
0.0
0.0
1.524
0.0
0.0
0.0
0.0
0.0
1.519
0.0
0.0
-1.519
0.0
1.519
0.0
-1.519
0.0
1.519
-1.519
-3.053
0.0
3.053
0.0
0.0
0.0
0.0
-3.053
0.0
0.0
-1.534
0.0
0.0
0.0
0.0
0.0
-1.539
0.0
0.0
0.0
0.0
-1.544
0.0
0.0
-1.548
1.548
0.0
0.0
1.544
0.0
0.0
0.0
0.0
3.073
-1.534
1.534
1.529
0.0
0.0
0.0
0.0
0.0
0.0
0.0
0.0
-1.529
0.0
0.0
0.0
0.0
-1.534
0.0
0.0
0.0
0.0
0.0
0.0
0.0
0.0
0.0
0.0
0.0
0.0
0.0
0.0
0.0
0.0
0.0
0.0
0.0
0.0
0.0
0.0
0.0
0.0
0.0
1.534
0.0
0.0
0.0
0.0
0.0
0.0
-1.534
1.534
0.0
0.0
0.0
0.0
0.0
0.0
0.0
0.0
0.0
0.0
0.0
0.0
0.0
0.0
0.0
0.0
-1.534
0.0
-1.539
0.0
0.0
0.0
0.0
0.0
0.0
0.0
0.0
0.0
0.0
0.0
0.0
0.0
0.0
0.0
0.0
0.0
0.0
0.0
0.0
0.0
0.0
0.0
0.0
0.0
0.0
-1.544
0.0
0.0
0.0
0.0
0.0
0.0
0.0
0.0
0.0
0.0
0.0
1.544
0.0
-1.544
0.0
4.616
-1.534
0.0
0.0
-1.539
0.0
1.539
0.0
0.0
0.0
0.0
0.0
1.534
1.529
3.044
0.0
-4.573
0.0
0.0
0.0
0.0
0.0
0.0
1.529
-1.529
0.0
0.0
0.0
0.0
0.0
0.0
0.0
0.0
0.0
1.529
0.0
-1.529
0.0
0.0
1.529
0.0
0.0
0.0
0.0
0.0
0.0
0.0
0.0
0.0
0.0
-1.529
0.0
0.0
0.0
0.0
0.0
0.0
0.0
-1.534
1.534
0.0
0.0
0.0
0.0
0.0
0.0
0.0
0.0
0.0
0.0
0.0
0.0
0.0
1.529
0.0
0.0
0.0
1.524
-1.524
0.0
0.0
1.524
1.519
-1.519
1.519
0.0
0.0
0.0
-1.519
1.519
-1.519
1.519
0.0
-1.519
0.0
0.0
0.0
0.0
1.519
-1.519
0.0
-1.524
1.524
0.0
0.0
0.0
1.519
0.0
0.0
-1.519
0.0
1.519
0.0
0.0
-1.519
0.0
0.0
0.0
0.0
0.0
0.0
0.0
0.0
0.0
0.0
0.0
0.0
0.0
0.0
0.0
0.0
0.0
0.0
0.0
0.0
0.0
0.0
0.0
0.0
0.0
0.0
1.519
0.0
-1.519
0.0
0.0
0.0
0.0
0.0
0.0
0.0
0.0
0.0
0.0
0.0
0.0
0.0
0.0
0.0
0.0
0.0
0.0
0.0
0.0
0.0
-1.524
3.044
-1.519
0.0
0.0
0.0
0.0
0.0
0.0
0.0
0.0
0.0
0.0
1.519
-1.519
0.0
0.0
0.0
1.519
0.0
0.0
0.0
0.0
0.0
0.0
-1.519
0.0
0.0
0.0
0.0
1.519
0.0
0.0
0.0
0.0
1.515
0.0
0.0
-1.515
0.0
0.0
1.515
-1.515
0.0
0.0
7.527
-1.496
0.0
1.496
0.0
0.0
0.0
0.0
0.0
-1.496
-1.501
0.0
1.501
1.496
0.0
0.0
0.0
0.0
0.0
1.492
0.0
1.487
0.0
0.0
-1.487
1.487
-1.487
0.0
0.0
0.0
0.0
0.0
0.0
0.0
0.0
0.0
0.0
0.0
0.0
0.0
0.0
1.487
0.0
-1.487
0.0
0.0
0.0
0.0
0.0
0.0
-1.492
0.0
0.0
0.0
0.0
1.492
-1.492
1.492
0.0
0.0
0.0
0.0
0.0
1.487
-1.487
1.487
0.0
0.0
1.482
-1.482
1.482
1.478
-1.478
0.0
0.0
0.0
0.0
0.0
1.478
0.0
-1.478
0.0
1.478
0.0
0.0
0.0
0.0
0.0
0.0
0.0
0.0
0.0
0.0
0.0
1.474
-1.474
0.0
0.0
0.0
0.0
1.474
0.0
0.0
0.0
1.469
0.0
0.0
0.0
1.465
0.0
1.46
-1.46
0.0
0.0
0.0
0.0
0.0
0.0
0.0
0.0
0.0
0.0
-1.465
0.0
0.0
0.0
0.0
-1.469
0.0
0.0
0.0
1.469
-1.469
0.0
0.0
0.0
0.0
0.0
0.0
0.0
1.469
1.465
0.0
-2.934
0.0
0.0
0.0
0.0
0.0
1.469
-1.469
0.0
0.0
0.0
1.469
0.0
0.0
1.465
0.0
-1.465
0.0
0.0
1.465
-1.465
0.0
0.0
0.0
0.0
0.0
0.0
0.0
0.0
0.0
0.0
0.0
0.0
0.0
0.0
0.0
0.0
-1.469
1.469
-1.469
0.0
0.0
0.0
0.0
0.0
0.0
0.0
0.0
0.0
0.0
0.0
0.0
0.0
0.0
1.469
-1.469
0.0
0.0
0.0
0.0
0.0
0.0
0.0
0.0
1.469
0.0
0.0
4.381
0.0
1.452
0.0
1.447
1.443
-2.89
0.0
1.447
1.443
-1.443
1.443
0.0
0.0
0.0
0.0
0.0
-1.443
0.0
-1.447
0.0
0.0
0.0
0.0
0.0
1.447
0.0
-1.447
0.0
0.0
0.0
0.0
1.447
-1.447
1.447
0.0
0.0
0.0
-1.447
0.0
0.0
0.0
0.0
0.0
0.0
1.447
-1.447
0.0
0.0
0.0
0.0
0.0
-1.452
0.0
0.0
1.452
-1.452
0.0
0.0
0.0
1.452
-1.452
0.0
0.0
0.0
0.0
1.452
-1.452
0.0
0.0
0.0
0.0
0.0
0.0
0.0
-1.456
0.0
-5.867
0.0
2.943
0.0
0.0
1.465
0.0
0.0
0.0
0.0
0.0
0.0
0.0
1.46
0.0
-1.46
0.0
0.0
0.0
0.0
0.0
0.0
0.0
0.0
0.0
0.0
0.0
1.46
0.0
0.0
-1.46
0.0
0.0
0.0
0.0
0.0
0.0
0.0
0.0
0.0
1.46
-1.46
0.0
0.0
0.0
0.0
0.0
0.0
0.0
0.0
0.0
0.0
0.0
0.0
0.0
1.46
0.0
0.0
-1.46
0.0
0.0
0.0
0.0
0.0
0.0
0.0
0.0
0.0
0.0
0.0
0.0
0.0
0.0
0.0
1.46
0.0
0.0
0.0
-1.46
0.0
0.0
0.0
0.0
1.46
0.0
0.0
0.0
-1.46
1.46
0.0
0.0
0.0
0.0
0.0
0.0
0.0
0.0
0.0
0.0
0.0
0.0
0.0
0.0
0.0
0.0
0.0
0.0
0.0
0.0
0.0
0.0
0.0
0.0
1.456
0.0
0.0
-1.456
0.0
0.0
0.0
0.0
0.0
0.0
0.0
0.0
0.0
0.0
0.0
1.456
-1.456
1.456
0.0
0.0
1.452
1.447
-1.447
0.0
-2.907
0.0
2.907
0.0
-1.452
0.0
-1.456
0.0
0.0
-2.925
0.0
0.0
-1.469
0.0
-2.951
0.0
0.0
0.0
1.478
0.0
1.474
0.0
1.469
1.465
-1.465
0.0
0.0
0.0
0.0
0.0
0.0
0.0
2.925
0.0
0.0
0.0
-2.925
0.0
0.0
0.0
0.0
0.0
0.0
2.925
0.0
0.0
0.0
0.0
0.0
-1.46
1.46
0.0
-1.46
0.0
0.0
0.0
0.0
1.46
-1.46
0.0
0.0
0.0
0.0
0.0
0.0
0.0
1.46
0.0
1.456
0.0
0.0
-1.456
-1.46
0.0
0.0
0.0
1.46
-1.46
0.0
0.0
0.0
1.46
0.0
0.0
0.0
0.0
0.0
0.0
0.0
0.0
-1.46
0.0
0.0
0.0
0.0
0.0
0.0
0.0
0.0
0.0
0.0
0.0
0.0
0.0
0.0
0.0
0.0
0.0
0.0
0.0
0.0
0.0
1.46
0.0
0.0
0.0
0.0
0.0
0.0
-1.46
0.0
0.0
0.0
0.0
0.0
0.0
0.0
0.0
0.0
0.0
0.0
0.0
0.0
0.0
1.46
0.0
1.456
-2.916
0.0
0.0
0.0
0.0
0.0
0.0
0.0
0.0
0.0
0.0
0.0
0.0
0.0
0.0
0.0
0.0
0.0
0.0
0.0
0.0
0.0
0.0
0.0
0.0
0.0
0.0
0.0
0.0
0.0
0.0
0.0
0.0
0.0
0.0
0.0
0.0
0.0
0.0
0.0
0.0
0.0
0.0
0.0
0.0
0.0
0.0
0.0
0.0
0.0
0.0
0.0
0.0
0.0
0.0
0.0
0.0
0.0
0.0
0.0
0.0
0.0
0.0
1.46
0.0
0.0
-1.46
0.0
0.0
4.368
0.0
0.0
-1.452
0.0
0.0
0.0
-1.456
0.0
-2.925
0.0
2.925
-1.46
0.0
-1.465
2.925
0.0
0.0
0.0
0.0
0.0
1.456
0.0
0.0
1.452
-2.907
1.456
0.0
0.0
0.0
0.0
0.0
0.0
0.0
0.0
0.0
0.0
0.0
1.452
0.0
0.0
0.0
0.0
0.0
0.0
0.0
1.447
1.443
0.0
0.0
0.0
1.439
0.0
0.0
-2.882
0.0
0.0
0.0
0.0
0.0
0.0
0.0
-1.447
1.447
0.0
0.0
0.0
0.0
0.0
0.0
0.0
0.0
1.443
0.0
0.0
0.0
0.0
0.0
0.0
0.0
0.0
0.0
0.0
-1.443
1.443
-1.443
0.0
1.443
0.0
1.439
0.0
1.434
0.0
0.0
1.43
-1.43
0.0
0.0
0.0
0.0
0.0
-1.434
-1.439
0.0
0.0
1.439
0.0
-1.439
0.0
0.0
0.0
0.0
0.0
1.439
0.0
0.0
-1.439
0.0
0.0
0.0
0.0
0.0
0.0
0.0
0.0
-1.443
0.0
0.0
0.0
0.0
0.0
0.0
0.0
0.0
0.0
0.0
0.0
0.0
-1.447
0.0
1.447
0.0
0.0
0.0
0.0
0.0
0.0
0.0
0.0
0.0
0.0
0.0
0.0
0.0
0.0
0.0
0.0
1.443
0.0
0.0
0.0
0.0
0.0
0.0
0.0
0.0
0.0
0.0
0.0
0.0
0.0
0.0
0.0
0.0
0.0
0.0
0.0
0.0
0.0
0.0
0.0
0.0
0.0
0.0
0.0
0.0
0.0
0.0
1.439
-1.439
0.0
0.0
1.439
0.0
0.0
0.0
0.0
0.0
0.0
0.0
0.0
0.0
0.0
0.0
0.0
0.0
0.0
0.0
0.0
0.0
14.158
0.0
0.0
-1.397
0.0
1.397
-1.397
0.0
0.0
-1.401
0.0
0.0
1.401
-1.401
0.0
-2.815
2.815
0.0
0.0
0.0
-1.405
0.0
0.0
0.0
0.0
0.0
0.0
-1.41
-1.414
-1.418
0.0
0.0
0.0
0.0
0.0
0.0
0.0
-1.422
0.0
0.0
-1.426
0.0
1.426
0.0
0.0
1.422
0.0
0.0
0.0
0.0
1.418
0.0
0.0
1.414
0.0
-1.414
0.0
0.0
0.0
-1.418
0.0
0.0
0.0
0.0
0.0
0.0
0.0
0.0
0.0
1.418
-1.418
0.0
0.0
0.0
1.418
0.0
1.414
0.0
0.0
-1.414
-1.418
0.0
0.0
0.0
0.0
1.418
0.0
0.0
0.0
-1.418
0.0
0.0
0.0
1.418
0.0
0.0
0.0
0.0
0.0
-1.418
0.0
0.0
0.0
0.0
0.0
0.0
0.0
0.0
-1.422
0.0
1.422
0.0
0.0
0.0
0.0
0.0
0.0
0.0
0.0
0.0
-1.422
0.0
0.0
0.0
0.0
0.0
0.0
0.0
0.0
0.0
0.0
0.0
0.0
0.0
0.0
0.0
0.0
0.0
0.0
1.422
0.0
0.0
0.0
-1.422
0.0
0.0
1.422
-1.422
1.422
0.0
0.0
0.0
0.0
0.0
0.0
0.0
0.0
0.0
0.0
0.0
0.0
0.0
0.0
0.0
0.0
0.0
0.0
0.0
0.0
0.0
0.0
0.0
0.0
0.0
0.0
0.0
0.0
0.0
0.0
0.0
0.0
0.0
0.0
0.0
0.0
0.0
0.0
-1.422
0.0
0.0
0.0
0.0
0.0
0.0
0.0
0.0
0.0
0.0
1.422
0.0
0.0
0.0
0.0
0.0
0.0
-1.422
0.0
0.0
0.0
0.0
-1.426
0.0
0.0
0.0
0.0
0.0
1.426
-1.426
0.0
-1.43
0.0
0.0
0.0
0.0
0.0
0.0
0.0
1.43
0.0
0.0
0.0
0.0
0.0
0.0
0.0
0.0
0.0
0.0
0.0
1.426
0.0
0.0
1.422
0.0
0.0
0.0
0.0
0.0
0.0
-2.848
0.0
0.0
0.0
0.0
0.0
0.0
0.0
0.0
0.0
0.0
0.0
0.0
0.0
0.0
1.426
0.0
0.0
0.0
0.0
0.0
0.0
0.0
0.0
0.0
0.0
0.0
0.0
0.0
0.0
0.0
0.0
0.0
0.0
0.0
0.0
0.0
0.0
1.422
0.0
0.0
0.0
-1.422
0.0
0.0
0.0
0.0
0.0
0.0
0.0
0.0
0.0
0.0
0.0
1.422
0.0
0.0
0.0
0.0
0.0
0.0
0.0
0.0
0.0
0.0
0.0
0.0
0.0
0.0
0.0
1.418
-1.418
0.0
0.0
0.0
0.0
0.0
0.0
0.0
0.0
0.0
0.0
0.0
0.0
1.418
0.0
0.0
0.0
0.0
0.0
0.0
0.0
0.0
0.0
0.0
-1.418
0.0
1.418
0.0
0.0
0.0
0.0
0.0
0.0
0.0
0.0
0.0
1.414
0.0
-1.414
1.414
0.0
0.0
0.0
0.0
0.0
0.0
0.0
0.0
-1.414
0.0
-1.418
0.0
0.0
0.0
0.0
0.0
0.0
0.0
0.0
0.0
0.0
0.0
0.0
0.0
0.0
-1.422
0.0
0.0
0.0
1.422
0.0
0.0
1.418
0.0
0.0
0.0
0.0
0.0
0.0
0.0
0.0
0.0
0.0
-1.418
0.0
1.418
0.0
0.0
-1.418
1.418
0.0
0.0
0.0
0.0
1.414
0.0
-1.414
0.0
0.0
0.0
-8.569
-1.443
0.0
0.0
-1.447
1.447
0.0
0.0
1.443
0.0
0.0
0.0
0.0
0.0
1.439
0.0
0.0
0.0
0.0
0.0
0.0
1.434
0.0
2.856
0.0
0.0
1.422
0.0
0.0
0.0
0.0
0.0
-1.422
0.0
0.0
-1.426
0.0
0.0
-1.43
0.0
0.0
1.43
0.0
0.0
0.0
0.0
0.0
0.0
-1.43
0.0
0.0
0.0
0.0
0.0
-1.434
0.0
0.0
0.0
0.0
0.0
0.0
0.0
0.0
0.0
1.434
0.0
0.0
1.43
-1.43
0.0
0.0
0.0
0.0
0.0
1.43
0.0
0.0
-1.43
0.0
0.0
0.0
0.0
1.43
-1.43
-1.434
0.0
0.0
-1.439
0.0
0.0
0.0
0.0
0.0
0.0
0.0
1.439
0.0
-1.439
0.0
0.0
0.0
-1.443
0.0
0.0
0.0
0.0
1.443
0.0
0.0
-1.443
0.0
0.0
0.0
1.443
-1.443
0.0
0.0
0.0
0.0
0.0
0.0
-1.447
1.447
0.0
-1.447
0.0
0.0
0.0
0.0
0.0
-1.452
-1.456
0.0
1.456
0.0
0.0
0.0
0.0
1.452
0.0
0.0
0.0
-1.452
0.0
0.0
0.0
0.0
0.0
0.0
0.0
0.0
0.0
0.0
0.0
-1.456
0.0
0.0
0.0
1.456
-1.456
0.0
0.0
0.0
0.0
0.0
0.0
1.456
0.0
0.0
0.0
0.0
0.0
0.0
-1.456
0.0
-1.46
1.46
-1.46
0.0
0.0
0.0
0.0
0.0
0.0
1.46
0.0
0.0
1.456
-1.456
0.0
0.0
1.456
-1.456
0.0
1.456
0.0
-1.456
0.0
0.0
0.0
0.0
0.0
0.0
0.0
0.0
0.0
0.0
0.0
0.0
-1.46
5.815
-1.447
0.0
0.0
0.0
0.0
0.0
0.0
-1.452
0.0
-1.456
0.0
0.0
-1.46
0.0
0.0
1.46
-2.925
0.0
2.925
-2.925
2.925
0.0
0.0
0.0
0.0
0.0
0.0
0.0
0.0
0.0
-1.46
-1.465
0.0
0.0
-2.943
0.0
0.0
0.0
0.0
0.0
0.0
-1.478
0.0
1.478
0.0
-1.478
0.0
0.0
0.0
1.478
-1.478
0.0
0.0
0.0
0.0
-1.482
0.0
0.0
0.0
0.0
0.0
-1.487
1.487
0.0
-1.487
1.487
1.482
0.0
0.0
0.0
0.0
-1.482
2.96
0.0
-2.96
0.0
0.0
0.0
0.0
0.0
0.0
0.0
0.0
0.0
0.0
0.0
-1.487
0.0
1.487
0.0
0.0
0.0
0.0
0.0
0.0
0.0
0.0
0.0
-1.487
0.0
0.0
0.0
0.0
0.0
0.0
0.0
0.0
-1.492
0.0
0.0
1.492
0.0
0.0
0.0
0.0
-1.492
0.0
0.0
0.0
0.0
0.0
0.0
0.0
0.0
0.0
-1.496
0.0
-1.501
0.0
0.0
0.0
0.0
-1.505
0.0
1.505
0.0
0.0
0.0
0.0
0.0
0.0
0.0
0.0
0.0
0.0
-1.505
0.0
1.505
0.0
0.0
0.0
0.0
0.0
1.501
0.0
1.496
0.0
2.979
0.0
0.0
-1.487
0.0
0.0
0.0
-1.492
0.0
0.0
0.0
0.0
0.0
0.0
0.0
0.0
0.0
0.0
0.0
1.492
0.0
0.0
1.487
0.0
-1.487
0.0
0.0
0.0
1.487
0.0
0.0
0.0
0.0
0.0
0.0
0.0
0.0
0.0
0.0
0.0
0.0
0.0
-1.487
-1.492
1.492
0.0
0.0
0.0
0.0
0.0
0.0
0.0
-10.538
0.0
0.0
0.0
0.0
0.0
0.0
0.0
0.0
0.0
1.519
1.515
0.0
0.0
0.0
0.0
0.0
0.0
0.0
1.51
0.0
1.505
0.0
0.0
0.0
0.0
0.0
0.0
0.0
0.0
0.0
-1.505
0.0
1.505
-1.505
1.505
0.0
0.0
0.0
0.0
0.0
0.0
0.0
-1.505
1.505
0.0
-1.505
0.0
1.505
0.0
0.0
-1.505
0.0
0.0
0.0
0.0
0.0
0.0
0.0
0.0
1.505
0.0
0.0
0.0
0.0
0.0
0.0
0.0
-1.505
0.0
0.0
0.0
-1.51
0.0
0.0
0.0
0.0
0.0
0.0
0.0
0.0
0.0
0.0
0.0
0.0
0.0
0.0
0.0
-1.515
0.0
0.0
0.0
0.0
0.0
1.515
-1.515
0.0
0.0
0.0
0.0
0.0
0.0
0.0
0.0
0.0
0.0
0.0
0.0
0.0
0.0
-1.519
0.0
0.0
1.519
0.0
0.0
0.0
0.0
-1.519
0.0
0.0
0.0
0.0
0.0
0.0
1.519
0.0
0.0
0.0
0.0
0.0
0.0
0.0
0.0
0.0
0.0
0.0
0.0
0.0
-1.519
1.519
0.0
0.0
0.0
0.0
0.0
0.0
1.515
-1.515
0.0
0.0
0.0
0.0
0.0
0.0
0.0
0.0
0.0
0.0
0.0
0.0
0.0
1.515
0.0
-1.515
0.0
0.0
0.0
0.0
0.0
0.0
0.0
1.515
0.0
0.0
0.0
0.0
0.0
0.0
0.0
1.51
1.505
0.0
0.0
0.0
0.0
0.0
0.0
0.0
0.0
-1.505
0.0
0.0
0.0
0.0
0.0
0.0
0.0
0.0
0.0
0.0
0.0
0.0
0.0
0.0
0.0
0.0
0.0
0.0
0.0
-6.069
-1.529
-1.534
0.0
-1.539
0.0
-1.544
0.0
0.0
0.0
0.0
0.0
0.0
0.0
0.0
0.0
1.544
0.0
0.0
0.0
0.0
0.0
-1.544
0.0
0.0
0.0
4.616
0.0
-4.616
0.0
0.0
0.0
1.544
0.0
0.0
0.0
3.073
0.0
0.0
0.0
-3.073
0.0
0.0
0.0
0.0
0.0
0.0
0.0
0.0
0.0
1.539
-1.539
1.539
0.0
0.0
0.0
0.0
-1.539
0.0
0.0
-1.544
0.0
0.0
1.544
-1.544
1.544
0.0
0.0
0.0
0.0
1.539
-1.539
0.0
0.0
0.0
0.0
0.0
0.0
0.0
0.0
0.0
0.0
0.0
0.0
0.0
0.0
-1.544
0.0
0.0
0.0
1.544
0.0
0.0
0.0
0.0
0.0
0.0
0.0
0.0
0.0
0.0
0.0
0.0
0.0
0.0
0.0
-1.544
1.544
0.0
-1.544
0.0
0.0
0.0
0.0
0.0
0.0
-1.548
0.0
0.0
0.0
0.0
0.0
0.0
0.0
0.0
0.0
0.0
-1.553
0.0
0.0
0.0
0.0
0.0
0.0
0.0
1.553
-1.553
1.553
-1.553
0.0
0.0
1.553
0.0
0.0
0.0
0.0
0.0
0.0
0.0
0.0
0.0
0.0
0.0
0.0
0.0
0.0
0.0
1.548
0.0
0.0
1.544
0.0
0.0
0.0
0.0
0.0
-1.544
3.082
0.0
0.0
3.063
0.0
0.0
0.0
0.0
0.0
0.0
0.0
0.0
0.0
0.0
0.0
0.0
0.0
0.0
-1.529
-1.534
1.534
0.0
0.0
0.0
0.0
0.0
0.0
0.0
0.0
0.0
1.529
0.0
0.0
0.0
0.0
1.524
0.0
0.0
-3.053
0.0
0.0
0.0
0.0
7.598
0.0
0.0
0.0
0.0
0.0
0.0
0.0
0.0
0.0
0.0
0.0
0.0
0.0
0.0
0.0
0.0
0.0
0.0
-1.51
0.0
1.51
0.0
0.0
1.505
0.0
0.0
-1.505
0.0
0.0
0.0
0.0
1.505
0.0
0.0
-1.505
0.0
-1.51
0.0
1.51
-1.51
0.0
0.0
0.0
0.0
0.0
0.0
0.0
1.51
0.0
-1.51
0.0
0.0
0.0
0.0
0.0
0.0
0.0
0.0
0.0
0.0
0.0
0.0
0.0
0.0
0.0
0.0
0.0
0.0
0.0
1.51
0.0
-1.51
0.0
0.0
0.0
0.0
0.0
0.0
1.51
0.0
0.0
0.0
0.0
0.0
0.0
0.0
0.0
0.0
1.505
0.0
0.0
0.0
0.0
0.0
0.0
0.0
0.0
0.0
1.501
0.0
0.0
0.0
0.0
0.0
0.0
0.0
0.0
0.0
0.0
0.0
-1.501
0.0
0.0
0.0
0.0
0.0
0.0
0.0
0.0
0.0
0.0
0.0
0.0
0.0
0.0
0.0
0.0
0.0
1.501
0.0
-1.501
0.0
0.0
0.0
1.501
-3.006
0.0
0.0
0.0
0.0
0.0
0.0
-1.51
0.0
0.0
-1.515
-1.519
0.0
0.0
0.0
0.0
0.0
0.0
0.0
0.0
0.0
0.0
0.0
0.0
0.0
0.0
0.0
0.0
0.0
0.0
0.0
0.0
0.0
0.0
0.0
0.0
0.0
0.0
0.0
0.0
0.0
0.0
0.0
0.0
0.0
0.0
0.0
0.0
0.0
0.0
0.0
-1.524
0.0
0.0
0.0
0.0
0.0
-1.529
0.0
0.0
3.053
3.034
-3.034
0.0
0.0
0.0
0.0
0.0
0.0
0.0
0.0
0.0
3.034
0.0
14.894
0.0
0.0
-2.943
0.0
-1.478
1.478
0.0
1.474
7.301
1.447
1.443
-1.443
0.0
0.0
0.0
0.0
1.443
-1.443
-1.447
1.447
-1.447
0.0
0.0
0.0
0.0
0.0
0.0
0.0
0.0
0.0
0.0
-1.452
0.0
0.0
0.0
1.452
0.0
0.0
0.0
0.0
0.0
0.0
1.447
0.0
-1.447
0.0
0.0
0.0
0.0
0.0
0.0
0.0
0.0
0.0
0.0
0.0
0.0
0.0
0.0
0.0
0.0
0.0
0.0
0.0
0.0
1.447
0.0
0.0
0.0
0.0
0.0
0.0
0.0
0.0
0.0
0.0
0.0
0.0
-1.447
0.0
0.0
0.0
0.0
1.447
0.0
0.0
-1.447
0.0
0.0
0.0
0.0
-1.452
0.0
0.0
0.0
0.0
0.0
0.0
0.0
0.0
0.0
0.0
0.0
0.0
0.0
-1.456
0.0
0.0
0.0
-1.46
0.0
2.916
0.0
0.0
0.0
0.0
-2.916
0.0
0.0
0.0
0.0
0.0
0.0
0.0
0.0
0.0
0.0
0.0
0.0
0.0
0.0
0.0
0.0
0.0
0.0
0.0
0.0
0.0
0.0
0.0
0.0
0.0
0.0
0.0
0.0
0.0
0.0
0.0
0.0
0.0
0.0
0.0
0.0
0.0
0.0
0.0
0.0
-1.465
0.0
0.0
0.0
0.0
0.0
0.0
0.0
0.0
0.0
0.0
0.0
0.0
0.0
0.0
0.0
0.0
-1.469
0.0
0.0
0.0
0.0
0.0
0.0
0.0
0.0
0.0
0.0
0.0
0.0
0.0
0.0
0.0
0.0
0.0
0.0
-1.474
0.0
0.0
0.0
0.0
0.0
0.0
0.0
0.0
0.0
0.0
0.0
0.0
1.474
0.0
0.0
-13.425
6.012
0.0
-2.997
2.997
0.0
-2.997
0.0
2.997
0.0
-1.496
0.0
0.0
0.0
0.0
0.0
0.0
1.496
0.0
0.0
0.0
0.0
0.0
0.0
0.0
0.0
0.0
0.0
0.0
2.979
0.0
-1.487
1.487
0.0
0.0
0.0
0.0
1.482
1.478
2.943
0.0
0.0
-2.943
0.0
0.0
0.0
0.0
0.0
0.0
0.0
0.0
0.0
1.474
1.469
1.465
0.0
0.0
0.0
0.0
0.0
0.0
0.0
0.0
-1.465
0.0
0.0
0.0
0.0
-1.469
0.0
0.0
0.0
0.0
0.0
0.0
0.0
1.469
0.0
0.0
0.0
0.0
-1.469
1.469
0.0
0.0
1.465
1.46
-2.925
2.925
-2.925
0.0
0.0
0.0
0.0
0.0
0.0
0.0
0.0
0.0
0.0
0.0
1.465
0.0
0.0
0.0
0.0
0.0
0.0
0.0
0.0
0.0
0.0
0.0
0.0
0.0
0.0
0.0
0.0
0.0
0.0
0.0
0.0
0.0
0.0
0.0
-1.465
0.0
0.0
0.0
0.0
0.0
0.0
0.0
0.0
0.0
0.0
0.0
1.465
-1.465
0.0
0.0
0.0
0.0
0.0
0.0
0.0
0.0
0.0
0.0
0.0
0.0
0.0
0.0
0.0
0.0
0.0
-1.469
0.0
0.0
0.0
0.0
1.469
0.0
0.0
0.0
-1.469
0.0
0.0
0.0
0.0
0.0
0.0
0.0
0.0
1.469
0.0
0.0
0.0
0.0
0.0
-1.469
0.0
0.0
0.0
0.0
0.0
0.0
0.0
0.0
0.0
0.0
0.0
0.0
0.0
0.0
0.0
0.0
0.0
0.0
1.469
0.0
0.0
0.0
0.0
1.465
0.0
0.0
0.0
0.0
0.0
-7.368
2.96
1.474
1.469
0.0
2.925
0.0
-2.925
0.0
0.0
0.0
0.0
0.0
0.0
0.0
0.0
-1.469
0.0
0.0
0.0
1.469
0.0
1.465
-1.465
0.0
0.0
0.0
0.0
0.0
-1.469
0.0
0.0
0.0
0.0
0.0
0.0
0.0
0.0
0.0
0.0
0.0
1.469
0.0
0.0
0.0
0.0
1.465
-1.465
0.0
0.0
0.0
0.0
0.0
0.0
0.0
0.0
1.465
0.0
0.0
0.0
0.0
0.0
0.0
0.0
0.0
0.0
0.0
0.0
0.0
0.0
0.0
-1.465
0.0
0.0
0.0
0.0
0.0
0.0
0.0
-1.469
0.0
-1.474
0.0
-1.478
0.0
0.0
0.0
0.0
0.0
-1.482
0.0
0.0
0.0
1.482
0.0
0.0
0.0
0.0
0.0
0.0
0.0
0.0
0.0
0.0
0.0
0.0
0.0
0.0
0.0
0.0
0.0
0.0
0.0
0.0
1.478
0.0
0.0
0.0
0.0
0.0
0.0
0.0
0.0
-1.478
0.0
0.0
0.0
0.0
0.0
0.0
1.478
0.0
-1.478
0.0
0.0
0.0
0.0
0.0
0.0
0.0
0.0
0.0
0.0
0.0
1.478
0.0
0.0
-1.478
0.0
0.0
0.0
0.0
0.0
0.0
0.0
0.0
0.0
0.0
1.478
0.0
0.0
0.0
0.0
0.0
0.0
0.0
0.0
1.474
-1.474
0.0
0.0
0.0
0.0
0.0
0.0
0.0
0.0
0.0
0.0
0.0
0.0
0.0
0.0
0.0
0.0
0.0
0.0
0.0
0.0
0.0
0.0
0.0
0.0
0.0
0.0
0.0
0.0
0.0
0.0
0.0
-1.478
0.0
0.0
0.0
0.0
0.0
0.0
0.0
0.0
0.0
-2.969
0.0
0.0
1.487
1.482
4.421
-2.943
-1.478
0.0
-1.482
0.0
0.0
0.0
0.0
1.482
1.478
0.0
0.0
1.474
0.0
1.469
1.465
0.0
-1.465
0.0
1.465
0.0
0.0
-1.465
0.0
0.0
0.0
0.0
0.0
0.0
0.0
0.0
0.0
0.0
0.0
0.0
-2.943
0.0
-1.478
0.0
0.0
-1.482
0.0
-1.487
0.0
0.0
0.0
-1.492
0.0
0.0
0.0
0.0
0.0
-1.496
0.0
0.0
1.496
0.0
0.0
1.492
0.0
-1.492
0.0
-1.496
0.0
1.496
0.0
0.0
0.0
0.0
0.0
0.0
-1.496
0.0
0.0
0.0
0.0
0.0
0.0
0.0
0.0
0.0
0.0
0.0
1.496
0.0
0.0
0.0
0.0
0.0
0.0
0.0
-1.496
0.0
0.0
0.0
0.0
0.0
0.0
0.0
0.0
1.496
0.0
0.0
0.0
0.0
-1.496
0.0
1.496
0.0
0.0
0.0
0.0
1.492
0.0
0.0
0.0
0.0
0.0
0.0
0.0
0.0
0.0
0.0
0.0
-1.492
0.0
0.0
-1.496
0.0
0.0
0.0
0.0
0.0
0.0
0.0
0.0
0.0
0.0
0.0
0.0
0.0
0.0
0.0
0.0
0.0
0.0
0.0
0.0
0.0
-1.501
0.0
1.501
0.0
0.0
0.0
0.0
0.0
0.0
0.0
0.0
0.0
-1.501
0.0
0.0
0.0
-1.505
0.0
0.0
0.0
0.0
0.0
0.0
0.0
0.0
0.0
0.0
0.0
1.505
0.0
0.0
0.0
0.0
0.0
0.0
0.0
-1.505
0.0
0.0
1.505
0.0
0.0
0.0
0.0
0.0
0.0
0.0
0.0
0.0
0.0
0.0
0.0
0.0
0.0
0.0
0.0
0.0
0.0
0.0
0.0
0.0
0.0
0.0
0.0
-3.015
3.015
0.0
0.0
0.0
1.501
-1.501
-1.505
0.0
0.0
0.0
0.0
-3.025
0.0
1.515
-1.515
0.0
-1.519
-1.524
0.0
0.0
0.0
0.0
0.0
0.0
0.0
0.0
0.0
0.0
0.0
1.524
0.0
0.0
0.0
-3.053
0.0
0.0
0.0
-6.165
0.0
7.694
-4.602
0.0
0.0
0.0
0.0
0.0
1.539
0.0
1.534
0.0
0.0
0.0
0.0
1.529
0.0
0.0
0.0
0.0
-1.529
0.0
0.0
0.0
0.0
0.0
0.0
0.0
0.0
-1.534
0.0
0.0
3.063
0.0
-3.063
0.0
0.0
0.0
3.063
0.0
0.0
0.0
0.0
0.0
-1.529
0.0
0.0
1.529
0.0
0.0
0.0
0.0
1.524
0.0
-1.524
1.524
0.0
-1.524
0.0
0.0
0.0
1.524
0.0
0.0
0.0
0.0
0.0
0.0
0.0
0.0
0.0
-1.524
0.0
0.0
0.0
0.0
0.0
1.524
0.0
0.0
0.0
0.0
0.0
0.0
0.0
0.0
0.0
0.0
0.0
0.0
0.0
-1.524
1.524
0.0
0.0
0.0
0.0
0.0
1.519
-1.519
0.0
1.519
0.0
0.0
0.0
0.0
0.0
0.0
0.0
0.0
0.0
0.0
0.0
0.0
1.515
0.0
0.0
0.0
-1.515
0.0
0.0
4.53
0.0
-3.015
0.0
3.015
0.0
0.0
0.0
0.0
-3.015
0.0
0.0
0.0
0.0
0.0
0.0
0.0
0.0
1.51
0.0
0.0
0.0
0.0
0.0
0.0
0.0
0.0
0.0
0.0
-1.51
0.0
1.51
0.0
-1.51
0.0
0.0
0.0
0.0
0.0
0.0
0.0
-12.252
0.0
3.092
-1.544
0.0
-1.548
0.0
1.548
0.0
0.0
0.0
0.0
0.0
0.0
-1.548
1.548
0.0
0.0
0.0
0.0
1.544
0.0
0.0
0.0
0.0
3.073
0.0
0.0
0.0
-3.073
1.539
0.0
0.0
0.0
-1.539
4.602
1.524
0.0
0.0
0.0
0.0
0.0
0.0
0.0
0.0
0.0
1.519
-3.044
0.0
0.0
0.0
0.0
0.0
0.0
0.0
0.0
0.0
-1.529
0.0
1.529
0.0
0.0
0.0
0.0
0.0
0.0
0.0
0.0
0.0
0.0
0.0
0.0
0.0
1.524
0.0
0.0
0.0
0.0
0.0
0.0
0.0
0.0
0.0
0.0
-1.524
0.0
0.0
0.0
0.0
0.0
0.0
0.0
0.0
0.0
-1.529
0.0
0.0
0.0
0.0
0.0
0.0
0.0
0.0
0.0
0.0
0.0
0.0
0.0
0.0
0.0
0.0
-1.534
1.534
0.0
-1.534
0.0
0.0
0.0
0.0
0.0
0.0
0.0
0.0
-1.539
0.0
0.0
0.0
0.0
1.539
0.0
0.0
0.0
-1.539
0.0
1.539
0.0
0.0
-1.539
0.0
0.0
0.0
1.539
-1.539
0.0
-1.544
0.0
0.0
0.0
0.0
0.0
0.0
1.544
0.0
0.0
0.0
0.0
0.0
-1.544
0.0
0.0
0.0
0.0
0.0
0.0
0.0
0.0
0.0
0.0
0.0
0.0
1.544
0.0
-1.544
0.0
0.0
0.0
0.0
0.0
0.0
0.0
0.0
0.0
0.0
0.0
0.0
0.0
0.0
0.0
0.0
0.0
-1.548
0.0
0.0
1.548
0.0
0.0
0.0
-1.548
1.548
0.0
0.0
0.0
0.0
0.0
-1.548
0.0
0.0
0.0
0.0
0.0
7.694
0.0
0.0
-1.529
-4.616
0.0
0.0
0.0
0.0
0.0
0.0
0.0
1.544
0.0
0.0
0.0
0.0
0.0
0.0
-1.544
0.0
0.0
0.0
0.0
0.0
0.0
0.0
0.0
0.0
0.0
0.0
0.0
0.0
0.0
0.0
0.0
0.0
0.0
0.0
1.544
0.0
0.0
-1.544
0.0
0.0
-4.66
0.0
0.0
-1.563
0.0
1.563
0.0
0.0
0.0
0.0
0.0
0.0
0.0
0.0
0.0
-3.132
0.0
0.0
0.0
0.0
0.0
0.0
0.0
0.0
0.0
0.0
0.0
0.0
0.0
0.0
0.0
0.0
0.0
0.0
3.132
-3.132
0.0
0.0
0.0
0.0
0.0
0.0
0.0
0.0
0.0
0.0
0.0
3.132
-1.563
0.0
0.0
0.0
0.0
0.0
0.0
0.0
0.0
0.0
-1.568
0.0
-1.573
0.0
0.0
0.0
1.573
0.0
0.0
0.0
0.0
0.0
0.0
0.0
0.0
0.0
0.0
0.0
0.0
0.0
0.0
0.0
0.0
0.0
0.0
0.0
0.0
0.0
0.0
0.0
0.0
0.0
0.0
0.0
0.0
0.0
0.0
0.0
0.0
0.0
0.0
0.0
0.0
0.0
0.0
0.0
0.0
0.0
0.0
-1.573
0.0
0.0
0.0
1.573
0.0
0.0
0.0
0.0
0.0
1.568
0.0
0.0
0.0
0.0
0.0
0.0
0.0
0.0
0.0
0.0
0.0
0.0
0.0
0.0
0.0
0.0
0.0
0.0
0.0
0.0
-1.568
0.0
0.0
0.0
0.0
-1.573
0.0
0.0
0.0
0.0
0.0
0.0
0.0
0.0
0.0
0.0
1.573
0.0
0.0
0.0
0.0
0.0
0.0
0.0
0.0
0.0
0.0
3.132
0.0
0.0
4.66
0.0
0.0
-4.66
0.0
0.0
0.0
0.0
0.0
0.0
0.0
0.0
3.112
0.0
0.0
0.0
-3.112
0.0
0.0
0.0
0.0
0.0
1.558
1.553
0.0
0.0
0.0
0.0
0.0
0.0
0.0
-1.553
0.0
0.0
0.0
0.0
0.0
0.0
0.0
0.0
0.0
0.0
-1.558
0.0
0.0
0.0
0.0
0.0
0.0
0.0
0.0
0.0
0.0
0.0
0.0
-1.563
0.0
0.0
0.0
0.0
1.563
0.0
0.0
-1.563
0.0
0.0
0.0
0.0
0.0
0.0
0.0
0.0
0.0
0.0
0.0
0.0
0.0
0.0
0.0
0.0
0.0
1.563
0.0
0.0
0.0
0.0
0.0
0.0
0.0
0.0
0.0
0.0
-1.563
0.0
-1.568
0.0
0.0
0.0
0.0
-1.573
0.0
0.0
0.0
0.0
0.0
0.0
0.0
0.0
1.573
0.0
0.0
0.0
0.0
0.0
0.0
0.0
0.0
-1.573
0.0
0.0
0.0
0.0
0.0
0.0
0.0
0.0
1.573
0.0
0.0
0.0
-3.152
0.0
1.579
0.0
0.0
0.0
0.0
0.0
0.0
1.573
-1.573
0.0
0.0
0.0
0.0
0.0
0.0
0.0
0.0
0.0
0.0
0.0
0.0
1.573
0.0
0.0
0.0
0.0
0.0
0.0
0.0
0.0
0.0
-1.573
0.0
0.0
0.0
0.0
0.0
0.0
0.0
0.0
0.0
0.0
0.0
1.573
0.0
0.0
0.0
0.0
0.0
0.0
0.0
0.0
0.0
-1.573
1.573
-1.573
0.0
0.0
0.0
0.0
0.0
0.0
0.0
0.0
1.573
0.0
0.0
0.0
0.0
0.0
0.0
-1.573
0.0
0.0
0.0
-11.159
0.0
0.0
0.0
0.0
0.0
0.0
0.0
0.0
0.0
0.0
0.0
0.0
0.0
0.0
0.0
0.0
0.0
0.0
0.0
0.0
0.0
0.0
-3.236
0.0
0.0
0.0
1.621
0.0
0.0
0.0
0.0
0.0
0.0
0.0
-1.621
0.0
0.0
0.0
0.0
0.0
0.0
0.0
0.0
0.0
0.0
0.0
0.0
0.0
1.621
1.615
0.0
0.0
0.0
0.0
0.0
0.0
0.0
0.0
0.0
0.0
0.0
-1.615
1.615
0.0
0.0
0.0
0.0
-1.615
0.0
0.0
0.0
0.0
0.0
1.615
0.0
0.0
-1.615
0.0
0.0
0.0
0.0
0.0
0.0
0.0
0.0
0.0
0.0
0.0
0.0
0.0
0.0
0.0
0.0
0.0
0.0
0.0
0.0
0.0
0.0
0.0
0.0
0.0
0.0
0.0
0.0
0.0
0.0
0.0
0.0
0.0
0.0
0.0
0.0
-1.621
0.0
0.0
0.0
0.0
0.0
1.621
0.0
0.0
0.0
0.0
0.0
0.0
0.0
0.0
-1.621
0.0
0.0
0.0
0.0
0.0
0.0
0.0
0.0
0.0
0.0
0.0
0.0
0.0
0.0
0.0
0.0
0.0
0.0
0.0
0.0
0.0
0.0
0.0
0.0
0.0
0.0
-1.626
0.0
0.0
1.626
-1.626
0.0
0.0
0.0
0.0
0.0
0.0
0.0
0.0
0.0
0.0
0.0
0.0
0.0
1.626
0.0
0.0
0.0
0.0
0.0
0.0
0.0
0.0
0.0
0.0
0.0
-1.626
0.0
0.0
0.0
0.0
0.0
0.0
0.0
0.0
0.0
0.0
0.0
0.0
0.0
0.0
0.0
0.0
0.0
0.0
0.0
0.0
0.0
0.0
0.0
14.442
-3.173
0.0
0.0
0.0
0.0
0.0
0.0
0.0
0.0
0.0
0.0
0.0
0.0
0.0
3.173
-3.173
0.0
0.0
0.0
0.0
0.0
0.0
-1.594
0.0
0.0
0.0
0.0
0.0
0.0
0.0
0.0
0.0
1.594
-1.594
0.0
0.0
0.0
0.0
0.0
0.0
0.0
0.0
0.0
0.0
0.0
0.0
-1.599
0.0
1.599
-1.599
0.0
0.0
0.0
0.0
0.0
0.0
0.0
0.0
0.0
0.0
0.0
0.0
0.0
0.0
0.0
0.0
0.0
0.0
0.0
0.0
1.599
0.0
0.0
0.0
0.0
0.0
0.0
0.0
0.0
0.0
0.0
0.0
0.0
0.0
0.0
0.0
0.0
-1.599
0.0
0.0
0.0
0.0
0.0
0.0
0.0
0.0
0.0
0.0
1.599
0.0
0.0
0.0
0.0
0.0
0.0
0.0
0.0
0.0
0.0
0.0
0.0
0.0
0.0
0.0
0.0
0.0
0.0
0.0
0.0
0.0
0.0
0.0
0.0
0.0
0.0
0.0
0.0
0.0
0.0
0.0
0.0
0.0
0.0
0.0
1.594
0.0
0.0
0.0
0.0
0.0
0.0
0.0
0.0
0.0
0.0
0.0
0.0
0.0
0.0
0.0
0.0
1.589
-1.589
0.0
0.0
1.589
0.0
0.0
0.0
0.0
0.0
0.0
0.0
0.0
3.162
3.142
-1.568
0.0
0.0
0.0
3.132
0.0
0.0
0.0
0.0
0.0
0.0
0.0
0.0
0.0
0.0
0.0
0.0
0.0
0.0
-1.563
1.563
0.0
0.0
0.0
0.0
0.0
0.0
0.0
-1.563
0.0
1.563
0.0
0.0
0.0
0.0
0.0
-3.132
0.0
-1.573
0.0
0.0
0.0
3.142
-9.487
1.594
0.0
1.589
-1.589
0.0
1.589
0.0
1.584
1.579
0.0
0.0
0.0
-1.579
0.0
0.0
1.579
0.0
-1.579
0.0
0.0
1.579
0.0
-1.579
0.0
0.0
1.579
0.0
0.0
0.0
0.0
3.142
0.0
3.122
1.553
-1.553
0.0
0.0
0.0
0.0
0.0
0.0
1.553
0.0
0.0
-1.553
0.0
0.0
0.0
1.553
1.548
0.0
0.0
1.544
0.0
0.0
0.0
0.0
-1.544
0.0
0.0
0.0
0.0
0.0
1.544
0.0
0.0
0.0
1.539
0.0
0.0
0.0
0.0
0.0
0.0
0.0
0.0
0.0
0.0
-1.539
-1.544
0.0
0.0
0.0
0.0
0.0
0.0
0.0
0.0
-3.102
1.553
0.0
0.0
0.0
1.548
0.0
0.0
0.0
0.0
0.0
0.0
0.0
0.0
0.0
0.0
0.0
0.0
0.0
0.0
0.0
0.0
0.0
0.0
0.0
0.0
-1.548
0.0
0.0
0.0
0.0
0.0
0.0
0.0
0.0
0.0
0.0
0.0
0.0
0.0
0.0
0.0
0.0
0.0
0.0
0.0
0.0
0.0
0.0
0.0
0.0
0.0
0.0
0.0
0.0
0.0
0.0
0.0
0.0
0.0
0.0
0.0
0.0
0.0
0.0
0.0
0.0
0.0
0.0
0.0
0.0
0.0
0.0
0.0
1.548
-1.548
0.0
0.0
0.0
0.0
0.0
0.0
0.0
0.0
0.0
0.0
0.0
0.0
0.0
0.0
0.0
0.0
0.0
0.0
0.0
0.0
0.0
0.0
0.0
0.0
0.0
0.0
0.0
0.0
0.0
0.0
0.0
0.0
0.0
0.0
0.0
0.0
0.0
0.0
0.0
0.0
0.0
1.548
0.0
0.0
0.0
-1.548
4.631
-1.539
0.0
0.0
0.0
0.0
0.0
-3.092
0.0
0.0
0.0
0.0
0.0
0.0
0.0
0.0
0.0
0.0
-3.112
0.0
0.0
0.0
0.0
1.558
0.0
0.0
0.0
-1.558
0.0
0.0
0.0
0.0
0.0
0.0
0.0
0.0
0.0
0.0
0.0
0.0
0.0
1.558
0.0
0.0
0.0
0.0
0.0
0.0
0.0
0.0
0.0
0.0
0.0
0.0
-1.558
0.0
0.0
0.0
0.0
0.0
0.0
0.0
1.558
0.0
0.0
0.0
0.0
0.0
0.0
0.0
0.0
0.0
0.0
0.0
0.0
-1.558
0.0
0.0
0.0
0.0
0.0
0.0
0.0
0.0
0.0
0.0
0.0
0.0
0.0
0.0
0.0
1.558
0.0
0.0
0.0
-1.558
0.0
0.0
1.558
0.0
-1.558
0.0
0.0
0.0
0.0
0.0
0.0
1.558
0.0
0.0
0.0
0.0
0.0
0.0
0.0
-1.558
0.0
0.0
0.0
0.0
0.0
1.558
0.0
0.0
0.0
0.0
0.0
0.0
0.0
0.0
0.0
0.0
0.0
1.553
-1.553
0.0
0.0
0.0
0.0
0.0
0.0
0.0
0.0
0.0
0.0
0.0
0.0
0.0
0.0
0.0
0.0
0.0
0.0
0.0
0.0
0.0
0.0
0.0
0.0
0.0
1.553
-1.553
0.0
0.0
0.0
0.0
0.0
0.0
0.0
0.0
0.0
0.0
0.0
0.0
0.0
0.0
0.0
0.0
0.0
0.0
0.0
0.0
1.553
0.0
0.0
0.0
0.0
0.0
0.0
0.0
0.0
0.0
0.0
0.0
-1.553
1.553
-1.553
0.0
1.553
0.0
0.0
-1.553
1.553
0.0
0.0
0.0
0.0
0.0
0.0
-4.675
0.0
0.0
0.0
0.0
0.0
0.0
0.0
0.0
-1.568
0.0
0.0
0.0
0.0
0.0
-3.152
0.0
0.0
0.0
0.0
0.0
0.0
0.0
-1.584
1.584
0.0
0.0
-1.584
0.0
0.0
0.0
0.0
0.0
1.584
-1.584
-1.589
1.589
-1.589
1.589
0.0
0.0
0.0
0.0
0.0
0.0
0.0
0.0
0.0
0.0
0.0
-1.589
0.0
0.0
1.589
0.0
0.0
0.0
0.0
0.0
0.0
0.0
0.0
0.0
0.0
0.0
0.0
0.0
0.0
0.0
0.0
0.0
0.0
0.0
0.0
1.584
0.0
0.0
0.0
0.0
0.0
0.0
0.0
0.0
1.579
0.0
0.0
1.573
-1.573
0.0
0.0
0.0
0.0
0.0
0.0
0.0
0.0
0.0
0.0
0.0
0.0
0.0
0.0
0.0
0.0
0.0
0.0
0.0
0.0
0.0
0.0
0.0
-1.579
0.0
0.0
1.579
1.573
0.0
0.0
0.0
0.0
0.0
0.0
0.0
0.0
0.0
0.0
0.0
0.0
-1.573
0.0
0.0
0.0
0.0
0.0
0.0
-1.579
0.0
0.0
0.0
0.0
0.0
0.0
0.0
0.0
0.0
0.0
0.0
0.0
0.0
0.0
0.0
0.0
0.0
0.0
0.0
0.0
0.0
0.0
0.0
0.0
0.0
0.0
0.0
0.0
0.0
0.0
0.0
0.0
0.0
0.0
0.0
0.0
0.0
0.0
0.0
0.0
0.0
0.0
0.0
0.0
0.0
0.0
0.0
0.0
0.0
0.0
0.0
0.0
0.0
0.0
0.0
0.0
0.0
0.0
0.0
0.0
0.0
0.0
0.0
0.0
0.0
0.0
0.0
1.579
0.0
0.0
0.0
0.0
0.0
0.0
-1.579
0.0
3.152
0.0
0.0
-3.152
0.0
0.0
-1.584
0.0
0.0
0.0
0.0
0.0
0.0
0.0
0.0
0.0
0.0
0.0
0.0
0.0
0.0
0.0
0.0
0.0
0.0
0.0
0.0
0.0
0.0
0.0
0.0
0.0
0.0
0.0
0.0
0.0
0.0
0.0
0.0
0.0
0.0
0.0
-1.589
0.0
0.0
0.0
0.0
0.0
0.0
0.0
0.0
0.0
0.0
0.0
0.0
0.0
0.0
0.0
0.0
1.589
0.0
0.0
0.0
0.0
0.0
0.0
0.0
0.0
-1.589
0.0
1.589
0.0
0.0
-1.589
0.0
0.0
0.0
0.0
0.0
1.589
0.0
-1.589
1.589
0.0
0.0
0.0
-1.589
0.0
0.0
0.0
0.0
-1.594
0.0
0.0
0.0
0.0
0.0
0.0
0.0
0.0
0.0
0.0
0.0
1.594
0.0
0.0
0.0
0.0
0.0
0.0
0.0
0.0
0.0
0.0
-1.594
1.594
0.0
-1.594
0.0
0.0
0.0
0.0
0.0
1.594
0.0
-1.594
0.0
0.0
1.594
0.0
-1.594
0.0
0.0
0.0
0.0
0.0
0.0
0.0
0.0
0.0
0.0
-1.599
0.0
0.0
1.599
0.0
0.0
0.0
0.0
0.0
0.0
0.0
0.0
0.0
0.0
-1.599
0.0
0.0
0.0
1.599
0.0
0.0
-1.599
0.0
1.599
0.0
0.0
0.0
0.0
-1.599
0.0
0.0
0.0
0.0
1.599
0.0
-1.599
1.599
0.0
0.0
0.0
0.0
0.0
0.0
0.0
0.0
0.0
0.0
0.0
0.0
0.0
1.594
0.0
0.0
0.0
0.0
0.0
0.0
0.0
0.0
0.0
0.0
0.0
1.589
-1.589
0.0
0.0
0.0
11.015
1.553
0.0
-1.553
0.0
0.0
1.553
0.0
-3.112
3.112
0.0
0.0
0.0
0.0
0.0
0.0
0.0
0.0
0.0
0.0
-4.675
0.0
0.0
0.0
0.0
3.122
0.0
0.0
0.0
0.0
0.0
0.0
0.0
0.0
0.0
-1.558
0.0
0.0
0.0
-1.563
0.0
0.0
0.0
0.0
0.0
0.0
0.0
0.0
0.0
1.563
-1.563
0.0
0.0
0.0
0.0
0.0
0.0
0.0
0.0
0.0
0.0
0.0
0.0
0.0
0.0
0.0
-1.568
-3.152
1.579
0.0
0.0
0.0
0.0
0.0
0.0
-1.579
0.0
0.0
0.0
0.0
0.0
0.0
0.0
-1.584
0.0
0.0
0.0
0.0
0.0
0.0
-1.589
0.0
0.0
0.0
0.0
0.0
0.0
0.0
0.0
0.0
0.0
0.0
0.0
0.0
1.589
0.0
0.0
0.0
0.0
0.0
0.0
1.584
0.0
-1.584
0.0
0.0
0.0
0.0
-1.589
0.0
0.0
0.0
1.589
0.0
0.0
0.0
0.0
1.584
0.0
0.0
0.0
-1.584
0.0
-1.589
0.0
0.0
0.0
0.0
0.0
0.0
0.0
0.0
0.0
0.0
0.0
0.0
0.0
0.0
0.0
0.0
0.0
0.0
0.0
0.0
0.0
-1.594
0.0
1.594
0.0
0.0
0.0
-1.594
0.0
1.594
-1.594
0.0
1.594
-1.594
0.0
0.0
0.0
0.0
0.0
0.0
0.0
0.0
0.0
0.0
0.0
0.0
0.0
0.0
0.0
0.0
0.0
0.0
0.0
0.0
0.0
1.594
0.0
0.0
0.0
0.0
0.0
0.0
0.0
0.0
0.0
0.0
0.0
0.0
0.0
0.0
-1.594
-1.599
0.0
1.599
0.0
0.0
-3.204
0.0
0.0
1.605
-1.605
0.0
0.0
0.0
0.0
0.0
0.0
0.0
1.605
0.0
0.0
0.0
0.0
0.0
0.0
0.0
0.0
0.0
0.0
3.193
0.0
-1.594
0.0
0.0
0.0
0.0
0.0
0.0
0.0
0.0
0.0
0.0
0.0
0.0
0.0
0.0
0.0
0.0
0.0
1.594
0.0
0.0
0.0
0.0
0.0
0.0
0.0
0.0
0.0
0.0
0.0
0.0
0.0
0.0
0.0
0.0
0.0
0.0
0.0
0.0
0.0
0.0
0.0
0.0
0.0
0.0
0.0
0.0
0.0
0.0
0.0
0.0
0.0
0.0
0.0
0.0
0.0
0.0
0.0
1.589
0.0
-1.589
0.0
0.0
0.0
0.0
0.0
0.0
0.0
1.589
-1.589
0.0
0.0
-1.594
1.594
0.0
0.0
0.0
0.0
0.0
0.0
0.0
-1.594
0.0
0.0
0.0
0.0
0.0
0.0
0.0
0.0
0.0
0.0
0.0
0.0
0.0
0.0
0.0
0.0
0.0
0.0
0.0
0.0
0.0
0.0
0.0
0.0
0.0
0.0
0.0
0.0
0.0
0.0
0.0
0.0
0.0
0.0
0.0
0.0
0.0
0.0
1.594
0.0
0.0
0.0
0.0
-1.594
0.0
0.0
0.0
0.0
0.0
0.0
0.0
0.0
-1.599
-1.605
-1.61
0.0
0.0
3.214
0.0
0.0
0.0
0.0
0.0
0.0
0.0
0.0
-1.605
0.0
0.0
0.0
0.0
0.0
0.0
0.0
0.0
0.0
0.0
0.0
0.0
0.0
0.0
0.0
0.0
0.0
0.0
0.0
0.0
0.0
0.0
0.0
0.0
0.0
0.0
0.0
0.0
0.0
0.0
0.0
0.0
0.0
0.0
0.0
0.0
-3.225
0.0
0.0
0.0
0.0
0.0
0.0
0.0
0.0
1.615
0.0
0.0
-1.615
0.0
1.615
0.0
1.61
0.0
0.0
-1.61
-1.615
1.615
0.0
0.0
0.0
0.0
0.0
-1.615
0.0
0.0
0.0
0.0
0.0
0.0
0.0
0.0
0.0
0.0
0.0
0.0
0.0
0.0
0.0
0.0
0.0
0.0
0.0
0.0
0.0
0.0
-1.621
0.0
0.0
0.0
0.0
0.0
0.0
0.0
0.0
0.0
0.0
0.0
-1.626
0.0
0.0
0.0
0.0
0.0
0.0
0.0
0.0
0.0
0.0
0.0
0.0
0.0
0.0
0.0
0.0
0.0
0.0
0.0
0.0
0.0
1.626
-1.626
0.0
0.0
1.626
0.0
0.0
0.0
0.0
0.0
0.0
0.0
1.621
0.0
1.615
0.0
0.0
0.0
0.0
0.0
0.0
0.0
0.0
-1.615
-1.621
1.621
0.0
0.0
1.615
0.0
-1.615
0.0
0.0
1.615
0.0
0.0
0.0
-1.615
0.0
0.0
0.0
0.0
0.0
0.0
0.0
-1.621
0.0
0.0
0.0
0.0
0.0
0.0
1.621
0.0
0.0
0.0
0.0
0.0
1.615
0.0
0.0
0.0
0.0
0.0
0.0
0.0
0.0
0.0
0.0
0.0
0.0
0.0
0.0
0.0
0.0
0.0
0.0
0.0
0.0
0.0
0.0
-1.615
0.0
0.0
0.0
0.0
0.0
0.0
0.0
0.0
0.0
0.0
0.0
0.0
0.0
0.0
0.0
0.0
0.0
0.0
0.0
0.0
0.0
0.0
0.0
0.0
0.0
0.0
0.0
0.0
0.0
0.0
0.0
0.0
0.0
0.0
0.0
0.0
0.0
0.0
0.0
0.0
0.0
0.0
0.0
0.0
11.196
0.0
0.0
0.0
-3.173
-1.594
0.0
-1.599
0.0
0.0
0.0
0.0
1.599
-1.599
0.0
1.599
0.0
0.0
1.594
0.0
0.0
0.0
1.589
-1.589
0.0
0.0
0.0
0.0
0.0
-1.594
0.0
1.594
-3.193
0.0
0.0
1.599
-1.599
0.0
0.0
0.0
0.0
0.0
0.0
0.0
1.599
0.0
0.0
-1.599
0.0
0.0
0.0
0.0
0.0
0.0
0.0
0.0
0.0
0.0
0.0
0.0
0.0
0.0
0.0
0.0
0.0
0.0
0.0
0.0
1.599
0.0
0.0
0.0
0.0
0.0
0.0
0.0
0.0
0.0
0.0
0.0
1.594
0.0
0.0
0.0
0.0
0.0
0.0
0.0
-1.594
1.594
0.0
0.0
0.0
0.0
0.0
0.0
0.0
-1.594
0.0
0.0
0.0
1.594
0.0
0.0
0.0
0.0
0.0
-1.594
0.0
0.0
0.0
0.0
1.594
0.0
0.0
0.0
0.0
0.0
0.0
0.0
0.0
0.0
0.0
0.0
0.0
0.0
0.0
0.0
0.0
-1.594
0.0
0.0
0.0
0.0
0.0
0.0
0.0
0.0
0.0
0.0
1.594
-1.594
0.0
0.0
1.594
0.0
0.0
0.0
0.0
0.0
0.0
0.0
0.0
0.0
0.0
0.0
-1.594
0.0
1.594
0.0
0.0
0.0
0.0
0.0
0.0
0.0
0.0
0.0
0.0
0.0
-1.594
0.0
0.0
0.0
0.0
0.0
1.594
-1.594
0.0
0.0
0.0
0.0
-1.599
0.0
0.0
0.0
1.599
0.0
0.0
0.0
1.594
0.0
0.0
-1.594
0.0
0.0
0.0
0.0
0.0
0.0
0.0
0.0
0.0
0.0
0.0
0.0
0.0
0.0
0.0
0.0
0.0
0.0
0.0
0.0
0.0
0.0
0.0
0.0
0.0
0.0
0.0
0.0
1.594
0.0
-1.594
0.0
0.0
1.594
-1.594
0.0
0.0
0.0
0.0
0.0
0.0
0.0
0.0
0.0
0.0
0.0
0.0
0.0
0.0
0.0
0.0
0.0
0.0
0.0
0.0
0.0
0.0
0.0
0.0
0.0
0.0
0.0
0.0
0.0
0.0
0.0
0.0
0.0
0.0
0.0
0.0
0.0
0.0
0.0
0.0
0.0
0.0
0.0
-1.599
0.0
0.0
0.0
3.193
0.0
0.0
0.0
0.0
0.0
0.0
0.0
0.0
0.0
0.0
0.0
0.0
0.0
0.0
0.0
0.0
0.0
1.589
0.0
0.0
0.0
0.0
0.0
0.0
0.0
0.0
0.0
0.0
0.0
0.0
0.0
-1.589
0.0
0.0
0.0
0.0
0.0
1.589
0.0
-1.589
1.589
0.0
0.0
0.0
0.0
1.584
0.0
0.0
0.0
0.0
0.0
0.0
0.0
0.0
0.0
1.579
-1.579
-1.584
0.0
1.584
0.0
0.0
0.0
0.0
0.0
1.579
0.0
0.0
0.0
0.0
0.0
1.573
0.0
0.0
0.0
0.0
0.0
0.0
0.0
1.568
0.0
1.563
0.0
0.0
-1.563
-1.568
0.0
0.0
0.0
0.0
0.0
1.568
0.0
0.0
-1.568
1.568
0.0
0.0
0.0
0.0
0.0
0.0
0.0
0.0
0.0
0.0
0.0
0.0
0.0
0.0
0.0
0.0
0.0
0.0
0.0
0.0
0.0
0.0
0.0
0.0
0.0
0.0
0.0
1.563
0.0
0.0
-1.563
0.0
0.0
0.0
0.0
0.0
0.0
0.0
0.0
0.0
0.0
0.0
0.0
0.0
-1.568
0.0
0.0
-3.152
0.0
0.0
0.0
-3.173
1.589
0.0
-1.589
0.0
0.0
0.0
0.0
0.0
0.0
0.0
0.0
0.0
0.0
0.0
0.0
0.0
0.0
0.0
0.0
0.0
0.0
-1.594
0.0
0.0
0.0
0.0
0.0
0.0
1.594
0.0
-1.594
0.0
0.0
1.594
0.0
0.0
0.0
0.0
0.0
0.0
0.0
-1.594
0.0
0.0
0.0
0.0
0.0
0.0
0.0
0.0
0.0
0.0
0.0
0.0
0.0
0.0
0.0
0.0
0.0
0.0
0.0
0.0
0.0
0.0
0.0
0.0
0.0
0.0
0.0
0.0
0.0
0.0
0.0
0.0
0.0
0.0
0.0
0.0
0.0
0.0
0.0
0.0
0.0
0.0
0.0
0.0
0.0
0.0
0.0
0.0
0.0
0.0
0.0
0.0
0.0
0.0
0.0
0.0
0.0
0.0
0.0
0.0
0.0
0.0
0.0
0.0
0.0
0.0
0.0
0.0
0.0
0.0
0.0
0.0
-1.599
0.0
0.0
0.0
0.0
0.0
0.0
0.0
0.0
0.0
0.0
0.0
0.0
0.0
0.0
0.0
0.0
-1.605
0.0
0.0
0.0
0.0
0.0
0.0
0.0
0.0
0.0
0.0
0.0
0.0
0.0
0.0
0.0
0.0
0.0
0.0
0.0
0.0
0.0
0.0
0.0
0.0
0.0
-1.61
1.61
0.0
0.0
0.0
0.0
0.0
0.0
0.0
0.0
0.0
0.0
0.0
0.0
-1.61
0.0
0.0
0.0
0.0
0.0
0.0
0.0
0.0
1.61
0.0
0.0
0.0
0.0
0.0
0.0
0.0
0.0
0.0
0.0
0.0
0.0
0.0
0.0
0.0
0.0
-1.61
0.0
0.0
0.0
0.0
0.0
-1.615
0.0
-6.515
0.0
1.637
-1.637
0.0
0.0
-1.642
0.0
0.0
3.279
0.0
0.0
-3.279
0.0
0.0
0.0
0.0
0.0
0.0
0.0
0.0
0.0
0.0
-1.648
0.0
0.0
4.927
0.0
0.0
0.0
0.0
0.0
0.0
0.0
0.0
0.0
0.0
0.0
0.0
-1.637
0.0
0.0
0.0
0.0
0.0
0.0
1.637
0.0
0.0
-1.637
3.268
0.0
0.0
0.0
0.0
0.0
0.0
0.0
0.0
0.0
0.0
0.0
0.0
0.0
0.0
0.0
0.0
0.0
0.0
0.0
-1.631
0.0
0.0
0.0
0.0
0.0
0.0
0.0
0.0
0.0
0.0
0.0
0.0
0.0
0.0
0.0
0.0
0.0
0.0
0.0
0.0
0.0
0.0
-1.637
0.0
0.0
0.0
0.0
0.0
0.0
0.0
0.0
0.0
0.0
0.0
1.637
0.0
0.0
0.0
-1.637
0.0
0.0
0.0
0.0
0.0
0.0
0.0
0.0
0.0
0.0
0.0
0.0
0.0
0.0
0.0
0.0
0.0
0.0
0.0
0.0
0.0
0.0
0.0
0.0
0.0
0.0
0.0
0.0
0.0
0.0
0.0
0.0
0.0
0.0
0.0
0.0
0.0
0.0
0.0
0.0
0.0
0.0
0.0
0.0
0.0
0.0
0.0
0.0
0.0
0.0
0.0
0.0
0.0
0.0
0.0
0.0
0.0
0.0
0.0
0.0
0.0
0.0
0.0
0.0
0.0
-1.642
0.0
1.642
0.0
0.0
0.0
0.0
0.0
0.0
0.0
0.0
0.0
0.0
0.0
0.0
0.0
0.0
0.0
0.0
0.0
0.0
0.0
0.0
0.0
-1.642
0.0
0.0
0.0
0.0
0.0
0.0
1.642
0.0
0.0
-1.642
12.987
1.599
0.0
0.0
0.0
0.0
-1.599
0.0
0.0
0.0
1.599
-1.599
0.0
0.0
-1.605
0.0
1.605
0.0
0.0
0.0
0.0
0.0
0.0
0.0
0.0
-1.605
1.605
0.0
0.0
0.0
0.0
-1.605
0.0
1.605
-1.605
1.605
0.0
-1.605
0.0
0.0
0.0
0.0
0.0
0.0
0.0
0.0
1.605
0.0
0.0
-1.605
1.605
0.0
0.0
0.0
0.0
0.0
0.0
0.0
0.0
0.0
0.0
0.0
0.0
0.0
0.0
0.0
0.0
0.0
0.0
0.0
0.0
0.0
0.0
0.0
0.0
-1.605
0.0
0.0
0.0
0.0
0.0
0.0
0.0
0.0
0.0
0.0
0.0
0.0
0.0
0.0
1.605
0.0
-1.605
0.0
0.0
0.0
0.0
0.0
0.0
1.605
0.0
0.0
0.0
0.0
0.0
0.0
0.0
0.0
0.0
0.0
0.0
0.0
0.0
0.0
0.0
-1.605
0.0
0.0
0.0
1.605
0.0
0.0
0.0
0.0
0.0
0.0
0.0
0.0
0.0
0.0
0.0
0.0
0.0
0.0
0.0
0.0
0.0
0.0
0.0
0.0
0.0
0.0
0.0
-1.605
0.0
0.0
0.0
0.0
0.0
0.0
0.0
1.605
0.0
0.0
-1.605
0.0
0.0
0.0
0.0
0.0
0.0
0.0
0.0
0.0
0.0
0.0
0.0
0.0
0.0
1.605
-1.605
0.0
0.0
0.0
0.0
0.0
0.0
0.0
0.0
1.605
-1.605
0.0
0.0
0.0
0.0
0.0
0.0
0.0
0.0
0.0
0.0
0.0
1.605
0.0
0.0
0.0
0.0
0.0
0.0
0.0
0.0
1.599
0.0
0.0
0.0
0.0
-1.599
0.0
1.599
0.0
0.0
1.594
1.589
0.0
0.0
0.0
0.0
0.0
1.584
0.0
0.0
0.0
0.0
0.0
-1.584
0.0
0.0
-1.589
0.0
0.0
0.0
0.0
0.0
0.0
0.0
0.0
0.0
0.0
0.0
0.0
0.0
0.0
0.0
0.0
0.0
0.0
1.589
0.0
1.584
-1.584
-1.589
0.0
0.0
0.0
3.173
-1.584
0.0
0.0
0.0
0.0
0.0
0.0
0.0
0.0
0.0
-1.589
0.0
0.0
0.0
0.0
0.0
0.0
0.0
0.0
0.0
0.0
0.0
0.0
0.0
0.0
0.0
0.0
0.0
0.0
0.0
0.0
0.0
0.0
0.0
0.0
0.0
0.0
0.0
0.0
0.0
0.0
-1.594
0.0
-1.599
0.0
0.0
0.0
0.0
0.0
1.599
0.0
-1.599
0.0
0.0
0.0
0.0
0.0
0.0
0.0
0.0
0.0
0.0
0.0
0.0
0.0
0.0
0.0
0.0
0.0
0.0
1.599
0.0
0.0
0.0
0.0
-1.599
0.0
0.0
1.599
0.0
0.0
0.0
0.0
0.0
-1.599
0.0
0.0
0.0
0.0
0.0
0.0
0.0
0.0
0.0
0.0
0.0
0.0
0.0
0.0
0.0
1.599
0.0
0.0
0.0
0.0
0.0
0.0
0.0
0.0
0.0
0.0
0.0
0.0
0.0
0.0
0.0
0.0
0.0
0.0
0.0
0.0
0.0
0.0
-1.599
0.0
0.0
1.599
0.0
0.0
0.0
0.0
0.0
0.0
0.0
0.0
0.0
0.0
0.0
0.0
0.0
0.0
0.0
0.0
0.0
0.0
0.0
0.0
0.0
0.0
0.0
0.0
0.0
0.0
0.0
0.0
0.0
0.0
0.0
0.0
0.0
0.0
0.0
0.0
0.0
0.0
-11.307
0.0
0.0
0.0
-1.637
0.0
0.0
-1.642
0.0
-1.648
0.0
1.648
-3.302
1.654
1.648
0.0
0.0
0.0
0.0
0.0
0.0
0.0
-1.648
0.0
-1.654
1.654
-1.654
0.0
0.0
0.0
0.0
0.0
0.0
-1.659
1.659
-1.659
0.0
0.0
0.0
0.0
0.0
0.0
0.0
0.0
-1.665
1.665
-1.665
0.0
0.0
0.0
-3.347
-1.682
-1.688
-3.394
1.7
-3.406
-1.712
0.0
3.417
0.0
5.082
1.682
-1.682
0.0
0.0
-3.382
0.0
0.0
0.0
0.0
1.694
1.688
0.0
0.0
0.0
0.0
0.0
0.0
1.682
0.0
0.0
0.0
0.0
-1.682
0.0
0.0
0.0
0.0
0.0
0.0
0.0
0.0
0.0
0.0
0.0
0.0
0.0
0.0
0.0
0.0
0.0
-1.688
1.688
0.0
0.0
0.0
1.682
0.0
-1.682
0.0
1.682
0.0
0.0
0.0
0.0
0.0
0.0
0.0
0.0
-1.682
0.0
1.682
0.0
0.0
0.0
0.0
0.0
0.0
0.0
-1.682
0.0
0.0
0.0
0.0
0.0
0.0
0.0
1.682
-1.682
0.0
0.0
0.0
0.0
0.0
0.0
0.0
0.0
0.0
0.0
0.0
0.0
0.0
0.0
0.0
0.0
1.682
0.0
0.0
-1.682
0.0
0.0
0.0
0.0
0.0
0.0
0.0
0.0
0.0
0.0
0.0
0.0
0.0
0.0
0.0
0.0
0.0
0.0
0.0
0.0
0.0
0.0
0.0
0.0
0.0
0.0
1.682
-1.682
0.0
0.0
0.0
0.0
0.0
0.0
0.0
0.0
0.0
0.0
0.0
0.0
0.0
0.0
0.0
0.0
0.0
0.0
0.0
0.0
0.0
0.0
0.0
-3.382
0.0
0.0
0.0
0.0
-1.7
0.0
0.0
1.7
0.0
0.0
0.0
-1.7
0.0
1.7
0.0
0.0
0.0
0.0
0.0
0.0
0.0
0.0
0.0
0.0
0.0
0.0
0.0
-1.7
0.0
0.0
0.0
0.0
0.0
0.0
0.0
0.0
0.0
0.0
0.0
0.0
0.0
0.0
0.0
0.0
0.0
-1.706
0.0
0.0
1.706
-1.706
0.0
-1.712
0.0
-1.718
-1.724
-3.466
0.0
0.0
0.0
0.0
0.0
0.0
1.736
0.0
0.0
-1.736
0.0
0.0
0.0
0.0
-1.742
0.0
0.0
0.0
0.0
0.0
1.742
0.0
0.0
0.0
0.0
0.0
0.0
0.0
-1.742
0.0
1.742
0.0
0.0
0.0
0.0
0.0
0.0
0.0
-1.742
1.742
0.0
0.0
-1.742
-1.749
1.749
-1.749
0.0
-1.755
0.0
0.0
-3.529
0.0
0.0
1.768
0.0
0.0
-3.542
0.0
0.0
0.0
0.0
0.0
-3.568
0.0
0.0
3.568
-1.781
1.781
0.0
-1.781
0.0
0.0
0.0
0.0
0.0
1.781
0.0
0.0
0.0
0.0
0.0
0.0
0.0
0.0
0.0
1.774
-1.774
1.774
0.0
0.0
0.0
0.0
0.0
1.768
1.761
0.0
-1.761
1.761
0.0
0.0
1.755
0.0
-1.755
0.0
0.0
0.0
0.0
0.0
-1.761
0.0
1.761
-1.761
1.761
-1.761
0.0
0.0
0.0
0.0
0.0
1.761
0.0
0.0
0.0
0.0
0.0
0.0
0.0
0.0
0.0
0.0
0.0
1.755
0.0
1.749
0.0
0.0
0.0
0.0
0.0
0.0
0.0
0.0
0.0
1.742
0.0
0.0
0.0
0.0
0.0
0.0
0.0
0.0
0.0
0.0
0.0
0.0
0.0
1.736
-1.736
0.0
1.736
0.0
0.0
0.0
0.0
0.0
1.73
0.0
0.0
0.0
0.0
0.0
0.0
0.0
-1.73
1.73
0.0
0.0
-1.73
0.0
0.0
0.0
0.0
-1.736
-1.742
0.0
0.0
0.0
1.742
0.0
0.0
0.0
0.0
0.0
0.0
0.0
0.0
0.0
0.0
0.0
0.0
0.0
0.0
0.0
0.0
0.0
-1.742
1.742
0.0
0.0
0.0
-1.742
0.0
0.0
0.0
0.0
0.0
0.0
0.0
0.0
0.0
0.0
0.0
0.0
0.0
0.0
0.0
0.0
-1.749
1.749
0.0
0.0
0.0
0.0
0.0
0.0
1.742
0.0
0.0
0.0
0.0
0.0
0.0
0.0
0.0
0.0
0.0
0.0
0.0
0.0
0.0
1.736
0.0
0.0
0.0
0.0
0.0
0.0
0.0
0.0
0.0
0.0
0.0
0.0
-1.736
0.0
0.0
0.0
0.0
0.0
0.0
0.0
0.0
0.0
0.0
0.0
0.0
0.0
0.0
0.0
0.0
0.0
0.0
0.0
0.0
0.0
0.0
0.0
0.0
0.0
0.0
0.0
0.0
0.0
0.0
0.0
0.0
0.0
0.0
0.0
0.0
0.0
0.0
0.0
0.0
0.0
0.0
0.0
0.0
0.0
0.0
0.0
0.0
0.0
0.0
0.0
0.0
0.0
0.0
0.0
0.0
0.0
0.0
0.0
0.0
0.0
0.0
0.0
0.0
0.0
0.0
0.0
0.0
0.0
0.0
0.0
0.0
0.0
0.0
0.0
-1.742
0.0
0.0
0.0
0.0
0.0
0.0
0.0
0.0
0.0
0.0
0.0
0.0
-1.749
0.0
0.0
0.0
0.0
0.0
0.0
0.0
0.0
0.0
5.227
0.0
0.0
0.0
0.0
0.0
1.73
0.0
-1.73
0.0
0.0
0.0
0.0
0.0
0.0
0.0
0.0
0.0
0.0
0.0
0.0
0.0
0.0
0.0
0.0
0.0
0.0
0.0
0.0
-1.736
0.0
0.0
1.736
0.0
0.0
0.0
0.0
0.0
0.0
0.0
0.0
-1.736
0.0
0.0
0.0
0.0
0.0
0.0
0.0
0.0
0.0
0.0
0.0
0.0
0.0
0.0
0.0
0.0
0.0
0.0
0.0
0.0
0.0
1.736
-1.736
0.0
0.0
0.0
0.0
0.0
0.0
0.0
0.0
0.0
0.0
0.0
0.0
0.0
0.0
0.0
0.0
0.0
0.0
0.0
0.0
0.0
0.0
0.0
0.0
0.0
0.0
0.0
-1.742
0.0
0.0
-1.749
0.0
0.0
0.0
0.0
0.0
0.0
0.0
0.0
0.0
0.0
0.0
0.0
0.0
0.0
0.0
-1.755
0.0
0.0
3.504
0.0
-1.749
0.0
0.0
0.0
0.0
0.0
0.0
0.0
0.0
0.0
0.0
0.0
0.0
0.0
1.749
0.0
-1.749
1.749
0.0
0.0
0.0
0.0
0.0
1.742
0.0
0.0
0.0
1.736
0.0
0.0
0.0
0.0
0.0
0.0
1.73
0.0
0.0
-1.73
0.0
0.0
0.0
0.0
0.0
-1.736
0.0
0.0
0.0
0.0
0.0
0.0
0.0
0.0
0.0
0.0
0.0
0.0
0.0
0.0
0.0
0.0
0.0
0.0
0.0
1.736
-1.736
0.0
0.0
0.0
3.466
-3.466
1.736
1.73
0.0
0.0
-3.466
0.0
0.0
0.0
1.736
0.0
0.0
0.0
0.0
0.0
0.0
0.0
0.0
0.0
0.0
0.0
0.0
0.0
0.0
0.0
0.0
0.0
0.0
0.0
-1.736
0.0
0.0
0.0
0.0
0.0
0.0
0.0
0.0
0.0
0.0
-1.742
0.0
0.0
0.0
0.0
0.0
0.0
0.0
0.0
0.0
0.0
0.0
0.0
0.0
0.0
0.0
0.0
0.0
0.0
1.742
0.0
-1.742
0.0
-1.749
0.0
1.749
0.0
0.0
0.0
0.0
0.0
0.0
0.0
0.0
0.0
0.0
0.0
0.0
0.0
1.742
0.0
0.0
0.0
0.0
1.736
0.0
-1.736
3.466
0.0
0.0
0.0
0.0
3.442
-1.718
0.0
1.718
-1.718
0.0
0.0
0.0
0.0
-1.724
0.0
0.0
0.0
0.0
0.0
0.0
1.724
-1.724
0.0
0.0
0.0
0.0
0.0
0.0
0.0
0.0
0.0
0.0
0.0
0.0
0.0
0.0
0.0
0.0
0.0
-1.73
0.0
0.0
0.0
0.0
0.0
0.0
0.0
0.0
0.0
0.0
0.0
0.0
0.0
0.0
0.0
0.0
1.73
0.0
0.0
-1.73
1.73
0.0
0.0
0.0
0.0
0.0
0.0
0.0
0.0
0.0
0.0
0.0
0.0
0.0
-1.73
0.0
0.0
0.0
0.0
0.0
0.0
0.0
0.0
3.454
0.0
0.0
0.0
0.0
-1.724
0.0
0.0
0.0
0.0
0.0
0.0
0.0
0.0
0.0
0.0
0.0
0.0
0.0
0.0
0.0
0.0
0.0
0.0
0.0
0.0
0.0
-1.73
0.0
0.0
0.0
0.0
0.0
0.0
0.0
0.0
0.0
0.0
0.0
0.0
0.0
0.0
0.0
0.0
0.0
0.0
0.0
0.0
0.0
0.0
0.0
0.0
0.0
0.0
0.0
0.0
0.0
0.0
0.0
0.0
0.0
0.0
0.0
0.0
-1.736
0.0
-1.742
-1.749
0.0
1.749
0.0
0.0
0.0
1.742
-1.742
1.742
0.0
0.0
3.466
0.0
0.0
-1.73
0.0
0.0
0.0
-1.736
0.0
0.0
0.0
0.0
0.0
0.0
0.0
0.0
0.0
0.0
0.0
0.0
0.0
0.0
0.0
0.0
0.0
0.0
0.0
0.0
-1.742
0.0
0.0
0.0
0.0
0.0
0.0
0.0
0.0
0.0
0.0
0.0
0.0
0.0
0.0
0.0
-1.749
1.749
0.0
0.0
0.0
0.0
0.0
0.0
0.0
0.0
0.0
0.0
0.0
0.0
0.0
0.0
0.0
0.0
0.0
0.0
0.0
0.0
-1.749
0.0
1.749
0.0
0.0
-1.749
0.0
1.749
0.0
0.0
0.0
0.0
0.0
-1.749
0.0
0.0
0.0
0.0
0.0
1.749
0.0
0.0
0.0
0.0
0.0
0.0
0.0
0.0
0.0
0.0
0.0
0.0
0.0
0.0
0.0
0.0
0.0
0.0
0.0
0.0
0.0
0.0
0.0
0.0
-1.749
0.0
0.0
1.749
0.0
1.742
0.0
0.0
0.0
0.0
0.0
0.0
0.0
0.0
0.0
0.0
0.0
0.0
0.0
0.0
0.0
0.0
-1.742
0.0
0.0
1.742
0.0
0.0
0.0
0.0
1.736
1.73
0.0
0.0
0.0
-1.73
0.0
0.0
0.0
0.0
0.0
0.0
0.0
0.0
0.0
1.73
-1.73
0.0
0.0
0.0
-1.736
1.736
-1.736
1.736
-1.736
0.0
0.0
0.0
0.0
0.0
0.0
1.736
0.0
0.0
0.0
0.0
0.0
0.0
0.0
-1.736
0.0
0.0
0.0
0.0
0.0
1.736
0.0
0.0
0.0
0.0
-1.736
0.0
0.0
0.0
0.0
0.0
8.62
0.0
0.0
0.0
-1.712
0.0
0.0
0.0
0.0
0.0
0.0
0.0
-1.718
0.0
0.0
0.0
0.0
0.0
0.0
0.0
0.0
0.0
0.0
-1.724
1.724
0.0
0.0
0.0
0.0
0.0
1.718
0.0
0.0
0.0
-1.718
1.718
0.0
0.0
0.0
0.0
0.0
0.0
0.0
0.0
0.0
0.0
0.0
0.0
0.0
0.0
0.0
0.0
0.0
0.0
1.712
0.0
0.0
-1.712
0.0
0.0
0.0
1.712
0.0
0.0
0.0
-1.712
0.0
0.0
0.0
0.0
0.0
0.0
0.0
1.712
0.0
0.0
0.0
0.0
0.0
0.0
-1.712
0.0
0.0
1.712
0.0
0.0
0.0
-1.712
0.0
0.0
0.0
0.0
0.0
0.0
0.0
0.0
0.0
0.0
0.0
1.712
0.0
0.0
0.0
0.0
0.0
0.0
1.706
0.0
-1.706
0.0
0.0
0.0
0.0
0.0
1.706
0.0
0.0
0.0
0.0
-1.706
0.0
0.0
0.0
0.0
0.0
0.0
0.0
1.706
-1.706
0.0
0.0
0.0
0.0
0.0
0.0
0.0
0.0
0.0
0.0
0.0
0.0
0.0
0.0
0.0
0.0
0.0
0.0
0.0
0.0
0.0
0.0
0.0
0.0
0.0
0.0
1.706
0.0
0.0
0.0
0.0
0.0
0.0
0.0
0.0
1.7
0.0
0.0
0.0
0.0
0.0
-1.7
0.0
1.7
0.0
0.0
0.0
0.0
0.0
-1.7
0.0
0.0
0.0
0.0
0.0
0.0
0.0
0.0
0.0
0.0
0.0
0.0
0.0
0.0
0.0
0.0
-1.706
0.0
0.0
0.0
0.0
-1.712
0.0
0.0
3.417
0.0
0.0
0.0
0.0
0.0
0.0
-6.859
3.442
0.0
0.0
0.0
0.0
0.0
0.0
0.0
0.0
0.0
0.0
-3.442
0.0
0.0
0.0
0.0
0.0
0.0
0.0
0.0
0.0
0.0
0.0
0.0
0.0
0.0
1.724
0.0
0.0
-1.724
0.0
0.0
0.0
0.0
0.0
0.0
0.0
0.0
0.0
0.0
0.0
0.0
0.0
0.0
0.0
0.0
0.0
0.0
0.0
0.0
0.0
0.0
0.0
0.0
0.0
0.0
0.0
0.0
1.724
0.0
0.0
0.0
0.0
0.0
0.0
0.0
0.0
0.0
0.0
0.0
0.0
-1.724
0.0
0.0
1.724
0.0
0.0
0.0
0.0
0.0
0.0
0.0
0.0
0.0
1.718
-1.718
0.0
0.0
1.718
0.0
0.0
0.0
0.0
0.0
0.0
0.0
0.0
0.0
0.0
0.0
-1.718
0.0
0.0
0.0
0.0
0.0
0.0
0.0
0.0
0.0
0.0
0.0
0.0
0.0
0.0
0.0
0.0
0.0
0.0
0.0
0.0
0.0
0.0
0.0
0.0
0.0
-1.724
0.0
0.0
1.724
0.0
0.0
0.0
0.0
0.0
0.0
0.0
0.0
0.0
0.0
0.0
0.0
-3.454
1.73
0.0
0.0
0.0
0.0
0.0
0.0
0.0
1.724
0.0
0.0
0.0
0.0
0.0
0.0
0.0
-5.19
0.0
0.0
0.0
0.0
0.0
0.0
0.0
0.0
0.0
0.0
0.0
0.0
0.0
0.0
0.0
1.736
0.0
0.0
0.0
0.0
0.0
-1.736
0.0
0.0
0.0
0.0
0.0
0.0
0.0
0.0
0.0
0.0
0.0
0.0
1.736
0.0
0.0
0.0
0.0
0.0
0.0
0.0
0.0
0.0
0.0
0.0
-1.736
0.0
0.0
3.466
0.0
-1.73
0.0
-1.736
1.736
0.0
0.0
-1.736
0.0
0.0
0.0
0.0
0.0
1.736
0.0
-1.736
-1.742
0.0
0.0
0.0
0.0
0.0
0.0
0.0
1.742
0.0
-1.742
0.0
0.0
0.0
0.0
0.0
0.0
0.0
0.0
0.0
0.0
0.0
0.0
0.0
-1.749
0.0
0.0
0.0
0.0
0.0
0.0
0.0
0.0
0.0
0.0
0.0
0.0
0.0
0.0
0.0
0.0
0.0
1.749
0.0
0.0
0.0
0.0
0.0
1.742
0.0
0.0
0.0
0.0
-1.742
0.0
0.0
1.742
0.0
0.0
-1.742
0.0
0.0
1.742
0.0
0.0
0.0
0.0
0.0
1.736
0.0
0.0
-1.736
0.0
0.0
0.0
0.0
0.0
0.0
0.0
0.0
0.0
0.0
0.0
0.0
0.0
0.0
0.0
0.0
0.0
0.0
0.0
-1.742
1.742
0.0
0.0
0.0
0.0
0.0
0.0
0.0
0.0
-1.742
0.0
0.0
0.0
0.0
0.0
0.0
1.742
0.0
0.0
-1.742
0.0
0.0
0.0
0.0
0.0
0.0
0.0
0.0
0.0
0.0
0.0
0.0
0.0
0.0
0.0
1.742
0.0
0.0
0.0
0.0
0.0
0.0
0.0
0.0
0.0
0.0
0.0
0.0
-1.742
0.0
1.742
0.0
-1.742
0.0
0.0
0.0
0.0
0.0
0.0
0.0
0.0
0.0
0.0
0.0
0.0
0.0
0.0
0.0
0.0
0.0
0.0
0.0
0.0
0.0
0.0
0.0
0.0
0.0
0.0
0.0
0.0
0.0
0.0
0.0
0.0
0.0
0.0
-1.749
0.0
0.0
3.491
0.0
-3.491
0.0
0.0
0.0
0.0
0.0
0.0
0.0
0.0
3.491
0.0
0.0
0.0
1.736
0.0
-1.736
0.0
0.0
0.0
-1.742
0.0
0.0
0.0
0.0
-1.749
-1.755
0.0
1.755
-1.755
1.755
-1.755
0.0
0.0
0.0
0.0
-1.761
1.761
1.755
-1.755
0.0
0.0
0.0
0.0
0.0
0.0
0.0
0.0
0.0
-1.761
0.0
0.0
0.0
0.0
0.0
0.0
0.0
0.0
0.0
0.0
1.761
0.0
1.755
0.0
0.0
0.0
0.0
0.0
0.0
0.0
0.0
-1.755
0.0
0.0
0.0
0.0
0.0
0.0
0.0
0.0
0.0
0.0
0.0
0.0
0.0
0.0
0.0
0.0
0.0
0.0
1.755
0.0
0.0
0.0
0.0
0.0
1.749
0.0
0.0
0.0
0.0
0.0
0.0
0.0
0.0
0.0
0.0
0.0
0.0
0.0
0.0
0.0
0.0
0.0
1.742
0.0
0.0
0.0
0.0
0.0
0.0
0.0
1.736
0.0
0.0
0.0
0.0
0.0
0.0
0.0
0.0
0.0
0.0
-3.479
0.0
0.0
0.0
0.0
0.0
0.0
0.0
0.0
0.0
0.0
0.0
0.0
0.0
0.0
0.0
0.0
0.0
0.0
0.0
0.0
0.0
0.0
0.0
0.0
0.0
0.0
0.0
0.0
0.0
0.0
0.0
0.0
0.0
0.0
0.0
1.742
0.0
0.0
0.0
0.0
0.0
0.0
0.0
0.0
0.0
0.0
0.0
-1.742
1.742
0.0
0.0
0.0
0.0
0.0
0.0
0.0
0.0
0.0
0.0
0.0
0.0
0.0
0.0
0.0
0.0
0.0
0.0
0.0
0.0
0.0
0.0
0.0
0.0
0.0
0.0
0.0
0.0
0.0
0.0
0.0
0.0
0.0
0.0
0.0
0.0
0.0
-1.742
1.742
0.0
0.0
0.0
0.0
0.0
0.0
0.0
0.0
0.0
0.0
1.736
1.73
-1.73
0.0
3.454
0.0
0.0
0.0
1.718
3.417
-3.417
0.0
0.0
-1.718
0.0
0.0
3.43
0.0
0.0
0.0
0.0
1.706
0.0
0.0
1.7
1.694
0.0
0.0
0.0
-1.694
0.0
0.0
0.0
0.0
0.0
-1.7
0.0
0.0
0.0
0.0
0.0
0.0
0.0
0.0
1.7
0.0
0.0
0.0
0.0
0.0
0.0
0.0
0.0
0.0
0.0
0.0
0.0
0.0
-1.7
0.0
0.0
0.0
0.0
0.0
0.0
0.0
0.0
0.0
0.0
0.0
0.0
0.0
0.0
0.0
0.0
0.0
0.0
0.0
0.0
0.0
0.0
0.0
0.0
0.0
-1.706
0.0
0.0
0.0
0.0
0.0
0.0
0.0
0.0
0.0
0.0
0.0
0.0
0.0
0.0
0.0
0.0
0.0
0.0
0.0
0.0
0.0
0.0
0.0
0.0
0.0
0.0
0.0
0.0
0.0
0.0
0.0
0.0
0.0
0.0
0.0
0.0
0.0
0.0
0.0
0.0
0.0
1.706
0.0
0.0
0.0
0.0
1.7
0.0
0.0
0.0
0.0
-1.7
0.0
0.0
0.0
0.0
0.0
0.0
0.0
0.0
0.0
0.0
0.0
0.0
0.0
0.0
1.7
0.0
0.0
0.0
0.0
0.0
0.0
0.0
0.0
0.0
-1.7
0.0
0.0
0.0
0.0
0.0
0.0
0.0
0.0
0.0
1.7
0.0
0.0
0.0
0.0
0.0
0.0
0.0
-1.7
0.0
0.0
0.0
0.0
0.0
0.0
0.0
0.0
0.0
0.0
0.0
0.0
0.0
0.0
0.0
0.0
0.0
0.0
6.764
0.0
0.0
0.0
0.0
0.0
-1.682
0.0
0.0
0.0
0.0
0.0
-1.688
0.0
-1.694
0.0
0.0
0.0
1.694
0.0
0.0
0.0
0.0
-1.694
1.694
0.0
0.0
0.0
0.0
0.0
0.0
0.0
0.0
0.0
0.0
0.0
1.688
0.0
0.0
1.682
0.0
0.0
0.0
0.0
0.0
0.0
1.676
0.0
0.0
0.0
0.0
0.0
-1.676
0.0
0.0
0.0
0.0
0.0
0.0
0.0
0.0
0.0
0.0
0.0
0.0
0.0
0.0
0.0
0.0
0.0
0.0
0.0
0.0
0.0
0.0
0.0
1.676
0.0
0.0
0.0
0.0
0.0
0.0
0.0
0.0
0.0
0.0
0.0
0.0
0.0
0.0
-1.676
0.0
0.0
0.0
0.0
0.0
0.0
1.676
0.0
0.0
0.0
0.0
0.0
-1.676
0.0
0.0
0.0
0.0
0.0
0.0
0.0
0.0
0.0
0.0
0.0
0.0
0.0
0.0
0.0
0.0
0.0
0.0
0.0
0.0
0.0
0.0
0.0
0.0
0.0
0.0
0.0
0.0
0.0
0.0
0.0
0.0
1.676
-1.676
0.0
-1.682
0.0
0.0
0.0
0.0
0.0
0.0
0.0
0.0
0.0
0.0
0.0
1.682
0.0
0.0
-1.682
0.0
0.0
0.0
0.0
1.682
0.0
0.0
0.0
-1.682
0.0
0.0
0.0
1.682
0.0
0.0
0.0
0.0
0.0
0.0
0.0
0.0
0.0
0.0
0.0
0.0
0.0
0.0
0.0
0.0
0.0
0.0
0.0
0.0
0.0
0.0
0.0
0.0
0.0
0.0
0.0
0.0
0.0
0.0
0.0
0.0
0.0
0.0
0.0
0.0
0.0
0.0
0.0
0.0
1.676
-5.047
0.0
1.688
0.0
0.0
0.0
0.0
0.0
0.0
-1.688
0.0
0.0
0.0
0.0
0.0
0.0
0.0
0.0
3.37
0.0
0.0
0.0
0.0
0.0
0.0
0.0
0.0
0.0
1.676
0.0
0.0
0.0
0.0
0.0
0.0
0.0
0.0
0.0
-1.676
0.0
0.0
0.0
1.676
0.0
0.0
0.0
0.0
0.0
0.0
0.0
0.0
0.0
1.671
0.0
0.0
0.0
0.0
0.0
0.0
-1.671
0.0
0.0
0.0
0.0
0.0
0.0
0.0
0.0
1.671
-1.671
0.0
0.0
0.0
0.0
0.0
0.0
0.0
0.0
0.0
1.671
-1.671
0.0
1.671
1.665
0.0
0.0
0.0
0.0
0.0
0.0
0.0
0.0
0.0
0.0
0.0
0.0
1.659
0.0
0.0
0.0
0.0
0.0
0.0
0.0
1.654
-1.654
0.0
0.0
0.0
0.0
0.0
0.0
0.0
0.0
1.654
0.0
-1.654
1.654
0.0
0.0
0.0
0.0
0.0
0.0
0.0
0.0
0.0
0.0
0.0
0.0
0.0
0.0
0.0
0.0
0.0
0.0
0.0
0.0
0.0
-1.654
0.0
0.0
0.0
0.0
1.654
-1.654
0.0
0.0
0.0
0.0
0.0
1.654
0.0
0.0
-1.654
0.0
0.0
0.0
0.0
0.0
0.0
0.0
0.0
0.0
0.0
0.0
0.0
0.0
0.0
0.0
0.0
0.0
0.0
0.0
0.0
0.0
0.0
0.0
0.0
0.0
0.0
0.0
0.0
0.0
0.0
0.0
1.654
-1.654
1.654
-1.654
0.0
0.0
0.0
0.0
0.0
0.0
0.0
0.0
0.0
0.0
0.0
0.0
0.0
0.0
0.0
0.0
-1.659
1.659
0.0
0.0
0.0
0.0
0.0
0.0
0.0
0.0
0.0
-1.659
-1.665
0.0
0.0
0.0
0.0
0.0
0.0
0.0
-1.671
0.0
0.0
0.0
1.671
0.0
-1.671
0.0
1.671
0.0
-1.671
1.671
0.0
0.0
0.0
0.0
0.0
0.0
0.0
-1.671
0.0
0.0
0.0
0.0
0.0
0.0
0.0
1.671
0.0
0.0
0.0
-1.671
0.0
0.0
0.0
1.671
0.0
0.0
0.0
0.0
0.0
0.0
-1.671
0.0
0.0
1.671
0.0
-1.671
0.0
0.0
1.671
0.0
0.0
-1.671
1.671
0.0
0.0
0.0
0.0
0.0
0.0
0.0
-1.671
0.0
0.0
0.0
0.0
0.0
0.0
0.0
0.0
0.0
0.0
0.0
0.0
0.0
0.0
0.0
0.0
0.0
-1.676
0.0
-1.682
0.0
0.0
0.0
0.0
0.0
0.0
0.0
0.0
0.0
0.0
0.0
-1.688
0.0
0.0
0.0
0.0
0.0
0.0
0.0
0.0
0.0
1.688
0.0
0.0
0.0
0.0
0.0
0.0
0.0
0.0
0.0
0.0
0.0
0.0
0.0
0.0
0.0
0.0
0.0
0.0
0.0
0.0
0.0
0.0
0.0
0.0
0.0
0.0
0.0
0.0
0.0
0.0
0.0
0.0
0.0
0.0
0.0
0.0
0.0
0.0
0.0
0.0
0.0
0.0
0.0
0.0
0.0
0.0
0.0
0.0
0.0
0.0
1.682
-1.682
0.0
0.0
0.0
0.0
0.0
0.0
0.0
0.0
0.0
0.0
0.0
0.0
0.0
0.0
0.0
0.0
0.0
0.0
0.0
0.0
0.0
0.0
1.682
-1.682
0.0
0.0
0.0
0.0
0.0
0.0
0.0
0.0
0.0
0.0
0.0
0.0
1.682
-3.37
1.688
0.0
0.0
0.0
0.0
-1.688
0.0
0.0
0.0
-1.694
0.0
-1.7
-3.417
0.0
1.712
0.0
0.0
0.0
0.0
0.0
1.706
0.0
0.0
0.0
0.0
0.0
0.0
0.0
1.7
-1.7
0.0
0.0
0.0
0.0
1.7
0.0
0.0
0.0
-1.7
0.0
1.7
0.0
1.694
0.0
0.0
0.0
0.0
0.0
0.0
0.0
0.0
0.0
0.0
-1.694
0.0
0.0
0.0
0.0
0.0
-1.7
1.7
0.0
0.0
0.0
0.0
0.0
0.0
0.0
0.0
-1.7
0.0
0.0
0.0
0.0
0.0
0.0
0.0
0.0
0.0
0.0
0.0
0.0
0.0
0.0
1.7
0.0
0.0
0.0
0.0
0.0
0.0
0.0
0.0
0.0
0.0
0.0
0.0
0.0
0.0
0.0
0.0
0.0
0.0
0.0
0.0
0.0
0.0
0.0
0.0
0.0
0.0
0.0
0.0
1.694
-1.694
0.0
0.0
0.0
0.0
0.0
0.0
0.0
0.0
0.0
0.0
0.0
0.0
0.0
0.0
0.0
0.0
0.0
0.0
0.0
0.0
0.0
0.0
0.0
0.0
0.0
0.0
0.0
1.694
0.0
0.0
0.0
0.0
0.0
0.0
0.0
0.0
0.0
0.0
0.0
0.0
0.0
0.0
0.0
0.0
0.0
0.0
0.0
0.0
1.688
0.0
-1.688
0.0
0.0
1.688
0.0
0.0
0.0
0.0
0.0
0.0
0.0
0.0
0.0
0.0
0.0
0.0
0.0
0.0
0.0
0.0
0.0
0.0
0.0
0.0
0.0
0.0
-1.688
0.0
0.0
0.0
0.0
-1.694
0.0
0.0
0.0
1.694
0.0
0.0
0.0
0.0
-1.694
0.0
0.0
0.0
3.382
0.0
0.0
0.0
0.0
0.0
1.682
0.0
0.0
1.676
0.0
0.0
0.0
0.0
0.0
0.0
1.671
0.0
0.0
0.0
0.0
0.0
0.0
1.665
1.659
0.0
0.0
0.0
-3.324
1.665
0.0
0.0
3.313
-4.978
0.0
0.0
0.0
4.978
0.0
-1.654
0.0
0.0
0.0
0.0
0.0
0.0
0.0
0.0
0.0
0.0
0.0
0.0
0.0
0.0
0.0
0.0
0.0
0.0
0.0
0.0
0.0
0.0
0.0
0.0
0.0
0.0
0.0
0.0
0.0
0.0
0.0
0.0
0.0
0.0
0.0
0.0
0.0
0.0
0.0
0.0
0.0
0.0
0.0
0.0
0.0
0.0
0.0
0.0
0.0
0.0
0.0
0.0
0.0
0.0
0.0
0.0
0.0
0.0
1.654
0.0
0.0
0.0
1.648
0.0
0.0
0.0
0.0
0.0
-1.648
0.0
0.0
0.0
0.0
0.0
0.0
0.0
0.0
0.0
0.0
0.0
0.0
0.0
0.0
0.0
0.0
0.0
0.0
0.0
0.0
0.0
0.0
0.0
0.0
0.0
0.0
0.0
0.0
0.0
0.0
0.0
0.0
-1.654
0.0
0.0
0.0
0.0
0.0
-1.659
1.659
0.0
0.0
0.0
0.0
-1.659
0.0
0.0
0.0
0.0
-1.665
0.0
0.0
0.0
0.0
0.0
0.0
0.0
0.0
1.665
0.0
-1.665
0.0
1.665
-1.665
0.0
3.324
0.0
0.0
0.0
0.0
0.0
-3.324
0.0
0.0
0.0
0.0
0.0
0.0
0.0
0.0
0.0
0.0
0.0
0.0
0.0
0.0
0.0
0.0
0.0
0.0
0.0
0.0
0.0
0.0
0.0
0.0
0.0
1.665
0.0
0.0
0.0
3.313
0.0
1.648
0.0
0.0
0.0
0.0
0.0
0.0
-1.648
0.0
0.0
0.0
0.0
1.648
0.0
0.0
0.0
0.0
1.642
0.0
0.0
0.0
0.0
0.0
0.0
0.0
-1.642
0.0
0.0
0.0
0.0
1.642
0.0
0.0
0.0
0.0
0.0
-1.642
0.0
0.0
0.0
0.0
0.0
0.0
0.0
0.0
0.0
0.0
0.0
0.0
0.0
1.642
0.0
0.0
0.0
0.0
0.0
0.0
0.0
0.0
0.0
0.0
0.0
0.0
0.0
0.0
0.0
0.0
0.0
0.0
0.0
0.0
0.0
0.0
0.0
0.0
0.0
0.0
0.0
0.0
0.0
0.0
0.0
-1.642
0.0
0.0
1.642
0.0
0.0
1.637
0.0
0.0
-1.637
0.0
-1.642
0.0
0.0
0.0
1.642
-1.642
0.0
0.0
0.0
1.642
0.0
0.0
0.0
0.0
1.637
0.0
0.0
0.0
0.0
0.0
0.0
0.0
0.0
0.0
0.0
0.0
0.0
0.0
0.0
0.0
0.0
0.0
0.0
0.0
0.0
0.0
0.0
0.0
0.0
0.0
0.0
-1.637
0.0
0.0
0.0
0.0
1.637
0.0
0.0
0.0
0.0
0.0
0.0
0.0
0.0
0.0
0.0
0.0
0.0
0.0
0.0
0.0
0.0
0.0
0.0
-1.637
0.0
0.0
0.0
0.0
0.0
0.0
0.0
0.0
0.0
0.0
0.0
0.0
0.0
0.0
0.0
0.0
0.0
1.637
0.0
0.0
0.0
0.0
-1.637
0.0
0.0
0.0
0.0
0.0
0.0
1.637
0.0
0.0
0.0
0.0
0.0
0.0
0.0
0.0
0.0
0.0
0.0
0.0
0.0
0.0
0.0
0.0
0.0
0.0
0.0
0.0
0.0
0.0
0.0
-1.637
0.0
0.0
0.0
-1.642
0.0
0.0
0.0
0.0
0.0
0.0
0.0
0.0
0.0
0.0
0.0
0.0
0.0
0.0
0.0
1.642
0.0
0.0
0.0
0.0
0.0
0.0
0.0
0.0
0.0
0.0
0.0
0.0
0.0
0.0
0.0
0.0
0.0
0.0
0.0
0.0
0.0
0.0
0.0
0.0
0.0
0.0
0.0
0.0
0.0
0.0
0.0
0.0
0.0
0.0
0.0
1.637
0.0
0.0
0.0
0.0
0.0
0.0
0.0
-1.637
0.0
0.0
1.637
0.0
0.0
0.0
0.0
0.0
0.0
0.0
0.0
0.0
0.0
0.0
0.0
0.0
-1.637
0.0
0.0
0.0
0.0
0.0
0.0
0.0
0.0
0.0
0.0
0.0
0.0
0.0
1.637
0.0
-1.637
0.0
0.0
0.0
0.0
0.0
0.0
0.0
0.0
1.637
-1.637
1.637
0.0
0.0
0.0
0.0
0.0
0.0
0.0
0.0
0.0
0.0
0.0
0.0
0.0
1.631
0.0
-1.631
0.0
0.0
0.0
0.0
0.0
0.0
0.0
0.0
0.0
0.0
-1.637
0.0
0.0
0.0
0.0
0.0
0.0
0.0
0.0
0.0
0.0
0.0
0.0
0.0
1.637
0.0
0.0
0.0
0.0
0.0
0.0
0.0
0.0
-1.637
1.637
0.0
0.0
0.0
0.0
-1.637
1.637
0.0
0.0
0.0
0.0
0.0
0.0
0.0
0.0
0.0
0.0
0.0
0.0
0.0
-1.637
0.0
0.0
0.0
0.0
0.0
0.0
0.0
0.0
0.0
0.0
1.637
0.0
0.0
0.0
-1.637
0.0
0.0
0.0
0.0
0.0
0.0
0.0
0.0
0.0
0.0
0.0
-6.603
0.0
0.0
1.659
-1.659
0.0
1.659
-1.659
0.0
1.659
-1.659
1.659
1.654
1.648
0.0
-1.648
0.0
0.0
0.0
0.0
0.0
0.0
0.0
0.0
0.0
0.0
0.0
0.0
0.0
-1.654
0.0
0.0
0.0
-1.659
0.0
0.0
0.0
1.659
0.0
1.654
0.0
0.0
0.0
-1.654
0.0
0.0
0.0
0.0
0.0
-1.659
0.0
0.0
1.659
0.0
0.0
0.0
0.0
0.0
0.0
0.0
0.0
0.0
1.654
0.0
-1.654
0.0
0.0
0.0
0.0
0.0
0.0
0.0
0.0
0.0
0.0
0.0
0.0
0.0
0.0
0.0
0.0
0.0
0.0
0.0
0.0
0.0
0.0
0.0
0.0
0.0
0.0
0.0
0.0
0.0
0.0
0.0
0.0
0.0
0.0
0.0
0.0
0.0
0.0
0.0
0.0
0.0
0.0
0.0
0.0
0.0
1.654
0.0
-1.654
0.0
0.0
0.0
0.0
0.0
0.0
0.0
0.0
0.0
0.0
0.0
0.0
0.0
0.0
1.654
0.0
0.0
0.0
0.0
0.0
0.0
0.0
0.0
-1.654
0.0
0.0
0.0
0.0
0.0
0.0
0.0
0.0
0.0
0.0
0.0
0.0
0.0
0.0
0.0
0.0
0.0
0.0
0.0
0.0
0.0
0.0
0.0
0.0
0.0
0.0
0.0
0.0
0.0
0.0
0.0
0.0
0.0
0.0
0.0
0.0
1.654
0.0
0.0
0.0
0.0
-1.654
0.0
0.0
0.0
0.0
0.0
0.0
0.0
0.0
0.0
0.0
0.0
0.0
0.0
0.0
0.0
0.0
0.0
0.0
1.654
0.0
0.0
0.0
-1.654
0.0
0.0
0.0
0.0
0.0
0.0
0.0
0.0
3.302
0.0
0.0
0.0
0.0
0.0
0.0
0.0
-1.648
0.0
0.0
0.0
0.0
0.0
0.0
0.0
0.0
-1.654
0.0
0.0
0.0
-1.659
0.0
0.0
-1.665
0.0
0.0
-1.671
0.0
0.0
0.0
-1.676
3.347
0.0
0.0
0.0
0.0
0.0
0.0
0.0
0.0
0.0
0.0
0.0
-1.671
0.0
0.0
0.0
0.0
1.671
-1.671
0.0
0.0
0.0
0.0
-1.676
0.0
0.0
0.0
0.0
0.0
0.0
0.0
0.0
0.0
-1.682
0.0
0.0
1.682
0.0
0.0
0.0
1.676
0.0
0.0
0.0
0.0
0.0
0.0
0.0
0.0
0.0
0.0
0.0
0.0
0.0
0.0
0.0
0.0
0.0
0.0
0.0
0.0
0.0
0.0
-1.676
1.676
0.0
0.0
0.0
0.0
0.0
0.0
-1.676
1.676
0.0
0.0
0.0
0.0
0.0
0.0
0.0
0.0
0.0
0.0
0.0
0.0
0.0
0.0
0.0
0.0
0.0
0.0
0.0
0.0
0.0
0.0
0.0
0.0
0.0
0.0
0.0
0.0
-1.676
1.676
-1.676
0.0
0.0
0.0
0.0
0.0
0.0
0.0
1.676
0.0
0.0
1.671
0.0
-1.671
1.671
0.0
0.0
-1.671
0.0
0.0
0.0
0.0
0.0
0.0
0.0
0.0
0.0
0.0
0.0
1.671
0.0
0.0
0.0
0.0
0.0
0.0
0.0
0.0
0.0
0.0
0.0
0.0
0.0
0.0
0.0
0.0
0.0
0.0
0.0
0.0
0.0
0.0
0.0
0.0
0.0
-1.671
0.0
0.0
0.0
0.0
0.0
0.0
0.0
0.0
0.0
0.0
0.0
0.0
0.0
0.0
0.0
0.0
0.0
-1.676
0.0
-11.899
-1.724
-3.466
1.736
0.0
0.0
0.0
1.73
0.0
0.0
1.724
1.718
0.0
-1.718
0.0
0.0
0.0
0.0
-1.724
0.0
0.0
0.0
0.0
-1.73
1.73
0.0
-3.466
0.0
3.466
-1.73
1.73
0.0
0.0
0.0
0.0
0.0
0.0
0.0
0.0
0.0
1.724
0.0
0.0
-1.724
0.0
0.0
0.0
1.724
-1.724
0.0
0.0
1.724
0.0
0.0
-1.724
0.0
0.0
0.0
0.0
1.724
0.0
0.0
0.0
0.0
0.0
0.0
-1.724
0.0
0.0
0.0
0.0
0.0
0.0
0.0
1.724
0.0
0.0
0.0
0.0
-1.724
0.0
1.724
-1.724
1.724
-1.724
0.0
0.0
0.0
1.724
0.0
0.0
-1.724
0.0
-1.73
0.0
0.0
0.0
0.0
0.0
1.73
0.0
0.0
0.0
0.0
0.0
0.0
0.0
-1.73
0.0
0.0
1.73
-1.73
0.0
1.73
0.0
0.0
0.0
0.0
0.0
0.0
0.0
0.0
0.0
1.724
0.0
-1.724
0.0
0.0
0.0
0.0
0.0
0.0
0.0
1.724
-1.724
1.724
0.0
1.718
0.0
-1.718
0.0
0.0
0.0
1.718
1.712
0.0
0.0
0.0
0.0
0.0
0.0
0.0
0.0
0.0
-1.712
0.0
0.0
0.0
0.0
0.0
0.0
0.0
0.0
0.0
0.0
0.0
0.0
0.0
-1.718
0.0
0.0
0.0
1.718
0.0
0.0
-1.718
1.718
0.0
-1.718
0.0
1.718
0.0
0.0
0.0
0.0
0.0
0.0
0.0
0.0
0.0
0.0
0.0
0.0
0.0
0.0
0.0
0.0
0.0
0.0
0.0
0.0
0.0
0.0
0.0
0.0
0.0
0.0
0.0
0.0
0.0
5.117
-1.7
0.0
0.0
0.0
-1.706
0.0
0.0
-1.712
0.0
1.712
0.0
0.0
0.0
0.0
0.0
1.706
0.0
-1.706
1.706
0.0
0.0
0.0
0.0
0.0
-1.706
0.0
0.0
0.0
0.0
0.0
0.0
0.0
0.0
-1.712
0.0
0.0
0.0
0.0
0.0
0.0
0.0
0.0
0.0
-1.718
0.0
0.0
-1.724
0.0
0.0
0.0
0.0
0.0
0.0
1.724
0.0
0.0
0.0
0.0
0.0
0.0
0.0
0.0
0.0
0.0
0.0
0.0
0.0
0.0
0.0
-1.724
0.0
0.0
0.0
0.0
0.0
0.0
0.0
0.0
0.0
0.0
0.0
0.0
0.0
0.0
-3.466
0.0
1.736
0.0
0.0
0.0
0.0
0.0
0.0
0.0
0.0
0.0
0.0
0.0
0.0
0.0
0.0
0.0
-1.736
0.0
0.0
0.0
0.0
0.0
0.0
0.0
0.0
0.0
1.736
0.0
0.0
0.0
0.0
0.0
0.0
0.0
0.0
0.0
0.0
0.0
0.0
0.0
0.0
0.0
0.0
0.0
0.0
0.0
0.0
0.0
0.0
0.0
0.0
0.0
1.73
0.0
0.0
0.0
0.0
0.0
0.0
1.724
0.0
0.0
0.0
0.0
0.0
0.0
0.0
-1.724
-1.73
0.0
0.0
1.73
0.0
0.0
0.0
0.0
0.0
0.0
0.0
0.0
0.0
0.0
0.0
0.0
0.0
0.0
0.0
0.0
0.0
0.0
0.0
0.0
1.724
-1.724
0.0
0.0
0.0
0.0
0.0
0.0
0.0
0.0
0.0
0.0
0.0
0.0
0.0
0.0
0.0
0.0
-1.73
0.0
0.0
0.0
0.0
0.0
0.0
0.0
0.0
0.0
0.0
0.0
0.0
-1.736
0.0
0.0
0.0
0.0
0.0
0.0
0.0
1.736
0.0
0.0
0.0
0.0
0.0
0.0
-1.736
0.0
0.0
0.0
0.0
0.0
0.0
0.0
0.0
0.0
0.0
0.0
0.0
0.0
0.0
0.0
0.0
0.0
-1.742
0.0
0.0
1.742
-1.742
0.0
-1.749
1.749
0.0
0.0
0.0
0.0
0.0
-3.504
0.0
0.0
0.0
0.0
0.0
0.0
0.0
0.0
0.0
0.0
0.0
0.0
0.0
1.755
-1.755
0.0
1.755
-1.755
0.0
1.755
0.0
0.0
0.0
0.0
0.0
0.0
0.0
0.0
-1.755
0.0
0.0
0.0
0.0
0.0
0.0
0.0
0.0
0.0
0.0
0.0
0.0
0.0
0.0
0.0
0.0
0.0
0.0
0.0
0.0
0.0
0.0
0.0
0.0
1.755
0.0
0.0
-1.755
0.0
0.0
0.0
0.0
0.0
0.0
0.0
0.0
0.0
0.0
0.0
0.0
0.0
1.755
0.0
0.0
0.0
0.0
0.0
0.0
0.0
0.0
0.0
0.0
0.0
0.0
0.0
0.0
0.0
0.0
0.0
0.0
0.0
0.0
0.0
0.0
0.0
0.0
0.0
0.0
0.0
0.0
-1.755
0.0
0.0
0.0
0.0
0.0
0.0
0.0
0.0
0.0
0.0
0.0
0.0
0.0
0.0
0.0
0.0
0.0
1.755
0.0
0.0
0.0
1.749
0.0
-1.749
1.749
0.0
0.0
-1.749
1.749
0.0
0.0
0.0
-1.749
0.0
0.0
0.0
0.0
0.0
0.0
0.0
0.0
0.0
0.0
0.0
0.0
0.0
0.0
-1.755
0.0
0.0
0.0
1.755
-1.755
0.0
0.0
0.0
0.0
0.0
0.0
0.0
0.0
0.0
0.0
10.436
0.0
0.0
0.0
0.0
0.0
0.0
0.0
0.0
0.0
3.43
0.0
0.0
0.0
-1.712
0.0
1.712
0.0
0.0
0.0
0.0
0.0
0.0
0.0
0.0
0.0
1.706
0.0
0.0
0.0
0.0
0.0
-1.706
0.0
0.0
0.0
1.706
-1.706
0.0
0.0
0.0
0.0
0.0
0.0
0.0
0.0
0.0
0.0
-1.712
0.0
1.712
0.0
0.0
0.0
0.0
0.0
0.0
0.0
0.0
-1.712
-1.718
0.0
0.0
0.0
0.0
0.0
0.0
0.0
0.0
0.0
0.0
-1.724
0.0
0.0
0.0
0.0
0.0
0.0
0.0
0.0
0.0
0.0
0.0
0.0
0.0
0.0
0.0
1.724
0.0
-3.454
0.0
0.0
0.0
0.0
0.0
0.0
0.0
0.0
0.0
1.73
0.0
0.0
0.0
0.0
-1.73
0.0
0.0
1.73
0.0
0.0
-1.73
0.0
0.0
1.73
0.0
0.0
-1.73
0.0
0.0
0.0
0.0
0.0
-1.736
1.736
-1.736
0.0
0.0
0.0
0.0
0.0
0.0
0.0
1.736
0.0
-1.736
0.0
0.0
0.0
0.0
1.736
0.0
0.0
-1.736
0.0
0.0
1.736
0.0
0.0
0.0
0.0
0.0
0.0
0.0
0.0
0.0
0.0
0.0
0.0
0.0
0.0
0.0
0.0
0.0
0.0
0.0
0.0
1.73
0.0
0.0
0.0
0.0
0.0
0.0
1.724
0.0
0.0
0.0
0.0
0.0
0.0
0.0
0.0
0.0
0.0
0.0
0.0
0.0
0.0
0.0
0.0
0.0
-1.724
0.0
0.0
0.0
0.0
0.0
0.0
-1.73
0.0
0.0
0.0
0.0
0.0
0.0
0.0
0.0
0.0
0.0
0.0
5.172
0.0
0.0
0.0
0.0
0.0
0.0
0.0
0.0
0.0
-1.718
0.0
0.0
0.0
0.0
0.0
0.0
0.0
0.0
0.0
0.0
0.0
-1.724
-1.73
0.0
-1.736
0.0
0.0
0.0
0.0
0.0
0.0
-1.742
0.0
0.0
0.0
-1.749
0.0
1.749
0.0
0.0
0.0
0.0
0.0
0.0
0.0
-1.749
0.0
0.0
0.0
0.0
0.0
0.0
0.0
1.749
0.0
0.0
0.0
-1.749
0.0
0.0
0.0
0.0
0.0
0.0
0.0
0.0
0.0
0.0
0.0
0.0
0.0
0.0
0.0
0.0
0.0
0.0
0.0
1.749
0.0
0.0
0.0
-1.749
1.749
0.0
0.0
0.0
-1.749
1.749
0.0
0.0
0.0
0.0
0.0
0.0
0.0
0.0
0.0
0.0
0.0
0.0
0.0
0.0
0.0
0.0
0.0
0.0
0.0
0.0
0.0
0.0
0.0
1.742
0.0
0.0
0.0
0.0
0.0
0.0
0.0
0.0
0.0
0.0
0.0
0.0
0.0
0.0
0.0
0.0
0.0
0.0
0.0
0.0
0.0
0.0
0.0
0.0
0.0
0.0
0.0
-1.742
0.0
0.0
0.0
0.0
0.0
0.0
0.0
0.0
0.0
0.0
0.0
1.742
0.0
0.0
-1.742
0.0
0.0
0.0
0.0
0.0
0.0
0.0
0.0
0.0
-1.749
0.0
0.0
0.0
0.0
0.0
0.0
0.0
-1.755
1.755
0.0
0.0
-1.755
0.0
1.755
0.0
0.0
0.0
-1.755
0.0
-1.761
1.761
-3.529
0.0
-1.774
0.0
0.0
0.0
3.542
0.0
0.0
-1.768
0.0
0.0
1.768
0.0
0.0
0.0
-1.768
0.0
-1.774
1.774
0.0
-1.774
0.0
7.058
0.0
-3.516
0.0
-3.542
0.0
0.0
0.0
0.0
0.0
0.0
0.0
0.0
0.0
0.0
0.0
-1.781
0.0
0.0
0.0
0.0
0.0
0.0
0.0
-3.581
-3.607
0.0
1.807
0.0
0.0
0.0
0.0
0.0
0.0
0.0
0.0
0.0
0.0
1.8
0.0
-1.8
1.8
0.0
0.0
0.0
-1.8
0.0
0.0
0.0
-1.807
0.0
0.0
0.0
0.0
-1.814
0.0
0.0
1.814
-1.814
0.0
0.0
1.814
0.0
0.0
0.0
0.0
0.0
0.0
-1.814
0.0
1.814
0.0
0.0
0.0
-1.814
1.814
-1.814
-1.821
1.821
0.0
0.0
0.0
0.0
0.0
0.0
0.0
0.0
0.0
0.0
0.0
0.0
0.0
0.0
-1.821
0.0
0.0
0.0
0.0
0.0
0.0
0.0
0.0
1.821
-1.821
0.0
0.0
1.821
-1.821
0.0
0.0
0.0
0.0
0.0
0.0
0.0
3.634
0.0
0.0
0.0
0.0
0.0
-1.814
0.0
0.0
0.0
1.814
0.0
0.0
-1.814
0.0
0.0
-1.821
0.0
0.0
0.0
0.0
0.0
0.0
0.0
1.821
-1.821
0.0
0.0
0.0
0.0
1.821
0.0
-1.821
0.0
0.0
0.0
0.0
0.0
0.0
0.0
0.0
0.0
0.0
0.0
0.0
1.821
-1.821
0.0
0.0
0.0
0.0
1.821
-1.821
0.0
0.0
0.0
0.0
1.821
0.0
-1.821
0.0
0.0
1.821
0.0
0.0
-1.821
0.0
1.821
0.0
-1.821
0.0
0.0
0.0
0.0
0.0
0.0
0.0
0.0
0.0
0.0
0.0
0.0
0.0
0.0
1.821
0.0
1.814
0.0
0.0
0.0
0.0
0.0
0.0
0.0
0.0
-5.462
-3.675
0.0
0.0
0.0
1.841
0.0
0.0
0.0
0.0
0.0
0.0
0.0
0.0
0.0
0.0
0.0
0.0
0.0
0.0
0.0
1.834
-1.834
0.0
0.0
0.0
0.0
1.834
0.0
0.0
0.0
0.0
0.0
0.0
0.0
0.0
0.0
0.0
0.0
0.0
0.0
0.0
0.0
0.0
0.0
1.827
0.0
0.0
-1.827
0.0
0.0
-1.834
0.0
0.0
0.0
0.0
0.0
0.0
0.0
0.0
0.0
0.0
0.0
0.0
0.0
1.834
0.0
0.0
0.0
0.0
0.0
0.0
0.0
0.0
-1.834
0.0
0.0
0.0
0.0
0.0
0.0
0.0
0.0
0.0
0.0
0.0
0.0
0.0
0.0
0.0
0.0
0.0
0.0
0.0
0.0
0.0
0.0
0.0
1.834
0.0
0.0
0.0
1.827
0.0
0.0
0.0
0.0
0.0
0.0
0.0
0.0
1.821
0.0
-1.821
0.0
0.0
0.0
0.0
0.0
0.0
0.0
0.0
0.0
0.0
0.0
0.0
0.0
1.821
0.0
0.0
0.0
0.0
0.0
0.0
0.0
0.0
0.0
0.0
0.0
0.0
0.0
0.0
0.0
0.0
0.0
0.0
0.0
0.0
0.0
0.0
0.0
0.0
0.0
0.0
0.0
0.0
0.0
0.0
0.0
0.0
0.0
-1.821
0.0
1.821
0.0
0.0
-1.821
0.0
0.0
0.0
0.0
0.0
1.821
0.0
0.0
0.0
0.0
0.0
0.0
0.0
0.0
0.0
0.0
0.0
0.0
0.0
0.0
0.0
0.0
-1.821
1.821
0.0
0.0
0.0
0.0
0.0
0.0
0.0
0.0
0.0
0.0
0.0
0.0
0.0
0.0
0.0
0.0
0.0
0.0
1.814
-1.814
0.0
3.621
-1.807
0.0
0.0
0.0
0.0
-1.814
0.0
0.0
0.0
0.0
0.0
-1.821
0.0
0.0
0.0
0.0
1.821
0.0
0.0
0.0
-1.821
0.0
0.0
0.0
0.0
0.0
0.0
0.0
0.0
-1.827
0.0
0.0
0.0
0.0
0.0
0.0
0.0
1.827
0.0
-1.827
0.0
0.0
0.0
0.0
0.0
0.0
0.0
0.0
0.0
0.0
0.0
3.648
0.0
0.0
0.0
0.0
0.0
0.0
0.0
0.0
0.0
0.0
0.0
1.814
0.0
0.0
1.807
-1.807
0.0
0.0
0.0
0.0
0.0
1.807
0.0
-1.807
0.0
0.0
0.0
0.0
1.807
-1.807
0.0
0.0
0.0
0.0
0.0
0.0
0.0
0.0
0.0
0.0
0.0
0.0
0.0
0.0
0.0
0.0
0.0
0.0
0.0
0.0
0.0
0.0
0.0
0.0
0.0
0.0
0.0
0.0
0.0
0.0
0.0
1.807
0.0
0.0
0.0
0.0
0.0
-1.807
0.0
0.0
1.807
0.0
0.0
-1.807
0.0
0.0
0.0
0.0
0.0
0.0
0.0
0.0
0.0
0.0
0.0
0.0
0.0
0.0
0.0
0.0
0.0
1.807
0.0
0.0
0.0
0.0
-1.807
0.0
0.0
0.0
0.0
0.0
0.0
0.0
0.0
0.0
0.0
0.0
0.0
0.0
0.0
0.0
0.0
0.0
0.0
0.0
0.0
0.0
0.0
0.0
0.0
0.0
0.0
0.0
0.0
0.0
0.0
0.0
0.0
0.0
0.0
0.0
0.0
0.0
0.0
0.0
0.0
1.807
-1.807
0.0
0.0
0.0
0.0
0.0
0.0
0.0
0.0
0.0
0.0
0.0
0.0
0.0
0.0
0.0
0.0
7.188
0.0
-1.787
1.787
-1.787
0.0
0.0
0.0
0.0
0.0
0.0
0.0
0.0
0.0
0.0
0.0
0.0
-1.794
0.0
-1.8
0.0
0.0
0.0
0.0
1.8
-1.8
0.0
0.0
0.0
0.0
0.0
0.0
0.0
0.0
0.0
0.0
0.0
1.8
-1.8
0.0
-1.807
1.807
-1.807
0.0
0.0
0.0
-1.814
-3.648
-1.834
1.834
1.827
-1.827
0.0
0.0
0.0
0.0
0.0
0.0
0.0
0.0
0.0
-1.834
1.834
0.0
0.0
0.0
0.0
0.0
0.0
0.0
0.0
0.0
0.0
0.0
0.0
0.0
0.0
1.827
0.0
0.0
0.0
0.0
1.821
0.0
0.0
0.0
0.0
0.0
0.0
0.0
0.0
0.0
0.0
0.0
0.0
0.0
-1.821
0.0
1.821
0.0
0.0
0.0
0.0
0.0
0.0
0.0
0.0
0.0
0.0
0.0
0.0
0.0
0.0
0.0
0.0
0.0
0.0
0.0
0.0
0.0
0.0
0.0
0.0
0.0
0.0
0.0
0.0
0.0
0.0
0.0
0.0
0.0
0.0
0.0
0.0
0.0
0.0
0.0
0.0
0.0
0.0
-1.821
0.0
0.0
0.0
1.821
0.0
-1.821
0.0
0.0
0.0
0.0
0.0
0.0
0.0
0.0
0.0
0.0
0.0
0.0
0.0
0.0
0.0
0.0
0.0
0.0
0.0
0.0
0.0
0.0
0.0
0.0
0.0
1.821
0.0
0.0
0.0
0.0
0.0
0.0
0.0
0.0
0.0
0.0
0.0
0.0
0.0
0.0
0.0
0.0
0.0
0.0
0.0
0.0
0.0
0.0
0.0
0.0
0.0
0.0
0.0
0.0
0.0
0.0
0.0
0.0
0.0
0.0
0.0
0.0
-5.482
0.0
0.0
0.0
0.0
0.0
0.0
0.0
-1.841
1.841
0.0
1.834
-1.834
0.0
0.0
0.0
0.0
0.0
0.0
0.0
0.0
0.0
0.0
0.0
0.0
0.0
0.0
0.0
0.0
0.0
0.0
0.0
0.0
0.0
-1.841
0.0
0.0
0.0
0.0
0.0
0.0
-1.848
0.0
0.0
-1.855
1.855
0.0
0.0
-1.855
0.0
0.0
0.0
0.0
0.0
0.0
0.0
0.0
-1.862
0.0
0.0
0.0
0.0
0.0
0.0
0.0
1.862
0.0
0.0
0.0
0.0
0.0
0.0
-1.862
0.0
1.862
0.0
0.0
0.0
0.0
1.855
0.0
0.0
0.0
-1.855
1.855
0.0
0.0
0.0
0.0
0.0
0.0
0.0
0.0
0.0
-1.855
0.0
0.0
0.0
0.0
0.0
-1.862
0.0
0.0
0.0
0.0
0.0
0.0
1.862
0.0
0.0
0.0
0.0
0.0
0.0
0.0
0.0
0.0
0.0
0.0
0.0
0.0
0.0
0.0
0.0
0.0
0.0
0.0
0.0
0.0
0.0
0.0
0.0
0.0
0.0
0.0
0.0
0.0
0.0
0.0
0.0
0.0
0.0
0.0
0.0
0.0
0.0
0.0
0.0
0.0
0.0
0.0
0.0
0.0
0.0
0.0
0.0
0.0
-1.862
0.0
1.862
0.0
0.0
0.0
0.0
-1.862
0.0
0.0
0.0
0.0
0.0
0.0
0.0
0.0
0.0
0.0
0.0
0.0
0.0
0.0
0.0
0.0
0.0
0.0
0.0
0.0
0.0
1.862
0.0
-1.862
0.0
0.0
0.0
0.0
0.0
1.862
0.0
0.0
0.0
0.0
0.0
0.0
0.0
0.0
0.0
0.0
0.0
0.0
0.0
-1.862
0.0
-15.16
-3.865
-5.856
0.0
0.0
0.0
0.0
0.0
0.0
3.912
0.0
0.0
0.0
-1.952
0.0
0.0
-1.96
-1.968
0.0
0.0
-3.959
0.0
1.984
0.0
0.0
0.0
0.0
0.0
0.0
0.0
0.0
0.0
1.976
0.0
0.0
0.0
0.0
0.0
-1.976
0.0
0.0
0.0
0.0
0.0
0.0
0.0
-1.984
0.0
0.0
0.0
0.0
0.0
-1.992
0.0
0.0
0.0
1.992
0.0
0.0
1.984
0.0
0.0
0.0
0.0
0.0
0.0
0.0
0.0
0.0
0.0
0.0
0.0
0.0
0.0
0.0
0.0
0.0
-1.984
1.984
0.0
0.0
0.0
0.0
0.0
1.976
0.0
-1.976
1.976
0.0
0.0
0.0
0.0
0.0
-1.976
0.0
0.0
0.0
0.0
0.0
0.0
0.0
0.0
0.0
0.0
0.0
0.0
0.0
0.0
0.0
0.0
0.0
0.0
0.0
0.0
0.0
0.0
0.0
-1.984
1.984
0.0
0.0
0.0
0.0
0.0
0.0
0.0
0.0
0.0
0.0
0.0
0.0
0.0
0.0
0.0
-1.984
0.0
1.984
0.0
-1.984
0.0
1.984
0.0
0.0
0.0
0.0
0.0
0.0
0.0
0.0
0.0
-1.984
0.0
1.984
0.0
0.0
0.0
0.0
0.0
0.0
-1.984
0.0
0.0
0.0
-1.992
1.992
0.0
0.0
0.0
0.0
0.0
0.0
0.0
-1.992
0.0
0.0
0.0
0.0
0.0
1.992
0.0
0.0
0.0
0.0
0.0
0.0
0.0
0.0
0.0
0.0
0.0
-1.992
0.0
0.0
0.0
0.0
0.0
0.0
1.992
0.0
1.984
-1.984
1.984
0.0
0.0
0.0
0.0
-1.984
0.0
0.0
0.0
5.927
0.0
3.912
1.944
-1.944
0.0
0.0
0.0
0.0
0.0
-1.952
0.0
0.0
0.0
1.952
-1.952
0.0
0.0
0.0
0.0
0.0
0.0
-1.96
0.0
0.0
0.0
0.0
0.0
0.0
0.0
0.0
1.96
0.0
0.0
0.0
0.0
0.0
0.0
0.0
0.0
0.0
0.0
-1.96
0.0
0.0
0.0
1.96
0.0
0.0
0.0
1.952
1.944
-1.944
1.944
0.0
0.0
0.0
0.0
0.0
0.0
0.0
0.0
0.0
0.0
0.0
0.0
0.0
0.0
0.0
0.0
0.0
-1.944
0.0
0.0
0.0
0.0
1.944
0.0
0.0
0.0
0.0
0.0
0.0
0.0
0.0
0.0
1.936
0.0
0.0
0.0
0.0
0.0
0.0
0.0
0.0
0.0
0.0
0.0
0.0
0.0
0.0
0.0
0.0
0.0
0.0
1.929
0.0
0.0
0.0
1.921
0.0
1.914
0.0
-1.914
0.0
0.0
0.0
-1.921
0.0
0.0
0.0
0.0
0.0
0.0
0.0
0.0
0.0
0.0
0.0
0.0
0.0
0.0
0.0
0.0
0.0
0.0
0.0
1.921
0.0
0.0
0.0
0.0
0.0
0.0
0.0
0.0
1.914
0.0
0.0
0.0
0.0
-1.914
0.0
0.0
0.0
0.0
0.0
0.0
0.0
0.0
0.0
0.0
1.914
0.0
0.0
0.0
0.0
-1.914
0.0
0.0
0.0
0.0
0.0
1.914
0.0
0.0
0.0
0.0
0.0
0.0
0.0
0.0
-1.914
1.914
-1.914
0.0
0.0
0.0
0.0
0.0
0.0
0.0
0.0
0.0
0.0
0.0
0.0
0.0
0.0
0.0
0.0
0.0
0.0
1.914
0.0
0.0
0.0
-1.914
0.0
0.0
3.82
0.0
0.0
0.0
0.0
0.0
0.0
0.0
0.0
0.0
0.0
0.0
0.0
0.0
-1.906
0.0
0.0
0.0
0.0
0.0
0.0
1.906
3.79
0.0
-1.891
0.0
0.0
0.0
0.0
0.0
-1.899
0.0
0.0
0.0
0.0
3.79
0.0
-1.891
0.0
0.0
0.0
0.0
0.0
1.891
-3.79
3.79
0.0
0.0
0.0
-1.891
0.0
0.0
0.0
1.891
0.0
0.0
0.0
-3.79
0.0
0.0
1.899
-1.899
1.899
-1.899
0.0
0.0
0.0
0.0
0.0
0.0
0.0
0.0
0.0
0.0
0.0
0.0
0.0
0.0
0.0
0.0
0.0
0.0
0.0
0.0
0.0
0.0
0.0
0.0
0.0
0.0
0.0
0.0
0.0
0.0
0.0
0.0
0.0
0.0
0.0
1.899
0.0
0.0
0.0
0.0
0.0
0.0
0.0
-1.899
0.0
0.0
-1.906
0.0
0.0
0.0
0.0
1.906
0.0
0.0
0.0
0.0
0.0
-1.906
0.0
0.0
0.0
0.0
1.906
0.0
0.0
0.0
0.0
0.0
0.0
0.0
0.0
0.0
0.0
0.0
0.0
0.0
0.0
0.0
0.0
0.0
1.899
0.0
0.0
0.0
0.0
0.0
0.0
0.0
0.0
0.0
0.0
0.0
-1.899
0.0
0.0
0.0
0.0
0.0
0.0
0.0
0.0
0.0
0.0
0.0
0.0
0.0
0.0
0.0
0.0
0.0
0.0
0.0
0.0
0.0
0.0
0.0
0.0
0.0
0.0
0.0
0.0
0.0
0.0
0.0
0.0
0.0
0.0
0.0
0.0
0.0
0.0
0.0
0.0
0.0
0.0
0.0
0.0
0.0
0.0
0.0
0.0
0.0
0.0
0.0
0.0
0.0
-3.82
0.0
0.0
1.914
0.0
-1.914
0.0
0.0
0.0
0.0
0.0
0.0
0.0
0.0
1.914
0.0
0.0
-1.914
1.914
0.0
0.0
0.0
0.0
0.0
0.0
0.0
0.0
0.0
0.0
0.0
0.0
0.0
0.0
0.0
0.0
0.0
0.0
0.0
0.0
0.0
0.0
0.0
0.0
0.0
0.0
0.0
0.0
0.0
0.0
0.0
0.0
0.0
0.0
0.0
0.0
0.0
0.0
0.0
0.0
0.0
0.0
0.0
0.0
0.0
-1.914
0.0
0.0
0.0
0.0
0.0
0.0
0.0
0.0
0.0
0.0
0.0
0.0
0.0
0.0
0.0
0.0
0.0
1.914
0.0
-1.914
0.0
0.0
0.0
0.0
0.0
0.0
0.0
0.0
0.0
0.0
0.0
0.0
0.0
0.0
0.0
1.914
0.0
0.0
0.0
0.0
0.0
0.0
0.0
0.0
0.0
-1.914
0.0
0.0
0.0
0.0
0.0
0.0
0.0
0.0
0.0
0.0
0.0
0.0
0.0
1.914
0.0
0.0
0.0
0.0
0.0
0.0
0.0
0.0
0.0
0.0
0.0
0.0
-1.914
0.0
0.0
0.0
1.914
0.0
0.0
0.0
0.0
-1.914
0.0
0.0
0.0
0.0
0.0
0.0
0.0
0.0
0.0
0.0
0.0
0.0
0.0
0.0
0.0
0.0
0.0
0.0
1.914
0.0
0.0
0.0
0.0
0.0
0.0
0.0
-1.914
0.0
0.0
0.0
0.0
0.0
0.0
0.0
0.0
0.0
0.0
0.0
0.0
0.0
0.0
0.0
0.0
0.0
1.914
0.0
0.0
-1.914
0.0
0.0
0.0
0.0
1.914
-1.914
0.0
0.0
1.914
0.0
0.0
0.0
0.0
0.0
0.0
-3.835
0.0
0.0
0.0
0.0
0.0
0.0
0.0
-5.809
0.0
0.0
0.0
0.0
0.0
1.944
0.0
0.0
3.865
-1.929
0.0
0.0
0.0
0.0
0.0
0.0
0.0
0.0
1.929
-1.929
0.0
0.0
0.0
0.0
0.0
0.0
0.0
0.0
0.0
0.0
0.0
1.929
0.0
0.0
0.0
0.0
0.0
0.0
0.0
0.0
0.0
0.0
-1.929
0.0
0.0
0.0
0.0
0.0
0.0
0.0
0.0
0.0
0.0
0.0
0.0
0.0
0.0
0.0
0.0
0.0
0.0
0.0
0.0
0.0
1.929
0.0
0.0
0.0
0.0
0.0
0.0
0.0
0.0
0.0
0.0
0.0
0.0
0.0
0.0
0.0
0.0
0.0
0.0
0.0
0.0
0.0
0.0
0.0
0.0
0.0
0.0
0.0
0.0
0.0
0.0
0.0
-1.929
0.0
0.0
0.0
0.0
0.0
1.929
0.0
0.0
0.0
0.0
0.0
0.0
0.0
0.0
0.0
0.0
0.0
0.0
0.0
0.0
0.0
0.0
0.0
0.0
0.0
0.0
0.0
0.0
0.0
0.0
0.0
0.0
0.0
1.921
0.0
0.0
0.0
0.0
0.0
0.0
-1.921
0.0
0.0
0.0
0.0
0.0
0.0
0.0
1.921
0.0
0.0
0.0
0.0
0.0
0.0
0.0
0.0
0.0
0.0
0.0
0.0
0.0
0.0
0.0
0.0
0.0
0.0
0.0
0.0
0.0
0.0
0.0
0.0
-1.921
0.0
0.0
0.0
0.0
0.0
0.0
0.0
0.0
0.0
0.0
0.0
0.0
0.0
0.0
0.0
0.0
0.0
0.0
0.0
0.0
0.0
0.0
0.0
0.0
0.0
0.0
0.0
1.921
0.0
0.0
18.805
0.0
0.0
3.675
3.648
0.0
-3.648
0.0
0.0
1.827
0.0
0.0
0.0
-1.827
0.0
0.0
0.0
0.0
-1.834
0.0
-1.841
0.0
0.0
0.0
0.0
0.0
0.0
0.0
0.0
1.841
0.0
0.0
0.0
0.0
0.0
0.0
0.0
0.0
0.0
0.0
0.0
0.0
0.0
0.0
0.0
0.0
0.0
0.0
0.0
0.0
1.834
0.0
0.0
0.0
-1.834
1.834
0.0
1.827
0.0
0.0
-3.662
0.0
0.0
0.0
0.0
0.0
0.0
0.0
0.0
0.0
1.834
1.827
0.0
0.0
0.0
-1.827
1.827
0.0
0.0
1.821
0.0
0.0
0.0
0.0
0.0
0.0
0.0
0.0
0.0
-1.821
0.0
1.821
0.0
-1.821
1.821
0.0
0.0
0.0
0.0
0.0
0.0
0.0
0.0
0.0
0.0
0.0
0.0
0.0
0.0
0.0
0.0
0.0
0.0
0.0
0.0
0.0
0.0
0.0
0.0
0.0
0.0
0.0
0.0
0.0
0.0
0.0
0.0
0.0
0.0
0.0
0.0
0.0
0.0
0.0
0.0
0.0
0.0
0.0
0.0
0.0
0.0
0.0
0.0
0.0
0.0
0.0
0.0
0.0
0.0
0.0
0.0
0.0
0.0
1.814
0.0
0.0
0.0
0.0
0.0
0.0
0.0
0.0
0.0
0.0
0.0
0.0
0.0
0.0
-1.814
0.0
0.0
0.0
0.0
0.0
0.0
0.0
0.0
0.0
0.0
0.0
0.0
0.0
0.0
0.0
0.0
0.0
0.0
0.0
0.0
0.0
0.0
0.0
0.0
0.0
0.0
0.0
0.0
0.0
0.0
0.0
0.0
0.0
0.0
0.0
0.0
0.0
1.814
0.0
1.807
0.0
3.594
-3.594
0.0
0.0
-3.621
0.0
0.0
3.621
0.0
-3.621
0.0
0.0
0.0
0.0
0.0
0.0
0.0
0.0
-1.821
0.0
-1.827
0.0
0.0
0.0
0.0
0.0
0.0
0.0
0.0
0.0
1.827
-1.827
0.0
0.0
0.0
0.0
0.0
0.0
0.0
-1.834
-1.841
1.841
-1.841
0.0
1.841
0.0
0.0
1.834
0.0
0.0
0.0
0.0
0.0
0.0
0.0
0.0
0.0
0.0
0.0
-1.834
0.0
0.0
0.0
0.0
0.0
0.0
0.0
0.0
0.0
0.0
0.0
0.0
0.0
0.0
0.0
0.0
0.0
0.0
0.0
0.0
0.0
0.0
0.0
0.0
0.0
0.0
0.0
0.0
0.0
0.0
1.834
1.827
0.0
0.0
0.0
1.821
0.0
0.0
0.0
0.0
0.0
0.0
0.0
1.814
-1.814
0.0
0.0
0.0
0.0
0.0
0.0
0.0
0.0
1.814
0.0
0.0
0.0
0.0
0.0
0.0
0.0
1.807
0.0
0.0
0.0
0.0
0.0
0.0
0.0
0.0
0.0
0.0
-1.807
1.807
0.0
0.0
0.0
0.0
0.0
0.0
0.0
0.0
0.0
0.0
0.0
0.0
0.0
0.0
0.0
0.0
0.0
0.0
0.0
0.0
-1.807
0.0
0.0
0.0
0.0
0.0
0.0
0.0
0.0
0.0
0.0
0.0
0.0
0.0
0.0
0.0
0.0
0.0
0.0
0.0
0.0
0.0
0.0
0.0
0.0
-1.814
0.0
0.0
0.0
0.0
0.0
0.0
0.0
0.0
0.0
1.814
0.0
1.807
-1.807
0.0
0.0
0.0
0.0
0.0
1.807
0.0
0.0
0.0
0.0
0.0
0.0
0.0
0.0
0.0
-1.807
1.807
0.0
-1.807
0.0
0.0
0.0
0.0
-1.814
0.0
0.0
0.0
0.0
0.0
-1.821
0.0
1.821
0.0
0.0
0.0
0.0
0.0
0.0
0.0
-1.821
0.0
0.0
0.0
0.0
0.0
0.0
0.0
-1.827
0.0
0.0
0.0
0.0
0.0
0.0
0.0
0.0
0.0
0.0
0.0
0.0
0.0
0.0
0.0
0.0
0.0
0.0
0.0
0.0
0.0
0.0
-1.834
0.0
-1.841
-1.848
-1.855
1.855
0.0
0.0
0.0
0.0
0.0
0.0
0.0
0.0
0.0
0.0
0.0
-1.855
0.0
0.0
0.0
0.0
0.0
-1.862
0.0
0.0
0.0
0.0
0.0
0.0
0.0
1.862
0.0
0.0
0.0
0.0
-3.732
0.0
3.732
0.0
0.0
0.0
-3.732
0.0
0.0
0.0
0.0
0.0
1.869
0.0
0.0
0.0
0.0
0.0
0.0
0.0
0.0
0.0
0.0
-1.869
0.0
0.0
0.0
0.0
0.0
0.0
0.0
0.0
0.0
0.0
0.0
0.0
0.0
1.869
0.0
0.0
0.0
0.0
0.0
0.0
0.0
0.0
-1.869
1.869
0.0
0.0
0.0
0.0
0.0
0.0
0.0
0.0
0.0
0.0
0.0
0.0
0.0
-1.869
0.0
1.869
0.0
0.0
0.0
0.0
1.862
-1.862
0.0
0.0
1.862
0.0
0.0
0.0
0.0
0.0
0.0
0.0
0.0
0.0
0.0
0.0
0.0
0.0
0.0
0.0
0.0
0.0
0.0
-1.862
0.0
0.0
0.0
0.0
0.0
0.0
0.0
0.0
0.0
0.0
-1.869
0.0
0.0
0.0
0.0
0.0
0.0
0.0
0.0
0.0
0.0
0.0
1.869
0.0
0.0
0.0
0.0
0.0
-1.869
-5.652
0.0
0.0
0.0
0.0
0.0
0.0
0.0
1.891
0.0
0.0
0.0
0.0
-1.891
0.0
1.891
0.0
0.0
0.0
0.0
0.0
-1.891
0.0
1.891
-1.891
0.0
0.0
0.0
-1.899
0.0
1.899
0.0
0.0
0.0
0.0
0.0
0.0
0.0
0.0
0.0
0.0
0.0
0.0
0.0
0.0
0.0
0.0
0.0
0.0
0.0
-1.899
1.899
0.0
0.0
-1.899
0.0
0.0
0.0
0.0
0.0
0.0
0.0
0.0
0.0
0.0
0.0
0.0
0.0
-1.906
0.0
0.0
0.0
0.0
0.0
1.906
0.0
0.0
0.0
0.0
0.0
0.0
0.0
0.0
0.0
0.0
0.0
0.0
0.0
0.0
0.0
0.0
0.0
0.0
0.0
0.0
0.0
0.0
0.0
0.0
0.0
0.0
0.0
0.0
0.0
1.899
0.0
0.0
0.0
0.0
0.0
0.0
0.0
0.0
1.891
0.0
0.0
0.0
0.0
0.0
0.0
0.0
0.0
0.0
0.0
0.0
0.0
0.0
0.0
0.0
0.0
0.0
0.0
0.0
0.0
-1.891
0.0
0.0
0.0
0.0
0.0
0.0
0.0
0.0
0.0
0.0
0.0
1.891
0.0
0.0
0.0
0.0
0.0
0.0
0.0
0.0
0.0
0.0
0.0
0.0
0.0
0.0
0.0
0.0
0.0
0.0
3.761
0.0
-3.761
0.0
0.0
0.0
0.0
0.0
0.0
0.0
0.0
0.0
0.0
0.0
1.884
0.0
0.0
0.0
0.0
1.877
0.0
-3.761
0.0
0.0
1.884
0.0
0.0
0.0
1.877
0.0
0.0
0.0
0.0
0.0
0.0
0.0
0.0
0.0
0.0
0.0
0.0
0.0
0.0
-1.877
0.0
1.877
0.0
0.0
0.0
0.0
0.0
0.0
0.0
0.0
0.0
0.0
-5.652
0.0
0.0
0.0
0.0
0.0
0.0
0.0
0.0
0.0
0.0
0.0
0.0
0.0
0.0
0.0
0.0
0.0
0.0
0.0
0.0
0.0
0.0
0.0
3.775
1.877
0.0
0.0
0.0
0.0
0.0
0.0
0.0
0.0
0.0
0.0
0.0
0.0
0.0
-3.761
0.0
-1.891
0.0
1.891
0.0
0.0
0.0
0.0
0.0
0.0
0.0
0.0
0.0
-1.891
0.0
0.0
0.0
0.0
0.0
0.0
0.0
0.0
0.0
0.0
0.0
0.0
1.891
0.0
-1.891
1.891
-1.891
0.0
0.0
0.0
0.0
0.0
0.0
0.0
1.891
0.0
0.0
-1.891
1.891
0.0
0.0
0.0
0.0
0.0
0.0
0.0
1.884
0.0
0.0
0.0
-1.884
0.0
0.0
0.0
0.0
0.0
0.0
0.0
0.0
0.0
0.0
1.884
0.0
0.0
0.0
0.0
0.0
0.0
0.0
0.0
0.0
0.0
0.0
0.0
0.0
0.0
0.0
0.0
0.0
0.0
0.0
0.0
0.0
0.0
0.0
0.0
0.0
0.0
0.0
1.877
0.0
0.0
0.0
0.0
0.0
0.0
0.0
0.0
0.0
-1.877
0.0
0.0
0.0
0.0
0.0
0.0
0.0
0.0
1.877
0.0
0.0
3.732
0.0
0.0
0.0
0.0
0.0
0.0
0.0
0.0
0.0
0.0
0.0
0.0
0.0
-1.862
0.0
0.0
0.0
0.0
0.0
1.862
-1.862
0.0
0.0
0.0
-1.869
0.0
0.0
0.0
0.0
0.0
0.0
0.0
0.0
0.0
0.0
0.0
0.0
0.0
0.0
0.0
0.0
0.0
0.0
0.0
0.0
0.0
1.869
0.0
0.0
0.0
0.0
0.0
0.0
0.0
0.0
1.862
0.0
0.0
0.0
0.0
1.855
0.0
1.848
0.0
0.0
0.0
-1.848
0.0
0.0
-1.855
0.0
0.0
1.855
0.0
0.0
-1.855
-1.862
0.0
0.0
-1.869
0.0
0.0
0.0
0.0
0.0
0.0
0.0
0.0
0.0
0.0
0.0
0.0
0.0
0.0
0.0
0.0
0.0
0.0
1.869
0.0
0.0
0.0
0.0
0.0
0.0
0.0
0.0
0.0
0.0
0.0
0.0
0.0
0.0
0.0
0.0
0.0
0.0
0.0
-1.869
0.0
0.0
0.0
0.0
0.0
1.869
0.0
0.0
0.0
0.0
0.0
-1.869
0.0
0.0
0.0
0.0
0.0
0.0
0.0
-1.877
1.877
0.0
0.0
-1.877
0.0
0.0
0.0
0.0
0.0
0.0
0.0
0.0
0.0
0.0
0.0
0.0
0.0
0.0
1.877
0.0
-1.877
0.0
0.0
0.0
0.0
0.0
0.0
0.0
0.0
0.0
0.0
0.0
0.0
0.0
0.0
-1.884
0.0
0.0
0.0
1.884
0.0
0.0
0.0
0.0
-1.884
0.0
0.0
0.0
0.0
0.0
0.0
0.0
-1.891
0.0
0.0
0.0
0.0
0.0
0.0
0.0
0.0
0.0
0.0
0.0
0.0
0.0
0.0
0.0
0.0
0.0
0.0
0.0
0.0
0.0
0.0
0.0
0.0
0.0
0.0
0.0
0.0
0.0
0.0
0.0
0.0
0.0
0.0
0.0
0.0
0.0
0.0
0.0
0.0
0.0
0.0
0.0
1.891
0.0
-1.891
0.0
1.891
0.0
0.0
0.0
0.0
0.0
0.0
0.0
0.0
0.0
-1.891
0.0
0.0
1.891
3.761
0.0
0.0
0.0
0.0
0.0
0.0
0.0
-1.877
0.0
0.0
0.0
0.0
0.0
0.0
0.0
0.0
0.0
0.0
0.0
0.0
-1.884
0.0
0.0
0.0
0.0
0.0
0.0
0.0
0.0
0.0
0.0
0.0
0.0
0.0
0.0
0.0
0.0
0.0
0.0
0.0
0.0
0.0
0.0
0.0
0.0
0.0
0.0
0.0
0.0
0.0
0.0
0.0
0.0
0.0
0.0
0.0
0.0
0.0
0.0
0.0
0.0
0.0
0.0
0.0
0.0
0.0
0.0
0.0
0.0
0.0
0.0
0.0
0.0
1.884
-1.884
1.884
0.0
0.0
0.0
-1.884
0.0
0.0
0.0
0.0
0.0
0.0
1.884
0.0
0.0
0.0
0.0
0.0
1.877
-1.877
0.0
0.0
0.0
0.0
0.0
0.0
0.0
0.0
1.877
0.0
0.0
-1.877
0.0
0.0
0.0
0.0
0.0
0.0
0.0
0.0
0.0
-1.884
0.0
0.0
0.0
0.0
0.0
0.0
0.0
0.0
0.0
1.884
0.0
0.0
1.877
0.0
0.0
0.0
0.0
0.0
0.0
0.0
0.0
0.0
0.0
0.0
0.0
0.0
0.0
0.0
0.0
0.0
0.0
0.0
0.0
0.0
0.0
0.0
0.0
0.0
0.0
0.0
0.0
0.0
0.0
0.0
0.0
0.0
0.0
0.0
0.0
0.0
0.0
0.0
0.0
0.0
0.0
0.0
0.0
0.0
0.0
0.0
0.0
0.0
0.0
0.0
0.0
1.869
0.0
0.0
0.0
0.0
0.0
0.0
-1.869
0.0
0.0
0.0
0.0
0.0
0.0
0.0
0.0
0.0
0.0
0.0
0.0
1.869
-1.869
0.0
0.0
0.0
0.0
0.0
0.0
9.276
0.0
0.0
1.834
0.0
0.0
0.0
0.0
0.0
0.0
1.827
-1.827
0.0
0.0
0.0
-1.834
0.0
0.0
0.0
0.0
0.0
0.0
0.0
0.0
0.0
0.0
0.0
0.0
0.0
0.0
0.0
0.0
0.0
0.0
0.0
0.0
0.0
0.0
0.0
0.0
0.0
0.0
0.0
-1.841
0.0
0.0
0.0
0.0
0.0
0.0
0.0
0.0
0.0
0.0
0.0
-1.848
0.0
0.0
0.0
0.0
0.0
0.0
0.0
0.0
0.0
0.0
0.0
1.848
0.0
0.0
0.0
0.0
0.0
0.0
0.0
0.0
1.841
0.0
0.0
0.0
0.0
0.0
0.0
0.0
0.0
-1.841
0.0
0.0
0.0
0.0
0.0
0.0
0.0
0.0
0.0
0.0
0.0
1.841
0.0
0.0
0.0
0.0
0.0
0.0
0.0
0.0
-1.841
0.0
0.0
0.0
0.0
0.0
0.0
0.0
0.0
0.0
0.0
0.0
0.0
3.675
0.0
0.0
0.0
0.0
0.0
0.0
0.0
0.0
0.0
0.0
0.0
0.0
-1.834
0.0
-1.841
0.0
3.675
-1.834
0.0
0.0
0.0
0.0
0.0
1.834
0.0
0.0
0.0
0.0
0.0
0.0
0.0
0.0
0.0
0.0
0.0
0.0
0.0
0.0
0.0
0.0
0.0
1.827
0.0
-1.827
0.0
0.0
0.0
0.0
0.0
0.0
0.0
0.0
0.0
0.0
0.0
0.0
0.0
0.0
0.0
0.0
0.0
0.0
0.0
0.0
0.0
0.0
0.0
0.0
0.0
0.0
0.0
0.0
0.0
0.0
0.0
0.0
0.0
0.0
0.0
0.0
0.0
0.0
0.0
0.0
0.0
0.0
0.0
0.0
0.0
0.0
-3.675
-1.848
0.0
-1.855
0.0
0.0
0.0
-1.862
0.0
0.0
0.0
0.0
0.0
0.0
0.0
0.0
0.0
0.0
0.0
0.0
0.0
0.0
0.0
0.0
0.0
0.0
0.0
1.862
0.0
0.0
0.0
0.0
0.0
0.0
0.0
0.0
0.0
0.0
0.0
0.0
0.0
0.0
0.0
0.0
0.0
3.703
0.0
0.0
0.0
0.0
0.0
0.0
0.0
0.0
0.0
0.0
0.0
0.0
0.0
0.0
0.0
0.0
0.0
0.0
0.0
0.0
0.0
0.0
-1.848
0.0
0.0
0.0
0.0
0.0
1.848
0.0
0.0
0.0
0.0
0.0
0.0
0.0
0.0
0.0
0.0
0.0
0.0
0.0
0.0
0.0
0.0
0.0
0.0
0.0
0.0
0.0
0.0
0.0
0.0
0.0
0.0
0.0
0.0
0.0
0.0
0.0
0.0
0.0
0.0
0.0
0.0
0.0
0.0
0.0
0.0
0.0
0.0
0.0
0.0
0.0
0.0
0.0
0.0
0.0
0.0
0.0
0.0
0.0
0.0
0.0
0.0
0.0
0.0
0.0
0.0
0.0
0.0
0.0
0.0
0.0
0.0
0.0
0.0
0.0
0.0
0.0
0.0
0.0
0.0
0.0
0.0
0.0
0.0
0.0
1.841
-1.841
0.0
0.0
0.0
0.0
0.0
0.0
0.0
0.0
0.0
0.0
0.0
0.0
0.0
0.0
0.0
0.0
0.0
0.0
0.0
0.0
0.0
0.0
0.0
0.0
0.0
0.0
0.0
0.0
0.0
0.0
0.0
0.0
0.0
0.0
0.0
0.0
0.0
0.0
0.0
0.0
0.0
0.0
1.841
0.0
0.0
0.0
0.0
-1.841
0.0
0.0
0.0
0.0
0.0
0.0
-9.312
0.0
-1.884
0.0
0.0
1.884
-1.884
-1.891
-1.899
0.0
0.0
0.0
3.79
0.0
0.0
-7.609
-1.921
0.0
1.921
0.0
0.0
0.0
0.0
0.0
0.0
1.914
0.0
0.0
0.0
1.906
0.0
0.0
0.0
0.0
0.0
0.0
0.0
-1.906
0.0
1.906
0.0
0.0
0.0
0.0
0.0
0.0
0.0
0.0
0.0
-1.906
0.0
0.0
0.0
0.0
0.0
0.0
0.0
0.0
1.906
0.0
0.0
0.0
0.0
0.0
0.0
0.0
0.0
0.0
-1.906
1.906
0.0
0.0
0.0
0.0
0.0
-1.906
0.0
0.0
0.0
0.0
1.906
1.899
0.0
0.0
0.0
0.0
0.0
-1.899
0.0
1.899
0.0
0.0
0.0
0.0
0.0
0.0
0.0
0.0
-1.899
0.0
0.0
0.0
1.899
0.0
0.0
0.0
0.0
0.0
0.0
0.0
0.0
0.0
0.0
0.0
0.0
0.0
0.0
0.0
0.0
0.0
0.0
0.0
0.0
0.0
0.0
0.0
0.0
0.0
0.0
0.0
1.891
0.0
0.0
0.0
-1.891
0.0
0.0
0.0
0.0
0.0
0.0
0.0
0.0
0.0
0.0
0.0
0.0
0.0
0.0
-1.899
0.0
0.0
0.0
-1.906
0.0
0.0
0.0
0.0
1.906
-1.906
0.0
0.0
0.0
0.0
0.0
0.0
0.0
1.906
-1.906
0.0
0.0
0.0
0.0
0.0
0.0
0.0
0.0
0.0
0.0
0.0
0.0
0.0
0.0
0.0
0.0
0.0
0.0
0.0
0.0
0.0
0.0
0.0
0.0
0.0
0.0
0.0
0.0
-1.914
0.0
0.0
0.0
0.0
0.0
1.914
0.0
0.0
0.0
0.0
0.0
0.0
-37.709
4.11
4.075
8.05
3.975
3.943
-1.968
-1.976
0.0
0.0
0.0
-1.984
1.984
0.0
0.0
0.0
0.0
0.0
0.0
0.0
1.976
-1.976
0.0
1.976
-1.976
0.0
0.0
0.0
0.0
0.0
0.0
0.0
0.0
0.0
0.0
0.0
0.0
0.0
0.0
0.0
0.0
0.0
0.0
0.0
0.0
0.0
0.0
1.976
0.0
0.0
0.0
0.0
0.0
0.0
0.0
0.0
0.0
0.0
0.0
0.0
0.0
0.0
1.968
0.0
1.96
0.0
0.0
-1.96
1.96
0.0
0.0
1.952
0.0
0.0
0.0
0.0
0.0
0.0
1.944
0.0
1.936
0.0
-1.936
1.936
-3.88
0.0
0.0
0.0
1.944
0.0
0.0
0.0
0.0
0.0
0.0
0.0
0.0
0.0
-1.944
0.0
0.0
0.0
0.0
0.0
0.0
0.0
0.0
0.0
0.0
0.0
0.0
0.0
0.0
0.0
0.0
0.0
0.0
0.0
0.0
0.0
0.0
0.0
1.944
0.0
-1.944
0.0
0.0
0.0
0.0
0.0
0.0
-1.952
0.0
0.0
0.0
0.0
0.0
0.0
0.0
0.0
1.952
0.0
0.0
0.0
0.0
0.0
0.0
0.0
0.0
0.0
0.0
0.0
0.0
0.0
0.0
0.0
0.0
0.0
0.0
0.0
0.0
0.0
0.0
0.0
0.0
0.0
0.0
0.0
0.0
0.0
0.0
0.0
0.0
0.0
0.0
1.944
0.0
0.0
-1.944
0.0
0.0
0.0
0.0
0.0
0.0
0.0
0.0
0.0
0.0
0.0
0.0
0.0
0.0
0.0
0.0
0.0
0.0
0.0
0.0
0.0
0.0
0.0
0.0
0.0
0.0
0.0
0.0
0.0
-1.952
0.0
-5.903
0.0
0.0
0.0
-3.975
0.0
0.0
0.0
0.0
1.992
0.0
0.0
0.0
0.0
0.0
1.984
0.0
0.0
-1.984
0.0
0.0
0.0
0.0
0.0
0.0
1.984
0.0
-1.984
0.0
0.0
0.0
0.0
0.0
0.0
0.0
0.0
1.984
0.0
-1.984
0.0
0.0
0.0
0.0
0.0
-1.992
0.0
0.0
1.992
0.0
0.0
0.0
0.0
-1.992
0.0
0.0
0.0
0.0
0.0
0.0
0.0
0.0
0.0
0.0
0.0
0.0
0.0
0.0
0.0
0.0
0.0
0.0
0.0
0.0
0.0
0.0
0.0
0.0
0.0
0.0
0.0
0.0
0.0
0.0
0.0
0.0
1.992
-1.992
0.0
0.0
0.0
0.0
0.0
1.992
0.0
0.0
0.0
0.0
0.0
0.0
0.0
0.0
0.0
0.0
0.0
1.984
0.0
0.0
0.0
0.0
0.0
0.0
0.0
0.0
0.0
0.0
0.0
-3.975
0.0
0.0
0.0
0.0
0.0
0.0
0.0
0.0
0.0
0.0
0.0
0.0
0.0
0.0
0.0
0.0
0.0
1.992
1.984
0.0
0.0
0.0
0.0
0.0
0.0
0.0
0.0
0.0
0.0
0.0
0.0
0.0
0.0
0.0
0.0
0.0
0.0
0.0
0.0
0.0
0.0
0.0
0.0
0.0
0.0
-1.984
1.984
0.0
0.0
0.0
0.0
0.0
0.0
0.0
0.0
1.976
0.0
0.0
0.0
0.0
0.0
1.968
0.0
0.0
0.0
0.0
0.0
-1.968
0.0
0.0
0.0
0.0
0.0
0.0
0.0
0.0
0.0
0.0
0.0
0.0
0.0
1.968
0.0
0.0
0.0
0.0
0.0
-1.968
0.0
0.0
0.0
0.0
0.0
0.0
0.0
0.0
0.0
0.0
0.0
0.0
0.0
0.0
0.0
1.968
0.0
0.0
0.0
0.0
1.96
0.0
0.0
0.0
0.0
0.0
0.0
0.0
0.0
0.0
0.0
1.952
0.0
3.88
1.929
0.0
0.0
-1.929
0.0
0.0
0.0
0.0
0.0
0.0
0.0
1.929
0.0
0.0
0.0
-1.929
0.0
0.0
0.0
0.0
0.0
0.0
0.0
0.0
-1.936
0.0
1.936
0.0
0.0
0.0
1.929
0.0
0.0
0.0
0.0
0.0
0.0
0.0
0.0
0.0
1.921
0.0
0.0
0.0
0.0
-1.921
0.0
0.0
0.0
0.0
0.0
1.921
-1.921
0.0
0.0
0.0
0.0
0.0
0.0
0.0
0.0
0.0
0.0
0.0
0.0
0.0
0.0
0.0
0.0
0.0
0.0
0.0
0.0
-1.929
1.929
0.0
0.0
0.0
0.0
0.0
0.0
0.0
0.0
0.0
0.0
1.921
0.0
0.0
0.0
0.0
0.0
0.0
0.0
0.0
0.0
0.0
-1.921
0.0
0.0
0.0
0.0
0.0
0.0
-1.929
1.929
0.0
0.0
0.0
0.0
0.0
0.0
0.0
1.921
0.0
0.0
0.0
0.0
0.0
0.0
0.0
0.0
0.0
0.0
0.0
0.0
0.0
0.0
0.0
0.0
0.0
0.0
0.0
0.0
0.0
0.0
0.0
0.0
0.0
0.0
0.0
0.0
0.0
0.0
0.0
1.914
0.0
-1.914
0.0
0.0
1.914
0.0
0.0
1.906
0.0
0.0
0.0
0.0
1.899
3.775
0.0
1.877
0.0
0.0
0.0
0.0
0.0
0.0
0.0
0.0
0.0
0.0
1.869
-1.869
0.0
7.435
-1.848
-5.587
0.0
0.0
-3.761
0.0
38.108
-1.749
1.749
-1.749
1.749
-3.504
-1.761
-3.542
0.0
1.774
-3.555
1.781
0.0
0.0
0.0
0.0
0.0
1.774
-1.774
0.0
-1.781
0.0
-1.787
1.787
0.0
-1.787
1.787
0.0
0.0
0.0
0.0
0.0
0.0
-1.787
0.0
3.568
0.0
0.0
0.0
0.0
0.0
-1.781
1.781
0.0
0.0
3.542
-1.768
1.768
-1.768
0.0
0.0
0.0
0.0
0.0
0.0
0.0
0.0
0.0
-1.774
0.0
1.774
0.0
0.0
0.0
0.0
-1.774
1.774
0.0
0.0
0.0
1.768
-1.768
0.0
1.768
-1.768
0.0
0.0
-1.774
0.0
0.0
0.0
0.0
1.774
-1.774
-1.781
1.781
1.774
0.0
0.0
-1.774
0.0
0.0
0.0
1.774
-1.774
0.0
0.0
0.0
0.0
1.774
-1.774
1.774
0.0
0.0
0.0
0.0
0.0
0.0
0.0
0.0
0.0
0.0
0.0
0.0
0.0
0.0
0.0
0.0
0.0
0.0
0.0
0.0
0.0
0.0
0.0
0.0
0.0
-1.774
0.0
0.0
0.0
0.0
0.0
0.0
1.774
0.0
0.0
0.0
-1.774
0.0
1.774
0.0
0.0
0.0
0.0
-1.774
0.0
0.0
0.0
0.0
0.0
1.774
0.0
1.768
0.0
0.0
0.0
0.0
0.0
0.0
-1.768
0.0
0.0
0.0
0.0
0.0
0.0
0.0
1.768
0.0
0.0
0.0
0.0
-1.768
1.768
0.0
0.0
0.0
0.0
0.0
0.0
0.0
0.0
1.761
0.0
-1.761
0.0
0.0
0.0
0.0
0.0
0.0
0.0
0.0
0.0
0.0
0.0
0.0
0.0
0.0
0.0
0.0
0.0
0.0
-1.768
0.0
0.0
0.0
0.0
0.0
1.768
0.0
0.0
0.0
-1.768
0.0
0.0
0.0
-1.774
0.0
1.774
-1.774
0.0
0.0
0.0
0.0
0.0
0.0
0.0
0.0
0.0
0.0
0.0
0.0
0.0
0.0
0.0
0.0
-1.781
0.0
0.0
0.0
1.781
0.0
0.0
0.0
0.0
-1.781
0.0
0.0
0.0
0.0
1.781
0.0
-1.781
0.0
0.0
0.0
0.0
0.0
0.0
0.0
0.0
0.0
0.0
-1.787
0.0
0.0
0.0
0.0
0.0
-1.794
0.0
0.0
3.581
0.0
0.0
0.0
0.0
0.0
0.0
-3.581
0.0
0.0
0.0
0.0
0.0
0.0
0.0
0.0
0.0
0.0
0.0
0.0
0.0
1.794
0.0
0.0
-1.794
0.0
0.0
0.0
0.0
0.0
0.0
0.0
1.794
0.0
0.0
0.0
0.0
-1.794
0.0
0.0
0.0
0.0
0.0
0.0
0.0
0.0
0.0
0.0
0.0
1.794
0.0
0.0
0.0
0.0
0.0
0.0
0.0
0.0
0.0
0.0
0.0
-1.794
0.0
0.0
0.0
0.0
0.0
0.0
0.0
0.0
0.0
1.794
0.0
0.0
0.0
0.0
0.0
-1.794
0.0
0.0
0.0
0.0
0.0
0.0
0.0
0.0
0.0
-1.8
0.0
0.0
0.0
0.0
1.8
0.0
0.0
0.0
0.0
0.0
0.0
0.0
0.0
0.0
1.794
0.0
0.0
0.0
0.0
0.0
0.0
0.0
0.0
0.0
0.0
0.0
0.0
0.0
0.0
0.0
0.0
0.0
0.0
0.0
0.0
0.0
0.0
0.0
0.0
0.0
0.0
1.787
0.0
0.0
0.0
0.0
0.0
0.0
0.0
0.0
0.0
-1.787
0.0
0.0
0.0
0.0
0.0
0.0
-9.035
0.0
0.0
0.0
0.0
0.0
0.0
0.0
0.0
0.0
0.0
0.0
0.0
0.0
0.0
0.0
1.821
0.0
0.0
0.0
0.0
0.0
1.814
0.0
0.0
0.0
0.0
0.0
0.0
0.0
0.0
0.0
0.0
1.807
-1.807
0.0
0.0
0.0
0.0
0.0
0.0
0.0
0.0
0.0
0.0
0.0
0.0
0.0
0.0
1.807
0.0
0.0
0.0
0.0
0.0
0.0
0.0
-1.807
0.0
0.0
0.0
0.0
0.0
0.0
1.807
0.0
0.0
0.0
0.0
0.0
0.0
0.0
0.0
0.0
0.0
0.0
0.0
0.0
0.0
0.0
0.0
0.0
0.0
0.0
0.0
0.0
0.0
0.0
0.0
0.0
0.0
0.0
1.8
0.0
0.0
0.0
0.0
0.0
0.0
0.0
0.0
0.0
0.0
1.794
0.0
0.0
0.0
0.0
0.0
0.0
0.0
0.0
0.0
0.0
0.0
0.0
0.0
0.0
0.0
0.0
0.0
0.0
1.787
0.0
-1.787
1.787
0.0
0.0
1.781
0.0
1.774
0.0
0.0
1.768
0.0
0.0
0.0
3.516
0.0
0.0
0.0
0.0
0.0
0.0
0.0
1.749
-1.749
0.0
0.0
0.0
0.0
0.0
-3.516
0.0
0.0
0.0
0.0
0.0
0.0
3.516
-3.516
0.0
0.0
0.0
0.0
0.0
1.761
-3.529
0.0
0.0
1.768
0.0
0.0
0.0
0.0
0.0
0.0
0.0
0.0
0.0
0.0
1.761
-3.529
0.0
0.0
0.0
1.768
0.0
0.0
0.0
0.0
0.0
0.0
0.0
0.0
0.0
0.0
0.0
0.0
0.0
0.0
0.0
0.0
0.0
0.0
0.0
0.0
0.0
0.0
0.0
3.516
0.0
0.0
0.0
0.0
0.0
0.0
0.0
1.749
0.0
0.0
0.0
-1.749
0.0
0.0
0.0
0.0
0.0
0.0
0.0
0.0
0.0
0.0
0.0
0.0
0.0
0.0
0.0
0.0
0.0
0.0
0.0
0.0
0.0
0.0
0.0
0.0
0.0
0.0
0.0
0.0
0.0
0.0
0.0
0.0
0.0
0.0
0.0
0.0
0.0
-1.755
0.0
0.0
0.0
1.755
0.0
0.0
0.0
1.749
-1.749
0.0
0.0
0.0
1.749
0.0
0.0
0.0
0.0
0.0
-1.749
0.0
0.0
0.0
1.749
0.0
0.0
0.0
0.0
0.0
0.0
0.0
0.0
0.0
0.0
-1.749
0.0
0.0
0.0
0.0
0.0
0.0
0.0
0.0
-1.755
0.0
0.0
0.0
0.0
0.0
0.0
0.0
0.0
0.0
-1.761
0.0
0.0
0.0
0.0
1.761
0.0
0.0
0.0
0.0
0.0
0.0
0.0
0.0
0.0
-1.761
0.0
0.0
0.0
0.0
0.0
0.0
0.0
0.0
0.0
0.0
0.0
0.0
0.0
0.0
1.761
0.0
0.0
0.0
0.0
0.0
0.0
-1.761
0.0
0.0
1.761
0.0
0.0
0.0
0.0
0.0
0.0
0.0
0.0
0.0
0.0
0.0
0.0
0.0
0.0
0.0
0.0
0.0
0.0
0.0
0.0
0.0
0.0
0.0
0.0
0.0
0.0
0.0
0.0
0.0
0.0
0.0
0.0
1.755
0.0
0.0
0.0
0.0
0.0
0.0
0.0
0.0
0.0
0.0
0.0
0.0
0.0
0.0
0.0
0.0
0.0
0.0
0.0
0.0
0.0
0.0
0.0
-1.755
0.0
0.0
0.0
0.0
0.0
0.0
0.0
0.0
0.0
-7.084
0.0
0.0
5.322
0.0
0.0
0.0
0.0
0.0
0.0
0.0
0.0
0.0
0.0
0.0
-3.542
0.0
0.0
0.0
0.0
0.0
0.0
1.774
0.0
0.0
-1.774
0.0
0.0
0.0
1.774
0.0
0.0
0.0
1.768
0.0
1.761
-1.761
0.0
0.0
0.0
0.0
0.0
0.0
0.0
0.0
0.0
0.0
0.0
0.0
0.0
0.0
0.0
0.0
0.0
0.0
0.0
0.0
0.0
0.0
0.0
0.0
0.0
0.0
0.0
0.0
0.0
0.0
0.0
-1.768
0.0
0.0
3.529
0.0
0.0
0.0
0.0
0.0
0.0
0.0
0.0
0.0
0.0
0.0
0.0
0.0
0.0
0.0
0.0
0.0
0.0
-3.529
0.0
0.0
0.0
0.0
0.0
0.0
0.0
0.0
0.0
0.0
0.0
0.0
0.0
0.0
0.0
0.0
0.0
0.0
0.0
0.0
0.0
0.0
0.0
0.0
0.0
0.0
0.0
0.0
0.0
0.0
0.0
0.0
0.0
0.0
0.0
0.0
0.0
0.0
0.0
0.0
0.0
0.0
0.0
0.0
0.0
1.768
0.0
0.0
0.0
0.0
0.0
-1.768
0.0
0.0
0.0
0.0
0.0
0.0
0.0
0.0
0.0
0.0
0.0
0.0
0.0
0.0
-1.774
0.0
0.0
0.0
0.0
0.0
0.0
0.0
0.0
0.0
-1.781
0.0
0.0
1.781
0.0
0.0
0.0
0.0
0.0
0.0
0.0
0.0
0.0
0.0
0.0
0.0
0.0
0.0
0.0
0.0
0.0
0.0
0.0
0.0
0.0
0.0
0.0
0.0
0.0
0.0
0.0
0.0
0.0
0.0
0.0
0.0
0.0
0.0
0.0
0.0
0.0
0.0
0.0
7.058
0.0
0.0
0.0
0.0
0.0
0.0
0.0
0.0
-1.755
0.0
0.0
0.0
0.0
1.755
0.0
0.0
0.0
-3.516
0.0
-1.768
0.0
0.0
0.0
0.0
0.0
0.0
0.0
0.0
0.0
0.0
0.0
0.0
0.0
0.0
0.0
1.768
0.0
0.0
0.0
0.0
0.0
0.0
-1.768
0.0
-1.774
0.0
0.0
0.0
0.0
0.0
0.0
0.0
0.0
0.0
0.0
0.0
0.0
0.0
0.0
0.0
0.0
0.0
0.0
0.0
0.0
0.0
0.0
0.0
0.0
0.0
0.0
0.0
0.0
0.0
0.0
0.0
0.0
0.0
1.774
0.0
0.0
0.0
0.0
0.0
0.0
0.0
0.0
0.0
0.0
0.0
1.768
1.761
0.0
0.0
0.0
0.0
0.0
0.0
0.0
0.0
0.0
0.0
0.0
0.0
0.0
0.0
0.0
0.0
0.0
0.0
0.0
0.0
0.0
0.0
0.0
-1.761
0.0
0.0
0.0
0.0
0.0
0.0
0.0
0.0
0.0
0.0
0.0
0.0
1.761
0.0
0.0
0.0
0.0
0.0
0.0
0.0
0.0
0.0
0.0
0.0
-1.761
0.0
0.0
0.0
0.0
0.0
0.0
0.0
0.0
0.0
1.761
0.0
0.0
0.0
0.0
0.0
-1.761
0.0
0.0
0.0
0.0
0.0
0.0
1.761
0.0
-1.761
0.0
0.0
0.0
0.0
0.0
0.0
0.0
0.0
0.0
0.0
0.0
0.0
0.0
0.0
0.0
0.0
0.0
0.0
-1.768
0.0
0.0
0.0
0.0
0.0
0.0
0.0
0.0
0.0
0.0
0.0
0.0
0.0
0.0
0.0
0.0
0.0
1.768
0.0
0.0
0.0
0.0
0.0
0.0
1.761
0.0
0.0
3.504
0.0
1.742
0.0
0.0
0.0
0.0
0.0
0.0
0.0
-1.742
0.0
0.0
0.0
0.0
0.0
0.0
0.0
0.0
0.0
0.0
0.0
0.0
0.0
0.0
0.0
0.0
0.0
0.0
1.742
0.0
0.0
0.0
0.0
0.0
0.0
0.0
0.0
0.0
1.736
0.0
0.0
0.0
0.0
0.0
1.73
0.0
0.0
1.724
-1.724
1.724
0.0
0.0
0.0
1.718
-1.718
0.0
0.0
0.0
0.0
0.0
0.0
1.718
0.0
-1.718
0.0
0.0
-1.724
0.0
0.0
0.0
0.0
0.0
0.0
0.0
0.0
0.0
0.0
0.0
0.0
0.0
0.0
-1.73
0.0
0.0
0.0
0.0
0.0
0.0
0.0
0.0
0.0
0.0
1.73
0.0
0.0
0.0
0.0
0.0
-1.73
0.0
0.0
0.0
0.0
0.0
0.0
0.0
0.0
0.0
0.0
0.0
0.0
0.0
0.0
0.0
0.0
-1.736
0.0
0.0
0.0
0.0
0.0
-1.742
-1.749
0.0
0.0
0.0
0.0
0.0
0.0
1.749
-1.749
0.0
1.749
0.0
0.0
0.0
0.0
0.0
0.0
0.0
1.742
0.0
0.0
0.0
0.0
0.0
0.0
0.0
0.0
-1.742
0.0
0.0
0.0
0.0
0.0
0.0
0.0
0.0
0.0
0.0
0.0
0.0
1.742
-1.742
0.0
0.0
0.0
0.0
0.0
0.0
0.0
0.0
1.742
0.0
0.0
0.0
0.0
0.0
-3.491
0.0
0.0
0.0
0.0
0.0
0.0
0.0
0.0
0.0
0.0
0.0
0.0
0.0
0.0
1.749
0.0
0.0
0.0
0.0
0.0
0.0
0.0
0.0
0.0
0.0
1.742
-3.491
-1.755
0.0
0.0
0.0
0.0
0.0
0.0
1.755
0.0
0.0
0.0
0.0
3.491
0.0
3.466
0.0
3.442
3.417
-5.135
0.0
-1.724
0.0
0.0
-1.73
0.0
0.0
0.0
0.0
0.0
0.0
1.73
0.0
0.0
0.0
0.0
-1.73
0.0
0.0
0.0
0.0
0.0
0.0
0.0
0.0
0.0
0.0
0.0
0.0
0.0
0.0
0.0
0.0
0.0
0.0
0.0
0.0
0.0
0.0
-1.736
1.736
-5.227
3.491
0.0
0.0
0.0
0.0
-1.742
0.0
1.742
0.0
0.0
0.0
-1.742
0.0
0.0
-1.749
0.0
0.0
0.0
0.0
0.0
0.0
0.0
0.0
0.0
0.0
0.0
0.0
1.749
0.0
0.0
-1.749
0.0
0.0
0.0
0.0
0.0
1.749
0.0
1.742
-1.742
1.742
0.0
0.0
0.0
0.0
0.0
0.0
0.0
0.0
0.0
0.0
0.0
0.0
0.0
0.0
0.0
0.0
0.0
-1.742
0.0
0.0
0.0
0.0
0.0
0.0
0.0
0.0
1.742
-1.742
1.742
0.0
0.0
0.0
0.0
0.0
0.0
0.0
0.0
0.0
0.0
0.0
-1.742
1.742
0.0
0.0
0.0
0.0
0.0
0.0
-1.742
0.0
0.0
1.742
0.0
0.0
0.0
0.0
0.0
0.0
0.0
0.0
0.0
0.0
0.0
0.0
0.0
0.0
0.0
0.0
0.0
0.0
0.0
0.0
0.0
0.0
0.0
0.0
0.0
0.0
0.0
0.0
0.0
0.0
0.0
-1.742
0.0
1.742
0.0
0.0
0.0
0.0
0.0
0.0
0.0
0.0
0.0
0.0
0.0
0.0
0.0
0.0
1.736
0.0
0.0
0.0
0.0
0.0
0.0
0.0
3.454
-1.724
0.0
0.0
0.0
0.0
0.0
0.0
0.0
0.0
0.0
0.0
0.0
0.0
0.0
0.0
0.0
0.0
1.724
0.0
0.0
0.0
0.0
0.0
0.0
0.0
-1.724
0.0
0.0
0.0
0.0
0.0
0.0
0.0
0.0
0.0
0.0
0.0
0.0
0.0
0.0
0.0
0.0
0.0
0.0
0.0
0.0
0.0
0.0
0.0
0.0
0.0
1.724
-1.724
0.0
0.0
0.0
0.0
0.0
0.0
0.0
0.0
0.0
0.0
0.0
0.0
0.0
0.0
0.0
0.0
0.0
0.0
0.0
0.0
0.0
0.0
0.0
0.0
0.0
0.0
0.0
0.0
0.0
0.0
0.0
0.0
0.0
0.0
0.0
0.0
0.0
0.0
0.0
0.0
0.0
0.0
0.0
0.0
0.0
0.0
0.0
0.0
0.0
0.0
0.0
1.724
0.0
0.0
-1.724
0.0
0.0
0.0
0.0
0.0
0.0
0.0
0.0
0.0
0.0
1.724
0.0
0.0
-1.724
0.0
0.0
0.0
0.0
0.0
0.0
0.0
0.0
0.0
0.0
1.724
0.0
0.0
0.0
0.0
0.0
0.0
0.0
-1.724
0.0
0.0
0.0
0.0
0.0
1.724
0.0
0.0
0.0
0.0
0.0
-1.724
1.724
-1.724
0.0
0.0
0.0
0.0
0.0
0.0
0.0
0.0
0.0
0.0
0.0
0.0
0.0
0.0
0.0
0.0
0.0
0.0
0.0
0.0
0.0
0.0
0.0
0.0
0.0
0.0
0.0
0.0
1.724
0.0
0.0
0.0
0.0
0.0
0.0
0.0
0.0
0.0
0.0
-1.724
0.0
0.0
0.0
0.0
0.0
0.0
0.0
0.0
0.0
0.0
0.0
0.0
0.0
0.0
3.442
0.0
0.0
0.0
0.0
0.0
0.0
0.0
0.0
0.0
0.0
0.0
0.0
0.0
0.0
0.0
0.0
0.0
0.0
0.0
1.712
-1.712
0.0
0.0
1.712
0.0
-1.712
0.0
0.0
0.0
0.0
0.0
0.0
0.0
0.0
0.0
0.0
0.0
0.0
0.0
1.712
-1.712
0.0
0.0
0.0
0.0
0.0
0.0
0.0
0.0
0.0
1.712
0.0
-1.712
0.0
0.0
0.0
0.0
0.0
0.0
0.0
0.0
0.0
0.0
0.0
0.0
0.0
0.0
0.0
0.0
0.0
0.0
0.0
0.0
0.0
0.0
0.0
0.0
0.0
0.0
0.0
0.0
0.0
0.0
0.0
0.0
1.712
0.0
0.0
0.0
0.0
0.0
0.0
0.0
0.0
0.0
0.0
0.0
1.706
0.0
-1.706
0.0
0.0
0.0
0.0
0.0
0.0
0.0
0.0
0.0
0.0
0.0
0.0
0.0
0.0
0.0
0.0
0.0
0.0
0.0
0.0
0.0
0.0
0.0
0.0
0.0
0.0
1.706
-1.706
0.0
0.0
0.0
-1.712
1.712
0.0
0.0
0.0
0.0
0.0
0.0
0.0
0.0
0.0
0.0
0.0
0.0
0.0
0.0
0.0
0.0
0.0
0.0
-1.712
0.0
0.0
0.0
0.0
0.0
0.0
1.712
0.0
0.0
0.0
0.0
0.0
0.0
0.0
0.0
0.0
0.0
0.0
0.0
0.0
0.0
0.0
0.0
0.0
0.0
0.0
0.0
0.0
0.0
0.0
-1.712
0.0
0.0
1.712
0.0
-1.712
0.0
0.0
0.0
0.0
0.0
0.0
0.0
0.0
0.0
0.0
0.0
0.0
0.0
1.712
0.0
0.0
0.0
0.0
0.0
0.0
-1.712
-5.172
0.0
0.0
0.0
0.0
5.172
0.0
0.0
0.0
-1.718
0.0
0.0
0.0
0.0
0.0
0.0
0.0
0.0
0.0
0.0
0.0
0.0
1.718
0.0
0.0
-1.718
0.0
0.0
0.0
0.0
0.0
0.0
0.0
0.0
0.0
0.0
0.0
0.0
0.0
0.0
0.0
1.718
0.0
0.0
0.0
0.0
0.0
0.0
-1.718
0.0
1.718
1.712
-1.712
0.0
-1.718
0.0
1.718
0.0
0.0
0.0
0.0
0.0
0.0
0.0
-1.718
0.0
0.0
0.0
0.0
0.0
0.0
0.0
0.0
0.0
0.0
0.0
0.0
0.0
1.718
0.0
0.0
0.0
0.0
1.712
-1.712
0.0
0.0
0.0
1.712
0.0
-1.712
0.0
0.0
0.0
0.0
0.0
0.0
0.0
0.0
1.712
0.0
-1.712
0.0
0.0
0.0
0.0
0.0
0.0
0.0
0.0
0.0
0.0
0.0
0.0
0.0
0.0
0.0
0.0
0.0
0.0
0.0
0.0
0.0
0.0
0.0
0.0
0.0
0.0
0.0
0.0
0.0
-1.718
0.0
0.0
0.0
0.0
0.0
0.0
1.718
-1.718
0.0
0.0
0.0
0.0
0.0
0.0
0.0
0.0
0.0
0.0
0.0
0.0
0.0
1.718
0.0
0.0
0.0
0.0
0.0
0.0
0.0
0.0
0.0
0.0
0.0
0.0
0.0
0.0
0.0
0.0
0.0
0.0
0.0
0.0
0.0
0.0
0.0
0.0
0.0
0.0
0.0
0.0
0.0
0.0
0.0
0.0
0.0
-1.718
1.718
0.0
0.0
0.0
0.0
0.0
0.0
0.0
0.0
0.0
0.0
0.0
0.0
0.0
1.712
0.0
0.0
0.0
0.0
0.0
0.0
0.0
-1.712
0.0
0.0
0.0
0.0
0.0
-3.442
0.0
0.0
1.724
0.0
0.0
0.0
0.0
0.0
0.0
0.0
1.718
0.0
0.0
0.0
0.0
1.712
-1.712
0.0
-1.718
0.0
0.0
0.0
0.0
0.0
0.0
0.0
0.0
0.0
0.0
0.0
0.0
0.0
0.0
0.0
0.0
0.0
0.0
0.0
0.0
0.0
0.0
0.0
0.0
-1.724
0.0
0.0
0.0
0.0
0.0
0.0
0.0
0.0
-1.73
-3.479
0.0
0.0
0.0
-1.749
-1.755
0.0
0.0
0.0
0.0
0.0
0.0
1.755
-1.755
0.0
0.0
0.0
0.0
0.0
0.0
0.0
0.0
0.0
0.0
0.0
-1.761
0.0
0.0
0.0
0.0
0.0
-1.768
0.0
1.768
0.0
-1.768
0.0
0.0
0.0
0.0
0.0
0.0
0.0
0.0
1.768
0.0
0.0
0.0
0.0
0.0
0.0
0.0
0.0
0.0
0.0
0.0
0.0
0.0
0.0
0.0
0.0
0.0
0.0
0.0
0.0
-1.768
0.0
0.0
1.768
0.0
0.0
0.0
0.0
0.0
1.761
0.0
0.0
0.0
0.0
0.0
0.0
0.0
0.0
-1.761
0.0
0.0
0.0
0.0
0.0
0.0
0.0
0.0
0.0
0.0
0.0
0.0
0.0
0.0
0.0
0.0
0.0
0.0
0.0
0.0
0.0
1.761
0.0
0.0
0.0
0.0
-1.761
0.0
0.0
0.0
0.0
0.0
0.0
0.0
1.761
0.0
0.0
0.0
0.0
0.0
0.0
0.0
0.0
0.0
0.0
0.0
0.0
0.0
-1.761
0.0
0.0
0.0
0.0
0.0
0.0
0.0
0.0
0.0
0.0
0.0
0.0
-1.768
1.768
0.0
0.0
0.0
0.0
0.0
0.0
3.516
0.0
0.0
0.0
0.0
1.749
0.0
0.0
0.0
0.0
-1.749
1.749
-1.749
0.0
0.0
0.0
0.0
0.0
0.0
0.0
0.0
0.0
0.0
0.0
0.0
0.0
0.0
0.0
0.0
0.0
0.0
0.0
0.0
0.0
0.0
0.0
0.0
0.0
0.0
-3.516
0.0
0.0
0.0
0.0
0.0
0.0
0.0
0.0
0.0
0.0
0.0
0.0
0.0
0.0
0.0
3.516
0.0
0.0
0.0
0.0
0.0
0.0
0.0
-5.284
0.0
0.0
0.0
0.0
0.0
0.0
0.0
0.0
0.0
0.0
0.0
0.0
0.0
0.0
1.768
0.0
0.0
0.0
0.0
0.0
0.0
0.0
0.0
0.0
0.0
0.0
0.0
0.0
1.761
0.0
0.0
0.0
0.0
0.0
0.0
0.0
-1.761
1.761
0.0
0.0
0.0
0.0
0.0
0.0
0.0
0.0
0.0
0.0
-1.761
0.0
0.0
0.0
0.0
0.0
0.0
0.0
0.0
0.0
-1.768
0.0
0.0
0.0
0.0
1.768
0.0
0.0
0.0
0.0
0.0
0.0
0.0
-1.768
0.0
1.768
0.0
0.0
0.0
0.0
0.0
0.0
0.0
0.0
0.0
0.0
0.0
0.0
0.0
0.0
0.0
0.0
0.0
0.0
0.0
0.0
0.0
0.0
0.0
0.0
0.0
0.0
0.0
0.0
0.0
0.0
0.0
0.0
0.0
0.0
0.0
0.0
0.0
0.0
0.0
0.0
0.0
0.0
0.0
0.0
0.0
0.0
0.0
0.0
0.0
0.0
0.0
0.0
0.0
0.0
0.0
0.0
0.0
0.0
0.0
1.761
1.755
0.0
0.0
-1.755
0.0
0.0
1.755
0.0
0.0
6.957
3.442
1.712
1.706
1.7
0.0
0.0
0.0
0.0
0.0
-1.7
0.0
-1.706
0.0
0.0
0.0
1.706
0.0
0.0
0.0
0.0
0.0
-1.706
0.0
0.0
0.0
1.706
0.0
0.0
0.0
0.0
-1.706
0.0
0.0
1.706
-1.706
0.0
0.0
0.0
0.0
0.0
0.0
0.0
0.0
0.0
0.0
0.0
-1.712
0.0
1.712
0.0
-1.712
0.0
0.0
1.712
0.0
0.0
0.0
0.0
0.0
1.706
0.0
0.0
0.0
0.0
0.0
0.0
-1.706
0.0
0.0
0.0
0.0
0.0
0.0
0.0
0.0
-1.712
0.0
0.0
1.712
0.0
0.0
1.706
0.0
-1.706
0.0
1.706
0.0
0.0
-1.706
0.0
0.0
0.0
0.0
0.0
0.0
0.0
0.0
1.706
0.0
0.0
0.0
0.0
0.0
0.0
0.0
1.7
0.0
0.0
-1.7
0.0
0.0
0.0
0.0
0.0
0.0
0.0
1.7
0.0
0.0
0.0
0.0
0.0
0.0
0.0
0.0
0.0
0.0
1.694
0.0
0.0
0.0
3.37
0.0
0.0
1.676
0.0
-1.676
0.0
0.0
0.0
1.676
-1.676
0.0
0.0
1.676
0.0
0.0
0.0
0.0
0.0
0.0
0.0
0.0
1.671
-1.671
0.0
0.0
1.671
-1.671
0.0
1.671
1.665
0.0
0.0
0.0
-1.665
0.0
0.0
0.0
-1.671
1.671
1.665
-1.665
0.0
0.0
1.665
0.0
0.0
0.0
0.0
0.0
1.659
0.0
0.0
0.0
0.0
0.0
0.0
0.0
0.0
0.0
0.0
0.0
0.0
0.0
0.0
0.0
-1.659
1.659
0.0
0.0
0.0
-1.659
1.659
0.0
0.0
0.0
0.0
0.0
-13.435
0.0
-3.417
3.417
3.394
0.0
0.0
-1.694
0.0
1.694
0.0
0.0
0.0
0.0
-1.694
0.0
0.0
0.0
0.0
0.0
0.0
0.0
0.0
1.694
0.0
0.0
0.0
0.0
0.0
0.0
0.0
0.0
0.0
0.0
0.0
0.0
0.0
0.0
0.0
0.0
0.0
0.0
0.0
0.0
0.0
0.0
0.0
0.0
0.0
0.0
0.0
0.0
0.0
0.0
0.0
0.0
0.0
0.0
1.688
0.0
-1.688
0.0
0.0
0.0
-1.694
0.0
0.0
0.0
0.0
0.0
1.694
0.0
0.0
0.0
0.0
0.0
0.0
0.0
0.0
1.688
0.0
0.0
0.0
0.0
0.0
-1.688
0.0
0.0
1.688
-1.688
0.0
0.0
0.0
0.0
0.0
0.0
0.0
0.0
0.0
0.0
0.0
0.0
0.0
0.0
0.0
0.0
0.0
1.688
0.0
0.0
0.0
0.0
0.0
0.0
0.0
0.0
0.0
1.682
0.0
0.0
0.0
-1.682
0.0
0.0
0.0
1.682
0.0
0.0
0.0
0.0
0.0
0.0
0.0
1.676
0.0
0.0
0.0
0.0
0.0
0.0
0.0
0.0
0.0
0.0
0.0
0.0
0.0
-1.676
0.0
0.0
0.0
0.0
0.0
0.0
0.0
0.0
1.676
0.0
0.0
0.0
0.0
0.0
0.0
0.0
0.0
0.0
0.0
0.0
0.0
0.0
0.0
0.0
0.0
0.0
0.0
0.0
0.0
0.0
0.0
0.0
0.0
0.0
0.0
0.0
0.0
0.0
0.0
0.0
0.0
0.0
0.0
0.0
0.0
0.0
0.0
0.0
0.0
0.0
0.0
0.0
0.0
0.0
0.0
0.0
0.0
0.0
-1.676
0.0
0.0
0.0
1.676
0.0
0.0
0.0
0.0
0.0
0.0
0.0
0.0
-1.676
0.0
0.0
0.0
0.0
0.0
1.676
0.0
0.0
0.0
0.0
0.0
0.0
0.0
0.0
0.0
0.0
0.0
0.0
0.0
0.0
0.0
0.0
0.0
0.0
1.671
0.0
0.0
0.0
-1.671
0.0
0.0
0.0
0.0
0.0
0.0
0.0
-1.676
0.0
0.0
0.0
1.676
0.0
0.0
0.0
1.671
-1.671
0.0
0.0
0.0
0.0
0.0
0.0
0.0
0.0
0.0
0.0
0.0
0.0
-1.676
0.0
0.0
0.0
0.0
0.0
0.0
0.0
0.0
0.0
0.0
1.676
-1.676
0.0
0.0
0.0
0.0
0.0
0.0
0.0
0.0
0.0
0.0
0.0
0.0
0.0
0.0
0.0
0.0
0.0
0.0
0.0
0.0
0.0
0.0
0.0
0.0
0.0
0.0
0.0
1.676
0.0
0.0
0.0
0.0
0.0
0.0
0.0
0.0
0.0
0.0
0.0
0.0
0.0
0.0
0.0
0.0
0.0
0.0
0.0
0.0
0.0
0.0
0.0
-1.676
0.0
1.676
0.0
0.0
0.0
-1.676
0.0
0.0
0.0
-1.682
0.0
0.0
-3.382
1.694
0.0
0.0
3.37
0.0
0.0
0.0
0.0
0.0
0.0
0.0
-5.064
5.064
0.0
0.0
0.0
0.0
-1.682
-1.688
0.0
0.0
0.0
0.0
0.0
0.0
0.0
0.0
1.688
0.0
0.0
0.0
0.0
0.0
0.0
0.0
0.0
0.0
0.0
0.0
1.682
0.0
0.0
0.0
0.0
0.0
0.0
0.0
0.0
0.0
0.0
0.0
0.0
0.0
0.0
0.0
0.0
0.0
0.0
0.0
-1.682
0.0
0.0
0.0
0.0
3.359
0.0
0.0
-1.676
0.0
0.0
0.0
0.0
0.0
0.0
0.0
0.0
0.0
0.0
0.0
1.676
0.0
0.0
-1.676
0.0
0.0
0.0
1.676
0.0
0.0
-1.676
0.0
1.676
0.0
0.0
-1.676
0.0
0.0
0.0
0.0
0.0
0.0
0.0
0.0
0.0
0.0
-1.682
0.0
0.0
0.0
0.0
0.0
0.0
0.0
1.682
0.0
0.0
0.0
1.676
0.0
0.0
0.0
-1.676
0.0
0.0
0.0
0.0
0.0
0.0
0.0
0.0
1.676
0.0
0.0
0.0
-1.676
0.0
0.0
1.676
0.0
0.0
0.0
0.0
0.0
0.0
0.0
0.0
-1.676
0.0
0.0
0.0
0.0
0.0
0.0
0.0
0.0
0.0
0.0
0.0
0.0
0.0
0.0
0.0
0.0
0.0
0.0
0.0
0.0
0.0
0.0
0.0
0.0
0.0
0.0
0.0
1.676
0.0
0.0
0.0
0.0
0.0
0.0
0.0
0.0
0.0
0.0
0.0
0.0
0.0
0.0
0.0
-1.676
0.0
0.0
0.0
0.0
0.0
0.0
0.0
0.0
0.0
0.0
0.0
0.0
0.0
0.0
0.0
0.0
0.0
0.0
0.0
0.0
0.0
0.0
0.0
0.0
0.0
0.0
0.0
0.0
0.0
0.0
0.0
0.0
0.0
0.0
0.0
0.0
0.0
-1.682
0.0
0.0
0.0
0.0
0.0
0.0
0.0
0.0
0.0
0.0
0.0
1.682
0.0
0.0
0.0
0.0
0.0
0.0
0.0
0.0
0.0
0.0
0.0
0.0
0.0
0.0
0.0
0.0
0.0
0.0
0.0
0.0
0.0
0.0
0.0
1.676
0.0
0.0
0.0
-1.676
0.0
0.0
0.0
0.0
0.0
1.676
0.0
-1.676
0.0
0.0
0.0
-1.682
0.0
1.682
0.0
0.0
0.0
0.0
0.0
0.0
0.0
0.0
0.0
0.0
0.0
1.676
-1.676
0.0
0.0
0.0
0.0
1.676
0.0
0.0
0.0
0.0
0.0
0.0
0.0
0.0
0.0
1.671
0.0
0.0
-1.671
0.0
0.0
1.671
0.0
0.0
0.0
0.0
-1.671
0.0
0.0
0.0
0.0
0.0
0.0
0.0
0.0
0.0
0.0
0.0
0.0
1.671
0.0
0.0
0.0
0.0
3.324
0.0
-1.659
0.0
1.659
0.0
1.654
0.0
0.0
0.0
1.648
0.0
0.0
0.0
0.0
0.0
1.642
0.0
0.0
-1.642
0.0
0.0
0.0
0.0
0.0
0.0
-1.648
1.648
0.0
0.0
-1.648
0.0
0.0
0.0
0.0
0.0
0.0
0.0
0.0
0.0
0.0
0.0
1.648
0.0
0.0
0.0
-1.648
0.0
0.0
0.0
0.0
0.0
0.0
0.0
0.0
0.0
0.0
0.0
0.0
0.0
0.0
0.0
0.0
0.0
0.0
0.0
0.0
0.0
0.0
0.0
0.0
0.0
0.0
0.0
0.0
0.0
0.0
0.0
0.0
0.0
0.0
0.0
0.0
0.0
0.0
0.0
0.0
0.0
0.0
0.0
0.0
0.0
0.0
0.0
0.0
0.0
0.0
0.0
0.0
0.0
0.0
0.0
0.0
0.0
0.0
0.0
0.0
0.0
0.0
0.0
0.0
0.0
0.0
0.0
0.0
0.0
0.0
0.0
0.0
0.0
0.0
0.0
0.0
0.0
0.0
0.0
0.0
1.648
0.0
0.0
0.0
0.0
0.0
0.0
-1.648
0.0
0.0
1.648
0.0
0.0
0.0
-1.648
0.0
0.0
0.0
1.648
0.0
0.0
0.0
1.642
-1.642
0.0
0.0
1.642
0.0
0.0
0.0
0.0
0.0
0.0
0.0
0.0
0.0
0.0
0.0
0.0
0.0
0.0
0.0
0.0
0.0
0.0
-1.642
0.0
0.0
0.0
0.0
0.0
0.0
0.0
0.0
0.0
0.0
0.0
0.0
0.0
1.642
0.0
0.0
0.0
-1.642
1.642
0.0
0.0
0.0
0.0
0.0
-1.642
1.642
0.0
0.0
0.0
0.0
0.0
0.0
0.0
0.0
0.0
0.0
0.0
-1.642
0.0
0.0
0.0
0.0
0.0
0.0
0.0
0.0
0.0
0.0
0.0
0.0
0.0
0.0
0.0
0.0
0.0
1.642
0.0
0.0
0.0
0.0
0.0
0.0
0.0
0.0
0.0
0.0
1.637
0.0
0.0
0.0
0.0
0.0
0.0
1.631
-1.631
0.0
0.0
0.0
0.0
0.0
0.0
0.0
0.0
0.0
0.0
1.631
0.0
0.0
1.626
0.0
0.0
1.621
0.0
3.225
0.0
0.0
0.0
0.0
0.0
0.0
-1.61
0.0
0.0
0.0
0.0
0.0
0.0
0.0
0.0
0.0
-1.615
0.0
0.0
0.0
0.0
0.0
0.0
0.0
0.0
1.615
-1.615
1.615
-1.615
0.0
0.0
0.0
0.0
0.0
0.0
1.615
-1.615
0.0
0.0
0.0
0.0
0.0
0.0
0.0
0.0
0.0
0.0
-1.621
0.0
0.0
0.0
0.0
0.0
0.0
0.0
0.0
0.0
0.0
0.0
0.0
0.0
0.0
0.0
0.0
0.0
0.0
0.0
0.0
0.0
0.0
0.0
0.0
0.0
0.0
0.0
0.0
0.0
0.0
0.0
0.0
0.0
0.0
0.0
0.0
0.0
0.0
0.0
0.0
0.0
-1.626
0.0
0.0
0.0
0.0
0.0
0.0
0.0
0.0
0.0
0.0
0.0
0.0
0.0
0.0
0.0
0.0
-1.631
-1.637
0.0
0.0
0.0
0.0
0.0
3.268
0.0
0.0
0.0
0.0
0.0
0.0
0.0
0.0
0.0
0.0
0.0
0.0
0.0
0.0
1.626
1.621
0.0
0.0
0.0
0.0
-1.621
0.0
0.0
0.0
0.0
0.0
1.621
-1.621
1.621
0.0
0.0
0.0
-1.621
0.0
0.0
0.0
0.0
0.0
0.0
1.621
0.0
0.0
0.0
-1.621
0.0
0.0
0.0
0.0
0.0
0.0
-1.626
0.0
0.0
0.0
0.0
0.0
0.0
0.0
0.0
0.0
0.0
0.0
0.0
0.0
0.0
0.0
0.0
0.0
0.0
0.0
0.0
0.0
-1.631
0.0
0.0
0.0
0.0
0.0
0.0
0.0
0.0
0.0
0.0
0.0
0.0
0.0
0.0
0.0
0.0
0.0
0.0
0.0
0.0
0.0
0.0
0.0
0.0
0.0
0.0
0.0
0.0
0.0
0.0
0.0
0.0
0.0
0.0
0.0
0.0
0.0
0.0
0.0
0.0
0.0
0.0
0.0
0.0
0.0
0.0
0.0
0.0
0.0
0.0
0.0
0.0
0.0
0.0
0.0
0.0
0.0
0.0
0.0
0.0
0.0
0.0
0.0
0.0
0.0
0.0
0.0
0.0
0.0
0.0
0.0
0.0
0.0
0.0
0.0
0.0
0.0
0.0
0.0
0.0
0.0
0.0
0.0
0.0
-1.637
0.0
0.0
0.0
0.0
0.0
0.0
0.0
1.637
0.0
0.0
-1.637
-1.642
0.0
1.642
-1.642
0.0
0.0
0.0
0.0
0.0
0.0
0.0
0.0
-1.648
0.0
-1.654
-1.659
0.0
0.0
0.0
0.0
0.0
0.0
0.0
0.0
0.0
0.0
0.0
0.0
0.0
0.0
1.659
-1.659
0.0
0.0
0.0
0.0
0.0
0.0
0.0
0.0
0.0
0.0
-3.336
0.0
0.0
1.671
1.665
0.0
0.0
0.0
0.0
0.0
1.659
0.0
0.0
0.0
0.0
0.0
0.0
0.0
0.0
0.0
0.0
0.0
-1.659
0.0
1.659
0.0
-1.659
0.0
0.0
0.0
0.0
0.0
0.0
0.0
0.0
0.0
0.0
0.0
0.0
0.0
0.0
0.0
0.0
0.0
0.0
0.0
0.0
0.0
0.0
0.0
0.0
0.0
0.0
0.0
0.0
0.0
0.0
0.0
0.0
0.0
0.0
0.0
0.0
0.0
0.0
0.0
0.0
0.0
0.0
0.0
0.0
1.659
0.0
0.0
0.0
0.0
0.0
0.0
0.0
0.0
0.0
0.0
0.0
0.0
0.0
-1.659
0.0
0.0
0.0
0.0
0.0
0.0
0.0
0.0
0.0
0.0
0.0
0.0
0.0
0.0
0.0
0.0
0.0
0.0
0.0
0.0
0.0
0.0
0.0
0.0
0.0
0.0
0.0
0.0
0.0
0.0
0.0
0.0
0.0
1.659
0.0
0.0
0.0
0.0
0.0
0.0
0.0
0.0
0.0
0.0
0.0
0.0
0.0
0.0
0.0
0.0
0.0
0.0
0.0
0.0
0.0
0.0
0.0
-1.659
0.0
0.0
0.0
0.0
0.0
0.0
0.0
0.0
0.0
0.0
0.0
0.0
0.0
0.0
0.0
0.0
0.0
0.0
0.0
0.0
0.0
0.0
0.0
0.0
0.0
0.0
0.0
0.0
0.0
0.0
0.0
0.0
0.0
0.0
0.0
0.0
0.0
0.0
0.0
-5.012
0.0
0.0
3.347
0.0
0.0
0.0
0.0
0.0
0.0
0.0
0.0
0.0
0.0
0.0
0.0
0.0
3.324
-1.659
3.313
0.0
0.0
0.0
0.0
0.0
0.0
0.0
0.0
0.0
0.0
0.0
0.0
0.0
0.0
0.0
0.0
0.0
0.0
0.0
1.648
0.0
0.0
0.0
0.0
0.0
-1.648
0.0
-1.654
0.0
0.0
-3.324
0.0
0.0
0.0
0.0
0.0
0.0
0.0
0.0
0.0
0.0
0.0
0.0
0.0
0.0
0.0
0.0
0.0
0.0
0.0
0.0
0.0
0.0
0.0
0.0
0.0
3.324
0.0
0.0
0.0
0.0
0.0
0.0
-3.324
0.0
0.0
0.0
0.0
0.0
0.0
0.0
0.0
0.0
0.0
0.0
0.0
0.0
0.0
0.0
0.0
0.0
0.0
0.0
-1.671
0.0
0.0
0.0
0.0
0.0
0.0
0.0
0.0
0.0
0.0
0.0
0.0
0.0
0.0
0.0
0.0
0.0
0.0
0.0
0.0
0.0
0.0
0.0
0.0
0.0
0.0
0.0
0.0
0.0
0.0
0.0
3.336
0.0
0.0
0.0
0.0
0.0
0.0
0.0
0.0
0.0
0.0
0.0
0.0
0.0
0.0
0.0
0.0
0.0
-3.336
0.0
0.0
0.0
0.0
0.0
0.0
0.0
0.0
0.0
0.0
0.0
0.0
0.0
0.0
0.0
0.0
0.0
0.0
0.0
0.0
0.0
0.0
0.0
0.0
0.0
0.0
0.0
0.0
0.0
0.0
0.0
0.0
0.0
0.0
0.0
0.0
1.671
-1.671
0.0
0.0
0.0
0.0
0.0
0.0
0.0
0.0
0.0
0.0
0.0
0.0
0.0
0.0
0.0
0.0
0.0
0.0
-13.576
0.0
0.0
0.0
0.0
0.0
0.0
0.0
3.43
0.0
0.0
-1.712
0.0
3.417
0.0
0.0
0.0
-3.417
1.712
0.0
-1.712
0.0
0.0
0.0
1.712
0.0
-1.712
0.0
0.0
0.0
0.0
0.0
1.712
0.0
0.0
1.706
0.0
-3.417
0.0
0.0
0.0
1.712
0.0
0.0
0.0
0.0
0.0
0.0
1.706
0.0
0.0
0.0
0.0
0.0
0.0
0.0
0.0
0.0
0.0
0.0
0.0
0.0
0.0
0.0
0.0
0.0
0.0
0.0
0.0
0.0
0.0
0.0
1.7
1.694
0.0
0.0
0.0
0.0
0.0
0.0
0.0
0.0
-1.694
0.0
0.0
0.0
0.0
0.0
0.0
0.0
0.0
0.0
0.0
-1.7
0.0
0.0
0.0
0.0
0.0
0.0
1.7
0.0
0.0
0.0
0.0
-1.7
0.0
0.0
0.0
1.7
0.0
-1.7
0.0
0.0
0.0
0.0
0.0
0.0
0.0
0.0
0.0
0.0
0.0
0.0
0.0
0.0
0.0
0.0
0.0
0.0
0.0
1.7
0.0
0.0
-1.7
0.0
0.0
0.0
0.0
0.0
0.0
0.0
0.0
0.0
0.0
0.0
0.0
-1.706
0.0
0.0
0.0
0.0
0.0
0.0
0.0
0.0
0.0
0.0
0.0
0.0
0.0
0.0
0.0
0.0
0.0
0.0
0.0
0.0
0.0
0.0
0.0
0.0
0.0
1.706
-1.706
0.0
0.0
0.0
0.0
0.0
0.0
0.0
0.0
0.0
0.0
0.0
0.0
0.0
0.0
0.0
0.0
0.0
0.0
0.0
-1.712
0.0
0.0
-1.718
0.0
0.0
1.718
0.0
0.0
0.0
0.0
0.0
0.0
-1.718
0.0
0.0
-5.19
1.736
0.0
0.0
0.0
0.0
0.0
1.73
0.0
0.0
0.0
-1.73
0.0
0.0
0.0
0.0
0.0
0.0
0.0
1.73
0.0
0.0
0.0
0.0
0.0
0.0
0.0
0.0
0.0
0.0
0.0
0.0
0.0
0.0
0.0
0.0
0.0
0.0
0.0
0.0
0.0
0.0
0.0
0.0
-1.73
0.0
0.0
0.0
1.73
0.0
0.0
0.0
-1.73
0.0
0.0
0.0
0.0
0.0
0.0
0.0
0.0
0.0
0.0
0.0
0.0
0.0
0.0
0.0
0.0
0.0
0.0
-1.736
1.736
0.0
0.0
0.0
0.0
-1.736
0.0
1.736
0.0
0.0
0.0
0.0
0.0
0.0
0.0
0.0
-1.736
0.0
0.0
0.0
0.0
0.0
0.0
0.0
0.0
0.0
0.0
0.0
0.0
0.0
0.0
0.0
0.0
0.0
0.0
0.0
0.0
0.0
0.0
0.0
0.0
0.0
0.0
0.0
0.0
0.0
0.0
0.0
0.0
0.0
0.0
0.0
0.0
0.0
0.0
0.0
0.0
0.0
0.0
0.0
0.0
0.0
0.0
0.0
0.0
0.0
0.0
0.0
0.0
0.0
0.0
0.0
0.0
0.0
0.0
0.0
1.736
0.0
-1.736
0.0
0.0
0.0
0.0
0.0
0.0
0.0
0.0
0.0
0.0
0.0
0.0
0.0
0.0
0.0
0.0
0.0
0.0
0.0
0.0
0.0
0.0
0.0
0.0
0.0
0.0
0.0
0.0
0.0
0.0
0.0
0.0
0.0
0.0
0.0
0.0
0.0
1.736
0.0
0.0
0.0
0.0
0.0
0.0
0.0
0.0
0.0
0.0
0.0
0.0
0.0
-1.736
0.0
0.0
0.0
0.0
0.0
0.0
0.0
-8.775
-1.774
0.0
0.0
1.774
7.032
-5.265
0.0
0.0
0.0
0.0
0.0
0.0
0.0
0.0
0.0
0.0
0.0
3.516
-3.516
0.0
0.0
0.0
0.0
0.0
0.0
0.0
0.0
0.0
0.0
0.0
0.0
0.0
1.761
0.0
0.0
0.0
0.0
0.0
0.0
0.0
0.0
3.504
0.0
0.0
0.0
0.0
0.0
0.0
-1.749
0.0
0.0
0.0
0.0
0.0
0.0
1.749
0.0
0.0
0.0
1.742
0.0
1.736
0.0
0.0
1.73
0.0
0.0
0.0
0.0
-1.73
0.0
0.0
1.73
0.0
0.0
0.0
0.0
0.0
0.0
0.0
0.0
0.0
0.0
0.0
0.0
0.0
0.0
0.0
0.0
0.0
0.0
0.0
0.0
0.0
0.0
0.0
3.442
0.0
0.0
-5.172
5.172
-3.442
0.0
1.724
0.0
0.0
0.0
0.0
0.0
0.0
0.0
-1.724
0.0
0.0
0.0
0.0
0.0
0.0
-1.73
0.0
0.0
0.0
1.73
1.724
-1.724
0.0
0.0
0.0
0.0
0.0
0.0
0.0
0.0
0.0
0.0
0.0
0.0
0.0
0.0
0.0
0.0
0.0
0.0
0.0
0.0
0.0
0.0
0.0
-1.73
0.0
0.0
1.73
0.0
0.0
0.0
0.0
0.0
0.0
0.0
0.0
0.0
1.724
-1.724
1.724
0.0
0.0
0.0
0.0
-1.724
0.0
0.0
0.0
0.0
0.0
0.0
0.0
0.0
0.0
0.0
0.0
0.0
0.0
1.724
0.0
0.0
0.0
0.0
0.0
-1.724
0.0
0.0
0.0
0.0
0.0
0.0
0.0
0.0
0.0
0.0
0.0
0.0
1.724
0.0
0.0
0.0
0.0
0.0
0.0
-1.724
6.859
3.394
0.0
0.0
0.0
0.0
0.0
0.0
-3.394
0.0
0.0
0.0
0.0
0.0
0.0
0.0
0.0
0.0
0.0
0.0
0.0
0.0
0.0
0.0
-1.706
1.706
0.0
0.0
0.0
0.0
0.0
0.0
0.0
0.0
0.0
0.0
0.0
0.0
0.0
0.0
0.0
0.0
0.0
0.0
0.0
0.0
0.0
0.0
0.0
0.0
0.0
1.7
-1.7
0.0
0.0
0.0
0.0
0.0
0.0
0.0
0.0
0.0
0.0
0.0
0.0
0.0
0.0
0.0
0.0
0.0
0.0
0.0
-1.706
0.0
0.0
0.0
0.0
0.0
0.0
0.0
0.0
0.0
0.0
0.0
0.0
-1.712
0.0
0.0
0.0
0.0
0.0
0.0
0.0
0.0
0.0
0.0
0.0
0.0
0.0
0.0
0.0
0.0
0.0
-3.442
0.0
0.0
0.0
0.0
0.0
-3.466
0.0
0.0
0.0
0.0
0.0
0.0
0.0
0.0
0.0
0.0
0.0
0.0
0.0
0.0
0.0
0.0
0.0
0.0
0.0
0.0
0.0
0.0
0.0
0.0
0.0
3.466
0.0
0.0
0.0
-1.73
0.0
0.0
0.0
0.0
0.0
0.0
0.0
0.0
0.0
0.0
0.0
-1.736
0.0
0.0
0.0
0.0
0.0
0.0
0.0
0.0
0.0
0.0
0.0
0.0
0.0
0.0
0.0
0.0
0.0
0.0
0.0
0.0
0.0
0.0
0.0
0.0
0.0
0.0
0.0
0.0
0.0
0.0
-1.742
0.0
0.0
0.0
0.0
0.0
0.0
0.0
0.0
0.0
0.0
0.0
0.0
0.0
0.0
0.0
1.742
0.0
0.0
0.0
0.0
0.0
-1.742
0.0
0.0
0.0
0.0
0.0
1.742
0.0
0.0
5.19
0.0
0.0
0.0
0.0
0.0
-3.454
0.0
0.0
0.0
0.0
0.0
0.0
0.0
0.0
0.0
0.0
-1.736
0.0
0.0
0.0
3.466
-3.466
0.0
0.0
0.0
0.0
0.0
0.0
0.0
0.0
0.0
0.0
0.0
0.0
0.0
0.0
0.0
0.0
0.0
0.0
0.0
0.0
0.0
0.0
-1.742
0.0
0.0
0.0
0.0
0.0
0.0
0.0
0.0
1.742
0.0
-1.742
0.0
0.0
0.0
-1.749
0.0
0.0
0.0
0.0
0.0
-1.755
1.755
0.0
0.0
0.0
0.0
0.0
0.0
0.0
0.0
-1.755
0.0
0.0
0.0
0.0
-1.761
0.0
0.0
0.0
0.0
0.0
0.0
0.0
0.0
0.0
1.761
0.0
0.0
0.0
0.0
0.0
0.0
0.0
0.0
5.246
0.0
0.0
-3.491
3.491
0.0
0.0
-1.742
0.0
0.0
0.0
0.0
0.0
1.742
0.0
0.0
0.0
0.0
0.0
-1.742
0.0
-1.749
0.0
0.0
0.0
0.0
0.0
0.0
0.0
0.0
0.0
1.749
0.0
0.0
0.0
0.0
0.0
0.0
0.0
0.0
0.0
0.0
0.0
0.0
0.0
0.0
0.0
0.0
0.0
0.0
0.0
0.0
0.0
0.0
0.0
0.0
0.0
0.0
0.0
0.0
0.0
0.0
0.0
0.0
0.0
0.0
0.0
1.742
0.0
0.0
0.0
0.0
0.0
0.0
-1.742
0.0
0.0
0.0
0.0
0.0
0.0
0.0
1.742
0.0
0.0
0.0
0.0
0.0
0.0
0.0
0.0
0.0
0.0
0.0
0.0
0.0
0.0
0.0
0.0
0.0
-1.742
0.0
1.742
0.0
0.0
0.0
0.0
-15.91
-1.8
0.0
0.0
0.0
1.8
1.794
-1.794
1.794
-3.594
0.0
0.0
0.0
0.0
0.0
0.0
0.0
3.594
0.0
-1.794
0.0
0.0
0.0
0.0
1.794
0.0
1.787
-1.787
0.0
-1.794
0.0
0.0
0.0
0.0
0.0
-1.8
0.0
1.8
0.0
0.0
0.0
0.0
0.0
0.0
0.0
0.0
0.0
0.0
0.0
0.0
1.794
0.0
0.0
0.0
0.0
0.0
0.0
0.0
0.0
0.0
0.0
1.787
0.0
0.0
-1.787
0.0
1.787
0.0
0.0
0.0
0.0
0.0
0.0
0.0
0.0
0.0
0.0
0.0
0.0
1.781
0.0
-1.781
0.0
0.0
0.0
0.0
0.0
0.0
-1.787
0.0
0.0
0.0
0.0
0.0
0.0
0.0
0.0
0.0
0.0
0.0
0.0
0.0
0.0
0.0
1.787
0.0
0.0
0.0
-1.787
0.0
0.0
0.0
0.0
-1.794
0.0
0.0
0.0
0.0
0.0
0.0
0.0
0.0
0.0
0.0
1.794
-1.794
0.0
0.0
0.0
0.0
0.0
0.0
0.0
0.0
0.0
0.0
0.0
0.0
0.0
0.0
0.0
0.0
0.0
0.0
0.0
0.0
0.0
0.0
0.0
0.0
0.0
0.0
0.0
0.0
0.0
0.0
0.0
0.0
0.0
0.0
0.0
0.0
0.0
0.0
0.0
0.0
0.0
0.0
0.0
0.0
0.0
0.0
0.0
0.0
0.0
0.0
0.0
-1.8
0.0
0.0
0.0
0.0
0.0
0.0
1.8
0.0
0.0
0.0
0.0
0.0
0.0
0.0
-1.8
0.0
0.0
0.0
0.0
0.0
0.0
0.0
0.0
0.0
0.0
0.0
0.0
0.0
0.0
0.0
0.0
0.0
3.594
1.787
1.781
0.0
-1.781
0.0
0.0
0.0
1.781
1.774
-3.555
0.0
0.0
0.0
0.0
0.0
0.0
0.0
0.0
0.0
0.0
0.0
0.0
0.0
0.0
0.0
0.0
1.781
0.0
-1.781
0.0
0.0
0.0
0.0
1.781
-1.781
0.0
0.0
0.0
1.781
0.0
0.0
0.0
1.774
-1.774
0.0
0.0
-1.781
0.0
0.0
0.0
0.0
0.0
0.0
0.0
0.0
0.0
0.0
0.0
0.0
1.781
0.0
0.0
0.0
0.0
0.0
0.0
-1.781
0.0
0.0
0.0
0.0
0.0
0.0
1.781
0.0
0.0
0.0
0.0
0.0
0.0
-1.781
0.0
0.0
0.0
0.0
0.0
0.0
0.0
0.0
0.0
0.0
0.0
0.0
0.0
0.0
0.0
0.0
0.0
0.0
0.0
0.0
0.0
0.0
0.0
0.0
0.0
0.0
0.0
0.0
0.0
0.0
0.0
0.0
0.0
0.0
0.0
0.0
0.0
0.0
0.0
1.781
-1.781
0.0
0.0
0.0
0.0
0.0
0.0
0.0
0.0
0.0
0.0
0.0
0.0
0.0
0.0
0.0
0.0
0.0
0.0
0.0
0.0
0.0
0.0
0.0
0.0
0.0
0.0
1.781
-1.781
0.0
0.0
0.0
0.0
0.0
0.0
0.0
1.781
0.0
0.0
0.0
0.0
-1.781
0.0
0.0
0.0
0.0
0.0
0.0
0.0
0.0
1.781
-1.781
0.0
0.0
0.0
0.0
0.0
0.0
0.0
0.0
0.0
0.0
0.0
0.0
0.0
0.0
0.0
-1.787
0.0
0.0
0.0
0.0
0.0
0.0
0.0
0.0
0.0
0.0
0.0
0.0
0.0
0.0
0.0
0.0
0.0
0.0
0.0
0.0
3.568
0.0
1.774
0.0
-1.774
0.0
0.0
0.0
0.0
0.0
1.774
0.0
0.0
0.0
0.0
0.0
0.0
0.0
0.0
0.0
0.0
0.0
0.0
0.0
0.0
0.0
0.0
0.0
0.0
0.0
0.0
-1.774
0.0
0.0
0.0
0.0
0.0
0.0
0.0
0.0
0.0
0.0
0.0
0.0
-1.781
0.0
0.0
0.0
0.0
0.0
0.0
0.0
0.0
0.0
0.0
0.0
0.0
0.0
0.0
0.0
0.0
0.0
0.0
0.0
0.0
0.0
0.0
0.0
0.0
0.0
0.0
0.0
0.0
0.0
0.0
0.0
0.0
0.0
0.0
0.0
0.0
0.0
0.0
0.0
0.0
0.0
0.0
0.0
0.0
0.0
0.0
0.0
0.0
0.0
0.0
0.0
0.0
0.0
0.0
0.0
0.0
0.0
0.0
0.0
0.0
0.0
0.0
0.0
0.0
0.0
0.0
0.0
0.0
0.0
0.0
-3.581
0.0
0.0
0.0
3.581
0.0
0.0
0.0
0.0
0.0
0.0
-3.581
0.0
3.581
0.0
0.0
0.0
0.0
0.0
0.0
0.0
0.0
0.0
0.0
0.0
0.0
-3.581
0.0
-1.8
-3.621
0.0
0.0
1.814
0.0
0.0
-1.814
0.0
0.0
0.0
0.0
0.0
0.0
0.0
0.0
0.0
0.0
0.0
0.0
0.0
0.0
3.621
0.0
0.0
0.0
0.0
0.0
0.0
0.0
0.0
0.0
0.0
-3.621
0.0
0.0
0.0
0.0
0.0
0.0
0.0
0.0
0.0
0.0
0.0
0.0
0.0
0.0
0.0
0.0
-1.821
-1.827
0.0
0.0
0.0
0.0
0.0
0.0
0.0
0.0
0.0
0.0
-1.834
0.0
0.0
0.0
0.0
-5.545
0.0
0.0
0.0
1.855
0.0
0.0
0.0
0.0
0.0
0.0
0.0
1.848
0.0
0.0
0.0
0.0
0.0
0.0
0.0
0.0
0.0
0.0
0.0
3.675
0.0
0.0
0.0
0.0
0.0
-3.675
0.0
0.0
0.0
3.675
0.0
-3.675
0.0
0.0
-1.848
0.0
0.0
0.0
0.0
0.0
1.848
0.0
0.0
0.0
0.0
0.0
0.0
3.675
0.0
0.0
0.0
0.0
0.0
0.0
0.0
0.0
0.0
0.0
0.0
0.0
0.0
0.0
0.0
0.0
0.0
0.0
0.0
0.0
0.0
0.0
0.0
0.0
0.0
0.0
3.648
0.0
0.0
0.0
0.0
0.0
0.0
0.0
0.0
0.0
0.0
0.0
0.0
0.0
0.0
0.0
0.0
0.0
0.0
0.0
0.0
0.0
0.0
0.0
0.0
0.0
1.814
0.0
0.0
0.0
0.0
0.0
0.0
0.0
0.0
0.0
0.0
0.0
0.0
0.0
0.0
0.0
0.0
0.0
0.0
0.0
0.0
0.0
0.0
0.0
0.0
0.0
0.0
0.0
0.0
0.0
0.0
0.0
-1.814
0.0
0.0
-1.821
1.821
0.0
0.0
0.0
0.0
0.0
0.0
0.0
0.0
0.0
0.0
0.0
0.0
0.0
0.0
0.0
0.0
0.0
0.0
0.0
0.0
0.0
0.0
0.0
0.0
0.0
0.0
0.0
0.0
0.0
0.0
0.0
1.814
0.0
0.0
0.0
0.0
0.0
0.0
0.0
0.0
0.0
0.0
0.0
-1.814
0.0
0.0
0.0
0.0
1.814
0.0
0.0
0.0
0.0
0.0
0.0
0.0
0.0
0.0
1.807
0.0
0.0
0.0
0.0
-1.807
0.0
0.0
0.0
0.0
-9.137
0.0
1.841
1.834
0.0
0.0
0.0
0.0
0.0
-1.834
0.0
0.0
0.0
0.0
0.0
1.834
0.0
0.0
0.0
1.827
0.0
0.0
0.0
0.0
0.0
0.0
0.0
0.0
0.0
0.0
0.0
0.0
0.0
0.0
0.0
0.0
0.0
0.0
0.0
0.0
0.0
0.0
0.0
0.0
0.0
0.0
0.0
0.0
-1.827
0.0
0.0
0.0
0.0
0.0
0.0
-1.834
0.0
0.0
0.0
0.0
0.0
0.0
0.0
0.0
0.0
0.0
0.0
0.0
0.0
0.0
0.0
0.0
0.0
0.0
0.0
0.0
1.834
0.0
0.0
0.0
0.0
0.0
0.0
0.0
0.0
0.0
0.0
0.0
0.0
0.0
0.0
0.0
0.0
0.0
0.0
0.0
0.0
-1.834
0.0
0.0
-1.841
1.841
0.0
0.0
0.0
0.0
0.0
0.0
0.0
0.0
0.0
0.0
0.0
0.0
0.0
0.0
0.0
-1.841
0.0
0.0
0.0
0.0
0.0
-1.848
0.0
0.0
0.0
0.0
0.0
-3.718
0.0
0.0
0.0
0.0
0.0
0.0
0.0
0.0
5.566
0.0
0.0
0.0
0.0
0.0
0.0
0.0
0.0
-3.703
0.0
0.0
0.0
0.0
0.0
0.0
0.0
1.855
0.0
-1.855
1.855
0.0
0.0
0.0
-1.855
0.0
0.0
0.0
0.0
0.0
0.0
0.0
0.0
1.855
0.0
0.0
0.0
0.0
0.0
-1.855
0.0
0.0
0.0
-1.862
0.0
-1.869
5.587
0.0
0.0
0.0
0.0
-5.587
0.0
0.0
0.0
0.0
0.0
0.0
0.0
1.869
0.0
0.0
0.0
0.0
0.0
0.0
-1.869
0.0
3.732
0.0
0.0
-1.862
-15.16
0.0
0.0
0.0
0.0
0.0
0.0
0.0
0.0
0.0
0.0
1.921
0.0
0.0
0.0
0.0
0.0
0.0
-1.921
0.0
0.0
0.0
0.0
0.0
0.0
0.0
0.0
0.0
-1.929
0.0
1.929
-1.929
1.929
0.0
-1.929
1.929
0.0
0.0
0.0
0.0
0.0
-1.929
0.0
0.0
-1.936
1.936
0.0
-1.936
0.0
0.0
0.0
0.0
0.0
0.0
1.936
0.0
0.0
0.0
0.0
0.0
0.0
0.0
0.0
0.0
0.0
0.0
0.0
0.0
0.0
0.0
0.0
0.0
0.0
0.0
0.0
0.0
0.0
0.0
0.0
1.929
0.0
-1.929
1.929
0.0
0.0
0.0
0.0
0.0
0.0
0.0
0.0
0.0
0.0
0.0
0.0
-1.929
0.0
0.0
1.929
-1.929
-1.936
0.0
0.0
0.0
0.0
0.0
0.0
0.0
0.0
0.0
0.0
0.0
0.0
0.0
0.0
0.0
0.0
0.0
0.0
0.0
0.0
0.0
0.0
0.0
0.0
0.0
0.0
0.0
0.0
1.936
0.0
-1.936
0.0
0.0
0.0
0.0
0.0
0.0
0.0
0.0
0.0
0.0
0.0
0.0
0.0
0.0
0.0
0.0
0.0
0.0
0.0
0.0
0.0
1.936
0.0
0.0
0.0
0.0
0.0
0.0
0.0
0.0
0.0
0.0
0.0
0.0
0.0
0.0
0.0
-1.936
0.0
0.0
0.0
0.0
0.0
0.0
0.0
0.0
0.0
1.936
0.0
0.0
0.0
0.0
0.0
0.0
0.0
-1.936
0.0
0.0
0.0
0.0
0.0
0.0
0.0
1.936
0.0
0.0
-1.936
0.0
0.0
0.0
0.0
0.0
0.0
0.0
1.936
-1.936
0.0
0.0
31.915
-3.648
0.0
0.0
0.0
-3.675
0.0
0.0
0.0
0.0
0.0
0.0
0.0
0.0
0.0
0.0
0.0
0.0
0.0
0.0
0.0
0.0
0.0
0.0
0.0
0.0
0.0
0.0
0.0
0.0
0.0
0.0
0.0
0.0
0.0
0.0
0.0
0.0
0.0
0.0
0.0
0.0
0.0
0.0
0.0
0.0
0.0
0.0
0.0
0.0
0.0
0.0
0.0
0.0
0.0
0.0
0.0
0.0
0.0
0.0
0.0
3.675
0.0
0.0
3.648
0.0
0.0
0.0
0.0
0.0
0.0
0.0
0.0
-3.648
0.0
0.0
0.0
0.0
0.0
-3.675
-1.848
0.0
-1.855
0.0
0.0
0.0
3.703
0.0
0.0
0.0
0.0
0.0
1.841
0.0
1.834
-1.834
0.0
0.0
0.0
0.0
0.0
0.0
0.0
0.0
0.0
0.0
1.834
0.0
0.0
0.0
0.0
0.0
0.0
0.0
0.0
1.827
0.0
0.0
0.0
0.0
0.0
0.0
0.0
0.0
0.0
0.0
0.0
0.0
0.0
0.0
0.0
0.0
0.0
0.0
0.0
0.0
0.0
0.0
0.0
0.0
0.0
0.0
0.0
0.0
0.0
0.0
1.821
0.0
0.0
0.0
0.0
0.0
0.0
0.0
1.814
-1.814
0.0
0.0
0.0
0.0
0.0
0.0
0.0
0.0
0.0
0.0
1.814
0.0
0.0
0.0
0.0
0.0
0.0
0.0
-1.814
0.0
0.0
0.0
0.0
0.0
1.814
0.0
0.0
0.0
0.0
-1.814
0.0
1.814
0.0
1.807
0.0
0.0
1.8
0.0
0.0
0.0
0.0
-1.8
0.0
0.0
0.0
0.0
0.0
0.0
0.0
0.0
0.0
0.0
0.0
0.0
-1.807
0.0
0.0
-1.814
0.0
1.814
0.0
0.0
0.0
0.0
-1.814
-1.821
0.0
0.0
0.0
0.0
0.0
0.0
1.821
0.0
0.0
0.0
-1.821
0.0
0.0
0.0
1.821
0.0
0.0
0.0
0.0
0.0
0.0
0.0
0.0
0.0
0.0
0.0
0.0
0.0
0.0
0.0
0.0
0.0
0.0
1.814
0.0
0.0
0.0
0.0
0.0
-1.814
0.0
0.0
0.0
1.814
0.0
0.0
0.0
0.0
0.0
0.0
0.0
1.807
0.0
0.0
0.0
0.0
0.0
0.0
0.0
1.8
0.0
0.0
0.0
-1.8
1.8
0.0
0.0
0.0
0.0
0.0
0.0
0.0
0.0
3.581
1.781
-1.781
0.0
0.0
0.0
0.0
0.0
-1.787
0.0
1.787
0.0
0.0
0.0
1.781
0.0
1.774
-1.774
0.0
0.0
0.0
0.0
0.0
0.0
0.0
0.0
0.0
0.0
-1.781
0.0
0.0
0.0
0.0
0.0
0.0
0.0
0.0
0.0
0.0
0.0
0.0
0.0
0.0
0.0
-1.787
0.0
0.0
-1.794
0.0
1.794
-1.794
0.0
0.0
0.0
0.0
0.0
0.0
0.0
0.0
0.0
-1.8
0.0
0.0
0.0
0.0
0.0
0.0
0.0
0.0
0.0
0.0
1.8
0.0
0.0
0.0
0.0
0.0
0.0
1.794
0.0
0.0
0.0
0.0
-1.794
0.0
0.0
0.0
0.0
0.0
0.0
0.0
0.0
0.0
0.0
0.0
0.0
0.0
0.0
0.0
0.0
0.0
1.794
0.0
0.0
0.0
0.0
0.0
-1.794
0.0
0.0
0.0
0.0
0.0
0.0
0.0
0.0
0.0
0.0
0.0
0.0
0.0
0.0
0.0
0.0
0.0
10.664
0.0
0.0
0.0
0.0
0.0
0.0
0.0
0.0
0.0
-1.761
0.0
0.0
0.0
0.0
0.0
0.0
0.0
0.0
-1.768
0.0
0.0
0.0
0.0
0.0
0.0
0.0
0.0
0.0
1.768
0.0
0.0
0.0
0.0
0.0
0.0
0.0
0.0
-1.768
0.0
1.768
0.0
-1.768
1.768
0.0
0.0
0.0
0.0
0.0
1.761
0.0
0.0
0.0
-3.529
0.0
-1.774
0.0
0.0
0.0
-1.781
0.0
0.0
0.0
0.0
0.0
0.0
1.781
0.0
0.0
0.0
0.0
-1.781
0.0
0.0
0.0
0.0
0.0
0.0
0.0
0.0
1.781
0.0
0.0
0.0
0.0
-1.781
0.0
0.0
0.0
1.781
-1.781
0.0
0.0
0.0
0.0
1.781
0.0
0.0
0.0
0.0
0.0
0.0
-1.781
0.0
0.0
0.0
0.0
0.0
0.0
0.0
0.0
0.0
0.0
0.0
3.555
0.0
-1.774
0.0
0.0
0.0
0.0
0.0
0.0
0.0
0.0
1.774
0.0
-1.774
0.0
0.0
0.0
0.0
0.0
0.0
0.0
0.0
0.0
0.0
0.0
0.0
0.0
0.0
0.0
0.0
0.0
0.0
0.0
0.0
0.0
0.0
0.0
0.0
0.0
0.0
0.0
0.0
0.0
0.0
0.0
0.0
0.0
0.0
0.0
1.774
0.0
0.0
0.0
0.0
-1.774
0.0
0.0
0.0
0.0
0.0
0.0
0.0
0.0
1.774
0.0
0.0
0.0
0.0
-1.774
0.0
0.0
0.0
0.0
0.0
0.0
0.0
0.0
0.0
0.0
0.0
0.0
0.0
1.774
0.0
0.0
0.0
0.0
0.0
0.0
0.0
-1.774
0.0
0.0
0.0
0.0
0.0
12.285
0.0
1.73
0.0
0.0
0.0
0.0
0.0
0.0
0.0
0.0
-1.73
1.73
0.0
-1.73
0.0
-1.736
0.0
0.0
1.736
0.0
0.0
0.0
1.73
0.0
0.0
0.0
0.0
-1.73
0.0
0.0
1.73
-1.73
0.0
1.73
0.0
0.0
0.0
0.0
0.0
0.0
0.0
0.0
0.0
-1.73
1.73
0.0
0.0
0.0
0.0
0.0
0.0
1.724
0.0
0.0
0.0
0.0
0.0
0.0
-1.724
0.0
1.724
0.0
0.0
0.0
0.0
0.0
0.0
0.0
0.0
0.0
0.0
0.0
1.718
0.0
0.0
0.0
0.0
0.0
0.0
0.0
0.0
0.0
-1.718
0.0
0.0
0.0
1.718
-1.718
0.0
1.718
-1.718
0.0
0.0
1.718
0.0
0.0
0.0
0.0
0.0
0.0
0.0
0.0
0.0
0.0
1.712
0.0
0.0
0.0
0.0
0.0
0.0
0.0
0.0
0.0
0.0
0.0
0.0
0.0
1.706
0.0
0.0
0.0
0.0
0.0
0.0
0.0
1.7
0.0
0.0
-1.7
0.0
0.0
0.0
0.0
0.0
0.0
0.0
0.0
0.0
0.0
1.7
0.0
0.0
0.0
0.0
0.0
0.0
0.0
0.0
0.0
0.0
0.0
0.0
0.0
0.0
0.0
0.0
0.0
0.0
0.0
0.0
0.0
0.0
0.0
0.0
0.0
0.0
0.0
0.0
0.0
0.0
0.0
0.0
0.0
0.0
0.0
0.0
0.0
0.0
0.0
0.0
-1.7
0.0
0.0
0.0
0.0
0.0
0.0
0.0
0.0
0.0
0.0
0.0
0.0
0.0
-1.706
0.0
0.0
0.0
0.0
0.0
0.0
1.706
0.0
-1.706
3.406
0.0
-3.406
0.0
6.787
0.0
1.682
-1.682
0.0
-1.688
0.0
0.0
-1.694
0.0
0.0
-1.7
0.0
3.394
-1.694
0.0
0.0
-1.7
0.0
0.0
0.0
0.0
-1.706
0.0
-3.43
0.0
0.0
0.0
0.0
1.718
-1.718
-1.724
0.0
-1.73
0.0
1.73
0.0
-1.73
1.73
1.724
-3.454
0.0
3.454
-3.454
0.0
0.0
-1.736
-1.742
-3.504
3.504
0.0
0.0
3.479
0.0
-1.736
0.0
0.0
0.0
0.0
0.0
0.0
0.0
0.0
0.0
0.0
0.0
-1.742
0.0
0.0
0.0
1.742
0.0
0.0
0.0
-1.742
0.0
0.0
0.0
0.0
0.0
0.0
-1.749
0.0
0.0
0.0
0.0
0.0
0.0
0.0
0.0
0.0
0.0
0.0
1.749
1.742
-1.742
0.0
3.479
0.0
0.0
0.0
0.0
1.73
0.0
0.0
0.0
0.0
0.0
-3.466
1.736
0.0
0.0
0.0
-1.736
0.0
1.736
0.0
0.0
0.0
0.0
0.0
0.0
0.0
0.0
0.0
0.0
0.0
-1.736
0.0
0.0
0.0
0.0
0.0
0.0
0.0
0.0
0.0
0.0
0.0
3.466
0.0
1.724
0.0
0.0
0.0
0.0
0.0
0.0
0.0
0.0
0.0
0.0
0.0
0.0
0.0
0.0
0.0
1.718
0.0
0.0
0.0
-3.442
0.0
0.0
0.0
0.0
0.0
-3.466
0.0
0.0
0.0
5.19
0.0
0.0
0.0
-1.724
0.0
0.0
-1.73
0.0
0.0
0.0
0.0
0.0
0.0
0.0
0.0
0.0
0.0
0.0
0.0
0.0
0.0
0.0
0.0
0.0
0.0
0.0
0.0
1.73
0.0
-1.73
0.0
0.0
0.0
0.0
-1.736
0.0
0.0
0.0
-3.491
0.0
0.0
-3.516
0.0
0.0
0.0
-3.542
3.542
0.0
-3.542
1.774
0.0
0.0
0.0
0.0
-1.774
-1.781
0.0
0.0
0.0
0.0
0.0
0.0
0.0
0.0
0.0
0.0
1.781
1.774
0.0
0.0
0.0
0.0
1.768
0.0
1.761
-1.761
0.0
0.0
0.0
-1.768
0.0
0.0
0.0
1.768
0.0
0.0
0.0
0.0
0.0
0.0
0.0
0.0
0.0
0.0
0.0
0.0
0.0
0.0
-1.768
0.0
0.0
0.0
0.0
1.768
0.0
0.0
0.0
0.0
0.0
0.0
0.0
0.0
0.0
0.0
1.761
0.0
0.0
0.0
0.0
0.0
0.0
0.0
0.0
0.0
0.0
1.755
0.0
0.0
0.0
0.0
0.0
0.0
-1.755
0.0
0.0
0.0
0.0
0.0
-1.761
1.761
0.0
0.0
-1.761
3.516
0.0
0.0
-1.755
0.0
0.0
0.0
0.0
0.0
0.0
-1.761
0.0
0.0
0.0
0.0
0.0
0.0
0.0
0.0
0.0
0.0
0.0
0.0
0.0
0.0
0.0
0.0
0.0
0.0
0.0
0.0
0.0
0.0
1.761
0.0
0.0
0.0
-1.761
0.0
0.0
0.0
0.0
0.0
0.0
0.0
0.0
0.0
0.0
0.0
0.0
0.0
0.0
0.0
0.0
0.0
0.0
0.0
1.761
0.0
0.0
0.0
0.0
-1.761
0.0
0.0
0.0
0.0
0.0
0.0
0.0
0.0
0.0
0.0
0.0
0.0
0.0
0.0
0.0
0.0
0.0
0.0
0.0
0.0
0.0
0.0
0.0
0.0
0.0
0.0
0.0
0.0
0.0
0.0
0.0
0.0
0.0
0.0
0.0
0.0
0.0
0.0
0.0
0.0
0.0
0.0
7.007
0.0
0.0
1.736
-1.736
0.0
0.0
-1.742
0.0
0.0
1.742
0.0
0.0
0.0
0.0
1.736
0.0
1.73
0.0
0.0
0.0
0.0
0.0
0.0
-1.73
1.73
0.0
0.0
0.0
0.0
-1.73
0.0
0.0
0.0
0.0
0.0
0.0
0.0
0.0
0.0
0.0
0.0
0.0
0.0
-1.736
0.0
0.0
0.0
0.0
0.0
0.0
0.0
0.0
0.0
0.0
1.736
0.0
0.0
0.0
0.0
1.73
-3.466
0.0
0.0
0.0
3.466
0.0
0.0
-1.73
1.73
0.0
0.0
0.0
0.0
-1.73
0.0
0.0
-1.736
1.736
0.0
0.0
0.0
0.0
0.0
-1.736
0.0
0.0
0.0
1.736
0.0
0.0
0.0
0.0
0.0
0.0
0.0
0.0
0.0
0.0
0.0
0.0
0.0
-1.736
0.0
0.0
0.0
0.0
0.0
0.0
0.0
0.0
0.0
0.0
0.0
0.0
-1.742
0.0
0.0
0.0
0.0
0.0
0.0
0.0
0.0
0.0
0.0
0.0
0.0
0.0
0.0
0.0
0.0
1.742
-1.742
0.0
0.0
0.0
0.0
0.0
0.0
0.0
0.0
0.0
0.0
0.0
0.0
0.0
0.0
0.0
3.479
-3.479
0.0
3.479
0.0
0.0
0.0
-1.736
0.0
0.0
0.0
0.0
0.0
0.0
0.0
0.0
0.0
0.0
0.0
0.0
0.0
0.0
0.0
0.0
0.0
0.0
0.0
0.0
0.0
0.0
0.0
0.0
0.0
0.0
0.0
0.0
0.0
0.0
0.0
0.0
0.0
0.0
0.0
0.0
1.736
0.0
-1.736
0.0
0.0
0.0
0.0
0.0
0.0
0.0
0.0
0.0
0.0
0.0
0.0
0.0
0.0
-10.549
0.0
0.0
0.0
0.0
0.0
0.0
0.0
5.303
0.0
0.0
0.0
0.0
0.0
0.0
0.0
0.0
0.0
-5.303
0.0
0.0
0.0
1.774
0.0
1.768
0.0
0.0
0.0
0.0
0.0
0.0
0.0
0.0
0.0
0.0
0.0
0.0
-1.768
0.0
0.0
0.0
0.0
0.0
0.0
0.0
1.768
0.0
0.0
0.0
0.0
0.0
0.0
0.0
0.0
0.0
0.0
0.0
-1.768
0.0
0.0
0.0
0.0
0.0
0.0
0.0
0.0
0.0
0.0
0.0
0.0
0.0
0.0
0.0
0.0
1.768
-1.768
0.0
0.0
0.0
0.0
0.0
0.0
0.0
0.0
0.0
0.0
0.0
0.0
0.0
0.0
0.0
0.0
0.0
0.0
0.0
0.0
0.0
0.0
1.768
0.0
0.0
0.0
0.0
1.761
0.0
0.0
0.0
0.0
0.0
0.0
0.0
0.0
0.0
1.755
0.0
0.0
0.0
0.0
0.0
0.0
0.0
0.0
0.0
0.0
0.0
0.0
0.0
-1.755
0.0
0.0
0.0
0.0
0.0
0.0
0.0
0.0
0.0
-1.761
0.0
0.0
0.0
0.0
0.0
1.761
0.0
0.0
0.0
0.0
0.0
0.0
0.0
0.0
0.0
0.0
0.0
-3.529
0.0
0.0
0.0
0.0
0.0
3.529
0.0
0.0
0.0
0.0
0.0
0.0
0.0
-3.529
0.0
0.0
0.0
0.0
0.0
0.0
0.0
0.0
0.0
0.0
0.0
1.768
0.0
0.0
0.0
0.0
0.0
0.0
0.0
0.0
0.0
0.0
0.0
0.0
0.0
0.0
0.0
0.0
0.0
0.0
0.0
0.0
0.0
0.0
0.0
0.0
0.0
0.0
0.0
0.0
3.516
0.0
0.0
3.491
0.0
0.0
5.19
0.0
0.0
0.0
-3.454
0.0
0.0
0.0
0.0
0.0
0.0
-1.736
-1.742
0.0
0.0
1.742
0.0
0.0
0.0
0.0
0.0
-1.742
0.0
0.0
0.0
0.0
0.0
0.0
0.0
0.0
0.0
0.0
0.0
0.0
0.0
0.0
0.0
0.0
0.0
0.0
0.0
0.0
0.0
0.0
0.0
-1.749
0.0
0.0
0.0
0.0
0.0
0.0
-1.755
0.0
-1.761
0.0
-1.768
0.0
-7.136
0.0
0.0
0.0
0.0
0.0
3.581
-3.581
0.0
0.0
0.0
1.794
0.0
0.0
0.0
0.0
0.0
0.0
0.0
0.0
0.0
0.0
0.0
0.0
0.0
0.0
0.0
0.0
0.0
0.0
0.0
0.0
0.0
0.0
-1.794
0.0
1.794
0.0
-1.794
0.0
0.0
0.0
1.794
0.0
-1.794
0.0
1.794
0.0
0.0
1.787
0.0
0.0
0.0
0.0
0.0
3.555
0.0
0.0
0.0
-3.555
0.0
0.0
0.0
0.0
0.0
0.0
0.0
0.0
0.0
0.0
0.0
0.0
0.0
0.0
0.0
0.0
0.0
0.0
0.0
0.0
0.0
0.0
0.0
0.0
1.781
0.0
-3.568
3.568
0.0
-3.568
0.0
0.0
3.568
0.0
0.0
0.0
0.0
0.0
-1.781
1.781
0.0
0.0
0.0
0.0
0.0
0.0
0.0
0.0
0.0
0.0
0.0
1.774
0.0
0.0
0.0
0.0
0.0
0.0
0.0
0.0
0.0
0.0
0.0
0.0
-1.774
0.0
1.774
0.0
0.0
0.0
0.0
0.0
0.0
0.0
0.0
0.0
0.0
0.0
0.0
0.0
0.0
0.0
0.0
0.0
0.0
0.0
1.768
7.007
0.0
0.0
-5.246
0.0
0.0
0.0
-1.761
0.0
0.0
3.516
0.0
1.749
0.0
0.0
0.0
-1.749
0.0
0.0
0.0
0.0
0.0
0.0
0.0
-1.755
0.0
0.0
1.755
0.0
-1.755
0.0
0.0
0.0
0.0
0.0
0.0
0.0
0.0
0.0
0.0
0.0
0.0
0.0
0.0
0.0
1.755
0.0
0.0
0.0
0.0
0.0
0.0
0.0
0.0
0.0
0.0
0.0
0.0
0.0
0.0
0.0
0.0
0.0
0.0
0.0
0.0
0.0
0.0
0.0
-1.755
0.0
0.0
0.0
0.0
0.0
0.0
0.0
-1.761
0.0
0.0
0.0
0.0
0.0
0.0
0.0
0.0
0.0
0.0
0.0
0.0
0.0
0.0
0.0
0.0
0.0
0.0
0.0
0.0
-1.768
0.0
0.0
0.0
0.0
0.0
0.0
0.0
0.0
0.0
0.0
0.0
0.0
0.0
0.0
1.768
0.0
0.0
0.0
-1.768
0.0
0.0
0.0
0.0
0.0
0.0
0.0
0.0
0.0
0.0
1.768
-1.768
0.0
0.0
0.0
0.0
0.0
0.0
0.0
0.0
0.0
0.0
0.0
0.0
0.0
0.0
0.0
0.0
-1.774
0.0
0.0
0.0
1.774
0.0
0.0
0.0
0.0
0.0
0.0
0.0
0.0
0.0
0.0
-1.774
0.0
0.0
0.0
0.0
0.0
0.0
0.0
0.0
0.0
0.0
0.0
0.0
0.0
1.774
-1.774
1.774
0.0
-1.774
0.0
0.0
0.0
0.0
-1.781
-5.381
-3.621
3.621
0.0
0.0
0.0
5.381
0.0
0.0
0.0
0.0
0.0
-1.787
0.0
0.0
0.0
0.0
0.0
0.0
-1.794
0.0
0.0
0.0
0.0
-1.8
0.0
-1.807
1.807
-1.807
-1.814
-1.821
-1.827
0.0
-1.834
0.0
0.0
-1.841
0.0
0.0
-1.848
0.0
0.0
-1.855
-3.732
0.0
0.0
0.0
-1.877
1.877
0.0
-3.761
0.0
1.884
-1.884
0.0
-5.696
0.0
0.0
-1.914
3.82
0.0
-1.906
0.0
1.906
0.0
0.0
0.0
0.0
0.0
0.0
0.0
0.0
0.0
0.0
0.0
0.0
0.0
1.899
0.0
0.0
0.0
0.0
0.0
0.0
0.0
0.0
0.0
0.0
0.0
0.0
0.0
0.0
0.0
0.0
0.0
0.0
0.0
0.0
-1.899
0.0
1.899
0.0
0.0
0.0
0.0
0.0
0.0
0.0
0.0
0.0
0.0
0.0
0.0
-1.899
1.899
0.0
0.0
0.0
0.0
0.0
0.0
0.0
0.0
0.0
0.0
0.0
1.891
0.0
0.0
0.0
0.0
-1.891
0.0
0.0
0.0
0.0
0.0
0.0
0.0
0.0
-1.899
0.0
0.0
0.0
0.0
0.0
0.0
0.0
0.0
0.0
-1.906
0.0
0.0
0.0
0.0
-1.914
0.0
0.0
0.0
1.914
0.0
0.0
0.0
0.0
0.0
-1.914
0.0
0.0
1.914
0.0
-1.914
0.0
0.0
0.0
0.0
0.0
0.0
0.0
0.0
0.0
0.0
0.0
1.914
0.0
0.0
0.0
0.0
0.0
0.0
0.0
-1.914
0.0
0.0
0.0
0.0
1.914
0.0
0.0
0.0
0.0
0.0
0.0
0.0
-1.914
0.0
0.0
0.0
0.0
0.0
1.914
0.0
0.0
0.0
0.0
0.0
0.0
-1.914
0.0
0.0
0.0
0.0
0.0
0.0
0.0
0.0
0.0
0.0
0.0
0.0
0.0
0.0
0.0
0.0
0.0
-7.73
0.0
0.0
-7.855
-12.025
0.0
0.0
2.025
4.025
0.0
-6.05
0.0
-2.033
0.0
-2.042
0.0
-2.05
0.0
0.0
-2.059
-4.145
0.0
0.0
2.077
0.0
0.0
0.0
0.0
0.0
2.068
-2.068
0.0
2.068
0.0
0.0
2.059
0.0
0.0
0.0
2.05
0.0
0.0
0.0
0.0
2.042
2.033
0.0
-2.033
2.033
-2.033
0.0
0.0
0.0
0.0
0.0
-2.042
2.042
-2.042
0.0
0.0
0.0
0.0
0.0
0.0
-2.05
2.05
0.0
0.0
2.042
0.0
2.033
-2.033
0.0
0.0
0.0
0.0
0.0
0.0
0.0
2.033
-2.033
2.033
0.0
0.0
0.0
0.0
0.0
0.0
0.0
0.0
0.0
0.0
0.0
0.0
0.0
0.0
0.0
0.0
0.0
0.0
2.025
2.017
0.0
-4.041
2.025
0.0
0.0
0.0
-2.025
2.025
0.0
0.0
0.0
0.0
0.0
0.0
0.0
0.0
0.0
0.0
0.0
0.0
0.0
-2.025
0.0
0.0
0.0
0.0
0.0
2.025
-2.025
0.0
0.0
0.0
0.0
0.0
0.0
0.0
0.0
2.025
-2.025
0.0
0.0
0.0
0.0
0.0
0.0
0.0
2.025
-2.025
0.0
0.0
0.0
0.0
0.0
0.0
0.0
0.0
0.0
0.0
0.0
0.0
0.0
0.0
0.0
0.0
0.0
0.0
2.025
0.0
0.0
0.0
0.0
0.0
0.0
0.0
0.0
0.0
0.0
0.0
-2.025
0.0
0.0
2.025
0.0
0.0
0.0
0.0
-2.025
0.0
0.0
0.0
0.0
0.0
0.0
0.0
0.0
0.0
0.0
0.0
0.0
0.0
0.0
0.0
0.0
0.0
0.0
0.0
0.0
0.0
-8.185
0.0
0.0
0.0
0.0
-2.068
0.0
-6.257
2.095
0.0
0.0
-2.095
0.0
0.0
0.0
0.0
0.0
0.0
0.0
0.0
0.0
-2.104
-2.113
-6.394
2.141
0.0
2.131
-2.131
0.0
0.0
0.0
0.0
0.0
-4.291
0.0
2.15
0.0
0.0
0.0
0.0
0.0
0.0
0.0
0.0
0.0
0.0
0.0
0.0
0.0
0.0
0.0
2.141
-2.141
0.0
2.141
0.0
0.0
0.0
-2.141
2.141
0.0
0.0
0.0
0.0
0.0
0.0
2.131
0.0
0.0
0.0
0.0
0.0
0.0
0.0
0.0
0.0
0.0
0.0
0.0
0.0
0.0
0.0
0.0
0.0
0.0
2.122
0.0
0.0
0.0
0.0
0.0
2.113
0.0
-2.113
0.0
0.0
0.0
0.0
0.0
0.0
0.0
0.0
0.0
0.0
0.0
0.0
-2.122
2.122
0.0
0.0
0.0
0.0
0.0
0.0
-2.122
0.0
0.0
0.0
2.122
0.0
0.0
0.0
0.0
0.0
0.0
0.0
0.0
0.0
0.0
0.0
0.0
0.0
0.0
-2.122
0.0
0.0
0.0
0.0
0.0
0.0
0.0
0.0
0.0
0.0
0.0
0.0
-2.131
0.0
2.131
0.0
0.0
2.122
0.0
0.0
0.0
0.0
-2.122
0.0
0.0
0.0
0.0
0.0
0.0
0.0
0.0
0.0
0.0
0.0
0.0
0.0
0.0
0.0
0.0
0.0
0.0
0.0
0.0
0.0
0.0
0.0
0.0
0.0
0.0
0.0
0.0
-2.131
0.0
0.0
0.0
2.131
0.0
-2.131
0.0
0.0
0.0
0.0
0.0
0.0
2.131
0.0
-2.131
0.0
0.0
0.0
0.0
0.0
0.0
-2.141
0.0
0.0
4.272
0.0
0.0
-4.272
-4.31
0.0
0.0
0.0
0.0
0.0
4.31
0.0
0.0
0.0
0.0
0.0
0.0
2.141
0.0
0.0
0.0
0.0
0.0
0.0
0.0
0.0
0.0
0.0
0.0
0.0
2.131
0.0
0.0
0.0
0.0
0.0
2.122
-2.122
0.0
0.0
0.0
0.0
0.0
0.0
0.0
-2.131
0.0
0.0
0.0
0.0
0.0
0.0
0.0
0.0
0.0
0.0
0.0
0.0
0.0
0.0
0.0
0.0
0.0
0.0
0.0
0.0
0.0
0.0
0.0
0.0
0.0
-2.141
0.0
0.0
0.0
0.0
0.0
-2.15
2.15
0.0
-4.31
-2.169
-4.368
0.0
-2.199
2.199
0.0
0.0
0.0
0.0
0.0
0.0
0.0
0.0
0.0
-2.199
-2.209
0.0
0.0
0.0
-2.219
-6.717
0.0
0.0
0.0
2.249
0.0
4.468
0.0
-4.468
0.0
2.239
-2.239
0.0
0.0
0.0
0.0
-2.249
0.0
-2.26
2.26
0.0
0.0
-4.53
4.53
0.0
0.0
0.0
0.0
0.0
4.488
-4.488
2.249
0.0
4.468
0.0
0.0
0.0
0.0
0.0
-2.229
2.229
0.0
2.219
0.0
0.0
0.0
0.0
0.0
0.0
0.0
0.0
2.209
0.0
0.0
0.0
-2.209
0.0
2.209
-4.427
4.427
0.0
0.0
0.0
0.0
0.0
0.0
0.0
0.0
0.0
-2.209
2.209
0.0
0.0
0.0
0.0
-2.209
0.0
0.0
0.0
0.0
0.0
0.0
0.0
0.0
0.0
0.0
0.0
0.0
0.0
0.0
0.0
0.0
2.209
0.0
0.0
0.0
2.199
0.0
0.0
0.0
0.0
0.0
0.0
-2.199
0.0
2.199
0.0
0.0
-2.199
10.895
0.0
0.0
-2.16
0.0
0.0
-2.169
-4.368
0.0
0.0
-4.407
-4.447
0.0
0.0
0.0
0.0
0.0
4.447
0.0
0.0
0.0
2.209
0.0
0.0
0.0
0.0
2.199
0.0
-2.199
4.387
0.0
0.0
0.0
0.0
0.0
0.0
0.0
0.0
0.0
0.0
0.0
0.0
0.0
0.0
0.0
0.0
-2.189
0.0
0.0
2.189
0.0
0.0
-2.189
0.0
0.0
0.0
0.0
0.0
0.0
0.0
0.0
0.0
0.0
0.0
0.0
2.189
0.0
0.0
0.0
0.0
0.0
0.0
0.0
0.0
2.179
0.0
0.0
0.0
-2.179
0.0
0.0
0.0
0.0
0.0
0.0
0.0
0.0
0.0
0.0
0.0
0.0
0.0
0.0
2.179
-2.179
2.179
-2.179
0.0
0.0
2.179
0.0
0.0
0.0
0.0
0.0
2.169
0.0
0.0
0.0
0.0
0.0
0.0
0.0
0.0
0.0
0.0
0.0
2.16
0.0
0.0
0.0
0.0
0.0
0.0
0.0
0.0
0.0
0.0
0.0
0.0
0.0
-2.16
0.0
0.0
0.0
0.0
0.0
0.0
0.0
0.0
0.0
0.0
0.0
0.0
0.0
0.0
0.0
2.16
0.0
0.0
0.0
-2.16
0.0
0.0
0.0
0.0
0.0
0.0
0.0
0.0
0.0
0.0
0.0
0.0
0.0
0.0
0.0
0.0
0.0
0.0
0.0
0.0
0.0
0.0
0.0
0.0
2.16
0.0
0.0
0.0
0.0
0.0
0.0
0.0
0.0
-2.16
0.0
2.16
0.0
0.0
0.0
0.0
0.0
0.0
0.0
-2.16
0.0
0.0
0.0
0.0
0.0
0.0
0.0
2.16
0.0
0.0
0.0
0.0
0.0
0.0
14.855
4.162
4.127
0.0
-4.127
2.068
-4.145
4.145
0.0
-2.068
0.0
0.0
0.0
0.0
0.0
-2.077
0.0
2.077
0.0
0.0
0.0
0.0
2.068
0.0
0.0
-2.068
0.0
0.0
2.068
0.0
0.0
-2.068
0.0
2.068
-2.068
-2.077
0.0
2.077
0.0
0.0
0.0
0.0
-2.077
2.077
-2.077
0.0
0.0
2.077
-2.077
2.077
0.0
0.0
-2.077
0.0
-2.086
0.0
0.0
0.0
0.0
0.0
0.0
-2.095
0.0
0.0
0.0
0.0
0.0
0.0
0.0
0.0
2.095
-2.095
0.0
0.0
-4.216
0.0
-6.394
6.394
0.0
-4.253
0.0
4.253
0.0
0.0
0.0
0.0
0.0
2.113
0.0
-2.113
-2.122
2.122
2.113
-2.113
0.0
-4.253
0.0
4.253
-4.253
0.0
0.0
0.0
0.0
0.0
0.0
0.0
0.0
0.0
0.0
0.0
2.131
0.0
0.0
-2.131
0.0
0.0
2.131
0.0
0.0
0.0
0.0
0.0
0.0
0.0
0.0
0.0
0.0
0.0
0.0
0.0
0.0
0.0
0.0
0.0
-2.131
0.0
0.0
0.0
4.253
0.0
0.0
0.0
-2.122
0.0
0.0
0.0
0.0
0.0
0.0
0.0
0.0
0.0
0.0
0.0
0.0
0.0
0.0
0.0
0.0
-2.131
0.0
0.0
0.0
2.131
0.0
0.0
0.0
0.0
0.0
0.0
0.0
2.122
0.0
0.0
0.0
0.0
0.0
0.0
0.0
0.0
0.0
0.0
-2.122
0.0
0.0
0.0
0.0
0.0
0.0
0.0
0.0
0.0
0.0
0.0
2.122
0.0
0.0
0.0
0.0
0.0
0.0
0.0
2.113
0.0
0.0
0.0
-2.113
2.113
0.0
0.0
-4.235
0.0
0.0
0.0
0.0
0.0
0.0
0.0
0.0
0.0
-2.131
0.0
0.0
2.131
0.0
0.0
-2.131
0.0
-4.291
0.0
0.0
0.0
0.0
0.0
0.0
0.0
0.0
0.0
-2.16
-4.348
-6.596
0.0
2.209
0.0
0.0
2.199
6.537
0.0
0.0
0.0
-4.348
0.0
4.348
-4.348
6.508
-6.508
0.0
4.348
-4.348
4.348
-4.348
6.508
-6.508
4.348
0.0
0.0
0.0
2.16
0.0
0.0
0.0
0.0
-6.508
0.0
2.179
0.0
0.0
0.0
0.0
0.0
0.0
2.169
0.0
0.0
0.0
0.0
-2.169
2.169
0.0
0.0
-2.169
0.0
0.0
0.0
0.0
0.0
2.169
0.0
-2.169
-2.179
0.0
0.0
-2.189
0.0
0.0
2.189
-2.189
0.0
0.0
0.0
2.189
0.0
0.0
0.0
0.0
0.0
0.0
2.179
0.0
0.0
0.0
0.0
0.0
0.0
0.0
0.0
0.0
-2.179
2.179
0.0
0.0
0.0
0.0
0.0
0.0
0.0
0.0
0.0
0.0
0.0
0.0
0.0
0.0
0.0
-2.179
0.0
0.0
0.0
0.0
0.0
0.0
0.0
0.0
0.0
0.0
-2.189
-2.199
0.0
0.0
0.0
2.199
0.0
0.0
0.0
0.0
-2.199
0.0
0.0
0.0
2.199
0.0
0.0
-2.199
0.0
0.0
0.0
2.199
0.0
0.0
0.0
0.0
0.0
0.0
0.0
0.0
0.0
0.0
0.0
0.0
0.0
0.0
0.0
0.0
0.0
0.0
0.0
0.0
0.0
0.0
0.0
0.0
0.0
0.0
0.0
0.0
0.0
0.0
0.0
0.0
0.0
0.0
0.0
0.0
0.0
0.0
0.0
0.0
0.0
0.0
0.0
25.637
0.0
0.0
4.145
0.0
0.0
0.0
0.0
0.0
0.0
0.0
0.0
0.0
0.0
0.0
0.0
0.0
0.0
0.0
0.0
0.0
0.0
-2.068
0.0
0.0
0.0
-2.077
0.0
0.0
0.0
0.0
-2.086
0.0
0.0
0.0
-2.095
0.0
0.0
0.0
-2.104
0.0
0.0
0.0
4.198
0.0
-2.095
0.0
0.0
0.0
0.0
0.0
0.0
0.0
0.0
2.095
0.0
0.0
2.086
0.0
0.0
2.077
0.0
0.0
0.0
0.0
0.0
0.0
0.0
0.0
0.0
-2.077
0.0
0.0
0.0
0.0
0.0
0.0
0.0
0.0
0.0
0.0
0.0
0.0
0.0
0.0
0.0
0.0
0.0
0.0
0.0
0.0
0.0
0.0
0.0
0.0
0.0
0.0
0.0
0.0
0.0
0.0
0.0
0.0
0.0
0.0
0.0
0.0
0.0
0.0
0.0
0.0
0.0
0.0
0.0
0.0
0.0
0.0
0.0
0.0
0.0
0.0
0.0
0.0
0.0
0.0
0.0
-2.086
0.0
0.0
-2.095
2.095
0.0
0.0
0.0
0.0
0.0
0.0
0.0
0.0
2.086
0.0
0.0
0.0
-2.086
0.0
2.086
0.0
0.0
-2.086
0.0
0.0
0.0
0.0
0.0
0.0
0.0
0.0
0.0
0.0
2.086
0.0
0.0
0.0
0.0
0.0
0.0
0.0
0.0
0.0
0.0
0.0
0.0
0.0
0.0
0.0
0.0
0.0
0.0
0.0
0.0
0.0
0.0
0.0
0.0
-2.086
0.0
0.0
0.0
2.086
0.0
0.0
0.0
0.0
-2.086
0.0
0.0
0.0
0.0
0.0
0.0
0.0
0.0
0.0
0.0
2.086
0.0
0.0
0.0
0.0
0.0
-2.086
-2.095
0.0
0.0
0.0
0.0
2.095
0.0
0.0
0.0
-6.311
0.0
0.0
4.216
0.0
-2.104
-2.113
0.0
0.0
-2.122
-2.131
0.0
-2.141
0.0
0.0
0.0
0.0
0.0
0.0
2.141
-2.141
0.0
0.0
0.0
0.0
0.0
0.0
0.0
-2.15
0.0
0.0
0.0
-2.16
4.31
0.0
0.0
-2.15
0.0
0.0
0.0
0.0
0.0
0.0
0.0
0.0
0.0
4.291
0.0
0.0
0.0
4.253
0.0
-2.122
4.235
-4.235
0.0
0.0
0.0
0.0
0.0
0.0
0.0
0.0
0.0
0.0
-2.131
0.0
0.0
0.0
0.0
0.0
0.0
0.0
0.0
0.0
0.0
0.0
0.0
0.0
0.0
-2.141
2.141
-2.141
0.0
0.0
0.0
0.0
0.0
0.0
0.0
0.0
0.0
0.0
0.0
0.0
0.0
0.0
0.0
0.0
0.0
0.0
0.0
0.0
0.0
0.0
0.0
-2.15
2.15
0.0
0.0
0.0
0.0
0.0
0.0
0.0
0.0
0.0
-4.31
-2.169
0.0
0.0
0.0
0.0
-2.179
0.0
0.0
0.0
0.0
0.0
0.0
0.0
0.0
0.0
0.0
0.0
0.0
2.179
2.169
0.0
0.0
0.0
-2.169
4.329
-8.697
0.0
0.0
2.189
0.0
0.0
0.0
0.0
-2.189
0.0
-4.407
-2.219
-2.229
2.229
0.0
-4.468
0.0
0.0
0.0
0.0
0.0
0.0
0.0
0.0
0.0
0.0
0.0
0.0
2.239
0.0
0.0
0.0
-2.239
0.0
0.0
0.0
-4.509
0.0
0.0
0.0
-2.27
2.27
-4.551
0.0
4.551
0.0
0.0
0.0
0.0
0.0
0.0
-2.27
0.0
2.27
0.0
0.0
0.0
11.196
0.0
4.407
0.0
0.0
0.0
0.0
-2.199
0.0
2.199
0.0
-2.199
-2.209
2.209
0.0
0.0
0.0
2.199
-2.199
2.199
-2.199
2.199
0.0
2.189
0.0
0.0
0.0
-2.189
0.0
0.0
0.0
-2.199
0.0
0.0
0.0
2.199
0.0
2.189
0.0
0.0
0.0
0.0
0.0
0.0
0.0
0.0
0.0
0.0
2.179
0.0
0.0
0.0
0.0
-2.179
4.348
-2.169
0.0
0.0
2.169
0.0
0.0
0.0
0.0
0.0
2.16
0.0
0.0
0.0
0.0
0.0
0.0
0.0
0.0
0.0
4.291
0.0
0.0
0.0
0.0
2.131
0.0
2.122
-2.122
2.122
-2.122
-2.131
2.131
-2.131
2.131
0.0
0.0
0.0
0.0
0.0
0.0
-2.131
2.131
2.122
0.0
0.0
0.0
0.0
0.0
0.0
0.0
0.0
0.0
0.0
0.0
2.113
0.0
-2.113
2.113
2.104
-4.216
2.113
0.0
0.0
0.0
0.0
2.104
0.0
0.0
0.0
0.0
0.0
0.0
0.0
0.0
0.0
0.0
0.0
0.0
-2.104
0.0
0.0
0.0
0.0
0.0
0.0
0.0
-4.235
2.122
-2.122
0.0
0.0
2.122
0.0
-2.122
0.0
0.0
0.0
0.0
0.0
2.122
-2.122
2.122
0.0
0.0
-2.122
0.0
0.0
2.122
0.0
0.0
0.0
-4.253
0.0
0.0
0.0
0.0
0.0
0.0
0.0
0.0
0.0
0.0
0.0
0.0
0.0
2.131
0.0
0.0
0.0
2.122
0.0
0.0
0.0
0.0
-2.122
0.0
0.0
0.0
0.0
-2.131
0.0
-2.141
0.0
0.0
0.0
2.141
0.0
-2.141
2.141
0.0
0.0
0.0
-2.141
0.0
0.0
2.141
0.0
0.0
0.0
0.0
0.0
-4.291
0.0
0.0
0.0
0.0
-4.329
0.0
0.0
4.329
0.0
0.0
0.0
0.0
0.0
2.15
-2.15
0.0
4.291
0.0
2.131
0.0
-2.131
0.0
-2.141
2.141
0.0
0.0
0.0
-2.141
0.0
0.0
0.0
0.0
-6.479
0.0
0.0
0.0
0.0
0.0
0.0
0.0
0.0
2.169
2.16
2.15
0.0
0.0
0.0
0.0
0.0
-2.15
0.0
0.0
0.0
2.15
0.0
-2.15
0.0
-2.16
0.0
2.16
0.0
-2.16
0.0
2.16
-2.16
0.0
2.16
0.0
0.0
0.0
0.0
0.0
0.0
0.0
0.0
0.0
0.0
0.0
0.0
0.0
2.15
0.0
-2.15
0.0
0.0
0.0
0.0
0.0
0.0
0.0
2.15
0.0
0.0
-4.31
4.31
0.0
0.0
2.141
0.0
0.0
0.0
0.0
-2.141
0.0
0.0
0.0
0.0
0.0
0.0
0.0
0.0
0.0
0.0
0.0
0.0
0.0
0.0
0.0
0.0
0.0
0.0
0.0
0.0
0.0
2.141
0.0
0.0
0.0
0.0
0.0
0.0
0.0
-2.141
0.0
2.141
0.0
0.0
-2.141
0.0
0.0
0.0
0.0
2.141
0.0
0.0
-2.141
0.0
0.0
0.0
2.141
0.0
0.0
-2.141
2.141
-2.141
0.0
0.0
-2.15
0.0
2.15
-2.15
0.0
0.0
2.15
0.0
0.0
0.0
0.0
-2.15
2.15
0.0
0.0
0.0
0.0
0.0
0.0
0.0
0.0
0.0
0.0
0.0
0.0
0.0
0.0
0.0
0.0
2.141
0.0
0.0
0.0
0.0
0.0
-2.141
0.0
0.0
2.141
0.0
0.0
0.0
-2.141
0.0
0.0
0.0
-10.847
6.537
0.0
0.0
0.0
0.0
-6.537
2.189
4.348
0.0
0.0
0.0
0.0
0.0
0.0
0.0
-2.169
2.169
0.0
0.0
-2.169
-4.368
0.0
0.0
0.0
0.0
0.0
4.368
0.0
0.0
0.0
0.0
0.0
-4.368
2.189
2.179
0.0
-4.368
0.0
4.368
0.0
0.0
-2.179
0.0
2.179
0.0
0.0
0.0
0.0
-2.179
2.179
-2.179
0.0
0.0
2.179
0.0
0.0
0.0
0.0
0.0
0.0
0.0
0.0
0.0
0.0
0.0
0.0
0.0
0.0
0.0
2.169
0.0
0.0
0.0
0.0
0.0
0.0
0.0
0.0
0.0
-2.169
0.0
0.0
2.169
0.0
0.0
0.0
0.0
0.0
-2.169
0.0
0.0
0.0
0.0
0.0
0.0
0.0
0.0
0.0
0.0
-2.179
0.0
0.0
0.0
0.0
0.0
0.0
0.0
0.0
0.0
0.0
0.0
0.0
2.179
0.0
0.0
0.0
0.0
0.0
0.0
0.0
0.0
0.0
0.0
0.0
0.0
0.0
0.0
-2.179
0.0
0.0
0.0
2.179
-2.179
0.0
0.0
0.0
0.0
2.179
0.0
0.0
0.0
0.0
-2.179
0.0
2.179
-2.179
0.0
0.0
0.0
0.0
0.0
-2.189
0.0
2.189
0.0
0.0
0.0
0.0
0.0
0.0
0.0
0.0
0.0
0.0
-2.189
0.0
0.0
0.0
0.0
0.0
0.0
0.0
0.0
0.0
0.0
0.0
2.189
0.0
0.0
0.0
0.0
0.0
0.0
0.0
-2.189
0.0
0.0
0.0
0.0
0.0
0.0
0.0
0.0
0.0
0.0
0.0
0.0
0.0
0.0
0.0
0.0
0.0
0.0
0.0
0.0
-2.199
2.199
0.0
0.0
0.0
4.368
0.0
0.0
0.0
0.0
0.0
0.0
0.0
0.0
0.0
0.0
0.0
0.0
0.0
-4.368
0.0
0.0
0.0
0.0
0.0
0.0
2.189
0.0
0.0
0.0
0.0
0.0
0.0
0.0
0.0
0.0
0.0
0.0
0.0
0.0
0.0
0.0
0.0
0.0
0.0
0.0
0.0
0.0
0.0
0.0
0.0
0.0
0.0
0.0
0.0
0.0
0.0
0.0
0.0
-2.189
-2.199
0.0
2.199
0.0
0.0
0.0
0.0
0.0
0.0
-2.199
0.0
0.0
2.199
0.0
-2.199
0.0
0.0
0.0
0.0
0.0
0.0
0.0
0.0
0.0
2.199
0.0
0.0
0.0
0.0
0.0
0.0
0.0
0.0
0.0
0.0
0.0
4.368
0.0
-2.179
0.0
0.0
0.0
0.0
0.0
0.0
0.0
0.0
0.0
0.0
0.0
0.0
0.0
0.0
0.0
0.0
0.0
0.0
-2.189
2.189
0.0
0.0
0.0
0.0
0.0
0.0
0.0
0.0
0.0
0.0
0.0
0.0
0.0
0.0
0.0
0.0
0.0
0.0
0.0
0.0
0.0
0.0
0.0
0.0
0.0
0.0
0.0
-2.189
-2.199
0.0
0.0
2.199
0.0
-2.199
0.0
0.0
0.0
0.0
0.0
0.0
0.0
0.0
0.0
-2.209
0.0
2.209
0.0
0.0
-2.209
0.0
0.0
0.0
-2.219
-2.229
0.0
0.0
0.0
0.0
0.0
4.447
-2.219
-2.229
0.0
0.0
0.0
-2.239
0.0
0.0
0.0
0.0
0.0
0.0
4.468
-2.229
2.229
0.0
0.0
0.0
-2.229
0.0
0.0
0.0
0.0
0.0
0.0
2.229
0.0
0.0
0.0
0.0
-2.229
0.0
0.0
0.0
0.0
0.0
0.0
0.0
0.0
0.0
0.0
0.0
0.0
0.0
0.0
0.0
0.0
0.0
0.0
0.0
0.0
0.0
0.0
0.0
0.0
0.0
-2.239
0.0
2.239
0.0
-2.239
0.0
2.239
2.229
-2.229
0.0
0.0
0.0
0.0
0.0
0.0
0.0
0.0
0.0
0.0
0.0
0.0
0.0
0.0
0.0
0.0
0.0
0.0
0.0
2.229
-2.229
0.0
0.0
0.0
0.0
-2.239
0.0
0.0
0.0
0.0
2.239
0.0
-2.239
4.468
-2.229
-2.239
0.0
0.0
0.0
0.0
0.0
0.0
-2.249
2.249
2.239
0.0
0.0
4.447
-2.219
0.0
-2.229
2.229
-2.229
2.229
0.0
0.0
0.0
0.0
0.0
2.219
0.0
-2.219
0.0
0.0
0.0
0.0
0.0
0.0
2.219
0.0
-2.219
2.219
0.0
0.0
0.0
0.0
0.0
-2.219
0.0
0.0
0.0
0.0
0.0
0.0
0.0
0.0
0.0
0.0
0.0
0.0
0.0
0.0
0.0
0.0
0.0
0.0
0.0
0.0
0.0
0.0
0.0
0.0
0.0
0.0
0.0
0.0
2.219
-2.219
0.0
0.0
0.0
0.0
0.0
0.0
-2.229
2.229
-2.229
0.0
0.0
0.0
-2.239
2.239
0.0
-2.239
0.0
0.0
0.0
0.0
2.239
0.0
0.0
0.0
0.0
0.0
-2.239
0.0
0.0
0.0
0.0
2.239
0.0
0.0
0.0
0.0
0.0
0.0
0.0
-2.239
0.0
0.0
0.0
0.0
0.0
0.0
0.0
0.0
0.0
0.0
0.0
0.0
0.0
0.0
0.0
0.0
0.0
0.0
0.0
0.0
0.0
0.0
0.0
0.0
2.239
0.0
0.0
0.0
0.0
0.0
0.0
0.0
11.043
0.0
0.0
0.0
-2.189
2.189
0.0
0.0
0.0
0.0
0.0
-2.189
0.0
0.0
0.0
2.189
0.0
0.0
0.0
-2.189
0.0
0.0
0.0
0.0
0.0
0.0
2.189
0.0
-2.189
2.189
0.0
0.0
-2.189
0.0
0.0
0.0
0.0
0.0
0.0
0.0
0.0
0.0
0.0
0.0
0.0
0.0
2.189
0.0
0.0
0.0
0.0
0.0
-2.189
0.0
0.0
2.189
0.0
0.0
-2.189
0.0
0.0
0.0
0.0
0.0
0.0
0.0
0.0
0.0
2.189
0.0
0.0
-2.189
0.0
0.0
-2.199
0.0
0.0
-2.209
0.0
0.0
0.0
0.0
0.0
-2.219
2.219
0.0
0.0
0.0
0.0
0.0
0.0
0.0
0.0
0.0
0.0
-2.219
0.0
0.0
0.0
2.219
-2.219
0.0
0.0
0.0
0.0
0.0
2.219
-2.219
0.0
0.0
-2.229
0.0
0.0
0.0
0.0
2.229
2.219
-4.447
0.0
2.229
0.0
0.0
0.0
0.0
0.0
0.0
0.0
0.0
0.0
0.0
0.0
0.0
2.219
0.0
0.0
0.0
0.0
0.0
-2.219
0.0
0.0
0.0
2.219
0.0
0.0
0.0
0.0
0.0
0.0
0.0
0.0
0.0
0.0
-2.219
0.0
0.0
0.0
0.0
0.0
0.0
0.0
0.0
0.0
2.219
0.0
0.0
0.0
0.0
-2.219
0.0
0.0
0.0
2.219
0.0
-2.219
0.0
0.0
0.0
0.0
0.0
0.0
0.0
0.0
0.0
2.219
0.0
-2.219
0.0
0.0
0.0
0.0
0.0
0.0
0.0
2.219
0.0
-2.219
0.0
2.219
0.0
0.0
0.0
-2.219
0.0
0.0
0.0
0.0
0.0
0.0
0.0
-2.229
0.0
2.229
0.0
0.0
0.0
0.0
0.0
0.0
0.0
0.0
0.0
2.219
0.0
-4.447
4.447
0.0
0.0
-2.219
0.0
0.0
-2.229
0.0
0.0
0.0
0.0
0.0
0.0
0.0
0.0
0.0
0.0
0.0
0.0
-2.239
0.0
0.0
0.0
0.0
0.0
0.0
2.239
0.0
2.229
0.0
0.0
-2.229
0.0
0.0
2.229
0.0
0.0
2.219
0.0
0.0
0.0
0.0
0.0
0.0
0.0
0.0
0.0
0.0
0.0
0.0
0.0
0.0
-2.219
0.0
0.0
0.0
0.0
0.0
0.0
0.0
0.0
0.0
0.0
0.0
0.0
0.0
0.0
0.0
0.0
0.0
0.0
-2.229
0.0
0.0
0.0
0.0
0.0
0.0
2.229
0.0
-2.229
0.0
0.0
0.0
0.0
0.0
0.0
0.0
0.0
0.0
-2.239
0.0
0.0
0.0
2.239
0.0
0.0
-2.239
0.0
0.0
0.0
0.0
0.0
0.0
0.0
0.0
0.0
0.0
0.0
0.0
0.0
2.239
0.0
-2.239
2.239
-2.239
2.239
0.0
0.0
0.0
0.0
0.0
0.0
0.0
0.0
-2.239
0.0
2.239
0.0
0.0
0.0
0.0
0.0
0.0
0.0
0.0
0.0
2.229
0.0
-2.229
4.447
0.0
0.0
-2.219
-2.229
0.0
0.0
0.0
0.0
0.0
0.0
0.0
0.0
0.0
0.0
0.0
0.0
0.0
0.0
2.229
0.0
0.0
0.0
0.0
0.0
0.0
0.0
0.0
0.0
0.0
0.0
-2.229
0.0
0.0
0.0
0.0
0.0
0.0
0.0
0.0
0.0
0.0
0.0
0.0
0.0
0.0
0.0
0.0
0.0
0.0
0.0
0.0
0.0
0.0
0.0
4.447
2.209
0.0
0.0
0.0
0.0
0.0
0.0
0.0
0.0
0.0
0.0
0.0
0.0
0.0
0.0
0.0
0.0
0.0
2.199
0.0
0.0
0.0
0.0
0.0
2.189
-2.189
0.0
0.0
2.189
0.0
0.0
0.0
0.0
0.0
-2.189
2.189
0.0
2.179
0.0
-2.179
0.0
2.179
0.0
0.0
2.169
0.0
0.0
2.16
0.0
0.0
0.0
0.0
0.0
2.15
0.0
-2.15
0.0
0.0
0.0
4.291
0.0
0.0
0.0
-2.141
-2.15
0.0
2.15
0.0
0.0
2.141
-2.141
0.0
0.0
0.0
-2.15
0.0
0.0
0.0
0.0
0.0
0.0
0.0
0.0
0.0
2.15
-2.15
0.0
-2.16
0.0
0.0
0.0
0.0
0.0
2.16
-2.16
0.0
0.0
0.0
0.0
0.0
0.0
0.0
-2.169
0.0
0.0
0.0
2.169
0.0
-2.169
0.0
0.0
0.0
2.169
0.0
0.0
0.0
-2.169
0.0
2.169
0.0
0.0
0.0
0.0
0.0
2.16
0.0
0.0
0.0
0.0
-2.16
0.0
0.0
0.0
0.0
2.16
0.0
0.0
0.0
0.0
0.0
0.0
0.0
0.0
0.0
0.0
0.0
0.0
-2.16
0.0
0.0
0.0
0.0
0.0
0.0
0.0
0.0
0.0
0.0
0.0
-2.169
0.0
0.0
2.169
-2.169
0.0
0.0
2.169
0.0
0.0
0.0
0.0
0.0
0.0
0.0
0.0
0.0
0.0
0.0
0.0
0.0
0.0
0.0
0.0
0.0
0.0
0.0
0.0
0.0
0.0
0.0
0.0
0.0
0.0
0.0
0.0
-2.169
0.0
0.0
0.0
0.0
2.169
0.0
0.0
0.0
0.0
-2.169
0.0
0.0
0.0
-2.179
0.0
2.179
0.0
0.0
0.0
-2.179
0.0
0.0
0.0
2.179
0.0
0.0
0.0
0.0
0.0
-2.179
0.0
0.0
0.0
0.0
0.0
0.0
0.0
0.0
0.0
0.0
0.0
0.0
0.0
0.0
0.0
[truncated: 3,539,547 more chars]
