# Supplementary material for: Consentaneous Agent-Based and Stochastic Model of the Financial Markets
Source: PLoS One. 2014 Jul 16;9(7):e102201. doi: 10.1371/journal.pone.0102201 (PMC4100891; doi:10.1371/journal.pone.0102201)
Supplement: Dataset S1 — Compressed set of time series for one minute empirical returns. Time series for each stock are given as separate. txt files, file names are self-explanatory. (ZIP) [file pone.0102201.s001.zip › warsaw_pzu.txt]

0.502
0.251
2.003
0.5
1.998
2.491
-2.241
-0.249
-6.007
0.0
-1.005
0.503
-0.251
-1.006
-0.503
0.0
0.252
0.252
0.503
0.0
0.251
1.005
1.255
1.503
1.751
-0.5
-1.752
0.751
-1.503
-1.506
-0.754
0.0
0.503
-0.251
0.251
0.251
1.506
1.002
1.001
-2.505
0.0
0.752
0.0
0.0
0.0
0.251
0.251
-0.501
-0.501
0.501
1.252
0.5
1.5
0.25
0.0
0.0
-0.25
0.499
-0.25
0.0
0.0
0.0
0.25
-0.25
-0.25
0.0
0.0
0.25
-0.499
0.749
0.25
1.496
0.249
0.995
-2.241
0.0
0.0
-0.748
-0.749
-1.25
1.25
0.0
0.0
-0.25
0.0
-0.5
-0.75
0.25
-0.25
-0.25
0.0
0.0
0.0
0.0
0.25
0.0
0.25
0.25
-0.25
0.0
0.0
0.0
0.0
0.0
0.25
0.0
0.25
-0.5
0.0
-0.25
-1.001
-0.752
-0.251
-0.502
0.251
0.0
0.0
-0.251
-0.753
0.0
-0.251
-0.251
0.0
0.0
-0.251
0.0
0.0
0.0
-0.251
-0.503
0.0
0.0
0.0
0.0
0.0
-0.252
-0.252
0.0
0.0
0.503
0.252
-0.252
-0.252
0.252
0.0
-0.503
0.252
0.0
0.252
0.0
0.0
0.252
1.257
-0.754
-0.503
0.0
0.251
0.754
0.0
-0.251
0.251
0.0
0.502
-0.251
0.0
0.0
0.0
0.0
0.0
0.251
0.251
0.0
-0.502
0.0
0.251
0.0
0.0
0.251
0.502
0.251
0.0
0.0
0.0
0.251
0.0
1.002
-0.25
0.0
-0.501
0.0
-1.505
0.502
0.251
0.502
0.0
0.501
-0.251
-0.752
0.0
0.251
-0.251
0.251
0.0
0.0
0.0
-0.251
0.0
0.0
0.0
-0.753
-0.251
-0.754
0.0
0.0
0.503
-0.503
0.0
0.503
0.251
0.0
0.251
0.0
-0.502
0.251
-0.251
0.0
0.0
0.0
0.502
0.0
0.0
0.0
0.251
-0.502
0.753
-0.502
0.251
0.0
-0.251
0.251
-0.251
-0.251
0.0
0.0
0.0
0.0
0.251
0.502
-0.251
0.0
0.0
0.0
0.251
0.0
0.251
-0.251
0.251
-0.502
-0.251
-0.502
0.251
-0.251
0.0
0.0
0.251
-0.251
0.0
0.0
0.0
0.0
12.72
4.692
-0.739
2.216
0.983
2.453
-0.735
0.98
-1.47
-1.227
-1.229
-1.231
0.0
-1.479
0.0
-0.247
0.493
1.479
-0.246
-1.232
0.0
0.0
0.0
0.0
0.0
-1.234
0.0
0.0
-2.473
-2.48
0.497
0.744
0.248
-0.744
0.496
-1.241
-1.492
0.0
-0.249
0.0
-0.747
-1.496
-0.499
1.247
0.498
-0.498
0.748
0.0
0.249
0.0
0.0
-0.249
-0.748
0.249
0.498
0.249
0.0
-0.249
-0.249
0.249
0.249
-0.249
0.498
-0.249
0.0
0.0
-0.249
0.249
0.249
0.249
0.498
-0.498
0.0
-0.249
-0.249
0.0
0.0
-0.249
0.0
0.249
-0.249
0.0
0.249
0.0
0.0
0.249
-0.249
-0.249
0.249
-0.249
0.0
0.0
-0.249
-0.249
-1.247
0.0
-0.749
0.749
0.499
0.0
0.0
0.0
0.499
-0.499
0.0
0.0
0.0
0.0
0.0
0.499
-0.249
0.0
0.0
0.0
-0.748
0.499
0.0
-0.249
0.0
0.0
-0.25
0.0
0.0
0.0
-0.25
0.0
0.0
0.0
0.0
-0.25
0.25
0.25
-0.25
-0.25
0.0
0.0
0.0
0.499
-0.499
0.25
0.0
0.25
0.0
0.998
0.249
-0.748
0.249
0.0
0.249
-0.249
-0.249
0.0
0.249
-0.249
0.0
0.249
0.0
0.0
0.0
0.0
0.499
-0.748
0.249
0.0
-0.249
-0.499
0.0
0.0
0.0
0.0
0.499
0.0
0.0
0.0
0.249
-0.249
0.499
0.249
0.498
-0.249
0.249
1.99
-1.243
-0.747
0.0
0.0
0.0
0.0
0.0
-0.249
0.0
0.0
0.0
0.249
0.0
-0.498
0.0
-0.499
0.249
0.748
-0.249
0.249
0.0
0.249
0.0
-0.249
0.0
0.249
0.498
-0.747
0.0
0.249
0.0
0.0
-0.249
0.0
0.249
-0.249
0.0
0.498
0.0
0.747
0.0
0.0
-0.249
-0.249
0.0
-0.498
0.249
0.747
0.0
0.0
0.0
0.497
-0.497
0.0
0.0
0.0
0.249
1.242
-0.745
0.248
1.489
-0.993
1.241
-0.248
0.992
-0.992
-0.993
-0.248
0.248
0.993
-0.744
0.0
0.248
0.0
0.0
0.248
0.744
-0.248
0.248
0.0
0.743
-0.248
0.248
0.248
-0.248
0.0
0.248
0.0
-2.728
0.248
0.496
0.248
1.487
0.0
-0.991
-1.489
-0.745
-0.746
0.249
-0.249
-0.249
0.498
0.249
0.0
1.491
0.248
-0.248
-0.497
-1.243
1.243
0.0
0.0
0.0
0.0
0.248
0.993
0.0
-1.241
0.248
0.0
-0.248
-0.994
0.249
0.249
0.497
-0.497
0.497
0.0
0.745
-0.496
0.0
-0.248
0.0
0.0
0.0
0.0
0.0
0.0
-0.248
-0.248
0.0
0.0
0.0
0.0
0.248
0.0
0.248
-0.248
0.248
0.248
-0.248
0.0
0.0
0.0
0.0
0.0
0.0
0.0
0.248
1.489
0.991
0.495
1.484
1.234
-0.247
1.48
0.246
0.739
1.23
-1.23
-2.464
0.0
0.0
1.233
-0.74
-0.247
0.0
0.493
0.0
0.493
-0.246
0.739
1.231
-2.71
-0.494
0.494
0.0
0.0
0.0
0.0
0.0
-0.494
0.494
-0.247
0.0
0.0
0.247
-0.247
0.0
0.0
0.0
0.0
0.0
0.0
0.0
-0.247
0.247
-1.235
-0.742
0.0
0.0
-0.742
0.99
-0.99
0.0
0.0
0.0
0.0
0.0
0.742
-0.742
0.0
0.0
0.0
0.0
0.0
-0.248
-0.991
0.743
-0.248
0.248
-0.496
0.0
0.0
0.0
0.0
0.496
0.495
0.248
0.495
0.0
0.495
-0.495
0.0
0.0
0.0
0.0
0.0
0.0
-0.247
0.989
-0.494
0.0
0.0
0.0
0.0
0.0
-0.495
0.495
-0.495
0.247
0.247
0.0
0.0
0.0
0.0
0.0
0.0
0.494
0.741
0.247
0.494
-0.247
-0.494
0.0
0.0
0.247
0.0
0.0
0.0
0.0
0.0
0.247
0.0
0.0
0.0
0.0
0.0
0.493
1.232
-0.493
0.246
-0.986
0.0
-0.493
0.987
-0.987
-0.494
0.0
0.0
0.0
0.0
0.0
0.0
0.0
0.0
0.0
-0.247
0.247
0.0
-0.247
0.0
-1.236
0.0
0.0
0.0
0.0
0.0
0.0
0.0
1.236
0.0
-1.236
0.0
0.0
-0.247
-0.247
0.0
0.0
0.0
0.0
0.0
0.0
-0.743
0.248
0.0
0.0
-0.248
0.0
0.0
0.495
-0.495
-0.496
0.496
0.0
-1.239
-0.496
0.496
-0.496
0.0
0.0
-0.496
0.496
1.736
-1.736
0.0
0.0
0.0
-22.114
-4.592
0.767
-0.511
0.256
1.277
2.294
1.018
-1.782
-1.02
2.039
0.0
-1.274
0.255
1.528
1.017
-1.271
-0.509
3.05
-2.287
0.254
0.0
-0.254
0.509
-0.509
-0.254
1.271
1.777
0.254
-1.015
0.0
0.0
1.015
0.0
0.0
-1.015
0.507
1.014
1.266
2.526
-1.262
-1.264
-0.759
-0.507
0.507
-1.013
-0.507
0.0
-0.254
-0.762
0.0
0.0
1.015
-0.761
0.0
0.0
0.0
1.775
0.0
0.76
0.0
0.759
1.011
0.0
0.0
0.0
0.505
-0.505
0.0
0.0
0.0
0.0
0.0
-1.264
1.264
-0.505
-0.253
0.253
-0.253
1.011
-0.253
0.0
0.0
0.0
-0.253
0.505
0.505
1.009
0.756
2.767
1.756
-3.768
0.252
-0.503
0.252
0.0
-0.252
-0.252
-0.756
0.0
0.504
-1.261
3.525
-0.503
-1.51
1.761
-3.274
0.0
0.0
-0.252
0.0
0.0
-0.505
0.505
-0.757
0.0
0.757
-0.505
0.0
0.0
0.0
0.252
0.0
0.505
0.504
1.763
-1.511
0.504
0.252
1.007
-1.259
-1.261
1.261
0.0
0.0
0.252
0.504
0.0
0.0
-0.252
-0.504
0.0
0.0
0.0
0.504
0.0
0.0
-0.252
0.0
0.0
0.0
0.0
0.0
0.0
0.0
0.252
0.252
0.252
1.006
-0.503
-0.755
-0.755
0.0
0.0
0.252
0.0
0.252
0.0
0.0
1.509
-0.754
0.0
0.754
-1.258
1.006
0.503
0.0
0.0
-1.509
-0.504
0.0
0.0
0.0
0.0
0.0
0.0
0.252
-0.504
0.0
0.0
0.0
0.0
0.0
0.0
0.0
-0.504
0.0
0.252
0.0
0.0
0.252
0.252
0.252
0.0
0.503
-0.503
0.0
-0.252
-0.252
0.252
-0.252
0.504
-0.504
0.0
0.0
0.0
0.0
0.252
0.0
0.0
0.0
-0.252
0.0
0.0
0.0
0.0
0.0
0.252
0.252
0.0
0.0
0.0
0.0
0.0
0.0
-0.504
0.0
0.252
-0.252
0.0
0.0
0.252
-0.252
0.252
-0.252
0.0
0.0
0.0
0.252
-0.252
0.0
0.0
0.252
-0.252
0.0
0.0
0.0
0.0
0.0
0.0
0.0
0.0
0.252
0.504
-0.504
0.504
-0.504
0.252
0.0
0.252
-1.007
-0.756
0.252
0.0
0.0
-0.252
0.0
0.504
-0.252
-0.504
0.0
0.0
0.252
1.008
0.0
0.504
0.0
0.0
-0.252
0.252
1.761
-0.754
-0.503
0.0
-1.007
0.0
0.0
0.504
-0.504
0.0
1.762
-1.006
-0.252
0.252
0.0
0.0
0.0
0.0
0.0
0.252
-1.007
0.0
0.0
0.755
0.0
0.503
-0.252
0.252
-0.503
0.0
-0.252
0.0
0.0
0.0
0.503
0.0
-0.252
0.252
0.0
0.0
0.0
1.006
0.754
0.0
0.251
0.0
0.0
0.502
-0.251
0.0
0.502
0.0
0.0
0.0
0.0
0.251
0.251
-1.757
1.004
0.0
0.502
0.0
0.251
-0.251
-1.004
0.502
-0.251
0.0
0.502
0.0
0.502
0.0
0.0
0.0
0.0
0.0
0.0
0.0
0.0
-0.251
-0.251
0.0
0.0
0.0
0.0
0.0
0.0
0.251
-0.251
0.0
0.0
0.0
0.0
0.0
0.502
0.501
-0.251
0.0
0.0
0.0
0.0
0.0
0.0
0.0
0.251
-0.251
0.0
0.0
0.0
0.0
0.0
0.0
0.0
0.0
0.0
0.251
0.0
-0.251
0.251
0.0
0.501
0.751
0.75
0.0
-0.5
0.0
0.0
0.0
0.0
-0.751
0.0
0.0
0.0
0.751
-0.751
0.751
0.0
-0.751
0.0
1.001
0.0
0.0
0.0
1.0
0.0
0.0
0.25
-1.249
1.499
0.0
0.0
0.0
0.0
-0.25
0.0
0.0
0.0
0.0
0.0
0.499
0.0
0.0
0.25
0.249
0.0
0.0
0.0
-0.499
0.0
0.0
-0.25
0.0
0.0
0.0
0.0
0.0
0.25
0.0
-0.25
0.0
0.0
0.0
0.0
0.0
0.25
0.0
-0.499
0.25
0.0
0.0
0.25
0.0
0.25
-0.25
0.0
0.25
-0.25
0.0
0.0
0.25
0.0
0.0
0.0
0.0
0.0
0.0
0.249
0.499
0.0
-0.249
-0.249
0.0
0.0
-0.249
0.249
0.0
0.0
0.0
0.0
0.249
0.0
0.0
0.0
0.0
0.249
0.0
0.0
0.0
0.0
0.0
-0.249
0.0
-0.998
0.499
-0.499
0.0
0.0
0.0
0.0
0.25
-0.25
0.0
0.0
0.0
0.25
0.0
0.0
0.0
-0.25
0.25
-10.292
0.252
-0.252
0.0
0.0
0.0
0.252
-0.505
0.0
0.0
0.0
0.0
0.0
-0.253
0.253
-0.253
0.505
0.252
-0.252
-0.253
0.0
0.0
0.0
0.505
0.0
0.252
0.252
0.0
0.504
-1.767
0.505
0.505
0.505
-0.252
0.0
0.0
0.252
0.0
0.0
0.252
-0.252
0.252
0.0
1.008
1.51
0.0
-0.503
0.252
0.0
0.0
0.0
0.0
0.0
-0.252
-0.755
0.252
-0.504
-0.252
-0.252
0.0
0.0
0.252
-0.252
-0.504
0.0
0.0
0.0
0.0
0.0
0.0
-0.252
0.0
-4.045
-0.76
-0.254
0.507
0.0
0.253
-0.507
0.0
-0.254
0.507
0.507
0.0
0.0
-0.507
0.0
0.0
0.0
-0.507
0.0
0.0
-0.254
0.0
0.0
1.268
-2.029
1.015
0.0
-4.068
2.29
-1.781
1.272
1.017
-1.271
-0.763
0.0
0.0
-1.784
0.0
0.0
1.02
1.273
0.0
1.017
-1.017
0.509
0.763
0.508
-0.508
0.0
0.254
0.254
0.0
-0.254
0.254
-1.271
0.508
0.0
0.0
0.254
0.254
0.0
0.0
0.0
0.0
-0.254
0.254
0.508
0.508
0.0
0.254
0.0
0.254
0.0
0.0
-0.254
0.0
0.254
-0.254
0.0
0.0
0.0
0.0
0.0
0.0
0.254
0.0
0.0
0.0
0.0
-0.254
0.0
0.0
0.254
0.0
0.507
0.253
0.0
0.0
0.253
0.0
-0.253
-0.76
0.0
0.76
0.0
0.253
-0.253
0.0
0.0
0.0
0.0
-0.507
0.0
0.0
0.0
0.0
0.0
-0.254
0.0
0.76
0.0
-0.76
0.507
0.253
0.0
0.507
0.0
-0.253
0.0
0.0
0.0
-0.253
-0.507
0.0
0.507
0.0
0.0
0.0
0.0
-0.507
0.0
0.507
-0.253
0.0
0.0
0.0
0.0
0.0
-0.253
-0.254
0.254
0.253
-0.253
0.0
0.0
0.0
0.253
0.0
-0.253
0.253
-0.253
0.0
0.0
0.0
-0.254
0.0
0.0
-0.254
0.0
0.0
0.0
-0.254
0.0
-0.508
0.254
-0.254
0.508
0.0
0.0
0.254
-0.254
0.254
0.254
0.0
-0.254
0.254
0.0
0.0
-0.507
0.0
-0.762
0.0
0.0
0.0
0.0
0.0
0.508
-0.508
-12.017
2.057
-0.771
0.257
-0.257
0.0
0.0
0.257
0.0
0.0
0.0
1.027
-0.257
-0.514
0.514
0.0
0.0
-1.028
-0.257
0.257
-0.257
0.257
-0.257
0.0
0.0
0.257
0.0
-0.257
0.0
0.0
0.514
-0.257
0.257
-0.257
0.0
0.0
-0.257
0.257
0.257
-0.257
0.0
0.257
-0.257
0.0
0.0
0.0
0.0
0.257
0.0
-0.257
0.514
0.0
0.0
0.0
0.0
0.0
-0.257
0.257
0.0
0.257
-0.257
0.0
-0.257
0.257
-0.257
0.257
0.0
0.0
0.0
0.514
-0.257
0.0
0.0
0.514
0.257
0.0
0.0
-0.257
-0.77
-0.257
0.257
-0.514
0.257
0.0
-0.257
0.0
-0.257
-1.287
-0.258
1.03
-1.803
-1.032
0.258
0.258
-0.516
-1.033
0.517
0.258
0.258
0.258
0.774
0.0
0.0
0.0
0.258
-0.258
0.258
-1.29
0.0
-0.258
0.0
-0.258
0.0
0.0
-0.258
-0.517
-1.552
0.518
0.0
0.0
-0.259
-0.259
0.259
-1.295
-1.038
-0.779
0.0
0.0
0.26
0.0
0.0
1.038
0.259
-0.519
1.037
-0.518
0.518
0.0
-0.518
-0.519
0.519
0.0
-1.038
-0.26
0.0
0.0
0.0
0.0
0.779
-0.779
0.26
-0.26
0.0
0.26
0.0
0.26
-0.26
-0.26
0.0
0.26
0.0
-0.26
-0.26
0.26
-0.26
0.0
0.0
0.0
0.0
0.26
-0.26
-0.26
0.0
0.52
-0.52
0.0
0.0
0.0
0.0
0.0
0.0
-3.384
0.0
-1.828
0.0
0.0
0.261
0.261
-0.523
0.261
-0.261
0.0
-0.784
0.262
-1.309
0.524
-0.262
1.047
-0.262
0.262
-0.262
-0.785
0.262
-0.262
0.0
0.0
0.0
0.0
0.0
0.0
-2.885
0.0
-2.894
-0.791
-5.557
3.709
-0.793
-0.529
-1.06
0.0
0.0
-0.53
-1.062
-3.992
1.333
0.266
0.532
4.512
0.0
0.0
-1.06
-0.53
1.59
0.529
0.0
-0.265
0.0
0.794
0.264
0.0
-1.058
1.322
0.0
0.0
0.792
-0.528
0.528
0.0
-0.264
0.0
0.0
0.0
0.528
-1.321
-0.529
-0.529
0.529
-1.853
-0.265
0.0
0.265
-0.265
0.53
-0.265
0.0
0.0
0.0
0.0
-0.265
-0.265
-9.064
0.0
0.0
0.0
0.268
-0.268
0.803
2.139
1.334
1.066
1.331
1.329
0.0
1.327
-3.986
0.0
2.659
-1.063
-1.597
0.0
-1.333
0.0
0.267
1.066
-0.799
0.267
0.0
-1.334
0.0
1.067
-0.533
1.333
2.394
-2.394
0.0
-0.799
0.799
0.266
0.0
0.0
0.0
0.266
-0.533
0.0
0.0
-1.333
-1.335
0.0
0.0
-1.069
0.0
0.0
0.535
-0.267
0.802
-0.534
0.0
0.534
-0.534
0.0
0.534
0.267
0.0
0.0
0.0
0.0
0.267
0.0
0.0
0.0
0.0
0.0
0.0
0.267
0.0
1.866
0.0
-1.066
0.0
0.533
0.533
-0.799
0.0
0.0
0.0
-0.267
-0.267
-0.534
0.267
-0.267
0.0
0.534
0.0
-0.267
0.0
1.067
-1.334
0.534
0.533
0.799
0.799
-0.799
0.0
0.0
0.0
0.799
-1.332
0.0
0.266
-1.6
0.267
-0.267
0.0
-0.534
-0.267
0.0
0.0
0.0
0.267
0.0
0.0
0.0
0.0
1.334
0.0
0.0
-0.8
0.0
0.534
0.0
0.0
0.0
0.0
-0.534
1.334
0.0
0.266
-0.266
0.266
0.266
-0.533
1.065
-0.533
-1.066
0.0
1.066
0.0
0.0
-0.799
0.799
0.533
-0.266
0.266
-0.266
0.0
1.064
0.266
0.0
0.532
0.266
0.266
0.531
0.796
0.0
0.265
0.0
0.265
0.0
-0.53
0.0
-0.53
0.265
0.265
-0.796
-0.531
0.0
-1.329
0.0
0.0
0.0
0.0
0.266
1.063
0.0
0.0
0.0
1.327
0.265
0.0
-1.592
0.0
0.0
1.327
-1.061
0.265
0.796
-0.796
0.0
0.265
0.0
0.0
0.796
1.06
0.0
0.265
0.265
-0.529
0.0
0.0
-1.325
-1.061
0.0
-0.266
0.266
-0.266
-0.797
-1.33
0.266
0.0
-0.799
0.0
0.0
0.0
0.0
2.925
0.531
-0.531
-0.266
0.0
-2.127
-0.266
1.862
-1.862
0.0
0.0
0.0
2.393
-2.127
1.064
0.0
0.0
-0.798
0.0
0.0
0.0
-0.266
-0.533
-1.333
1.333
-1.066
0.0
-0.267
0.267
1.066
-0.533
0.0
0.0
-0.533
0.0
0.0
0.267
0.267
0.266
0.266
0.0
-1.066
-0.267
0.8
-0.533
0.0
13.234
3.67
0.0
0.0
-1.309
1.309
0.523
-0.261
0.261
2.089
0.0
0.0
1.303
0.0
-2.086
2.086
-1.303
5.72
-1.556
-1.039
0.0
-0.52
0.52
-0.26
-0.26
-0.781
0.781
2.597
-2.597
0.0
0.0
-0.52
0.52
0.0
0.0
0.0
-0.52
0.0
0.78
1.559
-1.559
-0.26
0.26
0.78
-0.78
0.52
-0.26
-0.26
0.0
0.0
0.0
-0.26
0.0
0.0
0.0
0.0
-1.301
-0.521
-0.261
0.0
0.0
0.261
0.0
-0.261
0.261
-0.261
0.0
0.0
-0.261
0.0
1.823
-0.521
-0.26
1.301
0.0
0.0
0.26
-0.26
1.299
-0.52
0.52
0.0
0.26
-0.779
0.0
-0.26
0.0
0.0
0.26
0.26
0.26
-0.52
0.779
-0.779
0.0
0.0
0.0
0.0
0.26
-0.26
0.0
0.0
0.0
0.0
-0.52
0.52
-0.26
0.0
0.0
0.0
0.0
0.0
0.0
0.0
0.0
0.0
0.0
0.0
0.0
0.26
-0.26
0.0
0.0
0.26
-0.26
0.779
0.0
0.0
0.0
-0.52
0.0
0.0
0.0
0.0
0.26
-0.26
0.52
0.0
-0.52
0.0
0.0
0.0
0.0
0.779
0.26
-1.039
0.52
0.0
0.0
0.0
0.0
0.0
0.0
0.0
0.0
0.0
0.0
0.0
0.0
0.0
0.0
0.0
0.0
0.0
0.0
0.26
0.0
0.0
0.0
0.0
0.0
0.26
-0.779
0.0
0.26
-0.26
0.26
0.0
0.0
0.0
-0.26
-0.26
0.26
-0.26
-0.26
0.0
0.0
0.26
0.0
0.52
-0.26
0.0
0.0
0.26
-0.26
0.0
-0.78
0.0
-0.26
0.52
-0.26
0.78
-0.52
0.26
-0.26
0.779
-0.26
0.0
0.0
-0.26
0.0
-0.78
0.0
0.26
0.26
0.26
0.26
-0.26
0.0
0.26
0.0
0.26
0.0
0.26
0.0
0.0
0.0
0.0
0.0
0.0
0.0
0.0
0.0
0.0
0.0
0.0
0.0
0.26
0.0
0.0
0.0
-0.26
0.0
0.0
0.0
0.0
0.26
0.0
0.0
0.26
0.0
0.0
0.0
0.0
0.0
0.0
0.0
0.0
0.0
-0.519
0.26
0.0
0.26
-0.26
0.0
-0.26
0.26
0.0
0.0
0.0
-12.283
0.0
-1.317
0.264
1.053
0.263
1.052
0.788
0.525
1.311
-1.836
-0.263
0.788
0.0
0.0
0.525
-0.525
-0.262
-0.788
0.525
-0.263
0.525
-0.788
-0.788
0.263
-0.263
0.0
0.526
0.263
-0.263
0.0
-0.263
-0.789
0.0
0.789
0.263
-2.368
1.053
-1.844
0.527
0.264
0.263
0.263
0.526
0.0
0.263
2.102
0.262
-0.525
0.0
0.263
2.882
0.0
-1.571
0.262
0.524
1.308
2.089
0.782
0.521
0.781
-5.22
0.523
0.0
-1.571
-0.524
0.262
-0.262
0.0
-0.262
-1.05
0.263
0.0
0.0
0.263
0.262
0.0
0.0
0.0
0.787
0.262
0.0
-0.787
0.787
-0.524
0.0
0.0
-0.262
0.787
0.262
-0.262
0.0
0.0
-0.262
-0.262
-0.262
0.0
-0.787
0.0
-0.525
0.263
-0.263
0.0
1.05
-0.788
0.0
0.788
0.262
0.0
-0.262
0.0
-0.262
-0.525
-0.525
-0.263
1.576
0.262
-0.262
-0.525
1.836
-0.786
-1.05
2.622
0.0
0.0
-0.524
-1.573
0.525
-0.525
0.0
0.262
0.262
0.0
0.0
0.0
0.0
0.262
0.0
1.31
-1.048
0.262
-0.262
0.0
0.0
0.0
-0.524
0.0
0.0
-0.262
0.262
1.31
-1.31
1.048
-0.786
0.524
-0.262
0.0
-0.262
-0.262
-0.262
0.524
-0.524
0.0
0.787
-0.262
-0.262
0.0
0.524
0.0
0.0
0.0
0.0
0.0
-2.099
0.0
0.0
0.263
0.0
0.0
0.0
-0.263
-0.788
-1.842
0.263
0.79
0.526
-0.789
0.0
1.578
-0.789
-0.526
0.0
-0.263
0.263
0.0
0.0
0.263
0.263
0.0
1.051
-0.263
-1.052
0.0
0.0
0.0
1.052
0.0
1.313
-1.313
1.575
0.0
0.0
0.0
-1.313
-0.263
0.263
-0.263
0.0
0.0
0.0
0.0
0.0
0.0
-1.052
0.0
0.0
0.0
0.0
0.0
0.263
0.0
0.263
0.0
0.0
0.0
-0.263
0.0
0.263
0.788
0.263
-0.788
0.526
-0.526
0.788
-0.788
0.0
0.0
0.0
0.263
-0.263
0.0
-0.263
0.0
0.0
0.263
0.0
-0.263
0.0
0.526
-0.526
0.0
0.0
0.0
0.0
0.788
-0.526
0.0
-0.263
0.263
0.0
-3.688
0.264
1.055
1.317
0.0
0.0
0.0
-0.263
0.263
1.052
1.051
0.525
2.62
0.0
1.307
0.0
-0.523
0.0
-1.832
1.047
-1.047
0.0
-1.573
1.573
-1.573
0.0
2.097
-1.834
1.049
0.0
0.0
0.0
1.309
-1.309
1.309
0.784
1.828
2.605
0.78
0.26
2.335
0.518
0.518
2.068
0.516
1.031
0.515
0.772
0.0
0.0
0.257
0.514
-1.802
-0.515
-2.065
0.775
0.0
2.063
0.0
1.03
-0.515
0.0
0.0
0.0
0.257
-0.257
-0.773
0.773
0.0
0.257
0.0
0.0
1.029
2.823
0.512
1.535
-2.304
1.281
0.0
1.023
-0.256
0.0
1.022
2.041
-2.296
0.0
-0.256
-0.767
0.0
1.023
-0.256
0.0
-0.767
2.299
0.51
-1.02
-2.3
-1.024
0.256
1.791
-1.535
0.256
-3.591
0.0
2.567
0.0
-0.256
1.025
0.256
0.0
0.768
0.0
-0.768
0.256
-0.256
0.256
0.256
-0.256
-0.256
0.512
0.0
0.0
0.0
0.256
0.0
0.0
0.0
0.0
0.0
0.767
0.511
-1.022
-0.256
-0.256
0.512
0.0
0.0
0.0
0.511
-0.767
0.0
0.0
0.0
0.0
0.0
1.278
0.511
0.0
0.0
1.275
0.0
-1.786
0.255
0.511
-0.511
1.786
0.255
-0.255
0.0
0.0
0.0
0.0
0.255
-0.255
0.255
0.0
-0.255
-0.255
0.0
-0.255
-0.255
0.0
-1.276
-0.511
-1.535
-0.256
0.256
0.256
0.512
0.767
0.0
0.256
0.511
0.255
0.51
0.0
0.51
0.0
-1.787
0.766
-2.556
1.535
0.0
0.0
0.511
-1.534
-0.768
0.512
0.767
1.022
0.511
0.255
0.255
0.0
0.51
0.255
-1.786
0.255
-1.533
0.0
0.256
0.511
0.0
0.766
0.0
0.511
0.51
-1.276
0.511
1.275
-1.275
1.02
-0.255
-1.532
1.532
-1.532
1.021
0.0
0.0
-0.766
-0.255
-0.256
-1.023
1.023
-0.511
1.022
0.0
0.255
0.0
0.766
0.255
0.255
0.0
0.255
0.0
0.51
-0.765
-0.255
-0.765
0.255
1.275
-0.255
-1.02
0.0
0.0
0.0
0.255
1.02
0.255
0.0
1.018
0.254
0.509
0.762
2.537
-0.253
1.013
-0.506
-0.507
0.0
-4.827
1.781
-0.763
0.0
0.0
-0.764
0.255
1.78
0.0
2.537
-0.253
-1.014
0.761
-0.761
0.0
-0.508
0.0
-0.762
0.762
-0.508
0.762
-1.016
0.0
0.254
0.0
0.0
0.0
0.0
0.0
1.016
-0.254
0.0
0.761
0.254
-1.522
-0.508
1.27
0.0
1.268
0.0
0.0
0.0
0.0
0.0
0.0
0.0
0.0
0.0
0.0
1.266
0.253
1.516
0.505
0.252
2.519
-1.007
0.0
0.0
0.0
0.0
0.252
-0.252
0.755
-1.007
0.0
0.252
0.252
0.252
0.252
0.0
0.252
0.754
-1.006
-0.503
0.0
0.0
0.0
0.252
0.252
-1.007
-1.261
1.009
-1.009
-0.252
-1.01
-1.264
0.0
-1.013
0.0
1.013
-1.013
0.0
0.0
0.0
0.0
0.0
0.0
0.0
1.013
-0.759
0.0
-0.507
-0.76
0.0
0.76
0.0
-1.014
0.507
0.76
0.0
0.253
-0.253
0.253
0.253
1.012
0.0
-0.506
0.0
0.253
0.0
0.253
0.506
0.253
0.253
-1.011
0.0
0.253
0.505
-0.505
0.505
0.758
-0.505
0.0
-0.253
0.0
0.0
-0.253
0.253
0.0
0.253
2.018
-0.252
-0.757
1.261
0.0
0.0
-1.008
0.0
0.0
0.0
0.252
-0.252
-0.252
-0.757
0.0
0.0
0.0
0.0
-0.505
0.0
1.01
-1.01
0.0
0.0
0.0
0.758
-0.505
0.0
0.0
0.505
-0.505
0.0
0.0
0.0
0.0
1.262
-1.009
1.262
-0.504
0.0
0.757
-0.757
0.0
0.0
0.0
-0.757
0.0
0.0
0.252
1.009
-0.504
0.0
-1.515
0.0
0.253
0.0
0.0
0.0
-0.505
-0.506
0.0
1.011
0.0
-0.253
0.0
0.0
-0.253
0.0
0.0
0.505
0.0
0.0
0.0
0.253
1.514
0.0
-0.504
0.0
0.0
0.0
-0.252
-0.505
-0.253
0.253
1.514
0.252
-0.252
0.0
-1.009
1.009
-0.757
0.252
0.252
0.0
-0.252
-0.252
0.0
0.0
0.0
0.0
0.0
0.0
0.0
-0.505
-0.758
1.262
-0.757
0.0
0.0
0.0
0.252
-0.505
0.0
0.0
-1.77
1.517
0.0
0.0
-1.517
1.517
1.01
-1.01
1.01
-1.01
0.0
0.0
0.0
0.0
0.0
0.0
3.027
-0.504
-1.261
0.0
1.261
0.0
-1.008
1.008
-0.252
-0.504
0.0
-0.252
0.0
-0.252
0.0
-0.505
0.505
-0.252
-0.252
-0.252
0.0
0.0
-0.253
-0.253
0.0
0.0
0.0
0.0
0.0
0.0
0.0
0.505
-0.505
0.0
0.253
0.0
0.0
0.0
0.0
0.0
-0.253
0.0
0.253
0.0
-0.253
0.0
0.0
0.0
0.0
-0.253
0.0
0.0
-0.758
0.253
0.0
0.0
0.253
0.253
-0.253
0.758
0.0
0.0
0.0
0.0
0.0
-0.253
1.262
0.504
0.0
0.504
0.252
0.0
-1.513
0.0
0.0
0.0
-0.505
0.252
0.0
0.0
0.0
0.0
0.0
0.0
-0.252
0.252
0.0
-0.758
0.0
0.0
0.0
0.0
0.758
0.252
0.0
0.0
0.0
0.252
-0.252
0.0
-0.505
-0.253
0.0
0.757
0.505
-0.505
0.0
0.0
0.0
0.0
-0.505
-0.253
0.0
0.0
0.0
0.505
0.0
-0.505
0.505
-0.252
-0.505
0.0
-0.505
0.253
-1.264
-0.506
0.0
0.0
0.506
-0.253
1.265
0.0
0.505
-0.253
0.0
0.0
-1.011
0.0
0.0
0.0
0.0
0.0
0.0
1.011
-1.011
-0.253
0.0
0.0
0.0
0.0
1.012
0.0
-1.012
0.0
0.253
-0.253
0.0
0.0
0.253
0.0
0.0
0.0
0.0
1.264
-0.253
0.0
-0.758
0.0
0.0
0.253
-0.253
0.0
0.0
0.0
0.0
0.0
0.0
0.0
0.0
0.0
0.0
0.253
0.0
0.0
0.0
0.0
0.0
0.253
0.0
-0.506
0.0
0.253
-0.253
0.0
0.758
-0.758
0.0
0.0
0.0
0.253
0.0
0.0
0.0
0.0
0.0
0.506
0.0
0.0
0.0
0.0
0.0
0.253
0.758
0.0
-0.252
-0.505
0.0
0.0
0.0
0.0
-0.758
0.0
0.253
0.0
-0.506
0.0
0.0
0.0
0.0
0.0
-1.519
-2.791
-4.076
0.0
1.786
0.255
0.255
0.255
0.0
-2.039
0.0
0.0
0.0
0.255
0.0
1.02
-1.02
0.255
0.0
0.0
0.0
2.038
0.0
-1.273
0.0
1.273
-1.018
0.0
0.0
0.0
1.527
-0.254
0.0
0.0
0.0
0.254
-1.018
-0.509
0.0
0.0
-2.551
0.0
0.0
0.0
1.021
0.0
0.0
0.0
0.51
0.0
0.0
0.0
0.0
0.765
0.0
-0.51
0.0
0.51
0.0
0.255
-0.255
0.0
0.764
0.763
0.509
-1.781
0.0
0.0
0.0
0.0
0.0
1.018
-1.018
0.0
0.0
0.0
0.0
0.0
0.0
0.0
0.0
0.0
0.509
-0.255
0.0
0.0
-0.255
0.0
0.0
0.0
0.0
0.509
0.0
-0.509
0.0
0.0
0.0
0.0
0.0
0.0
0.0
0.0
0.0
0.0
0.0
0.0
0.0
0.0
0.0
0.0
0.0
0.0
0.0
0.764
-0.509
-0.51
0.0
-0.51
-0.765
0.0
0.0
1.02
-1.02
0.0
0.0
0.0
0.0
-1.021
-0.256
-0.511
-6.931
0.0
2.83
2.053
-1.796
0.0
1.796
0.0
0.0
0.0
0.0
-0.256
0.0
0.0
-1.796
0.0
2.053
0.0
0.0
0.256
1.792
0.0
0.0
0.767
-2.302
0.0
0.768
0.256
0.0
0.0
1.023
0.256
0.0
0.0
0.0
0.0
0.0
0.0
0.0
0.0
0.511
-0.255
0.0
0.0
0.0
0.0
0.0
0.0
0.0
0.0
0.0
0.0
0.766
0.0
-0.766
1.276
-0.765
0.0
0.0
0.255
0.255
0.0
0.0
0.0
0.0
0.0
0.0
0.0
0.0
0.0
0.255
0.0
0.255
0.0
0.51
0.0
0.0
0.0
-0.51
1.274
-0.509
-0.255
0.0
0.255
0.255
0.255
0.0
1.526
-1.526
0.0
0.0
0.0
0.0
0.509
1.271
0.0
0.508
-0.254
0.0
0.0
0.0
0.0
0.0
0.0
0.0
0.0
-0.254
0.0
-2.29
0.0
0.509
0.0
-0.255
0.0
0.255
1.78
0.0
0.0
0.0
0.0
0.0
-1.78
0.0
0.0
0.0
0.0
0.0
0.0
0.0
0.0
0.0
0.0
1.78
-2.035
0.0
0.0
0.0
2.035
0.0
0.0
-1.78
0.255
0.0
-0.255
0.0
0.0
0.0
0.509
0.0
0.0
0.0
0.0
0.0
-0.254
0.0
0.0
0.0
0.0
0.0
0.0
0.254
0.0
0.0
0.0
-0.509
0.0
0.0
1.78
0.0
-1.271
0.0
-0.764
0.0
0.764
0.0
0.0
1.271
-1.78
0.0
0.0
-3.316
0.0
0.0
-2.303
0.0
-0.256
2.304
-2.047
0.0
0.0
-0.256
0.256
0.0
1.024
-1.024
0.0
0.0
-0.256
0.0
0.256
0.0
0.0
0.768
-0.512
0.0
0.0
0.0
-0.256
0.0
0.768
-0.256
-0.512
0.0
0.0
0.256
0.256
-0.256
0.0
0.0
0.0
0.0
0.256
0.0
0.256
-0.512
0.0
0.0
-0.769
0.256
0.0
0.0
0.0
0.0
-0.513
0.0
-0.77
0.0
0.257
-0.257
0.257
-0.257
0.0
-0.257
0.0
0.257
0.0
-1.284
0.0
0.0
0.0
0.0
1.284
0.0
0.0
-0.77
-0.257
0.257
-0.257
0.0
0.0
-0.257
0.0
0.0
0.0
0.771
-0.514
-0.257
0.0
0.0
1.284
-1.284
0.0
0.0
-0.257
0.0
0.257
0.0
0.0
-0.257
-0.257
0.0
-0.772
-0.515
-0.773
0.258
0.773
0.257
-0.773
0.773
-0.773
0.0
0.0
0.0
-0.258
-0.258
0.0
-0.258
0.0
0.0
0.0
-0.516
-2.843
2.327
0.0
-2.586
-0.259
0.0
-0.777
0.0
0.259
-0.518
0.0
0.259
0.518
0.518
-0.777
0.0
0.259
0.259
0.0
0.0
0.0
-0.518
0.0
-0.259
0.777
-0.777
0.0
0.0
0.259
0.0
-0.518
0.0
1.037
0.0
0.0
0.0
-0.518
0.0
0.518
-0.518
0.0
0.777
-0.777
1.295
-1.295
0.259
-0.518
0.777
-0.518
0.777
0.0
-0.259
0.0
-0.259
0.518
0.259
0.259
-0.259
0.0
0.0
-1.036
-0.259
0.0
0.777
0.0
0.259
0.0
0.776
0.0
-1.035
1.035
-0.776
-0.259
0.0
0.0
0.0
0.0
0.0
0.0
0.518
-0.777
-0.259
-0.518
0.0
-1.298
2.593
-0.259
-2.334
0.0
0.0
1.816
0.0
-1.037
0.0
-0.26
0.26
0.0
0.0
0.0
1.037
0.259
0.259
-0.259
0.0
-0.778
0.0
0.0
0.0
0.0
0.0
1.037
-0.777
0.259
0.0
1.295
0.0
0.0
0.0
0.259
-0.259
-0.259
-0.259
0.0
1.811
0.0
-0.776
1.55
0.0
0.0
-0.258
-1.034
0.0
0.0
1.292
0.0
0.0
-1.292
1.292
0.0
0.0
0.516
0.774
1.031
-0.258
-0.773
0.773
0.0
-1.547
0.0
13.317
0.254
-2.545
0.0
0.0
0.0
0.0
0.0
0.0
1.019
1.018
0.508
0.508
0.0
0.508
1.522
0.0
1.772
-0.759
0.253
0.0
-2.787
-1.016
1.523
0.0
-0.761
-0.762
1.27
-1.016
2.283
-1.268
0.507
-0.507
0.0
0.0
0.0
1.268
0.0
0.0
0.0
0.0
0.0
-0.507
0.507
0.0
-0.76
0.0
1.267
0.0
-0.507
-0.507
0.253
0.0
0.0
0.0
0.0
0.0
-0.507
0.507
0.0
-1.014
0.0
0.0
0.254
0.0
-0.761
1.522
0.0
0.0
-1.268
0.254
0.254
0.0
-0.507
1.268
-2.03
0.0
0.0
-1.017
0.0
0.0
0.508
0.508
0.0
-1.017
0.254
-1.781
0.0
0.255
2.035
-1.271
-0.764
-0.51
0.255
1.527
-0.763
1.272
-0.763
-0.254
-0.254
0.0
0.0
0.0
-0.764
0.0
0.0
-2.04
0.511
0.51
0.255
-0.51
0.0
-1.277
0.0
1.787
-0.51
2.039
-0.509
-0.255
0.0
0.0
0.0
0.0
-0.255
0.0
0.0
0.0
2.036
-1.272
1.526
-1.017
0.0
0.0
0.509
-0.509
0.254
0.0
0.0
0.0
0.0
0.763
1.27
0.0
-1.016
0.0
-1.271
0.0
-0.254
1.526
-1.271
0.0
1.017
0.508
0.0
0.254
-0.254
0.0
0.0
0.0
-0.254
0.762
2.029
-2.537
0.508
0.0
2.029
3.287
-1.01
2.523
-1.008
-1.515
-0.505
-1.771
1.013
1.264
0.0
-3.29
0.0
2.785
0.0
-1.771
0.0
0.0
1.771
-2.785
0.76
-0.507
1.52
1.012
-1.012
1.264
0.0
0.0
0.0
-1.011
-0.506
0.253
0.253
0.0
0.0
-1.266
1.519
0.0
0.0
-0.506
0.0
-0.253
0.253
0.0
0.0
0.0
-0.253
0.0
-0.76
-0.76
0.76
0.0
0.0
0.0
0.507
0.506
0.253
-0.253
0.0
0.0
0.0
0.0
0.0
0.506
-0.253
0.0
0.0
0.0
0.759
0.253
-0.758
0.758
-0.758
-1.012
0.0
0.0
1.771
-1.771
0.253
0.0
1.518
-1.264
-0.76
0.0
0.253
0.0
0.506
-0.76
0.0
-0.253
0.0
-0.253
0.0
0.0
0.253
0.0
0.0
0.0
0.0
-0.253
-0.253
-0.761
-0.508
1.775
0.76
-1.774
1.014
1.013
0.0
-2.281
0.0
0.254
-0.254
0.0
0.0
0.0
0.0
0.0
0.0
0.0
1.268
0.0
1.266
-1.266
1.266
1.264
0.0
2.523
0.0
-1.261
-1.262
0.0
0.253
0.0
-0.253
0.0
0.0
-1.264
0.506
-0.253
0.0
0.506
0.0
0.0
0.0
0.0
0.0
0.0
0.0
-0.253
-1.772
0.0
0.0
0.0
0.0
-0.253
-0.507
1.014
0.0
0.76
0.506
0.0
-1.519
0.0
0.0
0.0
-0.76
0.0
0.76
1.266
-1.266
0.0
0.0
1.266
-1.013
0.0
0.0
0.0
0.0
0.0
0.506
0.0
0.0
0.0
0.0
-0.506
0.0
0.0
-0.253
0.0
-1.268
0.254
-0.254
0.254
-0.254
0.0
0.254
0.0
0.0
0.0
-0.254
0.761
0.0
0.0
-0.507
0.254
0.0
-0.254
1.014
0.0
0.0
-0.76
0.254
-0.254
0.0
0.0
0.0
0.0
0.0
0.0
0.0
0.0
0.0
0.0
0.254
-0.254
0.0
-0.254
0.0
0.0
0.0
-0.254
0.254
-0.254
0.0
0.0
0.0
0.0
-0.762
0.0
0.762
-0.762
0.0
0.0
0.0
0.762
-0.254
-0.254
0.254
-0.254
0.254
0.0
0.0
-0.254
0.0
0.0
0.0
0.0
0.0
0.0
0.0
0.0
0.0
0.0
0.0
0.0
0.0
0.0
0.0
0.0
0.0
0.254
0.254
-0.508
0.0
0.0
-0.254
0.0
0.0
0.0
0.0
0.0
0.0
0.0
0.254
-0.508
0.0
-1.525
1.017
0.254
0.0
0.0
0.254
-0.254
0.0
0.0
0.0
0.0
0.0
-1.017
1.017
1.016
-1.016
-0.508
0.0
0.0
0.508
0.0
-0.254
-1.272
0.0
0.0
0.0
0.0
0.509
0.0
0.254
0.0
-0.254
0.0
0.0
0.0
0.0
0.0
0.0
-0.254
0.0
0.0
0.0
1.271
0.0
0.0
0.0
0.0
0.762
0.0
-0.762
0.0
0.254
-0.508
0.254
-0.763
0.0
0.0
0.0
0.0
-0.254
-0.763
0.0
0.0
-0.255
2.035
-2.035
1.527
-1.527
0.0
0.509
0.0
-0.255
0.255
0.0
0.0
0.509
-0.254
0.0
0.0
0.0
0.0
0.0
0.0
0.763
0.0
0.0
-0.254
-0.254
-24.765
0.0
0.0
0.0
-2.62
-0.525
4.974
-0.261
-3.664
3.402
0.0
-1.307
-1.571
0.0
-0.262
-0.262
-0.525
1.311
-1.311
0.0
0.0
0.0
0.0
3.927
1.044
-4.447
2.095
2.351
0.261
-2.612
0.0
0.0
0.262
1.046
-1.046
0.0
0.0
-0.262
0.262
-0.262
0.0
0.0
1.307
-1.307
0.0
-2.358
-0.787
-0.788
-1.052
0.0
2.365
0.0
-0.262
-1.576
1.576
0.0
0.0
0.0
0.0
0.262
0.0
0.0
1.311
0.0
-1.311
-0.262
-0.263
-0.263
0.0
0.263
-0.525
0.0
0.0
0.0
0.0
-0.263
0.263
-0.263
0.263
0.788
0.262
0.262
1.049
-0.524
0.524
-0.524
0.524
-0.262
0.0
0.0
0.0
-0.262
0.0
0.262
-0.262
0.0
0.262
1.309
1.307
-0.523
-0.261
0.261
0.0
1.828
0.0
0.0
-1.567
1.045
0.261
-0.261
-1.306
0.0
-0.523
0.0
-0.262
0.0
-1.047
-0.262
0.262
-0.786
0.786
-1.049
2.619
0.0
-2.095
0.0
0.262
-0.262
0.262
1.048
-1.572
-0.525
0.0
0.0
0.262
1.049
-1.049
1.049
-1.049
1.311
-0.262
0.0
0.0
0.262
-0.262
-0.262
0.786
0.0
0.262
-0.262
0.0
0.262
0.0
0.262
-0.524
0.262
0.0
0.0
0.262
0.262
-0.523
0.0
0.0
0.0
-0.262
0.0
-0.262
-0.262
0.262
0.0
0.0
0.0
0.0
0.0
2.354
0.522
-1.045
1.306
0.261
0.782
-0.522
1.043
-0.261
1.042
0.26
-0.26
-0.521
0.0
0.0
0.521
0.52
0.0
0.0
0.0
-0.781
-0.26
-1.042
0.521
-0.782
0.0
0.261
0.0
0.0
1.042
0.0
0.781
0.0
0.0
-1.823
1.042
0.26
0.0
-0.26
0.26
0.0
0.0
-0.26
0.0
0.26
-0.26
0.0
-0.521
0.521
-0.521
0.0
0.0
0.0
0.0
0.0
1.042
-0.26
0.0
-0.781
0.0
0.0
0.261
-0.261
0.0
0.0
0.0
0.0
0.0
0.521
0.26
-1.564
2.344
0.26
4.669
0.0
0.0
0.0
0.0
0.0
0.0
-2.85
-0.779
-0.52
0.0
0.0
0.0
0.0
0.779
0.0
0.0
-1.56
-0.26
0.0
0.0
0.26
-0.26
2.079
0.0
3.11
-2.331
0.0
2.331
0.259
0.0
0.0
0.259
-1.553
0.0
1.553
0.0
-1.035
0.0
0.0
-0.259
0.259
1.035
0.0
1.292
0.0
0.0
-1.033
2.323
2.06
-2.06
0.0
-2.323
2.323
0.0
0.0
-2.323
0.0
0.0
0.0
0.258
3.61
0.257
0.0
0.0
0.0
0.0
0.514
0.0
0.0
-1.029
0.0
0.0
0.0
0.0
0.0
0.0
0.0
0.0
0.0
0.0
0.0
-1.03
-2.581
-0.259
2.582
0.0
0.0
0.0
0.0
0.0
-2.065
0.0
0.0
1.807
0.0
0.0
0.0
0.0
-1.29
1.548
-1.806
-0.258
0.0
0.0
0.0
0.0
0.0
2.065
-1.806
0.0
0.0
0.0
1.806
0.0
0.0
0.0
0.0
0.0
-0.516
0.0
0.0
0.0
-0.516
0.0
0.0
0.0
0.0
0.0
0.258
0.0
0.258
-0.516
0.516
-1.549
1.549
0.0
-0.774
0.774
-1.549
0.0
0.0
0.258
0.517
-0.517
0.517
0.258
-0.258
0.0
0.0
0.258
-0.258
0.0
0.0
0.0
0.0
0.258
0.516
-0.516
0.516
0.0
-0.774
0.0
0.516
0.0
-0.516
0.516
-0.516
0.0
0.0
0.0
-0.258
0.0
0.258
-0.517
0.0
0.0
0.0
0.0
0.0
0.258
-0.775
0.258
0.0
0.517
-0.517
0.0
0.0
0.0
-0.517
0.0
0.0
0.259
0.0
0.0
0.0
0.0
0.0
0.0
0.0
0.0
0.0
0.258
0.0
-0.258
0.0
0.0
0.0
0.0
0.0
-0.259
0.0
0.259
0.0
-0.259
0.259
-0.259
0.0
0.259
0.258
0.0
-0.517
0.0
0.259
0.0
0.0
0.0
-0.259
0.259
-0.259
0.0
0.259
-0.259
0.259
0.0
0.0
0.0
-0.259
0.0
0.259
0.0
-0.259
-0.259
0.0
0.0
0.0
-0.776
0.0
-1.555
0.0
0.0
-1.038
0.0
0.0
0.0
1.038
-1.298
0.0
-1.039
0.0
0.0
0.0
0.0
2.337
0.0
-2.337
1.818
0.0
-0.26
0.0
-1.039
0.0
0.0
1.039
-0.779
0.26
0.0
2.075
0.0
-0.778
-1.298
1.298
0.0
0.0
-0.778
1.297
-1.297
0.26
0.0
-0.26
0.778
-0.778
0.0
-5.728
-1.307
0.0
0.523
2.35
1.303
0.0
-2.347
0.783
1.564
0.0
-0.26
0.0
-0.521
0.0
0.521
0.0
0.26
0.0
-0.521
0.521
0.0
1.041
0.0
0.0
1.299
0.0
-1.299
0.0
0.0
0.0
0.0
0.0
0.0
0.0
0.0
0.78
0.52
0.0
0.0
1.298
-1.298
0.0
-0.26
0.779
-0.519
0.0
0.0
0.519
-0.519
0.519
-0.519
0.0
0.0
0.519
-0.519
0.0
0.26
0.0
0.0
0.0
0.26
0.0
-0.26
0.779
0.259
0.0
-0.778
0.778
-0.778
0.0
0.0
0.0
0.0
0.0
0.26
0.0
-0.26
0.0
0.778
0.0
0.0
-0.778
0.0
0.0
0.0
0.26
-0.26
0.778
-0.778
-1.819
0.0
1.299
-1.299
0.0
0.0
0.26
0.0
0.0
0.0
0.0
-0.26
0.0
0.26
0.26
0.0
0.0
0.0
0.0
0.0
0.0
0.0
0.0
0.0
0.0
0.52
1.298
-1.558
0.52
-0.52
0.779
-0.779
0.0
0.0
0.0
0.26
0.26
0.0
0.26
0.0
0.519
-0.519
0.0
0.0
0.0
0.0
0.0
0.0
0.0
0.0
0.0
0.0
1.556
0.518
0.0
0.0
-0.259
-0.259
0.0
-0.518
0.0
0.0
0.0
0.0
0.0
0.0
0.0
0.0
0.0
0.0
0.0
0.0
0.0
0.0
0.0
0.0
0.0
0.0
0.0
0.0
0.0
0.0
0.0
0.0
0.0
0.0
0.0
0.0
0.259
0.259
-0.518
0.778
0.0
0.0
0.0
0.0
-0.259
0.0
0.0
-0.518
0.0
0.0
0.0
0.259
0.0
-0.259
0.0
0.259
0.777
0.259
0.0
0.0
0.518
1.551
1.806
-0.258
0.0
-0.516
0.0
0.0
0.0
-0.516
0.774
-1.291
0.775
0.774
-0.516
-0.258
0.0
0.0
0.0
0.0
-0.775
-0.775
-0.259
2.067
0.0
0.0
0.0
0.0
0.516
0.258
1.288
-1.288
0.0
0.0
0.515
0.515
0.257
0.257
-1.03
0.258
0.0
-0.258
1.287
-1.03
1.03
0.0
0.0
0.257
-0.257
0.771
0.0
0.0
-1.029
0.0
0.257
0.0
0.514
0.0
0.257
-0.257
0.0
-0.514
0.0
0.0
0.771
0.0
0.0
0.0
2.567
0.0
-1.282
0.0
0.0
3.331
1.022
-0.511
0.511
2.041
0.0
0.0
0.0
0.0
1.019
0.254
0.0
0.509
0.0
-1.782
-1.786
-2.813
3.324
-2.556
0.0
0.767
0.0
0.0
2.553
-4.089
2.047
1.277
1.275
-1.786
0.0
0.0
0.255
0.0
0.0
0.0
-0.255
-0.766
0.0
0.0
0.0
0.256
2.296
0.0
0.0
-2.041
2.805
-0.764
1.273
0.0
0.0
2.541
-0.254
-0.508
0.0
-1.525
0.0
0.0
0.0
0.0
0.0
0.0
-1.273
0.0
0.255
0.255
0.0
0.0
0.509
0.0
1.271
0.0
0.0
0.0
0.254
0.762
-0.762
-0.762
0.508
-0.508
0.762
0.0
0.762
-0.508
-0.508
0.254
0.254
-0.254
0.762
0.507
0.0
0.507
1.52
-0.253
1.012
0.758
-2.023
1.518
-1.518
1.771
-1.011
0.253
1.011
0.253
0.505
1.765
-2.27
0.0
0.0
-0.253
-0.253
-0.506
0.758
0.253
0.757
-1.01
0.0
0.0
0.0
-0.758
-1.012
0.0
-0.506
2.024
-0.758
-1.012
0.253
1.518
-1.518
0.253
1.012
-1.012
0.253
0.253
-0.253
1.264
0.0
-1.264
0.0
0.0
0.0
1.264
0.0
0.0
0.0
0.0
0.0
0.0
0.0
-1.011
0.0
0.0
0.0
0.0
0.0
0.0
0.0
0.506
0.253
0.0
0.0
-0.506
1.011
-0.253
0.0
-0.253
0.0
0.0
0.0
0.0
0.0
-0.506
0.0
0.0
0.0
0.0
0.0
0.0
0.0
-0.253
0.0
0.0
0.0
0.0
0.253
0.0
0.0
0.0
-0.253
0.0
0.0
0.0
0.0
0.253
0.253
0.0
0.0
0.0
0.0
0.253
-0.253
0.0
0.0
0.253
-0.253
0.0
0.0
0.0
0.0
0.253
-0.253
0.0
-0.253
0.506
-0.506
0.506
0.253
0.0
-0.505
0.0
0.0
0.505
-0.253
0.0
0.0
0.253
-0.253
-0.253
0.253
0.0
0.0
0.0
0.0
0.0
0.0
0.0
0.0
0.253
0.0
0.0
-0.253
0.253
0.758
0.0
0.0
-0.505
1.01
-0.757
0.0
-0.253
0.253
0.0
0.252
0.0
0.252
-0.252
0.0
0.0
0.0
0.0
0.0
0.0
0.0
0.0
0.0
0.0
-2.022
0.253
-0.253
-0.759
0.0
1.012
0.0
0.0
-0.253
0.0
0.0
0.0
0.0
0.253
-0.253
0.0
0.0
0.253
0.0
-0.253
-0.506
0.506
-0.506
0.0
0.506
-1.266
-1.268
0.0
-2.795
0.0
0.509
0.0
0.0
0.254
2.539
0.254
-0.254
-0.761
0.0
0.0
0.0
0.0
-1.016
0.0
0.0
0.0
1.27
0.0
-1.016
0.254
-0.254
-0.508
0.254
-0.254
-0.254
0.0
-0.254
-0.254
0.254
0.0
0.0
0.0
0.254
0.254
-0.254
0.0
0.254
0.254
0.0
0.0
0.0
-0.508
-0.254
-0.509
0.0
0.0
0.0
0.254
0.0
0.0
0.0
1.017
-0.763
0.254
0.508
0.254
-0.254
0.0
0.0
1.016
-0.762
0.0
0.0
0.762
0.507
0.254
0.507
-0.253
0.507
0.0
0.76
0.759
-0.759
-0.76
0.0
0.0
0.0
0.0
-1.014
0.0
0.507
0.507
0.0
-0.253
1.013
1.265
-1.012
1.012
-0.759
-0.506
0.253
-0.506
0.253
-0.253
0.0
0.0
0.0
0.0
0.506
0.0
-0.506
0.0
0.506
0.0
0.0
-0.253
0.0
0.506
0.0
-0.506
0.506
-0.506
0.506
0.253
0.0
0.0
-0.253
0.0
-0.253
-0.253
0.759
-0.506
0.0
0.253
0.0
0.0
0.0
0.253
-0.253
0.0
0.0
0.0
0.0
0.0
0.0
0.253
0.0
-0.253
0.0
0.0
0.0
0.0
0.0
0.0
0.253
0.0
0.0
0.0
0.506
-0.253
0.0
0.506
-0.506
0.0
-0.253
0.0
0.253
0.0
0.0
0.506
-0.253
0.0
0.0
0.0
0.0
0.0
0.0
0.0
0.0
0.253
-0.253
0.0
0.0
0.0
0.0
0.0
0.0
0.0
0.0
0.253
-0.253
0.0
1.263
-0.505
-0.253
0.0
0.0
0.505
0.0
0.0
0.0
0.0
0.0
-0.253
0.0
-0.253
-0.505
0.505
0.0
0.0
0.0
0.0
0.0
0.0
0.0
0.0
0.0
-0.253
0.0
-0.253
0.0
0.0
-0.253
0.0
0.0
0.0
0.0
0.0
0.0
0.0
0.0
0.0
-0.253
0.0
-0.253
0.0
0.0
0.0
0.0
0.0
0.0
0.0
0.0
0.0
0.253
0.0
0.0
0.0
0.0
0.0
-1.519
0.0
0.0
0.0
0.0
0.0
0.0
0.0
0.0
0.0
0.0
-0.253
0.0
-1.268
0.254
0.0
1.014
0.0
-1.014
1.268
0.0
0.0
0.0
0.0
0.0
0.0
0.0
1.013
-1.013
0.0
1.266
-1.013
0.0
1.013
-1.013
0.0
0.0
0.0
0.253
0.0
0.0
1.265
-0.253
0.0
0.0
-0.506
-0.76
-0.253
0.0
0.0
0.0
0.0
0.253
0.0
0.253
-0.253
0.0
0.0
0.0
0.253
0.0
0.0
0.0
-0.507
0.0
0.0
0.253
0.0
0.0
-0.253
0.0
0.0
0.0
0.253
0.0
0.0
0.0
0.0
0.0
0.0
0.506
-0.506
0.0
0.506
0.253
0.0
0.253
0.0
0.0
0.0
0.0
0.0
0.506
0.0
0.253
0.253
-1.011
0.0
0.0
0.0
0.0
0.0
1.264
-0.253
0.253
0.0
0.0
1.01
-1.515
0.505
-0.505
0.505
-0.505
-0.253
0.253
0.0
0.0
0.0
0.0
0.505
0.0
-0.758
0.758
-0.758
0.506
0.253
0.0
0.0
0.0
0.0
0.0
0.253
0.0
1.01
0.0
0.757
-0.252
-0.757
0.252
-0.252
1.513
-1.513
0.252
0.0
0.0
0.504
0.0
0.0
0.0
0.0
0.0
-0.504
0.252
-0.252
0.0
0.252
-0.252
-0.252
0.0
0.0
0.0
0.0
0.0
0.0
0.0
0.0
0.0
0.252
0.0
0.0
0.0
0.0
0.0
0.0
0.0
0.0
0.0
0.252
0.0
0.0
0.252
0.0
0.0
0.0
0.0
0.0
0.252
0.252
0.0
-0.252
0.252
0.0
0.252
0.0
0.0
0.0
0.252
1.007
-1.007
0.252
0.0
0.0
0.0
0.0
0.0
0.0
0.0
0.0
-0.252
0.0
0.0
0.0
0.0
0.0
0.0
0.0
0.0
0.0
0.0
0.0
0.0
0.252
-0.252
0.0
0.0
0.0
0.0
0.0
0.0
-0.252
0.252
0.0
0.0
0.0
0.0
0.0
0.0
0.252
-0.252
0.0
0.0
0.0
0.0
0.0
-0.252
0.0
0.0
0.0
0.0
0.0
0.0
0.0
-0.504
0.0
0.504
0.0
0.0
0.0
-0.504
0.0
0.0
0.0
0.0
0.252
0.0
0.0
-0.252
0.0
0.0
0.0
-2.019
0.0
2.523
0.755
0.503
-0.252
-1.007
0.0
0.0
0.0
-0.756
-0.252
0.0
-1.262
-0.253
1.262
0.0
-1.01
0.253
0.0
0.0
0.0
0.0
0.0
0.0
1.262
-0.757
0.0
0.757
0.0
-0.504
0.0
0.0
0.0
0.0
0.0
-0.252
0.252
0.504
-0.504
0.0
0.0
0.0
0.0
0.0
0.0
0.0
0.0
-0.505
0.505
0.757
0.0
0.0
-0.757
0.0
0.252
0.504
0.0
0.252
0.252
0.504
1.258
0.0
-1.51
0.0
0.0
0.0
2.013
-1.509
1.258
-1.006
0.252
-0.252
0.0
0.0
0.252
0.252
0.503
0.754
-0.754
1.005
-0.251
0.0
-0.754
0.0
-0.251
0.0
-0.251
0.0
0.0
0.0
0.0
0.0
0.0
0.251
0.0
-0.251
0.0
0.754
-0.754
0.0
0.0
0.0
0.0
0.0
0.754
0.0
-0.503
0.0
0.0
0.0
-0.251
0.0
0.0
0.0
0.251
0.0
-0.251
0.0
0.0
-1.51
0.0
0.0
0.0
0.0
-1.261
0.0
0.0
0.0
0.0
0.0
0.0
0.0
0.252
0.0
-0.252
0.504
0.756
0.0
2.264
-2.264
0.0
0.0
0.0
0.0
0.0
0.0
0.0
0.0
0.0
1.007
-1.007
0.0
0.0
1.007
-0.252
0.0
-0.755
1.259
-0.252
0.0
1.509
0.0
0.251
0.502
-0.502
0.753
-0.753
0.251
0.502
-0.251
0.0
0.502
1.003
-0.752
0.0
0.0
-0.753
0.0
0.502
0.251
-0.251
0.251
-0.251
0.251
0.0
0.752
0.0
-0.501
0.0
0.0
0.0
0.251
-0.251
0.0
-0.502
0.0
-0.251
0.0
-0.251
-1.256
0.503
0.0
0.0
0.0
0.0
0.0
-0.503
0.0
0.503
0.0
0.0
0.0
-0.251
0.0
0.0
0.0
-0.503
-1.762
1.762
0.503
-0.251
-1.006
0.252
-1.007
1.007
-0.755
-0.252
0.252
-0.252
-0.252
0.0
0.0
-0.756
0.0
0.0
0.0
0.0
0.0
-0.504
0.757
0.504
-1.261
0.0
0.0
0.0
1.261
-1.261
0.0
1.261
0.0
-1.008
-0.252
0.0
-0.757
0.0
0.757
0.0
-0.757
0.757
0.0
0.0
-0.505
0.0
0.0
0.0
0.0
0.0
-0.252
0.757
6.285
0.751
0.0
0.0
0.0
-0.751
0.751
-0.25
-0.501
0.0
0.0
0.0
0.0
0.0
0.0
0.0
-0.501
0.501
-0.251
-0.251
-0.251
0.0
0.251
-1.003
0.251
-0.251
0.0
0.0
-1.004
1.004
-0.753
-0.251
0.0
0.0
0.251
0.0
-0.251
0.251
-0.251
0.251
0.0
0.0
-0.251
0.0
-0.754
0.0
0.754
0.0
-0.754
-0.503
0.252
0.0
-0.252
0.503
-0.503
0.0
0.0
0.503
-0.503
0.0
0.0
0.0
0.0
0.0
0.0
0.252
-0.252
0.252
0.0
0.0
-0.252
0.252
0.0
0.0
-0.252
0.0
0.0
-1.259
0.252
0.0
0.0
0.0
0.0
0.0
0.0
0.0
0.0
0.252
-0.252
0.0
0.0
0.0
0.252
0.252
-0.504
0.0
0.0
0.0
-1.512
0.0
0.0
1.764
-0.504
0.0
0.252
0.0
0.252
0.0
0.0
0.0
0.0
0.0
0.0
0.0
0.0
0.0
0.0
0.0
-0.504
0.0
0.0
0.0
0.0
-1.008
1.512
-0.504
-0.504
0.504
0.0
0.0
0.0
0.0
0.0
0.0
-0.504
0.0
0.0
0.0
0.0
0.0
0.0
-0.504
0.0
0.252
0.0
-0.504
0.0
0.0
0.0
0.0
0.504
-0.504
0.0
0.0
0.0
-0.505
0.0
-0.758
0.0
0.0
0.0
0.0
0.0
0.253
1.01
0.252
-1.009
0.0
0.0
0.0
0.0
0.757
0.0
-0.757
0.0
0.0
-0.505
0.0
0.0
-1.011
0.0
-0.506
1.517
-1.517
-0.253
1.518
-1.264
0.0
-0.506
0.506
-0.506
0.0
-0.507
-1.268
0.0
0.0
0.0
0.0
0.0
0.0
1.014
-0.507
0.76
0.0
0.507
0.506
0.0
-0.506
0.506
0.0
0.0
-0.506
0.0
-0.507
-0.76
-0.254
-0.254
0.254
0.0
0.0
0.507
0.0
-0.761
-0.508
0.508
-1.27
-0.508
-0.509
0.254
0.0
0.0
0.0
0.508
-1.017
0.0
0.254
-1.783
-1.02
0.0
-0.255
-0.255
0.511
0.0
0.51
-0.255
-0.255
0.0
0.765
-0.51
-0.255
0.0
-0.255
0.255
0.765
0.255
0.0
0.0
-0.765
0.0
0.0
0.255
0.255
0.0
0.0
0.51
1.019
-1.019
1.019
0.0
0.0
5.329
1.264
0.0
0.0
0.0
0.253
0.0
0.0
0.0
0.253
0.0
0.0
0.0
0.0
0.0
0.0
0.0
0.0
0.0
0.0
-0.505
-1.011
1.011
0.0
2.523
0.0
-2.523
2.523
-2.523
0.0
2.523
0.0
0.755
1.76
0.0
0.0
-2.264
0.504
1.509
-1.509
0.0
0.0
0.0
0.252
0.0
-0.503
0.0
0.0
0.0
-0.252
0.0
0.0
0.0
0.252
-0.252
0.0
0.504
-0.504
0.0
0.504
0.0
0.503
-0.503
1.006
0.0
-0.503
0.0
0.0
0.0
0.0
1.508
0.251
0.0
0.0
-0.251
0.502
-0.502
0.0
0.0
-0.502
-0.503
0.503
0.0
0.251
0.251
0.0
0.251
0.251
-0.753
0.251
0.502
0.0
0.0
-0.502
0.0
0.0
0.0
-0.251
0.0
0.0
0.0
0.0
0.0
0.0
0.0
-0.754
0.0
0.0
-0.251
1.005
0.0
0.0
0.0
-0.754
0.0
0.0
-0.503
-0.252
0.0
0.755
-0.755
0.252
-0.252
0.0
0.0
0.0
0.0
0.0
-0.252
0.0
0.0
-0.252
0.0
0.0
0.0
0.0
1.761
0.0
0.251
0.0
-0.251
0.0
0.251
0.251
-0.251
-0.503
0.503
-0.503
0.0
0.0
0.0
0.251
-0.251
0.503
0.0
0.0
-0.251
0.0
0.502
-0.251
1.004
0.251
-0.251
0.251
0.752
0.0
-0.501
0.752
-0.251
0.501
-0.501
0.0
-0.251
-0.251
0.0
0.0
0.0
0.0
-0.753
0.0
0.251
-0.251
0.0
0.0
0.0
0.0
0.0
0.0
0.0
-0.251
0.0
0.0
0.0
0.0
-0.251
0.502
-0.753
0.0
1.004
-1.004
0.0
0.251
0.0
0.0
0.0
0.0
0.502
1.254
-1.254
0.502
-0.251
0.251
0.752
-1.254
0.502
0.0
0.0
0.0
0.0
-0.251
0.251
-0.251
0.0
0.251
0.0
0.0
0.0
0.0
0.0
0.0
0.502
-0.251
0.251
0.0
-0.251
0.0
0.501
-0.501
0.0
0.0
0.0
0.0
0.0
0.0
0.752
-0.501
0.501
0.0
-0.251
0.0
0.0
0.0
0.0
0.251
-0.251
-0.251
0.0
0.0
0.0
0.0
0.0
0.251
0.0
0.0
0.0
0.251
0.251
-0.251
0.251
-0.251
2.002
0.0
0.0
0.0
0.0
0.999
0.25
1.995
0.0
-0.249
0.249
0.0
2.239
-0.994
-0.995
-0.249
-0.498
-0.249
0.0
0.0
0.0
-0.249
0.0
0.249
0.0
0.0
-0.249
0.748
0.249
-0.748
-0.249
0.0
-0.249
1.246
0.249
0.995
0.249
0.0
-0.249
0.0
0.249
0.746
0.745
0.248
0.992
1.239
-0.248
1.484
0.247
0.988
0.0
1.48
-0.74
0.0
0.0
0.0
0.0
0.0
0.493
-1.233
-0.741
-0.494
0.0
0.741
0.0
0.0
-0.247
0.0
0.0
0.0
0.0
0.0
0.0
-0.247
-0.247
0.247
0.0
-0.247
-0.495
0.0
0.0
-0.495
-0.248
-0.248
-0.248
-0.991
0.0
0.0
0.248
0.0
0.0
1.486
-0.743
0.0
0.0
1.238
-0.99
0.0
0.0
0.0
0.0
0.248
-0.248
0.0
0.0
0.0
0.248
0.495
0.0
-0.743
0.0
0.0
-0.248
0.0
0.248
0.0
-0.248
0.0
0.248
0.0
0.0
-0.248
-0.248
-0.496
-0.744
-0.745
0.0
0.248
0.248
0.744
0.496
0.0
0.0
0.743
0.0
0.248
0.0
0.0
0.248
-0.248
0.0
0.495
0.0
0.247
0.0
0.0
0.0
0.0
0.0
0.0
-1.238
0.0
0.0
0.0
0.0
0.248
-0.495
-0.744
0.0
0.991
-0.991
0.0
0.744
0.0
-0.248
0.0
0.0
0.0
0.496
0.0
0.0
0.0
-0.248
0.248
-0.496
0.248
-0.248
-0.496
0.991
0.0
-0.496
0.496
-0.248
0.0
-0.248
0.0
-0.496
0.0
0.0
0.744
0.248
-0.248
-0.496
0.0
0.248
0.0
0.0
-0.248
0.0
0.248
0.248
-0.248
0.0
0.496
-0.248
0.0
0.0
-0.248
0.0
0.0
0.0
0.0
-0.248
0.0
0.0
0.0
0.0
0.0
0.248
0.248
-0.248
0.0
0.248
0.0
0.248
0.0
0.0
0.0
0.248
0.0
-0.248
0.495
-0.495
0.0
-0.743
0.248
0.0
0.0
-0.248
0.0
0.248
0.0
0.0
-0.248
0.0
0.248
0.0
0.0
0.248
0.0
-0.248
0.0
0.496
0.0
0.0
0.248
-0.248
0.0
0.0
0.0
0.495
-0.248
0.0
0.0
0.248
0.248
-0.743
0.0
0.0
0.0
1.238
0.989
-0.742
0.742
0.0
0.0
0.247
1.727
0.493
-0.493
0.739
0.0
-0.246
0.0
0.0
1.477
-1.231
1.231
-0.246
0.0
0.0
0.0
0.0
0.738
-0.492
-0.246
0.0
-0.985
1.231
-0.984
0.0
1.476
-1.722
0.0
0.0
0.246
0.0
0.738
-0.492
0.0
0.0
0.0
0.0
0.492
0.246
-0.984
1.476
0.0
-0.492
-0.984
0.0
0.984
-0.738
0.246
0.492
0.246
-0.246
0.246
0.0
0.737
-0.737
0.246
0.246
-0.246
0.0
0.246
-0.246
0.246
0.246
-0.492
-0.246
-0.984
0.492
0.246
0.0
0.492
-0.492
-0.246
0.246
0.492
0.0
-0.492
0.0
0.0
0.0
0.0
0.0
0.0
0.0
0.492
0.492
-0.492
-0.492
0.0
0.492
0.492
0.0
-0.983
0.983
0.0
0.0
-0.983
0.246
0.246
0.246
-0.492
0.0
0.492
-0.492
0.0
0.0
0.0
0.0
0.0
0.492
-0.738
0.738
-0.492
0.0
0.246
0.0
-0.246
0.0
0.0
-0.984
-0.246
0.0
0.0
-0.246
0.0
0.0
0.0
0.0
0.0
0.0
0.0
0.0
0.0
0.0
0.0
0.739
0.0
0.0
0.0
-0.739
0.739
0.0
-0.246
0.0
0.0
0.0
0.0
0.0
0.0
0.0
0.0
0.0
-0.246
0.0
-0.246
0.492
-0.492
0.0
0.0
0.0
-0.493
0.0
0.0
0.493
0.0
0.0
0.0
0.492
-0.246
0.0
0.246
0.0
0.246
-0.246
-0.492
0.246
-0.246
0.0
0.0
0.246
-0.246
0.739
0.246
-0.738
0.0
-0.246
0.0
0.0
0.246
0.0
-0.246
0.985
0.0
-0.492
-0.492
0.492
0.0
-0.492
0.0
0.985
-0.492
0.246
0.0
-0.246
-0.246
0.0
0.246
0.0
0.0
0.738
-0.246
0.246
-0.246
-0.246
0.0
0.0
-0.492
0.246
-0.246
0.0
0.0
0.0
0.0
-0.246
0.739
-0.739
0.0
0.492
-0.246
-0.246
0.0
0.492
-0.492
0.246
0.0
0.492
0.0
0.0
0.246
-0.492
-0.246
0.0
0.0
0.0
0.0
0.0
0.246
0.246
-0.492
0.0
0.0
0.246
0.0
0.246
0.0
0.0
0.0
0.0
0.492
0.0
0.0
0.0
0.0
0.0
0.0
2.947
0.735
2.202
0.0
1.465
1.219
0.73
-0.974
-2.196
-0.489
0.489
0.0
0.733
0.0
-0.733
0.0
0.0
-0.489
-0.244
-1.713
0.0
0.0
0.0
0.0
0.0
0.0
0.735
1.223
0.0
0.489
0.0
-0.489
0.0
-0.734
1.222
-0.489
0.0
0.0
-0.734
-0.489
0.0
-0.49
0.0
0.0
0.0
0.0
0.0
-0.735
1.469
-0.979
0.0
0.0
0.0
0.979
-0.245
-0.245
-0.245
0.245
-0.245
0.0
0.0
-0.245
0.245
-0.245
0.0
-0.98
0.98
-0.98
1.47
0.0
-1.225
-0.245
0.0
0.49
0.0
-0.245
-0.245
1.715
-0.49
-0.49
0.0
-0.735
0.0
0.735
0.0
0.245
-0.245
0.0
0.0
0.0
0.0
0.0
0.0
0.0
-0.49
0.0
0.0
0.0
0.0
-0.245
-0.245
0.0
0.0
0.0
0.0
0.0
-0.245
0.0
0.981
-1.472
0.0
0.0
0.245
0.0
0.245
0.0
0.0
0.0
0.0
0.0
-0.245
0.0
0.0
0.245
-0.245
0.0
0.981
-1.227
0.245
0.0
0.0
0.0
0.0
0.0
0.0
0.0
0.0
0.0
-0.737
0.0
-1.967
1.476
0.491
0.0
-1.721
-0.246
0.246
0.0
0.492
0.246
0.0
0.0
0.0
0.0
0.0
0.0
0.0
0.246
0.0
-0.246
0.246
0.737
0.0
-0.983
0.0
0.0
0.0
0.0
-0.246
-0.246
-0.492
0.0
0.0
0.0
0.492
0.0
-0.492
0.0
0.0
0.0
0.0
0.0
-0.492
-1.232
1.232
0.0
-0.246
0.0
-0.246
0.0
0.0
0.0
0.0
0.493
0.0
0.0
0.0
0.0
0.739
0.0
-0.246
0.0
0.0
0.0
0.0
0.0
0.0
0.0
0.0
0.492
-0.492
0.0
0.0
0.0
0.492
-0.738
0.0
0.0
0.0
0.0
0.0
0.0
0.0
0.246
0.0
0.492
0.0
0.246
0.0
-0.246
0.492
0.246
0.0
-0.738
0.0
0.0
0.0
0.0
0.492
-0.492
0.0
0.0
0.0
0.0
0.0
0.0
0.492
0.246
0.0
-0.738
0.0
0.0
0.0
0.0
-0.985
0.246
0.0
-0.246
0.0
0.0
0.246
1.23
-1.477
0.0
1.231
0.0
-1.231
0.0
0.0
0.0
0.0
0.0
0.246
0.0
0.0
0.0
0.246
0.492
0.246
0.0
0.0
0.0
-0.246
0.246
0.0
0.492
0.737
0.0
0.0
0.0
0.0
0.0
0.0
0.0
0.0
0.0
0.0
0.0
0.0
0.0
0.0
0.0
0.0
0.0
0.0
0.0
0.0
0.0
0.0
0.0
0.0
-0.983
0.0
0.0
0.983
0.0
0.491
0.0
0.0
0.0
0.0
0.0
-0.246
0.0
0.0
0.0
0.491
-0.491
0.491
0.245
0.245
-0.736
0.0
0.0
0.0
0.0
0.0
0.245
0.0
0.0
0.245
0.0
0.0
1.471
0.245
0.979
-0.979
0.734
1.467
-1.956
0.0
1.712
0.0
-0.244
-1.223
0.0
0.0
0.0
-0.245
0.979
0.0
0.0
0.0
0.0
0.0
0.489
0.244
-0.978
1.222
-0.489
-0.978
0.0
0.0
0.489
0.0
-0.489
0.0
0.0
0.0
0.245
0.0
0.0
0.0
-0.489
-0.735
0.0
-0.98
0.98
0.0
0.0
0.0
0.979
-0.979
0.0
1.224
-0.979
0.0
0.49
-0.49
0.979
0.0
-0.734
0.0
0.0
0.0
0.0
0.0
0.245
-0.245
0.0
0.0
0.0
0.0
0.0
0.734
-0.734
0.0
0.0
0.0
0.0
0.0
0.0
0.0
0.0
0.0
0.734
-0.489
0.489
-0.734
0.0
0.0
0.0
0.245
0.0
-0.245
0.0
0.245
0.0
0.0
0.734
0.0
-0.734
0.489
-0.734
0.0
0.245
0.489
-0.734
0.0
0.0
0.0
0.245
0.489
0.0
0.0
0.0
-0.489
0.0
0.0
0.0
0.0
0.0
0.0
0.0
0.0
0.0
0.0
0.0
0.0
0.0
0.0
0.0
0.0
-0.245
0.0
0.0
0.0
0.0
0.0
0.0
0.245
0.0
0.0
0.0
0.245
0.0
0.0
0.0
0.245
-0.245
0.0
0.0
0.0
0.0
0.0
0.0
0.0
0.0
0.0
0.0
0.0
0.0
0.0
0.0
0.0
0.0
0.0
0.0
0.0
0.245
-0.245
0.0
0.0
-5.645
0.246
0.738
-0.738
2.213
0.0
-1.475
1.229
0.982
0.0
0.0
0.0
0.0
0.0
0.245
0.0
0.0
0.0
0.0
0.736
-2.7
0.0
0.0
0.737
1.718
0.0
0.0
-3.931
-0.246
0.0
-0.739
0.0
0.0
0.0
0.739
-0.739
-0.493
0.0
0.0
0.0
0.0
0.0
0.0
0.247
0.0
0.0
0.0
0.0
-0.247
0.493
0.739
-1.232
0.0
0.0
0.0
0.0
0.247
-0.74
0.493
0.247
0.986
0.0
0.0
-1.479
0.0
1.233
0.0
1.477
-1.231
1.722
0.0
0.0
-1.722
0.246
0.0
-1.232
0.0
0.0
0.0
0.0
0.0
0.0
0.986
0.0
-0.739
0.0
0.493
-0.493
0.0
0.0
0.0
0.0
-0.247
-0.493
0.0
0.0
0.0
0.0
-0.247
0.247
0.0
0.0
-0.494
1.973
0.0
0.0
0.0
-0.493
-0.74
0.0
0.0
0.0
-0.247
0.986
0.0
-0.986
1.233
-1.233
1.233
-1.233
1.725
0.0
0.738
0.0
-0.985
0.0
1.231
0.738
0.491
-0.491
1.473
1.226
0.0
0.245
0.0
-1.471
0.0
0.0
-0.982
0.737
-0.737
0.0
0.0
0.0
-0.491
0.491
0.491
-0.491
0.737
-0.737
0.0
0.246
0.0
0.0
0.246
0.0
0.0
0.0
-0.246
0.0
0.0
0.0
0.491
-0.491
-1.475
0.492
0.492
0.0
0.246
0.0
0.0
0.0
-0.983
0.0
0.0
0.0
0.0
0.0
0.0
0.983
-0.246
0.0
-0.492
0.0
0.0
0.492
0.0
0.0
0.0
0.0
-0.492
0.0
0.0
0.246
0.246
0.0
-0.492
0.0
0.0
0.0
-1.23
0.0
0.492
0.492
0.0
0.0
0.246
-1.23
0.0
0.0
0.0
0.0
0.0
0.0
0.0
1.23
0.0
0.0
-1.23
0.0
0.0
0.0
0.492
0.738
-0.246
0.0
-0.492
0.0
0.0
0.0
0.0
0.0
0.0
0.0
0.0
0.0
0.0
0.0
0.492
0.0
0.246
0.0
-0.738
0.0
0.0
0.0
0.0
0.0
0.0
0.0
0.0
0.0
0.0
0.0
0.246
-0.246
0.246
0.983
-0.246
0.0
-0.246
0.0
0.0
0.0
0.246
-0.246
-0.984
0.0
0.246
0.0
0.0
0.0
0.0
0.492
0.0
0.0
0.246
0.0
0.0
0.0
-0.246
0.0
0.0
-0.492
0.0
0.0
-0.738
0.0
0.0
0.0
0.246
0.0
0.492
0.0
0.0
0.0
0.0
-7.164
0.744
0.0
-0.744
0.0
0.0
0.0
0.0
-0.248
0.0
-2.236
0.994
-0.248
0.0
0.0
0.0
0.0
0.248
0.0
0.0
1.241
0.0
0.0
0.0
0.0
-0.993
0.0
0.497
5.691
0.0
-1.234
0.0
1.727
0.0
-1.48
0.0
0.987
0.0
-1.234
0.494
-1.482
1.482
-0.494
0.0
-0.989
-1.237
-0.495
0.0
0.0
-0.248
-0.496
0.0
0.0
0.248
0.0
0.0
0.0
0.0
0.0
0.0
0.0
-0.744
0.992
0.0
0.0
0.0
0.0
-0.744
0.0
0.0
-0.496
0.496
0.0
0.0
0.0
0.0
0.0
0.0
0.0
0.0
1.982
-0.248
0.0
0.0
-0.495
0.495
-0.495
0.0
0.248
0.0
0.0
0.0
0.0
0.0
-0.991
0.0
0.0
0.0
0.0
-0.992
0.248
0.0
0.0
0.0
0.0
0.0
0.0
1.735
0.0
0.248
0.0
0.0
0.99
0.0
-0.247
-0.742
0.99
0.0
-0.742
0.0
0.0
0.0
0.0
-1.982
1.735
0.0
0.0
-0.495
0.0
0.248
0.0
0.0
0.0
-0.743
0.0
0.0
0.0
0.0
0.0
0.248
0.0
0.0
0.0
0.0
0.0
0.0
0.743
0.0
0.99
0.742
0.988
-0.741
0.0
0.0
0.0
0.0
0.0
-0.989
0.0
0.0
-1.237
0.0
0.0
0.0
2.226
0.0
-0.989
0.0
0.0
0.0
0.0
0.0
0.0
0.0
0.0
0.0
0.494
0.247
0.0
1.481
0.493
0.493
0.0
-0.986
0.0
0.0
0.74
0.0
-0.986
0.986
-1.233
0.0
0.0
0.0
1.233
0.0
0.0
-0.246
-0.987
-0.247
1.233
-0.74
0.0
0.247
0.0
-0.247
0.74
-0.247
0.0
0.0
0.493
0.0
0.0
-0.74
0.0
0.0
0.0
0.0
0.0
0.0
0.0
0.74
-0.493
0.0
0.0
0.986
-0.493
0.246
0.246
-0.739
0.0
0.0
0.0
0.0
0.0
0.0
-0.247
0.0
0.0
0.986
0.0
0.0
0.0
0.0
-1.232
-0.247
1.479
-0.986
0.986
0.0
0.0
0.0
0.0
0.0
0.0
0.0
0.0
0.0
0.0
0.0
0.0
0.0
0.0
0.0
-0.246
0.0
0.246
0.0
-0.246
0.0
-7.174
1.737
-1.737
-0.994
0.994
0.0
0.0
0.497
0.0
0.0
-0.248
0.0
0.0
0.0
0.0
0.0
-1.491
0.0
0.249
0.0
-0.746
0.0
0.0
0.0
0.0
0.0
0.0
0.0
0.0
1.492
0.0
-2.239
0.0
0.0
0.0
-3.744
0.0
0.0
0.0
0.0
0.0
0.0
0.0
0.0
0.0
0.0
3.744
-3.744
3.246
0.0
0.0
-0.748
0.0
0.0
0.0
0.0
0.499
0.0
0.0
0.0
0.0
0.0
0.0
-2.747
0.0
0.0
0.0
0.0
0.0
0.0
1.499
-1.499
0.0
0.0
0.0
0.0
0.0
1.0
0.0
0.0
0.0
0.0
0.0
0.0
1.497
0.0
0.499
-0.249
0.0
0.249
-0.249
0.249
0.996
0.0
0.0
0.0
0.0
-0.498
0.0
0.0
0.0
0.0
0.0
0.0
0.0
0.0
0.0
1.245
0.0
0.0
0.0
0.0
0.0
-1.245
-0.249
0.249
0.0
0.0
0.0
0.0
0.0
0.0
0.0
0.0
0.0
0.0
0.0
0.0
0.0
0.0
0.0
0.0
0.0
0.249
0.0
0.0
0.995
0.0
0.0
-1.245
0.0
0.0
0.0
0.0
0.0
0.0
0.0
0.0
0.0
0.0
0.0
0.0
0.0
0.249
0.0
0.0
0.0
0.0
0.0
0.0
0.0
0.0
0.0
0.0
0.995
0.0
0.0
0.0
0.0
0.0
0.0
0.0
-0.249
0.0
0.0
-0.747
0.0
0.0
0.0
-0.249
0.0
0.0
0.0
0.0
0.0
0.0
0.0
0.0
0.0
0.0
0.0
0.0
0.249
0.0
-0.249
0.0
0.0
0.0
0.0
0.0
0.249
0.0
0.0
0.0
-0.249
0.0
0.0
0.0
0.0
0.0
0.0
0.249
-0.249
0.0
0.0
0.0
0.0
0.0
0.0
0.0
0.0
0.249
0.0
0.0
0.0
-0.249
0.0
0.0
-0.249
0.0
0.0
0.0
0.0
0.0
0.249
0.0
0.0
0.0
0.0
0.0
0.0
0.0
0.0
0.0
-0.498
0.0
0.0
0.0
-0.249
-0.499
0.0
0.0
0.0
0.0
0.0
0.0
0.0
-0.499
0.0
0.25
1.247
0.0
0.0
0.0
0.0
-1.247
0.0
0.0
-0.25
0.0
-7.016
0.0
-2.267
0.0
0.0
-0.252
0.0
0.0
-0.757
3.276
-1.259
0.0
0.0
0.0
0.504
0.0
0.0
0.0
0.0
0.0
0.0
-1.26
0.756
0.0
-0.756
0.756
2.516
0.0
-1.005
-0.252
0.0
0.0
0.252
0.0
0.0
0.0
0.0
-0.252
0.0
-0.503
-0.755
0.0
-0.756
0.756
0.0
1.007
-0.503
-0.504
0.0
0.0
0.0
0.0
0.0
0.0
0.0
0.0
-0.252
0.252
-0.504
0.0
-0.504
0.0
0.0
0.504
0.504
0.0
-1.008
0.0
-0.757
0.0
0.757
-0.505
1.261
-1.009
0.0
0.757
0.0
0.0
0.0
-1.261
-0.252
0.0
0.252
0.0
0.0
-0.758
0.505
0.0
0.0
-0.253
0.505
0.252
-0.252
0.0
1.009
0.0
0.0
-0.252
0.0
-0.757
-0.758
0.0
0.505
0.757
0.504
1.512
0.0
0.0
0.0
0.0
-1.512
0.0
0.0
0.0
0.0
0.0
1.26
0.0
-0.504
0.0
0.0
0.0
0.0
0.0
0.0
0.0
0.0
0.252
0.0
0.0
0.0
0.0
0.0
0.0
0.0
0.504
-0.755
0.0
0.0
0.252
0.0
-0.252
0.0
0.252
-0.252
0.0
-1.008
0.0
0.0
0.0
0.0
0.0
0.0
0.252
1.26
0.252
2.764
-1.004
-1.76
3.015
-1.255
0.0
-0.754
0.0
0.0
1.758
-1.758
0.0
0.0
-1.762
0.252
2.515
-0.754
-1.006
0.0
0.252
1.759
0.502
0.0
0.251
-1.255
0.0
0.0
0.0
0.0
0.0
0.0
-1.257
0.0
0.0
0.0
0.0
1.257
0.0
-1.005
1.005
0.0
0.0
0.0
0.0
0.0
0.0
0.0
0.0
0.502
-0.502
0.0
-0.754
0.251
0.0
0.503
-1.005
0.0
0.503
-0.251
0.0
-0.251
0.0
-2.771
1.261
1.007
0.0
0.0
0.0
0.0
0.503
0.0
-0.755
0.0
0.0
-0.252
1.007
-0.503
0.0
-1.007
0.0
0.0
0.0
0.0
0.0
1.51
0.0
-1.51
0.755
-0.504
0.0
0.0
0.0
0.0
0.0
0.0
0.0
0.0
0.0
0.0
1.258
0.0
-1.258
0.0
0.0
0.0
0.0
0.0
0.0
0.755
-1.259
0.0
0.0
0.0
0.0
-2.271
0.0
0.0
0.0
0.0
0.253
-0.253
0.0
-1.011
1.011
0.0
0.0
-1.011
1.264
0.0
0.253
0.0
0.0
1.009
1.008
-1.261
1.261
0.0
0.252
0.755
0.0
0.0
0.0
-0.503
0.0
0.503
0.252
0.0
1.257
0.0
-1.005
0.0
0.0
0.0
0.0
2.261
0.0
-0.753
0.0
1.756
0.251
0.0
0.0
1.252
-2.254
0.251
0.0
0.501
0.0
0.251
0.0
0.25
1.501
-0.25
-1.502
0.0
0.0
0.0
1.752
-0.5
0.0
0.25
0.0
0.25
0.0
0.0
-0.5
0.0
-0.5
0.0
0.751
0.75
-0.75
-1.001
0.0
0.501
0.0
0.0
0.0
0.0
0.0
0.25
0.0
0.0
0.0
0.75
0.0
-0.25
0.0
-0.75
0.25
0.5
0.0
0.0
-0.75
-0.501
0.0
-1.253
1.253
0.0
-1.253
0.0
0.0
0.0
-4.272
2.264
-2.013
0.0
0.0
0.0
0.252
0.0
0.0
0.0
0.0
0.0
0.0
-0.252
0.0
0.252
0.0
-0.504
0.0
0.0
0.0
0.0
0.0
0.0
-0.756
0.0
0.756
0.0
3.771
1.003
-1.505
0.0
0.0
-0.251
0.0
0.251
0.0
0.753
0.251
0.0
-0.502
-0.502
0.0
0.251
-0.251
0.753
0.0
0.0
0.0
0.0
0.251
-0.752
0.0
0.0
-0.251
0.0
0.0
0.0
0.0
0.0
0.0
0.753
0.0
0.501
0.0
0.0
0.0
0.0
0.0
0.251
0.0
0.0
0.0
0.0
0.0
0.0
-1.003
0.0
0.0
0.0
0.0
0.0
0.0
0.251
-0.753
-0.502
0.0
1.506
0.0
-1.003
0.0
0.0
0.502
0.0
0.0
0.0
0.0
0.0
0.0
0.0
0.752
0.0
0.0
-0.752
0.0
0.502
-0.502
0.0
-0.502
0.0
0.0
0.0
0.0
0.0
0.0
0.0
0.0
0.0
0.0
0.0
0.0
0.0
0.0
0.0
1.003
0.0
-0.502
0.0
0.0
0.0
0.0
-0.251
0.0
0.752
0.0
0.0
-0.502
0.752
0.0
-0.501
0.0
0.0
0.0
0.0
0.0
0.0
0.0
0.0
0.0
-0.251
0.0
0.0
0.0
0.0
0.0
0.0
0.0
0.251
0.0
0.0
0.0
-6.544
0.0
0.0
0.0
-1.011
0.0
1.011
0.0
-1.011
0.506
-0.506
0.0
0.0
0.0
-0.253
0.253
-1.519
-2.029
0.0
0.0
3.801
0.0
-0.253
-2.787
-0.254
1.775
0.0
0.0
1.266
-1.519
0.0
0.507
-0.253
-0.253
0.0
0.76
0.759
-0.506
-0.253
0.0
-0.76
0.0
1.013
0.0
-0.506
0.0
1.012
0.0
0.0
-0.759
0.0
0.0
-0.253
0.0
-0.253
-0.253
0.0
0.0
0.0
0.0
-0.76
0.76
0.0
0.507
-0.507
0.0
0.0
0.0
0.507
0.0
0.253
0.0
0.0
0.0
-0.253
0.0
0.253
0.0
0.0
0.0
0.0
0.0
0.0
0.506
-0.759
0.0
0.0
0.0
0.0
0.0
0.0
-0.253
0.0
0.0
0.0
0.0
0.76
0.0
0.0
0.0
-0.506
0.0
0.0
0.506
-0.506
0.0
0.0
0.506
0.0
0.0
0.0
0.0
0.0
-0.506
0.0
0.0
0.0
0.0
0.0
0.0
0.759
0.0
0.0
0.253
-0.253
0.253
0.0
0.0
0.0
0.0
0.0
0.0
1.011
0.0
0.0
-0.505
3.028
-1.765
2.772
-3.025
1.766
0.0
0.0
0.252
0.0
0.0
-0.252
0.0
0.0
0.252
0.0
0.0
0.0
0.0
0.0
0.0
0.0
0.0
1.259
-1.007
1.007
-0.503
-0.252
0.0
0.252
0.0
1.006
0.0
-0.503
0.0
0.0
0.0
0.0
0.0
0.0
1.006
-0.251
0.0
0.0
0.0
0.0
0.0
0.0
0.0
0.0
-0.251
0.0
0.0
0.0
0.0
0.0
0.754
0.0
0.0
0.753
0.0
0.0
-1.507
0.0
0.0
0.0
0.0
2.761
0.251
0.251
-0.251
0.0
0.251
-0.752
0.752
0.0
-1.253
0.0
0.0
0.0
0.0
-0.251
0.251
0.251
0.0
0.0
0.0
0.501
0.0
-0.752
1.003
0.0
0.251
0.0
0.0
0.0
0.0
0.0
0.0
1.001
0.0
0.75
0.0
-0.5
0.0
-0.751
1.251
0.0
-1.251
0.0
0.0
0.0
0.0
0.0
0.0
0.0
0.0
0.0
0.0
0.0
0.751
0.25
0.0
0.0
-0.5
0.5
-0.751
0.751
0.0
-0.5
-0.25
0.0
0.0
0.751
0.0
13.648
1.968
-9.634
0.248
0.0
0.248
0.0
0.0
0.0
-1.739
1.243
-1.243
0.0
0.0
0.249
0.0
0.994
0.0
0.0
0.0
0.0
0.0
0.0
0.0
-0.745
0.0
-0.249
0.746
-0.497
0.0
0.745
-0.497
0.497
2.233
0.0
-3.724
0.0
2.733
0.0
-1.241
-0.994
1.739
0.248
0.0
-0.993
0.0
0.0
0.993
0.0
0.248
-0.744
0.0
0.0
0.0
0.496
0.0
0.0
0.248
-1.241
-0.994
0.746
0.248
0.0
0.0
0.0
0.0
0.0
0.0
0.0
0.993
0.496
-0.248
-0.248
0.0
0.0
0.496
0.0
0.0
-0.496
0.744
0.496
-0.744
0.0
0.0
0.0
0.0
0.0
0.991
0.99
0.247
0.742
-1.732
1.979
0.0
0.0
-0.742
0.0
0.0
0.0
0.0
0.0
0.0
0.0
0.0
-0.742
-1.982
1.735
0.0
0.0
0.0
0.0
-1.735
0.0
0.0
0.0
1.487
-0.248
-0.991
0.991
0.0
0.0
-0.248
0.0
0.0
0.0
0.0
0.0
0.0
-0.992
0.0
0.0
0.0
-1.241
0.0
0.0
0.0
0.0
-0.248
0.0
0.0
0.0
0.0
0.0
-0.248
0.0
0.0
0.0
0.0
0.0
0.0
0.0
0.0
0.248
0.248
-0.497
0.0
0.0
0.497
0.0
-0.248
-0.248
0.0
0.0
0.0
0.0
0.0
0.0
0.0
0.0
-1.492
0.0
1.741
0.0
0.0
0.0
0.0
0.0
0.0
0.0
0.0
0.0
0.0
0.248
-0.248
0.0
0.0
0.0
0.0
0.0
0.0
0.0
0.0
0.0
0.0
0.0
0.0
0.248
0.0
0.0
0.993
0.248
0.0
0.0
-1.489
1.241
-2.236
1.988
0.0
0.0
-1.739
1.491
0.0
0.0
-1.491
0.994
0.0
0.0
0.0
-0.994
-0.995
0.747
-0.249
-0.498
0.498
0.0
0.995
0.0
-0.995
0.249
-0.498
0.0
-0.249
0.0
0.0
0.0
0.0
0.0
0.747
0.0
-0.995
0.747
-0.249
0.249
-0.747
0.0
0.0
0.0
0.498
0.249
0.995
0.994
0.0
0.0
0.0
0.0
0.0
-0.994
0.497
-0.248
0.0
0.0
-0.248
0.0
0.0
0.0
0.0
0.0
0.497
0.0
0.0
-2.487
0.0
0.498
0.0
0.0
0.0
0.0
0.0
0.0
0.0
0.0
0.0
0.0
0.0
-0.498
0.0
0.249
0.0
-0.249
0.498
0.0
0.0
0.0
-2.243
0.0
0.0
0.0
0.0
0.0
0.0
0.0
0.0
1.496
0.0
0.0
0.0
0.0
0.0
0.0
-0.249
0.0
0.0
0.0
-0.748
-0.249
0.0
0.0
0.0
0.0
0.0
0.0
0.249
0.0
0.0
-0.249
0.0
0.0
-0.25
-5.759
0.753
0.0
0.0
5.255
-5.757
0.0
0.0
0.0
0.0
0.0
0.0
5.508
0.25
-4.753
0.0
3.755
0.0
0.0
0.0
0.0
0.0
-0.25
0.0
0.0
0.0
0.0
0.0
-1.751
0.0
0.0
0.0
0.0
0.0
0.0
1.751
0.0
-1.25
0.0
0.0
0.0
0.0
1.0
0.0
0.0
0.0
0.0
0.0
0.0
0.0
0.0
0.0
0.5
-1.25
0.0
1.0
0.0
0.0
0.0
0.0
0.0
0.0
0.25
0.0
-0.25
0.0
0.0
0.0
0.0
0.0
0.0
0.0
0.0
0.0
0.0
-1.0
0.0
0.0
0.0
0.0
0.75
0.0
-0.5
0.0
0.0
0.0
0.0
0.0
0.0
0.25
0.0
0.0
0.0
0.0
0.5
0.0
0.0
0.0
0.0
0.0
0.0
0.0
0.0
0.0
0.0
0.0
-0.5
0.0
0.5
0.0
-0.5
0.0
0.0
0.0
0.0
0.0
0.5
0.0
0.0
0.0
0.0
0.0
0.0
0.25
0.0
0.0
0.0
0.0
0.0
0.0
0.25
-0.25
0.499
0.0
0.0
0.0
0.0
0.0
0.0
0.0
0.0
0.0
-0.499
0.499
0.0
0.0
0.0
-0.499
0.0
0.0
0.0
0.0
0.0
0.0
0.0
0.0
0.0
0.0
0.0
0.25
0.0
0.0
0.0
0.0
0.0
0.0
0.0
0.0
-0.25
0.0
0.0
0.0
0.0
0.0
0.0
0.0
0.0
0.0
0.0
0.0
0.0
0.0
0.0
0.0
0.0
0.25
-0.25
0.0
0.0
0.0
0.0
0.25
0.0
0.0
0.0
0.0
0.0
0.0
0.0
0.0
0.0
0.0
-1.5
0.0
0.0
0.0
-0.25
-0.751
1.501
0.0
0.0
0.0
-2.754
0.0
0.0
0.0
0.0
0.0
0.0
0.0
0.0
0.0
0.0
0.0
0.0
1.003
0.0
0.0
0.25
0.0
0.25
2.001
0.0
0.0
0.0
0.999
0.0
0.0
0.0
0.0
0.0
0.0
0.0
-1.248
0.0
0.0
0.0
0.0
-1.5
0.25
0.0
-0.25
2.998
0.0
0.0
0.0
0.997
0.0
0.0
-0.997
-1.248
0.0
0.0
0.0
0.0
0.25
0.0
0.0
0.0
0.0
-0.25
0.0
0.499
0.0
0.499
1.496
0.0
-1.496
0.0
0.0
0.0
0.0
0.0
0.0
0.0
0.0
0.0
-0.499
0.0
0.0
0.0
0.0
0.0
0.0
0.0
0.0
0.0
1.497
0.498
0.0
0.0
0.0
0.0
-0.498
0.0
0.0
0.249
0.0
0.249
0.0
0.0
-1.246
0.0
0.249
0.997
0.0
-1.995
0.0
0.0
-0.25
0.0
0.0
0.0
0.0
0.0
0.0
2.245
0.0
-1.995
0.0
0.0
0.0
0.0
0.0
1.746
0.0
0.0
0.0
-1.995
0.0
0.0
0.0
0.0
0.0
0.0
0.0
0.0
0.0
0.0
0.0
0.0
0.0
0.0
0.0
0.0
0.0
-2.0
0.0
0.0
0.0
0.25
0.0
0.0
0.0
0.0
0.0
0.0
0.0
0.0
0.0
0.0
0.0
0.0
1.5
0.0
0.0
0.0
0.0
0.0
0.0
0.0
0.749
0.25
0.0
-0.25
0.0
0.0
0.25
0.0
0.0
0.0
0.249
0.0
0.0
0.0
0.0
0.0
0.0
0.0
0.0
0.0
0.0
0.0
0.0
0.0
0.0
0.0
-0.249
0.0
0.0
0.0
0.0
0.0
0.0
-0.999
0.0
0.0
-0.75
0.75
0.0
0.0
0.0
0.25
0.0
0.0
0.0
0.0
0.0
0.0
0.25
0.499
-0.499
0.25
0.0
0.0
0.0
-0.25
0.0
-0.25
0.0
-0.25
0.0
0.0
0.0
0.0
0.0
0.0
0.0
0.0
0.0
0.0
0.0
0.0
0.0
0.0
0.0
0.0
0.0
0.0
0.0
0.0
-0.5
0.5
0.499
0.0
-0.999
0.0
0.5
0.0
0.0
0.0
0.0
0.0
0.0
0.0
0.0
0.0
0.0
0.0
0.0
-0.5
0.0
-0.75
0.0
0.0
0.0
0.0
0.25
0.0
0.0
1.0
0.0
1.248
0.0
0.0
0.0
0.0
0.0
0.0
0.0
2.491
-1.245
0.0
0.0
0.0
-0.997
2.241
0.0
-1.992
0.0
0.748
0.249
0.0
0.0
0.0
0.747
0.0
0.0
-0.747
0.0
0.0
0.0
0.0
-0.249
-0.249
0.0
-0.498
0.0
0.0
0.0
0.0
0.0
0.748
0.0
0.0
0.0
0.498
0.0
-0.498
0.0
0.0
0.0
0.0
0.0
0.0
0.0
0.0
0.0
-0.249
0.249
-0.498
-0.249
0.0
0.0
0.748
-0.997
0.0
0.0
0.499
0.0
0.0
0.0
0.0
0.0
-0.499
0.0
0.0
0.997
-0.249
0.0
0.498
0.0
-0.249
0.249
0.0
0.0
0.747
-0.498
0.0
-0.498
-0.748
-0.249
-0.249
0.0
0.0
-0.249
0.0
0.0
-0.25
0.0
0.0
0.0
-0.499
0.0
0.0
0.0
0.0
0.0
1.497
0.0
0.0
-0.748
0.0
0.0
0.0
0.0
0.499
0.0
0.0
0.0
-0.249
0.0
0.0
0.0
0.0
-0.249
0.0
0.0
0.0
0.0
0.249
0.0
0.0
-1.248
-0.75
0.0
0.0
0.0
0.0
0.0
0.0
1.249
0.0
0.0
0.0
0.0
0.0
0.749
-0.249
0.499
-0.499
-0.749
0.0
0.0
0.25
0.0
0.998
0.0
-0.748
0.0
0.0
-0.25
0.0
0.0
0.0
0.0
0.499
0.0
0.0
0.0
-0.749
0.0
0.0
0.0
0.0
0.0
0.0
0.0
0.0
0.0
0.0
0.998
0.0
0.0
0.0
0.0
0.0
0.249
0.0
0.0
0.0
0.0
0.0
0.0
-0.249
0.0
0.0
0.0
0.0
0.0
0.0
0.0
0.0
0.0
0.0
0.0
0.0
0.0
0.0
0.0
0.0
0.0
0.0
0.0
-0.249
0.0
0.0
0.0
0.499
0.0
0.748
0.0
0.0
-0.997
0.748
0.498
0.0
-1.246
0.0
0.0
0.0
0.0
0.0
0.0
0.748
0.747
-0.249
0.0
0.0
0.0
0.0
0.0
0.747
0.0
0.0
0.0
0.0
-0.498
0.0
-0.747
0.0
0.0
0.0
0.0
0.498
0.0
0.0
0.0
0.498
0.0
-0.249
0.0
10.643
0.0
0.0
1.475
-1.229
1.229
-0.737
0.983
0.246
0.736
-0.736
0.0
0.0
0.981
-0.491
0.245
0.0
-0.245
0.736
0.245
0.49
0.0
0.0
0.49
0.0
-0.245
0.734
-0.734
0.0
0.245
0.0
0.0
0.0
0.489
1.223
-0.978
0.978
-0.489
-0.489
0.0
0.734
0.977
1.707
1.947
-1.46
-0.244
0.0
1.704
-2.191
0.974
0.487
-0.243
0.0
0.73
1.701
0.97
-1.699
0.971
0.728
-1.213
-0.486
0.0
-1.215
0.0
-0.73
1.216
-0.973
0.0
0.0
0.0
-0.73
0.0
-1.219
0.0
0.0
2.193
-0.974
-0.975
-0.244
0.244
-1.464
0.0
0.0
0.0
-0.244
-0.244
-0.978
0.0
0.245
0.0
0.0
0.0
1.222
0.977
0.0
-1.954
0.0
-0.245
1.955
-0.733
-0.978
0.0
0.0
-0.245
0.0
0.489
0.489
0.0
-0.489
-0.489
0.0
0.0
1.222
-1.222
0.0
0.0
0.0
0.0
0.0
0.0
0.978
-0.978
0.245
-0.245
0.0
0.0
0.0
0.0
0.0
0.0
0.0
0.0
0.0
0.0
0.0
0.0
0.0
0.0
0.0
0.0
1.222
0.0
0.0
0.0
0.0
0.488
-0.488
0.0
0.0
0.0
0.0
0.244
-0.244
0.0
-0.489
0.489
0.0
0.244
-0.489
0.0
0.0
0.0
0.733
-0.488
-0.244
0.244
-0.244
0.0
0.0
0.0
-0.733
0.245
0.0
-0.245
0.0
0.0
0.0
-0.245
0.734
-0.734
0.0
0.0
0.245
0.0
0.733
0.0
0.0
-0.733
0.489
-0.489
0.0
0.0
0.0
0.0
0.0
0.0
0.733
-0.733
0.0
0.0
0.0
0.0
0.0
-0.245
0.0
0.0
0.734
0.244
0.0
0.0
0.0
-0.733
0.733
0.244
0.0
-0.489
0.0
-0.244
0.0
0.0
0.733
-0.244
0.0
-0.489
0.0
0.0
0.244
-0.489
0.0
0.489
0.0
-0.489
0.0
0.0
0.0
-0.245
0.734
0.0
0.0
-0.489
-0.245
0.0
0.0
0.0
0.0
0.0
0.489
0.0
0.0
-0.489
0.0
0.0
0.0
0.0
0.0
0.0
-0.245
0.0
0.0
0.0
0.0
0.0
0.0
-0.245
-0.245
0.0
-2.451
0.0
0.0
1.962
-5.159
0.0
0.0
0.0
0.0
-0.493
0.0
0.0
0.0
-1.48
-4.208
4.208
0.0
0.0
-4.208
0.496
3.465
0.494
0.0
0.0
0.0
0.0
0.0
0.0
0.0
-3.711
0.0
0.0
0.0
0.991
0.0
0.0
0.248
0.0
1.978
0.0
0.0
0.0
0.0
0.0
-0.989
-0.495
-0.99
0.0
0.248
0.0
0.0
0.0
2.473
0.0
1.727
0.0
-2.221
2.221
0.0
0.0
0.0
0.0
0.0
0.0
-1.233
0.0
0.987
0.739
0.0
-1.232
0.0
2.463
-0.738
0.0
0.0
0.0
-0.246
0.0
0.0
0.0
0.0
0.0
0.0
0.0
0.0
0.0
0.0
0.0
0.0
0.0
0.0
0.738
-0.246
0.0
0.0
0.0
0.0
-0.492
0.0
0.0
0.0
0.0
-1.972
0.0
0.0
0.493
0.0
0.0
0.0
0.0
0.0
0.0
0.0
0.0
0.493
0.739
0.0
0.0
-0.986
0.0
0.986
-0.246
-0.739
0.0
0.0
0.0
0.0
0.0
0.739
0.0
0.0
0.0
0.246
0.0
0.0
-0.739
0.0
0.739
0.0
0.0
0.0
0.0
0.0
-0.739
-0.247
0.0
0.0
0.739
0.0
0.0
0.0
0.0
0.0
0.0
0.0
0.246
0.0
0.0
0.492
0.0
-0.492
0.0
0.0
0.0
-0.246
0.0
0.0
0.0
0.0
0.0
0.0
0.0
0.0
0.0
0.0
0.0
0.0
0.0
0.0
0.0
0.0
0.0
0.0
0.0
0.0
0.0
0.0
0.0
0.0
0.0
0.0
0.0
0.0
0.0
0.0
0.0
0.0
0.493
0.0
-0.246
0.0
0.0
0.0
0.0
0.0
0.0
0.0
0.0
0.0
0.0
0.246
0.0
0.0
0.0
0.0
0.0
0.0
0.0
0.738
-0.738
0.0
0.0
0.0
0.0
-0.246
0.0
0.0
0.0
0.0
0.0
0.0
0.0
0.0
0.0
0.0
0.0
0.0
0.0
0.0
0.0
0.0
0.0
0.0
0.0
0.0
0.0
0.0
0.492
0.0
0.0
0.0
0.0
0.0
0.246
0.0
-0.246
0.0
0.0
0.0
0.0
0.0
0.0
0.0
0.0
0.0
0.0
0.0
0.0
0.0
0.0
0.0
0.492
-0.492
0.0
1.967
0.0
0.0
0.0
0.0
-1.229
0.0
-2.71
0.247
0.0
0.0
2.463
-1.231
0.0
0.0
0.0
0.0
0.0
0.0
0.0
0.0
0.0
0.0
0.0
0.0
0.0
0.0
0.0
0.0
0.985
1.475
0.246
0.0
0.0
0.0
0.0
0.0
0.0
0.0
0.0
0.0
0.246
-0.246
0.246
-0.246
0.982
0.0
0.0
0.0
0.0
-0.736
0.0
0.0
0.0
0.0
0.0
-0.246
0.0
0.0
-0.246
0.0
1.227
0.0
0.0
0.736
-0.736
0.49
0.0
0.0
0.0
0.0
0.49
0.49
0.49
0.489
0.734
0.489
0.0
0.244
0.244
-0.244
0.0
0.976
0.0
-0.976
0.244
0.0
0.0
0.976
0.0
0.0
-0.244
0.0
0.0
0.244
0.0
0.731
0.0
0.0
0.244
0.0
-1.219
1.219
-1.219
0.0
0.0
0.0
0.0
0.0
0.0
0.244
0.0
0.0
0.731
-0.487
-0.488
0.0
0.0
0.975
0.244
0.0
0.0
0.0
0.0
0.0
0.0
0.0
0.0
0.0
0.0
0.0
0.0
0.0
0.0
0.0
0.0
0.0
0.73
0.487
-0.487
0.243
0.0
0.243
0.0
0.0
-0.243
0.243
0.0
0.973
0.0
0.0
0.0
-0.973
0.0
0.0
1.458
-1.215
0.972
0.0
0.0
0.0
0.243
-0.243
0.0
0.0
0.0
0.0
0.0
0.243
1.213
-0.243
0.0
0.0
0.0
0.0
0.0
0.485
0.242
0.727
0.0
0.0
0.0
0.0
0.484
0.0
0.484
0.0
0.0
0.0
0.0
0.242
0.0
0.967
0.0
0.0
-0.725
0.0
0.0
0.242
-0.967
0.0
0.0
0.0
-0.242
0.0
0.242
0.0
0.0
0.0
0.242
0.0
0.0
0.0
0.0
0.0
0.242
1.208
0.0
-1.45
0.0
0.0
0.0
0.0
0.0
-0.242
0.967
0.483
0.0
-1.209
0.0
0.0
0.242
0.0
0.0
0.242
0.0
0.0
0.0
0.0
0.725
-0.725
0.0
0.0
0.0
0.0
0.0
0.0
0.0
0.242
0.483
0.0
0.242
-0.242
0.0
0.242
0.483
0.0
-0.241
0.241
0.724
0.0
0.0
0.241
0.0
0.241
0.241
0.241
0.963
-0.481
0.0
7.434
0.477
0.0
0.0
0.0
3.573
0.0
-1.189
2.377
0.0
0.0
0.0
-0.95
0.238
0.0
-0.238
0.0
4.504
-1.183
-0.237
1.656
-0.236
-2.367
2.131
-3.08
-1.187
0.0
1.662
0.474
-0.474
-1.424
0.238
-0.475
-0.238
0.0
-0.951
0.951
-0.713
0.0
0.713
1.188
0.0
-0.95
0.95
0.0
0.475
0.0
0.0
0.0
0.0
-0.475
0.0
0.237
-0.237
0.475
0.711
-0.711
0.237
-0.237
0.711
-0.711
-0.475
0.0
0.0
0.0
0.0
0.0
0.475
0.474
0.0
-0.474
0.0
0.0
0.0
0.0
0.0
0.0
0.0
0.0
0.0
0.474
-0.474
-0.475
0.475
-0.475
0.0
0.0
0.0
1.186
0.0
0.0
0.0
-0.474
0.474
0.0
0.0
0.474
0.0
-0.474
2.131
0.0
-0.946
-1.185
0.0
0.0
0.0
1.185
-1.185
2.131
0.236
0.709
0.0
-0.473
0.0
0.0
0.945
0.0
-0.945
0.0
0.0
0.0
0.0
0.0
0.0
0.0
0.0
0.0
0.0
0.0
0.709
-0.709
0.0
0.0
0.0
0.945
0.0
0.0
0.0
1.18
-1.18
1.18
-0.708
0.708
0.236
0.236
1.178
0.941
-1.647
0.236
-0.236
0.0
0.0
0.0
0.236
0.0
0.941
0.0
0.235
-1.412
0.236
0.0
-0.236
0.0
0.0
0.0
0.0
0.0
1.177
-1.177
0.0
0.236
-0.236
0.942
-0.706
0.235
-0.235
1.647
-0.47
0.47
0.0
-0.47
1.41
-0.94
-0.47
0.0
0.0
-0.941
0.0
0.0
-0.235
0.0
0.0
0.235
0.0
0.0
0.706
0.0
0.235
0.0
1.175
0.0
-0.705
-0.47
1.175
-0.705
0.0
0.0
-0.47
0.0
0.0
0.0
-0.47
0.0
0.0
0.0
-0.471
0.941
0.0
-0.706
0.0
0.0
0.706
0.0
0.0
0.0
0.0
0.0
0.0
-0.941
0.0
0.0
0.0
0.0
0.0
0.0
0.0
0.471
-0.471
0.0
0.0
0.0
0.0
0.0
0.235
0.0
0.0
-0.706
-0.471
0.0
0.707
0.0
0.0
0.0
0.0
0.0
0.0
0.235
0.0
0.0
0.0
0.0
0.941
0.0
0.0
-0.706
0.706
0.0
0.0
1.879
0.469
0.0
2.81
-0.468
1.402
0.0
-0.234
0.0
0.701
0.0
0.0
-0.701
0.0
0.0
0.0
0.234
0.0
0.7
0.233
-0.467
0.0
0.467
0.0
0.0
0.0
-0.7
0.7
-0.7
0.233
0.467
0.0
0.0
0.0
-0.467
0.233
0.233
-0.467
0.0
0.0
0.933
-0.467
0.0
0.233
0.0
0.233
-0.467
0.0
0.0
0.0
0.0
0.0
0.0
0.0
0.467
-0.467
0.467
0.0
0.466
0.0
0.0
0.0
0.233
-0.233
-0.933
1.166
-1.633
0.467
0.467
-0.467
0.0
0.0
-0.934
0.467
0.0
0.467
-0.467
0.467
-0.467
0.467
-0.7
0.0
0.0
0.0
0.0
0.467
-0.467
0.233
0.467
-0.467
0.467
-0.467
0.467
0.0
-0.467
0.0
0.467
-0.7
0.0
-1.402
0.234
-0.234
-0.234
-0.468
-4.223
0.0
0.0
0.0
0.47
-0.47
0.0
0.0
-1.177
-0.471
0.0
0.471
0.0
0.0
0.0
-1.178
0.471
-2.36
0.0
0.0
-0.236
0.0
2.125
0.0
0.0
0.0
-1.888
0.0
0.236
-0.236
0.0
0.236
0.0
0.0
0.0
-0.236
0.709
0.0
0.0
0.236
-0.236
0.0
0.0
0.472
-0.708
0.0
0.0
0.0
0.0
0.0
0.0
0.0
0.0
0.0
0.0
0.0
0.0
0.0
0.0
0.0
0.0
0.944
-0.944
0.0
-0.945
0.0
0.0
0.0
0.0
0.0
0.0
0.0
0.0
0.945
-0.472
-1.182
-0.237
0.0
0.0
0.0
0.0
0.0
0.0
0.0
0.473
0.0
0.0
-0.473
0.0
0.0
-0.947
0.0
0.0
0.237
1.657
-1.42
0.0
0.0
0.0
0.0
1.42
0.0
0.236
0.0
0.0
0.0
0.0
0.0
0.0
-0.236
0.0
0.0
-1.42
0.0
0.0
0.0
0.0
1.183
-1.183
0.473
0.0
0.0
0.237
0.0
0.473
-0.71
0.0
0.0
0.0
0.946
-0.946
0.946
0.0
-0.946
0.0
0.237
-0.237
0.946
0.0
0.0
0.0
0.0
-1.183
0.0
-0.711
0.0
1.657
-1.657
0.0
0.0
0.237
0.0
0.237
0.237
-0.711
0.0
0.711
0.0
0.0
0.71
0.0
-1.42
0.0
-0.474
0.0
0.0
0.0
1.185
-8.325
-0.478
-1.915
0.0
0.0
0.0
0.0
1.915
6.433
-3.568
0.0
3.331
0.0
-0.95
-4.05
4.05
0.0
0.0
0.0
-4.05
3.812
0.0
0.0
0.0
-4.051
0.0
0.0
0.0
0.0
0.0
0.0
0.0
0.716
0.0
0.239
0.0
-0.955
0.0
0.0
0.0
0.0
0.0
0.955
0.0
0.0
-0.716
0.716
0.0
0.0
0.0
0.0
0.0
0.0
0.0
0.0
0.0
0.0
0.0
0.0
-0.716
0.0
0.477
0.0
0.0
0.0
-0.477
0.0
0.0
0.0
0.716
0.0
0.0
0.0
0.0
0.0
0.239
0.0
0.0
0.0
0.0
0.0
0.0
0.0
0.0
0.0
0.0
2.858
0.0
0.0
0.0
0.0
0.0
0.0
0.238
0.0
-0.238
0.0
0.0
0.0
-2.381
2.619
0.95
0.0
0.0
-2.14
0.0
3.563
0.0
0.0
0.0
0.0
2.131
0.0
0.0
-0.237
-1.894
0.0
1.421
0.0
0.0
-0.237
0.0
0.0
-1.185
0.0
0.0
0.0
0.0
0.0
-2.374
0.95
0.0
0.0
0.0
0.0
-0.713
0.0
0.0
0.0
0.238
0.238
-0.238
0.0
0.0
0.0
0.0
0.0
0.0
0.0
0.0
0.0
0.0
0.0
0.0
0.0
-0.238
0.0
0.0
0.0
0.0
0.0
0.0
0.0
0.0
0.0
0.0
0.95
-0.475
0.95
0.0
0.0
0.0
0.0
0.0
-0.712
0.0
0.0
0.0
0.0
1.186
0.0
-0.712
0.0
0.0
0.0
0.0
0.0
0.0
0.0
0.0
0.0
0.0
0.0
0.0
0.0
0.0
0.0
0.0
0.712
0.0
0.0
0.0
0.0
0.0
0.0
0.0
0.0
0.0
0.237
1.421
0.0
0.0
0.0
0.0
0.0
-1.421
0.0
0.0
0.0
0.0
-0.237
0.0
0.0
0.474
0.0
0.947
0.0
0.0
-0.947
0.237
0.0
0.0
1.42
0.0
0.0
0.0
-0.473
0.0
0.0
0.0
0.0
0.0
0.0
0.0
0.0
0.0
0.0
-0.71
0.0
0.237
0.473
0.71
0.0
0.0
0.0
0.0
-1.42
1.42
0.0
0.0
-1.183
0.0
0.0
-0.237
0.0
-0.237
0.0
0.0
0.0
0.0
-12.167
0.0
0.0
0.0
0.0
0.0
0.96
0.0
0.0
0.0
1.199
0.0
0.0
0.0
0.0
0.0
0.0
2.393
0.0
0.0
0.0
0.0
0.0
0.0
2.387
0.0
0.0
-2.148
0.0
0.0
2.148
-2.148
0.0
0.0
0.0
2.148
2.142
-4.051
0.0
0.0
1.909
0.0
0.0
0.0
-1.193
0.0
0.0
0.0
0.0
0.0
1.193
2.38
0.0
0.0
0.0
0.0
0.0
0.0
0.0
-1.189
0.0
-3.339
0.0
0.0
0.0
0.0
4.052
0.238
0.0
0.0
-2.142
0.0
0.0
0.0
0.0
0.0
0.0
0.238
0.0
0.0
0.0
0.953
0.0
-1.191
0.0
0.0
0.0
1.191
0.0
0.0
0.0
0.0
-1.191
0.953
0.0
-0.953
0.0
1.905
-1.905
0.0
0.0
0.0
0.0
0.0
-1.67
0.0
0.0
0.0
0.0
1.67
0.0
0.0
0.0
-1.67
0.0
1.67
0.0
0.0
0.0
-1.67
0.0
0.0
0.0
0.0
0.0
1.67
0.0
0.0
0.0
-2.148
0.0
0.0
0.0
0.0
0.0
0.0
0.0
0.0
0.0
0.0
-0.239
0.0
0.0
0.0
0.0
0.0
0.0
0.0
-1.674
0.0
0.0
0.0
0.0
1.674
0.0
0.0
0.0
0.0
2.387
0.0
0.0
0.0
0.0
0.0
0.0
1.905
0.0
0.476
0.0
0.0
0.0
-2.38
2.142
-5.246
0.0
3.104
2.38
0.0
0.0
0.0
-4.767
0.0
0.0
0.0
0.0
0.0
0.0
0.0
4.767
2.137
0.0
-0.949
0.0
-1.188
0.0
0.0
0.0
2.374
0.0
0.0
0.0
-4.754
0.0
0.0
0.0
0.0
4.754
0.0
0.0
0.0
2.367
0.0
0.0
-0.236
0.0
0.0
0.0
0.0
0.0
0.0
0.236
0.0
1.653
0.708
0.0
0.0
-1.18
1.18
0.0
0.0
-1.18
-2.601
2.601
0.944
0.0
0.0
-2.598
0.0
2.834
0.0
0.0
-2.361
-0.946
0.0
0.0
0.0
0.0
0.946
2.125
0.0
0.0
0.236
0.0
0.0
0.0
0.0
0.0
0.0
0.0
0.0
0.0
-3.544
0.0
0.0
3.544
-3.544
3.544
0.0
-3.544
1.183
-14.782
0.24
-0.962
0.0
0.0
-0.241
-0.722
1.925
-1.925
0.0
0.0
0.0
1.444
0.0
0.0
0.0
0.0
-0.481
0.0
0.0
1.202
0.0
0.0
0.0
0.0
0.24
0.0
0.0
0.0
0.0
0.0
0.0
-0.24
0.0
0.0
0.0
0.0
0.0
0.0
0.0
0.0
0.721
2.876
0.0
0.0
1.196
-3.592
0.0
0.0
0.0
0.0
3.592
0.0
0.0
0.0
0.0
0.0
0.0
0.0
0.0
0.0
0.0
0.0
0.0
0.0
0.0
0.0
0.0
0.0
0.0
0.0
0.0
0.0
0.0
0.0
-2.154
0.0
0.0
0.24
0.0
1.914
0.0
0.0
-1.914
0.718
0.0
0.0
0.0
0.0
0.0
0.0
0.0
0.0
1.196
0.0
0.717
0.0
1.67
0.0
0.0
0.0
-2.387
0.0
0.0
0.0
0.239
-0.239
0.0
0.0
0.0
2.387
0.0
-2.387
0.0
0.0
0.0
0.0
2.387
0.0
0.0
0.0
0.0
0.0
0.0
0.0
0.0
0.0
0.0
-1.909
0.0
0.0
1.909
0.0
-1.909
0.0
0.0
0.0
0.0
1.909
0.0
0.0
0.0
-1.909
0.0
0.0
0.0
0.478
-0.239
0.0
0.0
0.0
0.0
-0.717
-1.196
0.0
1.196
0.0
1.671
0.0
0.0
0.0
0.0
0.0
0.0
0.0
0.0
-1.671
0.0
0.0
0.0
0.0
0.0
-1.196
0.0
0.0
1.196
0.0
0.0
0.0
0.0
0.0
0.239
0.0
0.0
0.0
0.0
0.0
0.0
0.0
0.239
0.0
0.0
-0.239
0.0
0.0
0.0
0.0
0.0
0.0
0.716
0.0
0.0
0.0
0.0
0.0
-0.478
0.0
-0.478
0.478
-0.478
0.0
0.0
0.239
0.0
-0.239
0.0
0.955
0.0
0.0
0.0
0.0
0.0
0.0
0.0
0.0
0.0
0.0
0.0
0.0
-0.716
-0.239
0.0
0.0
0.0
0.0
0.0
0.0
0.0
0.0
0.0
0.0
0.0
0.0
0.0
0.0
0.0
0.0
0.478
0.0
0.0
0.0
0.0
0.0
0.0
0.0
0.0
0.0
0.0
0.0
0.0
0.0
0.0
0.0
0.239
0.0
-0.239
0.0
0.0
0.0
0.0
8.321
0.0
-1.421
0.0
0.0
0.0
0.0
1.184
0.0
0.0
0.0
-0.71
-0.237
0.0
0.0
0.0
0.0
-0.474
0.0
0.474
-0.474
0.474
0.0
0.0
0.0
0.0
0.0
-0.474
0.0
0.0
-0.237
0.237
-0.474
0.0
0.0
-0.712
0.0
0.0
0.0
0.0
0.0
0.0
0.0
-0.475
0.475
0.0
0.0
0.0
0.0
0.0
1.186
0.0
0.0
-0.711
0.711
0.0
0.0
-1.661
0.475
-1.188
0.0
0.238
1.662
-1.662
0.0
0.0
0.0
0.475
1.424
-1.661
0.238
0.237
0.949
-0.712
0.949
-0.712
0.0
0.0
0.0
0.712
0.0
-0.474
0.0
0.474
-0.474
0.474
-0.474
0.0
0.237
0.0
0.0
0.0
0.0
0.237
1.422
0.0
0.0
0.0
0.0
0.237
0.0
0.0
0.0
0.0
-0.947
-0.474
0.0
0.0
0.0
0.0
0.474
0.0
-0.237
0.237
0.0
0.0
0.0
0.0
0.237
0.71
-0.71
0.0
0.0
0.0
0.0
0.0
0.0
-0.474
-0.237
0.0
-0.474
0.0
0.0
0.0
0.0
-0.712
-0.237
0.0
0.237
0.0
0.0
-0.237
0.0
0.237
0.0
0.475
0.0
-0.475
0.0
0.0
0.0
0.949
-0.949
-0.95
0.0
0.238
-0.238
-0.238
0.0
0.0
0.0
0.0
0.0
0.0
0.0
-2.142
-0.238
-0.954
0.0
-0.955
-0.478
2.863
-2.863
0.0
0.0
0.0
0.0
-0.239
0.239
-0.478
0.0
0.0
-0.239
0.0
0.0
0.239
0.0
-1.436
0.0
0.0
0.0
0.0
0.479
0.0
0.957
0.0
0.0
0.0
0.0
0.0
-0.718
0.957
-0.717
0.0
0.0
0.239
-0.239
0.0
0.0
0.0
0.0
-0.239
0.0
0.0
0.0
0.0
0.0
0.0
0.0
0.0
-1.197
0.0
0.24
0.0
0.0
0.0
0.0
1.197
0.0
0.0
-0.718
0.718
-0.718
0.0
0.0
0.957
0.0
0.0
0.0
0.0
0.0
0.0
0.0
0.717
0.0
0.0
-0.717
0.0
0.0
0.0
0.0
0.717
0.0
0.0
0.0
0.0
0.0
0.0
0.0
0.0
-0.239
-0.239
0.0
0.478
0.0
-1.196
0.239
0.0
0.0
0.0
5.723
0.0
0.0
-1.904
2.616
0.0
0.0
-2.616
0.0
0.0
1.904
0.0
0.0
2.374
-1.899
3.083
3.308
0.236
-0.236
0.0
0.0
0.0
0.0
0.0
0.236
0.0
0.0
0.0
-1.18
1.651
0.0
1.178
-0.235
0.0
-2.121
0.0
0.708
1.178
-1.178
0.0
1.414
0.471
0.47
-0.47
-2.828
0.944
2.355
0.0
-2.591
0.0
0.0
0.0
0.0
0.0
0.0
0.236
0.0
0.0
-0.944
0.944
0.0
0.0
0.0
0.0
0.0
0.0
0.0
0.0
0.0
0.0
-0.472
0.0
0.0
-0.472
0.0
0.472
0.0
-0.708
-3.312
0.0
0.0
0.0
0.0
0.474
0.0
0.0
3.074
0.0
0.0
0.0
0.944
0.0
0.0
0.0
0.0
-3.781
0.0
0.473
0.0
0.473
2.362
-2.126
0.0
0.0
1.654
0.0
0.472
0.0
0.0
-1.653
0.0
0.0
0.0
0.0
0.0
1.181
0.472
0.0
0.0
-1.653
0.0
1.653
0.0
0.0
0.0
0.0
-1.653
-0.236
0.0
0.0
0.0
1.181
0.0
-1.418
1.418
0.0
0.0
0.0
0.0
-0.945
1.653
-1.653
0.0
0.0
0.0
1.417
0.0
0.236
0.0
0.0
0.0
-1.653
0.0
0.0
0.0
0.0
0.0
0.0
0.0
0.0
0.0
0.0
0.945
0.0
-0.945
0.0
0.0
0.0
0.0
0.709
0.0
0.0
0.0
-0.236
-0.709
0.0
0.0
0.0
0.0
0.0
0.0
0.0
0.0
0.0
0.0
0.0
0.0
-1.183
1.183
0.0
0.0
0.0
0.0
0.0
0.0
0.0
0.0
0.0
0.0
0.0
0.0
0.0
0.0
0.0
-1.183
0.0
0.0
0.0
0.0
0.946
0.0
0.0
-0.473
0.0
0.0
-0.237
0.71
-0.71
0.0
-1.421
-0.949
0.949
0.0
-0.711
0.0
-0.475
0.0
0.0
0.0
1.186
0.0
0.0
0.0
0.0
0.0
0.0
1.185
0.0
0.0
-1.185
0.948
0.0
0.0
0.237
0.0
0.0
2.128
-0.709
0.0
-1.419
0.0
0.0
0.0
0.0
-1.185
0.0
1.185
-0.947
0.0
0.0
0.0
0.0
0.0
0.0
1.894
-1.657
0.0
0.0
0.0
0.0
0.0
0.237
0.0
0.0
0.0
0.0
0.0
0.0
0.0
0.0
0.0
0.0
1.42
0.236
1.181
0.472
0.0
1.179
0.0
0.0
0.0
0.0
0.0
-0.236
-0.236
0.0
0.0
0.0
-0.236
0.0
0.0
-1.889
0.0
3.538
-1.178
1.649
0.0
0.0
0.0
0.0
-0.235
0.0
-0.942
-0.236
0.0
-0.471
0.0
0.0
0.707
1.648
0.0
-2.355
0.0
0.0
0.0
2.355
0.0
0.0
0.0
-0.47
0.0
0.0
0.0
-1.649
0.0
0.942
0.0
0.0
0.0
0.0
0.706
0.0
0.0
0.0
0.0
0.235
0.235
0.0
0.0
0.0
0.0
4.691
0.0
0.468
-0.468
-2.108
0.0
-2.583
1.879
0.0
0.0
0.0
-0.704
0.0
-0.705
0.0
0.0
0.0
-0.235
0.0
0.0
2.113
0.0
-1.174
4.451
-4.451
4.451
0.0
-1.169
-3.282
3.282
0.0
0.0
0.0
-0.234
-3.048
3.048
-3.048
0.0
0.235
2.813
-1.874
1.874
0.0
-0.234
0.0
-0.703
-1.876
0.0
0.0
1.642
-0.703
0.703
0.234
-1.407
-0.235
0.235
0.469
0.0
-0.939
0.939
0.0
-0.939
0.0
0.0
0.0
0.0
0.939
0.0
-0.939
0.939
2.342
-2.108
2.108
0.0
-0.234
-1.639
1.873
-1.873
1.873
0.0
0.0
-1.873
0.0
0.0
1.873
-2.108
0.0
0.0
0.0
0.0
2.108
0.0
0.0
0.0
0.0
0.0
-2.108
0.0
0.0
0.0
0.0
0.0
0.0
0.0
0.0
0.703
0.937
0.234
0.0
-0.234
-0.468
1.17
0.0
0.701
-0.935
-0.936
0.936
0.0
0.0
0.0
0.0
-0.234
-0.234
0.0
0.0
0.0
0.468
0.0
0.0
0.0
0.0
0.0
0.0
0.0
0.0
0.0
0.0
0.0
0.0
0.0
0.0
0.0
-0.234
0.234
-0.234
0.0
0.0
0.0
0.234
0.0
0.0
0.0
0.0
0.0
0.0
0.468
0.0
0.0
0.0
0.0
0.0
0.0
0.0
-0.234
-0.234
0.0
0.234
0.0
0.0
0.0
0.0
0.468
0.0
0.0
0.0
0.0
0.0
0.0
-0.702
0.234
0.0
0.0
0.0
0.0
0.234
0.0
0.0
0.0
0.0
4.199
0.0
0.0
0.0
0.0
-1.164
1.164
0.0
0.0
-1.164
0.0
1.164
0.0
0.0
0.0
0.0
-0.931
0.931
-0.931
0.931
-0.931
0.699
0.0
0.0
0.0
0.0
0.0
0.0
-0.699
0.0
0.233
0.0
0.698
0.0
-0.233
0.0
0.233
0.0
0.0
0.0
0.0
0.0
0.233
-0.233
0.233
0.0
3.714
-3.249
0.0
3.481
0.232
0.0
-3.712
0.0
-0.465
0.0
0.0
0.0
0.0
0.233
0.233
0.465
0.0
0.0
-0.465
2.786
0.695
-0.463
0.232
-3.017
0.0
0.0
2.553
1.158
0.0
0.0
0.0
0.0
0.0
0.231
0.0
-0.231
-1.158
0.0
0.0
1.158
-1.158
0.0
0.0
0.0
0.0
0.0
-1.16
0.0
0.0
0.0
-0.929
-0.232
-0.232
0.0
0.465
0.0
0.0
-1.162
0.0
0.93
0.0
0.0
0.0
0.232
-1.162
0.93
0.0
0.0
0.232
0.0
-0.697
0.697
0.0
0.0
0.232
-0.232
0.0
0.929
-0.929
0.0
0.0
0.0
0.0
0.0
0.929
0.0
1.16
0.0
-1.856
0.464
0.0
0.0
0.0
0.0
0.0
0.0
0.0
0.0
-0.232
-0.232
0.0
-0.232
0.232
0.0
0.0
0.0
0.0
0.0
0.232
0.0
-0.232
0.0
0.0
0.232
0.232
0.232
0.0
-0.464
0.0
0.0
0.0
0.0
0.0
0.0
0.0
0.0
0.464
0.0
-0.464
0.0
0.232
0.0
0.0
2.55
0.0
-2.782
1.392
-0.928
0.0
0.0
0.0
0.0
0.0
0.0
0.0
0.0
-0.232
0.232
0.0
0.0
-0.232
0.232
0.0
0.0
-0.232
0.0
0.0
-0.464
-0.232
0.0
0.0
0.0
0.0
0.0
0.929
0.0
-0.929
0.0
0.0
0.0
0.0
0.929
0.0
-0.929
0.0
0.0
0.0
0.0
0.0
0.0
0.0
0.929
-0.929
0.0
2.089
0.0
1.158
-1.158
0.0
0.0
0.927
0.232
0.694
-0.694
-0.232
1.388
0.0
-1.388
0.0
0.0
0.0
0.0
0.0
0.0
0.0
0.0
0.0
0.232
0.0
0.0
0.0
0.0
0.0
0.0
0.0
0.0
0.0
0.0
0.0
-0.232
0.0
0.232
0.0
0.0
2.312
-0.462
-1.85
0.0
0.0
0.0
0.0
0.0
0.0
0.0
0.0
0.0
-3.711
1.394
0.0
0.0
0.0
1.16
0.0
0.0
-1.856
0.0
0.0
2.551
0.0
-2.087
0.0
0.232
-1.626
0.0
0.0
0.465
0.0
0.0
-1.163
0.0
0.0
0.0
-1.164
0.0
0.0
0.699
-0.932
0.0
0.0
1.397
0.0
0.0
1.395
0.0
0.0
-1.395
0.0
0.0
0.0
0.0
0.0
0.0
0.0
1.395
0.0
0.0
-1.162
1.162
-1.395
1.395
-1.162
1.162
0.0
-0.93
0.0
-0.233
0.0
0.233
-0.465
0.0
0.0
0.0
1.163
0.0
0.232
-0.93
0.0
0.93
-0.93
0.0
0.0
-0.233
0.0
0.0
0.0
-0.233
0.0
1.163
0.0
-1.163
0.0
1.163
0.697
0.464
1.855
0.0
0.0
0.0
0.0
0.0
0.0
-1.391
0.0
0.0
0.0
0.696
0.463
0.232
0.0
0.0
-1.391
1.391
0.463
0.0
-0.463
0.463
-0.463
-1.159
0.0
0.0
0.0
1.622
0.463
-0.231
0.925
-0.925
2.08
-0.231
-1.618
0.0
1.618
-1.618
0.231
-0.231
0.0
0.0
0.0
1.618
0.0
0.0
0.0
0.0
0.0
0.0
0.0
0.231
0.0
0.0
0.0
0.0
-1.155
0.0
0.0
0.0
0.0
0.0
0.924
-0.462
0.693
-0.462
0.0
0.0
0.0
0.231
0.0
-0.462
0.0
0.0
0.0
-0.925
1.618
0.0
0.0
0.0
-1.618
1.618
0.462
-0.231
0.0
0.923
-0.923
0.0
0.0
0.0
0.0
0.923
-0.923
0.0
0.0
0.0
0.0
0.0
0.0
0.692
-0.692
0.0
0.0
0.923
0.0
0.0
0.0
0.231
-0.692
1.613
-1.613
0.0
0.0
1.153
0.0
-1.153
0.0
-0.462
0.231
0.461
0.922
0.461
-1.152
0.922
0.23
0.0
2.3
-0.459
0.23
-1.84
-0.461
1.841
0.23
-0.69
1.149
0.0
-0.23
0.0
0.0
-0.23
0.0
0.0
-0.69
0.0
0.0
0.0
0.0
-0.69
0.69
0.0
0.0
0.0
0.0
0.69
-0.69
0.0
0.0
0.69
0.459
0.0
0.0
0.0
0.0
0.0
0.0
0.0
0.0
0.0
0.0
0.459
10.951
0.0
0.0
1.133
0.0
0.226
0.0
0.226
-0.226
0.905
0.0
-0.679
0.905
-0.226
-0.905
-0.906
0.0
-0.453
-1.816
1.816
0.0
-0.907
0.227
1.134
1.359
0.452
-1.811
1.585
-0.679
0.0
0.0
-0.226
0.0
-0.453
1.584
-1.584
0.0
0.453
0.0
-0.453
0.0
-0.453
0.906
-0.68
0.227
0.453
-0.68
-0.227
-0.227
0.453
0.0
0.0
0.68
0.226
-0.226
0.0
-0.226
0.0
0.679
-0.453
0.679
0.0
-0.453
0.453
0.226
0.0
0.226
-0.679
0.0
0.226
0.0
-0.679
0.226
0.453
0.0
-0.226
-0.453
0.226
0.453
-0.453
0.0
0.453
-0.453
0.453
-0.453
0.453
0.0
-0.453
0.0
0.226
-0.226
0.0
0.0
0.0
0.0
-0.226
0.0
-0.453
0.453
0.0
0.0
0.0
0.0
-0.453
0.0
0.0
-2.95
-9.14
6.864
0.0
0.228
0.0
0.0
0.683
-0.683
0.0
0.228
0.0
0.228
1.593
1.363
0.0
0.0
-0.908
0.0
0.0
0.0
0.454
0.0
0.681
0.0
0.0
0.0
-1.135
0.681
-0.681
0.0
0.0
0.0
0.227
0.227
0.0
0.0
0.227
-0.227
0.0
0.227
0.227
0.0
0.0
0.0
0.0
0.0
0.0
0.0
0.0
0.0
0.0
0.0
0.0
0.0
0.227
0.0
0.68
0.453
-0.227
0.0
0.0
0.0
0.0
0.0
0.0
0.0
0.227
-0.227
0.0
0.0
0.0
0.0
0.227
0.453
0.226
-0.453
0.0
0.0
0.227
-0.227
0.0
0.0
0.0
0.227
0.226
-0.453
0.453
0.0
-0.453
0.453
0.0
-0.226
-0.68
0.906
0.0
-0.906
0.0
0.68
-0.453
-0.453
0.227
-0.227
0.0
0.0
0.0
0.227
0.0
-0.227
-0.907
0.0
0.0
0.0
0.0
0.907
0.0
-0.68
0.0
0.68
0.0
-0.227
0.227
0.0
0.227
-0.227
0.227
0.0
0.227
0.0
-0.453
0.0
0.0
0.0
-0.227
-0.227
0.0
0.0
0.454
0.0
0.227
-0.227
0.0
0.0
0.0
0.0
0.0
-0.454
0.454
-0.227
-0.227
-0.227
0.227
-0.227
0.0
0.0
-0.908
0.0
0.227
0.0
0.0
0.0
0.0
0.0
0.0
-7.526
0.0
0.0
2.059
0.0
0.0
0.0
-1.601
0.0
0.0
-0.687
1.831
0.0
-0.457
-0.229
0.0
-0.229
0.0
0.0
0.0
0.0
-0.687
-2.523
0.0
0.23
-0.23
-0.459
-0.46
-0.92
-0.46
0.0
0.23
0.0
-0.23
0.0
-1.613
0.0
0.922
0.0
0.0
0.0
0.0
0.0
0.461
0.23
0.0
-1.844
1.614
-0.23
0.0
-0.23
-1.615
0.231
-0.693
-0.693
-0.925
0.0
-0.231
0.925
0.0
0.231
0.0
0.231
0.693
0.0
-0.924
1.155
0.0
0.0
0.0
0.0
-1.155
0.924
-0.924
0.0
0.0
0.924
-0.924
0.0
0.0
0.0
0.924
-0.924
1.155
0.0
0.0
-0.231
0.0
-0.924
0.0
0.0
0.0
0.0
0.0
0.0
0.231
0.0
0.231
0.0
0.0
0.0
0.0
0.0
-0.231
0.0
0.231
-0.693
0.693
0.0
0.0
0.0
-0.693
0.693
-0.462
0.0
0.0
0.0
0.0
0.0
0.0
0.0
0.0
0.0
0.0
0.231
-0.231
0.0
0.0
0.231
-0.462
0.0
0.0
0.0
0.231
0.0
-0.231
0.0
0.231
0.0
-0.231
0.231
-0.231
0.0
0.0
0.231
-0.462
0.462
0.0
-0.231
-0.694
-0.231
-0.463
0.0
0.0
0.0
0.463
0.0
0.0
-0.463
0.0
0.463
0.0
0.0
-1.158
0.0
-0.696
-0.464
0.0
0.0
0.0
0.0
-1.394
-0.465
0.0
-0.233
0.233
0.0
0.0
0.0
0.0
1.859
-2.324
0.0
-0.233
0.233
0.0
0.0
0.0
-1.164
0.0
1.164
0.0
-1.164
1.164
0.0
0.0
0.0
-1.864
0.699
0.0
0.0
1.164
0.0
0.0
0.0
0.0
-0.698
0.0
0.698
0.0
1.395
0.0
-2.559
2.095
0.0
0.0
0.0
0.232
-0.232
0.0
-0.698
0.0
0.465
-0.698
0.93
0.0
0.232
0.0
0.0
0.0
0.0
0.0
0.0
0.0
0.0
-0.697
-0.465
0.0
0.233
0.0
0.0
0.698
-0.93
0.0
0.0
0.0
0.0
0.0
-0.698
0.466
0.0
0.0
0.0
0.0
0.0
0.0
-0.233
-0.466
0.699
0.0
0.0
0.0
-0.466
0.0
0.233
0.466
0.0
0.465
0.0
0.0
7.642
-0.231
-0.923
-0.462
0.0
-0.231
-1.85
0.0
0.0
0.926
0.0
0.0
-0.926
0.926
0.0
-3.012
0.0
0.0
0.0
2.318
0.0
-1.158
0.0
0.0
0.0
0.0
-0.464
0.464
0.0
0.0
1.158
0.0
-0.232
0.0
0.0
0.0
0.0
-0.232
-2.784
0.0
1.393
0.927
-1.391
1.855
-0.695
0.927
-0.232
0.0
0.0
0.0
0.0
0.0
0.0
-1.855
1.855
0.0
0.0
0.0
0.232
0.0
0.0
-0.695
0.926
0.0
0.0
0.0
0.0
0.0
0.0
0.0
0.0
0.0
1.85
-0.231
-1.619
0.0
1.388
0.0
-0.231
0.0
-1.157
0.925
0.0
-0.925
0.694
-0.694
0.0
-0.232
0.0
0.0
0.0
0.0
0.0
0.0
0.0
-0.232
0.232
0.926
-0.926
0.0
0.0
0.0
-0.232
0.0
0.0
0.0
0.0
0.0
0.0
0.0
0.0
-0.232
0.0
0.0
0.695
0.0
0.0
0.0
-0.232
0.232
0.0
0.0
0.694
0.0
0.0
0.0
-0.463
0.0
0.0
0.0
-0.231
0.0
0.0
0.0
0.0
0.0
0.0
0.694
0.0
0.0
0.0
0.0
-0.694
0.0
0.0
-0.695
0.463
0.0
0.0
0.0
0.0
-0.463
0.0
0.0
0.0
0.695
0.0
0.0
0.0
0.0
0.0
-0.232
0.232
0.0
-0.232
0.0
-0.232
0.463
0.0
0.0
0.0
0.0
0.0
0.0
-0.232
0.0
0.0
0.0
-0.927
0.0
0.0
0.927
0.926
0.0
-0.694
2.312
0.0
0.0
0.0
1.154
0.0
1.152
0.0
0.0
0.0
0.23
0.0
0.0
0.0
-2.074
2.074
0.0
0.0
0.0
0.0
0.0
-0.23
-2.075
0.0
0.0
0.0
-0.231
2.306
0.0
0.0
0.0
0.46
0.0
2.987
0.0
-2.297
0.0
2.067
0.0
0.0
0.0
-3.218
2.3
-2.3
-1.383
0.0
0.0
0.0
3.223
0.0
-2.992
0.0
0.0
1.152
1.84
-1.84
0.0
-1.152
2.303
-0.23
0.0
0.0
0.0
0.0
0.92
0.0
0.0
0.0
-2.762
0.0
0.0
1.382
0.92
-0.92
0.0
0.0
0.0
0.0
-1.152
0.0
0.0
0.0
0.691
0.0
0.0
13.71
0.0
-2.043
0.0
0.227
0.0
0.0
0.0
0.681
0.454
0.0
-1.135
0.227
0.0
0.908
0.68
0.0
0.0
-0.227
-1.135
0.0
0.0
0.0
0.227
0.0
0.0
0.681
-0.908
0.0
0.0
0.0
0.0
-0.454
0.454
0.0
0.227
1.134
0.68
-2.041
-0.454
0.0
0.0
0.0
0.681
0.908
0.0
-0.908
-0.227
0.227
0.0
0.0
0.0
0.0
0.908
-1.135
1.135
0.0
-0.227
-1.362
0.0
0.227
0.0
0.0
0.0
0.0
0.0
0.0
0.0
0.0
0.0
0.0
0.227
0.0
0.0
-0.454
0.0
0.0
0.0
0.0
0.0
0.0
0.227
-0.227
0.0
0.0
0.0
0.227
-0.227
0.0
0.0
0.0
0.454
0.0
-0.454
0.0
0.0
0.0
0.0
0.227
0.0
0.0
-0.227
0.0
0.0
0.0
1.135
0.0
0.0
0.0
-0.681
0.0
0.0
0.454
0.0
-0.454
0.0
0.0
-0.227
0.0
0.0
0.0
0.0
0.0
0.0
0.0
0.908
-0.454
0.0
0.454
0.0
-0.454
0.0
0.0
0.227
-0.227
-0.454
0.0
0.0
0.227
0.0
-0.227
0.0
0.0
0.0
0.0
0.454
0.0
0.454
0.227
0.227
0.0
0.0
0.0
-0.227
0.227
1.36
-1.133
0.0
0.227
0.0
0.0
0.0
0.227
1.359
2.26
0.451
-0.451
1.578
-0.902
0.0
0.0
0.451
2.476
2.469
0.224
-1.57
0.224
0.224
0.0
0.0
0.897
-0.224
-1.122
0.449
-0.224
0.0
0.0
0.0
0.673
-0.449
0.0
0.224
0.0
0.673
-0.673
0.0
0.0
0.0
0.0
0.0
0.0
-0.898
0.673
-2.022
0.0
-1.576
0.0
0.0
-0.225
0.901
0.45
-0.9
0.0
0.675
-0.901
0.0
0.0
-0.225
0.225
0.0
-0.225
0.0
0.0
0.0
0.225
2.25
-1.124
1.124
0.0
-2.025
0.9
-0.45
0.45
-0.225
0.0
0.675
0.0
0.0
-0.225
1.349
-1.124
0.0
0.0
-0.45
0.0
-0.225
0.0
-0.45
-0.901
0.0
-0.225
0.0
0.0
0.0
0.0
0.0
0.0
0.0
0.0
0.901
0.225
0.0
0.0
0.0
-1.127
-0.225
0.451
0.0
0.0
0.225
4.047
0.224
0.0
0.0
1.568
2.012
-1.117
0.671
-1.566
0.0
0.0
0.0
-0.448
0.224
-0.448
0.448
0.0
0.224
-0.672
-0.448
-0.224
-0.673
-0.224
-1.123
-0.45
2.918
-0.224
0.0
0.0
-0.448
-0.224
0.673
-0.673
0.0
0.673
-0.224
0.0
1.12
0.0
0.448
0.224
0.224
-0.671
0.0
1.119
1.787
0.446
0.446
-1.562
0.0
1.562
0.0
0.0
1.781
3.331
-0.443
0.443
-0.222
-3.999
2.224
0.444
0.0
1.331
0.0
0.0
-0.887
0.887
0.0
0.0
0.0
0.0
-0.887
1.773
0.0
-0.221
-0.443
1.329
-1.994
0.222
1.772
0.0
0.0
0.664
0.221
-0.885
0.442
0.0
-1.771
1.329
-0.221
0.221
0.0
-1.329
1.329
-0.221
-0.221
-0.886
0.0
-0.222
0.222
0.0
0.0
0.0
-0.222
-0.665
-0.222
0.665
0.443
0.0
0.0
0.0
0.443
-0.222
-0.887
-0.444
-0.444
0.444
0.0
-1.999
0.0
0.889
-0.889
0.0
0.0
0.0
0.0
0.0
1.999
0.0
-0.222
0.0
0.0
0.222
-1.11
1.11
0.0
0.0
0.0
0.0
-0.888
0.888
0.0
-0.222
0.0
-0.222
-1.778
1.778
0.0
-0.222
-2.669
-0.446
1.559
0.0
0.0
-3.12
0.0
3.342
-2.896
0.223
3.34
-0.222
0.667
-0.222
-1.112
0.222
0.0
0.889
-0.222
0.444
-0.222
0.0
0.0
-0.444
-0.222
-0.222
-1.335
2.002
0.222
-0.222
0.0
0.0
-1.112
0.222
0.667
-0.667
0.0
0.0
0.0
0.0
0.445
-0.445
0.222
0.222
0.0
-0.445
0.0
0.0
0.222
-0.222
0.0
0.0
-0.445
-0.445
0.0
0.668
0.0
-1.559
1.559
-0.89
0.0
0.223
0.0
0.668
-0.223
-0.445
0.0
0.445
0.0
0.0
0.0
-0.668
0.0
0.668
-0.668
0.0
0.668
-0.445
0.89
0.0
0.667
-1.78
1.78
0.0
0.0
0.0
0.222
-0.667
-0.222
0.445
0.0
-0.667
0.667
-0.667
0.222
0.445
-0.222
0.222
0.222
0.0
-0.445
0.445
0.0
0.0
-0.222
0.222
-0.222
0.222
0.0
-0.667
0.667
-0.222
-0.445
0.222
0.0
0.222
0.0
-0.222
-0.222
0.0
0.0
-1.113
0.0
0.0
0.0
0.0
0.223
-1.114
0.0
0.891
0.0
1.335
0.0
0.0
-1.335
0.223
1.113
0.0
0.0
0.0
0.0
0.445
0.0
2.442
-0.443
0.0
0.0
0.665
0.886
0.0
0.0
0.443
0.0
-0.221
0.221
-0.443
0.221
0.221
0.0
0.221
0.663
0.0
0.0
0.0
0.0
0.0
-0.221
0.0
0.0
0.0
0.221
-0.221
0.0
0.221
-0.663
0.0
0.442
-0.442
0.442
0.221
0.0
0.0
0.884
0.221
-0.221
-0.221
-0.442
0.0
0.0
0.884
-0.884
0.0
0.0
0.221
-0.221
0.0
0.0
0.0
0.0
0.0
0.0
0.0
0.442
0.0
-0.442
0.0
0.442
-0.442
0.663
-0.221
-0.221
-0.221
0.221
0.0
0.0
0.0
0.0
0.0
0.221
-0.663
0.0
0.0
1.105
-0.221
-0.221
0.0
0.442
0.441
0.0
0.0
0.221
-0.662
-0.663
0.0
0.0
0.0
0.221
0.221
0.221
-0.221
0.0
0.221
0.0
-0.663
0.0
0.0
0.0
0.442
-0.221
0.221
0.221
-0.221
0.0
0.0
0.442
-0.442
0.442
-0.442
0.221
0.0
0.883
-0.221
-1.325
0.663
0.662
-0.662
-0.221
0.662
-0.441
0.0
0.0
0.441
0.441
-0.441
0.0
-0.221
0.662
0.0
-0.221
0.0
0.882
-0.882
-0.221
-0.221
0.0
0.0
0.0
0.882
0.0
-1.103
0.0
0.883
0.0
-0.662
0.221
-0.441
0.0
0.662
0.0
0.0
-0.441
0.0
0.441
0.0
0.0
0.0
-0.221
0.0
0.0
0.0
0.221
-0.441
0.441
-0.441
0.0
0.441
0.0
0.0
-0.221
0.0
0.0
0.221
0.0
-0.221
0.0
0.221
-0.221
0.221
-0.221
0.221
-0.221
0.0
0.221
-0.221
0.0
0.0
0.0
0.0
0.0
0.0
-0.221
0.0
0.441
0.0
0.0
-0.221
-0.441
0.662
-0.662
0.0
0.0
0.0
0.221
-0.221
0.0
0.0
-0.221
0.221
0.221
0.221
0.0
-0.441
0.441
0.0
-0.662
0.0
0.0
0.221
-0.221
0.221
0.0
0.0
0.0
0.0
0.0
0.0
0.0
-0.221
-0.221
-0.663
0.0
0.442
0.0
0.0
0.0
-0.442
0.442
-2.655
0.0
-1.997
-0.222
-1.112
1.112
-0.889
0.0
0.0
0.0
0.445
0.0
-1.78
0.0
0.0
0.0
0.0
0.0
0.89
-0.89
0.0
0.0
0.223
0.668
0.0
-0.668
-0.223
0.0
0.0
-0.668
0.0
0.668
-0.891
0.0
0.669
0.0
-0.892
0.669
0.0
-1.561
1.115
0.0
0.446
0.0
0.0
0.446
-0.891
-0.892
0.0
0.892
0.223
0.0
0.0
0.0
0.668
0.445
-0.445
0.0
-0.446
-0.223
0.668
-0.446
-0.223
0.0
-0.223
0.0
0.0
0.0
-0.223
0.0
0.0
-0.669
0.223
-0.223
0.0
0.223
0.0
-0.223
0.0
0.0
0.669
0.0
0.0
-0.446
0.0
0.446
-0.446
0.0
0.0
0.0
0.446
-0.446
0.0
0.0
0.0
0.446
0.0
0.0
0.0
0.0
0.0
-0.893
0.893
-0.893
-0.223
0.223
0.0
-0.223
0.0
0.893
0.0
0.0
0.0
0.223
0.0
0.0
0.446
0.0
0.0
-1.115
0.0
0.223
0.0
0.0
0.0
0.0
-0.223
-0.223
0.0
0.0
1.561
0.0
-0.223
0.0
0.446
-0.446
0.0
0.0
-1.115
0.0
1.115
0.0
0.0
-0.223
0.223
-0.892
0.0
0.892
0.0
0.0
-0.446
-0.446
0.0
0.0
0.0
0.0
0.0
0.223
0.0
-0.893
0.0
-1.117
0.0
1.117
0.0
-0.894
0.0
0.0
0.0
0.894
0.0
0.0
0.0
0.0
0.0
0.0
0.0
0.0
0.0
0.0
0.0
0.0
0.0
-0.67
0.67
0.0
0.0
0.67
-0.223
-1.34
0.0
0.0
0.0
0.0
0.894
0.0
-0.894
0.894
0.0
0.0
-0.67
0.0
0.0
0.0
0.0
0.0
0.0
-0.223
0.894
0.0
0.0
0.446
-0.446
0.0
0.0
0.0
0.0
-0.447
0.447
-0.67
0.0
0.0
0.0
0.0
-0.223
1.117
0.0
-0.223
0.0
0.0
0.0
0.0
0.0
0.0
0.0
0.0
0.0
0.0
-0.67
0.0
-0.223
0.67
0.223
0.0
-0.67
0.0
0.0
0.447
0.0
-0.447
0.0
0.0
0.0
0.223
0.223
-0.223
0.0
0.223
0.0
-0.447
0.0
0.447
-0.223
0.0
0.0
0.0
0.0
0.0
0.447
0.0
0.0
0.0
0.0
-0.223
-2.012
-0.896
2.685
-0.223
0.0
-0.447
0.0
0.0
-0.224
-0.895
-0.224
0.0
-1.793
-0.449
-0.898
-0.674
-0.225
0.0
0.0
0.0
2.471
0.0
0.0
0.0
-1.347
0.898
0.0
0.0
-0.224
-0.449
-1.349
2.022
0.0
0.0
-1.348
0.0
1.123
-0.449
0.674
-1.123
1.123
0.0
0.0
0.0
0.0
-1.123
1.796
0.0
0.0
-0.449
0.0
0.224
0.0
0.0
0.0
0.673
0.0
0.0
-0.448
0.0
-0.224
0.449
0.0
0.0
0.0
0.0
0.224
-0.224
0.224
0.0
0.0
0.672
0.0
-0.448
0.448
0.0
0.0
-0.224
-0.224
0.0
0.0
0.224
0.0
0.0
0.0
0.0
-0.448
0.0
0.0
0.0
0.0
0.0
0.0
0.0
0.448
-0.224
0.224
0.0
0.448
0.0
0.0
0.224
0.0
0.448
-0.224
0.447
0.0
0.0
0.0
0.0
0.0
0.0
0.224
0.0
0.0
0.0
0.447
0.0
-0.224
0.0
0.224
0.67
0.0
-0.223
0.0
-0.67
0.67
0.0
0.0
0.0
0.0
0.223
0.0
0.223
1.562
0.446
2.225
-2.448
-0.223
0.0
0.0
0.0
0.223
0.0
0.446
-0.668
1.114
0.0
-0.445
0.0
0.0
-0.223
0.0
0.0
0.223
0.223
0.445
0.0
-2.228
0.0
0.446
1.114
0.0
0.0
0.0
0.223
0.223
0.0
-0.445
-0.891
0.223
1.114
0.223
0.0
0.0
-0.668
1.558
-1.558
0.223
0.0
0.0
0.0
1.335
-0.222
-1.113
0.0
0.0
0.89
0.0
0.0
0.0
-1.113
1.113
0.0
0.222
0.0
0.222
-0.445
0.889
0.0
0.0
0.222
0.666
0.0
0.444
-1.11
0.0
1.11
-1.999
0.222
0.0
-0.222
0.889
0.0
0.0
-1.112
-0.222
1.112
-0.889
0.889
0.0
-0.889
0.0
0.0
0.0
0.222
0.0
0.0
-0.89
0.0
0.0
0.0
0.89
0.0
-0.222
0.0
0.0
0.0
0.222
0.222
0.0
0.0
0.222
0.222
0.0
0.0
-0.445
0.0
0.0
0.0
0.0
0.0
0.667
-0.444
0.444
-0.667
0.0
0.667
0.0
-0.667
0.0
0.0
0.667
-1.112
0.0
0.0
0.445
0.667
0.0
0.0
-0.222
0.0
0.0
0.0
0.0
0.0
0.0
0.0
0.0
0.0
0.0
0.0
-3.786
0.0
0.0
3.341
0.0
0.0
0.0
-0.222
0.222
0.0
0.0
0.0
0.0
-2.895
0.0
2.895
0.0
-2.672
0.0
0.0
0.0
0.0
0.223
2.004
0.0
0.222
0.0
0.0
0.0
0.0
0.0
-0.89
1.779
0.0
0.0
0.0
0.0
0.0
0.0
0.0
0.0
0.0
0.0
0.0
0.0
0.0
0.0
0.0
0.0
0.0
0.0
0.0
0.0
0.0
0.0
0.0
0.0
0.0
0.0
0.0
0.0
-2.002
0.223
1.557
0.0
0.0
0.0
0.0
0.0
0.0
0.0
0.0
-0.889
0.0
0.0
0.0
0.0
0.0
0.667
0.0
0.0
0.0
-1.557
0.0
0.0
0.0
0.0
0.0
0.0
-0.668
0.0
0.0
0.0
0.0
0.891
0.223
-1.114
0.0
0.891
-0.223
0.223
-0.445
0.445
0.0
0.0
0.0
0.0
-0.668
0.668
-0.445
0.445
0.0
0.0
-0.668
0.0
0.0
0.0
-0.223
-0.446
0.0
0.0
0.0
0.0
0.0
0.669
-0.669
0.0
0.669
0.0
0.0
-0.446
0.446
0.0
0.0
0.0
0.0
0.223
0.0
0.0
0.223
0.0
0.0
0.0
-0.223
0.445
-1.114
0.223
0.0
0.668
0.223
0.223
0.0
-1.114
1.114
-0.668
0.668
-0.223
-0.891
0.0
0.223
0.0
0.0
0.0
0.0
0.223
1.113
0.0
0.445
0.445
0.0
0.0
0.0
0.0
0.0
0.0
-1.78
0.89
0.0
0.667
0.0
0.0
0.0
0.0
0.0
-0.222
0.0
-1.558
0.0
1.558
0.0
0.0
0.0
-1.335
0.0
1.335
0.222
0.0
0.0
0.0
0.0
0.0
0.0
-0.222
0.0
-1.112
0.0
0.0
0.0
0.0
0.223
0.0
-0.223
0.0
0.0
0.0
0.0
0.668
-0.668
0.0
0.0
0.0
0.0
0.0
0.0
0.0
0.668
-0.668
0.0
0.0
-0.223
0.0
-0.223
0.445
-0.445
0.0
0.0
0.0
0.0
0.0
0.0
0.0
0.0
0.0
0.0
0.0
0.0
0.445
-1.337
0.0
0.0
0.0
0.0
0.0
0.0
0.891
0.0
0.0
0.0
-8.73
0.899
1.123
0.0
0.0
0.0
0.0
0.0
0.0
-0.449
0.0
0.0
0.0
0.0
0.0
0.0
-1.123
0.45
-0.674
0.0
-0.45
0.0
0.0
0.9
0.0
-0.9
0.0
0.0
1.124
0.225
-1.124
0.0
0.0
0.0
2.022
0.0
0.449
-0.224
-1.347
0.0
0.0
0.0
1.347
0.0
0.0
-0.224
-0.449
0.0
0.449
0.0
1.57
0.0
-0.448
0.0
0.0
-1.121
0.0
0.0
0.0
0.0
0.0
0.0
0.0
0.0
1.794
-1.794
0.0
0.0
0.0
1.57
0.0
0.0
-1.121
-0.224
1.121
0.0
-1.121
1.121
0.0
0.0
0.0
-0.897
0.0
0.0
0.0
-0.224
0.0
0.224
-0.449
0.449
-0.224
0.449
0.224
0.0
0.0
0.0
-0.673
-0.673
0.225
-0.674
0.0
0.0
0.0
0.0
0.0
0.0
0.0
0.0
0.225
0.0
0.0
0.0
0.225
0.0
0.0
0.0
0.0
0.0
0.0
-0.449
0.0
0.0
0.0
0.225
0.225
0.0
-1.348
0.0
0.0
-0.225
0.0
-0.225
-3.156
0.0
0.0
0.0
0.0
-1.356
0.0
0.0
0.0
0.0
0.0
1.807
0.0
-2.939
0.0
1.131
0.0
0.0
0.0
-2.264
0.0
0.0
0.227
-2.497
0.682
0.0
-0.682
0.0
0.0
-0.455
0.227
-1.138
3.408
-2.043
-1.137
0.0
-0.228
0.228
0.0
-1.139
-2.282
2.054
0.228
-0.912
-0.685
0.457
1.14
0.0
0.0
0.0
1.139
0.91
-0.227
-0.683
0.0
0.0
0.0
0.455
-0.455
0.683
-0.227
0.0
0.0
0.0
-0.455
0.0
0.683
0.0
-0.455
-0.228
0.0
0.0
0.228
0.0
-0.228
-1.139
0.0
0.0
-2.739
0.0
-0.686
0.0
0.229
-0.229
2.057
0.0
0.0
0.228
-1.142
0.0
0.0
0.0
0.0
2.282
0.0
-2.282
0.0
0.913
-1.371
0.457
2.282
-2.282
-0.229
0.229
0.685
-0.228
0.228
-0.685
0.685
0.0
-0.685
-0.229
0.0
0.0
-0.686
0.457
0.229
-0.686
0.0
0.0
0.0
0.0
0.0
0.914
0.0
0.0
0.0
0.228
0.0
0.0
-0.686
0.457
0.0
-0.686
0.0
0.0
0.0
0.229
-6.885
0.0
0.461
-1.152
0.0
0.461
0.691
-0.691
-1.615
1.615
0.0
-1.615
0.0
1.384
0.0
0.0
-1.384
-1.849
-1.621
3.47
-0.462
-1.618
1.156
-0.231
0.924
-0.924
0.231
0.693
-0.693
0.693
-0.924
-1.157
0.231
-0.231
0.463
0.694
0.462
0.0
-1.156
1.156
-0.693
0.0
-0.231
-0.231
0.463
-0.925
0.0
0.463
-0.231
0.463
-0.231
0.463
-0.231
-0.694
0.0
0.0
-0.695
0.695
0.0
0.0
0.0
0.0
0.0
-0.232
0.0
0.232
0.0
0.0
0.0
0.0
0.0
0.0
0.0
0.0
0.0
0.231
-0.231
0.231
0.0
0.0
0.0
0.231
-0.463
0.0
-0.232
0.694
0.0
-0.231
-0.231
0.231
0.0
0.231
0.0
0.231
-0.694
0.694
-0.231
0.231
0.231
0.693
-0.231
0.693
0.231
0.0
0.0
0.0
0.462
0.461
-0.231
0.0
0.0
0.0
-0.462
0.231
0.0
0.231
0.0
0.0
0.461
0.231
0.0
-0.231
0.231
0.0
0.0
0.0
-0.231
0.231
0.461
-0.23
0.0
-1.615
0.0
-0.924
0.924
-1.155
0.924
-0.924
0.924
0.231
0.0
-0.231
-0.231
0.0
0.231
0.0
0.0
0.0
-0.462
0.231
0.0
-0.693
-0.231
0.924
0.0
0.231
0.0
0.0
0.0
0.0
0.0
0.0
-0.462
0.462
-0.693
0.693
0.0
0.0
0.0
-0.693
0.0
0.693
0.0
0.0
-0.924
0.0
-0.694
0.0
0.0
0.694
-0.694
0.694
0.462
-0.925
0.0
0.0
-0.463
0.694
0.0
-0.694
0.0
0.463
0.0
0.0
-0.694
0.231
-1.158
0.0
0.926
0.0
0.0
0.0
0.0
0.0
0.0
-1.158
0.0
0.0
0.0
0.695
0.0
-1.623
0.0
0.0
-0.232
-0.929
0.0
1.393
-1.393
1.393
0.0
0.0
-1.393
1.393
0.0
0.696
0.0
0.463
0.232
0.0
0.0
0.0
0.0
0.0
0.0
0.0
0.0
0.0
0.0
0.0
-0.695
-1.624
0.0
2.319
0.0
-1.855
2.086
0.0
-1.622
0.0
1.622
-1.622
0.696
0.0
-0.464
1.39
0.232
-1.158
0.0
0.695
0.0
0.0
0.0
0.0
0.0
0.0
-0.232
-0.232
0.0
0.0
-0.232
-6.28
2.797
1.163
-0.93
-0.233
0.0
0.0
-1.164
0.932
0.0
0.0
0.0
-0.233
3.021
2.086
-2.318
2.086
0.0
0.0
0.0
0.0
0.0
0.232
0.0
0.0
-0.926
0.0
1.389
-0.463
0.0
-0.695
0.0
-0.232
-1.159
0.0
-0.232
-0.232
0.0
-1.627
1.394
0.0
0.232
0.0
0.0
-0.697
0.0
0.0
0.0
0.0
0.465
0.232
0.0
0.232
1.16
0.0
0.232
0.0
0.0
0.0
0.232
0.463
0.0
0.0
0.0
0.0
-0.232
0.232
0.232
0.0
0.0
-0.463
0.0
0.0
0.0
0.232
-0.463
0.0
-0.232
0.0
0.0
0.0
0.695
0.0
0.0
0.0
0.0
0.0
0.0
0.0
-0.232
0.0
-0.695
-0.232
0.0
0.0
0.0
-0.232
0.0
0.464
-0.464
-0.232
-0.232
-0.696
-0.465
0.929
0.0
-0.929
0.0
1.161
-0.232
0.928
0.0
-0.928
0.0
0.0
0.0
0.232
0.696
0.0
-0.928
-0.929
0.0
0.0
0.465
-0.697
1.161
0.0
0.0
-0.697
0.0
0.0
0.697
-0.697
0.697
0.0
0.464
-0.464
0.0
0.0
0.0
0.0
-0.697
0.0
0.0
-0.465
0.0
0.232
0.0
0.0
0.0
0.0
0.0
0.0
0.0
-0.232
-0.465
0.0
-0.233
0.697
0.0
0.0
-0.697
0.697
0.232
-0.232
0.0
0.0
0.0
0.0
-0.465
0.0
-0.698
-0.233
0.0
-0.699
0.0
0.0
0.0
0.699
0.0
0.0
0.0
-0.932
-0.466
-0.7
-1.635
0.234
0.0
0.0
0.0
0.0
0.0
1.168
0.467
0.0
-1.634
0.0
1.634
0.699
-2.1
0.0
0.234
0.934
0.0
-0.233
-0.7
0.0
0.0
1.4
0.0
0.233
-0.233
1.631
0.0
0.0
-0.233
0.0
0.0
0.0
0.0
0.233
0.233
-0.233
0.0
-1.398
0.0
0.0
1.398
0.0
0.0
0.0
-0.233
0.0
0.0
0.233
0.0
0.0
0.0
0.0
0.0
0.0
0.0
0.0
0.0
0.0
0.0
0.0
-0.932
0.0
0.0
0.0
0.0
0.932
0.0
0.0
0.0
0.0
0.0
0.0
0.0
0.0
0.0
0.0
-0.699
0.699
0.0
0.0
0.0
0.0
-7.01
0.235
0.0
0.0
7.009
0.0
0.0
0.0
-0.233
0.0
-1.864
1.864
2.557
1.16
-2.786
0.232
1.162
-1.162
0.0
0.465
0.0
0.929
0.0
0.928
1.158
0.0
-0.232
-0.463
-0.232
0.0
0.0
0.0
-0.696
0.0
-0.464
0.0
-1.161
1.161
0.0
0.0
0.0
0.232
0.696
0.0
0.0
-0.464
0.464
0.232
-0.696
-0.464
0.928
0.0
0.0
0.0
0.0
0.232
0.232
0.232
0.0
-0.232
0.0
0.0
-0.695
0.464
0.0
0.0
-0.928
0.928
0.0
0.463
-1.159
0.0
0.0
0.0
-0.464
0.0
-0.697
-0.232
0.0
0.697
-0.929
0.929
-0.464
0.0
-0.697
-0.465
-0.465
-0.233
0.0
0.0
-2.331
-2.103
2.103
0.0
0.0
-0.934
-0.701
0.0
0.0
1.868
0.0
0.0
2.097
-0.466
-2.332
-0.234
0.0
2.333
-2.099
0.0
0.0
-0.234
0.0
0.0
-0.935
-0.234
0.0
0.0
0.0
1.402
0.0
0.0
0.0
0.0
0.0
0.7
1.166
-2.567
0.0
3.731
0.233
0.233
0.0
-2.096
0.0
1.398
-1.398
1.398
0.0
0.0
0.0
0.465
0.0
0.0
-1.164
1.397
0.0
0.0
0.0
0.0
0.0
-0.465
0.0
0.465
0.0
0.0
0.0
0.0
0.0
-0.465
0.0
0.0
0.233
0.0
0.93
0.0
0.465
-1.162
0.0
0.697
0.0
0.0
0.0
-1.163
1.627
0.0
0.0
-1.627
0.0
0.0
1.627
0.0
0.0
0.697
0.0
0.0
0.464
0.0
0.464
0.0
0.0
1.39
0.0
0.0
1.157
1.155
1.615
1.842
-3.456
0.0
3.686
-0.69
-0.691
0.0
0.0
-2.999
1.616
-1.154
0.0
0.231
0.923
0.0
0.0
-0.923
2.306
0.0
-0.922
0.0
0.0
1.612
0.0
0.0
0.0
-0.691
-1.383
0.0
0.0
1.383
0.0
0.0
-0.922
0.0
1.842
0.0
-2.073
0.0
1.843
0.23
-0.23
-1.612
0.0
0.0
0.922
2.07
0.0
0.0
-1.149
0.0
0.0
0.0
0.0
0.0
0.0
0.69
0.0
-1.15
1.15
0.0
-1.61
0.0
0.0
1.61
0.0
0.0
0.0
-0.46
0.919
-1.61
0.69
0.0
10.289
-1.137
3.181
3.621
2.931
-2.028
0.0
0.0
1.353
-1.578
0.451
0.0
0.0
0.0
-0.677
0.903
0.0
0.0
0.676
-0.902
0.0
0.0
0.0
-0.677
-0.452
0.0
0.0
0.0
0.226
0.0
0.226
0.451
-1.129
1.129
-1.129
0.0
0.452
-0.226
0.226
0.0
0.0
0.0
0.0
0.0
0.0
0.0
0.0
-0.226
0.0
0.0
-0.226
1.129
0.0
-1.129
0.452
-0.678
-0.452
-1.584
1.132
-1.132
0.0
1.132
-2.038
0.0
-2.043
1.362
-1.362
0.0
-2.503
-1.14
0.0
0.0
-0.228
0.0
0.0
0.0
1.368
0.0
-0.228
0.0
0.0
0.0
0.0
0.0
0.228
-0.228
0.456
0.0
1.366
0.682
0.0
0.0
0.0
2.043
0.0
0.0
-3.181
2.954
0.454
-0.227
0.0
0.0
1.36
0.0
0.0
0.0
0.0
-0.226
0.0
0.226
0.0
-0.226
-0.453
-0.453
0.0
0.0
-3.408
-0.228
-4.336
-0.687
3.2
-1.827
2.967
0.0
0.0
0.0
-0.228
0.0
0.456
0.0
0.0
0.683
-1.139
-1.14
1.14
0.0
-1.597
0.0
0.0
-0.685
-0.686
1.599
0.0
0.0
-1.828
0.0
-1.832
2.289
0.0
0.0
-1.831
-0.458
0.229
0.0
2.517
0.0
0.0
0.0
0.0
0.0
0.0
0.0
0.0
0.0
-0.229
0.229
-2.517
0.0
0.0
0.0
0.0
0.229
-0.458
0.458
-0.229
-0.458
0.0
0.0
0.0
0.0
-0.229
0.688
0.229
-0.229
0.0
0.0
0.229
0.0
0.0
-0.688
0.688
0.0
-0.688
0.0
0.688
-0.229
0.0
-0.688
0.0
0.0
0.0
0.0
0.688
0.229
0.0
0.0
0.0
0.0
0.0
0.0
-0.458
-0.459
0.229
0.0
-0.229
0.0
0.459
0.458
2.059
0.0
0.0
0.0
-0.229
0.0
0.0
-0.229
-0.457
0.686
0.0
-0.229
0.0
0.0
0.0
0.0
0.0
-0.457
-0.687
0.0
0.0
0.687
-0.687
0.0
0.0
0.0
0.915
0.914
1.142
0.912
0.0
-2.054
2.054
0.0
0.0
-2.054
2.054
0.0
0.0
-2.283
1.598
-0.456
-0.457
0.0
0.0
0.0
0.0
0.0
0.0
1.141
0.0
2.96
0.0
1.59
0.0
0.0
0.0
0.0
0.0
0.0
0.0
0.0
0.0
0.0
0.0
0.227
0.454
1.359
0.679
-0.679
0.0
0.679
0.0
0.226
0.0
0.0
0.0
-1.584
2.489
-2.262
1.358
0.678
-2.263
0.0
0.0
2.263
0.0
0.0
-0.678
0.0
0.0
1.13
0.0
0.452
-1.582
0.0
0.0
1.356
0.0
-0.226
-0.226
1.354
1.352
-0.676
1.351
0.0
-3.156
1.129
-1.129
0.0
1.129
-1.129
-3.394
0.0
0.0
0.0
0.0
0.0
0.0
0.0
0.0
0.0
-2.043
-2.503
0.0
0.0
0.0
2.276
0.0
-2.276
-0.912
0.0
3.188
-3.188
0.0
0.0
0.0
0.0
0.228
-0.913
-0.685
0.0
1.598
0.0
0.0
-0.228
0.0
-0.228
0.0
0.0
0.0
0.228
0.0
0.0
-0.456
-0.685
1.141
0.684
0.0
0.0
0.0
0.0
0.0
0.0
-0.228
0.0
0.0
0.0
0.0
0.0
0.456
-2.282
-0.457
-1.373
0.0
1.83
-0.229
0.0
0.0
0.0
0.0
0.0
0.0
0.0
-0.915
0.0
1.143
0.0
0.0
0.0
0.0
0.0
0.0
0.913
0.456
-0.228
-1.142
0.0
0.0
0.0
0.685
0.0
0.0
0.0
-1.371
0.0
0.0
0.0
0.0
0.0
1.371
-1.371
0.0
0.0
0.0
1.599
-0.913
-0.457
0.0
1.371
0.0
0.0
0.0
-1.371
1.142
0.0
-0.228
0.0
0.0
-0.914
0.0
0.914
0.0
0.0
0.0
0.0
0.0
0.0
0.0
0.0
-1.6
1.6
-0.457
0.0
0.0
0.0
0.0
0.0
0.228
0.0
0.0
0.0
0.0
0.0
0.228
0.0
0.0
0.0
0.0
0.0
0.0
0.0
0.0
0.0
0.0
0.0
0.0
-0.228
0.0
0.0
0.0
0.0
0.0
0.0
0.0
0.0
0.0
0.0
0.0
0.0
-0.228
0.0
-0.914
0.0
0.0
0.914
0.0
0.0
0.0
0.0
0.0
0.0
0.0
0.0
0.0
0.0
0.0
0.0
0.0
0.0
0.0
-0.914
0.0
0.0
0.0
0.914
0.0
0.0
-0.914
0.0
0.914
0.0
0.0
0.0
0.0
0.0
0.0
0.0
0.0
0.0
0.0
0.685
5.009
-2.728
3.636
0.0
-2.043
-1.82
0.228
2.274
0.0
-2.274
0.0
0.0
0.0
0.0
0.455
0.91
0.682
-0.682
0.227
0.682
1.362
0.0
-0.681
0.0
0.0
-2.045
0.0
0.0
0.0
0.909
1.816
-1.816
1.816
-1.362
0.0
0.227
0.0
0.0
-0.227
0.0
0.0
-0.454
0.0
0.0
0.0
0.0
-0.227
0.0
-0.227
0.455
0.0
0.227
-0.909
-0.227
0.0
-0.228
0.228
0.0
-0.228
0.228
0.0
-0.228
0.0
0.228
-0.228
0.0
0.91
0.0
-0.91
0.0
0.0
0.228
0.0
0.0
0.682
-0.682
0.0
-0.228
0.0
0.0
0.0
0.0
0.91
0.0
-0.682
0.682
0.0
0.0
0.0
0.0
-0.91
0.0
0.0
0.91
-1.137
0.0
0.0
0.0
0.0
0.0
1.137
-1.137
0.0
0.228
0.0
0.455
-0.227
0.0
0.682
0.0
-0.227
0.0
-0.455
0.0
-0.228
0.0
0.682
0.0
0.227
0.0
-1.137
0.0
0.0
1.137
0.0
0.0
0.0
0.0
1.363
0.0
0.0
0.0
0.0
0.0
0.0
-0.908
-0.455
-0.91
0.0
0.91
-0.91
0.0
0.91
0.0
0.0
0.0
0.0
0.0
-1.137
0.0
0.0
0.0
0.0
0.0
1.592
0.0
-1.592
0.228
0.682
0.455
0.0
-1.137
0.0
0.0
0.0
0.91
0.0
0.0
0.0
0.0
0.0
0.0
-0.91
0.91
-1.137
0.683
0.0
0.0
-0.683
0.683
0.0
0.455
0.0
0.0
0.0
0.0
-0.455
-0.227
-0.455
-0.228
-3.193
0.685
-0.457
0.0
1.598
1.139
0.0
0.0
-1.824
0.0
0.456
0.0
-0.228
0.0
0.0
0.0
0.0
0.0
-0.228
-0.457
0.0
1.597
0.0
-1.368
-0.228
0.0
0.228
2.052
-2.052
0.0
2.052
-1.824
2.734
-1.138
-1.596
0.0
0.0
1.14
-1.368
-0.228
0.0
0.0
0.228
0.228
0.0
0.228
0.0
-0.228
0.0
1.14
0.0
-0.912
0.0
-0.228
0.228
0.0
-0.913
1.597
-2.054
0.685
-0.228
0.0
-1.371
0.229
1.143
0.0
-0.228
-0.228
0.0
-0.457
0.0
0.0
0.686
0.0
-0.228
-0.686
0.914
0.0
0.0
0.0
-1.372
2.285
0.0
0.0
-2.285
-1.145
0.0
0.0
0.687
0.0
0.0
0.0
0.0
0.0
0.0
-1.833
1.604
-0.458
0.0
0.0
0.0
-0.229
0.229
0.0
-1.605
1.605
-1.605
1.605
0.0
0.0
-0.458
0.0
0.0
-2.755
-1.15
2.07
-2.07
-2.536
0.0
1.615
-1.615
0.231
0.0
0.0
0.0
-0.231
1.154
-0.923
-0.231
0.0
-0.924
1.847
-0.923
0.0
0.0
0.0
0.462
0.231
-0.692
0.0
0.0
0.0
0.0
0.231
0.0
0.0
0.0
0.462
0.0
0.0
0.0
0.0
0.0
0.0
0.692
0.0
0.0
0.0
0.0
0.0
0.0
0.0
-0.692
0.0
0.0
0.0
0.0
0.0
0.461
0.0
-0.231
0.0
0.461
-0.231
0.0
0.0
0.0
0.231
0.0
0.23
0.691
0.23
0.0
0.0
-0.23
0.0
-0.461
-0.922
-1.847
-1.156
-0.926
0.232
0.0
0.0
0.463
2.543
-1.155
0.924
-0.924
0.924
0.0
0.0
1.154
0.922
1.841
-1.61
-1.152
2.533
0.0
0.0
0.0
-1.15
-0.691
0.0
0.0
-1.614
1.384
0.0
0.691
0.0
0.0
0.0
-0.23
-1.383
0.0
0.0
0.0
1.153
0.0
0.0
0.0
0.0
0.0
0.0
0.0
0.0
0.0
0.0
0.0
0.0
0.0
0.0
0.0
0.0
0.0
0.0
0.0
0.0
-1.614
0.0
0.0
0.923
0.0
-1.154
3.456
0.69
0.0
0.23
0.0
0.0
0.0
0.0
0.0
-3.914
3.455
0.0
0.0
-0.46
0.0
0.0
0.0
0.0
0.0
-2.533
-0.692
0.0
-1.155
2.539
0.0
0.0
0.0
-0.23
0.0
-0.923
0.0
0.923
0.0
0.0
-2.308
2.308
0.23
0.0
0.0
0.0
0.0
0.0
0.0
0.0
0.0
0.691
-0.461
2.071
0.0
0.0
0.0
-2.071
1.611
0.0
-1.151
0.0
0.0
0.0
0.0
0.0
0.0
0.0
0.0
-1.844
0.0
0.0
0.0
0.0
0.692
0.0
0.0
0.0
0.0
0.0
0.0
1.152
0.0
0.0
0.0
0.0
0.0
0.0
0.0
0.0
0.0
0.0
0.0
0.0
0.0
0.0
-1.383
0.0
0.231
1.152
-1.383
-0.923
6.899
-1.146
2.977
1.142
1.597
0.0
0.0
0.0
0.0
-1.825
1.825
0.0
1.139
1.137
0.0
0.0
-2.276
2.731
0.0
-0.227
0.0
0.0
0.0
0.454
0.0
0.0
0.0
-0.454
-0.227
0.0
0.682
-0.454
-0.455
-0.682
0.228
-0.683
-0.911
0.0
0.0
0.0
0.0
0.0
0.228
0.0
0.0
-0.228
0.0
0.0
-0.684
0.0
2.505
-0.683
0.0
0.0
0.0
0.0
0.0
0.683
0.0
-0.683
0.0
0.0
0.0
0.0
0.683
0.0
0.0
0.0
0.0
0.0
0.0
-1.366
0.0
0.0
0.0
0.0
0.0
0.0
0.0
0.0
0.0
0.0
0.0
0.0
0.0
0.0
0.0
0.0
0.0
0.0
0.683
0.0
0.0
0.0
0.0
0.455
-0.455
0.0
-0.683
0.228
0.0
0.0
0.0
1.138
0.0
0.0
0.0
0.0
0.0
0.0
0.0
0.0
0.0
-0.683
0.0
0.228
0.0
0.0
-0.911
0.0
0.0
0.0
0.0
0.911
0.0
0.0
0.0
-0.228
-0.455
0.91
0.0
0.0
0.0
0.0
-0.91
0.91
0.0
0.0
-0.455
0.455
0.0
-0.683
0.455
-0.683
0.0
-0.228
1.138
0.0
0.0
0.0
0.0
0.0
-1.138
0.0
0.911
0.0
0.0
0.0
-0.455
0.0
0.455
-0.455
0.0
0.0
0.455
-0.228
0.683
0.0
0.0
0.0
0.0
0.0
0.0
-0.455
0.455
0.0
0.0
-0.455
0.0
0.0
0.0
0.682
0.227
0.0
0.0
1.136
0.454
0.454
0.0
0.0
0.0
0.227
0.0
-0.227
0.0
0.0
0.0
0.0
0.0
0.0
0.0
-2.953
0.0
0.0
0.0
0.0
0.0
0.0
1.364
0.0
0.0
0.0
-0.455
-0.227
0.455
0.0
0.909
0.0
0.0
0.0
-0.909
0.0
0.0
0.0
0.227
0.0
0.0
0.681
0.0
0.0
0.0
-0.681
0.0
-0.227
0.0
0.0
0.0
0.0
0.0
0.0
-0.227
0.0
0.0
-0.227
0.227
0.0
0.0
0.0
0.0
1.817
-0.227
0.0
-1.362
0.0
1.589
-1.362
0.0
0.0
-0.227
0.682
0.908
-1.362
0.0
0.0
0.0
0.0
-0.455
1.363
0.0
0.0
-8.209
0.0
-2.064
0.0
1.606
-0.459
-0.918
-0.459
2.294
0.0
1.831
-1.831
0.229
0.916
0.0
4.564
0.683
-1.821
1.139
-1.139
0.0
0.228
0.456
1.593
2.27
-0.68
0.68
0.0
0.0
-0.227
0.0
-0.227
0.227
-0.227
0.0
2.039
-1.586
-0.227
0.227
1.359
-1.133
0.0
0.906
-0.226
-0.906
0.453
-0.907
0.454
0.0
-0.68
-1.362
1.136
0.0
0.0
-0.681
0.0
-0.682
1.136
0.0
0.0
0.0
0.0
0.0
0.0
0.0
0.0
-0.227
-0.454
0.0
0.0
-0.455
-0.91
0.0
-0.228
0.0
0.0
0.0
0.0
-0.911
0.0
0.0
0.683
-0.455
0.455
0.228
0.0
0.0
0.455
0.0
0.0
0.0
0.682
-0.91
0.0
0.0
0.0
0.0
0.0
0.0
0.91
0.0
0.0
0.0
0.0
0.682
0.0
-0.682
0.0
0.909
0.0
0.0
-0.909
0.909
0.0
0.227
0.0
0.0
-1.136
0.0
1.363
-1.136
0.0
1.136
-0.908
0.0
0.908
0.0
0.0
-0.227
-1.136
1.136
0.227
0.0
0.0
0.0
0.681
0.0
0.0
0.0
0.0
0.0
0.0
0.0
-0.454
-0.454
0.0
0.0
0.0
0.0
0.0
0.454
0.0
0.0
0.0
0.227
0.0
0.0
0.0
-0.227
0.0
-0.227
0.0
0.0
0.0
0.0
-1.136
0.0
0.0
-0.455
0.0
1.136
0.0
-1.364
1.136
-1.364
-0.228
0.0
1.364
-0.227
0.0
0.0
0.0
0.0
-0.227
-0.227
-0.682
-0.455
1.138
0.0
-1.138
0.91
-0.227
0.227
0.0
0.0
0.0
0.0
0.0
0.0
0.0
-0.455
0.0
-0.228
0.0
0.228
0.0
0.0
0.455
0.0
0.0
0.0
0.227
0.0
0.0
0.0
0.227
0.455
-0.227
1.136
0.681
-0.227
-1.589
0.0
0.0
1.816
0.0
0.0
-1.362
1.135
0.0
-1.135
0.0
1.135
0.0
0.0
-1.135
0.0
0.454
0.0
0.454
0.0
0.0
0.0
0.0
0.0
0.0
-0.681
0.0
0.0
0.0
0.0
0.0
0.0
0.454
0.0
0.0
0.0
-0.454
0.681
0.0
0.0
0.0
0.0
0.0
0.0
-0.454
0.0
0.0
0.908
0.0
-15.789
0.231
2.075
0.0
-1.152
0.0
-2.309
-0.694
0.925
0.0
0.0
0.0
2.078
2.303
-0.92
2.299
0.0
0.0
0.0
-1.379
-0.46
0.0
0.0
0.0
-0.691
0.46
-0.46
0.46
0.0
-2.074
2.304
0.0
0.0
-0.23
0.0
0.0
-0.46
0.23
0.92
0.919
0.0
-0.23
-1.15
0.0
0.0
0.0
1.609
-1.609
0.0
1.609
-2.07
0.92
-0.23
-0.23
1.839
0.0
0.0
-0.23
0.0
0.459
0.688
1.146
6.391
-1.138
0.0
-0.683
0.0
1.139
-2.051
0.0
1.596
-0.683
-0.456
0.456
0.0
0.228
0.0
0.456
-0.456
0.456
0.0
0.0
0.0
0.0
0.0
0.228
-0.683
0.0
0.683
0.0
0.0
0.0
0.0
1.365
1.136
-0.454
0.454
0.0
-1.136
0.455
-2.047
0.0
0.0
1.593
0.682
0.0
0.0
0.227
0.0
0.0
0.0
0.227
0.0
0.0
0.0
0.0
0.0
0.0
0.0
-0.909
0.0
-0.227
0.0
0.0
0.909
-1.364
1.136
0.0
0.0
0.0
-0.682
0.0
0.0
0.0
-0.455
0.455
0.455
0.0
0.0
0.0
-0.455
0.0
-0.682
0.682
-1.593
0.0
1.593
-1.593
0.0
0.683
-0.683
0.0
0.0
0.0
0.0
0.0
0.0
0.0
0.0
0.0
1.593
0.0
0.0
0.0
-0.91
0.91
-0.682
0.682
0.0
-0.455
0.0
0.0
0.455
0.0
0.0
0.0
-0.227
0.0
0.0
0.0
0.0
0.0
0.0
-0.227
0.0
0.0
0.0
-0.227
-0.683
0.0
0.91
-0.683
0.0
-0.228
0.0
0.91
0.455
0.455
-0.227
0.909
0.227
0.0
-0.227
0.908
-1.589
0.0
4.984
0.226
-2.715
0.0
0.0
2.263
0.0
-0.678
0.678
-1.81
0.0
-0.453
0.227
-0.906
0.0
0.0
-0.907
0.454
0.0
0.0
-0.908
0.0
0.0
0.0
-0.227
0.0
0.0
0.0
0.0
0.0
0.0
0.227
0.0
0.0
0.227
0.0
-0.227
0.0
0.0
-0.227
0.0
0.0
0.0
0.0
0.0
0.0
0.0
0.0
0.0
0.0
-0.454
-1.137
-0.911
1.138
0.0
-0.683
0.0
0.0
0.683
0.0
-0.683
0.683
0.0
0.0
1.364
-0.682
0.0
-0.682
0.0
0.0
0.0
-1.594
0.0
0.0
0.0
1.594
0.0
0.0
-1.138
-0.228
0.0
0.0
-2.053
0.0
0.0
0.913
-0.456
-2.743
2.287
0.0
0.0
0.0
0.685
0.0
1.14
0.0
0.0
0.0
-0.228
0.0
-0.228
0.228
0.228
0.0
-1.597
0.0
0.0
0.0
0.0
0.0
0.0
0.0
0.0
0.0
1.597
0.0
0.0
0.0
0.0
0.911
-0.228
0.0
0.0
-0.683
0.0
0.0
-1.14
0.0
-0.228
-0.228
0.0
0.0
0.0
0.0
0.228
1.368
0.0
0.0
0.0
0.228
0.0
0.0
-0.228
-1.14
1.596
0.455
-0.228
-0.683
0.228
-0.228
0.0
0.0
0.228
0.228
0.0
0.0
-0.456
0.0
0.228
0.228
0.0
0.0
0.683
0.0
0.228
-1.138
2.503
0.0
0.908
-1.136
0.227
0.0
0.227
0.454
0.0
0.0
0.227
-0.454
-0.909
0.0
0.455
-0.455
-0.682
0.682
0.0
0.0
0.0
-0.91
0.682
-1.365
1.365
0.0
0.0
0.0
0.0
0.0
0.0
-0.682
0.0
0.0
0.0
0.455
-0.227
0.0
-0.455
0.0
0.0
0.228
0.0
0.0
0.0
-0.228
0.0
-1.139
-1.597
0.0
1.597
0.228
-1.825
1.597
0.0
0.0
0.0
0.0
0.0
-1.368
0.913
0.0
0.0
0.456
-1.368
0.0
0.228
0.0
0.0
0.0
0.0
-0.913
0.0
0.0
1.598
-0.684
-0.457
0.913
0.0
0.0
0.0
0.0
0.0
0.0
0.0
0.0
-0.913
0.457
0.228
-0.228
-0.913
0.685
0.456
0.456
1.139
0.455
0.0
-0.228
0.0
0.0
0.0
-0.911
0.0
0.228
0.0
0.228
0.0
-0.228
-0.684
0.0
0.0
0.0
0.0
0.0
0.0
0.0
0.0
0.912
0.0
-0.228
-0.228
0.0
0.0
0.0
0.0
0.228
-0.228
0.683
0.455
0.683
-0.227
0.0
0.0
0.0
0.227
-0.91
0.683
0.0
-1.594
1.594
0.0
-0.228
0.0
0.0
0.0
0.0
0.0
-1.138
1.138
0.0
0.0
0.455
-0.227
0.0
0.0
0.0
-1.138
0.0
1.138
0.227
0.0
0.0
-1.366
0.0
0.911
-1.138
0.0
0.0
-7.091
0.0
1.606
-1.606
1.148
0.229
-0.918
-0.23
0.0
0.0
0.0
0.0
0.0
0.0
0.0
0.918
0.0
-0.459
0.0
0.0
0.0
0.459
0.0
0.459
-0.459
4.347
0.0
0.0
-0.457
0.228
0.0
-1.371
0.0
1.143
-0.228
-0.228
0.0
0.0
0.0
-0.686
0.0
0.0
-0.229
0.0
-1.373
1.373
0.0
-0.229
0.457
0.0
-0.229
0.0
0.0
0.0
-0.915
-0.458
0.0
0.0
0.687
-0.687
0.0
1.373
0.229
-0.229
0.457
-0.229
0.0
0.0
0.914
-0.686
0.0
-0.229
0.0
0.229
0.0
-0.457
-0.229
0.0
0.0
0.0
0.0
0.0
0.0
-2.979
0.0
1.835
-3.673
0.0
0.0
-0.69
0.0
0.92
-0.92
3.446
-2.296
0.0
1.608
0.0
0.0
-0.918
-4.376
-4.166
1.159
0.0
0.0
0.0
0.0
0.695
0.0
0.0
2.081
0.0
-2.544
0.0
0.0
0.0
0.0
0.0
0.0
0.0
0.0
0.0
0.0
-0.463
0.463
-0.695
0.695
0.0
-0.232
0.232
0.463
0.0
0.0
0.0
0.0
0.463
0.0
0.0
0.0
-0.694
0.0
0.232
0.463
0.0
0.0
0.0
0.0
0.0
1.156
0.0
0.0
0.0
1.847
0.0
0.0
-3.234
0.0
1.387
-2.777
0.232
0.0
-0.464
-2.554
2.554
0.0
0.0
0.0
3.009
-1.156
0.0
0.0
0.0
0.0
1.156
0.0
0.0
-2.082
1.851
0.0
0.0
0.0
0.0
0.0
0.0
-1.388
0.0
0.231
0.0
0.0
-1.39
1.158
-1.158
-1.16
0.0
2.086
0.0
0.0
0.0
0.0
0.0
-0.927
0.695
-0.232
0.0
0.0
0.0
0.0
0.0
0.0
0.0
0.0
0.0
0.0
0.0
-0.232
0.0
-0.695
0.695
0.0
-0.927
0.927
-1.391
0.0
0.0
0.232
0.0
-0.464
0.928
0.0
0.0
0.0
0.0
0.0
-1.857
0.0
0.697
0.0
-1.162
-2.795
1.864
0.0
0.0
-1.631
0.699
0.0
0.0
-0.466
0.233
0.0
0.233
0.0
0.0
0.932
0.0
0.0
-0.466
0.0
-0.233
0.0
0.233
0.0
0.0
-1.632
0.233
1.398
-2.565
2.565
0.233
0.233
-0.699
-10.781
4.703
2.108
2.337
-1.635
1.868
-1.167
1.401
0.233
-0.467
0.233
-1.167
-0.234
-0.467
2.101
0.699
5.574
-4.643
4.874
0.0
0.463
-2.781
3.243
-2.547
-0.232
0.0
-2.788
0.233
0.465
3.018
-1.624
-3.256
-0.933
-3.272
-0.234
-2.11
2.578
-5.164
3.055
-0.235
0.0
0.235
-0.469
1.642
0.937
1.169
-0.468
-0.234
-0.936
-2.345
0.0
-0.94
1.409
-1.174
0.0
0.0
1.174
0.0
-1.879
1.175
-1.175
1.879
0.0
0.0
-1.644
0.0
1.41
0.235
-0.469
0.469
0.0
0.0
0.235
-0.235
0.0
-1.644
-0.235
0.0
0.0
0.0
1.175
-0.235
-1.411
-0.942
0.0
-0.707
1.413
-0.235
0.0
0.0
0.0
0.235
0.0
-0.942
0.0
0.0
0.471
-0.471
0.0
0.0
0.0
1.177
-1.413
1.413
-1.413
1.178
0.0
-2.121
-1.417
1.653
0.236
0.0
0.0
0.0
0.0
-1.18
1.18
0.0
0.0
-1.18
0.0
0.0
0.0
1.887
-1.651
1.651
0.0
0.0
-0.707
0.236
0.0
0.0
0.236
1.648
0.235
0.0
-1.177
0.0
0.0
0.0
0.235
0.0
0.0
0.941
0.0
0.0
0.0
-0.235
0.0
0.0
1.41
-1.41
0.705
1.644
-0.235
0.469
0.0
-0.235
0.0
-1.644
0.0
0.0
1.644
0.0
0.0
0.0
0.0
-1.644
0.0
0.0
0.0
1.644
0.0
0.235
0.0
0.0
-2.113
0.0
0.235
0.235
0.939
0.0
0.0
0.0
0.0
0.704
0.0
1.172
0.0
0.0
0.0
-1.172
0.0
0.235
-0.235
-0.704
-0.939
-0.235
0.235
0.0
0.0
0.705
0.704
0.0
-0.235
-1.879
0.0
-0.706
-0.471
0.0
0.0
1.177
0.0
-1.648
-0.236
0.236
1.413
0.0
0.0
-1.884
0.0
0.0
1.178
0.0
0.0
-0.942
0.0
-0.471
-0.236
-1.889
0.0
1.181
0.0
-0.945
0.0
0.0
1.888
0.0
0.0
-1.652
0.944
0.0
-1.181
0.0
0.472
-0.472
1.181
-1.417
-0.709
-1.894
-1.424
-0.475
-0.713
1.9
-1.9
0.0
-2.142
0.238
2.142
-2.38
0.0
2.142
0.0
0.0
-0.238
0.0
-1.19
0.0
-0.238
0.0
-5.017
4.302
0.0
0.0
0.0
0.238
0.0
1.905
1.663
0.0
2.607
-2.607
0.0
0.0
0.0
-2.139
0.238
1.426
0.0
-0.475
0.475
-0.475
0.0
0.0
0.475
0.0
-0.713
0.0
-0.238
0.238
-0.476
0.0
0.0
0.0
-0.238
-0.238
0.238
0.0
-0.238
0.0
0.951
-0.238
0.238
0.0
0.95
-0.237
0.237
0.0
-0.237
0.0
0.237
0.0
0.0
-0.713
-0.238
0.95
0.0
0.0
-0.475
0.0
0.0
0.712
-1.188
0.475
0.0
0.475
0.0
0.0
-0.95
0.0
-0.476
0.0
1.188
-1.188
1.188
-0.713
0.0
0.95
0.237
0.0
-0.475
0.0
0.237
0.237
-0.95
0.713
0.0
0.0
-0.95
0.0
0.0
-0.476
0.0
0.0
-0.476
0.476
0.476
0.0
0.0
0.0
0.0
0.0
0.0
0.0
0.0
0.0
0.0
-0.951
0.951
-0.713
0.0
0.0
0.713
-0.951
0.0
0.0
0.0
0.0
0.0
0.0
0.0
0.0
0.0
0.0
0.0
0.476
0.476
0.0
-0.238
0.0
0.0
0.0
0.0
0.0
0.0
0.0
0.951
0.0
0.0
-0.713
0.713
-0.713
0.95
-0.237
0.0
0.0
0.0
0.0
-0.475
0.475
0.475
0.0
0.0
0.0
-0.475
0.0
0.475
-0.237
-0.475
-0.238
0.475
0.0
0.0
0.0
0.237
0.0
0.0
0.0
0.0
0.0
0.0
0.0
0.0
0.237
-0.237
0.0
0.0
0.0
0.0
0.0
0.0
0.237
0.0
0.0
0.0
0.0
-0.237
0.0
0.0
0.0
0.0
0.237
-0.237
0.0
-0.713
-0.238
0.95
0.0
0.0
0.0
0.0
0.0
-0.95
0.0
0.95
0.0
0.0
-0.475
0.238
-0.713
0.713
0.0
-0.713
0.0
0.0
0.0
0.475
0.0
0.0
0.238
0.0
-0.238
-0.475
0.713
-0.238
0.0
0.0
0.0
0.0
0.0
0.0
0.238
-0.238
0.0
0.0
0.0
0.0
0.0
0.0
0.0
0.0
0.0
-0.475
0.0
0.475
0.0
0.238
0.0
-0.475
0.475
0.0
0.0
0.0
0.237
0.0
0.0
0.0
0.0
-0.237
0.0
0.0
0.0
-0.238
0.0
0.238
-0.238
0.0
-0.475
0.0
0.0
11.337
-0.939
0.0
1.643
1.64
1.403
0.234
0.0
0.934
-0.233
0.0
0.0
-1.869
0.0
0.0
-0.234
0.234
0.0
0.0
1.402
-1.402
0.0
0.0
-1.17
0.0
-0.937
1.874
0.234
-1.873
0.703
0.0
0.0
0.0
0.936
0.468
3.035
-0.466
0.0
-0.467
-3.038
-1.64
0.0
-0.939
1.173
-0.235
0.235
0.0
1.64
0.0
-0.468
-0.234
0.702
0.0
0.0
-0.702
0.936
1.169
-0.234
0.0
0.0
0.0
0.0
0.0
0.0
-0.702
1.869
0.0
0.467
0.0
-2.102
0.234
0.0
0.0
0.0
0.0
0.0
0.234
0.0
-0.234
-0.234
0.234
0.234
0.701
-1.402
0.0
1.169
-2.574
0.0
0.0
0.468
0.936
0.0
0.0
0.0
0.0
0.0
0.0
0.0
0.0
0.468
0.234
0.0
0.0
0.0
-0.234
-0.468
0.0
0.0
0.0
0.0
0.234
0.0
0.0
0.468
0.0
0.0
0.0
-1.872
0.0
-0.703
0.0
0.0
0.234
0.0
0.0
0.0
0.0
0.0
0.469
-0.469
0.234
0.0
0.0
0.703
0.0
0.468
-0.936
0.0
0.0
0.0
0.936
0.0
0.0
0.0
0.0
0.0
0.0
0.234
0.0
0.0
0.0
0.0
0.0
0.0
0.0
0.0
0.0
0.0
0.0
0.0
0.0
-0.936
0.936
0.0
0.0
-0.936
0.0
-0.234
-0.469
0.0
0.469
0.0
0.936
0.0
-1.405
1.639
-1.639
0.0
0.0
0.0
1.639
-0.936
0.0
0.0
0.0
-0.468
0.0
-0.234
-0.469
0.0
0.0
0.0
0.0
0.0
0.937
0.0
0.0
-0.937
0.0
0.0
0.0
0.0
0.234
0.0
0.0
0.0
0.0
0.0
0.0
0.0
0.0
0.0
0.0
0.0
0.0
0.0
0.0
0.0
0.703
0.0
0.0
0.0
0.0
0.0
0.0
0.0
-0.469
0.0
0.0
0.0
0.0
0.0
0.234
0.0
0.0
-0.234
-0.703
-1.643
-0.705
0.0
0.235
0.235
0.705
-0.705
0.0
0.0
0.0
0.0
0.705
0.0
-1.646
-0.942
0.471
0.0
-0.235
0.0
1.177
0.0
-0.941
1.646
0.0
-1.646
0.941
0.0
0.0
0.0
0.47
0.705
0.0
0.0
-12.536
-0.477
-2.148
0.0
1.909
2.143
-2.143
-0.954
-0.716
0.0
0.0
1.909
-0.238
-1.193
0.0
0.954
0.238
-0.954
0.716
-0.239
0.477
-0.954
0.239
0.477
0.0
-0.477
0.477
0.0
0.238
0.0
0.238
-0.238
-0.477
0.477
-0.716
0.0
0.0
0.716
0.238
0.477
0.0
0.0
0.238
0.0
0.0
-0.238
0.952
0.951
-1.189
-1.191
-0.477
-0.477
3.096
0.0
0.0
-1.904
0.953
0.0
0.0
0.0
0.0
0.238
0.0
-0.476
0.476
0.0
-0.238
0.0
0.0
0.0
-0.238
0.0
0.476
-0.476
-0.715
0.715
0.476
-1.191
0.953
-0.238
0.0
0.0
-0.715
0.715
0.0
0.0
0.0
0.0
0.0
0.0
0.0
0.0
0.0
0.0
0.0
0.238
0.0
0.0
0.0
0.0
0.0
-0.476
-0.238
0.0
0.0
0.0
0.238
0.238
0.0
0.0
-0.715
0.0
0.0
0.715
-0.238
0.0
0.0
-0.715
0.715
0.0
0.0
-0.238
0.0
0.0
0.476
-0.715
0.715
-0.715
0.953
-0.953
0.715
0.0
0.0
-0.238
0.0
0.0
0.238
0.0
0.0
0.0
0.0
0.238
-0.476
0.476
0.0
0.0
0.0
0.0
0.238
0.0
0.476
-0.476
0.238
-0.238
0.476
0.0
0.0
0.0
0.0
-0.238
0.238
-0.476
-0.238
0.476
0.0
0.0
0.0
0.0
0.0
0.238
0.0
-0.714
0.714
0.0
0.0
0.0
0.0
0.0
0.0
-0.714
0.0
0.0
0.476
-0.714
0.238
0.0
0.0
0.476
0.0
-0.714
0.0
-0.476
0.476
0.0
-0.715
-0.238
0.0
-0.238
0.0
0.238
0.0
0.238
0.715
0.0
-0.238
0.238
0.238
0.0
-0.238
0.238
0.0
-0.238
0.0
0.714
0.0
0.0
-0.238
0.714
-0.238
0.0
-0.238
0.0
0.0
-0.714
0.0
0.238
0.0
-0.238
-0.238
0.0
-0.238
0.0
0.0
0.238
-0.476
-0.238
0.0
0.0
1.667
-0.238
-0.476
0.0
0.0
0.0
0.0
-0.476
0.0
0.952
-0.238
0.238
0.0
-0.476
0.0
0.476
0.0
0.0
0.0
-0.714
0.0
0.476
0.0
0.0
-0.238
0.0
0.0
0.0
0.0
-0.238
-0.715
-0.238
19.103
0.0
0.7
0.0
0.0
0.0
-1.166
0.467
-0.467
0.0
0.467
-0.467
0.0
0.0
1.166
-0.466
0.699
-0.466
0.699
0.0
-0.466
0.699
-0.932
0.0
0.0
0.0
0.0
0.0
0.0
0.699
-3.034
0.234
0.234
-0.701
-0.234
-0.234
0.234
0.0
0.0
0.234
0.0
0.0
0.0
0.0
0.0
0.0
0.0
0.468
0.0
0.0
0.234
0.0
1.168
0.0
0.0
0.0
0.0
-1.401
0.0
0.234
1.168
0.0
-0.934
0.0
0.0
1.401
0.0
-1.401
0.0
-0.935
0.0
0.0
0.468
0.234
0.0
0.234
0.0
-1.169
0.0
0.0
0.468
0.0
0.0
0.0
0.0
0.0
0.0
0.701
-0.935
-2.576
2.108
0.0
-1.405
0.0
0.0
0.234
0.0
-0.234
-1.877
0.0
0.0
0.0
2.111
0.0
1.405
2.336
-0.934
-0.234
0.0
0.234
-1.636
0.234
0.0
0.935
0.0
0.0
0.934
0.0
0.0
0.0
0.0
-1.869
0.0
2.103
-0.467
-1.402
0.0
0.0
0.0
0.0
0.0
-0.936
-1.171
-0.234
-0.235
0.0
0.0
0.938
-1.407
1.407
-2.346
0.0
0.0
0.47
0.469
0.0
0.235
0.704
0.234
-1.642
1.642
0.0
-0.234
0.234
0.0
0.703
0.468
0.0
-0.234
0.0
0.234
0.234
-0.234
1.637
0.0
0.0
0.0
0.0
0.0
0.234
0.467
0.0
-0.701
0.0
-1.637
1.637
-1.169
0.234
0.935
-0.935
0.234
1.168
-2.104
0.0
0.702
0.701
0.234
-1.169
0.234
0.0
0.0
-0.234
-0.468
0.936
0.0
0.0
-0.702
0.0
0.702
0.467
0.0
-1.169
0.0
0.935
0.467
-0.234
-0.234
0.0
0.0
0.0
-0.702
0.0
-0.234
0.0
0.0
0.702
0.0
0.234
0.234
0.234
0.0
-1.169
0.0
0.234
0.0
0.935
-0.234
0.0
0.0
-0.467
0.0
0.467
0.0
0.0
0.0
0.234
-0.701
0.0
0.0
0.0
0.467
-0.701
0.0
0.468
0.0
0.467
0.0
0.0
-0.234
0.0
0.0
0.0
0.0
0.0
0.0
0.0
0.0
0.234
0.0
0.234
-0.701
0.234
-2.574
0.0
0.234
0.0
0.0
0.0
0.234
0.0
0.234
-1.406
1.406
0.702
0.0
2.57
0.0
0.0
0.0
0.0
0.0
0.0
0.0
0.0
0.0
-1.167
-0.467
-0.468
0.0
1.402
0.0
0.0
0.0
-0.934
0.934
0.233
0.0
0.0
-1.402
1.402
-0.467
-0.935
0.701
0.0
0.0
-0.701
0.0
0.935
0.0
0.0
0.234
0.0
0.0
0.0
0.467
0.0
0.0
0.0
0.233
-0.233
0.0
0.0
0.0
0.0
0.0
0.0
-0.934
0.0
0.0
0.0
0.0
0.0
0.234
-0.234
0.0
0.0
0.234
0.234
0.0
-0.234
0.234
0.0
0.233
0.0
-0.233
0.0
0.233
0.467
-0.7
0.0
-0.234
0.0
0.0
0.0
0.234
0.0
0.467
0.0
0.0
0.0
0.0
0.0
0.0
0.0
0.0
0.0
0.0
0.0
0.0
0.0
0.0
0.0
0.0
0.0
-0.233
0.233
0.233
-0.233
0.233
0.0
0.0
0.0
0.0
0.0
0.0
0.0
-0.233
0.233
0.0
-0.233
0.0
0.0
0.0
0.0
0.7
-0.467
0.0
0.0
0.0
0.0
0.0
0.0
0.0
0.233
0.0
-0.233
0.233
0.0
0.0
0.0
0.233
0.0
0.0
0.0
0.0
0.466
-0.233
0.0
0.0
0.0
0.0
-0.7
0.7
-0.233
-0.233
0.0
0.0
0.0
0.0
0.0
0.0
0.0
-0.233
0.0
0.0
0.233
0.0
0.0
0.0
0.0
0.233
0.0
0.0
0.0
0.0
0.0
0.0
0.0
0.0
0.0
0.0
0.0
0.0
0.0
-0.233
-0.233
0.0
-0.233
-0.233
0.0
0.7
0.0
0.0
0.0
0.0
0.0
0.0
0.0
0.0
0.0
-0.233
0.0
0.0
0.0
-0.233
-0.233
-3.743
0.0
0.0
1.639
1.403
-0.234
0.0
0.0
0.701
0.0
-0.467
0.467
0.0
-1.87
1.636
0.0
0.0
0.0
0.0
-0.935
0.0
-0.702
1.636
-0.234
-1.403
-0.234
0.234
-0.234
-0.702
0.936
0.0
0.0
0.0
0.234
1.169
0.0
-0.234
0.0
-0.234
-0.702
-0.234
0.0
0.0
-1.171
0.0
-0.234
0.234
0.0
0.0
0.0
-0.703
0.0
0.0
0.0
-0.469
0.0
0.469
0.0
-0.235
0.0
-1.643
1.409
0.0
0.0
-2.114
0.0
0.0
0.0
0.94
0.235
0.0
0.0
0.0
-1.175
0.0
0.0
0.0
-0.47
-0.706
1.177
0.0
0.0
-1.177
-0.942
1.884
0.0
-1.884
0.0
0.471
0.236
0.0
0.0
-0.707
0.707
-0.943
0.0
0.0
0.0
0.0
0.0
0.943
0.0
0.0
0.0
0.0
0.0
0.0
0.0
0.0
0.0
0.471
0.0
0.0
0.0
0.0
0.235
0.0
0.0
0.0
-0.471
0.235
0.0
0.0
0.0
0.0
0.0
0.0
0.0
-0.235
0.0
0.0
0.235
0.0
0.0
0.0
0.235
0.0
0.0
0.0
0.0
0.235
0.0
0.0
0.0
0.0
0.0
0.0
-0.706
0.0
0.0
0.471
-0.471
0.0
-0.236
0.0
0.706
0.0
0.0
-0.471
0.471
0.0
0.0
0.0
0.0
0.0
0.0
-1.178
0.0
0.0
0.0
0.942
0.0
0.0
0.0
0.0
-0.707
0.0
0.0
0.0
0.0
0.707
0.0
0.0
0.0
0.0
0.0
-0.707
0.471
0.0
0.0
0.0
0.0
0.0
0.0
0.0
0.235
-0.235
-0.471
0.0
0.0
0.471
0.0
0.0
-0.236
0.0
0.471
0.0
0.0
0.0
0.0
0.0
-0.235
0.0
0.0
0.0
0.0
0.0
0.0
0.0
0.0
-0.236
0.471
-0.235
0.235
-0.471
0.0
0.471
-0.707
0.0
0.0
0.0
0.707
-0.235
0.0
0.0
0.0
0.235
-0.235
-0.471
0.236
0.0
0.471
0.0
0.0
0.0
0.0
0.235
0.0
0.0
0.0
0.0
0.0
0.0
0.0
0.0
-0.235
0.235
0.0
0.0
0.0
0.0
-0.235
0.0
0.0
0.0
0.0
0.0
0.0
0.0
0.0
0.0
0.0
0.0
0.0
0.0
0.0
0.0
-0.235
0.0
0.0
0.235
0.0
0.0
0.235
0.0
-0.235
-0.235
0.0
0.0
0.0
0.235
0.235
0.0
0.0
0.0
0.0
0.0
0.0
0.0
-0.235
-0.235
0.471
0.0
0.0
-0.235
-0.235
0.471
0.0
0.0
-0.471
0.0
0.471
0.0
-0.235
0.0
0.0
0.235
0.0
-0.235
0.0
0.0
0.235
0.0
0.0
-0.471
0.0
0.0
0.0
0.0
0.0
0.235
0.235
0.0
0.0
15.861
0.693
1.846
0.0
-0.231
0.0
0.0
-0.461
2.304
-0.691
1.151
1.149
0.0
0.918
0.0
0.459
-0.229
0.0
0.0
0.0
-2.527
2.527
0.229
0.0
0.0
-0.688
0.0
0.459
0.917
-0.688
-0.229
0.0
0.0
0.0
-1.148
0.918
-0.459
0.0
-1.378
0.919
0.0
0.0
0.0
0.0
0.0
0.0
0.459
0.0
-0.459
0.459
0.0
-1.378
0.689
-0.919
0.919
0.0
0.0
0.0
0.0
-0.23
-0.23
0.0
0.0
-0.23
-0.46
0.0
0.69
-0.69
0.92
-0.92
-0.69
0.69
0.0
-0.69
0.69
0.0
0.46
0.23
-0.92
0.69
0.46
-0.46
-0.69
0.0
0.23
0.0
0.0
0.46
0.0
0.0
-0.23
0.0
0.0
0.0
-0.23
0.0
0.69
0.23
0.23
-0.23
0.0
0.0
0.0
0.0
0.0
0.0
0.0
-0.69
0.0
0.0
0.0
0.23
0.46
0.0
0.0
0.0
0.0
0.0
0.0
0.0
0.0
0.0
-0.23
0.0
0.0
0.0
0.0
0.0
0.0
0.23
0.0
0.0
0.0
0.0
0.0
0.0
0.23
-0.23
0.0
0.23
0.0
-0.23
0.0
0.23
0.0
-0.23
0.0
0.0
0.0
0.0
-0.69
0.0
0.46
-1.15
0.0
0.0
0.0
0.0
-0.46
0.921
0.46
0.0
0.0
-0.46
0.23
0.0
0.23
0.23
0.0
-0.23
-0.23
0.0
0.0
0.0
0.0
-0.46
0.0
0.0
0.0
0.0
0.0
0.23
-0.46
0.0
0.0
0.0
0.0
0.0
0.0
0.0
0.0
0.69
0.0
0.0
0.0
0.23
0.0
0.0
0.919
0.23
-0.23
-1.149
0.0
0.0
0.0
0.0
0.0
0.23
0.0
0.0
0.0
-0.69
-1.843
0.0
0.0
0.0
1.843
0.23
0.0
-2.073
1.843
0.0
-0.921
0.0
0.23
0.0
0.0
0.0
0.0
0.691
0.0
0.23
0.0
0.0
0.0
0.0
0.0
0.0
0.0
0.0
0.0
0.0
0.0
0.0
0.0
-0.23
0.0
0.23
0.23
-0.23
0.0
0.0
0.0
0.0
0.0
-0.23
1.379
0.0
0.0
0.0
-0.919
0.0
-0.46
0.23
-0.46
-0.46
0.0
-0.922
1.152
0.0
-2.536
0.0
0.0
0.0
0.0
-2.312
0.0
-1.854
0.0
0.0
0.0
0.696
0.0
-0.464
0.0
0.464
0.0
0.0
-0.696
0.0
0.464
0.0
-2.089
-0.232
0.0
1.394
0.0
0.0
-0.232
-0.232
0.0
0.232
0.0
0.232
0.0
0.464
-1.393
0.0
1.625
-1.393
0.0
-0.232
0.0
0.0
0.0
0.232
1.856
0.0
-0.232
0.0
0.232
0.232
0.0
-0.232
-0.232
0.695
0.0
0.0
0.0
0.0
0.0
0.0
-1.391
0.0
0.0
0.0
0.0
0.0
0.464
0.0
-0.464
0.0
0.0
0.0
0.0
0.0
-0.232
0.0
0.0
0.0
0.0
0.0
0.0
0.0
0.0
0.0
1.855
0.0
0.0
0.463
0.0
0.0
0.0
0.0
-0.463
-1.159
0.0
0.464
0.0
-0.696
0.0
0.0
0.0
1.854
0.463
-2.085
0.0
0.464
0.0
0.0
0.695
0.0
0.926
-0.926
0.0
-0.695
0.0
-0.232
1.39
-1.158
0.0
0.0
0.0
0.0
0.927
0.0
0.0
-0.927
0.0
0.0
0.232
0.0
-0.464
0.0
0.0
0.695
-0.695
0.0
0.0
0.0
0.0
0.232
-0.232
0.0
0.0
0.0
0.232
0.0
-0.232
0.0
0.232
0.0
0.0
0.0
0.0
0.0
-0.696
0.0
0.0
0.0
0.0
0.0
0.0
-0.232
0.0
-0.232
0.0
0.0
0.0
0.0
0.232
0.0
0.0
-0.696
0.0
0.0
0.0
0.464
0.464
0.0
0.0
0.0
-0.464
-0.929
0.0
0.0
0.0
0.697
0.0
0.0
0.0
0.0
0.0
0.0
0.464
0.0
0.696
0.0
0.0
0.0
0.0
0.0
0.0
-0.232
0.0
0.0
0.0
-0.464
0.0
0.464
0.0
0.0
0.0
-0.928
0.928
0.464
0.0
-0.464
0.0
0.0
0.0
0.0
0.0
0.0
0.0
0.0
0.0
0.927
-0.927
0.0
0.695
0.0
0.0
-0.695
0.0
0.464
-0.928
0.0
0.0
0.0
0.464
0.464
0.0
0.0
0.0
0.0
0.0
0.0
0.0
0.0
0.0
0.0
0.0
0.0
-0.464
0.0
0.464
0.0
0.0
0.0
0.0
0.0
0.0
0.0
0.0
0.0
-0.928
0.0
0.0
-0.232
5.553
0.461
0.691
-0.922
0.0
2.763
-0.69
-0.46
-0.23
-0.23
0.0
-1.152
0.0
-0.231
2.993
0.0
-0.23
-0.69
0.69
0.0
0.0
0.0
-0.23
-1.151
0.0
0.0
-0.691
0.691
0.0
0.23
0.0
0.69
0.0
0.0
0.0
-0.46
0.0
-0.23
0.0
0.0
0.0
0.69
-0.921
-0.23
0.0
0.23
0.23
0.0
0.0
0.46
0.23
0.0
0.23
0.0
0.0
0.23
0.23
-0.46
0.0
0.919
-0.23
2.753
0.916
0.0
-0.916
0.0
0.0
-1.146
1.146
0.0
0.0
0.0
0.0
-0.917
0.459
0.0
0.458
1.145
-0.229
-0.916
0.0
0.0
0.0
0.0
0.0
2.288
-2.059
2.516
0.457
-0.228
0.0
0.0
0.228
0.913
0.684
0.456
0.683
0.0
-1.366
-0.228
0.0
0.228
-0.912
-1.37
1.598
0.0
0.0
-0.456
0.0
0.228
-0.228
0.0
0.228
-1.141
0.0
0.0
0.0
0.0
1.141
0.0
-0.228
0.0
-0.685
0.0
0.228
0.0
0.457
0.0
0.228
0.0
-0.685
0.457
0.0
0.0
-0.685
0.0
0.228
0.457
-0.457
0.228
-0.457
0.0
0.0
0.457
0.0
-0.457
0.228
0.0
-1.6
0.914
0.0
0.0
0.0
0.913
-0.913
0.0
0.0
1.142
0.456
0.912
0.683
0.455
-0.228
0.228
-0.228
0.228
0.228
-0.91
-0.228
0.0
0.455
-0.911
0.0
-1.14
1.14
0.0
0.0
0.0
0.0
0.0
0.0
0.0
0.0
-1.368
0.456
1.14
-0.228
0.0
0.0
0.456
-0.456
0.683
-0.683
2.049
-0.455
-1.138
1.366
0.0
0.909
0.908
0.907
0.0
0.0
-2.043
2.949
0.226
-1.133
0.906
0.226
0.0
0.453
0.226
0.452
0.678
-0.226
-1.584
1.131
0.678
-0.226
0.0
-0.452
0.0
0.0
-0.679
0.0
0.453
-0.453
-0.226
-0.226
-1.133
0.453
0.68
-0.68
-0.453
0.0
0.227
0.0
-0.227
0.0
0.227
-0.227
1.586
-1.359
1.359
0.0
-0.906
0.0
0.0
0.679
0.453
-0.679
0.226
-0.226
0.679
-0.679
0.453
0.226
-0.679
0.453
0.0
0.0
0.0
-0.226
0.226
0.453
-0.679
0.0
0.905
0.904
0.226
-1.13
2.259
0.0
0.0
2.253
2.023
-2.023
1.798
-0.225
0.225
-1.798
0.0
2.247
2.689
-0.448
0.0
1.119
0.224
-1.342
0.0
0.224
0.224
0.895
0.223
0.223
1.339
0.0
-0.893
1.116
1.114
0.0
1.78
0.222
0.0
0.222
1.11
-1.11
0.0
-1.112
-1.113
0.0
0.0
0.223
0.0
0.0
-0.223
0.0
0.223
0.0
0.668
0.222
0.0
-0.445
-0.223
0.0
0.0
-0.223
-0.223
0.0
0.0
0.0
0.0
0.223
-0.223
0.0
0.0
0.0
-0.668
0.0
0.0
0.223
0.0
0.0
-0.223
-0.446
1.114
0.0
0.223
-0.223
0.0
0.0
0.0
0.0
0.0
0.0
0.223
0.0
0.0
0.0
0.0
-0.668
-0.223
0.668
0.0
0.0
0.0
0.0
0.223
0.0
-0.223
0.445
0.0
0.0
-0.223
0.0
0.0
0.0
0.0
0.223
1.335
-1.112
0.223
0.0
0.0
0.0
-0.668
0.0
0.0
0.668
0.0
-0.89
0.0
0.0
0.223
0.445
-0.445
0.0
0.0
0.0
0.89
-2.004
0.891
0.0
-0.446
-0.223
0.0
-0.223
0.0
0.891
0.0
0.0
0.0
0.0
0.0
0.0
-0.446
0.0
0.0
-0.223
0.0
0.0
0.0
0.0
-0.223
0.223
-0.223
0.0
0.0
0.891
-0.223
0.668
0.0
0.223
-0.668
0.0
0.0
-0.223
0.0
0.0
0.0
0.0
0.0
0.0
0.0
0.223
0.0
0.223
0.223
0.0
0.223
-0.223
0.0
0.0
0.0
0.0
0.0
-0.223
0.0
-0.223
0.445
-0.445
0.0
0.0
0.89
0.0
0.0
-0.445
0.445
0.0
0.0
-0.445
0.0
0.0
-0.223
0.223
-0.223
-0.223
0.0
0.223
0.0
-0.223
0.0
0.0
0.0
0.223
0.0
-0.223
0.0
0.0
0.0
0.445
0.223
0.0
0.0
-0.223
0.0
-0.445
0.89
0.0
0.0
0.222
-0.668
1.335
-1.112
0.445
0.0
-0.668
0.668
0.0
-0.445
0.0
0.0
-0.223
0.0
0.0
0.0
0.223
-0.223
-0.445
0.0
0.0
0.445
0.223
-0.668
0.445
-0.445
0.223
0.0
0.0
0.668
0.0
-0.89
0.0
0.0
0.0
0.0
0.668
-0.668
0.223
0.0
-4.241
3.573
0.0
0.0
0.0
0.223
-0.892
1.114
1.113
0.667
0.444
-1.334
0.89
0.0
0.0
-0.222
0.0
0.222
0.0
0.0
2.22
-0.665
0.222
0.0
0.0
-0.222
-0.222
0.0
-0.444
-1.556
2.0
0.0
-1.11
0.888
0.444
0.0
-0.444
-0.666
0.444
0.0
0.0
0.0
0.888
0.444
0.0
-0.222
0.0
0.0
0.0
0.887
1.55
-0.221
-0.443
0.664
-0.442
0.442
-0.221
-0.885
0.221
0.221
0.221
-2.216
0.0
0.0
0.444
0.443
-1.109
0.0
0.0
0.0
-0.666
0.0
-0.889
-0.445
0.0
0.0
0.0
0.0
-0.222
-1.559
-0.669
0.446
-0.892
0.446
0.0
0.0
-1.116
0.0
-2.012
0.0
-0.224
0.224
0.0
1.565
-0.67
-1.119
3.797
0.668
-1.561
1.115
0.223
0.223
-0.446
0.0
-3.349
0.671
-0.671
1.564
0.0
-1.564
0.0
1.564
-1.117
2.01
-1.786
0.0
1.563
0.0
0.0
-1.787
1.564
0.223
0.0
-0.223
0.0
0.0
0.0
0.0
0.0
-0.67
0.0
0.893
0.0
0.0
-1.34
1.117
0.0
0.223
-0.223
0.0
0.0
0.0
0.0
-0.67
0.67
-2.235
1.118
-1.566
2.905
-1.34
1.117
0.0
0.0
-0.893
0.893
-0.893
0.893
0.0
1.115
0.0
-0.223
0.223
-1.562
1.116
-1.116
1.339
-1.562
1.562
0.0
-0.892
0.669
0.223
0.0
0.0
-1.339
0.223
0.223
0.669
0.0
0.0
-0.446
0.0
0.0
0.446
0.223
-0.446
0.446
-0.223
0.669
0.0
-0.669
0.223
0.446
-0.223
0.0
0.0
0.0
0.223
0.0
0.223
-0.669
0.0
0.223
0.446
0.668
-0.668
0.445
0.223
0.445
-0.668
0.223
0.0
0.223
0.0
-0.668
0.0
0.668
-0.445
0.445
0.0
-0.445
0.0
0.668
-1.113
-0.669
0.223
0.668
1.113
-0.222
0.0
0.0
0.445
0.445
0.0
-0.222
-0.445
0.445
0.0
-0.222
0.0
-0.222
0.222
0.222
0.0
-0.222
0.0
0.445
-0.445
0.0
0.0
0.445
0.667
-0.222
0.0
0.888
0.222
0.0
0.444
0.222
-0.222
-0.888
0.888
-1.332
0.0
1.11
0.222
-0.222
0.444
0.0
0.0
0.886
0.221
0.0
0.443
0.0
0.0
0.664
0.221
0.221
-0.442
0.0
-3.768
-1.334
1.112
0.444
0.0
1.775
-1.109
1.109
-0.887
0.444
0.443
0.0
0.222
0.0
0.0
0.664
-0.886
-0.665
-0.222
0.0
-0.222
0.665
0.0
0.0
0.0
0.222
-0.222
0.0
0.0
0.0
0.0
0.0
0.0
-0.887
0.0
-0.888
0.0
-0.889
1.111
-0.222
0.0
-0.667
-0.445
0.0
-0.668
1.112
-0.445
0.667
-1.78
0.0
-2.23
2.898
0.0
0.0
-3.792
0.223
3.346
-3.346
0.67
-0.67
2.9
-2.23
2.23
0.0
0.0
0.0
-0.223
0.0
0.0
0.0
-2.231
0.223
2.007
0.0
0.0
0.0
0.0
0.0
0.0
0.0
0.0
0.223
-0.223
0.0
0.0
0.0
0.0
0.0
-1.561
0.0
0.0
0.0
0.669
0.892
-1.561
1.561
-1.561
1.784
-0.223
0.223
0.0
0.0
0.668
-0.223
0.0
0.445
0.222
-0.222
-2.228
2.45
-0.222
-0.223
0.0
0.0
-0.668
0.0
0.0
-0.668
0.0
0.668
0.0
0.0
0.0
0.0
0.0
0.0
0.0
-0.223
0.0
0.0
0.0
0.0
0.0
0.0
0.0
0.0
0.0
0.0
0.0
0.0
0.223
-0.223
0.0
0.0
0.0
0.0
0.0
0.0
-0.223
-0.446
0.669
0.0
0.0
-0.446
0.0
0.0
0.0
0.0
0.0
0.0
0.668
0.0
-0.223
0.0
0.223
-0.446
0.223
0.0
-0.223
0.0
0.223
0.223
-0.223
0.0
-0.223
0.0
0.0
0.446
-0.223
0.0
0.0
0.0
0.0
0.0
-0.223
0.223
-0.223
0.0
0.0
0.446
-0.223
0.223
-0.446
-0.223
0.0
0.0
0.0
0.0
0.0
0.668
-0.223
0.0
-0.446
0.446
-0.446
0.446
0.0
0.0
0.0
-0.223
-0.223
0.446
-0.669
0.446
0.0
0.0
0.223
0.0
0.0
0.0
0.223
-0.223
0.0
-0.223
0.0
0.223
0.0
0.0
0.0
0.0
-0.223
0.446
-0.223
0.0
-0.223
0.0
0.223
-0.223
0.0
0.0
0.0
0.0
0.0
0.0
0.0
0.223
0.0
0.223
-0.223
0.223
0.445
0.223
0.0
0.0
-0.445
0.0
0.445
0.0
-0.668
-2.23
1.562
-3.35
3.127
-1.339
1.339
0.0
-4.47
0.224
7.362
-2.002
0.0
0.668
1.334
0.0
1.11
-0.444
0.444
-1.777
1.777
0.444
-0.222
0.0
0.0
0.0
-1.11
0.888
-1.11
0.444
0.0
0.666
0.0
-1.332
0.888
0.0
-0.888
0.888
0.222
-0.888
-0.222
0.0
-0.222
0.0
0.0
-0.445
0.0
0.0
0.445
0.222
0.222
0.0
0.0
0.0
0.0
-0.444
0.0
0.0
0.444
0.0
-0.444
0.0
-0.89
1.334
0.0
-1.557
0.0
0.0
0.223
0.0
0.222
0.445
-0.445
0.0
0.0
0.667
0.0
0.222
-0.445
0.0
1.111
0.0
-0.444
0.0
0.0
0.0
0.0
0.444
-0.444
0.0
0.0
0.666
0.444
0.0
0.0
-0.888
0.888
0.0
-0.888
0.0
0.0
0.888
0.0
-1.11
1.332
-1.11
-0.222
0.0
0.0
0.0
0.888
0.222
0.444
0.222
0.222
0.0
0.0
-0.222
0.0
0.0
0.0
0.222
0.222
0.222
0.0
-0.222
0.222
-0.222
0.443
0.221
0.0
0.664
-0.443
0.221
-0.221
0.0
0.0
0.0
0.221
-0.221
0.0
0.0
0.0
0.0
0.0
0.0
0.0
-0.443
0.0
0.0
-0.222
0.0
0.0
0.0
0.0
0.0
0.0
0.222
0.0
-0.222
0.0
0.0
0.0
0.0
0.222
0.0
0.0
0.0
0.0
0.0
0.443
0.0
0.0
-0.443
0.0
-0.222
0.222
0.221
-0.221
-0.665
0.0
0.0
0.0
-0.887
0.222
0.0
0.0
0.0
0.0
0.222
0.665
0.0
-0.887
0.222
0.0
0.0
0.443
0.665
1.107
-0.664
0.221
0.0
0.443
0.442
-0.885
0.443
0.884
0.221
-0.221
0.0
0.884
-0.442
1.545
0.0
-0.882
0.0
-0.662
1.324
0.0
-0.221
-1.546
0.0
1.546
-1.325
0.0
1.325
-0.662
0.662
-0.221
-0.441
0.221
-1.325
0.0
0.0
-0.442
0.0
0.0
0.442
-1.106
0.0
0.0
-0.886
0.0
0.0
0.0
0.0
0.0
-1.109
0.887
0.0
-0.222
0.443
-0.665
-0.222
0.0
0.0
0.665
0.0
1.329
-1.55
1.55
0.0
-1.329
0.0
0.0
1.107
1.99
-0.884
0.663
0.442
-1.105
1.325
1.984
-0.661
-0.661
1.322
0.0
-0.661
0.0
0.0
0.0
0.22
0.0
-0.882
-0.221
-0.221
0.0
-0.221
0.441
-0.441
0.662
0.0
-0.221
-0.441
0.441
-0.221
0.0
0.221
0.0
-0.441
0.221
0.221
0.0
-0.221
0.441
0.221
0.882
-0.22
-0.22
-0.441
0.0
0.661
-0.441
0.441
0.22
-0.22
-0.661
0.22
-0.22
0.441
0.0
-0.661
0.0
0.441
-0.441
0.441
-0.22
0.22
0.0
0.0
-0.22
0.441
-0.441
0.0
0.0
0.0
0.0
0.0
0.22
-0.22
0.22
-0.22
-0.441
0.0
0.221
0.0
0.0
0.0
0.0
-0.221
0.441
0.0
-0.441
0.441
-0.221
-0.441
0.441
0.221
-0.441
0.441
0.0
0.0
0.0
-0.662
0.662
0.0
0.0
-0.441
0.0
0.441
-0.441
0.221
0.0
-0.221
0.0
0.0
0.441
0.22
0.22
-0.441
-0.221
0.221
0.0
0.0
-0.221
0.0
0.0
0.882
0.22
-0.661
0.441
0.22
0.0
0.0
0.0
-0.661
0.441
-0.661
0.661
0.0
-0.882
0.0
0.221
-0.221
0.0
0.0
0.441
-0.441
0.0
-0.221
0.0
0.221
0.221
0.0
0.0
0.0
0.0
-0.221
0.0
0.221
-0.662
0.0
0.0
0.441
0.221
-0.221
-0.221
0.0
-0.662
0.0
0.0
0.0
-0.663
0.0
0.0
0.663
-0.663
0.0
0.442
0.0
0.0
0.0
0.0
0.0
0.0
-0.442
0.442
0.0
-0.442
0.442
-0.221
0.662
-1.104
-1.548
0.0
0.443
0.0
0.221
0.0
-0.443
0.443
0.0
0.0
0.0
0.0
0.0
0.0
0.0
-0.221
0.221
0.0
-0.221
-0.221
-0.443
0.443
0.0
0.0
0.0
0.0
-1.994
0.0
-0.222
1.33
0.0
0.222
0.0
0.0
-0.443
0.0
0.0
0.0
0.0
0.443
0.0
-1.108
0.222
1.108
-0.221
0.0
0.0
0.0
0.0
0.0
-0.886
-1.331
0.888
0.0
-0.888
0.888
0.0
0.0
-0.222
0.0
-0.666
0.444
0.0
-1.555
0.667
0.0
0.0
0.444
0.0
0.0
0.0
-1.333
0.0
0.889
0.444
0.0
0.0
0.0
-1.556
0.0
0.0
0.0
1.112
-1.557
1.557
-1.557
1.334
-0.222
2.663
-0.443
0.222
1.329
0.0
0.0
0.664
0.221
0.0
-0.221
0.0
0.221
-0.664
1.327
0.883
-0.883
0.0
0.883
0.0
0.0
0.0
0.0
0.0
-1.546
0.663
-0.221
0.0
0.0
0.0
-0.442
0.663
-0.221
1.766
1.983
-0.22
0.0
-0.44
0.44
-1.542
0.882
-3.089
0.0
2.869
-0.22
-0.441
0.0
-1.103
0.883
0.221
0.0
0.0
0.0
0.0
-1.766
1.766
0.0
0.22
0.0
-0.22
0.0
-1.987
-0.221
1.105
-0.884
0.663
-0.884
0.0
0.0
0.0
0.0
0.0
0.0
0.221
0.221
-0.442
0.663
0.0
0.221
-0.884
0.663
0.0
0.0
-1.769
1.106
0.221
-0.221
0.0
0.0
0.884
-0.884
0.0
-1.106
0.0
-0.664
0.0
0.0
0.221
0.0
-0.221
0.443
0.221
0.0
0.0
0.885
-0.664
0.221
0.442
0.221
0.0
0.663
0.0
-1.326
0.0
0.663
0.0
0.0
0.0
0.0
-0.221
0.0
-0.885
0.885
0.0
-1.549
-0.886
0.443
0.0
0.0
0.0
0.0
1.329
0.0
0.0
-1.329
0.886
-1.551
0.0
0.665
0.0
0.0
0.665
0.0
0.221
0.0
0.0
0.0
0.221
0.0
0.0
-0.886
1.107
0.0
-0.221
0.221
-0.664
0.0
-0.443
0.886
0.0
0.0
0.0
-1.772
-0.222
0.0
0.0
0.0
0.0
0.0
0.887
0.0
0.0
0.222
0.0
0.0
-0.887
-0.222
0.887
0.0
-0.443
0.665
0.222
0.443
-1.551
1.33
0.0
0.0
0.221
-1.329
0.665
0.443
0.0
-0.221
-0.665
0.0
-0.665
0.0
0.887
0.0
0.0
0.0
0.0
0.0
0.443
-1.108
0.222
0.0
0.0
0.222
0.0
0.0
0.0
0.0
0.0
0.0
-0.887
0.0
0.222
0.0
0.665
0.0
0.0
0.0
0.0
0.0
0.0
0.0
-0.222
-0.222
0.0
0.0
0.0
0.0
0.0
-0.444
0.444
0.0
0.0
-0.444
0.0
0.0
0.0
0.0
0.665
0.0
0.0
0.0
0.443
0.0
-0.887
0.0
0.887
0.0
0.0
0.0
0.0
0.0
0.222
0.222
0.0
0.0
0.0
0.0
0.0
0.0
0.0
-0.443
0.665
0.221
0.0
0.0
0.221
0.885
0.221
0.0
0.0
0.0
0.0
-0.221
0.0
0.221
0.0
0.0
-0.221
0.0
0.0
0.0
-0.221
0.221
0.0
0.221
-0.221
0.221
0.0
-0.221
0.221
-0.221
0.0
0.0
0.0
0.221
-0.221
0.0
0.0
-0.664
-1.107
0.0
0.886
0.0
0.221
0.221
0.0
0.0
0.0
1.105
-0.221
0.0
0.0
0.0
0.0
0.221
0.221
0.0
0.883
-1.104
0.0
1.104
0.221
-1.104
0.0
0.0
-0.442
0.221
0.0
-1.769
1.327
0.0
-0.442
0.0
0.442
0.884
0.221
-0.663
0.663
-0.442
0.0
0.0
0.662
-0.662
-0.221
-0.221
0.0
0.221
-0.221
-1.327
-0.664
0.0
0.221
0.0
0.221
-1.773
0.0
1.994
-1.994
0.0
1.994
-2.216
0.0
0.222
0.0
0.0
1.33
-1.33
0.0
-0.222
0.0
0.0
1.109
-1.109
0.0
-0.222
-0.444
1.331
0.0
0.0
-0.665
0.0
0.0
0.0
0.0
0.222
0.0
0.665
0.0
-0.222
0.665
0.222
0.0
-0.222
0.0
0.0
0.222
0.221
-0.221
0.0
0.221
0.443
0.664
-0.442
-0.664
0.0
0.664
0.221
0.221
0.0
-0.221
-0.221
0.442
-0.221
0.0
-0.664
0.221
0.221
0.221
0.0
-0.221
0.442
0.0
0.0
0.0
-0.442
-0.443
0.885
0.0
0.0
0.0
-1.771
0.0
1.55
-2.881
1.331
0.222
-0.222
0.222
-0.222
0.222
-0.222
0.222
0.0
-0.443
0.0
0.222
0.222
-0.222
0.0
0.0
-0.887
1.109
0.0
-0.443
0.222
0.0
-0.665
0.665
0.0
0.0
0.0
0.0
0.0
0.0
0.0
0.0
0.0
0.0
0.222
1.107
-0.443
-0.221
-0.443
0.222
-0.886
0.665
0.0
0.0
-0.665
-0.222
0.665
0.0
0.0
0.0
-0.222
0.222
-0.222
0.222
0.222
0.443
0.0
0.0
-0.221
0.0
0.0
-0.222
0.0
0.222
0.0
-0.443
0.443
-0.222
0.222
-0.222
-0.665
1.108
-0.443
0.222
0.0
-0.222
0.0
-0.222
0.222
0.222
-0.443
0.665
-0.221
0.221
0.0
-0.443
0.0
0.0
0.443
-0.221
0.0
0.0
0.221
0.443
-0.221
0.664
0.0
0.221
-0.221
0.0
0.221
-1.771
0.0
2.213
0.0
1.105
-1.105
1.105
0.0
-0.884
0.0
0.0
1.546
0.0
1.543
0.0
-1.543
0.0
0.441
-0.221
0.0
0.221
0.0
0.22
0.0
0.0
-0.22
0.0
0.0
0.0
0.22
0.0
0.0
0.0
0.0
-0.22
0.0
0.0
0.0
0.0
0.22
0.661
-0.661
0.0
0.0
0.0
-0.22
0.0
0.0
0.0
0.0
0.0
0.0
0.0
0.0
0.0
-1.987
0.884
0.0
-0.663
0.0
-0.221
0.0
0.0
0.0
0.0
0.0
0.0
0.0
0.0
0.442
0.0
0.0
0.0
0.0
1.545
0.0
0.0
-0.221
0.661
-0.441
0.0
0.0
0.0
0.0
1.102
-1.102
0.0
0.0
0.0
0.0
0.0
0.0
0.0
0.661
0.0
0.0
0.0
-0.441
0.0
0.0
0.0
0.0
0.0
0.0
0.881
0.0
-0.22
-0.22
0.0
0.441
0.0
0.44
2.199
-0.439
0.0
0.0
2.194
0.657
1.094
-1.094
1.094
-0.438
-0.219
0.0
0.0
0.0
0.0
1.749
0.437
0.0
-1.748
0.219
1.093
-1.093
-0.219
0.0
0.0
0.0
0.219
0.437
0.0
-0.437
0.219
0.0
0.656
-0.437
0.0
0.0
0.874
0.218
0.0
0.0
-1.53
1.53
0.0
-1.311
0.0
0.0
0.0
0.0
0.0
0.0
0.0
0.0
0.0
0.0
0.0
0.0
0.219
0.0
0.0
0.0
0.0
-0.437
0.0
0.0
0.0
0.0
0.0
0.437
0.0
0.0
0.0
0.0
0.0
-0.219
0.219
0.0
-0.219
0.0
0.0
0.219
-0.219
0.0
-0.219
0.0
0.219
0.0
0.0
0.0
0.0
0.219
0.0
0.219
0.0
0.0
1.092
-0.218
0.0
0.0
0.0
0.0
0.873
0.218
-0.873
0.0
0.873
0.872
0.218
0.0
0.871
0.0
-0.871
0.0
0.0
0.0
0.435
-0.435
0.0
0.218
-1.744
0.0
0.0
0.218
0.218
0.0
0.0
1.09
0.0
0.0
0.0
0.0
0.0
1.088
-0.653
0.87
-0.653
0.0
0.0
-0.218
0.218
-0.218
0.653
0.218
0.0
-1.088
-0.218
0.0
-1.308
0.0
0.872
-1.745
0.0
0.0
0.0
-0.655
0.655
0.0
0.0
0.0
1.963
-3.93
0.0
1.967
1.091
0.0
0.0
0.0
0.0
-0.218
-0.873
0.0
0.0
0.0
0.0
-1.748
0.656
0.0
0.0
0.0
1.747
0.0
-0.436
1.962
0.218
1.088
-0.218
1.087
0.0
-2.175
0.0
3.478
-0.217
1.084
2.165
-1.515
0.0
0.0
0.0
1.082
-0.649
2.378
0.216
0.0
0.0
-0.216
0.0
0.432
0.647
0.216
0.862
-0.431
0.431
0.215
-1.508
0.0
0.647
0.0
0.0
0.0
0.0
0.0
0.0
0.0
0.215
3.441
-2.149
1.505
0.644
1.715
1.284
-0.642
-0.214
-1.071
-1.287
-0.215
0.0
0.0
0.0
-1.289
0.0
0.0
1.289
-1.289
1.075
-0.86
-0.215
0.0
0.0
0.0
-1.291
0.0
0.0
0.0
0.0
0.215
-0.215
0.0
0.0
0.0
0.0
0.0
0.0
0.0
0.0
0.0
0.0
0.0
0.0
0.0
0.0
0.0
0.0
0.0
0.0
0.215
0.0
0.215
0.646
-0.861
0.0
1.506
-1.721
0.861
-0.861
0.0
0.0
0.0
0.431
-1.292
0.0
0.216
0.0
0.0
-0.216
-0.216
0.216
0.431
0.431
0.0
0.215
-0.862
0.431
0.861
-0.215
1.076
-0.43
0.0
-0.215
0.0
0.0
0.0
0.215
0.43
0.0
0.0
0.0
-0.645
0.0
-0.43
0.0
0.0
0.0
0.0
0.0
0.0
0.0
0.0
0.0
0.861
0.86
-0.215
-1.721
0.646
0.86
0.0
0.0
-1.075
0.215
0.0
0.0
-0.646
0.646
0.215
0.215
0.0
0.0
-0.215
0.215
0.0
0.0
0.215
0.0
0.0
-0.215
0.645
-0.645
0.0
0.0
0.0
-0.215
0.0
0.0
0.0
0.43
0.0
0.43
0.215
0.0
-0.215
0.215
-0.645
0.0
0.0
0.645
0.0
0.43
0.0
0.0
0.0
0.0
0.858
-0.429
0.0
0.0
-0.429
0.429
-0.429
0.0
2.787
4.271
0.0
0.852
3.186
-0.424
0.636
-4.037
-0.213
-2.346
0.214
1.92
-1.066
0.213
1.705
0.0
0.0
-1.491
0.0
0.639
-1.066
0.0
0.427
-0.213
0.0
0.0
1.066
-1.279
-0.64
0.64
0.0
-0.213
0.64
0.213
0.213
-0.213
0.0
0.0
0.0
0.0
-0.213
-12.238
0.0
0.0
0.0
3.668
-1.508
0.0
0.0
0.0
0.0
2.154
0.0
-2.154
-2.159
2.159
0.0
-1.079
-0.432
1.511
0.216
-0.216
0.0
-1.943
0.0
0.0
2.159
0.0
-1.727
-0.432
1.943
0.0
0.0
0.0
0.0
0.0
0.0
0.0
-1.943
0.432
0.0
1.295
0.0
0.0
0.0
0.0
0.0
0.0
0.0
-0.863
0.0
0.0
0.0
0.0
0.0
0.863
0.0
-0.647
0.0
0.0
0.0
-0.648
0.0
0.432
-0.648
-0.216
-0.216
0.0
0.0
0.0
0.0
-1.082
0.0
1.082
-1.948
3.028
-1.08
-1.082
1.082
-1.082
0.0
0.0
0.0
-0.216
0.0
0.0
0.0
0.216
0.0
0.0
0.0
0.0
0.0
0.0
-0.216
0.0
1.298
0.432
0.0
-0.216
0.0
0.0
-0.216
0.216
0.216
-0.432
0.432
0.0
-0.216
0.0
0.216
0.0
0.0
-0.432
0.0
0.0
0.0
0.0
0.0
0.0
0.0
0.0
0.0
0.0
0.0
0.0
0.0
0.0
0.0
0.0
0.0
0.0
0.0
0.0
0.0
0.432
0.0
0.0
0.0
0.0
0.0
0.0
0.648
0.0
0.0
-0.432
0.0
0.0
0.0
0.0
0.216
0.0
0.0
0.0
0.0
-0.432
0.0
0.0
0.216
0.0
0.0
0.0
0.0
0.0
0.0
0.0
0.0
0.216
0.0
0.0
0.864
-0.216
0.216
0.0
-0.432
0.0
0.0
0.0
0.0
-0.216
0.432
0.647
-0.431
0.0
1.509
-1.078
0.862
-0.862
0.0
0.216
0.216
0.646
-0.646
0.0
0.0
0.646
-0.646
0.216
0.215
0.0
-0.431
0.0
0.0
0.0
0.646
0.0
-0.431
1.292
0.215
0.86
0.0
1.074
0.215
1.072
-0.643
0.0
-3.439
0.0
0.646
1.29
1.074
0.0
0.644
-0.644
0.0
-0.859
0.0
0.0
-1.505
0.0
0.0
0.0
0.0
0.0
-0.861
0.215
0.0
0.0
0.0
0.0
0.0
0.431
0.0
-1.077
-0.647
-0.431
-1.296
0.0
0.0
0.864
0.863
-0.431
0.0
0.0
0.0
0.0
-0.216
0.0
0.0
0.0
0.0
0.0
-0.432
1.079
0.0
0.0
0.0
0.0
0.0
0.0
0.0
0.647
1.507
0.0
0.0
0.0
0.215
-1.076
0.0
0.0
-0.862
-2.591
0.0
0.0
-1.948
0.0
0.0
0.0
-0.217
0.0
0.0
-0.434
-1.085
0.0
0.0
0.217
0.0
0.217
0.217
-0.651
-0.434
-0.217
0.217
0.0
0.0
-3.482
3.916
0.0
0.0
0.0
-0.652
0.0
0.217
0.0
0.0
-0.217
0.0
0.0
0.0
0.0
0.217
0.0
0.0
-2.61
0.218
0.0
0.0
0.0
1.088
-0.653
0.0
0.0
0.0
1.523
0.0
0.0
0.0
-0.87
0.0
0.0
0.0
0.0
-0.218
-0.218
0.0
0.0
-0.653
0.0
0.218
0.0
0.0
0.0
0.0
0.0
-0.218
0.653
0.0
-0.435
0.0
0.0
0.0
-0.218
0.0
0.0
0.0
0.0
0.0
0.0
0.0
0.218
0.0
0.0
0.0
-0.218
-0.654
0.0
0.0
0.0
0.0
0.0
0.0
0.0
-0.436
-1.091
0.0
0.437
-0.218
0.0
1.309
-1.527
0.218
0.0
1.962
0.0
-1.526
0.0
-0.436
0.0
0.0
0.0
0.0
0.0
-0.218
0.0
0.0
0.0
0.0
0.0
0.0
-1.092
0.0
0.219
-0.219
0.0
0.0
1.092
0.0
-1.092
1.092
0.0
0.0
-1.53
0.0
1.311
-1.311
0.0
0.437
0.0
0.0
-0.437
0.0
0.437
-0.437
0.0
0.0
0.0
0.0
0.0
0.0
0.219
0.219
0.437
-0.437
-0.219
0.0
0.0
-0.875
-2.191
0.0
0.658
1.533
-1.533
0.0
0.0
1.315
-1.973
0.0
0.0
0.0
0.0
-1.098
1.975
-1.755
1.975
0.0
-1.096
-0.439
0.439
-0.878
0.878
0.0
-0.658
0.0
0.878
-0.658
-0.22
-0.879
0.439
-1.539
2.198
0.0
-1.758
0.0
0.44
0.0
0.22
-0.44
0.0
-0.22
0.0
0.0
0.0
0.0
0.0
0.0
0.0
0.22
-1.32
0.0
1.1
-1.1
0.0
0.0
0.0
-0.22
0.0
0.0
0.0
0.0
-0.882
0.0
0.0
0.0
0.0
0.0
0.22
-0.22
1.102
0.0
-0.661
0.881
0.0
-0.22
0.881
0.0
-0.22
-0.66
0.0
0.0
0.66
0.0
-0.66
-1.102
0.0
0.0
0.0
0.0
0.0
0.0
0.0
0.0
0.0
0.0
0.0
0.0
0.0
0.22
-1.324
0.0
-0.884
1.987
0.0
-1.103
1.103
0.0
0.0
0.0
0.22
0.0
0.22
0.0
-0.882
0.441
0.0
0.0
0.0
-0.662
0.0
0.0
-0.221
-0.442
-0.884
-1.327
0.664
0.0
0.0
1.547
0.0
-0.884
0.0
0.0
0.0
0.884
-0.663
0.0
0.0
0.0
0.0
0.0
0.0
0.0
0.0
0.0
0.0
0.663
0.0
0.221
0.0
0.0
0.0
-0.884
1.987
0.0
0.0
-0.662
0.221
0.441
-0.662
0.662
0.0
-0.221
-0.221
-0.221
-0.441
0.0
0.0
0.0
0.883
0.0
0.0
0.221
0.0
0.0
0.0
0.0
0.0
0.0
0.0
0.0
0.0
0.0
0.0
0.0
-0.441
-0.221
0.0
0.0
0.0
0.0
0.0
0.0
-0.221
0.221
-0.221
-0.442
0.0
0.0
0.0
0.662
0.0
0.0
-0.883
0.0
0.0
0.0
0.442
0.0
0.662
0.0
-0.441
0.0
0.0
0.0
0.221
0.0
0.0
0.0
0.0
-0.221
0.221
0.0
0.0
0.0
0.0
0.0
-0.221
0.0
0.221
0.221
0.0
0.0
-0.221
0.0
-0.662
-0.221
0.0
0.0
0.442
0.0
0.0
-0.884
0.0
0.0
0.884
-0.663
0.883
0.0
-0.662
0.0
0.0
0.0
0.0
0.0
0.0
0.0
0.0
0.0
-0.442
0.0
0.0
0.0
0.0
0.221
0.0
0.0
0.0
0.0
0.442
0.0
-0.442
0.442
0.0
-0.884
0.0
0.0
-1.106
0.221
-0.886
0.0
0.0
0.0
-0.443
0.0
0.222
1.328
-0.443
-0.886
0.0
0.0
0.0
0.0
0.0
0.443
0.0
0.443
0.0
0.221
0.0
0.0
0.0
0.0
0.0
0.0
0.0
0.0
0.0
0.442
0.0
0.442
0.221
0.0
0.0
0.0
0.0
0.0
0.0
0.0
0.0
0.0
0.0
0.0
0.0
0.0
0.0
0.221
0.0
-0.221
0.0
-1.106
0.885
0.0
0.0
0.0
0.0
0.0
0.0
0.0
0.0
0.0
0.0
0.0
0.0
0.0
0.0
0.0
0.0
0.221
0.0
0.0
0.0
0.0
-0.221
0.0
0.0
0.0
0.0
0.0
0.0
0.0
0.0
0.0
-1.77
-0.443
0.222
1.771
-1.992
1.992
0.0
0.221
-1.549
0.0
-0.443
0.664
0.0
0.0
0.0
1.106
0.442
-0.442
0.0
0.0
-0.664
0.442
0.221
-0.664
0.885
0.0
-0.221
0.221
0.0
-0.885
0.0
0.885
0.0
0.0
0.0
0.0
0.0
0.0
0.0
0.442
0.0
-0.221
0.663
0.442
0.0
0.441
0.0
0.0
-0.662
0.0
0.0
0.0
0.0
-0.663
0.663
-0.663
-0.442
0.0
0.0
-0.442
0.442
0.0
0.0
-0.663
0.0
-0.664
-0.221
-0.221
0.664
0.0
0.0
0.443
0.0
0.0
0.221
0.0
0.0
0.0
-0.442
0.0
0.0
0.442
0.0
-0.664
0.664
-0.664
0.664
0.0
0.0
0.0
0.0
0.442
-0.221
0.0
0.0
0.0
0.0
0.0
0.0
0.0
0.0
0.221
0.0
0.0
0.0
0.0
-0.885
0.0
-1.329
0.0
0.886
0.885
-1.771
0.0
1.107
0.0
0.221
0.0
-0.221
0.0
0.0
0.0
0.0
0.221
0.0
-0.221
0.221
0.0
-0.221
-0.221
0.443
0.0
0.0
0.0
0.0
0.0
0.221
-1.107
-0.443
0.0
0.0
0.665
0.0
0.0
0.0
-0.221
1.107
-0.885
0.0
0.0
0.0
1.107
0.0
0.0
0.0
0.0
0.0
-0.885
0.443
0.221
0.0
0.0
0.0
0.0
0.0
0.0
0.221
0.0
-0.664
0.0
0.221
0.442
0.0
0.0
-0.885
0.0
0.0
0.443
-0.221
0.0
0.0
0.221
0.0
-0.221
0.0
0.0
0.221
0.0
0.0
0.0
0.0
0.0
0.0
0.0
0.442
0.0
0.221
0.0
0.0
0.0
0.0
0.0
0.0
0.0
0.0
0.0
0.0
-0.885
0.0
0.0
0.0
0.443
0.0
0.0
0.0
0.0
-0.221
0.221
-0.443
0.0
0.0
0.0
0.0
-1.107
0.443
0.0
0.0
0.0
-0.443
0.0
0.0
0.665
0.0
0.0
0.0
-1.552
1.552
0.0
0.0
0.0
-0.221
0.0
0.0
-0.443
0.0
0.0
-0.887
0.0
0.0
0.0
1.552
0.0
-0.665
0.0
0.0
0.0
0.0
0.0
0.0
0.0
0.0
-0.222
0.665
0.0
0.443
-1.329
1.329
0.0
-0.443
-0.886
-1.998
0.0
-0.889
0.0
0.0
-2.897
-0.446
0.0
0.893
0.0
0.0
-2.01
0.0
1.787
0.0
-0.67
0.0
0.0
0.0
0.0
0.0
0.0
0.0
-1.788
-0.224
-0.224
0.0
-0.448
0.0
-1.121
0.0
0.0
0.0
0.0
0.0
0.0
0.0
0.897
0.224
-0.224
0.672
0.0
-0.448
0.448
0.0
0.0
0.0
0.0
0.0
0.0
0.0
0.0
0.0
-0.224
0.0
0.224
0.0
0.224
0.0
-0.224
0.0
-0.224
0.0
0.0
0.0
-0.672
0.0
0.0
0.0
0.0
0.0
0.0
0.0
0.448
0.224
0.0
0.0
0.0
0.0
0.0
-0.672
0.0
0.0
0.0
0.0
0.0
0.672
0.0
-0.672
0.0
0.672
0.0
0.0
0.0
-0.224
0.0
0.224
0.0
-0.672
0.0
0.0
0.0
0.672
0.0
0.0
0.224
0.0
0.0
0.0
0.0
0.0
0.0
0.0
0.0
0.0
0.0
0.0
-0.448
0.0
0.0
0.0
0.448
0.0
-0.448
0.448
0.0
0.0
0.0
0.0
-0.448
0.0
0.448
0.0
0.0
0.0
0.224
0.0
0.0
0.671
-0.447
0.447
0.0
0.0
0.0
0.0
0.0
0.0
0.447
0.0
0.0
-0.224
0.224
0.0
0.0
0.0
0.0
0.0
0.447
0.0
0.0
-0.223
-0.223
0.0
0.894
0.0
0.0
0.0
0.446
0.0
0.0
0.0
0.0
0.0
0.0
0.446
0.223
-0.446
2.451
-0.223
-0.668
0.0
0.668
-0.668
0.223
-1.337
0.0
0.0
0.0
0.0
0.0
0.0
1.56
0.0
0.0
0.0
0.0
0.0
0.0
0.0
0.0
0.0
-0.445
0.0
0.0
0.0
0.0
0.223
0.0
0.0
0.0
0.0
0.0
0.668
0.0
0.0
0.0
0.0
-0.445
0.0
0.0
0.0
0.0
0.0
0.0
-0.223
0.0
0.0
0.0
2.002
-0.667
1.777
0.0
0.0
0.0
-1.11
1.11
0.665
0.0
0.0
-1.776
1.776
-1.553
0.0
1.997
-1.997
-0.222
0.0
-1.112
0.0
0.0
0.0
0.889
0.0
0.0
0.0
0.0
0.0
-0.889
0.0
0.0
0.0
0.0
0.0
0.0
0.0
0.889
0.0
0.0
0.0
0.0
0.666
1.331
0.222
-0.222
0.443
0.443
0.0
1.77
0.0
0.0
0.0
1.105
0.0
0.662
-0.662
0.662
-3.094
2.432
0.662
0.0
0.221
0.0
-0.883
-1.105
-1.327
1.327
0.221
0.884
-0.884
-0.221
0.884
-1.769
1.989
-1.768
0.0
-0.221
-0.221
0.0
-0.221
1.106
0.0
-0.664
0.664
-0.664
-0.664
-1.33
-1.11
-0.444
-3.339
-0.446
0.446
-0.223
0.0
0.0
2.45
-1.113
0.0
0.0
0.0
-0.446
0.223
0.0
0.0
-0.446
0.0
0.0
0.0
-0.446
0.0
-0.223
0.0
-0.223
1.115
0.0
0.0
0.446
0.0
-0.446
0.446
0.0
0.0
0.0
-0.446
0.446
0.0
0.0
0.0
0.445
0.0
0.0
1.335
-1.112
0.0
0.0
0.223
-0.445
0.0
0.0
-0.223
-0.223
0.0
0.0
0.0
-0.446
-1.561
0.0
0.0
-1.564
-0.447
0.0
0.0
0.224
0.671
-0.224
0.0
0.0
0.0
0.0
0.0
0.0
1.564
0.223
-1.563
0.0
0.223
-0.223
0.223
0.0
0.0
-0.223
0.223
0.223
0.0
0.0
0.447
0.0
-1.117
0.0
0.0
0.0
0.0
0.447
0.0
0.0
0.223
0.0
0.0
0.0
0.0
-0.67
0.0
0.0
0.894
0.0
0.223
0.893
0.0
0.0
-0.446
0.0
0.0
0.0
0.0
0.0
0.0
0.0
0.0
0.0
1.115
0.0
0.668
0.0
1.78
0.0
0.0
0.0
0.0
0.0
0.0
0.0
-1.557
0.0
0.0
0.0
0.0
0.0
0.0
0.0
0.0
0.668
-1.113
0.223
0.0
0.0
0.0
1.558
0.0
0.0
0.222
0.0
0.0
0.0
0.0
0.0
-1.78
0.223
0.0
0.0
0.0
0.0
0.0
1.335
0.0
-1.112
0.0
0.0
1.112
-0.667
0.0
0.0
0.0
0.445
0.0
0.222
0.0
0.0
0.0
0.0
0.0
0.0
0.0
0.0
0.0
0.0
0.0
3.55
-2.439
0.444
-0.666
-0.667
0.0
0.0
0.0
1.333
-0.666
0.0
-0.222
-0.444
0.0
-0.222
0.0
0.0
0.0
-0.445
0.0
0.0
0.0
-0.445
0.223
-0.223
0.0
0.0
-1.782
0.0
0.223
0.0
0.0
0.0
0.0
1.337
0.0
-2.229
0.223
-0.223
0.0
0.0
0.0
0.0
0.0
0.0
0.0
0.0
0.0
1.561
1.113
0.667
0.0
0.667
1.11
0.0
0.0
-1.777
0.0
0.0
0.0
0.0
0.222
-0.222
0.222
-0.445
-0.222
0.0
-0.222
0.0
0.0
0.222
0.222
0.0
0.0
0.0
0.445
0.889
0.0
-0.666
-0.222
-1.557
0.0
0.89
0.0
0.0
0.0
0.0
0.0
0.0
0.0
1.334
0.0
0.222
0.0
0.0
-0.666
2.22
0.0
1.329
-0.886
0.664
0.221
0.664
0.0
0.442
0.0
-0.663
0.0
0.221
0.442
0.0
0.0
0.0
0.0
0.0
-1.106
-0.221
0.0
-0.443
0.443
0.0
0.221
0.0
0.221
0.0
0.0
0.0
0.0
0.0
-0.664
0.0
0.0
0.664
0.0
0.221
0.442
0.0
0.0
0.0
-0.885
0.0
0.885
0.0
0.0
0.0
0.0
0.0
0.0
0.0
-0.221
0.221
-0.442
0.0
0.442
0.221
0.0
0.0
0.0
0.0
0.0
0.0
0.0
0.0
-0.442
0.0
0.0
0.442
0.442
0.0
0.0
0.0
0.221
0.442
0.441
0.221
0.441
0.0
0.22
0.0
0.0
0.441
0.0
0.0
1.541
1.099
0.22
0.22
-0.439
2.194
-1.316
-1.318
-0.44
0.879
-0.22
0.0
0.0
0.0
-0.659
-0.22
0.0
-1.1
0.44
-0.22
0.0
0.0
0.88
0.0
0.0
0.0
0.22
0.659
-0.879
-0.22
0.22
0.22
0.0
0.0
0.22
0.0
0.44
-0.659
0.0
0.0
0.0
0.22
0.659
0.0
-0.439
0.0
0.0
0.0
0.0
0.0
0.0
0.439
-0.439
0.439
-0.22
0.439
-0.22
0.22
0.22
0.0
-0.22
0.22
-0.439
-0.659
0.0
0.0
0.22
0.439
-0.439
0.22
0.22
0.0
0.0
0.0
-0.22
0.0
0.439
0.0
-0.439
-0.22
0.0
0.22
0.0
-0.44
0.22
0.0
0.0
-0.66
0.0
-0.66
0.22
0.22
0.0
-0.22
-0.44
0.0
0.0
0.0
0.0
0.22
0.22
0.0
0.0
0.44
0.0
0.0
1.099
-0.879
0.879
-0.22
0.0
0.439
-0.22
0.22
-0.22
0.0
0.0
0.0
0.0
0.22
-0.22
0.0
3.946
2.184
3.701
-2.611
3.914
-3.914
0.218
0.218
0.435
-0.218
0.218
0.218
0.0
0.0
2.608
0.0
0.0
-2.173
0.218
0.0
2.172
-0.217
-1.303
1.303
-1.086
1.086
0.434
0.0
0.0
0.0
-1.302
0.0
1.085
0.0
-0.217
0.0
3.249
1.08
0.432
0.0
-2.161
-3.469
-0.217
0.652
0.0
3.034
-1.949
-0.868
0.0
0.0
0.868
-0.217
0.0
0.0
-1.52
1.303
-0.217
0.217
0.0
0.0
0.0
-2.172
1.738
0.217
0.0
-0.434
0.0
0.0
-1.304
2.605
0.0
-0.217
0.0
0.434
-1.953
1.736
-1.736
-0.652
2.388
0.0
0.0
-2.388
2.388
-0.217
-1.085
-0.434
0.0
0.217
0.0
0.217
0.0
0.0
0.217
1.085
2.381
0.864
0.0
-0.864
-0.433
-1.732
1.732
-1.732
0.0
1.732
0.0
0.0
0.0
-2.599
1.734
0.0
0.0
-1.951
0.0
1.084
0.0
0.866
-1.951
0.0
0.0
0.0
0.0
0.0
1.084
-1.084
1.084
-1.084
0.0
-1.086
0.0
1.953
0.0
-1.736
1.736
0.0
0.0
-1.736
0.0
3.036
0.0
0.0
0.0
-3.036
0.0
0.0
0.0
0.0
0.0
0.0
-0.652
-0.87
0.0
0.0
0.218
1.739
0.0
0.0
-1.086
0.217
0.0
1.954
0.217
-2.17
2.17
0.0
0.217
0.0
-1.736
1.519
-0.217
0.217
1.083
0.0
0.0
-1.734
1.734
0.0
0.0
0.0
0.0
0.0
0.866
-1.515
1.299
0.649
1.512
-0.216
-0.216
0.0
-1.08
0.864
-2.163
0.0
-0.433
0.0
0.0
0.0
2.38
0.0
0.0
0.432
-0.432
0.648
-0.864
0.0
0.0
-1.298
1.298
-1.298
1.298
-1.298
0.649
0.0
0.0
0.0
0.0
0.0
0.0
0.0
0.0
0.0
0.0
0.0
-1.298
0.0
1.298
0.0
0.0
-0.649
0.0
-0.433
0.0
0.0
0.0
0.0
0.866
0.216
0.0
1.081
-1.946
1.73
-1.946
0.216
0.0
0.0
1.082
0.0
0.0
0.0
-1.298
0.216
0.0
0.0
0.0
-0.216
0.0
0.0
0.0
0.0
0.866
-0.866
0.0
0.866
-0.866
0.0
0.0
-2.385
2.601
0.0
0.0
-0.65
-15.736
2.202
-3.968
3.748
0.0
-2.644
2.204
-0.22
0.0
0.0
0.0
-1.984
1.543
-0.882
0.22
-0.662
0.0
1.763
-1.322
0.0
1.322
0.0
0.44
-2.203
1.983
-0.22
0.22
-1.983
1.102
-2.206
-0.663
2.649
0.0
-0.22
-0.441
-1.766
0.663
-0.663
0.442
0.0
0.0
-0.221
0.0
0.221
1.324
0.221
0.0
-1.324
-0.663
2.428
0.0
1.321
0.0
0.0
-0.22
0.0
0.0
0.0
-0.44
0.0
0.0
-0.22
0.0
0.0
-0.661
0.441
0.0
0.0
0.0
0.0
0.0
0.0
-0.661
-0.221
-1.545
1.104
-0.221
0.221
0.0
-1.325
1.104
0.662
-1.766
1.766
-0.662
0.0
0.662
0.221
0.0
0.0
-1.545
0.442
0.0
0.0
0.0
0.0
0.0
0.0
0.0
0.0
0.0
0.0
-0.221
0.0
0.0
0.0
0.0
0.0
0.0
0.0
-1.105
0.663
-0.663
0.0
0.0
0.884
0.0
-0.663
0.442
0.0
0.0
0.0
0.0
-0.442
0.0
-0.221
0.221
0.0
0.0
0.0
0.0
-0.221
0.0
0.0
0.221
0.0
0.442
-0.442
0.0
0.0
-0.442
0.442
0.0
-0.885
0.664
0.0
0.0
0.221
0.0
0.0
0.0
0.0
0.0
0.663
-0.442
0.442
0.221
0.221
0.0
-0.663
0.663
0.0
0.0
0.0
-1.105
0.0
1.105
0.221
0.0
0.0
0.0
0.662
-0.221
0.221
-0.221
0.0
0.221
0.0
-0.221
0.0
0.0
0.221
0.0
0.0
-0.221
0.0
-0.662
0.221
0.0
0.221
0.0
0.221
-0.883
0.662
-0.221
0.0
0.221
0.0
0.441
0.0
-0.662
0.441
0.0
0.0
0.0
-0.662
-0.221
-0.221
0.883
0.0
0.0
-0.662
0.442
0.0
0.0
0.0
0.221
0.0
0.221
0.0
0.0
0.221
0.0
0.0
0.0
0.0
0.0
-0.883
0.662
-0.883
0.883
0.0
0.221
-0.221
0.0
0.0
-0.221
-0.441
0.0
0.0
0.0
0.441
-0.662
0.0
0.442
0.0
0.221
0.0
0.0
0.0
0.0
0.221
-0.221
0.662
-1.103
1.103
-0.221
0.0
0.0
0.0
-0.441
0.221
-0.883
0.662
0.0
-0.221
0.221
0.0
0.0
0.0
2.864
0.0
0.0
4.388
-3.289
0.0
0.0
-1.099
0.0
0.0
0.0
0.0
0.0
4.169
0.0
0.0
0.0
-3.51
0.0
2.414
0.0
1.095
0.0
0.0
-1.534
-0.439
0.0
0.0
-0.878
0.0
0.0
0.0
2.194
0.0
0.0
0.438
0.219
0.0
0.0
0.0
1.313
0.874
-0.218
0.0
0.0
0.0
0.0
0.0
0.0
0.0
-1.53
0.0
1.312
0.0
0.0
0.0
0.0
0.0
0.0
0.0
0.0
-0.437
0.0
-0.219
0.0
-2.628
2.628
0.0
0.0
0.0
0.0
-0.875
-1.753
0.0
0.0
0.0
0.0
0.0
0.0
0.0
0.0
0.0
0.0
0.0
0.0
0.0
0.0
-1.097
0.658
0.658
0.0
0.438
0.657
0.0
0.219
0.0
0.0
0.0
0.0
-1.315
1.315
0.0
0.0
0.0
0.0
1.094
-2.189
1.533
0.0
0.0
0.0
0.0
0.0
-0.438
0.438
-0.219
0.438
-0.219
0.0
0.0
-1.314
0.0
1.095
0.219
-1.752
2.19
-0.875
0.875
0.0
0.0
0.0
-2.19
1.752
0.0
0.0
-1.972
1.753
-1.753
-1.097
0.0
0.0
-0.439
0.0
1.975
-2.854
-0.44
0.0
0.0
0.0
0.0
0.0
0.0
0.0
0.0
0.22
-0.66
0.0
0.0
0.66
0.0
0.0
0.0
0.0
0.0
0.0
0.0
2.636
0.0
0.0
0.0
0.0
0.0
0.0
0.0
0.658
0.0
0.0
0.0
0.0
0.0
0.0
0.0
-1.316
0.0
-0.219
0.0
0.219
0.0
0.0
0.0
0.0
0.0
0.0
0.0
-1.318
0.0
0.0
0.22
0.0
-0.879
0.0
-1.1
0.44
-0.661
0.661
0.0
0.0
-0.22
0.0
0.0
0.0
0.0
0.0
0.0
0.0
-0.661
0.0
0.22
0.0
-0.22
0.0
0.0
0.0
0.0
0.0
0.0
0.0
0.0
0.0
0.0
0.22
0.0
1.321
0.0
0.0
-0.22
0.0
0.0
0.0
0.0
0.0
-1.101
1.101
0.0
0.0
0.0
0.0
0.0
-0.22
-0.22
-0.661
-3.532
2.65
-1.103
-1.105
-0.221
0.0
0.221
-0.442
-0.221
-0.221
-0.664
1.107
-0.221
0.0
0.221
0.0
0.0
0.0
0.0
8.365
-1.316
-0.439
2.411
0.0
0.0
-0.219
0.0
-0.438
0.0
0.219
0.438
-0.876
0.876
0.0
0.0
-0.438
0.438
0.0
0.0
-0.219
-0.657
0.0
-0.219
-2.414
1.098
0.0
-0.659
-1.099
0.0
-1.1
0.881
-0.44
-0.881
0.0
0.881
0.0
0.22
-0.66
0.0
-2.205
1.765
0.22
-0.22
-1.323
0.662
0.0
0.661
0.0
-0.661
-0.882
0.882
0.0
-0.221
-0.883
0.662
-0.883
0.662
0.441
0.221
-0.882
1.544
0.22
0.0
0.0
-0.22
0.22
-1.764
0.0
0.662
0.0
0.221
-0.882
0.662
1.102
0.661
0.22
0.44
0.879
1.098
0.0
-0.219
-0.22
0.22
0.439
0.439
0.0
0.439
-2.414
0.0
2.195
0.0
0.0
-0.219
0.219
-0.219
0.658
-2.194
2.413
-0.658
0.658
0.0
0.0
0.219
-0.219
0.219
-1.535
0.0
1.316
0.0
0.219
-0.219
0.0
0.219
-0.219
0.0
0.0
-0.877
1.096
0.0
0.0
-0.877
0.877
-0.877
0.0
0.438
0.0
0.219
0.0
0.0
0.0
0.0
0.219
0.0
0.0
-0.877
0.877
0.0
0.0
0.0
0.0
0.0
0.0
0.219
0.0
1.313
-1.094
-0.657
0.0
0.0
0.0
0.876
-0.876
1.751
-0.437
0.0
-0.219
0.219
-1.095
-0.219
1.314
0.219
-0.656
0.0
0.875
1.311
0.0
0.437
0.0
-0.437
-2.186
1.094
0.219
0.0
-1.312
1.531
0.0
0.437
0.0
1.309
0.0
0.0
0.654
0.0
-0.436
0.654
-4.149
3.931
-0.218
0.218
0.0
-1.745
1.091
0.0
-0.436
-0.218
-0.437
0.0
-0.655
0.0
0.655
0.218
0.0
-0.874
0.0
0.0
0.0
0.437
0.0
0.218
0.0
-0.874
0.0
-0.437
-0.875
0.0
0.875
0.0
0.0
0.0
0.0
0.0
-0.875
0.875
-0.656
0.656
0.0
-0.219
-0.438
0.438
1.311
-0.655
0.437
-0.874
0.874
0.0
0.0
0.218
-0.437
0.0
0.0
0.655
0.437
0.0
-1.092
1.528
-2.403
0.0
0.0
0.0
0.0
0.874
-1.969
-0.657
0.0
-0.438
0.0
-2.195
1.976
-1.756
0.0
-0.22
1.318
0.877
-0.658
0.658
-0.658
0.439
-0.878
0.0
-2.858
2.639
0.0
0.0
0.0
0.0
0.0
0.0
0.0
0.0
0.0
0.0
-0.879
0.0
-2.862
2.862
0.22
0.0
-0.22
-0.66
0.0
0.0
0.0
0.0
0.0
-0.22
0.0
0.0
0.0
0.0
0.0
-0.22
0.44
0.0
0.0
-2.202
2.422
0.0
0.22
0.22
-0.22
0.0
0.0
0.44
1.317
0.0
0.439
-3.736
3.297
0.439
0.0
0.0
0.0
0.0
-0.439
0.439
0.0
-0.658
1.097
0.0
1.314
1.094
0.219
-1.312
0.219
0.438
0.0
0.0
0.0
0.0
0.437
-0.656
0.656
0.0
0.0
0.0
0.0
0.0
0.219
-0.875
0.0
0.0
0.0
0.0
0.0
0.0
-1.314
1.314
0.0
0.0
-0.438
-0.876
0.0
0.0
0.0
0.0
1.751
0.0
0.437
0.0
-0.219
-0.875
1.093
0.0
0.0
-0.437
0.0
-0.219
0.219
0.437
0.0
0.0
-0.219
-0.656
0.0
0.0
0.0
0.0
0.656
0.0
-0.219
-0.656
0.0
0.0
0.438
0.0
-0.219
0.0
0.0
0.219
0.219
0.437
-0.875
0.0
0.0
0.437
0.0
0.0
0.219
0.0
0.0
0.0
0.219
0.0
0.0
0.0
-0.219
-0.219
-0.437
1.093
0.0
-0.656
0.0
0.219
0.0
0.437
-0.219
0.0
0.219
0.0
0.0
0.437
-0.218
0.218
-1.093
0.874
-0.218
0.218
0.218
-1.093
0.0
-0.656
0.656
0.0
0.219
0.0
-0.219
0.0
-0.656
0.0
0.875
0.219
0.219
-0.874
0.874
-0.219
0.0
0.0
0.0
0.219
-0.219
0.219
0.0
0.0
-0.437
0.0
0.0
0.0
0.0
0.437
0.0
0.0
-0.437
0.0
0.0
0.0
-0.219
-0.656
0.0
0.0
0.219
0.0
0.0
-0.438
0.438
0.0
0.0
0.0
0.0
-2.629
0.0
0.439
1.096
0.0
0.0
0.219
0.657
0.219
-0.219
0.0
0.0
0.0
0.0
0.0
0.0
0.0
0.0
-0.219
0.0
0.438
-0.219
0.0
-0.438
0.0
0.0
0.0
0.438
0.0
0.0
0.0
0.219
0.0
-0.219
0.0
0.219
0.0
-0.219
0.0
0.0
0.0
0.0
0.0
0.0
0.0
0.0
0.0
0.0
0.0
0.219
0.0
-13.669
0.222
1.11
-0.222
1.109
0.665
0.221
0.885
-0.221
-0.443
0.443
-0.221
-0.664
0.885
0.0
-0.664
0.443
0.0
0.221
0.221
-2.658
0.0
-1.332
0.0
-0.222
0.888
0.0
-0.444
-0.889
0.0
0.0
0.889
0.0
-1.334
-0.445
1.557
0.0
0.0
1.997
-3.109
1.112
1.554
-1.554
1.11
-1.11
0.0
0.444
0.0
0.0
0.0
-0.444
-0.222
-0.445
0.0
0.0
0.0
-0.445
0.0
0.0
0.0
0.0
0.889
0.0
0.0
0.0
-0.222
-0.445
0.445
0.0
0.0
0.0
0.0
0.0
-0.667
0.445
0.0
-0.445
0.0
0.0
-0.222
0.222
0.0
0.0
0.0
-0.445
0.223
0.0
0.0
0.0
0.0
0.0
0.0
0.222
0.0
0.0
0.0
0.0
-0.668
-0.223
-0.223
0.445
-0.223
0.223
0.668
-0.222
0.0
0.0
-1.113
0.223
0.445
0.223
-0.668
0.89
0.222
0.0
-0.222
-0.89
0.0
0.0
0.0
0.445
-0.668
0.668
-0.445
0.0
0.0
0.0
-0.223
0.0
0.0
-0.446
0.223
0.0
0.223
0.223
-1.561
1.338
0.0
0.0
0.0
0.223
0.0
-0.223
0.0
-0.223
0.0
0.0
0.0
0.0
0.0
0.0
-0.223
0.0
0.0
0.0
0.223
-0.223
0.0
0.0
-0.446
0.223
0.223
0.0
0.0
1.114
-1.783
1.337
-0.223
0.223
0.0
0.223
-0.891
0.0
0.446
0.0
0.445
-0.223
-0.891
0.0
0.0
0.891
-1.114
0.0
0.0
0.0
0.223
-0.446
0.446
0.0
0.223
0.223
-0.223
-0.446
0.0
0.0
0.223
0.446
-0.223
0.0
0.0
0.0
-0.669
0.0
0.669
-0.669
0.669
-0.669
-0.446
0.669
0.0
0.446
-0.223
0.0
0.0
-0.223
0.0
0.0
0.0
0.0
0.0
-0.223
-0.223
0.0
-0.223
0.223
0.0
0.446
0.0
0.0
0.0
0.0
0.446
0.0
0.0
0.0
0.446
-1.561
1.115
0.0
0.0
-0.669
-3.129
2.012
-0.223
0.0
-0.67
0.0
0.0
0.0
-1.119
0.0
0.0
0.0
0.0
0.0
1.119
0.0
-0.895
-0.224
0.448
0.0
0.0
-0.448
0.0
-0.224
-1.12
0.0
0.672
-1.794
1.794
0.672
-0.224
-0.224
0.0
0.0
-0.896
-0.673
-1.347
0.449
0.0
-0.449
0.0
-0.225
0.674
-0.225
0.225
0.674
-0.898
0.0
0.225
0.0
0.0
-0.225
0.225
-0.449
0.0
0.898
0.0
0.0
0.0
0.0
0.224
0.0
0.0
0.0
0.0
0.0
0.0
5.593
-3.799
2.013
-0.671
0.0
0.0
0.0
0.0
0.0
0.0
0.0
-0.895
-2.915
2.691
0.0
-0.448
0.0
-0.672
0.0
0.0
-0.224
0.0
0.448
0.0
-0.224
0.0
0.0
0.0
0.0
0.0
0.0
0.0
0.0
0.0
1.344
1.119
0.0
-0.224
-1.567
1.567
-0.224
0.0
-0.224
0.0
0.224
-0.224
0.0
0.0
-0.448
0.224
-0.224
0.0
0.0
-0.672
0.0
0.672
-0.224
0.0
0.224
-0.672
0.0
0.0
1.567
0.0
0.0
0.0
0.0
-0.671
-0.224
1.119
-1.79
0.0
1.119
0.0
0.0
0.0
0.0
0.0
-0.671
0.0
0.0
0.224
0.0
0.0
0.0
-0.224
0.224
-0.224
-0.448
0.0
0.0
0.0
0.0
0.672
0.0
-0.224
0.0
0.0
0.0
0.0
-0.224
0.0
0.0
-0.224
-0.224
-1.121
0.0
0.0
0.0
-0.224
0.0
0.0
1.121
-1.346
0.0
0.0
-0.674
0.0
0.225
0.0
0.0
0.0
0.0
0.674
-0.898
-0.449
0.0
0.0
0.225
1.123
0.0
-0.224
0.0
0.224
0.0
-0.898
0.449
0.225
0.224
-0.898
0.225
-0.674
0.0
0.0
0.0
-0.45
1.348
-1.123
0.0
0.0
0.899
0.0
0.0
0.0
0.0
-0.674
0.0
0.449
0.0
0.0
0.0
0.0
-0.449
0.0
-0.225
0.0
0.0
0.0
0.45
0.0
0.0
0.0
-0.225
0.449
0.0
0.0
-0.225
0.0
0.0
-0.225
0.225
1.123
0.0
-0.224
0.0
-0.225
-0.225
0.225
-0.225
-0.674
0.0
-0.45
0.0
0.0
0.0
0.0
-0.45
0.0
0.0
0.0
-0.225
0.0
0.0
-0.225
0.0
0.0
0.0
0.0
0.0
-0.676
-0.225
1.126
-0.225
0.0
0.0
0.0
0.0
0.0
0.0
0.0
0.45
0.0
0.0
0.0
0.0
0.0
0.0
0.0
0.0
-0.45
0.0
0.0
4.491
-2.916
-1.124
-1.802
0.0
4.049
0.0
0.0
0.0
-3.373
0.0
0.0
0.0
0.0
2.924
0.0
-2.924
0.0
0.0
0.0
0.0
0.0
0.0
0.0
0.0
0.0
0.0
1.126
0.0
0.0
-1.126
0.0
0.0
2.025
-2.025
0.0
0.0
0.0
0.0
0.0
1.126
0.0
-0.675
2.473
0.0
0.0
0.0
0.0
0.0
0.0
1.57
0.224
0.0
-1.346
1.346
0.0
-0.673
-0.673
0.0
1.121
-2.694
0.225
2.469
0.0
0.0
0.0
-1.346
1.122
0.0
-1.122
0.897
0.448
0.0
0.0
0.0
0.0
-1.346
-0.674
0.898
-0.674
0.0
1.571
0.0
0.0
0.0
0.0
0.0
-0.897
0.0
-0.449
0.0
0.0
0.0
-0.674
0.225
0.0
0.674
0.0
-0.449
0.449
-0.225
0.0
0.0
0.0
-0.449
0.449
0.0
0.0
0.0
0.0
0.0
-0.225
0.0
0.0
0.0
0.0
-0.674
0.899
0.0
-0.449
0.0
0.0
0.0
0.0
0.0
0.0
0.225
-0.225
0.225
0.225
0.0
0.0
0.0
-0.674
0.0
0.0
0.0
0.0
0.449
0.0
0.0
0.0
-0.449
-0.225
0.0
0.0
0.449
0.0
0.0
0.0
0.674
0.224
0.673
0.0
0.0
-1.571
0.674
0.0
0.0
0.0
0.0
0.0
0.224
0.0
0.0
0.0
-0.674
0.0
0.0
0.0
0.225
0.0
0.0
-0.225
0.674
0.0
-0.224
-0.225
0.225
-0.449
0.0
-0.225
0.449
1.795
-1.346
0.0
0.0
0.0
-0.898
0.0
0.0
0.0
0.0
-0.225
0.0
0.0
0.0
0.225
0.225
-0.225
0.0
-0.225
0.0
0.225
0.0
0.0
-0.225
0.225
0.0
0.0
0.0
0.0
0.225
-0.225
0.0
0.0
0.0
0.0
0.0
0.0
0.0
0.0
0.0
0.0
0.0
0.0
0.0
-0.449
0.674
-0.225
0.0
0.0
0.0
0.0
-0.674
0.0
0.0
0.674
0.0
-0.225
0.0
0.0
0.0
0.0
0.0
0.225
0.0
0.0
0.0
-0.225
0.449
0.0
0.0
0.0
-0.225
0.0
0.0
0.0
0.0
0.0
0.0
0.0
0.0
0.0
-0.225
0.0
0.0
0.0
0.449
0.0
-0.225
0.225
0.0
2.243
0.0
-1.121
0.224
1.121
0.448
0.0
1.119
-1.119
-1.12
-0.448
0.0
0.0
0.0
0.448
-0.448
0.0
-1.796
0.225
0.0
0.0
0.0
0.0
-0.225
1.123
0.673
0.0
0.0
-1.571
0.674
0.0
-2.248
2.248
0.0
-2.248
0.0
0.0
0.0
0.0
0.0
0.9
0.0
0.225
0.0
0.0
0.0
0.0
0.0
0.0
-0.225
-0.675
0.0
0.0
0.0
0.0
2.023
-2.023
0.0
-0.225
0.0
0.225
0.0
0.0
0.225
1.798
0.0
0.0
0.0
0.0
0.0
-1.348
0.0
0.0
0.899
0.449
0.0
0.0
1.122
1.12
-0.224
-1.569
0.0
0.224
0.0
1.345
0.0
-1.569
0.0
1.569
-1.121
-0.673
0.0
0.0
0.0
0.0
0.224
0.0
0.224
1.345
0.0
-0.224
0.0
-0.224
0.896
-1.344
0.224
0.448
-1.121
0.0
0.0
-0.673
-0.225
-0.449
0.898
0.0
0.0
1.121
0.0
-1.121
0.0
0.0
0.0
0.0
0.0
0.0
0.0
0.0
0.0
1.121
0.0
0.0
0.0
0.0
0.0
-0.673
-0.224
0.0
0.0
0.0
0.897
2.909
-1.789
0.224
3.351
-1.339
0.0
-0.223
0.0
0.0
0.0
0.0
-1.341
0.0
-0.224
-0.448
0.0
0.0
1.119
-1.119
-0.672
1.119
0.0
-0.448
0.0
0.0
0.0
-0.224
0.0
0.224
0.0
0.0
-0.224
0.224
0.0
-0.224
-0.224
-0.224
-0.224
0.0
0.224
-1.345
0.0
0.224
0.0
0.673
-0.897
-0.224
-0.674
0.0
0.0
0.0
0.674
-0.674
0.0
0.0
0.0
0.0
0.0
0.674
-0.449
0.0
0.0
-0.674
1.123
0.0
1.57
-0.224
0.672
0.0
0.224
0.0
1.119
0.0
0.0
0.0
-1.79
0.0
0.0
0.0
1.343
0.0
0.0
-0.447
0.0
0.0
0.0
0.0
0.0
-0.448
0.0
0.0
0.0
0.0
0.0
-0.224
0.448
-0.672
0.0
-0.224
0.672
0.0
0.0
-0.896
0.0
0.224
-0.673
0.673
0.0
0.0
0.0
0.0
0.0
-0.897
1.121
0.0
0.0
0.224
0.0
0.0
0.0
0.0
0.448
0.0
0.0
0.0
0.0
0.0
4.02
0.446
-1.114
-3.128
1.118
0.0
0.894
0.446
1.784
-1.561
-0.223
-0.446
1.785
-1.561
0.0
0.669
0.0
0.892
0.0
0.223
-0.892
0.0
0.0
0.0
-0.223
0.892
0.0
0.446
0.0
2.002
-2.671
-0.223
0.891
-0.223
0.0
-0.669
2.227
-0.222
-1.781
0.0
0.0
1.559
-1.336
0.0
-0.446
1.559
0.445
-1.113
0.223
0.0
0.0
-1.337
0.892
-0.669
0.0
0.0
-0.223
0.669
-0.223
-0.223
-0.892
-0.446
-3.132
0.0
-0.224
0.0
-0.224
0.0
0.0
-0.224
-0.224
0.0
-0.449
0.0
-0.224
0.449
0.224
-1.122
0.674
0.0
0.0
0.897
-1.571
0.674
-0.449
0.449
0.0
0.224
0.0
0.673
0.224
-0.224
0.0
0.0
-0.449
0.0
1.569
-1.793
0.0
-0.224
0.0
0.224
0.0
0.224
0.0
0.0
0.0
0.0
0.0
-0.449
0.0
0.0
0.0
0.449
0.0
0.0
0.673
0.0
0.0
0.448
-0.448
0.0
0.224
0.0
0.0
0.0
0.448
-0.672
0.0
1.12
0.0
-0.672
-1.57
0.0
-0.224
-0.898
-0.225
0.225
0.0
-0.45
0.674
-0.674
1.123
0.0
0.0
-0.899
0.225
0.674
0.0
0.0
-0.674
1.123
0.0
0.0
0.0
0.0
0.0
0.0
0.0
0.0
0.0
0.449
-0.224
0.0
0.0
-0.449
0.224
-1.572
0.0
0.0
0.0
0.0
0.0
0.0
0.0
1.123
0.0
-1.123
0.225
0.0
0.0
0.899
-0.899
0.0
0.0
0.0
1.123
-1.123
0.0
0.0
0.0
1.348
0.0
0.0
0.0
-1.123
1.123
-2.247
0.0
-0.225
-0.675
-0.225
0.0
-1.127
0.0
0.0
-1.129
0.0
-0.226
-0.904
-0.452
-0.453
-1.359
-0.227
0.227
-0.227
0.0
0.0
0.0
0.227
0.0
0.0
0.68
-0.227
1.132
0.453
0.0
0.226
0.0
-1.131
0.0
1.131
0.0
0.0
0.0
1.807
-2.486
1.809
-1.356
0.0
0.678
0.0
0.0
0.0
-0.452
0.0
0.0
0.452
-0.452
0.0
0.0
0.0
0.0
1.13
-1.13
0.226
0.0
-0.226
0.0
0.0
-0.226
-0.453
-0.679
0.679
-0.453
-1.133
0.68
0.0
-1.134
1.134
-8.88
-0.687
1.83
1.142
-0.913
2.054
-2.74
1.599
-0.913
-1.143
-1.145
-0.458
0.229
-0.458
0.688
-0.229
-1.605
0.688
-0.459
1.376
-0.688
0.917
-0.229
-0.458
0.458
0.0
-0.229
-1.835
-1.149
-1.151
-3.923
3.693
-1.845
0.0
1.845
-1.383
0.231
0.692
0.0
0.23
0.0
0.23
-0.691
-0.231
0.0
0.231
-2.539
2.77
0.0
0.0
0.0
-2.077
0.0
1.385
0.0
0.0
0.0
0.0
-0.923
0.0
0.0
-0.462
0.924
-1.848
1.386
-1.386
0.231
0.0
0.0
1.155
-0.231
-1.155
1.386
0.0
-0.924
0.924
0.0
0.692
0.231
0.0
-0.231
0.0
0.0
-0.692
0.231
0.462
-0.462
0.692
0.0
0.461
-0.692
0.0
0.922
0.0
-0.692
0.0
0.0
0.0
0.692
0.0
0.23
0.0
-0.461
0.461
0.0
0.0
0.0
0.0
0.23
2.3
0.0
0.0
0.23
0.0
1.148
-1.148
-1.149
-0.23
0.0
0.0
0.0
0.0
-0.23
0.92
0.46
-0.919
0.69
-0.23
0.46
1.836
0.0
0.0
-0.229
0.459
0.229
0.0
0.0
-0.917
0.0
0.688
-0.229
0.0
0.229
0.0
0.0
-0.229
0.0
1.374
0.229
0.0
-1.603
1.146
0.0
0.0
0.229
0.0
0.0
-0.229
0.0
0.0
0.229
-0.229
0.229
0.0
0.0
0.0
0.0
-0.229
0.229
0.0
0.0
-0.687
0.687
0.0
-0.687
0.0
0.0
0.458
0.0
-0.229
0.0
0.0
0.0
0.0
0.0
0.229
-0.229
0.0
-0.917
-1.147
0.688
-1.148
0.0
0.23
0.459
0.0
0.0
-0.23
0.0
0.0
0.0
0.0
0.0
0.0
0.688
-0.688
0.0
0.0
0.0
0.688
0.917
-1.376
-0.23
0.0
0.0
0.0
0.0
0.0
0.0
0.0
-0.23
0.0
0.918
0.459
0.0
0.0
0.0
0.0
0.0
0.0
0.0
0.0
0.0
0.0
-1.606
-1.609
0.0
0.46
0.23
1.149
0.0
0.0
0.918
-0.688
0.688
0.229
-2.296
0.919
1.377
-1.377
0.0
0.0
1.377
-1.377
0.0
0.0
0.0
0.459
0.0
0.0
0.0
0.0
0.0
-0.919
0.0
0.0
0.919
0.0
-0.919
0.23
-0.919
0.23
-0.69
-0.23
0.0
-2.305
1.844
0.0
-1.613
0.0
0.0
0.0
0.461
0.0
0.922
0.0
0.23
0.0
0.0
-0.23
1.151
-0.921
0.921
-0.921
0.0
0.0
0.0
0.0
0.0
-0.23
0.0
0.0
0.0
0.0
0.0
0.0
-0.23
0.23
0.0
0.0
0.0
-1.383
1.383
0.0
-0.922
0.922
0.0
0.0
0.0
0.0
0.0
0.0
0.23
-0.23
0.0
0.0
0.0
0.0
0.0
0.0
0.0
0.0
0.0
-0.691
0.0
0.0
0.461
0.0
0.0
-0.23
0.0
0.0
0.0
-0.692
0.0
0.0
0.231
0.0
0.0
0.0
0.0
0.0
-0.923
0.923
0.0
0.0
0.0
0.0
-0.461
0.0
0.692
0.23
0.0
0.23
0.0
0.0
0.0
0.0
0.0
0.0
-0.23
-1.153
0.923
0.23
-1.384
1.384
0.0
-1.384
1.384
0.0
-0.23
0.23
0.0
-0.461
0.461
0.0
0.0
0.0
-0.461
0.231
0.0
0.0
0.0
0.0
0.0
0.0
0.0
0.0
0.0
0.0
0.0
-0.231
0.231
0.23
0.0
-0.23
0.922
-0.23
0.0
0.0
0.0
0.0
-0.23
0.461
0.0
0.0
0.0
0.0
0.0
0.0
0.0
-0.691
0.691
0.0
0.0
-0.23
0.0
-0.23
0.23
0.0
0.23
-0.461
0.0
0.461
0.0
0.0
0.0
0.0
0.0
-0.461
0.0
0.0
0.0
0.0
0.0
0.0
-0.23
0.0
0.0
-0.23
0.461
0.461
-0.461
0.0
0.0
0.0
0.0
0.23
0.0
0.0
-0.461
0.0
0.23
0.23
0.0
0.0
0.23
-0.23
0.23
0.0
0.23
0.0
0.0
0.92
0.0
0.46
-0.23
0.0
-0.23
0.0
0.0
0.0
0.0
0.0
0.0
0.0
0.0
0.23
0.0
0.0
0.0
0.0
0.23
0.0
0.0
0.0
0.0
-0.69
0.69
0.0
0.0
0.0
0.0
0.0
-0.69
-0.46
-0.23
1.38
-1.15
0.69
-0.69
0.92
0.0
-0.69
0.69
0.0
0.0
0.23
-0.23
0.0
0.0
0.0
0.23
0.46
-0.46
0.0
0.0
0.0
0.23
0.0
0.0
0.0
0.0
0.0
-0.23
-0.23
0.0
0.0
-0.69
0.0
4.132
-0.229
0.0
0.0
0.0
0.0
0.0
0.0
6.164
-1.138
-2.738
2.282
-0.684
-1.37
-0.228
0.228
-0.457
0.0
0.229
0.0
-0.914
0.0
-0.458
-0.229
0.229
-0.687
-0.229
0.0
0.0
0.458
-0.229
0.229
0.0
0.0
0.687
0.0
-0.229
0.0
0.0
0.0
0.0
0.0
-0.687
0.0
0.0
0.916
-0.687
0.0
-0.229
2.059
-0.914
0.229
0.0
0.686
-0.914
0.914
0.0
-0.914
-0.229
0.0
0.457
0.0
-0.915
0.229
0.229
0.915
-1.143
0.0
1.372
-0.686
-0.229
0.0
0.0
0.0
0.457
0.0
-0.229
0.0
-0.457
0.229
0.0
0.0
0.0
0.0
-0.458
0.0
0.458
0.0
0.0
0.686
-0.229
-0.457
0.0
0.229
-0.229
0.0
0.0
0.0
0.686
0.0
-0.229
0.0
-0.229
0.0
0.229
0.0
-0.229
0.457
-0.457
0.0
0.0
-0.229
0.0
0.0
2.968
0.0
-2.511
2.739
0.0
0.0
0.0
0.0
0.0
0.228
0.0
0.0
1.821
0.0
-0.682
0.0
-1.138
0.456
0.0
0.0
0.91
0.0
-0.91
1.138
0.0
-0.455
0.228
0.227
-0.683
0.0
0.0
0.0
0.455
0.227
2.045
0.0
0.0
0.0
-0.454
0.227
0.0
0.0
0.0
-0.681
0.454
0.227
-1.136
0.0
0.909
1.134
2.038
0.0
3.612
-1.127
-0.677
0.451
-0.226
-0.677
-1.13
0.0
0.0
0.0
0.0
0.0
0.0
0.0
0.0
0.0
0.0
0.0
0.0
-0.226
-0.453
0.0
0.0
0.0
0.679
-2.038
0.0
0.68
0.453
0.453
-0.226
-0.226
0.0
0.0
-0.679
1.132
-0.679
0.679
-0.226
-0.679
0.679
0.0
-0.226
0.0
-0.453
0.226
0.0
-0.906
0.0
0.68
0.0
0.0
-0.227
0.0
0.0
0.227
-0.906
0.68
0.0
0.0
0.0
-0.227
-0.453
0.0
0.0
0.68
0.0
0.0
0.0
0.0
0.0
0.227
-0.227
-0.68
0.0
0.68
0.0
-0.907
-1.589
0.0
-0.227
-0.455
2.498
-0.227
0.0
0.0
0.0
0.0
0.0
0.0
0.0
-3.181
3.181
0.0
-0.454
0.0
-0.227
0.227
0.227
0.0
0.0
0.0
-1.362
-0.455
-2.504
0.0
0.0
-0.456
0.456
0.0
0.0
-2.054
1.826
0.0
0.0
0.0
-0.228
0.0
0.0
0.228
0.228
0.0
0.228
0.0
0.0
0.0
2.049
0.0
0.227
0.0
0.0
0.227
-0.455
0.0
0.0
-0.682
-0.911
0.0
0.455
0.0
0.0
0.91
1.364
0.227
-0.909
-0.227
1.363
-0.908
0.0
0.0
0.227
0.0
0.454
-0.681
0.0
0.681
0.0
-0.681
0.0
0.0
0.0
0.681
0.0
-0.681
-0.227
0.0
-0.227
0.0
0.0
-0.91
0.682
0.0
0.0
0.0
0.0
0.0
0.0
0.0
0.227
0.0
0.0
0.0
0.0
0.0
0.0
0.0
-0.227
0.0
0.0
0.0
0.0
0.0
0.0
0.0
0.0
0.227
0.0
0.0
1.136
0.0
0.0
0.0
-0.909
0.0
0.0
0.0
0.0
0.0
0.0
0.0
0.0
0.0
0.0
0.0
0.0
0.0
0.0
0.0
0.0
1.362
-1.362
3.629
-1.132
0.0
0.0
0.0
0.227
0.0
-0.227
0.0
-1.134
0.68
-0.227
-0.454
0.0
-0.908
0.0
1.362
0.0
-1.362
1.362
0.0
0.0
-1.135
0.908
0.0
0.0
0.0
0.0
0.0
0.0
0.0
0.0
-0.908
0.908
0.0
-0.908
-0.227
-0.227
0.908
-0.454
0.0
0.454
0.0
-0.908
0.908
-0.908
-2.503
2.73
0.0
0.0
-1.819
1.819
0.454
0.0
0.0
0.0
0.0
-0.227
-1.136
0.227
0.0
0.682
-0.682
0.682
-0.454
0.227
0.227
0.0
-1.591
0.0
0.0
1.137
-1.365
1.365
0.0
-0.682
0.0
-1.138
0.0
1.593
0.0
-1.137
-0.228
0.0
0.0
0.0
1.138
-0.227
-0.91
0.91
0.0
0.227
0.0
0.0
0.227
0.0
0.0
0.0
0.0
-0.455
0.0
0.0
-0.227
0.227
0.227
0.227
-0.682
0.0
0.227
-0.683
0.683
-0.683
0.0
0.0
0.0
0.228
0.228
-0.228
0.455
0.0
0.227
0.0
-0.227
0.0
0.0
0.0
0.0
0.0
0.0
0.0
0.0
0.0
-0.683
0.455
-1.138
0.0
0.0
0.683
-0.911
-0.228
0.0
0.0
0.0
0.911
0.0
-0.228
0.0
0.0
-0.228
0.0
0.0
0.0
0.0
1.593
-5.474
-1.145
-0.688
0.0
0.0
-0.459
2.291
0.0
2.741
0.0
0.0
-2.055
0.0
0.0
0.0
0.0
0.0
0.0
0.0
-0.915
0.915
0.0
0.0
0.0
0.0
0.0
-0.915
-2.062
0.459
1.832
0.229
0.0
0.0
0.0
0.0
-0.229
-1.145
1.145
0.0
0.0
0.0
1.372
0.0
0.0
0.0
0.0
0.0
1.141
-0.685
0.0
0.0
-2.973
-1.146
0.0
2.977
-0.686
0.0
0.229
0.0
0.0
1.6
0.0
0.0
-0.914
1.142
-0.685
0.685
0.0
0.0
0.228
0.0
0.228
0.228
-1.141
1.141
0.0
0.0
-0.456
0.0
-0.457
-2.515
-0.229
0.0
0.0
2.287
0.0
0.0
-2.516
1.602
0.0
-0.229
0.0
-0.458
-0.229
-0.229
0.0
-0.458
0.229
0.0
0.458
-2.292
1.605
0.687
0.0
0.0
0.0
-0.229
0.0
0.0
-0.458
2.516
0.0
-0.228
-0.229
-0.229
-0.229
-1.602
0.0
-0.688
-0.918
0.0
-0.689
-4.144
3.455
0.0
-1.61
0.0
0.0
0.0
0.0
-0.23
-0.691
0.691
0.23
-0.461
0.23
0.0
0.0
0.0
0.0
0.0
0.0
0.0
0.0
0.0
-2.999
0.924
-0.231
0.231
-0.462
-1.618
-0.926
0.0
-0.232
-0.464
-0.928
-0.232
0.0
0.232
-2.091
0.93
0.232
-1.162
1.395
-0.93
-0.233
1.394
0.0
0.0
0.0
3.939
0.0
-0.694
-2.317
3.242
-0.925
0.0
-0.926
-0.232
0.232
0.0
0.0
0.463
0.0
0.231
-1.158
1.158
-0.463
1.388
-0.231
-0.925
1.157
0.693
-0.462
0.231
0.0
0.231
0.462
0.0
0.0
-0.693
0.0
-0.462
0.462
-0.462
0.462
-0.231
0.231
0.462
1.385
-0.231
-0.231
0.0
0.0
0.0
0.231
-0.231
-0.231
0.231
0.0
0.0
0.0
0.461
0.691
-0.23
0.0
0.23
0.0
-0.23
0.0
-0.692
0.231
-0.231
-0.692
0.0
0.462
0.0
-0.923
0.0
0.231
1.154
0.0
-0.231
0.0
0.0
0.231
0.0
-1.154
0.0
0.0
0.923
-0.692
-0.231
0.692
0.231
0.0
0.0
0.0
0.0
0.0
0.0
-0.692
0.462
0.0
0.0
0.0
0.0
0.0
0.0
-3.004
-1.158
-1.16
-1.161
-0.697
1.859
-1.626
0.0
0.0
1.626
-0.232
0.0
-0.929
0.0
0.0
0.0
0.0
-0.232
0.0
0.232
0.0
0.232
0.0
0.465
-0.465
0.0
0.0
-0.232
0.0
0.0
0.0
0.0
-0.232
0.0
0.0
0.0
0.0
1.162
0.0
-1.162
0.0
1.162
-1.162
0.0
0.0
0.0
0.0
0.0
0.0
-0.232
0.0
0.0
0.93
0.0
-0.465
-0.232
0.0
-0.698
1.162
-0.465
0.929
0.0
0.464
0.0
-1.161
-2.327
-2.1
0.0
1.633
-1.166
0.467
0.0
-1.167
0.234
0.0
0.0
0.0
0.0
0.7
-0.467
0.0
0.0
0.7
0.0
-0.7
0.0
0.0
0.0
0.467
0.0
-0.233
0.0
0.0
0.467
-0.233
0.0
-0.233
0.467
-0.233
0.233
0.933
-0.933
0.0
0.0
0.0
0.0
0.0
1.166
0.0
0.0
0.0
-0.933
0.0
0.0
0.933
0.0
0.0
0.0
-1.399
-2.103
0.0
1.169
-0.935
0.935
1.167
0.0
-0.233
0.0
0.0
0.0
0.0
0.0
0.0
0.0
0.0
0.0
0.0
-0.934
0.934
0.0
-1.869
1.869
0.0
0.0
0.0
0.0
0.0
0.0
-2.103
-1.405
1.171
0.0
0.0
0.0
0.0
0.0
0.0
0.0
0.0
0.0
0.0
0.0
0.0
0.0
0.0
0.0
0.0
0.0
-0.234
0.468
0.0
-0.468
0.0
1.403
0.0
0.0
0.0
0.0
0.0
0.0
0.0
0.0
-1.871
0.936
0.935
-0.935
0.935
-0.935
0.0
0.0
2.336
-0.233
0.0
0.0
-1.401
1.168
0.467
-0.233
-0.934
0.701
0.0
0.0
0.0
0.233
0.0
-0.7
0.467
0.0
-0.701
0.0
0.234
0.0
-0.234
-0.701
-0.468
0.702
0.234
0.0
0.234
0.0
0.0
-1.169
0.0
0.0
0.0
0.0
0.935
0.0
0.0
0.0
0.467
0.0
0.0
0.0
0.0
-0.467
-0.935
1.169
0.0
-0.234
0.0
0.0
0.0
0.467
-1.636
1.169
-0.935
0.935
0.0
0.0
0.0
-0.467
0.0
0.467
0.0
-1.169
-0.234
-0.234
-0.468
0.936
0.0
0.0
-0.234
-0.937
0.937
0.0
-0.702
0.0
-0.937
0.937
12.79
0.0
0.0
-0.231
-4.167
2.086
0.0
0.0
0.0
0.0
0.0
0.0
-2.086
0.696
0.0
0.0
0.0
-0.928
-1.626
0.465
0.0
0.0
2.784
0.0
-1.623
-0.929
0.0
-0.232
0.0
0.0
0.0
0.232
0.0
0.0
0.0
0.697
-0.929
0.232
0.0
0.232
-0.232
-1.162
0.698
0.0
-0.698
0.0
0.0
0.0
0.0
0.0
-0.233
-3.497
0.0
0.0
-0.701
1.868
-1.401
0.0
0.467
0.0
0.0
0.467
0.0
0.0
0.233
0.233
0.0
0.0
1.166
0.0
0.0
-0.699
0.233
1.63
-0.466
1.628
-1.163
0.0
0.0
0.0
0.0
0.0
-1.164
3.256
-3.722
0.0
1.63
0.0
-1.397
0.233
0.0
-0.699
0.0
0.466
0.0
1.397
2.324
0.0
-3.721
0.0
1.397
-1.164
0.0
3.488
0.0
-2.324
0.0
0.0
0.0
0.0
0.0
0.0
0.0
0.233
0.0
0.0
0.0
0.698
-2.328
0.0
0.0
0.466
0.931
-1.397
0.0
1.397
-1.864
0.0
0.0
0.0
0.0
1.631
-0.932
0.0
0.932
0.0
0.0
0.0
0.233
0.0
0.0
1.627
0.0
0.0
0.232
-0.697
0.697
-1.86
0.0
0.0
0.0
0.0
0.0
0.0
0.0
0.0
0.233
0.0
1.627
0.0
0.0
-0.232
0.0
0.0
0.0
-2.093
-0.233
0.0
0.0
0.0
0.466
0.0
-0.466
0.0
0.233
0.0
0.466
-1.164
0.0
1.397
0.0
0.93
0.0
-0.697
0.465
0.929
-0.232
0.0
-1.162
0.93
-2.792
3.025
0.0
-1.627
0.0
0.0
0.93
0.0
-0.698
0.0
-0.233
1.163
0.0
-0.93
0.0
0.0
0.93
0.0
-0.93
0.0
-0.233
0.0
0.0
-3.497
3.032
-3.499
0.467
0.0
0.0
3.265
-3.265
0.0
0.0
0.0
0.0
0.0
3.265
0.0
-2.798
0.0
2.565
0.233
-2.097
-0.7
-0.234
0.0
0.467
0.467
-0.7
2.099
-1.399
1.399
-1.399
1.399
-2.099
-0.234
0.0
0.0
0.0
0.0
0.0
0.934
1.399
0.0
-2.099
0.0
0.0
0.0
0.0
0.0
0.0
2.099
0.0
0.0
-2.333
0.234
2.099
-2.099
2.099
0.0
-8.426
-6.846
0.0
-0.237
0.0
-1.424
1.661
0.0
-0.237
-0.474
-0.475
0.949
-1.186
-2.139
0.951
0.95
0.237
-0.237
-0.95
-0.238
-1.19
0.0
-2.623
0.239
1.908
-0.477
-0.954
0.477
-0.239
-0.239
-0.239
0.716
0.238
-1.67
0.716
-0.239
0.239
-0.477
0.0
0.0
-0.239
0.239
0.477
0.0
-0.239
0.0
0.0
-0.478
0.239
0.239
0.0
-0.239
-0.239
0.0
-0.478
0.0
0.717
-0.717
-0.239
0.0
-0.957
-0.718
0.239
0.0
0.0
1.435
0.239
2.148
-1.67
1.67
-2.148
0.0
0.0
0.478
0.239
0.239
-0.716
0.0
0.0
-0.239
-0.478
-0.478
2.151
0.0
0.0
0.0
-1.194
0.239
0.0
1.194
0.0
0.0
0.0
0.0
0.0
0.0
-0.477
0.477
-0.239
0.239
-0.239
0.716
0.0
0.0
0.477
0.0
0.0
-0.477
-0.477
0.0
0.239
0.0
-0.477
0.0
0.0
0.0
-0.477
0.239
0.0
0.239
0.0
-0.239
0.239
-0.955
0.955
-0.477
1.67
0.0
0.0
0.0
-0.238
0.0
0.0
0.0
0.0
-0.954
0.0
0.0
0.0
0.0
0.0
0.0
0.239
0.716
0.0
-0.954
0.0
0.954
-0.954
0.954
0.0
-0.954
0.954
0.0
-0.238
0.0
0.238
-0.716
0.716
0.238
0.0
-0.238
-0.716
0.716
0.0
0.0
-0.477
0.477
-0.238
0.0
-0.716
0.716
0.0
0.0
0.0
0.0
0.0
0.0
-0.716
0.477
0.239
0.238
0.0
0.238
0.0
-0.477
0.0
0.0
0.0
0.0
0.0
0.0
0.0
0.238
-0.238
0.0
0.477
0.0
0.0
0.0
0.0
0.0
0.0
-0.238
-0.238
0.238
0.0
0.238
-0.477
0.0
0.0
0.477
-0.238
0.0
2.381
0.0
-2.142
1.191
0.0
-1.191
2.142
0.0
0.0
0.0
0.0
0.0
0.0
-1.428
1.428
0.0
0.0
0.0
0.238
0.0
0.0
0.0
-0.476
0.476
0.0
0.95
0.0
-0.475
0.0
0.0
0.475
0.0
0.0
0.0
0.0
0.0
0.0
0.0
0.0
0.0
0.0
0.0
0.0
0.0
0.0
0.0
0.0
-0.95
0.0
-0.476
0.951
-0.238
0.0
-0.713
0.713
-0.238
0.95
3.791
0.945
0.236
-1.181
-0.236
0.709
-0.473
-4.266
4.502
0.709
-5.211
0.238
4.737
-3.551
3.551
-0.709
2.361
0.0
-0.472
-1.889
2.361
-1.18
-0.709
3.067
0.0
0.941
0.235
0.94
0.0
-0.94
-0.941
0.235
1.646
-1.881
1.646
-2.117
1.177
0.235
0.0
0.0
0.0
0.705
-0.94
0.235
0.235
0.0
0.235
-0.47
0.235
1.175
0.0
0.469
0.235
0.0
0.235
-1.408
0.0
0.0
-0.235
0.0
0.47
-0.47
0.0
-0.235
0.0
-0.47
0.0
-0.235
-0.941
1.882
0.0
0.939
0.0
0.0
0.0
0.0
0.0
0.0
-1.174
-0.47
-0.706
0.0
0.706
0.0
0.0
-0.47
-0.235
0.0
0.235
0.235
0.0
-0.941
0.0
0.0
0.706
0.0
0.0
0.0
0.235
-0.235
0.0
0.235
0.0
0.0
0.0
-0.235
0.47
0.0
-0.235
0.235
-0.47
0.47
0.0
0.0
-0.47
0.47
0.0
0.0
-0.47
0.0
0.0
0.47
0.0
0.0
-0.47
0.0
0.47
0.0
0.0
0.0
-0.235
0.0
0.235
-0.47
0.0
0.0
0.0
0.0
0.0
-0.471
0.471
-0.235
0.0
0.0
-0.235
0.471
-0.235
-0.471
0.0
0.0
0.0
0.0
0.0
-0.236
0.236
-0.236
0.236
0.0
0.706
-0.706
0.471
0.235
0.0
-0.942
0.0
0.942
0.0
0.0
0.0
0.0
-0.471
1.881
0.0
-0.94
0.0
0.0
0.94
0.0
0.0
0.0
0.0
-0.94
0.94
0.0
0.0
0.0
-0.705
0.0
0.235
0.0
0.0
0.0
0.47
-0.705
0.235
0.47
0.0
0.0
0.0
0.939
-0.235
0.0
-1.174
0.0
0.94
0.0
0.0
0.0
0.0
0.704
0.0
0.0
0.0
-0.939
0.235
-0.47
0.235
-0.47
0.47
-0.47
0.0
0.0
0.0
0.0
0.0
0.235
0.235
0.0
0.47
0.0
0.0
-0.235
-0.235
-0.235
0.0
0.235
0.0
0.0
0.0
0.47
0.235
0.0
0.0
0.235
0.0
0.704
0.234
0.234
0.234
0.702
0.0
-2.109
0.0
-0.939
0.0
0.0
2.111
-1.642
0.0
0.0
1.642
-0.938
-0.704
0.0
0.0
1.642
-1.172
0.0
0.0
7.243
0.0
0.0
0.698
0.465
-0.465
-0.465
-1.863
-0.7
-2.336
3.735
-3.501
2.102
0.0
-1.401
0.0
0.0
3.498
-0.233
0.466
2.092
-0.464
-1.627
2.324
-2.324
0.93
-0.232
1.162
0.0
0.0
-0.929
0.697
0.0
0.232
1.16
-0.464
0.0
0.0
0.0
0.0
0.0
0.0
-0.232
0.696
0.0
0.0
0.0
0.232
0.0
0.0
0.0
0.695
-0.463
0.463
0.0
0.0
-0.463
0.463
0.0
0.0
-1.159
0.0
0.696
0.0
-0.696
-1.625
0.0
2.089
0.0
-0.928
0.696
-0.696
0.464
0.0
0.0
0.0
0.0
0.232
0.0
0.232
-0.464
0.0
-0.464
0.464
0.696
-0.696
0.464
0.0
0.0
-0.928
0.928
-0.232
0.464
0.0
0.0
-0.464
0.0
0.0
0.0
0.0
0.0
0.232
0.0
0.232
0.463
0.0
0.0
0.0
0.0
0.0
0.0
-0.463
0.232
0.463
-0.232
0.0
0.695
0.0
0.0
0.0
-0.232
1.85
0.0
0.0
1.385
-0.692
0.0
1.845
0.0
0.0
0.0
0.0
-2.307
0.0
0.231
0.0
0.0
0.0
0.0
0.0
0.0
-1.618
0.0
1.387
0.0
-0.924
1.155
-0.924
0.0
-0.231
-0.463
0.925
0.0
0.0
0.0
0.0
-0.231
-0.462
0.0
0.462
-0.462
0.925
0.0
0.0
-0.462
0.0
0.0
0.0
0.0
0.462
0.0
0.231
0.0
0.0
0.0
-0.231
0.0
-0.462
0.0
0.0
0.0
0.0
0.0
0.0
0.0
0.231
0.0
-0.231
0.0
0.0
0.0
0.0
0.0
0.693
0.462
-0.924
0.924
0.0
0.0
-0.231
0.231
-0.231
0.0
0.231
0.0
0.0
0.0
0.0
0.0
-1.155
0.0
0.0
1.155
0.0
0.0
0.0
0.0
-0.693
1.385
0.0
0.0
0.0
0.231
0.0
0.0
0.0
-0.231
-0.692
0.0
0.0
0.0
0.0
0.0
0.923
0.0
0.0
0.0
0.0
0.0
0.0
0.0
0.0
0.0
-0.923
0.0
0.0
0.462
0.0
0.231
0.0
0.0
0.231
0.0
0.0
0.0
0.0
0.0
0.0
-0.231
-0.231
0.231
0.0
-0.231
0.231
0.231
0.231
0.0
0.0
0.0
0.0
-1.847
0.0
1.155
0.0
0.0
-2.773
-0.463
0.0
-0.463
-0.695
-0.696
0.0
-2.324
1.163
0.0
0.0
-1.163
-4.666
5.597
-2.095
0.0
0.0
0.699
-3.499
0.0
0.0
1.635
0.0
0.233
0.233
-2.803
0.0
0.0
-0.468
0.234
-0.234
2.571
0.0
0.0
0.0
0.0
0.0
-0.233
0.0
0.0
-0.467
-1.87
0.468
-0.234
0.0
-0.234
0.0
0.234
0.0
0.0
0.0
-0.702
0.0
0.0
0.0
-0.234
0.0
0.0
0.0
0.0
-1.641
1.641
-1.172
0.0
0.0
0.703
0.0
1.405
-0.234
-0.234
-0.234
0.468
0.0
0.234
0.0
-0.234
0.0
0.0
0.0
0.0
0.0
-0.702
0.702
0.0
0.0
-0.234
0.0
-0.234
-0.234
0.468
-1.64
0.0
0.0
0.703
0.234
-0.469
0.0
-0.469
0.235
0.0
-0.235
0.0
0.0
0.0
0.0
0.0
0.0
0.0
-2.349
0.0
1.645
0.0
-2.35
-1.413
0.0
1.178
0.235
0.0
0.0
0.0
1.881
0.47
-5.179
0.0
-0.472
1.416
1.885
-0.471
0.0
-0.236
0.0
0.0
0.0
-0.236
-0.471
-0.236
0.0
0.236
0.942
-1.178
-0.472
0.472
0.0
-0.236
0.0
-0.236
0.0
0.0
0.0
0.0
0.0
0.0
0.0
0.0
0.0
0.0
0.0
0.0
0.0
0.0
0.0
0.0
0.0
0.0
0.236
0.0
0.0
-0.236
0.0
0.0
0.0
0.236
0.0
0.0
0.0
0.0
0.0
-0.236
0.236
0.0
0.0
0.0
0.0
0.0
-0.236
0.236
0.0
1.414
-1.414
0.0
0.236
0.0
0.471
-0.471
0.0
0.0
0.0
0.0
0.0
-0.236
0.0
0.0
0.0
0.0
0.472
-0.236
0.0
0.0
-0.944
0.0
0.236
0.0
0.236
-0.236
-0.236
0.236
-0.472
0.944
-0.236
0.0
-1.18
0.0
0.0
0.0
1.18
0.236
-0.944
0.472
-0.236
0.236
0.236
0.0
0.236
0.0
0.0
-0.944
0.0
0.0
-0.236
0.472
-0.472
0.236
0.0
0.236
0.0
-0.708
-0.236
0.0
0.709
0.0
0.0
0.0
0.0
0.0
0.0
0.0
0.0
0.0
0.0
0.0
0.0
0.0
0.0
0.236
0.0
15.908
-5.349
5.812
-3.483
0.0
0.465
0.465
-0.93
-0.233
-0.233
1.395
-3.026
-0.467
0.0
3.028
-0.233
-2.329
0.0
2.329
-0.465
0.233
0.0
0.0
0.0
-0.233
0.233
0.0
0.0
0.0
0.233
-2.096
-0.233
-0.233
0.0
0.0
1.631
-1.398
0.0
0.0
0.0
0.0
1.398
0.0
0.0
-1.398
0.699
0.932
0.0
-1.398
0.0
2.328
-2.328
1.63
0.698
0.0
-0.931
-0.932
2.095
0.0
0.0
0.232
0.232
0.0
-2.326
0.699
0.698
0.233
0.0
0.0
-0.698
0.0
-0.931
0.466
-0.699
0.0
0.0
0.0
0.0
0.233
0.0
-0.233
1.164
0.0
0.0
0.0
0.93
0.0
0.0
0.0
0.0
-1.629
1.164
-0.465
0.0
0.0
0.0
0.465
0.0
-0.931
0.466
0.0
0.0
-0.931
0.931
-0.931
0.233
0.931
0.0
0.0
0.0
0.0
0.0
0.0
0.0
0.0
-0.233
0.233
-0.698
0.0
0.466
-1.397
0.233
0.0
0.0
0.0
0.0
0.932
0.0
-0.233
-1.165
0.0
1.165
0.0
0.0
0.0
0.0
-0.699
0.466
0.0
0.0
0.0
0.466
-0.466
0.0
0.0
0.0
0.698
-0.931
0.0
0.699
0.0
0.233
0.0
-0.931
0.0
0.699
0.233
0.0
0.0
0.0
0.0
-0.931
0.0
0.0
0.0
0.699
0.233
0.0
-0.931
0.699
0.0
0.0
0.0
0.0
0.0
0.0
0.233
-0.466
0.233
0.0
-0.233
0.466
0.0
0.0
0.0
0.0
0.0
-0.466
0.0
0.466
-0.698
0.698
0.0
0.0
0.0
0.0
0.0
0.0
0.0
0.0
0.0
-0.233
0.0
0.0
0.233
0.0
-0.698
0.466
0.0
0.0
0.233
-0.233
0.233
0.0
0.0
0.0
-0.233
0.0
0.0
0.0
0.0
-0.233
0.233
0.0
0.0
0.0
0.233
0.0
0.0
0.0
0.0
0.0
0.0
0.0
0.0
0.0
0.0
0.0
0.0
0.0
0.0
-0.233
0.233
1.627
0.0
0.0
0.0
-0.465
0.929
0.0
-0.232
0.464
-1.161
0.0
-0.465
-0.233
0.93
0.232
-1.627
0.0
0.0
1.163
0.0
0.0
0.0
0.0
-0.232
0.0
0.0
-0.93
1.163
0.0
0.0
-0.465
0.0
0.465
0.0
0.465
-0.232
0.232
-0.93
0.0
0.0
0.697
0.0
-0.232
0.232
0.0
0.0
0.0
0.0
0.0
0.0
-0.232
0.0
0.0
0.0
0.0
-0.232
0.232
0.0
0.0
0.0
-0.465
-1.629
0.0
0.0
0.0
0.0
0.233
0.698
0.0
0.0
0.0
0.0
-0.233
-0.466
-0.233
0.233
-0.233
0.0
0.0
0.0
0.0
-0.233
0.0
-0.933
0.0
0.699
0.0
-0.699
0.233
0.0
-0.233
0.933
-0.699
0.0
0.699
0.0
0.0
-0.233
0.0
0.0
0.0
0.233
-0.699
0.466
-1.633
-1.168
-0.702
0.234
0.0
-2.108
0.234
0.0
0.703
0.0
-0.703
0.703
0.0
0.234
-1.406
1.874
-2.109
0.0
0.0
1.875
-0.468
-1.172
0.0
1.172
0.0
-0.234
-0.703
0.937
0.468
-0.468
0.468
0.702
0.0
-0.234
0.234
0.935
-0.467
0.0
0.0
-0.234
0.0
-0.234
0.0
0.468
0.0
-0.234
0.234
0.0
1.402
0.0
0.0
0.0
0.0
-0.701
0.0
0.0
0.0
0.0
0.467
0.0
0.0
0.0
0.0
0.233
0.467
0.0
0.0
0.0
0.933
-0.933
0.933
-0.933
0.467
0.0
-0.467
0.0
0.0
0.0
0.0
-0.233
0.0
0.0
0.233
0.0
0.0
0.0
0.0
0.0
0.933
-0.233
0.0
0.0
-0.7
0.0
0.0
0.467
-0.467
0.0
-0.233
0.233
0.0
0.0
0.0
0.0
0.0
0.0
-1.167
0.934
0.0
0.0
0.0
-0.467
0.467
0.0
0.0
0.0
0.0
0.0
0.0
0.0
-0.233
0.233
0.0
0.0
0.0
0.0
0.0
0.0
0.233
0.0
0.0
0.0
0.0
0.0
0.0
0.0
0.0
0.0
0.0
0.0
0.0
0.0
0.0
0.7
0.932
0.466
-0.233
0.0
0.233
-0.233
0.233
0.233
0.0
-1.164
-0.233
0.0
0.233
0.0
0.932
0.0
-0.233
0.0
-0.932
0.932
-1.631
0.466
0.233
0.233
0.0
0.233
0.233
0.0
0.0
0.0
0.0
0.0
0.0
-0.233
0.0
-0.233
-1.166
0.933
-0.466
0.0
0.0
0.932
-0.233
1.164
-0.931
0.931
0.0
0.0
-0.466
-7.717
1.174
-4.232
0.471
1.412
0.0
1.645
-1.645
0.0
2.349
1.172
0.234
0.0
0.0
0.0
-1.641
-2.114
-1.648
0.236
0.0
1.412
0.235
0.47
0.235
1.408
1.64
-0.234
-0.468
-0.234
0.234
-2.111
1.877
0.234
0.0
-0.234
0.0
1.171
-0.234
-1.64
1.172
-1.172
0.0
0.0
0.938
-1.642
1.407
-0.703
0.0
0.0
0.0
0.0
0.938
0.0
0.0
-0.938
-0.469
0.469
0.0
0.938
1.405
-0.936
2.572
-1.87
0.468
0.0
0.0
1.402
0.0
0.0
0.0
0.0
0.0
0.0
0.0
-0.234
0.0
0.0
0.0
0.0
0.467
-1.402
0.0
0.0
0.0
0.234
2.334
0.233
0.0
0.0
0.699
-0.466
0.0
0.233
0.0
-0.233
-0.233
-1.4
1.4
0.0
0.0
0.0
-0.933
0.467
0.466
0.699
0.0
-1.165
0.932
0.233
-0.466
0.466
0.0
-1.398
-0.233
1.166
0.0
-0.933
0.699
0.0
0.699
0.0
-1.398
1.398
-1.165
-0.467
-0.233
-0.233
0.233
0.0
0.0
0.0
0.0
0.0
0.0
0.0
0.0
-0.233
-0.467
0.0
0.467
0.0
0.0
0.0
0.0
0.233
0.0
-0.7
-0.234
0.0
0.0
0.0
0.934
-0.233
0.233
0.0
0.0
0.233
2.563
-0.233
-1.63
0.0
1.63
0.0
-2.797
2.098
-1.632
1.399
0.0
-1.399
0.0
0.0
0.0
0.0
0.0
0.0
0.7
0.0
0.0
0.0
0.0
0.0
0.466
0.0
-0.699
0.0
-0.233
0.933
0.0
-0.466
0.0
-0.466
0.466
0.0
0.0
0.0
0.0
0.0
0.0
0.0
0.0
0.0
0.0
-0.233
0.0
0.0
0.233
-0.7
-0.233
0.0
0.0
0.0
0.233
0.0
0.0
0.0
-0.467
0.467
0.0
0.0
0.0
0.0
0.0
0.0
0.0
0.0
0.0
0.0
0.0
0.0
0.467
0.233
0.0
0.0
0.0
-0.7
0.0
0.467
-0.233
0.0
-0.233
0.0
0.233
0.0
-0.233
0.0
0.0
-0.467
0.0
0.0
0.0
0.0
0.933
0.0
-0.467
0.0
0.467
0.0
0.0
0.0
0.0
-0.467
0.0
0.0
-0.467
0.467
-0.7
0.7
0.0
0.0
0.0
-5.148
-1.644
0.47
0.47
1.174
1.64
-1.64
1.172
0.0
-1.407
0.469
0.703
0.0
0.0
1.872
-0.468
0.0
2.569
-2.336
0.0
0.0
0.701
-0.234
0.467
0.0
-0.234
-0.234
0.234
-0.234
0.0
0.0
0.934
0.0
0.7
0.467
0.0
-0.233
0.0
0.233
0.0
0.0
-0.467
1.166
0.0
0.0
-0.233
0.0
-0.466
-0.467
-0.233
-0.467
0.467
0.0
0.0
0.233
0.0
0.0
0.0
0.7
0.0
0.0
0.466
-1.166
-0.467
0.0
0.467
0.0
-0.934
1.633
0.0
0.0
0.0
-0.233
-0.467
0.933
0.0
-0.933
0.233
0.0
0.466
0.0
0.0
-0.233
0.0
0.233
0.0
0.0
0.0
-0.233
0.0
0.0
0.0
0.0
-0.233
0.0
0.0
0.233
-0.233
-0.233
0.0
-0.467
0.0
0.467
0.0
0.467
0.0
0.0
-0.233
0.0
0.0
0.0
0.233
-0.233
0.0
0.233
-0.467
0.0
-0.233
0.233
-0.467
0.467
0.0
0.0
-0.467
0.0
0.0
0.467
-0.467
0.467
-0.233
0.0
0.233
0.0
1.166
0.0
0.0
0.0
0.0
0.0
0.0
0.0
0.0
0.0
0.699
0.0
0.0
0.0
0.233
0.0
0.0
-1.631
0.0
0.0
0.0
0.0
1.864
0.698
-2.095
0.0
0.0
2.328
-2.095
0.233
-0.466
0.932
0.233
-0.932
0.0
0.0
0.0
1.164
-1.397
1.397
0.0
-0.466
-0.466
0.0
-0.233
-0.466
-0.466
0.233
-0.233
0.0
0.0
0.0
-0.233
0.0
0.0
0.0
0.0
0.0
0.0
0.467
0.0
0.233
0.0
0.0
0.0
0.233
0.0
0.0
-0.233
1.398
-0.233
0.233
0.0
0.233
0.0
0.0
-0.233
0.233
-0.233
0.0
-0.466
0.0
0.0
-0.233
0.233
0.233
0.0
0.0
-0.233
0.0
0.0
0.0
-0.233
0.233
0.0
0.233
0.466
-0.466
0.466
0.0
0.0
0.233
0.0
0.0
0.233
0.0
0.0
0.0
-0.233
0.233
0.465
0.0
0.0
0.0
0.0
0.0
-0.698
0.0
0.698
0.929
-0.697
0.0
0.0
-0.232
0.0
-0.232
0.0
0.0
0.0
0.232
0.0
0.465
0.0
-0.232
-0.93
0.93
0.0
5.56
2.306
-0.23
0.0
2.301
-2.301
0.0
0.691
0.0
-0.691
-1.845
1.154
1.382
-0.461
0.0
-0.23
0.0
-0.23
0.0
0.0
0.0
-1.615
1.615
0.0
0.0
0.23
0.23
0.0
-0.23
0.0
-1.383
-0.231
1.614
0.0
0.0
0.0
-0.691
0.691
0.0
0.0
0.0
0.23
1.381
-1.151
0.46
0.46
0.69
0.0
2.525
0.0
0.458
1.373
-0.229
-0.229
-0.916
-0.229
0.0
0.0
0.0
1.374
-1.374
0.916
-0.687
-0.458
0.0
0.458
-0.458
0.0
0.458
-0.458
0.458
0.0
0.0
0.0
0.0
0.0
-0.229
-0.229
0.0
-0.459
0.0
-0.688
0.0
0.688
0.0
-1.377
0.0
0.0
0.0
-1.379
-0.921
0.0
-0.461
0.23
0.0
0.0
0.23
-0.461
0.23
0.0
0.23
0.0
-0.23
0.0
-0.23
0.23
0.0
0.0
-0.691
0.461
0.23
0.0
0.23
-0.23
1.381
0.0
-0.46
-0.691
0.921
-0.921
0.921
0.69
-1.61
2.3
-0.23
0.0
0.0
0.0
0.23
0.0
-0.23
0.0
0.0
0.0
0.0
-1.149
0.0
1.149
0.0
-0.23
-0.92
-0.69
1.84
0.0
-0.919
0.69
0.23
-0.23
0.0
0.0
0.459
0.0
0.0
0.689
0.0
-0.23
-0.689
0.23
0.0
-1.149
0.919
-0.689
0.0
0.0
-0.46
0.23
0.0
0.0
0.0
0.0
-0.23
0.0
-0.23
-0.691
-0.23
0.0
0.921
0.0
0.0
0.0
-1.151
0.23
0.23
-0.691
0.461
0.0
0.0
0.0
0.0
-0.691
-0.461
0.0
-0.231
0.231
0.0
0.0
0.0
-0.692
0.692
0.0
0.0
-0.461
0.0
0.0
0.0
0.461
0.0
-0.231
0.0
0.0
0.0
0.0
0.0
-0.231
0.0
0.0
0.0
-1.386
0.0
-0.925
0.0
0.694
0.0
-1.157
0.0
0.0
0.0
0.0
-0.232
0.232
0.0
0.0
-1.158
-0.232
-0.464
0.0
0.0
0.0
0.464
-0.464
0.232
-0.232
0.0
0.0
0.0
0.0
-2.788
0.0
-0.233
0.0
0.233
1.86
0.232
0.0
0.0
0.0
0.0
0.696
0.0
0.0
0.696
0.695
-0.232
-0.927
1.159
0.463
-0.232
0.0
0.0
0.0
-2.086
0.0
-0.232
0.0
-1.859
1.627
-1.627
0.0
-0.233
1.163
-2.327
-0.699
0.0
-0.467
0.0
-0.7
-0.467
0.0
0.0
0.0
0.467
0.0
0.0
0.933
0.0
0.0
0.0
-0.233
0.7
0.0
0.233
0.0
-0.233
-0.7
0.0
0.933
-0.933
0.0
1.399
-0.932
0.466
-0.466
1.165
0.0
0.0
-0.932
0.466
0.0
0.0
0.932
-1.165
0.932
0.0
0.0
0.0
0.0
-0.233
0.233
-0.699
0.0
0.466
-0.466
0.699
0.0
0.0
0.466
-0.466
0.466
-0.931
0.699
0.0
0.0
0.233
-1.164
1.164
-0.466
0.0
0.233
0.0
0.0
0.0
0.0
0.0
0.0
0.698
-0.465
0.0
0.698
0.0
0.0
0.232
0.465
0.697
0.0
-0.929
0.929
0.0
-0.697
0.0
-0.232
1.857
2.316
-2.316
1.159
0.463
0.463
-0.463
0.0
0.694
-1.852
1.158
0.0
0.0
0.0
0.0
0.0
0.0
0.0
2.312
-0.924
-0.231
0.231
0.693
0.0
0.231
0.0
0.0
0.0
0.0
0.692
0.0
0.0
0.692
-1.384
0.0
0.0
0.0
0.0
0.462
-0.231
-0.231
0.231
0.0
0.0
0.462
-0.462
0.0
0.0
0.0
0.462
0.0
0.231
0.0
0.461
-0.231
1.613
0.0
1.839
0.0
-0.459
-0.69
1.379
0.0
-0.459
0.0
-1.379
1.609
0.0
0.0
-1.149
0.0
-0.69
-0.23
0.0
0.0
0.0
0.0
-0.23
0.0
-1.152
0.0
0.0
1.152
0.0
0.23
0.92
0.0
0.0
0.69
0.0
0.0
0.0
0.0
0.23
0.0
-1.149
0.0
0.0
0.0
0.0
-0.23
-0.23
-0.23
-0.461
0.921
-0.23
0.0
-1.613
0.0
1.152
0.0
0.0
0.0
0.0
0.0
0.0
-0.23
-0.922
0.0
0.0
0.0
0.922
0.0
0.0
0.0
0.0
0.0
0.0
-0.922
0.0
0.0
0.0
0.0
0.0
0.0
0.461
0.691
0.0
0.0
0.0
0.0
-0.23
0.0
0.0
1.151
0.92
0.0
0.0
0.0
0.0
-0.69
1.149
0.0
0.0
0.0
0.0
0.689
-0.689
0.0
0.0
0.0
0.0
0.0
0.0
0.0
-0.459
-0.23
0.0
0.23
0.0
-1.84
-3.461
0.0
0.0
0.0
3.461
-2.075
2.075
0.0
0.691
0.0
0.0
0.0
-0.921
-0.691
0.0
-0.231
0.461
0.461
0.23
1.84
0.0
0.0
0.0
-1.61
1.61
-1.38
-1.613
1.152
-1.152
-0.461
-0.462
1.614
-1.614
0.231
1.614
-0.23
0.0
0.0
0.23
-0.461
0.23
0.461
-0.23
-0.23
-0.461
0.23
-0.23
0.0
0.0
0.0
0.23
0.0
0.0
0.0
-1.153
0.231
0.0
0.231
0.0
0.0
0.231
-0.461
0.461
-2.771
0.0
-0.694
0.231
0.694
0.0
0.0
-0.231
1.618
0.0
1.845
-1.614
-0.231
1.154
-0.923
0.0
0.0
0.692
0.0
-0.231
0.0
-0.692
-0.231
0.0
-0.462
0.0
-0.462
0.462
0.0
0.0
-0.462
0.0
0.0
1.155
-0.231
-0.231
0.0
0.0
0.462
0.0
-0.231
0.231
-0.231
0.0
-0.231
0.0
0.0
0.0
0.0
0.0
-0.462
-0.231
0.0
0.693
0.0
0.0
0.0
0.231
0.231
0.0
0.0
-0.231
0.0
0.231
0.0
0.0
0.0
-0.231
0.0
0.0
-0.693
0.0
0.0
0.924
0.0
0.0
-0.924
0.924
0.0
-1.155
1.155
0.0
0.0
0.0
0.0
-1.155
-0.231
0.924
0.0
0.0
0.0
-0.924
0.693
0.0
0.0
0.0
0.0
0.0
-0.231
-0.231
-0.231
-0.694
-0.695
0.0
0.0
0.463
-0.232
0.0
0.0
0.694
0.463
-0.463
0.463
-0.463
-0.463
0.0
1.157
0.231
2.308
0.0
0.0
-2.077
1.847
0.0
0.0
0.0
0.0
-1.847
1.847
-1.154
1.154
0.0
-1.385
1.385
0.0
0.0
-0.231
0.0
0.692
0.23
-0.922
0.0
0.231
-0.231
0.231
0.0
-0.692
0.692
-0.692
0.692
-0.692
0.692
0.0
0.0
0.0
0.0
0.0
0.0
0.0
0.231
0.0
-0.461
-0.461
0.461
0.0
0.0
-0.923
0.692
-0.692
0.692
-0.923
0.693
0.0
0.692
0.0
0.0
0.0
0.0
0.0
0.0
-0.923
0.692
0.0
0.0
0.0
0.0
0.0
0.0
-0.692
0.923
0.0
0.0
0.0
-0.231
-0.461
0.692
0.0
0.0
0.0
-0.692
-0.231
-1.155
0.0
0.462
-0.231
-0.462
-22.239
2.84
-0.709
2.362
0.0
0.943
0.471
0.0
0.235
-0.235
-6.381
2.132
-0.473
-1.185
0.0
0.474
-2.135
1.661
0.0
-0.237
0.0
-1.186
1.186
-2.137
-0.476
2.612
-2.137
0.0
1.662
-0.237
0.0
0.0
0.0
0.0
0.0
0.0
-1.425
0.0
0.0
-0.238
-0.238
0.238
0.0
0.0
-0.238
0.476
0.0
0.0
0.0
-0.238
0.0
0.0
0.0
-0.238
0.238
-0.238
0.238
0.0
0.0
0.0
0.0
-0.238
0.238
-0.238
-1.905
-0.238
-1.67
-0.717
0.0
0.239
-0.717
0.478
0.0
0.0
0.0
0.0
-0.239
0.0
0.239
0.0
2.149
0.238
0.0
0.0
-1.193
-0.239
-0.478
0.716
0.239
0.0
0.0
0.716
0.0
-0.716
0.0
0.716
0.0
0.238
-0.238
0.0
0.0
-0.954
0.239
0.0
0.0
0.0
-0.239
0.239
-0.239
-0.239
1.193
0.0
0.0
0.0
0.238
-0.238
0.0
0.238
0.0
0.0
0.238
0.0
0.0
0.0
0.0
0.0
0.0
0.0
0.0
0.953
0.238
0.0
0.0
0.0
-0.238
0.238
0.238
-0.238
0.238
0.0
0.0
0.0
0.714
0.238
-0.238
0.0
-0.714
0.476
-0.714
0.952
0.0
0.0
0.0
0.0
-0.952
0.952
-0.952
-0.238
0.238
0.0
0.0
0.476
0.0
0.0
-0.476
0.476
0.0
-0.476
0.476
0.0
0.0
-0.476
0.0
0.0
0.0
0.0
0.0
0.0
0.0
0.0
0.0
0.238
0.0
0.0
0.238
-0.714
0.0
-0.238
0.0
-0.715
-1.909
0.0
0.0
0.716
0.954
0.0
-1.193
0.239
-0.716
0.478
0.716
0.0
-0.477
0.0
0.477
0.0
0.0
0.477
0.0
0.715
-0.477
0.477
0.714
-0.714
-0.238
0.715
-0.476
-0.477
-0.477
0.238
0.238
-0.238
0.238
-0.477
0.0
-0.239
-0.239
-0.239
-0.239
0.239
0.716
-0.477
0.0
0.477
0.238
-0.477
0.0
0.0
0.0
0.0
0.0
-0.239
0.0
0.0
-0.239
0.0
-0.239
0.239
-0.477
0.477
0.0
0.0
0.0
0.477
0.0
0.0
0.0
0.0
0.0
0.0
-0.239
0.0
0.0
0.0
0.0
0.239
-0.477
0.239
0.0
0.0
10.908
-0.471
-2.361
-1.183
1.183
-2.367
0.0
0.0
-1.186
0.0
0.0
1.186
0.0
0.474
-0.474
-0.474
-1.9
1.188
0.0
-1.901
0.0
-0.476
0.0
-1.191
0.0
0.0
-1.193
-1.194
0.0
-0.239
0.0
-1.435
-2.878
0.0
-0.24
0.0
0.0
-2.406
0.0
0.0
1.925
0.24
-2.407
-0.241
-0.241
-0.482
0.0
0.0
0.724
0.0
0.241
2.166
-1.925
0.241
1.204
0.481
0.0
0.0
-0.481
0.481
0.0
-0.722
0.0
0.0
0.0
-0.241
-0.963
-0.964
0.723
0.0
0.0
0.0
-2.172
-0.483
-4.362
2.184
-2.184
0.0
-0.972
0.972
1.699
0.0
-1.699
0.243
0.0
-0.243
-0.486
0.486
-2.433
0.974
0.73
-1.216
-0.487
-0.487
-1.219
0.0
-0.733
0.0
-1.712
-0.735
-0.49
0.49
-0.245
1.469
0.489
2.441
-2.93
0.0
0.245
0.733
1.221
0.0
0.244
-0.244
-0.977
0.0
0.0
-0.733
0.0
-1.713
0.979
1.223
-0.244
-0.734
0.0
1.222
-0.244
0.0
0.244
0.733
0.0
-0.244
-0.488
0.0
0.488
0.0
0.0
0.0
0.244
0.0
-0.244
0.0
-0.488
0.0
-0.244
-0.244
-0.244
-0.489
-1.469
0.0
-0.245
0.0
0.0
-0.49
-0.245
-1.719
1.473
0.0
2.45
-0.979
0.0
0.0
0.0
1.224
0.0
-0.245
0.0
-0.979
1.224
0.0
0.0
0.0
-0.245
0.245
0.489
0.0
0.0
0.0
0.0
0.0
0.0
-0.245
-0.245
1.222
-0.489
0.489
0.488
-0.488
0.0
-0.978
0.0
0.489
-0.489
0.0
0.0
-0.245
0.0
0.0
0.0
0.0
0.0
0.0
0.0
0.0
0.0
0.0
0.0
-0.245
0.245
-0.245
0.0
0.0
0.0
0.0
0.0
0.0
0.0
0.0
0.0
0.0
-0.245
-0.245
0.0
0.0
0.0
0.245
0.0
-0.245
0.489
0.0
0.245
0.0
-0.245
-0.245
0.245
-0.979
0.0
0.0
-0.245
0.245
0.0
-0.245
0.245
0.0
0.735
0.0
-0.49
0.734
0.245
-0.245
0.0
-0.245
0.489
-0.245
-0.245
0.0
0.0
-0.735
-0.245
0.0
0.0
0.0
0.0
0.0
0.0
0.0
0.0
0.245
0.0
0.0
2.202
0.244
0.0
0.0
-0.489
-0.734
0.0
-0.489
0.734
0.489
-0.734
-0.979
0.979
-0.979
0.979
0.0
-1.469
-0.49
0.735
0.0
0.0
0.0
-2.699
-2.214
0.739
-0.739
-0.493
-3.952
-0.495
-1.487
-1.49
1.242
1.736
1.732
1.235
0.494
0.0
0.247
-0.247
0.0
0.247
-0.247
-0.987
-0.247
-0.742
0.494
-0.742
0.0
-0.742
0.742
0.742
0.247
-0.989
0.0
0.0
0.0
1.236
-0.989
2.223
0.0
-0.247
0.0
0.247
0.0
0.0
3.446
0.0
-1.475
0.738
0.0
-1.477
0.0
0.0
0.0
0.0
-1.479
0.247
0.986
-0.986
0.986
-0.986
0.986
0.246
-0.246
0.246
1.231
0.0
1.229
-0.491
-0.492
0.246
0.0
-0.738
0.738
0.0
0.246
-0.738
0.0
0.738
-0.246
-1.476
-1.232
-0.247
0.0
0.0
0.0
0.0
0.74
-0.74
0.493
0.0
-0.987
-0.741
-1.236
0.495
0.247
1.482
-0.987
0.987
0.0
1.972
0.0
-0.492
0.985
-0.246
0.0
-0.739
0.492
0.0
-0.492
-0.986
0.493
-0.493
0.0
0.0
0.0
-0.247
0.0
-0.493
0.0
0.0
0.493
-0.247
0.0
0.247
-0.247
0.0
0.0
0.0
0.0
0.0
0.0
0.0
0.0
0.0
-0.247
0.0
0.0
-0.741
0.0
-1.236
1.236
0.0
0.0
0.0
0.0
0.0
0.741
-0.741
0.0
0.0
0.247
0.247
0.0
0.74
0.0
0.0
0.0
0.0
-0.247
0.0
0.0
0.0
0.0
0.0
0.0
0.0
-0.247
0.247
0.0
0.0
-0.494
0.247
-0.247
0.0
0.0
0.247
-0.247
0.74
-1.234
0.987
0.247
0.0
1.232
1.231
-0.492
0.0
-0.246
0.0
-0.492
-0.246
0.985
0.984
0.0
0.246
-0.246
0.737
0.0
-0.491
-0.246
0.737
-0.246
0.0
0.0
0.0
-0.492
0.492
0.0
0.0
0.0
-0.737
0.492
-0.246
-0.246
-0.738
0.0
0.492
0.0
0.0
0.0
0.0
0.0
0.0
-0.246
0.0
0.0
-0.492
0.738
0.0
0.0
0.0
0.0
0.0
0.492
0.737
0.0
-0.491
-0.738
-0.492
0.492
0.492
-0.492
0.0
0.0
0.0
-0.492
-0.739
-0.986
0.739
0.0
-1.726
0.0
-0.741
0.247
-1.978
0.0
-0.991
1.98
0.989
1.234
0.986
1.969
0.492
0.0
2.454
0.98
0.978
0.0
-1.223
-0.735
-2.208
0.0
1.473
0.0
-0.491
0.245
-1.473
0.246
0.0
-0.246
0.0
0.246
0.0
0.0
0.0
1.473
-1.473
1.473
-0.981
0.981
0.0
0.245
0.0
-0.245
0.0
0.0
-0.491
0.736
-0.49
0.245
-0.491
0.491
0.245
-0.49
-0.491
0.0
0.491
-0.245
-1.473
0.491
-0.246
0.246
-0.246
0.0
-0.246
0.491
-0.246
-0.246
0.246
-0.492
0.0
-0.246
0.492
0.0
-0.492
0.983
0.0
0.737
0.0
0.491
-1.227
0.982
0.0
-0.736
-0.246
0.246
0.0
0.736
-0.736
0.736
0.245
0.0
0.49
-0.49
0.245
0.245
0.735
0.49
0.245
0.245
-0.734
0.734
3.419
-3.174
3.174
-0.975
0.732
-1.708
1.952
0.244
4.133
-1.942
-1.947
0.0
0.0
0.0
-1.219
1.949
-0.73
0.244
2.189
-0.243
-0.243
0.0
-0.243
-0.243
0.0
0.729
0.243
0.971
0.0
-0.971
-0.243
0.0
-0.243
-0.243
-0.73
0.487
0.243
-0.73
-0.243
-0.487
0.243
0.487
0.0
0.243
-0.487
0.243
-0.243
0.0
0.0
-0.243
0.487
0.0
0.0
0.0
0.0
0.243
0.973
0.0
-0.729
-0.243
0.0
0.729
0.486
0.0
0.486
-0.486
-0.486
0.0
1.214
-0.486
0.728
0.97
-0.242
0.727
-1.212
0.97
-0.242
0.0
-0.727
-0.485
1.697
0.0
0.0
0.484
-2.182
3.15
0.725
-0.967
-1.21
-1.212
0.0
0.0
0.0
-0.243
-0.971
0.0
0.0
-0.729
0.486
-0.486
0.486
0.0
0.243
-0.243
-0.486
0.243
0.486
0.971
0.0
-1.457
0.486
0.728
-0.243
0.243
0.0
0.485
0.0
0.0
0.0
-0.728
0.728
0.0
-0.485
0.243
-0.243
1.697
0.969
-0.242
0.0
0.242
-0.969
0.726
-0.726
0.484
-1.211
0.727
0.0
0.0
0.0
0.0
0.484
0.0
0.0
-0.242
0.242
0.726
1.209
-0.242
-1.209
0.0
-0.242
0.484
0.0
-0.242
0.242
0.484
0.0
-0.726
0.967
-0.967
0.0
-0.484
1.935
0.724
0.0
0.0
0.241
4.333
-0.48
2.4
2.393
0.955
-0.716
2.624
-1.43
2.145
0.0
-0.238
0.952
2.612
0.0
0.237
0.711
-0.711
-1.424
-0.237
-0.713
-1.904
0.238
-0.953
0.238
0.0
1.429
-0.238
0.0
0.0
-1.191
0.0
0.0
0.0
1.191
-0.953
-0.238
0.0
0.0
0.0
-0.477
-0.716
0.0
0.0
-0.716
1.193
0.0
0.0
-0.955
-0.239
1.193
-0.955
0.716
-3.586
2.154
0.0
0.0
-1.196
0.957
0.0
-0.957
0.0
0.0
-1.917
-1.68
-0.962
0.962
-0.721
0.721
0.0
0.48
0.72
0.959
-0.24
1.437
-0.958
0.958
-0.958
0.0
0.0
-0.24
-0.48
0.719
0.958
-0.479
0.0
-0.479
0.479
-0.479
0.0
0.0
0.0
0.0
0.0
-0.24
0.0
-0.719
0.719
0.0
-0.24
0.24
0.0
0.24
-0.24
0.0
0.0
0.0
0.0
0.24
-0.24
0.24
0.0
0.0
0.0
0.0
-0.479
0.719
-0.24
0.479
-0.959
0.24
-0.24
0.24
0.0
0.24
0.0
-0.24
-0.24
0.0
-0.24
0.24
0.24
0.0
0.0
0.0
0.0
-0.48
0.24
0.24
0.0
-0.24
-0.24
0.0
0.0
0.0
0.0
0.48
0.24
0.0
0.0
0.0
0.0
0.719
0.239
0.239
0.718
0.0
0.478
-0.239
-0.239
-0.239
-0.478
0.478
0.0
-0.957
0.0
0.0
0.0
0.718
-0.239
-0.479
0.479
0.0
0.0
0.239
0.0
0.239
0.0
0.478
0.0
-0.239
0.0
0.0
0.0
0.478
0.0
0.478
0.0
0.239
0.239
0.0
0.0
0.0
0.0
0.0
0.0
0.0
0.716
0.239
0.477
1.191
0.238
0.0
0.0
0.0
0.238
0.0
0.713
1.188
0.475
0.0
-2.614
-0.714
-0.715
-3.343
-1.437
-2.4
0.0
1.92
-0.72
-2.644
0.481
0.0
2.882
0.959
-0.479
0.0
0.479
-0.959
-0.72
-1.201
0.48
0.0
0.72
0.0
-0.24
-0.961
-0.481
0.0
0.481
0.0
-0.24
0.24
0.0
0.0
-0.481
0.24
0.24
0.24
-0.961
1.202
0.48
-1.441
0.0
1.441
-0.48
0.24
0.24
0.96
0.0
0.24
-0.48
0.719
0.0
0.719
0.0
0.0
0.0
0.0
-0.479
0.0
0.479
1.674
-0.239
-0.239
0.239
-0.239
-0.718
0.0
-1.197
0.719
-0.719
0.0
-0.719
0.719
0.719
-0.239
0.239
-1.438
1.438
-0.479
2.154
0.478
-0.239
-0.717
0.478
0.0
-0.478
0.0
0.0
-0.478
0.478
-0.718
0.478
0.0
0.0
-0.239
0.0
-0.239
0.239
0.0
0.0
-0.239
0.0
0.0
-0.239
0.0
-0.479
0.239
-0.479
0.24
0.239
0.239
0.0
-0.239
-0.239
0.479
-0.239
0.0
0.0
-0.239
0.0
0.239
0.0
0.0
0.0
-0.239
0.239
0.0
0.957
-0.239
-0.479
0.718
0.0
0.0
-0.239
0.0
-0.239
0.239
-0.239
0.0
-0.239
0.239
-0.239
0.239
0.239
-0.239
0.239
-0.239
-0.239
0.239
-0.239
0.0
0.239
0.0
0.0
0.0
0.0
-0.239
0.239
0.0
-0.239
0.239
-0.239
0.0
0.239
0.0
-0.239
0.239
0.0
-0.479
0.479
-0.239
0.239
0.0
0.0
0.0
0.0
0.0
0.0
0.0
0.0
-0.239
0.239
0.0
0.0
0.0
-0.239
0.239
0.0
0.0
-0.239
0.0
-0.239
0.239
0.0
0.0
-0.958
0.0
0.479
-0.479
0.479
0.0
0.239
0.0
-0.239
-0.24
0.0
-0.24
0.0
0.0
0.0
0.0
-0.24
-0.959
-1.441
1.201
0.0
-0.48
-0.24
0.24
0.0
0.24
0.0
0.0
-0.24
0.0
0.24
0.0
0.0
-0.24
0.96
0.0
-0.24
0.0
0.0
-0.24
0.0
0.0
-0.24
-0.48
0.48
-0.48
0.48
0.0
-0.24
-0.24
-0.24
0.48
-1.683
0.0
0.241
-0.241
-0.241
0.0
-0.241
-0.241
0.241
-0.241
0.0
-1.205
0.241
-0.482
0.723
-0.482
1.205
0.0
0.0
0.241
0.0
0.0
0.0
0.0
0.241
0.0
0.0
0.0
0.0
0.241
0.0
0.0
-0.241
0.241
-0.241
0.0
0.241
0.0
0.0
0.241
0.0
0.721
0.24
0.0
0.0
0.48
0.0
0.0
0.0
0.0
-0.24
0.24
0.0
-0.48
0.0
0.48
-0.24
0.24
-0.24
0.24
0.0
0.0
0.0
0.0
0.24
-0.24
0.0
0.24
0.0
-0.24
-0.24
0.48
-0.24
0.24
0.0
-0.24
-0.721
0.481
0.24
-0.721
0.0
0.0
-0.24
5.751
-0.717
-0.239
-0.239
-0.478
0.0
-0.239
-2.157
1.199
0.0
0.0
0.719
0.239
0.239
0.0
0.0
0.478
0.478
0.239
-0.239
0.239
0.0
-0.239
-0.239
-1.675
-1.919
0.24
0.24
0.0
0.0
1.199
0.0
0.0
-0.959
0.24
-0.24
0.0
0.959
-0.719
0.719
0.0
0.0
-0.24
0.0
-0.48
0.0
-0.96
0.48
-0.48
0.24
-0.961
0.0
-0.962
0.962
0.0
-0.481
0.0
-0.481
0.721
-0.721
0.0
0.0
0.0
0.0
0.0
-0.241
0.0
0.0
0.0
-0.241
-0.241
0.722
0.0
0.0
0.0
0.0
0.0
0.0
0.0
-0.722
-0.241
0.0
0.0
0.0
0.241
-0.482
0.482
0.0
-1.687
0.0
0.964
-1.206
0.0
0.965
-0.965
0.0
0.0
0.0
0.965
-0.965
0.724
0.482
0.0
0.0
0.0
0.0
-0.723
0.723
-0.723
1.205
0.241
0.0
0.0
0.0
-0.723
0.723
-0.241
0.241
-0.482
0.0
0.482
0.0
0.0
0.722
0.0
0.0
0.0
-0.963
0.963
0.0
0.0
0.0
0.0
0.0
-0.481
0.241
0.481
0.0
-0.481
1.202
0.0
0.0
-0.481
-0.24
0.481
0.0
0.0
0.0
0.24
0.0
0.0
0.0
0.0
0.0
-0.481
0.0
0.0
0.0
0.24
-0.24
0.0
-0.24
-0.241
0.0
0.241
0.0
0.0
-0.481
0.722
0.0
-0.722
-0.481
-0.482
0.241
-0.241
0.0
0.963
0.0
0.0
-1.204
0.963
0.0
0.0
0.0
-0.722
-0.241
0.0
0.0
0.0
0.0
0.0
0.0
0.723
0.0
0.0
0.0
-0.241
-0.241
0.0
0.0
0.241
0.0
0.241
0.0
0.0
0.0
0.241
0.0
-0.722
-0.241
0.0
0.0
0.723
0.241
0.0
-0.241
0.0
0.0
-0.241
0.0
0.0
-0.241
0.0
0.241
0.0
0.0
-0.241
-0.241
0.482
-0.241
-0.241
0.0
0.0
0.0
0.482
0.0
0.0
0.0
0.0
0.0
-0.482
0.0
0.0
0.0
0.241
0.0
0.0
0.0
0.0
0.0
0.241
-0.241
-0.241
0.482
0.0
0.0
0.0
-0.241
-0.241
0.241
0.0
-0.241
0.241
-0.241
-0.482
0.482
0.0
-0.482
0.482
0.0
-1.93
0.724
-0.241
-1.691
0.242
-0.484
0.725
-0.242
-0.484
0.0
-0.242
-0.484
-0.242
-0.484
-0.485
-0.242
-0.485
0.0
0.0
-4.134
-0.244
0.731
0.0
-0.487
2.92
-0.243
0.0
-0.243
0.0
-0.973
-0.974
-0.975
-0.244
-0.488
0.732
0.0
0.0
0.0
0.244
-0.488
0.488
0.0
1.462
0.0
-0.243
-1.462
0.975
-0.731
-0.488
0.0
0.488
0.487
-0.975
0.488
0.0
0.487
0.0
-0.487
-0.488
0.0
0.975
0.244
2.19
-0.973
0.0
0.0
-0.487
0.0
-0.487
-0.244
0.0
0.73
-0.73
0.0
0.0
0.0
0.0
0.0
0.0
0.0
-0.244
0.244
0.0
-0.487
-0.488
0.244
0.487
-0.731
0.0
-0.244
0.975
0.0
0.244
-0.244
0.0
-0.487
0.487
-0.487
0.487
0.0
-0.487
0.0
0.0
0.0
-0.244
-0.244
0.0
0.0
0.0
0.0
-0.244
-0.732
0.244
0.732
0.0
0.0
-0.244
0.0
-0.244
0.0
0.488
0.244
-0.244
0.0
0.0
0.244
-0.976
0.488
0.0
0.0
0.0
0.0
0.0
0.244
0.0
0.0
0.0
0.0
0.0
-0.244
0.732
-0.244
0.0
0.244
0.0
0.0
0.0
0.487
0.0
-0.244
0.244
0.0
0.0
0.0
0.0
-0.244
0.0
0.0
-0.244
0.487
0.0
0.0
0.0
-0.244
0.0
-0.244
0.0
0.0
0.0
0.244
0.0
0.0
0.0
0.0
0.0
-0.244
0.0
0.244
0.244
2.19
0.0
-0.729
0.0
0.729
0.0
-0.486
0.486
-0.243
-0.486
-0.73
0.243
0.487
0.486
-0.486
0.0
0.486
0.0
-0.243
0.243
0.0
-0.243
-0.243
0.486
-0.486
0.0
0.0
0.0
0.0
0.0
0.0
-0.487
0.0
0.487
-0.243
-0.487
0.73
0.0
0.0
-0.487
0.0
0.487
-0.487
0.487
-0.73
0.0
0.0
0.487
-0.487
0.0
0.487
0.243
0.0
0.0
-0.243
0.243
-0.243
-0.243
0.0
0.0
0.0
0.0
0.0
0.243
0.0
0.0
-0.243
0.243
0.0
0.0
0.0
0.0
0.0
0.0
-0.487
0.0
-0.243
-0.244
0.487
0.0
-0.487
0.0
0.0
0.0
0.73
0.0
-0.243
-0.243
-0.244
-0.244
0.0
-8.57
0.492
-0.246
0.0
-0.738
0.0
0.738
-0.984
-1.479
0.986
-0.986
0.986
0.246
-0.739
-0.247
2.216
0.492
-1.23
2.213
2.207
1.224
-0.734
2.201
-1.466
-1.224
-1.226
1.226
-1.962
0.0
1.717
-1.717
1.472
0.0
-1.472
-0.491
-0.246
0.246
0.0
0.0
0.0
0.0
-1.967
-0.739
0.246
0.0
-0.493
0.0
-0.74
0.986
-1.973
0.247
0.247
0.987
0.246
0.0
0.0
0.246
-0.493
0.0
0.0
-0.247
0.493
-0.74
-0.247
0.0
0.0
-0.74
-0.247
-0.494
0.494
0.0
0.0
-0.989
0.989
0.494
-0.494
0.987
0.0
0.0
0.0
0.0
0.74
-0.74
0.74
0.0
-0.247
0.0
0.0
-0.74
-0.247
0.494
0.247
0.74
0.0
0.0
-0.986
0.74
0.0
0.0
-0.74
0.0
0.74
-0.987
0.74
0.0
-0.493
-0.247
0.0
0.0
-0.494
0.494
0.0
0.0
-0.741
0.0
0.0
-0.494
-0.742
-0.247
0.0
0.0
0.0
0.0
0.495
0.247
0.247
0.494
0.0
-1.483
0.0
0.0
0.0
0.247
0.0
0.0
-0.247
1.236
-0.989
0.989
0.0
0.0
0.0
0.0
0.0
0.247
0.0
0.987
0.0
-0.247
-0.247
0.494
0.247
3.446
-1.968
1.476
-0.246
0.0
0.0
0.0
0.0
0.0
-1.477
-1.232
1.232
0.0
0.0
0.0
-1.232
1.232
0.0
0.0
0.0
0.0
-1.479
1.479
-1.232
0.986
0.246
-0.246
0.0
0.246
0.0
-0.246
-0.986
1.232
1.231
-0.246
0.0
0.0
1.475
0.0
0.0
0.0
-0.983
-0.738
-0.492
0.492
0.0
0.0
1.721
-1.721
0.492
0.492
-0.492
0.0
-1.477
0.246
0.985
0.0
0.0
0.0
0.0
0.0
0.0
0.0
0.0
0.0
0.246
-0.492
0.246
0.0
0.0
-0.246
-0.985
-0.246
0.0
0.0
0.0
0.0
0.0
0.0
0.0
0.0
0.0
0.0
0.0
0.0
0.0
0.0
-0.246
0.0
0.246
0.0
0.0
0.0
0.0
0.0
0.0
-0.493
-0.247
0.247
0.0
0.0
0.0
0.0
0.493
0.0
0.0
-0.246
-0.493
0.0
0.74
-0.246
0.246
0.0
-0.246
0.0
0.0
0.246
0.0
2.952
1.227
-0.982
3.186
-0.979
0.0
-2.207
-0.246
0.0
0.0
0.0
0.0
0.0
0.0
0.491
0.0
0.0
0.245
0.0
0.0
0.0
0.245
0.245
-0.245
0.0
-0.245
0.0
0.245
0.0
-2.457
2.212
-3.443
0.246
0.0
-1.232
1.232
0.0
0.0
0.0
0.0
-0.986
0.986
-0.246
-0.493
0.493
2.215
-2.461
0.493
0.0
0.0
-0.739
0.246
0.0
-0.986
0.74
-0.987
0.0
0.247
-0.987
-0.247
0.247
1.481
-0.493
0.0
-0.247
0.0
0.0
0.0
0.987
-0.493
0.247
0.0
-0.247
0.493
0.0
0.246
0.0
0.493
0.739
-0.739
0.0
-0.246
0.246
0.0
0.0
0.0
0.0
-0.986
0.739
0.0
0.0
0.0
0.0
-0.739
0.247
0.0
-0.493
0.493
0.0
0.0
0.0
0.246
-1.233
1.48
-0.739
0.0
0.0
0.0
0.247
0.0
0.0
0.0
0.0
0.246
0.493
1.968
-0.246
-1.722
0.0
-0.246
0.985
-0.739
0.0
0.0
0.0
0.0
0.0
0.0
0.0
0.0
0.0
0.0
0.0
0.0
-0.246
0.246
0.0
-0.246
0.246
0.0
0.0
-0.246
0.246
-0.246
0.246
0.0
0.0
0.0
0.0
0.0
0.0
0.0
0.0
0.0
0.0
-0.246
0.246
0.0
0.0
0.0
0.0
0.0
0.0
0.0
0.0
0.0
0.0
0.0
0.0
0.0
0.0
-0.246
0.0
0.0
0.246
0.0
0.0
0.0
-0.246
0.246
0.0
0.0
0.0
0.0
0.0
0.0
-0.493
0.246
-0.246
0.0
0.246
0.0
0.0
-0.246
0.0
0.493
0.0
0.0
-0.246
0.0
0.0
-0.246
-0.74
0.986
-0.986
0.0
0.247
-0.247
0.0
0.0
0.0
0.0
0.247
0.0
0.0
0.0
0.247
0.0
-0.247
0.0
0.0
0.247
0.0
0.246
0.0
-0.246
0.0
-0.493
0.0
0.0
0.0
0.0
0.493
0.0
0.0
0.0
0.0
0.0
0.0
0.0
-0.247
0.247
0.0
-0.493
0.493
-0.247
0.247
0.0
0.0
0.0
0.0
0.246
0.0
0.0
0.246
0.985
-0.739
1.722
-0.246
0.0
0.0
-1.23
-0.246
0.0
0.492
0.0
0.0
0.246
0.246
-0.492
-2.465
0.247
-1.235
0.0
0.0
0.494
0.0
0.247
0.0
0.0
0.0
0.0
0.0
0.0
-0.247
0.247
0.494
1.233
0.0
0.0
0.0
0.0
0.0
-0.246
-0.987
0.0
-0.741
0.0
-1.236
-0.247
1.236
0.0
0.0
0.0
0.0
-0.247
0.0
0.0
0.0
-0.247
0.0
-0.742
0.989
-0.247
0.0
0.0
0.0
0.0
0.0
0.0
0.0
0.0
-0.247
-0.495
-0.247
0.0
0.0
-0.495
-1.239
-1.489
-1.492
-1.245
0.0
0.0
-0.748
-0.499
-1.498
-3.255
1.253
0.0
-0.501
1.252
0.0
3.746
-1.996
-1.75
2.749
-2.499
1.5
0.749
0.0
0.0
-0.749
-0.5
0.5
-0.5
-0.75
0.0
0.75
-0.25
-2.504
0.752
0.0
-0.501
-0.752
-2.764
-0.252
2.514
-2.514
-0.252
1.258
-2.014
0.252
-0.252
0.0
0.252
0.0
-0.504
0.0
0.504
1.51
-0.503
-0.252
0.755
0.0
0.754
-1.006
0.0
-0.503
0.503
0.503
-0.251
0.0
-0.503
0.252
-0.503
0.252
0.252
0.0
0.503
0.754
0.0
0.0
0.0
-0.503
0.0
0.0
3.011
-0.752
-0.502
0.0
0.0
-0.251
0.0
-0.753
-0.251
1.255
-0.251
-0.502
-0.251
-1.257
0.754
0.0
-0.251
0.251
0.0
-0.503
-1.006
1.258
0.0
-1.258
0.0
0.755
-0.755
0.503
0.0
0.503
-0.251
0.0
0.0
0.251
0.0
0.503
0.0
0.0
0.0
-1.257
-0.252
-0.755
0.252
-0.252
-0.504
0.0
0.252
0.252
0.0
-0.252
0.252
0.0
0.504
-1.26
0.0
0.252
0.252
-0.252
0.252
-0.252
0.252
-0.252
0.0
0.0
0.0
0.504
0.0
0.504
0.0
0.0
0.252
0.252
0.252
0.503
-0.755
0.252
0.0
-0.755
0.755
-0.755
-0.504
0.0
-0.252
0.252
0.0
0.0
0.0
0.0
0.0
0.0
-0.252
0.252
-0.252
0.252
0.0
0.0
0.0
0.0
0.0
0.0
0.0
0.504
0.0
0.0
0.0
-0.252
0.0
0.0
-0.252
-0.252
0.252
0.0
0.0
-0.252
0.252
0.0
0.0
0.0
0.504
0.0
0.0
0.0
0.0
0.0
-0.252
0.504
0.252
0.0
0.0
0.0
0.252
1.006
-1.006
11.249
0.0
-4.732
-0.25
2.494
0.0
-3.744
0.0
0.0
0.0
0.0
0.0
0.0
0.0
1.25
0.0
0.749
0.25
0.0
-0.25
-0.25
-0.25
0.0
-0.25
0.0
0.0
-0.5
0.0
0.0
0.5
0.0
0.499
-0.499
0.0
0.0
-0.75
0.0
0.0
0.25
0.5
0.0
0.25
-0.749
0.0
0.25
0.0
-0.25
0.25
0.0
0.0
0.25
-0.5
0.0
0.0
0.5
-0.5
0.0
0.25
0.25
-0.5
0.0
0.0
-0.25
0.25
0.0
0.0
0.0
-0.25
0.25
0.0
0.5
0.0
0.0
-0.25
0.0
0.0
-0.25
-0.25
0.0
0.25
0.25
0.0
-0.75
0.0
0.0
0.0
1.0
0.499
0.25
0.25
-0.499
0.0
0.0
0.0
-0.25
-0.999
0.0
-1.251
0.501
-1.001
-0.251
-1.756
-0.502
-0.251
0.0
1.506
-1.758
0.0
2.009
0.0
0.501
0.0
0.0
-0.501
-0.251
0.0
0.0
-0.251
0.0
0.0
0.0
0.0
-0.753
-0.251
0.0
0.0
0.0
0.753
0.251
0.0
-1.004
0.0
0.753
-0.753
0.251
-0.251
0.251
-0.502
0.251
0.502
0.0
0.0
0.502
-0.502
0.502
0.0
0.0
0.0
0.0
0.0
-0.251
-0.502
0.753
0.251
-1.255
0.0
0.0
0.0
0.0
-0.503
0.251
-0.251
-1.006
0.0
1.257
0.0
0.0
0.251
2.007
-2.007
0.0
2.258
0.0
-0.251
0.251
-0.251
0.0
0.251
0.0
-0.251
0.251
0.0
-0.501
0.0
0.0
-1.254
0.0
0.0
0.0
0.251
-0.251
0.251
0.753
1.003
1.252
0.0
0.5
0.0
-0.5
-0.25
0.25
-1.001
0.0
0.0
0.0
-2.006
0.0
0.0
0.0
0.0
1.505
0.0
0.0
0.0
-0.251
0.251
0.0
0.0
0.0
0.0
0.0
0.0
0.0
0.0
0.0
0.0
-0.251
0.251
0.0
0.0
0.0
-0.251
0.0
0.0
-0.752
0.0
0.502
0.0
-0.502
0.0
0.0
0.0
0.0
0.0
-0.251
0.0
0.251
0.0
-0.502
1.003
0.0
-0.502
-0.251
0.502
-0.753
-1.759
0.0
0.754
-1.006
1.006
0.0
0.0
1.757
0.0
0.0
0.0
-0.502
0.502
0.0
0.0
3.254
-1.751
1.751
1.498
1.246
-1.246
-0.998
1.995
0.249
0.0
0.0
0.0
0.996
-1.494
-0.748
0.0
-1.248
-2.501
-0.752
2.754
-0.75
-1.001
1.001
0.0
-0.25
0.0
0.25
1.0
-0.25
-0.75
0.0
1.0
0.25
0.0
0.0
1.996
0.0
0.0
0.0
-1.497
-0.25
0.0
-0.25
0.499
0.0
-0.499
-0.5
-0.75
-0.25
0.25
-0.25
-0.751
0.0
0.25
0.25
0.5
0.0
0.75
0.0
-0.75
0.0
0.0
0.0
0.5
0.0
-0.5
0.0
0.5
0.25
0.5
-0.5
-0.25
0.75
0.0
0.0
0.0
-0.75
0.75
-0.75
0.0
0.75
-0.5
0.0
-0.25
0.25
0.0
0.25
-0.5
0.0
0.25
0.0
-0.75
0.5
-0.5
0.0
0.5
0.5
0.0
-1.0
0.5
0.0
0.0
0.0
-0.25
0.5
0.0
0.25
0.0
0.749
0.0
-0.25
0.25
0.0
-0.499
0.0
0.0
0.0
0.0
-1.0
0.5
0.0
0.0
0.0
0.5
0.0
0.499
-0.499
0.25
0.25
-0.25
0.998
0.249
-1.248
0.0
1.497
0.748
0.747
0.746
0.0
-0.497
0.995
-0.497
0.497
-0.746
0.0
-1.245
0.0
0.0
-0.498
0.498
0.0
0.0
1.245
0.0
0.497
0.0
-0.995
0.0
0.249
-0.498
0.498
-0.996
0.0
0.249
0.249
0.747
0.0
0.0
0.497
-0.995
0.0
0.249
0.0
0.746
-0.497
0.0
0.0
0.0
0.0
-0.498
-0.498
0.0
0.498
0.0
-0.249
0.0
-0.498
0.747
-0.498
0.0
-0.249
0.0
0.249
-0.249
0.747
0.0
0.995
0.497
-0.994
-1.245
-0.498
0.0
0.249
0.747
0.249
0.0
0.0
0.0
0.0
-0.747
0.249
-1.246
0.997
0.0
0.0
0.0
-0.748
-0.499
0.499
0.0
0.249
0.0
0.498
0.747
0.498
-0.249
-0.747
0.498
0.0
0.249
0.0
-0.747
-1.246
0.997
0.0
0.0
-0.997
0.499
-0.499
0.499
0.0
0.249
0.0
-0.498
0.249
0.0
0.0
0.0
-0.499
-0.499
0.0
-0.499
0.25
-0.25
0.0
0.25
-0.25
0.0
0.749
-1.248
-1.25
0.5
0.0
0.0
0.0
0.75
-1.0
0.0
0.25
0.75
3.739
0.746
0.497
-1.492
0.0
0.995
0.0
0.0
-1.99
0.0
0.0
0.996
-0.498
-2.243
1.745
-1.496
0.0
1.496
-0.249
0.249
0.498
-0.498
0.0
0.498
-0.498
0.498
0.0
0.0
-0.249
0.0
0.747
-0.498
-0.249
0.747
0.0
-0.747
-0.249
0.0
-0.748
0.0
0.0
0.249
0.0
0.0
0.0
0.0
-0.748
0.0
0.0
0.748
0.249
0.249
-0.498
0.0
-0.499
0.0
0.249
0.0
0.748
-0.249
-0.498
0.498
0.249
0.0
-0.249
0.0
0.0
-0.249
0.249
-0.498
0.249
-0.249
0.498
-0.498
0.0
0.498
-0.498
0.498
-0.498
0.0
0.0
0.0
0.249
0.0
-0.249
0.0
0.249
0.0
0.0
-0.249
0.498
0.0
0.249
-0.498
0.0
0.498
0.0
0.0
0.0
-0.249
0.249
0.0
0.0
0.0
0.0
0.0
0.0
0.498
-0.249
0.0
0.249
0.0
0.0
-0.498
0.498
0.0
0.0
0.0
0.498
-0.498
0.0
0.498
0.0
0.0
-0.249
-0.249
0.249
-0.249
0.0
0.747
0.0
0.0
0.497
0.0
0.0
0.249
-0.746
0.994
0.745
-0.248
1.489
0.0
0.0
-0.248
0.0
0.0
0.248
0.0
0.248
0.0
0.0
0.0
0.0
-0.248
2.97
2.221
2.952
2.208
0.245
0.979
1.467
0.244
-0.244
0.0
0.0
0.0
-1.222
0.245
0.245
0.0
-0.245
-1.468
1.224
-1.224
0.979
-0.979
0.0
0.0
1.224
-0.489
-0.49
-0.245
0.0
-0.245
0.245
0.979
0.0
0.0
-0.489
-0.245
0.734
0.734
0.244
0.0
0.489
0.488
0.244
-0.244
-0.244
0.0
0.244
0.0
0.0
0.0
0.0
0.0
0.0
-0.244
0.244
-0.244
0.0
0.0
0.0
0.0
-0.244
0.0
0.0
0.0
-0.244
-0.244
0.0
0.0
0.0
0.244
0.0
-0.244
0.0
-0.244
-0.245
0.0
0.245
0.0
0.244
0.244
-0.244
0.0
-0.244
-0.489
-0.979
0.245
0.0
0.734
0.0
0.245
0.978
0.0
0.0
-0.978
0.0
0.0
0.245
0.0
-0.245
0.0
0.0
0.0
0.0
-0.245
0.0
0.0
0.0
-0.245
0.0
0.245
0.0
0.0
0.245
0.0
0.245
-0.245
5.85
0.0
0.243
0.971
-0.243
0.485
0.727
0.0
1.211
1.451
0.724
0.965
-1.448
0.966
-0.724
1.689
0.0
0.963
-0.241
-0.241
0.963
0.241
-0.481
-0.241
-1.928
-1.69
-1.694
0.968
0.0
0.0
3.381
-2.172
0.0
0.0
-0.483
0.483
0.0
0.0
-0.725
0.725
-0.242
-1.693
0.242
-1.211
0.242
0.242
0.0
0.242
0.0
1.21
-1.21
0.968
-2.18
0.97
0.0
-0.727
0.0
-0.242
0.0
0.485
-0.485
0.0
0.0
0.485
0.485
-0.727
-0.242
0.0
0.0
0.0
0.242
0.485
-0.485
0.242
0.0
0.0
0.0
0.242
0.0
0.0
0.0
0.0
0.0
0.0
0.0
0.242
0.0
-0.485
0.0
0.0
0.0
0.242
0.0
0.0
0.727
0.0
-0.242
-0.242
0.242
0.484
-0.242
-0.242
0.242
0.0
-0.484
0.0
0.0
0.242
0.0
0.242
0.0
0.242
0.0
0.484
0.0
0.0
0.0
-0.242
0.0
-0.726
0.0
-0.242
0.0
0.0
0.0
0.242
0.0
0.0
-0.485
0.0
0.242
0.0
0.0
0.0
0.0
0.0
0.0
0.0
-0.242
-0.242
0.0
0.0
0.0
-0.485
0.0
0.0
0.0
0.0
0.0
0.0
-0.243
-0.485
0.485
-0.243
-0.243
0.0
1.213
0.0
0.242
0.0
-0.242
-0.242
0.485
-0.242
-0.242
0.0
0.0
0.242
-0.485
0.0
0.727
0.0
0.0
0.0
0.0
0.0
0.0
0.0
-0.485
0.485
0.0
0.0
0.0
0.242
0.0
0.0
0.0
0.242
0.0
0.242
0.0
0.0
0.0
0.0
-0.484
0.0
-0.242
0.242
0.0
0.0
0.0
-0.242
0.0
0.242
-0.485
0.485
0.484
-0.969
0.0
0.969
0.0
-0.727
0.242
0.484
0.0
0.0
0.0
0.0
0.0
0.0
-0.242
-0.727
0.485
0.0
0.0
0.0
0.0
0.484
0.0
0.0
0.0
-0.969
0.969
0.0
0.0
0.0
-0.484
0.0
0.242
0.242
0.0
-0.484
0.484
-0.484
0.484
-0.484
0.484
0.0
-0.242
-0.242
0.0
0.0
0.242
0.0
0.484
-0.242
0.0
0.0
0.0
-0.484
0.0
0.0
0.0
0.0
0.0
0.242
0.0
0.0
-0.242
0.0
0.0
0.0
0.0
0.0
-0.97
-0.243
0.0
1.212
0.0
0.0
0.0
0.0
-0.242
0.242
0.0
0.0
0.0
-0.242
0.242
0.0
-0.727
0.0
0.0
0.0
0.0
-1.213
0.243
-0.243
0.0
-0.972
-0.729
-0.243
1.702
0.0
-1.702
0.0
0.0
0.243
0.0
0.0
0.0
0.0
1.215
-1.215
1.215
0.0
-0.243
-0.973
0.0
0.729
-0.729
0.0
0.486
-0.486
0.0
0.0
0.0
0.0
0.243
0.243
0.0
0.0
0.0
0.243
0.243
0.0
0.0
0.0
0.0
0.0
0.0
0.243
0.0
0.0
0.0
0.0
0.0
0.0
0.0
-0.972
0.729
0.0
0.0
0.243
0.0
0.0
0.0
0.0
0.0
-0.243
0.0
-0.486
0.0
0.486
-0.729
0.729
-0.243
0.0
0.0
0.0
-0.243
0.486
0.0
-0.729
0.0
0.486
-0.243
0.0
0.243
-0.243
0.0
0.729
0.0
-0.243
0.243
0.0
0.0
-0.243
0.486
0.0
0.243
0.485
0.0
0.0
-0.243
-0.486
0.0
0.0
-0.243
0.0
0.0
0.0
0.728
0.0
0.0
-0.486
0.0
0.0
0.0
0.486
0.0
0.0
-0.728
0.0
0.0
0.0
0.486
-0.243
0.0
0.728
-0.485
0.485
-0.728
0.728
0.0
0.0
-0.243
0.0
0.0
0.0
-0.486
0.0
0.0
0.0
0.243
0.0
0.0
0.0
0.0
0.0
-0.486
0.486
0.0
0.0
-0.486
0.0
0.0
0.0
0.243
0.0
0.0
0.243
-0.243
-0.243
-0.243
0.243
0.486
-0.486
0.0
0.0
0.0
-0.243
-0.243
-0.243
0.486
0.0
-0.486
0.0
0.486
-0.486
0.0
0.486
-0.486
0.486
0.0
0.0
0.0
0.0
-0.486
0.0
0.486
0.0
-0.486
0.486
0.0
-0.243
-0.243
0.0
-0.243
0.0
0.0
-0.243
0.0
0.0
0.0
0.0
0.0
0.243
0.0
-0.243
0.243
0.0
0.0
0.0
0.0
0.0
0.0
0.0
0.0
-0.487
0.243
0.0
0.0
0.0
0.0
0.0
0.0
-0.243
0.0
0.0
0.243
0.0
0.0
-0.243
0.0
0.0
0.0
0.243
0.0
0.0
0.0
0.0
0.0
0.0
-0.487
0.487
-0.487
0.0
0.243
0.0
0.487
0.0
0.0
0.0
-1.46
-2.439
2.439
-6.111
-1.227
1.227
0.0
0.0
1.226
-1.226
0.0
1.226
1.957
-2.447
0.0
0.0
0.49
-0.49
2.447
-1.468
0.0
0.734
2.443
-0.488
1.707
-0.487
-2.685
1.954
-1.954
1.71
-0.244
-2.199
0.0
0.0
-0.734
1.468
-1.468
0.0
1.957
0.489
-0.244
0.488
0.0
0.244
0.0
-0.244
0.0
-0.488
0.0
-1.467
-0.245
0.0
-0.735
0.0
0.0
0.0
0.245
0.49
0.0
0.245
0.245
0.0
0.0
0.978
0.0
0.0
0.0
-0.733
0.0
0.489
0.0
-0.244
0.244
0.244
0.0
0.0
0.244
0.0
1.22
1.949
0.243
-1.461
0.974
0.0
0.0
0.0
-0.731
0.0
0.244
0.0
0.0
0.0
-2.195
1.464
-1.953
0.733
-0.977
0.489
0.0
0.0
0.244
0.0
0.0
-0.244
0.244
0.0
0.0
0.0
-0.977
0.489
0.244
0.0
-0.489
0.489
0.0
-0.244
0.0
0.0
0.0
-0.733
0.489
0.489
0.488
-0.488
-0.244
-0.489
0.0
0.733
0.0
-0.489
0.977
-0.244
-0.244
0.0
0.244
0.0
0.0
-0.244
0.0
0.244
0.0
0.0
-0.244
0.244
0.0
0.0
0.244
-0.244
0.0
0.488
0.244
-0.732
-0.244
0.0
0.0
0.0
-0.733
-0.245
-0.245
-0.979
1.224
0.0
-0.734
0.489
0.0
0.0
0.0
0.0
-1.224
1.224
0.0
0.0
0.0
0.0
0.0
0.245
-1.468
1.468
-1.468
1.468
-0.979
0.0
-0.735
0.98
0.0
0.734
0.0
0.0
-0.734
0.489
0.0
0.0
0.0
0.0
0.0
0.0
0.0
0.489
0.0
-0.245
0.489
-0.734
0.489
-0.978
0.734
0.0
0.0
0.0
0.0
0.0
0.0
0.0
0.245
-0.245
0.0
0.0
0.489
0.244
-0.244
0.489
-0.489
0.244
0.0
-0.244
0.0
0.0
0.244
0.0
-0.489
0.0
0.244
0.244
0.0
0.489
0.0
0.244
0.244
0.0
0.488
0.0
0.244
0.488
0.0
0.0
0.0
0.0
-0.488
0.0
0.0
0.0
-0.244
0.975
0.0
0.0
0.0
-1.463
1.219
0.0
0.0
0.0
0.0
0.0
0.0
0.0
-0.731
0.488
4.62
0.0
0.97
-0.727
0.727
1.694
0.0
0.0
0.0
0.0
-1.694
1.936
0.483
0.483
0.0
0.0
-2.418
0.0
-0.969
-0.242
0.0
0.727
1.936
0.0
0.0
0.0
-0.967
0.484
0.0
0.0
0.0
-1.21
0.968
0.0
-0.968
0.0
-0.242
0.0
-0.97
0.727
-0.727
0.0
0.97
0.0
0.0
0.0
0.0
-0.242
0.0
-0.242
0.0
-0.242
0.0
-0.242
-0.243
0.0
-0.485
0.243
0.243
1.212
0.0
0.969
0.242
0.0
0.242
-0.242
-0.242
0.726
-0.726
1.209
-1.451
-0.726
-0.242
0.485
-0.242
-0.242
0.0
-1.212
0.97
0.0
0.485
-1.212
0.0
0.0
0.0
0.485
0.0
0.0
0.0
0.0
0.242
-0.485
0.242
0.0
0.0
0.0
0.242
0.0
0.0
0.0
0.0
0.0
0.0
0.0
0.0
0.0
0.242
-0.242
0.0
0.242
-0.242
0.0
0.0
-0.242
0.0
0.0
0.0
0.0
-0.242
0.0
0.0
0.0
-0.243
0.0
-0.485
0.728
-0.485
0.97
-0.242
0.0
0.0
-0.242
-0.243
0.485
0.0
-0.242
0.242
-0.242
0.242
0.727
1.694
-0.242
0.0
-1.452
0.0
0.242
-0.727
0.727
0.0
0.0
0.242
0.726
0.0
-0.484
0.484
0.0
0.0
0.0
0.0
0.242
2.656
0.241
1.686
-0.241
-0.722
-0.241
0.0
0.0
-0.964
1.205
0.241
0.0
-0.482
0.0
0.0
0.482
0.0
0.481
0.481
0.0
0.481
-1.685
0.0
0.0
0.0
-0.482
0.241
0.0
0.241
0.0
-0.241
0.482
-0.482
0.0
0.482
0.241
0.0
-0.241
0.722
0.0
-0.481
-0.723
0.0
0.0
0.241
-0.241
0.0
0.0
0.0
0.0
0.0
0.0
0.0
0.0
-0.482
0.0
0.0
-0.241
-0.482
0.0
0.241
0.482
-0.241
0.0
0.0
0.482
0.241
0.0
0.0
0.0
0.0
0.0
0.723
-0.723
0.0
0.0
0.0
0.241
0.241
0.0
0.241
0.0
0.0
-0.482
0.0
0.482
-0.241
0.0
0.722
0.0
-0.722
0.722
-0.963
0.0
0.0
0.0
0.0
0.482
0.0
-0.241
-0.723
0.0
-0.482
0.0
0.241
0.482
0.0
0.0
0.0
-0.241
-8.719
-0.487
0.487
-0.243
2.431
-0.486
0.0
0.0
0.0
0.0
0.0
0.0
0.728
0.0
0.97
-0.485
0.0
-0.971
0.0
0.0
0.0
1.698
0.0
-0.242
0.0
-0.728
0.0
0.728
0.0
-0.485
-0.971
0.728
3.874
1.448
-0.724
0.0
0.0
-0.724
0.0
-2.419
1.936
0.0
-0.725
1.45
0.0
0.966
0.0
-1.207
0.0
0.0
0.724
0.0
0.0
-0.724
-0.242
-0.967
0.0
0.0
0.0
0.0
0.0
0.0
0.0
0.0
0.0
0.0
-0.484
-0.484
-1.212
0.0
0.0
0.0
-2.185
1.7
-0.243
0.243
0.0
-0.971
1.699
0.0
-0.242
0.0
1.696
-0.242
0.726
0.725
0.242
-0.242
0.0
-2.178
1.453
0.242
0.484
0.0
-0.242
0.0
0.0
0.0
-0.484
-0.242
-0.242
1.209
0.0
1.449
0.724
-1.448
4.097
0.0
-0.24
0.0
-0.722
0.481
0.241
-0.481
-1.686
-0.724
0.0
0.0
1.687
-0.482
-0.964
0.0
-0.965
0.0
1.448
-1.931
-0.242
0.0
0.242
-0.242
0.0
0.0
-1.451
-0.484
1.935
-1.693
1.935
-0.483
-1.209
0.0
1.209
0.0
0.0
0.0
0.0
0.0
-0.967
0.0
0.0
0.242
-0.242
-0.969
-0.727
-0.242
0.0
0.0
0.0
0.0
0.0
-1.213
0.971
-0.971
0.971
0.0
-0.243
-0.971
0.0
0.0
0.0
1.214
-0.243
-3.404
2.433
-4.872
2.439
-0.244
0.0
0.0
0.0
0.0
0.244
0.0
2.433
0.0
0.0
0.0
0.0
0.0
0.0
-0.486
0.243
-0.973
0.0
0.729
-0.729
0.0
-0.243
0.973
0.0
0.486
0.0
0.0
0.0
0.0
0.0
0.0
-0.729
0.243
0.0
0.0
0.0
0.0
-0.729
0.0
0.0
0.486
0.0
1.943
0.727
0.0
0.0
-1.456
0.0
0.0
0.0
-0.486
0.0
0.0
0.0
-0.729
0.729
0.0
-0.243
0.243
0.0
0.0
0.0
0.0
-0.243
0.0
0.0
-0.243
0.243
0.0
0.0
-0.243
0.0
0.0
0.0
0.0
0.0
0.243
0.0
0.0
0.0
0.0
0.0
0.0
-0.729
0.729
-0.729
-0.487
-1.217
0.0
0.0
0.0
0.0
-1.707
0.732
0.975
-2.196
0.0
0.0
0.244
0.0
0.244
0.0
0.0
0.0
1.22
-0.976
0.976
0.0
0.0
0.0
-0.244
1.462
0.0
0.0
-0.243
-2.194
0.0
0.732
1.219
-1.219
0.0
0.0
-1.22
0.0
-1.222
0.734
0.0
0.0
0.0
-0.244
-0.489
1.222
-0.244
0.244
0.0
2.439
0.244
0.487
-0.487
0.0
0.0
-1.462
0.0
1.219
0.0
0.974
-0.974
0.0
-0.975
-0.244
-1.22
-1.222
0.0
1.222
0.0
0.488
0.488
0.244
-1.22
0.244
-0.244
0.977
0.0
0.0
0.488
-0.488
0.0
0.975
-0.488
0.0
0.975
-1.219
0.0
0.0
0.0
0.244
0.0
0.0
0.731
0.0
-0.731
-0.244
-0.244
0.244
-0.732
0.0
0.488
0.0
-0.488
0.0
0.0
-0.244
-0.244
0.0
-0.489
0.0
-0.734
-0.245
0.489
0.0
-0.979
0.979
-0.979
0.0
-0.245
1.468
-1.468
0.979
-0.245
0.0
0.0
-1.714
0.735
0.0
0.0
0.0
0.0
1.957
0.0
0.0
0.0
-2.693
2.204
-1.468
1.468
0.0
-0.245
0.0
0.0
0.489
0.0
-0.489
-1.714
0.0
0.0
1.469
-1.469
1.469
0.0
-0.489
0.0
-0.98
0.0
0.49
-1.716
1.961
0.0
0.0
0.0
0.0
0.734
0.0
0.0
0.0
0.0
0.734
0.0
0.0
0.0
0.0
0.0
0.0
-0.245
0.0
0.0
0.0
0.245
-0.978
0.0
1.223
-1.223
0.0
0.245
1.467
0.0
0.0
-0.244
0.0
0.0
0.0
0.0
-0.244
0.0
0.244
0.244
-0.244
-0.489
0.244
0.0
-0.244
-0.734
0.0
0.245
0.0
0.0
0.0
-0.245
0.0
-0.979
0.0
0.0
0.735
-0.49
0.49
0.0
0.0
0.0
-0.245
0.0
0.0
0.0
0.0
0.0
0.0
0.489
0.0
0.245
-0.489
0.0
0.0
-0.245
0.489
0.489
0.0
-0.245
0.0
0.489
-0.489
0.0
0.0
0.0
0.0
0.734
0.0
0.0
-0.244
0.0
-0.245
0.0
0.0
0.0
0.0
0.0
0.0
0.0
-0.245
-0.979
0.0
1.224
0.0
-0.489
0.0
-0.245
0.0
0.0
0.734
0.0
0.0
0.0
0.0
0.0
-0.245
0.245
0.0
-0.734
4.151
2.433
4.845
-0.242
-2.42
0.242
0.0
-0.727
0.242
-1.213
1.213
0.242
-0.727
0.97
0.0
0.0
0.969
0.726
-0.726
-0.969
-0.485
-0.242
0.242
-0.485
-0.485
0.0
0.97
0.485
0.0
0.0
0.0
1.21
0.0
0.484
-1.21
0.484
0.967
-0.725
0.0
0.484
0.242
-0.725
0.0
0.0
0.0
0.0
-0.484
0.0
-0.726
0.0
-0.242
-0.97
0.0
-0.243
0.0
0.243
0.97
0.0
0.242
3.144
-0.483
0.966
-1.207
0.0
-0.967
0.0
0.0
-0.726
0.726
0.0
0.0
0.484
-1.209
0.484
0.0
-0.484
0.484
0.0
0.0
-0.242
0.484
0.0
0.0
-0.242
0.242
0.0
-0.726
0.726
0.0
0.0
-0.484
-0.242
0.726
-0.242
0.242
-0.484
0.242
0.0
0.0
-0.242
0.242
0.242
0.0
-0.242
0.242
0.0
0.242
0.242
0.0
0.483
0.0
0.0
0.0
0.0
0.0
0.0
0.0
-0.483
0.0
-0.242
0.0
-0.242
0.0
0.0
0.0
0.0
-0.242
0.725
0.0
0.0
-1.452
0.0
0.242
0.242
0.0
0.0
-0.242
0.0
0.726
-0.726
0.726
-0.726
0.0
0.726
-0.242
0.242
-0.484
0.726
0.0
0.0
0.0
0.0
-0.726
0.0
0.242
0.0
0.0
0.484
0.0
-0.484
0.484
0.0
0.242
0.483
0.0
0.0
-0.725
-0.242
0.242
0.0
0.0
0.0
-0.242
0.0
0.0
0.242
0.483
-0.725
0.0
0.0
0.0
0.242
-0.484
-0.968
0.0
0.0
1.21
0.0
0.0
0.0
-0.242
0.0
0.0
-0.242
0.242
0.0
-0.484
0.0
0.242
-0.242
0.0
0.0
0.0
0.0
0.0
0.484
-0.484
0.0
0.484
0.0
-0.484
0.0
0.0
-1.696
0.0
0.485
0.485
0.0
0.0
0.0
-0.242
-0.242
0.485
0.0
0.0
-0.242
0.242
-0.727
0.0
-0.728
0.485
0.242
0.0
-0.242
-0.485
0.0
0.0
-0.243
0.0
-0.728
0.0
0.0
0.0
0.0
-0.972
0.972
0.0
-1.215
1.458
-1.458
1.215
0.0
0.243
0.0
0.486
0.0
0.0
-1.214
0.0
1.214
-0.728
1.214
0.0
0.243
0.0
0.0
0.0
-0.485
0.0
-0.485
-2.918
0.0
0.0
0.0
-0.487
-0.244
0.0
0.0
-0.244
0.0
0.0
0.244
0.731
-2.195
-0.244
2.196
0.0
-1.707
-0.488
0.0
0.0
0.0
0.0
0.0
0.244
0.976
-1.22
1.464
-0.244
0.244
0.0
0.0
-1.464
1.464
0.0
0.0
0.0
0.244
0.0
0.244
0.244
1.461
-1.461
0.0
0.0
1.461
-0.243
0.0
-1.705
0.731
0.0
0.0
-0.731
-0.244
0.975
0.0
-0.975
1.218
0.0
0.0
0.0
0.0
0.0
0.243
-0.487
-0.244
0.0
0.0
0.0
0.731
-0.487
0.0
0.0
1.947
0.0
0.0
0.0
0.486
0.486
-0.972
0.243
-0.973
0.0
0.486
0.243
-0.486
0.729
-0.729
0.729
0.0
0.0
-0.729
-1.217
-0.731
1.461
-1.217
-0.487
1.462
-0.974
0.244
0.487
0.0
0.0
0.0
0.0
-0.487
0.0
0.0
-1.219
0.975
0.0
0.487
0.0
-0.244
0.73
0.0
0.0
0.0
0.243
0.0
0.0
0.0
0.0
-0.243
0.243
0.0
0.0
0.0
0.243
0.0
0.0
0.0
0.0
0.0
0.729
-0.729
0.729
0.243
-0.243
0.0
0.0
0.0
0.0
0.0
0.0
-0.486
0.0
0.486
0.0
0.0
0.243
0.486
-0.243
0.0
0.0
0.0
0.0
0.0
0.243
0.0
0.0
0.486
0.0
-1.214
1.214
0.0
0.0
0.0
0.0
0.0
-0.971
0.0
0.0
0.0
0.243
0.0
0.0
0.0
0.0
0.0
0.0
0.486
0.0
-0.486
0.0
0.0
0.486
-0.243
0.0
-0.486
0.0
0.0
0.0
0.0
0.0
0.0
0.243
0.0
0.0
0.0
0.486
0.0
-0.486
0.486
-0.486
0.0
0.243
-0.243
0.0
0.0
-1.702
-0.243
0.243
0.973
0.0
0.0
0.0
-0.486
0.0
0.0
0.0
0.243
0.0
-0.243
-0.243
0.973
-0.729
0.729
0.0
-0.486
0.0
0.0
0.0
0.486
0.0
-0.729
0.973
0.0
0.0
0.0
0.0
-0.973
0.973
0.0
-0.729
0.0
0.0
0.486
0.0
0.243
0.0
0.243
1.214
0.0
-0.243
0.0
-0.971
0.971
-0.728
1.456
0.0
0.0
0.0
-0.242
0.0
0.0
0.0
-0.728
0.0
0.0
1.213
-1.941
0.0
0.243
0.243
0.0
0.0
-0.243
0.0
0.0
-0.729
1.457
0.0
0.0
0.0
-1.7
0.0
0.0
0.0
0.0
0.0
0.972
0.0
0.0
0.0
-0.972
0.243
0.0
-1.46
0.0
-0.974
1.218
-0.487
0.0
0.0
0.243
0.243
0.0
0.487
0.0
-0.243
0.0
0.0
-0.487
-0.487
0.0
0.0
-0.244
0.0
0.0
0.0
-0.244
0.0
0.487
0.0
-2.195
0.488
-0.244
-0.244
0.0
0.0
0.244
0.0
1.464
0.0
0.0
0.0
-0.488
0.0
0.0
-0.244
-0.244
0.0
0.244
0.244
0.0
0.0
-0.488
0.0
0.0
-0.977
-0.244
-0.244
0.0
-0.734
1.222
-0.244
0.0
0.0
-0.244
0.244
-0.733
0.978
0.0
0.244
0.0
-0.244
0.0
0.0
0.244
-0.733
0.0
0.244
0.244
0.0
1.464
0.244
-0.976
1.219
-1.219
0.0
0.0
0.0
0.244
-0.244
0.0
0.244
0.0
0.732
0.0
0.0
0.0
-0.244
-0.488
0.488
0.0
0.244
0.731
0.0
0.0
0.0
0.0
-0.487
-0.488
0.0
0.244
0.0
0.0
0.0
-0.732
0.0
0.0
0.488
0.244
1.948
0.0
-0.974
0.0
0.974
0.0
-0.974
0.0
0.0
1.946
1.457
0.0
-0.728
-0.486
0.971
0.243
-1.214
1.214
0.0
-1.214
0.971
0.0
-0.243
-0.243
-0.486
0.728
-0.243
0.0
0.0
0.0
-0.243
0.243
0.0
0.0
-0.486
0.486
0.0
0.243
0.0
0.728
1.696
0.242
-0.969
0.0
0.726
0.0
-0.969
0.485
-0.969
0.0
0.0
0.727
0.0
0.484
0.0
-0.242
0.0
0.0
0.242
-0.484
0.726
-0.726
-0.485
0.0
0.0
-0.242
0.0
0.242
0.0
0.727
0.242
0.0
-0.242
0.242
0.484
0.0
0.0
-0.242
0.0
0.0
-0.969
0.0
0.242
0.0
0.0
0.0
0.242
0.242
0.0
0.484
-0.726
0.0
0.0
-0.242
0.969
0.484
-0.484
0.0
0.0
0.0
0.0
-0.242
0.0
0.0
0.0
0.0
-0.484
-0.969
0.727
-0.242
-2.913
-1.216
0.487
0.0
0.0
0.487
0.972
-0.486
0.0
0.0
0.0
0.0
0.0
0.0
-0.486
0.972
1.214
0.0
0.0
0.0
0.0
0.0
0.97
0.0
0.0
-0.97
1.212
0.0
0.0
0.0
-1.212
-0.243
0.0
0.0
-0.971
0.728
-0.728
0.0
0.0
-1.459
1.702
0.0
0.0
0.0
0.243
-0.486
0.0
0.0
0.0
0.0
-0.729
-0.486
0.0
-1.217
0.0
1.704
-1.704
0.0
0.0
1.704
-0.973
0.0
0.0
0.0
1.702
0.0
0.0
-0.486
0.0
0.0
0.0
0.243
0.0
0.0
0.0
-0.243
0.0
1.457
0.0
-0.728
0.728
-0.485
-2.918
2.19
-2.19
0.0
0.0
1.947
0.0
0.0
0.0
0.0
-1.216
0.0
1.459
0.0
-0.973
0.0
0.0
-0.487
0.0
1.702
0.0
0.0
0.0
0.0
0.243
0.0
-0.243
0.971
-0.971
0.0
0.0
0.0
0.971
0.0
0.0
0.0
0.0
0.0
-0.971
-0.972
0.0
0.0
1.943
-1.943
-0.243
1.944
0.0
0.0
0.0
0.0
0.0
-1.944
0.0
1.215
-1.215
0.0
0.0
0.0
0.0
0.0
0.0
0.0
0.0
0.0
0.0
0.0
0.0
-0.487
0.0
0.0
0.243
0.0
0.973
0.0
0.0
0.0
0.0
-0.973
0.0
0.973
0.0
0.0
-0.243
-0.73
0.973
0.0
0.0
-0.243
0.0
0.0
-0.486
0.486
-0.73
1.459
0.0
-1.459
0.243
0.0
-0.243
0.973
-0.973
0.0
0.0
0.243
0.0
0.0
0.0
0.0
0.0
0.0
0.486
0.0
-0.486
0.243
0.0
0.0
0.0
0.0
0.0
0.0
0.0
0.0
0.0
0.0
0.0
0.0
-0.243
0.243
0.486
-0.729
0.0
0.0
0.0
0.0
0.729
0.0
0.0
-0.243
0.486
0.243
0.0
0.0
-0.729
0.729
0.486
0.0
0.0
0.0
0.0
0.0
0.0
0.0
0.0
-0.243
0.0
0.0
0.0
-0.243
0.243
-0.243
0.0
0.243
-0.243
0.0
0.243
0.0
0.0
0.0
0.0
0.0
0.0
0.0
0.0
0.0
-0.243
0.0
0.0
0.0
0.0
0.0
0.0
0.0
0.0
0.0
0.0
0.0
0.0
0.0
-0.729
0.972
0.0
0.0
0.0
0.0
0.0
-0.243
0.0
1.699
0.0
-2.185
2.185
0.0
-0.728
0.0
2.665
1.209
0.0
-0.483
0.483
0.242
-0.242
0.0
0.0
-0.967
0.484
-0.484
-0.726
0.484
0.725
0.0
-0.242
0.0
-0.242
0.0
0.242
0.0
0.0
0.0
0.0
-0.242
-1.695
0.242
0.0
1.694
0.0
-0.726
-0.969
0.0
-0.485
0.242
0.242
0.0
1.21
0.0
0.0
0.0
0.0
0.0
0.0
0.0
-0.242
0.242
0.0
0.0
0.967
0.0
-0.967
0.725
-0.484
0.484
0.483
0.0
0.0
0.242
0.483
-1.933
1.692
0.0
-0.483
-0.967
1.208
0.0
-0.242
0.0
0.242
0.0
0.0
0.0
-0.967
0.725
0.483
-1.208
0.242
0.0
0.0
-0.242
-0.242
0.242
0.0
0.0
0.483
0.242
-1.209
0.0
1.45
-0.242
0.0
0.0
0.242
-1.208
0.725
0.0
0.242
-0.483
0.0
0.242
0.483
0.0
0.0
-0.242
0.0
0.483
0.483
-0.241
0.241
0.0
-0.483
0.0
-0.483
0.724
-0.483
0.0
-0.242
0.0
-0.242
-0.242
0.0
0.0
0.0
0.242
0.242
0.0
0.0
-0.242
0.0
-0.242
0.0
0.0
0.0
0.0
-2.906
0.0
2.664
0.725
-0.725
0.0
0.0
0.0
0.725
0.0
0.0
-2.177
2.177
-1.209
0.0
-0.968
1.935
0.0
0.0
0.242
0.0
0.0
-0.725
0.725
0.0
-1.209
0.967
0.242
-1.209
0.967
-1.209
0.242
1.209
0.0
-0.242
-0.967
0.967
-0.725
0.0
0.725
0.242
0.0
0.0
-0.242
0.242
-0.725
0.0
-1.694
-0.727
0.242
0.485
0.0
0.0
0.0
0.0
0.0
-0.485
1.453
0.0
0.0
0.0
-0.969
3.626
-2.9
0.484
-1.21
0.0
0.0
0.0
0.0
-0.242
-0.242
0.0
0.0
0.0
0.242
0.0
0.0
0.0
-0.242
-0.242
0.485
-0.242
0.0
-1.941
1.214
-2.429
2.187
0.0
0.0
-0.971
0.486
-0.486
0.0
0.0
-0.243
1.214
0.0
0.0
-0.971
0.243
0.0
-0.243
-0.243
0.0
0.0
-0.243
-0.243
-1.704
0.0
0.0
0.0
0.0
-0.487
0.0
-0.244
0.244
0.487
-0.487
1.948
0.0
0.0
0.0
0.243
0.243
-0.243
-0.243
0.972
-0.972
0.972
-0.729
0.729
0.0
-0.729
-4.143
0.0
-1.222
0.734
0.0
-1.957
0.0
-0.245
0.0
0.0
-0.245
0.49
-0.49
0.49
0.0
-0.245
0.0
0.0
-0.245
0.245
0.0
-0.245
0.0
0.0
0.245
-0.245
0.0
0.245
-0.735
0.0
-0.245
-0.736
0.0
0.0
0.0
-0.491
-1.721
0.0
1.721
-1.229
0.738
0.0
0.246
-0.492
-0.246
0.983
-0.246
0.246
-0.737
0.0
0.246
0.491
0.0
0.0
0.246
0.0
0.0
0.246
-0.491
0.737
0.0
0.491
0.0
0.49
0.245
0.0
-0.736
0.245
-0.245
0.0
0.0
-1.227
0.737
-0.491
0.491
-0.491
0.246
-0.246
0.0
0.0
0.491
-0.245
0.245
0.0
-0.491
0.0
0.491
0.0
-0.491
0.0
0.246
0.0
0.0
0.0
0.0
-0.246
0.0
0.0
0.246
0.491
-0.491
0.491
-0.491
0.245
0.0
0.0
0.736
0.0
0.0
0.735
0.49
-0.245
0.245
0.0
-0.245
0.0
0.0
0.245
0.0
0.49
0.0
-0.245
0.0
0.245
0.0
-0.245
0.0
0.0
0.0
0.245
0.0
0.0
0.0
-0.245
0.0
0.0
0.0
0.0
0.0
-0.245
0.0
0.0
0.0
0.0
0.0
0.0
0.245
-0.49
0.0
0.0
0.0
-0.49
0.49
0.0
0.49
-0.49
0.245
0.0
0.0
0.245
-0.49
0.0
0.0
0.0
0.0
0.0
0.0
0.0
0.245
-0.245
0.0
0.0
0.0
0.0
0.0
0.0
0.0
0.0
-0.245
0.0
0.0
0.0
0.245
-0.245
0.0
0.0
0.0
0.0
-0.49
0.0
0.49
-0.245
0.0
0.0
0.0
0.0
0.0
0.0
0.0
0.245
-0.245
-0.245
0.0
0.0
0.0
0.0
0.0
0.0
0.0
0.245
0.0
0.0
0.0
0.0
-0.245
0.0
0.245
-0.245
0.0
0.0
0.0
0.0
0.0
-0.245
-0.491
-0.245
0.245
0.0
0.0
0.0
-0.245
-0.245
0.0
0.0
0.0
0.0
0.0
0.0
0.0
0.0
0.0
0.0
0.0
0.0
0.0
0.0
-0.246
0.0
0.0
0.0
0.246
0.0
0.0
0.0
0.0
-0.491
0.0
0.246
-0.246
0.0
0.0
0.0
0.0
0.0
-0.246
0.0
0.0
0.0
-0.246
0.0
-4.435
0.0
0.0
0.494
0.0
0.0
0.0
0.0
1.973
0.0
0.0
0.0
-1.232
0.0
0.0
0.0
0.0
0.0
0.0
0.247
0.0
0.0
0.0
0.986
0.0
0.0
0.0
0.0
0.0
0.0
0.0
0.0
0.0
0.985
-0.246
-0.492
-0.986
-0.247
0.0
0.0
0.247
0.246
0.493
0.985
0.0
0.0
1.475
0.491
-0.491
-1.229
0.0
-0.492
-0.246
-0.246
-1.232
0.0
-0.247
0.0
0.0
0.0
0.0
0.493
1.97
0.0
0.0
0.0
-0.738
0.0
0.0
0.246
-1.478
-0.247
0.0
0.0
0.0
-1.481
0.741
-0.494
-0.494
-1.979
0.99
-0.495
-0.248
0.0
-0.248
0.0
0.495
0.247
0.0
-0.495
0.0
0.0
0.495
0.0
0.0
0.0
0.0
0.0
0.742
0.0
-0.742
0.742
0.0
0.0
-0.495
0.0
0.0
-0.247
0.247
-0.247
0.0
-0.247
0.0
-0.248
-0.248
-0.495
0.495
0.0
-0.248
0.0
0.0
0.0
0.0
0.0
0.248
0.0
0.0
0.0
0.0
-0.743
0.496
0.0
0.0
-0.496
-0.496
0.248
0.0
-0.248
0.496
0.0
-0.496
0.0
0.0
0.248
-0.248
0.0
0.0
0.248
0.0
0.0
0.0
-0.248
-0.248
0.0
0.0
0.0
0.0
0.0
0.0
0.0
-0.744
0.744
-0.496
0.0
0.496
-0.496
-0.248
0.248
0.0
-0.496
0.0
0.248
0.744
-0.496
2.231
0.248
0.0
0.0
0.0
-0.743
0.0
1.732
-1.237
0.248
0.0
1.731
1.234
0.0
0.0
0.0
0.0
0.0
0.0
0.0
-0.493
0.493
-0.493
-0.247
0.0
0.0
-0.988
0.0
0.0
0.0
0.0
0.0
0.0
0.0
0.0
0.0
0.494
0.0
0.0
0.0
0.0
0.0
-0.741
0.0
0.0
0.0
0.0
0.0
-0.495
1.236
-0.494
0.0
0.247
0.0
0.0
0.0
0.0
0.0
-0.247
0.247
-0.247
0.494
0.0
0.0
-0.247
0.247
0.0
0.0
0.0
0.0
0.0
-0.247
-0.742
-0.247
-0.247
0.0
0.0
0.247
-0.247
0.0
0.989
0.494
-1.483
0.0
0.0
1.236
0.0
-0.742
0.0
0.0
0.0
0.247
0.0
0.494
0.0
0.0
0.247
0.0
-1.236
1.236
-1.236
0.0
-1.238
0.0
0.0
0.0
-1.239
-1.241
0.0
0.0
0.0
0.248
1.737
0.0
0.0
0.248
-0.248
0.248
0.0
-0.248
0.0
0.0
0.0
0.0
-0.992
0.0
-0.496
-0.497
0.0
-0.248
0.248
0.0
0.0
0.0
-0.745
0.497
-0.248
-0.995
0.0
0.995
0.0
0.497
0.0
-0.497
0.497
0.497
-0.497
-1.243
1.243
-1.243
0.0
1.243
0.0
-0.497
0.0
0.0
0.0
0.497
0.0
0.0
-0.745
0.0
0.249
0.497
0.0
0.0
-0.248
0.248
-0.248
-0.497
0.249
0.0
0.0
-0.249
0.249
0.0
0.0
0.0
-0.249
0.249
0.248
0.0
-0.248
0.0
0.0
-0.497
-0.249
0.497
0.249
-0.746
-0.249
0.249
-0.249
0.0
0.497
0.0
0.497
0.0
0.0
0.0
0.0
0.248
0.0
0.0
0.0
0.0
0.0
1.241
0.0
-0.745
0.745
0.248
0.0
0.0
0.496
0.0
-0.248
0.0
0.248
0.0
-1.24
0.0
0.0
0.248
0.0
0.496
0.0
0.0
-0.248
0.0
0.248
-0.744
0.744
0.0
0.0
-0.496
0.0
0.0
0.0
0.0
0.0
0.0
0.496
-0.496
0.248
-0.248
0.0
0.0
0.248
0.0
-0.496
0.0
0.248
0.0
0.0
-0.248
-0.248
0.0
0.0
0.0
-0.248
0.248
-0.248
0.0
0.248
0.0
0.0
-0.248
0.0
0.0
0.0
0.248
0.0
-0.248
0.0
0.0
0.0
0.0
0.0
0.0
0.0
0.0
0.0
0.0
0.0
0.0
0.0
0.0
0.0
-0.248
0.248
-0.248
0.0
0.0
-0.248
0.0
0.0
0.0
0.248
0.0
-0.248
0.0
0.248
0.0
-0.248
0.248
0.248
0.0
-0.497
0.0
0.497
0.0
0.497
0.0
0.0
0.496
0.0
0.0
-0.248
0.0
0.0
0.0
0.0
-0.248
0.248
-0.745
0.745
0.0
0.0
0.0
0.248
0.248
0.496
0.0
0.0
0.0
0.0
0.496
-0.248
0.0
-0.496
0.0
0.0
0.496
0.0
-0.248
0.0
0.248
0.0
0.0
0.0
0.496
0.248
-0.248
0.0
-0.248
0.0
0.0
-0.248
0.0
0.248
0.0
0.0
-0.248
0.0
0.0
3.216
0.0
-1.483
0.742
-0.742
0.0
-1.238
0.248
1.237
-1.237
0.0
0.248
0.742
0.0
0.0
0.0
-0.99
-0.248
0.0
0.495
-0.248
-0.248
0.0
0.0
0.0
-0.496
0.248
0.0
0.0
0.0
0.0
0.0
0.0
0.0
0.0
0.248
0.0
0.0
0.0
0.248
-0.248
0.0
-0.248
0.0
0.0
0.0
0.248
0.0
-0.248
0.0
0.0
-0.248
-0.248
0.0
0.0
0.0
0.0
0.0
0.0
0.0
0.0
0.248
0.496
0.495
0.0
-0.248
0.0
0.0
0.0
0.0
0.743
0.0
-0.743
0.743
0.0
-0.495
0.0
0.0
-0.248
0.0
-0.248
0.0
0.0
0.248
0.0
-0.248
0.248
0.0
0.0
0.0
0.0
0.0
0.0
0.0
0.0
0.0
0.0
0.0
0.0
-0.248
0.0
0.0
-0.496
0.0
0.496
0.0
0.0
0.0
0.0
-0.248
0.0
0.0
0.0
0.0
0.0
0.0
-0.496
0.0
-0.496
1.239
-1.487
0.0
0.0
0.744
0.0
0.0
0.0
0.0
0.496
0.0
0.0
0.0
0.0
0.0
0.0
0.0
0.248
0.248
0.0
0.0
0.0
-0.248
0.0
0.0
0.0
0.0
0.0
0.0
0.0
0.0
-1.239
0.0
0.0
0.0
0.0
0.0
0.0
0.0
0.0
0.744
0.0
0.0
0.496
0.0
0.0
0.0
0.0
0.0
0.0
0.0
0.0
0.0
0.0
0.0
0.0
0.0
0.248
-0.248
0.0
0.0
0.0
0.0
0.248
0.0
-0.248
0.0
0.0
0.0
0.0
0.0
0.248
0.0
0.0
0.0
0.0
-0.248
0.0
0.248
0.0
0.0
-0.248
0.0
0.0
0.0
0.0
-0.496
0.0
0.0
0.0
0.0
0.0
0.0
0.496
0.0
0.0
0.0
0.248
-0.248
0.248
0.0
0.0
0.0
0.0
0.0
0.0
0.0
0.0
-0.248
0.0
0.0
0.248
0.0
0.0
0.0
0.0
0.0
0.0
0.248
0.0
0.0
-0.248
0.248
-0.248
0.0
0.0
-0.248
0.0
0.0
0.0
0.248
0.0
0.0
0.0
0.0
0.0
0.0
0.0
0.0
-0.495
0.495
0.0
0.0
0.0
-0.248
0.0
0.0
0.248
0.248
0.0
-0.495
-0.743
0.0
0.0
0.0
0.0
-0.496
0.0
0.0
-0.248
0.0
-0.248
0.0
0.0
0.248
0.0
-0.496
0.0
1.24
-0.992
0.0
0.0
0.992
0.0
0.0
-0.248
0.0
0.248
0.0
0.0
-0.496
0.0
0.0
0.0
0.0
0.0
0.0
0.0
0.0
0.0
0.0
0.0
0.0
0.0
0.0
0.248
0.0
0.248
0.0
0.0
0.0
0.0
-0.248
0.0
0.0
0.0
0.0
-0.248
0.0
0.0
0.0
0.0
0.0
0.0
0.0
0.496
0.0
0.0
-0.248
0.0
0.248
0.0
-0.248
0.248
0.0
0.0
0.248
0.0
0.0
0.0
0.0
-0.496
0.496
0.0
0.0
0.0
0.0
0.0
-0.744
0.496
0.0
0.0
0.0
0.0
0.0
0.0
0.0
0.0
0.248
0.0
0.0
0.0
0.0
0.0
0.496
0.0
0.0
0.0
0.0
0.0
0.0
0.0
0.0
0.0
0.0
0.0
-0.496
0.0
0.248
0.0
0.248
-0.496
0.0
0.496
0.0
-0.496
0.0
0.0
0.496
-0.248
0.0
0.0
0.0
0.248
0.0
0.0
-0.248
0.0
0.0
0.248
-0.248
0.0
0.0
0.0
0.0
0.0
0.0
0.0
0.0
0.0
0.0
0.248
0.0
0.0
-0.496
-0.248
0.0
0.743
0.0
0.0
0.0
0.0
-0.496
0.0
0.0
0.0
0.496
0.0
0.0
0.0
0.0
0.0
0.0
0.0
-0.248
0.248
0.0
-0.496
0.0
0.0
0.496
0.0
0.0
0.0
-0.248
-0.496
0.0
0.0
0.743
0.0
0.0
0.0
0.0
0.0
-0.248
0.248
0.0
0.0
0.0
0.0
-0.248
0.0
0.248
0.248
0.0
-0.248
0.0
0.0
0.0
0.0
0.0
0.0
0.0
0.0
-0.248
0.0
0.0
0.0
0.0
0.0
0.248
0.0
-0.743
0.0
0.0
0.743
0.0
0.0
0.0
-0.248
0.0
0.0
0.248
0.0
0.0
-0.743
0.0
0.0
0.248
0.0
0.496
-0.248
0.0
0.0
-0.248
-0.248
0.496
0.248
-0.496
0.0
0.0
0.0
0.0
0.0
0.0
0.248
0.0
0.0
0.0
0.0
0.0
0.0
0.0
0.0
0.0
0.0
0.0
0.0
0.0
0.0
0.248
-0.496
-1.488
0.0
0.0
-0.248
0.0
-1.74
-0.249
-0.249
0.249
-0.996
0.249
0.498
-0.498
0.498
0.0
0.0
0.0
0.0
0.0
0.0
0.249
0.498
2.484
0.0
-0.248
-1.987
0.994
0.0
-1.989
-0.249
0.0
0.249
0.0
0.0
0.0
0.0
0.0
0.249
0.0
0.0
0.0
0.0
0.746
-0.746
-0.249
1.244
0.0
0.0
0.0
0.0
0.497
0.0
0.0
-1.243
0.0
0.0
0.0
0.0
0.0
0.0
0.0
-0.249
0.0
0.0
0.0
1.243
-1.243
0.0
0.0
0.0
0.0
0.995
0.0
0.0
0.0
0.0
0.0
0.0
0.0
0.0
0.0
-0.746
-0.249
0.995
0.0
0.0
0.0
0.0
0.0
-0.995
0.995
0.0
0.0
0.0
-0.995
0.498
0.0
0.0
-0.498
0.0
0.0
0.498
0.0
0.0
0.0
0.0
0.249
-0.249
0.0
0.0
-0.498
0.0
0.746
0.0
-0.249
-0.498
0.0
-0.249
0.498
0.0
0.0
0.0
0.0
0.0
-0.249
-0.249
0.498
0.0
0.0
0.0
0.0
0.0
-0.249
0.0
0.498
-0.498
0.498
0.0
-0.498
0.498
-0.249
0.0
-0.249
0.498
-0.249
-0.249
0.0
0.0
0.249
0.0
0.249
0.0
0.994
-0.994
0.0
1.491
0.0
0.496
-0.745
0.0
0.0
0.0
0.993
0.0
0.0
-0.248
0.0
-0.745
0.0
0.0
0.0
0.0
0.993
0.0
0.0
0.0
0.0
0.0
0.0
0.0
0.0
0.0
-0.496
0.0
0.0
-0.497
0.497
0.744
0.0
0.0
0.992
-0.248
-0.496
0.496
0.0
0.0
0.0
0.248
0.0
0.0
-0.496
-0.248
0.248
0.0
0.496
-0.496
0.496
-0.744
0.0
0.496
-0.248
0.248
0.248
0.0
0.248
-0.248
0.0
0.248
-0.496
-0.248
0.248
-0.248
0.496
-0.248
0.0
0.0
0.0
-0.248
-0.496
0.248
0.0
-0.248
0.0
0.496
-0.248
0.0
0.0
0.0
0.0
0.0
0.248
0.0
-0.248
0.0
0.0
-0.248
0.248
0.0
0.0
0.0
0.0
0.0
0.0
0.0
0.0
0.0
0.0
0.0
0.0
0.0
-0.248
0.0
0.248
0.248
0.0
-0.248
0.248
0.0
-0.496
-1.489
0.0
0.0
1.489
0.0
0.0
0.0
0.0
-0.496
0.248
0.0
-0.248
-0.248
0.496
-0.993
0.0
-0.745
0.0
0.249
0.0
0.248
-0.248
0.497
0.0
-0.248
0.248
-0.248
0.0
0.0
0.0
-0.497
0.0
-0.746
0.0
0.995
0.0
-0.497
0.249
0.0
0.0
-0.497
0.0
-0.249
0.0
-0.747
0.249
0.0
-0.249
0.0
0.498
-0.249
0.0
0.0
0.498
-0.249
-0.249
0.498
-0.498
0.498
0.0
0.0
-0.498
0.0
0.498
0.0
0.0
-0.249
0.498
0.0
-0.249
0.249
0.0
0.0
0.497
0.0
0.0
0.249
0.0
0.0
0.248
0.0
-0.248
0.0
0.0
0.0
0.0
0.0
-0.746
0.746
0.0
-0.746
0.497
0.0
0.0
-0.249
-0.746
0.498
0.0
0.0
0.0
0.0
0.497
0.0
0.249
0.497
-0.497
0.0
0.0
-0.249
-0.249
-0.746
0.498
-0.249
0.497
0.249
-0.249
0.497
0.0
0.0
-0.249
0.0
0.249
0.0
0.0
-0.249
0.0
0.0
-0.249
0.249
-0.249
0.249
-0.249
0.497
0.0
0.0
0.0
-0.249
0.0
0.0
0.249
0.0
-0.497
0.746
-0.248
-0.249
0.497
0.248
-0.248
0.497
-0.248
0.248
0.0
-0.248
0.0
-0.497
-0.249
0.0
0.0
0.0
0.0
0.0
0.497
-0.746
0.0
0.0
0.249
0.0
0.0
0.0
0.745
-0.248
-0.248
0.0
0.0
0.0
0.745
0.0
0.0
0.0
0.248
0.0
-0.497
0.497
0.0
-0.497
0.497
0.0
0.0
-0.497
0.0
0.0
-0.248
0.248
0.248
0.0
0.0
0.0
-0.248
0.248
0.0
0.0
0.0
-0.248
0.0
0.248
-0.248
0.248
0.0
0.248
-0.497
0.497
0.0
0.248
-0.248
0.496
0.248
-0.248
-0.248
0.248
0.0
0.0
-0.745
0.0
0.0
-0.248
0.0
0.248
0.0
0.0
0.0
0.0
0.0
-0.248
0.0
0.248
-0.248
0.0
0.0
-0.248
0.248
-0.497
0.497
0.0
-0.497
0.248
0.248
-0.248
0.248
-0.497
0.0
0.0
0.0
0.248
0.0
0.0
0.0
0.248
0.0
0.0
0.0
0.248
0.0
0.248
-0.497
0.0
0.0
0.0
0.0
0.0
0.0
0.0
0.0
-0.497
0.0
0.0
0.497
0.0
0.0
0.0
0.0
-0.994
0.0
0.994
0.0
0.0
0.0
0.497
-0.497
0.0
0.0
0.0
0.0
0.0
0.0
0.0
0.248
0.248
0.0
-0.248
0.0
0.0
0.745
-0.745
0.496
0.0
0.0
0.0
0.0
0.0
-0.248
0.496
0.0
0.0
0.0
0.0
-0.248
0.0
0.248
-0.496
0.0
0.0
0.248
0.0
0.0
0.0
0.0
0.248
0.0
0.0
-0.248
0.0
-0.248
0.0
0.0
0.0
0.0
0.0
0.248
0.0
0.0
-0.248
0.248
0.0
-0.248
0.0
0.0
0.0
0.0
0.0
0.0
0.0
0.248
-0.248
0.248
0.0
0.0
0.248
0.0
0.0
-0.248
0.0
0.248
0.0
0.0
0.0
-0.248
0.248
-0.248
0.496
-0.248
0.0
0.248
0.0
0.0
0.0
-0.248
0.248
-0.248
0.0
0.0
0.0
0.0
0.248
-0.248
0.0
0.0
0.0
0.0
0.0
0.0
0.744
0.248
-0.496
0.248
0.0
0.0
-0.496
0.0
0.248
0.0
0.0
0.248
0.0
0.0
-0.496
0.0
0.496
-0.744
0.248
-0.248
0.248
-0.248
0.248
0.0
-0.248
0.0
0.248
0.0
0.0
0.0
-0.248
0.0
0.0
0.248
-0.248
0.248
0.248
0.0
0.0
0.0
0.0
0.0
0.248
0.0
0.0
-0.248
0.0
0.0
0.0
-0.248
0.248
0.0
0.0
0.248
0.0
0.0
-0.248
0.0
0.248
0.0
0.0
0.0
0.0
-0.248
0.0
-0.248
0.248
0.248
0.0
0.0
0.496
0.0
0.248
0.0
-0.743
0.0
0.0
0.248
0.248
0.248
-0.248
0.0
-0.248
0.496
1.238
-0.247
0.0
0.0
-0.247
0.0
0.0
0.0
0.0
0.495
-0.742
0.0
0.0
0.248
0.0
0.0
-0.495
-0.248
-0.496
0.248
0.0
0.0
-0.248
0.248
0.248
-0.248
0.0
0.0
0.0
0.248
0.0
0.0
-0.248
0.0
0.248
0.0
-0.743
0.0
0.0
0.0
0.248
0.0
0.0
0.0
0.0
0.0
0.0
0.0
0.0
0.0
0.0
0.0
0.0
0.0
0.0
0.0
0.248
0.248
0.0
0.0
0.0
0.0
0.0
0.0
0.0
0.99
-1.734
-0.248
0.0
0.0
0.0
0.248
0.0
0.0
0.0
0.0
0.0
-0.248
0.0
0.0
-1.241
-0.497
0.0
0.0
-0.746
0.0
0.249
0.0
0.249
0.0
0.0
0.0
0.0
0.248
0.0
-0.497
0.497
0.0
0.0
0.248
0.0
0.0
-0.994
0.0
0.994
-0.994
0.249
0.0
0.249
0.0
-0.497
0.0
0.0
0.0
0.0
0.0
0.0
0.0
0.497
0.0
0.0
-0.497
0.994
0.0
0.0
0.0
0.0
0.0
0.0
-0.497
0.0
0.0
0.0
0.0
0.0
0.0
0.0
0.0
0.248
0.745
-0.994
1.738
0.0
0.0
0.0
0.0
0.0
-0.993
0.0
0.0
0.993
0.0
0.0
-0.993
0.0
0.496
0.0
0.0
0.0
0.0
0.0
0.992
0.0
-1.24
-0.248
0.0
0.248
-0.497
0.0
0.0
0.248
0.248
-0.497
0.0
0.0
0.0
0.497
-0.497
0.0
0.0
0.0
0.0
0.497
-0.497
0.497
-0.248
0.745
-0.745
0.745
0.0
0.0
0.0
0.744
0.0
0.0
0.0
0.0
0.0
0.0
-0.496
0.0
0.496
0.0
0.0
0.0
0.248
0.0
0.0
0.0
0.0
0.0
0.0
0.0
0.0
0.0
0.496
0.0
-0.743
3.217
0.0
-0.247
0.0
0.0
0.0
0.0
0.0
0.0
-0.989
0.0
0.0
0.247
0.0
0.742
0.0
0.494
0.0
0.0
0.0
-0.988
-0.495
0.0
0.0
0.0
-0.247
-0.247
0.742
0.0
0.0
0.0
0.0
0.0
0.0
0.0
-0.495
0.0
0.0
0.0
0.0
-0.247
0.0
0.0
0.0
0.0
0.0
0.0
-0.743
-0.496
0.248
0.0
0.0
0.0
-0.496
0.0
0.0
0.0
0.248
0.0
0.248
0.0
0.0
0.0
0.0
0.0
-0.496
0.0
0.248
0.0
0.248
0.99
0.0
0.0
0.0
0.0
0.0
0.0
0.0
-0.495
0.0
0.0
0.0
0.0
0.0
0.0
-0.248
0.0
0.0
0.0
0.0
0.0
0.0
0.99
0.0
0.0
0.0
0.0
0.0
0.0
-1.238
0.248
0.0
0.0
0.0
0.0
-0.248
0.0
0.248
0.0
-0.496
0.0
0.0
0.0
0.0
0.0
0.0
0.0
0.0
-2.482
0.0
-0.497
0.0
0.0
0.0
0.0
0.994
-2.238
0.0
0.995
0.497
0.0
0.0
0.0
0.0
0.0
0.0
-1.742
0.0
-1.246
0.0
0.997
0.0
0.0
0.0
0.0
0.0
0.0
0.0
0.0
0.0
0.0
-0.249
0.0
0.0
0.0
0.0
0.0
0.0
0.0
0.0
0.0
-0.499
0.0
0.249
-0.499
0.499
-1.247
0.0
0.749
-0.499
-0.25
0.0
-0.25
0.25
0.0
-0.25
-0.5
-0.75
0.0
1.0
0.0
1.497
0.0
0.0
0.0
-0.499
0.0
-0.499
0.499
0.0
0.0
0.0
0.0
0.0
0.0
0.499
0.249
-0.499
0.499
0.0
0.0
0.0
-0.499
0.249
0.0
-0.499
0.0
0.0
0.0
0.0
0.0
0.0
0.0
0.0
0.249
0.0
0.0
-0.249
0.0
0.249
0.0
-0.249
0.0
-0.25
0.25
0.0
0.0
0.0
0.0
0.0
0.0
0.0
0.249
0.0
0.0
0.0
0.0
0.0
-0.249
0.0
0.0
0.0
0.0
0.0
-0.25
0.0
0.0
0.0
0.25
0.0
0.0
-0.25
0.0
0.0
0.25
0.0
0.0
0.0
-0.25
0.0
0.0
0.0
0.0
0.25
0.0
-0.25
0.0
-0.25
0.0
0.25
0.0
0.0
0.0
0.0
0.0
-0.499
-0.25
0.0
-0.5
0.0
0.5
0.0
0.0
0.0
0.0
0.0
0.0
0.25
0.0
0.0
-0.25
0.499
0.0
0.0
0.0
-0.499
0.0
0.499
0.0
0.0
0.0
0.0
0.0
0.0
0.0
0.0
0.0
0.0
-0.499
0.499
0.0
0.0
0.0
-0.499
0.0
0.25
0.0
-0.749
0.5
0.0
-0.5
-0.5
0.5
0.0
0.0
0.25
0.0
0.0
0.0
0.0
0.0
0.0
-0.75
0.0
0.5
-0.5
-0.25
0.75
-1.501
0.0
-0.25
-1.253
0.501
-1.003
1.003
1.503
-1.001
-1.003
1.003
0.0
0.0
-0.501
0.501
0.751
0.5
-1.252
0.0
-0.501
0.501
0.0
0.0
-0.501
-0.501
-0.251
0.0
-2.009
1.005
-2.263
0.0
0.0
0.0
0.0
0.0
0.0
0.0
0.0
0.0
0.0
10.761
0.0
0.0
0.0
0.0
0.0
0.0
0.0
0.0
0.0
0.0
0.0
0.0
0.0
0.0
0.0
0.0
0.0
0.0
0.0
0.0
0.0
0.0
0.0
0.0
0.0
0.0
0.0
0.0
0.0
0.0
0.0
0.0
0.0
0.0
0.0
0.0
0.0
0.0
0.0
0.0
0.0
0.0
0.0
0.0
0.0
0.0
0.0
0.0
0.0
0.0
0.0
0.0
0.0
0.0
0.0
0.0
0.0
0.0
0.0
0.0
0.0
0.0
0.0
0.0
0.0
0.0
0.0
0.0
0.0
0.0
0.0
0.0
0.0
0.0
0.0
0.0
0.0
0.0
0.0
0.0
0.0
0.0
0.0
0.0
0.0
0.0
0.0
0.0
0.0
0.0
0.0
0.0
0.0
0.0
0.0
0.0
0.0
0.0
0.0
0.0
0.0
0.0
0.0
0.0
0.0
0.0
0.0
0.0
0.0
0.0
0.0
0.0
0.0
0.0
0.0
0.0
0.0
0.0
0.0
0.0
0.0
0.0
0.0
0.0
0.0
0.0
0.0
0.0
0.0
0.0
0.0
0.0
0.0
0.0
0.0
0.0
0.0
0.0
0.0
0.0
0.0
0.0
0.0
0.0
0.0
0.0
0.0
0.0
0.0
0.0
0.0
0.0
0.0
0.0
0.0
0.0
0.0
0.0
0.0
0.0
0.0
0.0
0.0
0.0
0.0
0.0
0.0
0.0
0.0
1.988
0.0
0.496
0.992
0.0
-1.24
0.0
1.487
0.0
0.0
-1.487
0.0
1.487
-1.487
1.24
0.0
0.0
-1.24
0.248
0.248
-0.496
1.487
-1.239
0.0
1.239
0.0
-2.232
0.993
0.992
-0.992
0.992
-0.248
-0.744
-0.744
0.744
0.496
0.0
0.0
0.0
0.0
0.0
3.217
0.0
-0.494
0.0
0.0
0.247
0.0
-0.247
0.0
0.0
-1.237
1.237
0.0
0.0
0.0
-1.484
1.978
-0.741
0.494
-0.989
1.236
0.0
-0.741
0.0
-0.495
1.236
0.0
0.0
-0.247
-0.494
0.494
0.0
-0.494
-0.495
0.989
0.0
0.0
-0.494
0.0
0.494
-1.731
0.0
1.484
0.0
-1.732
1.979
0.0
0.0
0.0
0.0
-0.247
-1.732
1.979
0.0
0.0
0.0
-2.226
0.0
1.485
0.0
0.494
0.0
0.0
0.0
0.0
0.0
0.0
-0.494
0.742
0.0
0.0
0.0
0.0
0.0
0.0
0.0
0.0
0.0
0.0
0.0
-0.989
0.989
0.0
0.0
0.247
1.234
-1.234
0.0
0.0
-1.236
1.236
0.0
0.0
0.0
0.0
0.0
0.0
0.0
0.0
0.0
0.0
0.0
0.0
-1.236
0.989
-1.236
1.236
-1.236
0.0
0.0
1.236
0.0
-0.742
0.989
0.0
1.481
0.0
0.0
0.0
-1.481
1.727
-0.247
0.493
0.0
0.493
-2.22
2.958
0.0
0.0
0.0
-2.711
0.0
0.0
0.0
0.0
0.494
1.479
-1.479
1.479
0.0
0.0
0.0
0.0
0.0
0.0
0.0
0.0
0.0
0.0
0.0
0.246
-0.986
0.0
0.0
0.0
0.986
-0.246
0.0
-0.246
0.0
0.246
0.0
0.0
0.0
0.0
0.492
0.0
-0.246
0.0
-0.246
0.492
0.0
0.0
0.0
0.0
0.0
0.0
0.0
0.0
-0.492
0.0
0.0
0.246
0.0
-0.246
0.492
0.0
0.0
-0.492
0.0
0.492
-0.492
0.492
0.0
-0.492
0.492
0.0
0.0
0.0
-0.492
0.492
-0.985
0.985
0.0
-0.246
0.246
0.0
0.0
-0.492
0.246
0.246
0.0
-0.492
0.0
0.0
0.0
0.246
0.0
0.0
-0.246
0.492
-0.492
0.246
-0.246
0.0
0.739
0.0
0.0
0.0
6.62
0.0
0.0
-1.222
0.0
0.0
0.0
1.222
0.0
0.0
-0.244
-2.202
0.0
1.957
0.0
-0.244
0.0
0.0
0.244
0.244
0.0
-0.244
0.0
0.244
0.0
-0.733
-0.489
0.489
-0.979
-1.47
0.0
0.0
-0.491
0.0
0.245
0.0
0.0
0.0
-0.245
0.0
0.0
-0.245
0.0
-0.245
-0.246
-0.491
-4.187
0.0
0.0
0.0
3.941
-0.738
0.0
-2.463
1.232
0.0
-1.232
1.232
-0.493
0.493
-0.493
0.0
0.0
0.0
0.246
0.0
0.0
-0.986
0.493
0.0
-0.247
0.0
0.0
0.0
0.0
0.0
0.0
-0.247
0.0
0.0
0.0
0.0
0.0
-0.247
0.247
0.0
0.0
0.0
-0.247
0.247
0.0
0.0
0.0
0.0
0.986
0.0
0.0
0.246
0.0
0.0
0.0
-1.232
0.986
-0.246
-0.493
0.493
0.0
-0.246
-0.493
0.0
0.0
0.0
0.0
0.0
0.0
0.0
-0.247
0.0
0.247
0.0
0.0
0.0
0.0
0.0
-0.247
0.0
-0.247
-1.977
-0.247
-0.247
1.484
-1.484
1.484
0.0
0.247
0.0
0.987
0.0
0.0
-0.247
0.0
0.0
0.0
-0.741
0.0
0.0
0.0
0.0
0.0
0.741
0.0
0.0
0.0
0.0
0.0
0.247
-0.987
0.741
0.0
0.0
0.0
0.0
0.0
0.247
0.0
0.0
0.0
0.0
0.0
-0.247
0.0
0.247
0.247
0.0
0.74
-0.246
0.0
0.246
0.246
0.0
0.0
-0.246
-0.74
0.247
-0.247
0.0
0.0
-0.247
0.0
0.0
-0.247
0.0
-0.247
-0.494
0.0
-0.247
-0.494
-0.495
0.742
-0.742
0.0
0.0
0.0
0.0
0.0
0.0
0.0
0.0
0.247
0.0
0.0
0.0
0.0
-0.247
0.0
0.495
0.0
-0.247
-0.247
0.0
-0.495
0.742
0.0
-0.742
0.742
-0.247
-0.247
0.247
0.0
0.0
0.0
-0.247
-0.247
0.0
0.0
-0.248
-0.248
-1.735
0.0
0.744
0.0
-0.248
0.248
0.0
0.0
0.0
0.0
0.0
0.0
0.0
-0.248
-0.496
0.496
0.0
0.0
0.0
0.0
0.0
-0.248
0.0
-1.241
1.241
0.0
0.0
0.0
0.0
0.496
0.0
0.248
0.0
-9.969
0.251
0.751
-1.002
0.501
-0.251
0.0
0.0
0.0
-1.254
0.0
1.003
0.0
-0.752
0.502
0.0
0.0
-0.502
0.502
0.0
-0.251
-0.251
0.502
0.0
0.0
0.0
-0.502
-0.753
0.0
0.753
-1.758
-1.761
1.51
-0.251
0.0
-1.258
-1.26
0.504
0.0
0.0
0.504
0.0
-0.504
0.0
0.0
0.252
-0.504
-1.514
-0.253
0.253
0.0
1.01
0.0
0.0
0.252
-0.505
0.252
0.252
0.0
-0.252
0.0
-0.757
0.0
0.0
-0.253
0.0
0.0
0.0
0.505
0.505
-0.505
0.0
0.505
0.0
-0.252
-0.505
0.0
0.252
-0.252
0.757
-1.01
0.757
0.0
-1.01
0.253
0.505
0.0
-0.252
0.252
0.0
1.261
0.0
0.0
-0.252
0.252
0.0
-0.757
0.757
-0.252
-0.252
-0.252
0.252
0.0
-0.505
0.252
0.0
-0.252
0.252
0.0
0.0
0.252
-0.505
-0.757
-2.023
-0.253
0.759
0.759
0.253
0.0
0.0
0.0
0.0
-0.506
0.506
0.253
0.0
-0.758
0.506
-1.264
0.0
0.253
1.011
-1.011
1.011
-1.011
-0.759
0.0
0.0
-0.253
0.0
0.0
0.0
1.013
0.0
0.0
0.0
-1.266
-2.029
0.0
1.776
0.76
-1.521
1.014
0.0
-0.253
0.0
0.0
0.0
0.0
0.0
-0.253
-1.268
-0.254
1.269
-0.507
0.0
-0.762
0.762
0.0
0.254
0.0
0.0
0.0
0.0
0.0
0.0
0.0
-1.523
0.254
-1.017
0.0
0.0
-0.254
0.0
0.0
-0.509
-1.019
0.0
0.764
-0.764
0.0
0.0
-1.53
-2.045
-1.28
2.303
0.256
-1.278
1.023
-2.047
1.024
0.0
0.0
1.023
0.0
0.511
-0.511
0.0
0.511
0.0
3.06
0.0
0.0
0.0
0.0
-0.255
-0.764
1.019
4.063
-1.268
1.521
-0.253
0.0
0.0
-1.775
0.0
1.522
0.0
0.0
0.0
-4.829
-0.765
1.02
0.0
0.0
0.0
-0.255
1.782
-0.254
0.0
0.0
0.0
0.0
-0.254
2.287
0.0
1.268
-1.268
0.0
0.0
0.761
0.0
0.0
0.0
-0.507
1.268
0.0
-1.014
1.014
0.0
0.0
0.0
-0.253
0.0
-0.761
0.0
0.0
0.507
-0.507
-0.507
7.078
-0.504
-1.261
0.0
0.252
-1.009
0.0
-0.253
-0.253
0.0
1.515
-1.515
1.515
-1.515
0.253
1.514
0.252
-2.019
0.0
1.515
-1.262
-0.253
0.0
0.0
-1.011
0.0
0.0
0.0
1.011
-0.758
-0.253
-0.759
0.253
0.0
0.0
0.0
-0.506
0.0
0.0
0.0
0.0
1.771
0.0
-1.011
-0.759
0.0
0.759
0.0
-0.759
0.506
1.012
0.253
0.0
-1.011
0.0
0.506
0.253
0.0
-0.506
0.0
0.0
0.253
0.0
-0.253
-0.253
0.0
0.0
0.506
0.0
0.0
-0.253
-0.253
0.0
0.506
0.0
0.0
0.0
0.0
0.506
1.01
1.513
0.0
0.504
0.0
-1.765
0.0
0.757
0.0
0.756
0.0
0.0
0.0
0.0
-0.252
0.252
-0.252
0.252
0.0
0.0
-2.018
0.0
0.252
0.0
1.513
0.0
0.0
-0.252
0.0
-0.504
0.0
0.0
-0.757
0.0
0.0
0.0
0.252
0.757
0.0
-0.504
0.504
0.0
0.252
0.0
0.0
0.0
-0.757
0.757
0.0
0.0
-0.252
0.0
0.0
0.252
0.0
0.0
-0.252
0.0
0.252
0.0
0.0
-0.504
-0.252
0.0
0.0
0.0
0.757
-0.252
0.0
0.0
0.0
0.0
0.252
0.0
-0.252
0.0
0.0
-0.252
0.0
0.0
-0.252
-0.505
0.505
-0.252
0.252
-0.252
0.0
0.757
0.0
-0.252
0.0
0.0
-0.252
-0.252
0.0
0.252
0.0
0.504
0.0
0.0
0.0
0.0
0.0
0.0
0.0
0.0
-0.504
0.252
-0.505
0.0
0.0
0.0
0.252
-0.505
0.252
-0.252
0.0
0.252
0.252
0.252
-0.252
-0.505
0.757
0.0
-0.757
0.0
0.0
0.252
0.0
0.0
0.757
0.252
0.252
0.0
-0.252
0.0
0.0
-0.757
0.0
0.0
0.0
0.757
0.252
0.0
-0.252
0.0
0.0
0.252
-0.756
0.0
1.008
0.0
0.0
-0.252
0.252
0.0
0.0
0.0
0.0
-0.504
-0.504
0.0
0.0
0.0
0.0
0.0
-0.505
-0.252
0.0
-0.505
0.0
0.0
0.253
0.505
-0.252
0.0
0.0
0.0
0.0
-0.505
0.505
0.0
0.0
0.252
-0.252
-1.263
-0.506
0.0
0.0
0.0
-4.056
2.03
-2.793
0.0
-1.272
1.527
-0.254
0.0
-0.254
-1.528
0.0
1.273
0.509
0.0
-1.782
0.0
0.0
0.0
1.782
-1.272
0.509
0.509
0.0
0.0
0.0
-0.763
0.0
-1.274
0.51
-0.255
-1.02
-0.255
0.255
-0.511
-0.766
0.0
-1.023
0.0
0.256
0.0
2.044
-1.532
0.256
2.297
0.255
0.51
-0.255
-0.255
0.0
0.255
0.0
0.0
-0.255
-0.51
0.255
-0.765
0.0
0.0
0.0
0.51
0.0
0.0
0.0
0.255
0.0
0.0
-0.765
0.0
-0.255
0.255
-0.255
0.0
0.0
-0.766
-0.511
0.766
0.0
0.511
-1.277
0.511
1.786
0.0
0.0
0.0
-0.255
0.255
-0.51
0.0
-0.255
0.51
0.0
0.0
-1.787
1.021
-1.021
1.787
-2.042
-0.767
-1.024
0.0
-2.051
-1.284
0.257
-0.257
1.284
-0.514
0.0
0.257
-1.028
0.514
0.0
0.0
0.257
0.514
-1.284
0.514
-1.285
-0.515
-3.094
-0.258
0.0
0.258
0.0
0.258
0.0
0.0
-1.034
0.0
0.0
0.517
-0.517
0.0
0.517
0.0
0.0
-0.517
-2.589
-0.259
1.296
-1.037
0.0
0.0
-0.259
0.259
0.0
0.0
0.0
0.0
1.037
-1.037
1.296
-1.296
0.518
0.518
0.0
-0.777
1.036
-1.296
0.0
-0.519
0.0
0.0
-0.519
-1.559
2.078
-0.779
0.0
0.779
0.0
0.0
0.0
0.519
-1.038
0.519
0.0
0.0
-0.26
0.519
-0.779
0.779
0.0
-0.259
0.0
0.259
-0.259
0.0
-0.26
0.0
0.0
0.0
0.778
0.0
0.0
0.0
1.037
0.0
-0.259
0.0
-0.259
2.071
-1.294
1.294
-1.294
1.811
-1.552
1.552
-0.776
0.0
0.259
0.0
0.517
-0.258
-0.259
0.0
-0.517
0.517
0.0
0.0
0.259
-0.259
0.0
0.0
0.0
0.0
-0.259
0.259
0.0
0.0
-0.517
-0.259
0.0
0.517
0.259
0.0
0.517
0.775
0.0
-1.292
0.259
0.0
-0.259
0.0
-0.259
0.259
-0.259
-1.035
1.035
0.0
0.0
-0.259
0.0
0.0
0.259
0.0
0.0
0.259
0.0
0.0
0.0
0.259
0.775
0.0
1.032
0.0
0.516
-0.258
-0.258
0.0
0.0
0.0
0.258
0.258
0.0
-0.774
0.774
-0.774
0.774
0.0
1.031
-1.031
2.574
-2.059
2.059
0.0
-1.029
0.0
0.772
0.0
0.0
-0.514
-1.03
0.0
0.0
0.0
0.0
0.0
1.801
0.514
-0.514
0.0
0.771
-0.771
-1.544
0.0
0.257
0.0
0.0
-0.257
0.0
-0.258
0.0
0.0
0.258
0.0
0.0
0.0
0.0
-0.515
0.515
0.0
-0.258
0.258
-0.515
-0.515
0.0
0.0
-2.323
-0.259
0.0
0.0
-0.259
-0.517
0.0
0.0
0.0
0.0
2.584
-1.55
1.033
0.258
-1.033
0.775
-0.517
-0.258
-0.258
0.775
-1.034
0.517
0.517
0.0
0.0
0.774
0.0
0.0
0.0
-0.774
0.0
0.774
-1.033
0.0
0.775
0.0
-0.775
0.0
0.0
-0.258
0.0
-0.258
0.0
0.0
0.517
0.0
0.517
-0.775
0.0
0.517
0.0
-0.517
0.258
0.0
0.258
0.0
-0.775
0.0
0.0
0.258
0.258
-0.517
0.0
1.033
-0.258
0.0
-0.517
0.0
0.0
0.517
0.0
-0.517
0.0
0.517
0.0
0.258
-0.517
0.0
0.0
0.517
0.0
-0.517
0.0
0.0
0.517
0.258
-0.775
0.517
0.258
1.032
-0.258
-1.032
1.29
0.0
0.0
1.031
-0.773
1.288
0.0
0.257
-1.03
-0.258
0.515
0.0
0.257
-0.773
0.0
-0.258
-0.258
0.258
0.0
0.0
-0.258
0.0
0.515
0.0
0.0
1.03
1.029
0.0
-0.257
0.0
0.0
0.257
0.771
1.283
-1.54
0.0
0.514
0.0
0.0
0.257
0.0
0.0
0.77
0.0
2.305
-0.256
0.0
0.0
0.0
0.0
0.0
0.0
0.0
0.767
0.511
0.766
1.02
-0.255
1.02
-0.765
1.274
0.509
0.509
0.508
-0.254
0.254
0.254
0.0
0.0
-0.763
0.0
-0.509
0.0
0.0
0.0
0.0
0.0
0.0
0.0
0.0
0.0
0.0
0.509
0.508
0.254
0.0
0.508
0.0
0.254
0.0
1.268
-0.761
-1.016
0.0
0.0
0.0
0.0
-0.254
0.0
-0.508
1.27
-0.254
-0.762
0.508
0.0
-0.254
-0.254
0.254
-0.508
0.508
-0.508
0.0
1.016
0.0
-1.271
0.0
-0.254
0.509
-0.763
0.0
0.254
0.254
0.763
-3.82
1.275
-2.296
0.0
0.511
0.766
-1.021
-0.511
-1.023
-1.024
-0.256
0.256
-0.512
0.0
0.0
-0.256
0.0
1.537
2.811
0.51
-0.255
0.0
0.0
0.0
-0.51
0.0
0.0
-0.511
0.255
0.255
0.0
-0.766
-0.255
0.0
0.255
0.255
0.0
0.0
-1.022
0.0
-0.767
-0.512
0.0
0.0
0.0
0.0
0.0
-1.025
0.0
-0.769
0.513
0.0
0.0
0.256
-0.256
0.513
-0.256
1.025
-0.768
-0.256
2.559
-1.791
-0.512
2.303
0.256
0.0
-1.278
0.512
0.256
0.0
0.0
1.277
1.275
0.0
0.0
-2.297
-0.511
0.256
-0.767
0.767
-0.767
0.767
-0.767
2.3
0.0
-1.021
0.766
0.255
-0.255
0.0
0.0
0.0
0.255
-0.255
0.0
0.0
-0.766
0.0
0.0
0.511
0.0
0.0
-0.255
0.0
0.0
0.255
-0.255
-0.255
0.0
0.0
-0.511
0.0
0.0
0.0
0.0
0.0
0.767
0.0
0.0
0.0
0.255
-0.511
-1.278
1.534
-0.767
0.0
0.0
0.511
0.0
-0.511
0.256
0.256
0.0
0.0
0.0
-0.511
0.256
0.0
0.0
-0.256
0.256
0.0
-0.511
0.0
0.511
-0.511
-0.512
-0.768
-0.512
0.0
1.28
0.0
0.0
0.0
0.0
0.0
-1.28
0.256
-1.025
1.793
-1.793
-1.283
-0.257
0.514
0.0
-2.829
0.515
0.257
0.515
0.0
2.055
-1.541
1.284
-1.027
1.284
0.257
0.0
1.026
0.0
-0.513
0.0
-1.026
-1.027
0.514
0.0
0.0
0.0
0.0
0.0
0.0
-0.257
0.0
0.0
0.0
0.257
-0.257
-0.257
0.257
0.0
0.0
0.77
0.0
0.0
0.0
-0.77
-0.257
0.0
0.514
-0.514
0.257
-1.028
0.514
0.0
0.0
-1.029
1.029
-0.257
-0.257
-0.515
0.515
0.0
0.0
-0.515
-0.257
0.257
-0.257
0.257
-0.257
0.0
0.0
0.257
-0.515
0.0
0.772
0.0
0.0
-0.515
0.257
0.0
-1.288
0.0
0.0
0.0
0.515
-2.579
1.806
-1.032
0.774
0.0
-0.516
0.516
-0.774
0.774
0.0
0.0
-0.258
0.0
-0.258
0.0
-0.516
0.774
-0.774
1.548
0.515
0.0
-0.515
0.515
-0.773
-0.258
0.258
5.397
0.0
1.792
-1.792
-0.256
-0.769
-0.513
0.257
-0.77
0.77
-0.513
0.257
0.0
1.026
1.281
0.256
-0.256
-1.281
-1.026
0.77
0.0
0.0
-0.256
-1.798
0.0
-1.801
0.0
0.0
0.0
0.0
1.544
-1.287
0.0
2.058
0.0
0.0
-0.257
0.0
0.0
-0.257
0.0
0.257
0.0
0.0
0.0
-1.028
0.0
0.771
-0.514
0.0
0.514
0.0
0.0
0.0
0.0
0.257
0.257
0.0
-0.257
0.257
0.0
-1.028
0.0
0.0
0.0
0.0
-0.257
0.0
0.0
0.0
-0.257
0.257
0.0
-0.257
0.0
0.257
0.0
0.0
0.257
-0.257
-0.515
0.0
0.0
-0.515
0.0
0.0
0.0
0.515
-1.288
0.0
-0.258
0.773
0.0
0.0
0.258
0.0
0.0
-0.515
0.515
0.0
0.0
0.0
-0.515
0.0
0.515
0.0
-0.515
0.258
-0.258
0.0
-0.258
0.0
-0.516
-2.066
-0.259
0.259
-0.517
0.0
0.0
0.0
0.517
0.0
0.0
0.0
0.0
0.0
0.775
0.0
-0.775
-1.294
0.776
0.259
0.0
0.259
0.0
0.0
0.0
0.0
0.0
-0.259
-0.776
0.0
0.518
-0.518
0.518
0.0
0.0
0.259
-0.517
0.0
0.776
-1.035
0.0
0.0
0.0
0.776
-1.294
0.777
0.0
0.0
0.0
0.0
-0.518
0.0
-0.518
0.0
-0.518
0.518
0.0
-0.778
-0.259
-0.519
0.519
0.0
-0.259
-0.26
-0.519
0.0
0.0
0.0
0.0
-0.52
0.0
0.26
0.0
0.0
0.26
-0.26
0.26
0.0
0.519
0.0
0.26
0.0
0.0
0.0
0.259
-0.519
0.0
0.26
-0.26
0.0
0.0
0.26
0.259
-0.519
0.0
0.519
0.0
0.0
0.259
0.0
0.778
0.0
-0.778
1.037
0.0
-1.037
0.0
-0.259
0.0
1.555
0.0
-0.259
-0.518
0.518
0.0
-1.037
0.778
0.0
0.0
0.0
-0.259
0.0
-0.259
-0.519
0.0
0.0
0.0
0.0
0.259
0.0
0.0
-0.259
0.259
1.037
1.553
-0.517
-0.776
-1.296
0.259
0.0
-0.259
0.259
1.036
0.0
0.0
-0.777
0.0
1.036
-0.259
0.0
0.0
-0.259
0.0
0.0
-0.777
0.259
0.518
0.0
-7.543
-0.523
-0.261
0.0
0.0
0.0
2.611
0.0
-0.522
-1.305
0.261
1.044
0.0
2.605
0.0
0.26
-0.26
0.26
0.78
0.519
1.556
0.518
-0.259
-0.259
-0.518
-0.778
0.778
-0.259
-0.519
0.519
0.0
0.0
0.0
0.259
2.589
1.034
0.0
0.0
0.0
-1.034
1.034
0.0
1.032
0.258
0.258
0.0
-1.548
1.548
-1.548
-0.258
0.258
0.258
0.0
0.0
1.805
0.258
0.0
0.0
-0.515
0.258
0.258
0.772
0.772
0.514
0.771
0.77
-1.798
0.771
0.0
-1.285
0.514
1.541
-1.541
-0.514
0.514
0.257
0.257
0.0
1.027
-0.257
0.0
-0.77
0.0
0.77
0.0
0.0
-1.027
0.257
0.0
0.77
-1.027
0.0
0.257
-0.514
0.257
0.0
-0.514
0.771
0.0
0.0
-0.257
0.0
0.0
-0.257
0.0
0.0
0.0
0.0
-0.257
0.257
-0.257
0.0
0.0
-0.257
-0.515
0.0
-0.515
0.772
-1.287
-0.258
0.0
0.0
0.0
0.0
0.0
0.0
0.258
0.0
0.0
0.773
-1.03
0.258
0.515
0.515
0.515
0.0
-0.772
1.029
0.257
1.284
0.0
0.0
0.0
-1.284
0.0
0.0
0.0
-0.771
-0.257
1.8
0.0
-0.514
1.027
-1.284
1.284
0.0
-0.514
0.257
0.0
0.0
0.0
0.257
0.257
0.257
-0.257
-0.257
0.0
0.0
0.0
0.0
-0.514
0.0
-0.771
0.0
0.514
0.0
0.0
0.77
-1.027
1.027
0.0
0.0
0.0
0.0
0.0
-0.257
-0.771
0.514
0.257
-0.257
0.0
0.0
0.0
0.257
0.0
0.0
0.0
0.0
0.77
0.0
0.0
0.0
0.769
1.536
-1.793
1.281
-0.768
0.512
0.0
-1.025
0.769
-1.025
-0.256
0.769
0.0
-1.026
1.026
0.0
0.0
-0.769
0.513
0.0
0.0
0.769
0.256
0.0
0.0
0.512
-0.768
0.768
0.0
0.256
0.512
-0.512
-0.768
0.0
0.256
0.0
0.256
0.512
0.256
-1.536
1.536
-1.536
1.024
-1.024
-1.282
-0.257
-0.77
-0.257
1.027
-1.027
0.0
0.0
0.0
0.0
2.821
0.0
-3.078
-0.514
0.257
-0.771
0.0
0.0
1.285
0.0
-0.771
-0.257
0.257
0.0
-7.488
3.623
0.0
0.0
0.516
3.349
0.514
1.284
0.257
-2.312
3.081
0.0
1.536
3.575
-2.296
2.296
0.0
0.0
-2.296
-0.256
0.0
0.0
-1.791
0.0
1.791
0.0
0.0
0.0
0.0
-1.791
-3.85
0.514
0.0
2.567
-2.567
0.0
0.257
0.0
-0.257
1.798
0.0
-1.541
0.0
0.0
0.0
1.284
0.0
0.0
-0.257
-0.257
1.283
-2.053
0.771
0.0
0.0
-1.028
1.284
0.0
0.0
-4.374
-1.807
2.323
0.0
-1.806
3.352
0.0
0.0
-2.577
-0.258
2.321
0.0
0.0
0.0
-2.062
0.0
1.805
0.0
-1.289
1.031
1.287
-2.319
2.061
0.0
-0.257
0.0
0.0
-0.515
0.0
-1.547
0.774
0.0
-0.774
0.774
-0.774
0.0
0.0
0.774
0.0
0.0
0.0
0.0
-0.774
0.0
0.0
0.0
0.0
0.0
0.0
-0.258
0.0
0.258
0.516
0.0
-1.032
0.0
2.063
-1.031
1.546
-1.546
0.0
0.0
0.258
0.0
-0.774
1.547
0.0
-1.547
0.774
0.0
0.0
-0.774
0.0
0.0
0.774
0.0
-1.032
-1.291
1.55
0.0
0.0
0.0
0.0
0.0
0.0
0.0
0.0
-0.774
0.258
0.0
0.516
0.774
-1.29
1.29
-1.29
0.0
0.0
0.258
1.032
0.773
-0.515
0.515
-0.773
-0.516
0.516
0.0
0.0
0.258
-0.774
0.0
0.0
0.516
-0.516
0.0
0.0
0.516
0.0
0.0
0.0
0.0
0.0
0.0
-0.258
0.0
0.258
0.258
0.258
-0.258
0.0
0.0
0.0
0.0
0.0
0.0
0.515
1.03
-1.03
-0.258
0.0
0.0
1.03
0.0
0.0
0.0
0.0
0.0
0.257
-1.03
0.0
0.0
1.287
0.514
-1.286
0.0
1.029
0.0
0.0
-1.029
-0.515
1.287
0.257
0.0
-0.514
0.257
0.0
0.0
0.0
-0.515
0.0
0.0
0.515
0.0
-0.515
0.0
0.0
0.257
0.0
-0.515
0.0
0.515
0.0
0.0
0.0
0.0
0.0
0.0
-0.515
-1.804
1.546
0.0
0.0
-1.031
-0.774
1.031
0.0
0.0
0.0
-0.258
-0.774
1.031
0.0
-0.774
-0.258
0.774
0.0
0.0
0.0
-0.774
0.774
0.0
0.0
15.588
0.0
-2.537
0.0
0.0
3.043
0.0
-2.281
0.0
0.0
3.799
0.0
0.0
2.019
1.008
1.007
0.252
-1.51
0.755
-0.252
-0.504
0.0
0.0
0.0
0.0
-0.756
-2.019
-1.264
0.0
-0.76
0.0
0.0
0.0
0.0
2.024
0.253
0.0
0.0
0.0
-1.011
0.0
0.758
0.0
-0.506
0.506
0.0
0.253
0.0
0.0
0.0
-1.517
0.253
0.0
-1.013
-1.014
0.0
-1.015
0.761
1.014
0.0
1.013
0.0
-1.013
0.0
0.0
0.0
-0.76
0.76
-0.253
0.0
0.0
0.253
1.013
-0.76
-0.253
1.266
0.253
-0.253
0.0
0.253
-0.253
0.253
0.253
0.0
-0.253
0.0
0.0
0.0
-0.253
0.253
-0.253
0.0
-0.253
0.0
0.0
-0.253
0.0
-0.253
-0.507
0.507
0.0
-0.253
0.0
0.76
-1.013
0.0
0.0
0.76
0.0
0.0
0.0
0.0
-0.253
0.0
0.759
0.0
0.0
0.0
-0.506
0.253
0.0
0.0
0.0
0.0
0.0
0.253
-0.506
0.0
0.0
0.506
-0.506
1.265
-0.759
0.0
-0.253
0.0
0.0
0.0
0.0
0.506
-0.253
0.0
0.253
0.0
0.253
0.0
-0.253
0.253
0.253
-0.253
0.0
-0.253
1.011
0.253
2.774
0.755
-1.259
0.755
-0.755
1.51
0.0
-0.252
0.503
-0.251
0.503
0.0
-1.258
-0.252
1.007
0.0
0.0
0.251
0.0
0.0
-1.258
0.0
0.252
0.503
0.0
-0.252
0.252
-1.259
0.0
0.0
-0.504
1.008
0.0
0.0
0.0
-0.504
0.0
1.007
0.252
0.0
0.252
1.005
1.757
-2.511
0.0
0.0
0.0
0.251
-0.251
0.251
0.251
1.005
-1.005
0.0
0.0
0.0
0.0
0.0
0.251
0.0
0.0
0.0
0.251
0.0
0.0
0.753
-0.502
0.0
0.251
0.753
0.0
0.0
0.0
0.0
-0.753
0.0
0.502
2.255
0.0
-0.25
1.75
-0.25
-1.0
0.0
0.25
-0.751
1.001
0.0
-0.25
-1.001
0.0
0.0
0.0
0.0
-0.25
-0.25
-1.253
0.0
0.0
0.0
0.0
0.0
1.253
-1.253
0.0
0.0
0.0
1.253
1.502
0.0
-1.502
0.0
0.0
-0.501
0.0
1.503
4.243
-0.498
-3.745
1.5
-1.75
1.75
0.0
0.0
-0.5
1.997
0.0
-1.497
0.499
1.746
0.0
-1.496
2.741
-0.996
0.498
-0.498
-0.249
0.249
-0.249
0.249
2.487
0.0
2.233
0.0
-0.992
-0.248
0.0
-0.248
-0.745
0.0
0.0
-0.248
-0.746
0.746
2.729
-1.239
0.0
-1.241
1.241
0.0
-0.248
0.0
1.487
-0.248
-1.488
0.0
0.0
0.0
0.248
0.248
-1.987
0.745
-0.248
-2.239
0.0
0.0
0.0
0.747
-1.245
0.996
-0.498
-1.745
-0.499
0.0
1.248
0.249
-0.249
0.499
0.0
-0.249
-0.499
0.249
0.249
-0.249
0.499
0.0
0.498
0.0
-0.997
0.0
0.249
0.0
0.0
0.0
0.498
0.249
0.0
0.0
-0.249
0.747
0.0
0.0
0.0
0.249
0.498
0.0
1.243
0.0
-1.243
0.0
0.249
0.0
0.249
-0.249
0.0
0.249
0.0
0.745
-0.994
0.0
-0.249
0.0
0.249
0.746
0.0
0.0
0.0
-0.248
-0.497
0.0
0.746
-2.239
-0.249
0.0
0.0
0.249
0.0
0.0
-0.498
0.498
0.0
0.0
-0.997
0.0
0.0
0.0
0.0
-0.748
0.0
0.998
0.0
0.0
0.498
-0.748
-0.499
-1.498
0.999
0.0
-1.249
0.0
-0.5
0.0
0.0
0.0
1.0
0.0
0.0
0.0
0.0
-0.5
-0.25
0.0
0.0
-1.502
0.0
0.0
-0.752
0.0
0.0
0.0
0.0
0.752
0.0
0.0
0.501
0.0
-1.002
-1.003
-0.502
0.0
0.0
0.0
0.251
1.755
-2.006
-0.502
-0.754
0.0
-0.503
2.01
0.753
0.0
0.251
0.0
-1.757
0.0
0.0
-0.251
0.502
0.0
-0.754
0.754
-1.257
1.005
0.0
1.004
-1.004
0.0
0.0
0.0
0.0
-1.005
2.762
-2.259
0.0
0.503
1.004
0.0
-0.502
0.0
-0.502
0.0
0.0
0.0
0.0
0.753
-0.753
0.0
0.0
-0.503
0.0
0.0
0.0
0.0
0.503
0.0
-0.251
1.005
0.0
1.003
0.0
0.0
0.0
0.0
-0.251
0.251
-0.752
0.251
-1.506
1.506
-0.251
-1.004
1.004
0.251
-1.255
0.502
-0.251
0.0
1.255
0.251
0.0
0.0
-0.502
-0.251
0.0
0.502
-17.731
0.256
3.319
0.764
1.78
0.0
0.0
0.0
0.0
0.0
0.0
0.0
1.016
1.522
0.0
0.0
0.0
0.0
1.013
0.0
0.253
0.0
0.253
-0.253
-1.773
0.0
-0.254
0.0
0.0
0.254
0.76
0.76
0.0
0.0
0.0
-1.013
0.76
0.253
0.759
0.0
-0.253
1.011
0.0
0.0
0.0
-0.253
0.253
-0.253
-0.253
0.0
-1.265
-0.506
0.0
-0.507
0.0
0.0
0.253
0.0
0.0
-0.253
1.013
1.265
-0.506
0.0
-1.266
0.0
1.266
-0.253
0.0
0.506
0.0
0.253
-0.253
-0.253
-0.506
0.0
1.012
-0.253
0.253
0.505
-1.77
3.537
2.518
0.0
1.005
0.753
-0.753
0.0
-2.515
1.258
0.0
1.005
-0.754
-0.251
-0.503
0.0
1.509
-1.509
0.503
-2.014
1.259
-1.259
1.008
-0.252
-0.252
-1.261
-0.757
-0.505
-0.758
-0.253
-0.506
1.012
0.0
0.0
-0.253
0.0
-1.265
1.265
0.0
-0.253
0.0
0.253
0.0
-0.759
0.0
0.253
0.0
0.253
0.0
-0.759
0.253
-2.281
-0.254
0.254
0.0
-1.016
0.508
0.0
0.508
0.0
0.254
-0.254
0.0
0.0
0.0
0.0
0.0
0.254
-0.254
0.0
0.0
0.254
-0.254
-0.508
0.0
0.761
-0.761
-0.762
0.0
1.523
0.0
-0.254
-1.27
-0.254
-1.017
-0.764
0.255
2.289
0.0
-0.254
0.0
0.0
-1.525
0.509
-0.254
-1.528
-1.275
1.785
-0.51
0.0
0.255
0.509
0.0
0.0
-0.764
-0.255
0.0
-1.786
0.0
-0.511
-0.767
-0.512
2.3
0.0
-2.045
-1.024
1.791
-1.279
0.0
-1.025
-0.513
1.281
0.0
-0.769
0.0
0.769
-0.512
0.0
0.768
0.256
0.0
0.767
-0.256
2.809
-0.255
0.0
-1.021
-0.766
0.0
0.0
0.511
0.255
2.55
0.0
0.763
1.779
0.0
-1.016
0.0
0.508
0.0
-3.054
0.764
0.0
0.0
0.0
-1.019
0.51
0.0
0.0
-1.53
-1.533
-0.512
-0.512
0.512
0.0
0.512
0.0
-0.256
0.256
0.767
2.551
0.0
-2.807
2.042
-1.531
0.0
-0.255
0.0
0.511
0.0
-0.511
-0.256
0.256
0.511
0.511
0.765
-2.553
0.511
-0.256
5.352
3.803
0.0
-1.266
0.0
-2.537
3.803
0.0
0.0
0.0
-3.803
4.309
0.0
0.0
0.506
-4.307
4.054
0.0
0.0
0.0
0.0
0.0
0.0
0.0
0.0
-0.759
0.759
0.0
0.0
0.0
0.0
-3.039
0.0
1.014
0.0
0.0
-0.76
1.267
0.506
-0.253
-0.253
1.265
-1.265
0.0
0.0
0.0
0.0
0.0
-1.267
0.0
0.76
-0.76
2.026
-1.266
-0.76
0.0
-0.254
1.014
0.0
0.0
0.0
-1.268
0.0
0.0
0.0
-0.254
-0.254
0.0
0.0
0.0
0.254
0.0
2.787
-0.253
0.0
0.253
-2.026
2.026
0.0
0.0
0.0
0.0
0.0
-1.013
0.76
-1.013
-0.253
0.253
0.0
0.0
0.0
-1.014
0.761
-0.253
0.0
0.0
0.507
0.0
0.0
0.0
0.0
0.0
-1.268
3.798
0.0
0.0
-1.011
0.0
1.011
0.0
-0.253
-0.758
0.0
0.758
0.253
0.0
1.262
-1.01
0.0
0.0
0.0
0.0
0.505
-0.252
0.0
0.0
0.0
0.0
0.0
0.0
0.0
0.757
1.261
0.252
0.0
-0.252
-1.765
0.0
0.0
0.0
1.513
-1.261
0.0
0.0
0.0
1.765
0.0
0.0
0.0
0.755
0.0
-1.007
1.259
-1.259
-0.252
1.762
-1.51
0.0
1.51
0.251
0.0
-0.251
0.0
-0.252
0.0
0.0
0.0
0.0
0.0
0.0
0.252
0.0
0.251
0.251
-0.503
0.0
-0.252
0.0
-1.007
0.0
-0.504
0.0
0.0
0.252
0.0
0.0
0.0
0.0
0.0
0.0
0.0
-0.252
0.252
-0.252
0.252
0.0
-0.252
0.0
0.252
0.0
0.0
0.0
0.0
0.0
0.0
0.0
0.0
0.0
0.0
0.0
0.0
0.0
0.0
1.51
0.0
0.0
-1.258
1.258
-1.258
0.0
0.0
0.0
0.0
0.0
0.0
0.0
0.0
1.007
0.0
0.0
0.0
-0.503
0.503
-0.503
-1.007
0.0
0.0
0.0
0.0
0.252
0.0
0.0
0.0
0.252
-0.252
0.0
0.504
0.0
-0.252
0.0
0.0
0.0
-0.252
0.0
0.0
0.0
0.252
0.0
0.0
0.252
0.0
0.0
-0.252
0.252
0.0
0.0
0.252
0.0
0.0
0.0
-6.822
1.014
1.772
-0.506
0.0
0.0
0.0
0.0
-0.759
0.759
-0.759
0.0
0.0
-0.253
0.0
0.0
0.0
-0.253
0.0
0.0
0.0
0.0
-1.014
1.014
-2.283
-2.035
1.526
0.0
-0.254
0.0
-0.254
-3.312
-1.022
-2.559
-2.567
-1.544
0.257
0.772
1.799
-3.859
0.0
2.574
0.0
-0.771
0.0
0.0
-0.515
0.0
0.0
-0.515
0.0
0.0
1.03
0.0
1.285
0.0
-0.771
0.0
0.0
-0.772
0.0
-1.03
0.0
-0.515
-1.29
0.0
0.0
-2.327
1.552
1.291
0.0
-0.516
-1.292
0.0
1.292
0.0
-0.258
2.836
0.0
-0.257
0.0
0.0
-1.031
0.0
-0.774
0.0
-0.774
0.0
1.548
0.0
0.0
0.0
0.0
0.0
0.0
-1.806
0.517
-1.292
0.0
2.324
-0.258
0.0
-2.325
0.259
0.0
0.0
0.775
1.033
-1.291
0.775
-0.775
1.549
0.0
0.0
0.0
0.0
0.0
0.258
-1.032
0.0
0.0
0.774
0.0
0.0
0.0
-0.516
0.0
0.258
-0.258
0.0
0.0
-0.516
-0.258
0.0
-0.258
0.0
0.258
0.0
0.517
0.516
0.0
-0.258
0.0
-0.258
0.258
0.0
-0.516
0.0
-0.258
0.258
0.0
-0.258
0.0
0.0
-0.517
-0.776
-0.259
0.0
0.776
0.0
0.0
0.0
0.0
0.0
-0.259
0.259
-0.517
0.517
-0.259
-0.517
0.0
0.776
0.0
-0.776
0.776
-0.259
-0.259
0.259
0.259
0.0
0.0
0.0
0.0
0.0
1.292
-0.258
-0.258
-0.258
0.0
0.0
0.0
0.517
0.0
0.0
0.0
-0.258
0.0
-0.258
0.0
0.0
0.0
0.0
-0.258
0.0
0.258
-0.776
-0.259
0.0
-0.259
-0.259
0.259
0.259
1.551
0.0
0.0
0.0
0.0
0.0
0.0
-0.775
-0.259
-0.259
0.0
0.0
1.292
0.0
0.0
0.0
0.0
-0.517
0.0
0.0
0.0
0.0
0.517
0.0
0.0
0.0
-0.258
0.0
0.0
0.0
0.517
0.0
0.258
0.258
0.0
0.258
0.258
0.0
0.0
0.0
0.0
0.0
0.0
-0.258
0.0
-0.774
0.0
0.0
0.516
0.0
-0.258
1.032
-0.516
1.289
-1.547
0.258
0.516
-0.516
13.059
0.0
0.0
0.254
0.0
2.537
0.0
-2.537
3.297
0.0
0.253
0.0
0.0
0.0
0.0
-3.042
-0.762
0.0
0.0
0.0
0.0
0.0
0.0
-0.254
0.0
0.0
0.0
1.016
-3.562
0.51
-0.255
-0.255
0.0
0.51
-0.51
0.0
-1.02
1.53
0.0
-1.786
0.0
3.059
0.0
0.0
-2.293
0.0
2.293
0.0
0.0
0.0
0.0
0.0
0.763
1.27
0.761
-0.761
0.0
1.015
0.0
0.0
-0.254
-0.507
0.0
-0.254
0.761
-0.761
1.268
0.0
0.0
-1.015
0.0
0.0
1.522
0.0
0.0
-0.76
0.0
0.0
-0.254
0.507
-0.507
0.507
-1.268
0.508
0.0
-0.254
0.0
0.0
0.0
-0.254
-0.508
-0.254
-0.508
0.508
0.0
-0.254
0.0
0.254
-1.017
1.017
0.0
0.0
0.0
0.0
-0.508
0.0
0.0
0.0
-1.781
0.0
-1.275
2.039
-0.509
1.272
0.0
-1.527
-1.02
0.0
0.51
-1.531
0.0
0.0
0.0
0.0
-0.255
0.0
-0.511
-1.791
0.0
0.0
2.302
0.255
0.255
0.765
-0.765
-0.511
-2.302
0.0
0.256
2.556
0.0
-2.3
1.279
0.0
0.0
0.0
0.0
0.0
0.0
0.0
-0.256
0.0
-1.023
1.534
-0.256
0.766
0.0
0.0
0.0
0.0
0.0
0.0
0.0
0.0
0.0
0.0
0.0
0.0
0.0
-1.533
1.278
0.255
-0.766
0.0
0.0
0.0
0.511
0.255
0.0
-1.278
1.278
0.0
0.0
-0.511
1.021
1.275
0.0
0.0
0.51
0.0
0.255
0.0
0.255
0.763
0.254
0.0
0.0
0.0
0.0
0.0
0.0
-1.018
1.018
0.0
0.508
0.0
0.0
0.0
0.0
0.0
0.0
0.0
0.0
0.0
0.0
-3.82
2.803
0.0
0.0
0.0
0.0
-2.803
2.803
0.0
0.0
-2.548
0.0
2.039
-1.274
-1.02
1.02
0.0
0.0
0.0
-0.51
0.0
0.51
0.255
0.0
0.0
-1.275
1.785
0.0
-1.274
1.529
-0.509
0.0
-1.02
1.02
1.018
0.0
0.0
-1.273
1.273
-1.273
0.0
-1.02
1.784
0.0
0.0
0.0
0.0
0.0
0.0
0.0
0.0
-0.764
0.0
-1.02
0.255
-3.322
0.0
0.0
0.0
0.0
3.322
0.0
0.0
-3.834
0.0
3.579
0.0
0.255
0.0
0.0
0.0
-1.787
1.532
2.293
0.254
0.763
-0.254
0.0
0.0
0.0
-3.311
0.0
0.0
-0.511
2.804
0.0
-1.019
0.0
0.0
0.0
0.0
-1.786
1.786
0.764
0.509
0.0
0.0
-2.038
0.0
0.0
2.038
0.0
0.509
0.0
0.0
0.0
0.0
0.0
0.0
0.0
-1.527
-2.04
1.276
0.51
2.29
0.0
0.0
0.0
0.0
0.0
0.0
-2.29
0.0
0.0
0.0
0.0
0.764
-1.529
0.0
0.0
0.0
2.292
-1.783
0.255
0.0
0.0
1.528
0.0
0.0
-2.292
0.255
1.783
0.0
0.0
-1.783
0.0
0.51
-0.765
0.765
0.0
0.0
1.019
0.254
0.0
0.0
-1.273
1.019
0.0
0.0
-1.019
0.255
0.764
-0.255
-0.764
0.0
0.255
-1.02
1.02
0.764
0.0
0.254
-0.254
0.0
0.0
0.0
-0.255
1.526
0.0
0.0
-0.763
-0.254
0.0
0.0
0.0
-0.509
0.0
-0.255
0.0
0.0
0.0
0.0
-0.51
0.0
0.764
1.272
0.0
-0.763
0.0
0.0
-1.273
0.255
1.781
0.0
0.508
1.27
0.0
0.254
-0.254
1.014
0.253
-1.775
3.041
0.506
0.253
-0.253
-0.759
0.506
0.0
0.758
0.0
-3.038
2.532
-0.253
0.506
0.0
-1.265
1.265
0.0
-0.253
0.0
0.0
-0.253
-1.772
0.0
0.0
-0.761
0.507
0.0
0.507
0.0
0.0
0.0
0.0
0.0
0.0
0.0
0.0
0.0
-0.253
-1.522
0.0
-0.254
0.0
0.0
0.0
0.0
1.522
0.0
-1.015
1.015
0.0
0.0
-1.268
0.0
1.268
-1.268
1.775
0.0
-1.775
0.0
0.0
1.522
0.0
0.0
-1.522
0.0
1.268
0.0
-1.522
0.0
0.0
1.522
-1.522
0.0
0.508
0.0
1.015
0.0
0.0
0.0
0.0
0.0
0.0
0.0
0.0
0.0
0.253
-0.253
-0.761
-0.254
0.0
0.0
0.0
0.0
0.0
-0.762
0.508
0.0
-0.254
0.0
0.0
0.254
0.0
0.0
0.0
-0.254
0.0
0.0
0.0
0.0
0.0
0.0
0.0
0.0
-0.508
-2.545
0.0
-0.255
0.0
-1.02
0.0
-2.3
0.0
0.0
0.0
5.865
0.0
0.0
-5.865
-0.256
0.0
4.595
-5.875
0.0
0.0
-2.053
-0.514
0.0
1.798
0.0
-1.541
-0.257
0.0
1.284
0.0
0.77
0.0
0.0
0.256
-2.053
2.053
0.0
0.0
-1.54
1.54
-3.082
-2.319
1.289
-0.258
0.0
0.0
0.0
0.0
-0.773
-0.258
1.289
0.0
0.0
0.0
0.0
-1.805
0.0
0.0
3.606
0.0
0.0
0.0
-2.574
0.0
2.317
0.257
0.0
0.0
0.0
0.0
0.0
0.0
0.0
0.0
-1.544
0.0
0.0
0.0
0.0
0.772
0.0
0.0
-0.772
0.772
-1.03
0.0
1.03
0.0
0.0
-0.257
0.0
0.0
0.0
-2.319
0.774
-0.516
1.804
0.0
0.0
0.0
0.0
0.0
0.0
-1.804
0.516
0.773
0.0
0.515
0.0
0.0
0.0
0.0
0.0
-1.288
1.288
0.0
0.0
0.0
-2.062
0.774
-0.774
1.547
0.0
0.0
0.0
0.0
-0.515
0.0
0.773
0.0
-1.031
0.515
-0.515
-0.516
1.546
-1.546
0.258
0.0
0.258
-0.516
0.258
0.0
-0.258
0.258
0.0
0.0
0.0
0.0
0.0
0.0
0.0
0.0
0.0
0.258
1.288
0.0
-0.257
0.0
0.0
-0.258
0.0
0.0
0.258
0.515
-0.257
0.0
0.0
0.257
0.0
0.0
0.0
0.0
0.0
-0.515
0.0
-0.258
0.0
0.0
-0.515
0.0
0.773
0.0
0.0
0.0
0.0
0.0
0.0
0.0
-0.258
0.0
0.0
0.258
-0.258
0.0
0.0
0.0
-0.258
0.258
0.0
0.0
0.258
-0.258
0.0
0.0
0.0
0.0
-1.031
0.0
0.0
0.258
-0.516
0.774
-0.774
-0.258
0.0
0.0
0.0
0.774
0.0
0.0
0.0
0.0
-2.84
1.034
0.0
0.0
0.0
1.291
0.0
0.0
0.0
0.0
0.0
0.0
0.0
-1.549
0.258
0.0
0.0
0.0
0.517
-0.258
0.0
1.032
0.0
0.258
0.0
0.0
-1.032
0.0
0.0
0.516
0.516
-0.774
0.0
0.0
0.0
0.0
0.258
0.0
0.0
0.516
0.0
0.0
0.0
-0.258
0.258
0.0
0.0
0.0
-1.807
-0.258
0.258
-0.258
0.0
-0.259
0.0
-0.517
0.0
0.0
0.517
0.0
-0.517
-0.259
0.776
0.0
0.0
-0.776
0.776
0.0
-1.294
-0.777
1.036
0.0
0.0
-0.777
-0.259
0.0
0.518
0.0
-0.259
0.0
0.777
0.0
0.0
0.0
-0.259
1.035
0.0
0.0
-1.035
0.0
0.259
0.0
0.259
-0.259
0.0
1.035
-0.517
1.293
-0.775
-0.259
1.034
0.0
-0.775
0.775
0.258
0.258
1.032
2.318
-0.257
0.0
-0.515
0.515
-0.257
0.0
-2.835
0.0
0.0
0.258
-0.258
0.774
-0.516
0.0
0.774
0.0
-0.774
0.516
-1.291
-0.258
-0.258
-1.293
0.776
0.776
0.0
-0.517
1.034
0.0
-1.292
1.034
-0.517
0.0
0.0
0.0
0.258
0.0
-0.258
0.0
0.258
0.0
0.0
-0.258
0.0
-0.259
0.0
-0.259
-0.259
0.259
0.259
-0.776
0.0
-0.259
0.518
0.517
0.0
0.0
-0.776
0.776
0.0
0.259
0.0
0.0
0.0
0.775
1.548
1.031
-2.321
0.0
0.0
0.0
0.0
0.0
0.0
-0.258
1.548
0.0
-0.516
0.0
0.0
0.0
0.0
-1.291
0.775
0.0
0.516
0.0
-0.774
0.516
0.516
0.0
0.258
-0.258
0.0
-0.258
-0.258
0.0
-0.516
0.258
0.0
0.516
0.258
-0.774
0.0
0.258
0.0
0.0
0.0
0.0
0.774
0.0
-0.774
0.0
0.258
0.0
0.0
-0.258
0.0
0.258
-0.258
1.547
0.0
-1.289
0.0
0.0
0.0
0.516
-0.258
0.773
0.258
0.0
0.0
-0.773
1.031
0.0
0.0
0.257
-1.03
1.03
0.257
0.0
0.0
-0.257
0.0
0.0
0.257
0.0
-0.257
0.0
0.257
0.0
0.0
-0.257
1.029
1.028
0.257
0.0
0.0
-2.056
0.0
0.0
0.0
0.0
0.0
0.257
0.0
0.0
0.771
0.0
0.0
0.0
0.0
0.0
0.257
-0.257
0.0
0.0
0.0
-1.029
0.772
0.0
0.0
0.0
-0.257
0.0
0.0
0.771
0.0
0.257
0.0
0.0
0.0
0.0
-0.771
-0.257
0.0
0.0
0.0
0.514
0.0
0.0
0.257
-0.257
-0.257
0.0
0.514
0.0
0.257
0.0
-0.257
-0.257
-2.574
-1.29
1.29
0.0
2.06
1.799
-1.541
0.0
0.0
0.0
0.0
-1.802
0.0
3.343
0.513
-1.798
0.0
-0.771
0.771
0.0
-0.771
0.0
0.0
1.285
0.0
-1.285
0.771
0.0
0.0
0.0
-2.059
0.0
0.0
-1.547
0.0
1.547
0.0
-1.547
1.032
0.0
0.515
0.0
0.0
1.03
0.0
-1.545
1.545
0.257
-1.545
1.03
0.257
-1.288
0.515
-0.773
1.288
-1.03
0.0
0.773
0.515
0.0
0.0
1.029
-0.257
-1.544
1.544
0.771
-1.285
0.0
0.0
0.771
0.257
0.0
0.0
0.0
-0.257
0.514
-0.257
0.0
0.0
0.0
-2.058
1.801
-0.257
0.0
0.0
0.0
-0.257
0.0
0.0
0.0
-0.772
0.0
0.0
0.257
0.0
-0.515
0.0
0.257
0.0
0.0
-1.804
0.0
0.0
-0.258
-0.516
0.774
0.0
0.0
0.0
0.0
-0.258
0.0
1.804
0.0
0.0
0.0
-1.546
-0.516
0.0
-1.291
0.0
0.0
0.0
0.0
1.807
0.0
-0.774
1.29
0.0
0.0
0.0
-1.548
0.0
-0.258
0.0
0.258
-0.258
0.517
0.0
-0.517
0.0
0.0
0.0
0.258
0.258
-0.517
-0.517
0.0
-1.035
0.0
0.776
0.0
1.034
0.0
-1.034
0.259
-1.035
0.776
-1.294
1.035
-0.776
-0.777
0.0
1.036
-0.518
0.0
0.0
1.294
0.0
0.0
0.0
0.775
-1.81
1.81
-1.551
0.776
-0.517
-0.518
0.0
0.518
-0.776
0.0
1.035
0.517
-1.293
1.293
0.258
-1.034
1.551
0.258
0.516
-0.258
0.0
0.0
0.0
0.0
0.0
-1.033
0.775
-0.775
0.0
0.0
-1.034
1.809
0.0
0.0
0.0
-0.517
0.517
-0.517
0.0
0.0
-0.258
-0.258
0.0
0.0
0.0
-0.259
-1.035
-0.518
0.0
-0.259
0.259
0.518
0.776
0.0
0.0
0.0
0.0
-0.259
0.0
0.0
0.0
0.0
0.0
0.0
-0.259
-0.259
0.0
-0.259
0.259
-0.518
0.259
-0.518
0.0
0.0
0.0
0.0
0.0
1.294
0.0
-1.035
1.294
0.0
-1.035
1.035
-0.259
0.259
0.0
0.0
0.0
0.0
-0.517
0.0
0.0
0.0
0.0
0.259
0.0
10.032
-1.792
0.0
0.0
1.536
-2.819
-0.77
0.0
0.0
0.514
0.0
1.539
0.0
0.0
-1.539
1.026
0.0
0.513
-1.026
0.0
-2.827
-1.03
1.03
-0.515
-0.515
0.773
-0.515
0.0
2.83
-2.83
2.83
0.0
-0.257
0.0
-2.83
2.316
0.0
-1.029
0.257
-0.772
0.0
0.0
-0.258
0.0
0.0
0.258
0.772
-0.772
0.772
0.0
0.0
0.0
-0.257
0.0
0.0
-0.257
0.515
0.0
0.257
0.0
-0.772
0.0
0.0
1.029
0.0
-1.029
1.029
-1.029
0.0
1.029
2.824
0.0
0.0
0.0
-0.256
0.0
0.0
0.0
0.0
-2.31
1.028
0.257
-2.57
3.084
-1.798
0.0
0.0
-1.544
0.257
-0.515
0.0
2.829
0.0
-2.571
1.544
0.0
0.0
-1.029
1.8
0.0
-1.8
2.056
-2.056
2.056
0.0
-1.028
0.0
0.0
0.0
-0.257
0.0
0.0
1.285
0.0
-0.771
0.0
-1.286
0.0
1.286
-0.771
0.257
1.285
-1.028
1.284
-0.514
1.027
-0.257
-1.027
0.0
0.0
1.796
0.0
-1.283
0.0
1.283
0.256
-0.256
-1.283
1.283
0.0
0.0
0.0
-0.513
0.0
-1.284
0.0
0.0
0.514
0.0
0.0
0.0
-0.257
-0.771
1.798
0.0
-0.513
0.0
-1.284
1.284
0.0
0.0
-0.257
0.513
0.0
0.0
0.0
0.0
-0.257
-1.284
0.514
0.514
0.0
-1.028
0.0
0.0
0.0
0.0
-0.771
0.771
0.771
0.0
-0.514
-0.771
0.514
0.0
1.028
0.0
0.257
1.282
0.0
0.0
0.256
-0.256
-1.282
0.0
0.0
0.0
0.0
0.513
0.0
0.0
0.0
0.513
-0.256
0.769
0.0
0.0
0.0
0.0
0.0
0.0
0.256
-0.256
0.0
0.0
0.512
-0.512
0.0
0.0
0.0
1.024
0.0
-0.768
0.512
0.0
0.256
0.0
0.256
-1.536
0.769
1.024
0.0
0.0
-1.024
0.512
0.0
0.0
0.0
-0.256
0.768
-1.024
0.0
1.279
-0.767
-0.256
0.256
0.767
0.0
-0.512
0.0
0.256
0.256
-0.512
-0.256
0.767
0.0
0.0
0.0
0.0
0.0
-0.512
0.512
0.0
-0.512
0.256
-0.256
-0.256
0.0
0.0
0.0
-0.256
-1.025
0.0
0.769
0.256
-0.256
0.0
1.279
0.0
-1.279
1.791
0.0
-1.791
0.768
1.023
0.0
-1.535
0.256
0.256
0.0
0.0
0.0
0.0
0.0
0.0
-0.256
0.0
1.279
3.825
-3.57
0.0
0.0
2.806
-2.295
0.0
2.295
-3.061
-0.511
0.0
0.0
0.256
0.0
1.532
-1.277
0.0
1.277
0.0
-1.532
1.532
1.02
-1.02
0.0
0.0
0.0
0.0
0.0
1.275
0.764
-0.764
0.0
0.0
0.0
-1.275
1.02
-0.255
1.019
-1.019
0.0
0.0
-0.765
1.53
0.0
0.509
-0.764
0.764
0.509
-1.018
1.018
-0.509
0.0
-0.764
0.0
0.0
0.0
0.764
0.0
-0.255
-0.255
-0.255
0.51
0.0
0.0
0.509
-0.764
0.0
0.764
-1.019
1.019
-0.764
0.509
0.255
0.0
0.0
0.0
0.0
0.0
0.0
0.0
0.0
-2.039
0.0
2.039
-1.019
0.0
0.0
-0.51
0.0
0.0
0.0
0.51
-1.02
0.0
0.0
0.0
0.0
0.0
0.0
0.0
0.0
0.0
0.765
0.0
-0.51
-0.255
0.0
0.0
0.51
-0.255
0.0
-0.255
0.0
0.0
0.255
-0.255
0.255
-0.255
0.0
1.02
-1.02
0.0
0.0
0.255
0.0
0.765
0.0
0.0
0.255
0.0
0.0
-0.765
0.0
0.0
-0.255
0.0
-0.255
-0.255
-0.511
0.0
0.0
1.531
0.0
0.0
0.0
-1.275
-0.255
0.766
0.0
0.255
0.0
0.0
-0.765
-0.255
0.0
0.0
0.511
0.0
-0.511
0.0
0.0
0.511
0.0
-0.511
0.255
-0.255
-0.255
0.255
0.0
0.0
-0.255
0.0
0.0
0.0
0.255
0.255
0.0
0.0
-0.511
0.0
0.0
-1.278
0.0
0.0
0.256
-0.767
0.0
-0.512
0.256
0.0
0.0
0.0
0.512
-0.256
-0.512
-0.256
0.0
0.0
0.768
0.0
0.767
0.0
0.256
0.0
0.511
0.0
0.0
-2.815
0.0
-1.026
1.026
0.0
-0.513
0.513
0.0
0.0
-0.256
-0.256
0.0
0.0
0.0
-3.34
1.029
-2.317
2.06
0.0
0.0
-0.772
0.0
0.0
0.0
0.0
-0.515
0.258
0.0
-1.031
0.0
0.773
0.515
0.0
1.029
0.257
1.798
5.881
-0.255
-2.042
0.0
0.0
0.0
0.0
0.0
0.0
0.0
2.296
-0.51
0.51
4.321
0.76
0.507
-1.013
0.0
0.507
0.0
0.0
-0.507
0.0
0.0
0.507
0.253
0.506
-3.297
0.0
1.27
-0.254
0.0
0.254
0.507
0.254
-1.522
0.0
0.0
0.0
1.015
0.0
0.0
0.0
0.0
1.774
0.0
-1.774
0.0
0.0
0.0
1.267
1.013
-1.013
0.0
1.266
-1.266
0.506
0.0
0.0
0.0
1.012
2.273
-1.262
-1.77
0.759
0.0
0.0
0.0
0.0
1.011
0.757
-0.757
-1.011
0.0
0.0
0.0
3.281
-0.252
0.252
0.0
1.51
0.0
0.251
-0.755
0.0
0.252
-1.007
-0.252
-1.261
0.0
-0.252
0.252
1.009
0.0
-1.261
0.0
0.0
0.252
-0.252
0.0
0.0
1.261
0.0
-0.252
-1.009
0.0
0.0
0.252
0.0
0.0
1.009
-0.756
0.252
0.504
0.0
0.0
-0.504
0.504
-0.504
0.0
0.756
-0.504
0.0
0.504
-0.504
0.0
0.0
0.0
0.0
-0.504
0.0
0.0
0.0
0.0
-0.505
0.0
0.0
0.0
0.0
-0.505
0.0
0.252
1.513
-1.261
0.505
-0.505
0.0
0.252
0.0
0.252
0.756
-0.252
0.0
0.0
0.252
-0.252
0.0
0.0
0.0
-0.252
0.0
0.504
0.0
0.0
-0.504
0.0
0.0
0.0
0.0
0.0
0.0
0.504
0.0
0.0
0.0
0.0
0.0
-1.009
0.0
0.0
0.0
0.0
-0.252
-1.01
0.0
0.253
0.0
0.0
0.0
0.0
0.0
0.0
-0.253
0.0
0.253
-1.517
1.264
-1.264
1.264
0.0
0.0
-1.011
-0.253
0.0
-0.253
1.264
0.0
-1.264
0.0
0.0
0.0
1.77
0.0
-1.264
-0.253
0.0
0.0
0.0
0.0
1.264
0.0
-0.758
0.0
0.0
0.506
-0.506
0.0
0.758
0.505
-0.253
0.0
0.253
0.0
1.766
-0.252
0.0
0.0
0.0
0.0
0.0
0.0
0.0
0.0
0.0
0.0
0.0
0.252
0.0
-0.756
0.0
0.0
0.0
0.756
0.0
-1.766
0.0
0.0
0.0
0.0
-0.253
1.514
0.0
0.0
0.0
0.0
-0.252
0.0
0.0
-0.757
1.009
20.684
0.0
-0.246
-0.986
-0.987
3.696
-1.723
-1.726
-0.247
0.0
-3.216
-0.992
0.0
1.487
0.0
0.0
-0.991
-0.744
0.248
0.0
0.0
0.248
-0.496
0.496
0.744
-0.744
0.0
1.239
-1.239
0.248
0.496
-0.248
-0.496
0.496
-0.248
0.0
0.248
-0.248
0.744
-0.744
0.0
0.0
0.0
0.0
0.0
0.0
0.496
0.0
-0.992
0.0
0.0
1.24
0.0
-1.24
0.248
0.992
1.238
-1.982
0.991
0.0
0.0
0.743
0.247
0.0
0.247
-1.238
0.0
0.0
-0.248
0.743
-0.991
-0.744
0.0
0.0
-0.248
0.496
0.0
-0.496
1.24
0.0
-0.496
0.0
0.248
0.0
0.0
-0.744
0.0
0.248
0.496
-0.744
-1.241
-0.248
0.0
0.248
0.0
0.248
0.0
-0.248
0.0
-1.243
-0.249
-0.996
0.0
-0.748
0.748
0.0
0.0
0.0
0.0
0.0
0.0
0.0
0.0
0.0
0.0
0.498
0.0
0.0
-0.249
0.0
-0.498
0.249
-0.249
-0.249
0.747
0.747
-0.498
1.244
0.0
0.0
0.497
-1.492
0.0
0.0
0.0
0.0
0.0
1.74
0.0
-0.497
0.0
-0.746
0.0
0.0
0.0
0.0
0.746
0.0
0.0
0.0
0.0
0.0
0.0
0.0
-0.746
0.0
0.0
0.0
0.249
0.249
0.0
0.0
0.497
0.0
0.0
-1.492
0.0
0.0
0.0
0.0
0.0
-0.249
0.0
-0.249
0.0
0.0
0.0
0.0
0.0
0.0
-0.249
0.249
-0.747
-0.499
0.0
0.0
0.0
0.0
0.0
0.0
1.246
0.0
0.0
0.0
0.0
-0.249
0.0
0.0
0.0
0.0
0.0
0.0
0.0
0.0
0.0
-0.498
0.0
0.249
-0.249
0.249
0.249
0.0
0.0
0.0
0.0
0.0
0.0
0.0
0.0
-1.246
1.246
0.0
0.0
0.0
0.0
0.0
0.0
0.0
-0.249
0.0
0.0
0.0
0.0
0.0
0.0
0.0
0.0
0.0
0.0
0.0
0.0
0.0
0.0
0.249
-0.249
0.0
0.0
0.0
-0.249
0.0
0.0
0.0
0.0
0.0
0.0
0.0
0.249
0.249
0.0
0.249
0.0
0.0
0.0
-0.249
0.0
0.0
0.0
0.0
0.0
0.0
-2.494
-6.518
0.252
1.006
0.0
0.0
0.0
0.0
-1.006
-0.503
0.503
0.0
0.0
-0.252
0.0
0.0
0.0
2.513
0.0
-1.256
1.005
0.502
0.0
0.0
-0.251
0.251
0.251
0.0
0.0
0.0
1.503
0.0
0.25
0.0
0.0
-2.255
2.506
-2.506
0.0
0.0
0.0
0.0
0.0
0.752
-0.502
-0.251
1.003
0.0
0.0
0.0
0.0
0.0
0.0
4.999
-1.996
0.0
-1.0
2.747
0.249
0.0
0.0
-0.249
0.0
-2.747
-2.504
2.004
-2.004
0.0
-0.753
0.0
-0.251
0.0
-1.256
1.005
-0.251
0.0
2.258
0.0
0.0
0.0
0.251
0.0
0.0
0.0
0.0
0.0
-3.011
2.259
0.0
0.0
0.0
-2.259
2.259
0.0
0.0
-1.757
1.757
0.0
0.0
0.0
0.0
0.251
0.0
0.251
0.751
0.0
0.0
-0.501
0.0
0.501
0.0
0.0
-0.25
2.251
1.248
0.748
0.0
0.0
0.0
0.0
-0.748
0.0
-2.248
0.0
0.0
0.0
0.0
0.0
0.0
1.749
-0.749
0.0
0.0
0.0
-0.5
0.5
0.0
0.499
-0.499
0.499
0.0
0.0
0.0
0.0
-0.25
1.497
0.0
0.0
0.0
-0.249
0.0
0.249
0.748
-1.745
1.496
0.0
0.0
-1.496
1.745
0.0
-1.246
0.997
0.0
0.0
-0.249
0.249
0.0
0.0
0.249
0.0
0.0
-0.748
0.748
1.245
0.0
0.0
0.0
0.0
-1.245
-3.744
0.0
-1.001
0.25
2.001
0.999
0.0
0.0
0.0
-3.5
-0.501
-0.752
0.0
1.003
1.252
-0.25
-0.25
-2.256
1.505
0.0
0.251
0.25
0.501
0.25
-0.501
0.25
-1.002
0.251
0.501
-2.005
0.0
0.502
-0.753
0.0
0.0
0.502
0.0
0.0
-0.251
0.502
-0.251
0.0
0.251
0.251
0.0
-0.752
0.502
-0.502
0.251
0.0
0.0
0.251
0.0
0.0
0.0
-0.251
0.0
0.251
0.0
0.0
0.0
0.0
-0.251
0.251
0.251
0.0
0.0
0.0
0.0
0.0
-0.752
-0.251
0.502
-0.502
0.502
0.0
-0.502
0.0
0.0
0.0
-0.502
0.502
0.0
0.0
0.0
-1.507
0.0
0.754
-0.503
0.0
0.0
5.512
0.0
0.0
0.0
0.0
0.0
1.497
0.0
0.0
0.0
0.0
-0.998
0.0
0.25
0.0
1.247
0.249
-0.249
0.0
0.249
0.0
-1.746
0.0
0.0
0.25
-0.25
0.0
1.247
0.249
-1.497
0.998
-1.497
-2.501
-0.752
0.752
0.0
2.501
0.0
-3.003
3.003
0.0
0.0
0.0
0.0
-0.25
0.0
0.0
-2.001
0.0
0.0
0.0
0.751
-0.751
0.501
0.0
0.0
0.5
0.0
-0.751
0.0
0.0
0.751
-0.25
-0.751
0.751
0.0
-0.501
0.0
0.0
0.0
0.0
0.25
0.0
0.751
0.0
0.0
0.25
0.25
0.25
-1.751
0.0
0.0
0.501
0.0
-0.501
0.0
0.751
0.0
-0.751
0.0
0.25
1.001
-0.25
-1.502
-2.257
0.0
0.0
0.0
0.0
1.004
0.752
-1.003
0.0
0.752
0.251
-0.251
0.251
0.251
0.0
-0.752
0.0
1.754
0.0
0.0
0.0
-0.501
0.0
0.751
0.0
0.0
-0.25
-0.501
0.0
0.0
-0.501
0.0
0.251
0.0
0.0
0.0
1.001
-1.001
1.001
0.0
0.0
0.0
0.0
-0.751
0.501
0.25
0.0
0.0
0.0
-1.001
0.0
1.001
-0.501
-1.253
0.0
0.501
-0.501
-1.254
0.0
0.502
0.0
-0.502
0.0
0.0
0.251
1.003
0.0
0.752
0.0
-0.501
-0.251
0.0
-0.251
0.501
-0.251
-0.251
0.0
0.0
1.003
0.0
0.0
0.0
0.0
-0.251
-0.251
-0.251
-0.251
0.0
-0.251
0.0
-0.753
0.0
0.251
0.0
0.0
0.0
0.0
0.0
0.0
0.0
0.0
0.0
0.0
0.0
0.0
0.502
0.251
-0.753
0.251
0.0
0.0
0.0
0.0
0.0
0.502
0.752
0.0
0.0
0.0
-0.501
0.0
0.0
0.0
0.251
0.0
0.0
-0.251
0.752
0.501
-0.501
0.0
0.0
0.0
0.501
-1.002
0.0
0.752
0.0
0.751
0.0
0.0
0.0
-0.25
0.0
-1.503
0.752
0.25
0.501
0.0
0.0
0.0
-0.751
0.0
0.0
0.0
0.0
-0.752
0.251
0.0
0.0
0.0
0.0
0.0
0.0
0.501
0.501
-0.501
-0.752
0.0
0.0
0.0
-0.752
0.0
0.251
0.0
1.504
-0.25
-2.257
0.0
0.0
2.257
-2.257
0.0
0.0
0.0
0.0
0.251
0.0
0.0
0.0
0.0
1.505
0.0
-0.752
0.0
0.0
0.752
0.0
-1.254
0.0
0.0
-0.251
0.0
0.0
0.0
0.0
0.0
0.0
0.0
1.505
-1.505
0.0
0.251
-0.251
0.0
0.0
1.505
-1.003
0.752
-0.752
0.251
-0.251
-0.502
0.0
0.0
1.254
0.0
-1.003
0.0
0.0
0.0
0.0
0.251
0.0
0.251
0.0
0.0
0.0
-0.251
-0.251
-2.765
-0.252
2.515
0.0
0.0
-0.502
0.754
0.0
0.0
0.0
0.0
-0.754
-1.006
0.0
0.252
-3.275
-0.758
-2.53
1.266
0.253
1.516
3.025
-5.807
3.539
-2.526
0.0
0.0
2.022
0.0
0.0
0.0
-2.022
0.759
0.505
0.0
-1.264
1.264
-1.011
0.0
0.0
0.0
0.0
-1.012
1.771
0.0
-0.506
0.0
0.0
-0.506
0.0
0.0
-0.759
0.759
0.0
0.0
0.0
0.0
0.0
-1.266
1.772
0.0
0.0
-1.012
0.759
0.0
-0.253
1.011
-1.518
0.0
1.012
0.0
0.0
-1.012
0.0
0.0
0.253
0.0
0.253
1.264
0.505
0.0
0.0
1.514
0.0
-0.252
-0.252
0.0
-1.262
0.0
0.757
-0.757
-0.253
1.01
0.0
-0.252
0.0
-0.252
0.0
-2.782
0.0
0.0
1.266
1.516
-2.275
1.77
0.0
0.0
-0.505
-0.253
0.253
0.0
0.758
-0.758
0.505
0.253
0.757
-2.274
0.0
-0.506
0.0
-0.253
0.0
1.518
-1.771
1.518
0.0
0.0
-1.012
-0.253
0.253
1.518
0.253
-0.505
-0.506
0.0
0.758
0.0
0.253
-0.758
0.0
0.253
0.505
-0.253
-0.506
0.0
-0.253
0.0
-0.253
0.0
1.264
-0.253
0.0
0.253
-0.253
0.253
0.0
0.0
0.0
-0.758
0.0
0.0
0.0
0.253
-0.506
-0.253
0.253
0.0
-0.253
0.0
0.0
0.0
0.0
0.0
-0.506
-0.76
1.013
0.0
1.012
-1.265
0.0
0.0
0.0
1.265
-0.759
0.253
0.0
0.0
0.253
0.0
0.0
0.253
0.0
-0.253
0.506
0.253
0.0
0.0
0.505
0.505
-0.252
-0.758
0.0
1.262
-0.505
0.0
-0.252
-1.769
-2.28
-2.54
-1.273
-1.02
0.0
-1.787
1.787
-0.51
-1.021
2.042
-1.786
0.511
-1.022
0.0
0.0
-0.767
-0.256
1.023
0.0
0.511
-0.511
0.511
0.0
0.0
-0.511
0.0
1.277
0.0
-1.277
0.0
2.297
0.0
-1.02
0.0
0.51
0.0
0.51
0.0
0.51
-0.255
-0.765
0.765
-1.275
1.275
-1.275
0.0
0.0
0.0
0.0
0.0
0.255
0.0
0.0
0.0
0.0
-0.255
0.51
0.765
0.0
0.0
0.0
0.0
-1.02
0.0
0.0
0.0
0.51
0.51
0.51
-0.255
0.0
1.018
0.0
0.254
-0.763
1.78
0.0
0.0
-1.271
0.0
0.0
0.0
0.0
-0.509
0.0
0.0
-0.255
0.0
-0.255
0.0
0.0
0.0
0.0
0.0
0.0
0.0
-0.255
0.0
0.0
0.0
0.255
0.0
0.0
-0.255
1.019
-0.764
0.0
0.0
0.0
0.0
0.0
0.0
0.0
0.0
0.0
0.0
0.0
0.0
0.0
0.0
0.0
0.0
0.0
0.0
0.0
0.0
0.0
0.0
0.255
0.509
-0.509
0.0
0.0
0.0
0.0
0.0
0.0
0.0
0.764
0.0
-0.254
0.0
0.0
0.0
1.272
-0.763
0.0
0.0
3.047
-1.522
0.0
0.0
0.0
0.0
1.776
-1.776
0.0
0.0
0.0
0.0
0.0
0.0
0.0
2.029
0.0
-1.014
0.0
1.014
1.266
-1.013
-2.029
1.775
1.013
0.0
-2.788
0.0
0.0
0.0
0.0
0.0
0.0
0.0
0.0
0.0
0.0
0.0
0.0
0.0
0.254
0.0
-0.508
0.0
0.0
0.0
0.0
0.0
0.0
0.0
0.0
0.0
0.0
0.254
0.0
0.0
0.0
0.0
0.0
0.0
0.0
0.0
0.0
0.0
0.0
0.0
0.0
-0.254
-0.508
-0.254
0.254
-0.254
0.0
0.0
0.0
1.27
-0.762
0.508
0.508
0.0
-1.27
0.0
0.762
0.0
-0.762
0.0
0.0
0.0
0.0
0.0
0.0
0.0
1.016
0.0
0.0
0.0
0.0
0.0
0.0
0.0
0.0
0.0
0.0
0.0
0.0
0.0
0.0
0.0
-0.254
0.0
0.254
0.0
0.507
-0.761
0.0
0.0
-0.762
0.254
0.0
0.0
0.0
-0.508
0.254
0.0
-2.545
1.273
-1.273
0.0
0.0
0.0
0.764
0.0
0.0
2.542
1.268
-4.32
4.067
0.254
0.0
-0.761
0.0
0.761
0.507
0.0
0.0
0.0
0.0
0.0
-1.522
1.268
0.0
-0.761
0.0
0.0
0.507
0.253
0.253
0.0
-0.76
0.0
0.76
0.0
-0.76
0.76
0.0
0.0
0.0
0.0
0.0
0.0
0.0
0.0
0.0
0.0
0.0
-0.76
0.0
1.52
0.0
0.0
0.0
0.0
-0.76
0.0
0.0
0.76
-1.774
0.0
0.0
2.533
0.0
0.0
0.0
0.0
0.0
0.253
0.0
-0.253
0.0
-1.266
0.76
-0.253
0.0
0.253
0.0
-0.253
0.0
0.0
-0.506
0.0
0.506
0.0
-0.253
0.0
-0.507
0.0
0.0
0.0
0.0
0.0
0.0
0.253
0.0
0.0
0.0
-0.253
0.0
0.0
0.0
0.0
0.0
0.507
0.0
0.0
0.0
0.0
0.0
0.0
-1.013
0.253
-0.761
0.0
0.0
-0.761
0.0
0.254
0.0
-0.508
-1.525
0.763
1.524
-2.287
0.0
0.0
2.033
0.0
0.0
0.0
-1.016
0.508
0.0
-0.508
-0.508
0.0
0.0
0.508
0.0
0.508
0.0
-1.271
0.763
-1.017
0.0
0.0
0.254
0.763
0.0
0.0
0.0
0.0
0.508
0.0
0.0
0.508
0.0
-0.508
-0.508
0.0
0.0
0.0
0.254
0.0
-0.254
0.0
0.0
0.254
0.0
0.0
0.0
0.0
0.254
-0.508
0.254
0.0
0.0
0.254
-0.254
0.0
0.0
0.0
0.762
0.0
0.0
0.0
0.0
0.254
0.0
0.0
0.0
0.0
-1.27
1.27
0.0
-1.778
0.0
1.016
0.0
-0.762
0.0
0.0
1.016
-0.508
-0.508
0.0
0.0
1.016
0.0
0.0
0.0
-0.508
0.0
0.0
-0.508
0.0
-0.254
0.508
0.0
0.0
0.0
0.254
1.016
0.0
0.0
0.0
0.0
0.0
0.0
0.0
0.0
0.0
-0.254
0.0
0.0
0.0
0.0
0.254
0.0
0.0
0.0
1.014
0.0
0.0
-1.014
0.507
-0.507
0.507
0.0
-0.507
0.0
0.0
0.254
0.0
-0.254
0.0
-2.287
2.287
0.0
0.0
-0.508
-1.779
1.271
4.308
0.0
-1.518
0.0
0.0
0.0
0.0
1.518
0.0
0.0
-1.518
0.0
2.023
-1.517
1.012
0.0
2.776
0.0
0.0
-3.282
1.011
0.0
-1.011
0.0
0.0
0.0
0.0
0.0
1.011
0.0
0.0
0.0
0.0
0.0
0.0
-0.758
2.021
-1.262
0.0
-1.011
1.011
0.0
-1.264
0.759
-1.012
0.253
-1.266
0.0
0.0
0.0
0.0
0.0
0.0
0.0
1.013
0.0
0.0
-1.013
0.0
0.0
0.0
0.0
0.0
0.0
-1.268
1.268
-1.775
2.535
0.0
0.0
0.0
0.0
0.0
0.0
0.0
-0.76
0.0
0.0
0.0
0.253
0.0
0.0
0.253
-0.253
0.0
0.0
0.0
-1.267
1.267
0.0
0.0
0.0
0.0
-1.521
1.268
0.0
0.0
0.0
0.0
0.0
-0.253
0.0
0.0
0.0
0.253
0.0
0.0
0.0
0.0
0.0
0.0
-0.507
0.0
0.253
-0.253
0.0
-0.761
-1.27
1.777
0.0
0.0
0.0
0.0
-0.761
-3.306
0.0
2.544
0.0
0.0
0.0
-0.508
0.0
0.0
0.0
0.0
0.0
-0.254
0.0
0.0
0.0
-0.509
0.254
0.0
0.0
0.0
0.0
0.0
0.0
0.0
-1.272
-0.764
2.291
0.0
0.0
0.0
0.0
0.0
0.0
0.0
0.0
-0.509
0.0
0.0
0.0
-0.763
1.018
0.0
0.0
0.0
-0.254
0.0
0.0
-1.273
1.273
0.0
-4.08
-0.511
0.0
1.533
-1.022
0.0
0.0
-0.767
0.256
0.0
0.0
0.511
0.0
-0.511
0.511
0.0
0.0
0.0
0.0
0.0
0.0
0.0
0.0
0.0
0.0
0.0
0.0
0.0
0.0
-0.256
0.256
-0.256
1.532
0.0
0.0
0.0
-1.277
1.277
-1.021
1.021
0.0
0.0
0.0
-0.255
0.0
-0.511
0.0
0.0
0.0
0.0
0.0
0.0
-0.511
0.766
-0.255
0.0
0.0
0.0
0.255
-0.255
0.0
-0.255
-0.511
-0.767
1.023
-1.279
1.279
0.0
0.0
0.0
0.0
0.0
0.0
-0.256
0.0
0.256
0.0
0.0
-0.511
0.0
-0.512
1.023
0.0
0.0
-0.767
0.767
0.0
0.0
0.0
-0.256
0.0
0.0
0.0
0.256
0.0
-2.047
0.0
0.0
0.0
0.0
0.256
0.0
0.0
0.0
0.0
1.791
-1.535
0.0
0.0
0.0
4.087
1.273
-4.848
4.594
-4.594
4.594
-1.784
0.0
0.0
0.0
0.0
0.0
0.0
1.529
-1.274
0.0
0.0
0.0
0.0
0.51
0.0
0.0
0.0
0.0
0.0
0.0
0.764
0.0
0.0
-0.764
0.0
0.0
0.0
1.019
0.254
-1.018
0.0
0.0
0.0
0.0
0.0
0.0
-0.255
1.782
0.0
-1.527
0.0
0.0
0.0
0.0
0.764
0.0
-0.764
0.509
0.0
0.0
-0.509
0.0
0.0
-0.255
0.0
-0.51
0.51
0.0
0.0
0.0
0.0
0.0
0.0
-0.255
0.0
0.0
0.255
0.0
0.0
0.0
0.0
0.0
0.0
0.0
-0.255
0.0
0.0
0.0
0.255
0.0
0.0
-0.255
0.0
0.255
0.0
0.0
-0.255
0.0
0.0
0.255
0.0
0.0
-0.255
0.0
0.0
0.0
-0.51
-1.787
0.0
2.552
-1.786
0.0
0.0
0.0
1.531
0.0
-1.531
0.0
0.0
0.0
0.255
0.0
-0.255
0.0
0.0
-0.255
0.0
0.0
1.531
0.0
-0.255
0.0
0.0
-0.255
0.0
0.0
0.0
0.255
0.0
0.0
0.0
-0.51
-0.255
0.0
0.0
0.0
0.0
0.0
0.0
0.51
0.0
-0.255
0.0
0.0
0.0
0.0
0.0
0.0
0.0
0.0
0.0
0.0
0.0
0.255
0.0
0.0
0.0
0.0
0.0
0.0
0.0
0.0
0.0
0.0
0.0
0.0
0.255
-0.51
0.0
0.0
0.0
0.0
0.51
0.0
0.0
0.0
0.0
0.0
0.0
0.0
0.0
0.0
0.0
-0.255
0.0
-0.255
0.255
0.0
0.0
0.0
0.0
-0.255
-1.277
0.0
0.0
0.0
0.0
1.277
0.0
0.0
0.0
0.0
0.0
0.0
-1.021
0.0
0.0
0.0
0.0
0.766
0.255
-1.021
1.021
0.0
0.0
0.0
0.0
-0.255
0.0
-0.511
0.0
0.511
-0.511
0.0
0.511
0.0
-0.511
0.0
0.0
0.511
0.0
0.0
0.0
0.0
-0.766
0.0
0.0
0.0
0.766
-0.766
0.0
0.511
0.0
0.0
0.255
0.0
0.0
-0.766
0.766
1.275
-2.042
0.0
0.0
1.787
-2.042
0.0
-0.256
0.0
0.256
-1.023
0.0
0.0
0.767
-1.023
0.0
0.0
0.0
0.0
0.0
0.0
0.0
0.0
0.0
0.0
0.0
0.0
0.0
0.0
-1.281
0.0
0.0
0.0
0.0
0.0
0.0
0.0
0.0
0.0
0.0
0.0
0.0
0.512
0.0
-0.512
0.0
0.0
0.512
0.0
0.0
-0.512
0.0
0.0
0.0
0.0
0.0
0.0
0.0
-2.053
-2.315
1.801
0.0
0.0
1.284
0.0
0.257
0.769
0.0
0.0
0.256
0.0
0.0
-0.256
0.256
0.0
0.0
-1.282
1.282
0.0
-1.539
0.257
0.0
0.0
0.513
-1.284
0.0
1.796
-2.31
0.0
1.284
-0.514
-0.257
-0.514
0.0
0.0
-1.286
0.0
1.286
-2.059
0.0
2.573
0.0
0.0
-1.8
1.029
0.0
0.0
-0.257
0.0
0.0
0.0
-1.287
0.0
0.0
1.03
-0.257
-0.257
0.0
0.515
0.257
0.0
-0.772
0.772
-0.772
0.772
-0.257
0.514
-0.514
0.0
0.0
0.0
0.0
-0.772
-1.546
1.804
-0.257
0.0
-1.031
0.258
0.515
0.0
0.0
0.0
0.0
-0.258
0.0
-0.515
0.0
0.0
-0.258
1.031
0.0
0.0
0.0
0.0
0.0
0.0
-0.773
-1.032
1.032
0.0
0.0
0.0
0.0
0.0
-1.032
1.032
0.0
0.0
0.0
0.0
-1.032
1.032
0.0
-1.29
1.29
0.0
0.0
0.0
0.0
-1.032
1.032
0.0
0.0
-0.774
0.0
0.516
0.258
0.0
0.0
0.0
0.0
0.0
0.0
1.031
0.0
0.0
0.0
0.0
0.0
0.0
-0.515
0.0
-0.258
0.515
0.0
-0.515
-0.258
0.258
-0.258
0.258
-0.258
0.0
0.0
0.0
0.0
0.0
0.0
0.0
0.0
0.0
0.0
0.0
0.0
0.0
0.0
0.0
0.0
0.0
0.0
0.0
0.773
0.0
0.0
-0.258
-0.515
0.773
-0.515
0.0
0.0
0.258
-0.515
0.0
0.773
0.0
0.258
0.0
0.772
0.0
0.0
-0.257
0.0
0.257
0.0
0.0
-0.257
0.0
-0.515
-0.515
0.515
0.0
0.0
0.0
0.0
0.0
0.0
0.0
0.0
0.0
-0.515
2.059
0.0
0.0
-2.574
-5.171
2.589
0.775
-1.034
0.259
0.0
0.0
0.0
1.034
0.0
2.836
0.0
0.0
0.0
0.0
-1.288
0.0
0.0
0.258
-0.258
0.0
1.031
0.0
-2.062
0.0
0.0
0.516
0.0
0.0
0.0
0.0
-0.258
0.0
0.0
0.0
0.0
0.0
0.0
-1.291
-0.258
1.033
0.0
0.0
0.0
0.0
0.0
0.0
-1.292
1.292
0.0
-2.068
0.0
1.81
0.0
0.0
0.0
0.0
-1.034
1.034
0.0
0.0
-0.258
0.0
-0.258
-0.517
0.0
0.0
0.0
0.0
-0.259
0.259
0.0
-0.259
0.0
0.259
0.0
0.0
0.0
0.0
0.0
0.0
-1.035
0.776
0.259
0.0
0.0
0.0
0.0
0.0
0.0
-0.517
0.0
0.517
-0.517
0.0
0.517
-0.517
0.517
-0.517
0.517
0.0
-0.517
0.517
0.0
-0.259
0.0
0.259
-0.259
-0.259
0.0
0.0
0.0
0.259
-0.776
0.0
0.0
0.776
0.0
0.0
0.0
-0.776
0.776
0.0
-0.776
0.0
0.0
0.0
-0.518
0.259
-0.777
0.0
0.0
0.0
0.0
-0.259
0.0
0.0
0.0
0.0
0.0
0.259
0.518
-0.518
0.0
-0.518
0.0
0.259
0.0
0.0
0.259
0.0
0.0
0.0
0.0
0.0
0.0
0.0
0.0
0.0
0.0
0.0
0.0
0.0
0.0
0.0
0.0
0.0
0.518
0.0
-0.518
0.0
-0.259
0.0
0.0
0.777
0.0
-0.518
0.0
0.0
0.0
0.259
-0.518
0.518
-0.518
0.518
0.0
0.0
0.0
0.0
0.259
-0.518
0.259
0.0
-0.259
0.0
0.0
0.0
0.0
0.0
0.0
0.0
0.518
0.0
0.0
0.0
-0.259
0.0
0.0
0.0
0.0
0.0
0.0
0.259
0.0
-0.259
0.0
0.0
0.0
0.0
0.518
0.0
0.0
0.0
0.0
-0.518
0.0
0.0
0.0
0.0
0.0
0.0
0.259
0.0
0.0
0.0
0.0
-0.259
0.0
0.0
0.0
0.0
0.0
0.0
0.0
0.0
0.0
0.0
0.0
0.0
0.0
0.0
0.0
0.259
-0.259
-0.259
0.259
0.0
0.0
-0.259
0.0
0.259
-0.259
0.259
0.0
-0.259
0.259
-7.284
2.608
-0.26
-2.348
0.0
0.0
0.0
2.087
0.781
-0.26
0.0
0.0
0.26
-0.521
-0.261
-0.782
0.0
0.0
0.0
0.261
1.563
-0.521
0.521
-0.26
-1.303
-0.261
0.0
1.043
-0.261
0.0
0.0
0.0
-0.782
-1.044
1.044
-0.261
0.0
0.0
0.0
0.261
0.0
0.782
0.0
0.0
0.0
-0.782
0.0
0.782
0.0
-0.782
0.782
0.0
0.0
0.0
0.261
0.0
-1.043
1.043
0.0
0.0
-0.782
1.563
0.0
0.26
-1.563
0.782
0.0
0.0
0.0
0.781
0.0
0.52
0.0
0.0
-0.26
0.26
0.0
-1.822
0.0
1.302
0.0
0.26
0.0
0.0
-1.302
0.0
0.0
0.0
1.562
1.819
0.0
0.0
0.0
-1.819
1.819
0.0
-1.819
1.819
0.0
-1.299
0.26
0.0
-0.78
0.0
0.0
-1.301
1.301
-1.301
0.0
0.0
0.0
2.081
0.26
-1.04
0.0
0.0
-1.041
0.0
1.301
0.0
-0.26
0.0
0.0
0.0
0.0
-0.781
-0.26
1.041
0.0
0.0
0.0
-1.041
0.0
0.0
1.041
0.0
-0.52
0.52
0.0
0.0
0.0
0.52
-1.04
0.0
0.0
-0.26
-0.26
1.041
0.0
0.0
-0.781
0.781
0.0
-1.822
0.0
0.781
0.781
0.0
0.0
0.0
-0.26
0.0
0.0
0.26
0.0
-0.781
-0.26
0.781
-1.042
0.0
0.521
0.0
0.0
0.521
0.26
0.0
0.0
0.0
-0.52
0.0
0.52
-1.041
0.26
0.0
0.781
0.0
0.0
-0.781
1.041
0.0
0.0
0.0
-0.781
0.781
-0.781
-0.26
0.0
0.0
-0.26
0.26
0.781
-1.041
0.0
0.0
-0.26
0.0
0.26
0.0
0.0
0.781
-0.26
0.0
0.0
-0.521
0.781
0.0
0.0
0.0
-0.781
0.521
0.26
-0.26
0.0
0.0
0.0
0.0
0.0
0.0
-0.26
0.0
0.26
0.0
0.0
0.0
0.0
-0.26
0.521
0.0
0.0
0.0
1.56
-0.78
-1.041
0.0
0.0
1.82
0.0
0.779
0.0
0.0
0.26
0.0
0.0
-1.558
0.0
0.0
0.0
0.0
1.299
-1.039
0.0
0.0
1.817
0.518
0.0
0.0
-1.816
2.593
0.0
-0.777
5.168
0.258
0.0
0.0
-0.515
2.316
0.0
0.0
0.0
-0.257
2.055
-2.312
1.542
-1.028
0.0
1.028
0.0
0.0
0.0
-1.028
1.028
0.0
0.0
0.0
0.0
0.0
0.257
0.77
0.0
0.0
1.025
-0.256
0.768
-0.256
0.256
0.0
-0.256
0.0
0.256
0.0
0.256
0.0
0.0
0.0
0.0
-1.281
1.281
-1.281
1.025
0.0
0.0
0.0
0.0
0.0
-0.256
0.0
-2.308
2.052
0.0
0.0
0.0
0.0
-0.512
0.0
0.0
0.0
0.769
0.0
-0.256
0.0
-0.769
-0.769
-1.541
1.541
0.0
0.0
0.0
0.0
0.0
0.0
0.0
-2.312
0.0
0.771
2.31
-0.256
0.0
0.0
-2.054
0.0
2.054
0.0
0.0
0.0
0.0
0.0
0.0
-2.825
0.0
-0.515
2.314
0.0
0.0
0.0
0.0
0.0
-1.028
-0.514
-0.257
1.799
-1.799
0.514
-2.317
0.515
1.03
-1.03
0.0
1.03
0.0
2.056
0.0
0.0
0.0
-1.028
-0.771
0.0
0.0
0.0
-0.515
0.257
0.772
-1.029
1.029
0.0
0.0
0.0
0.0
0.257
0.0
0.0
0.0
0.0
1.028
0.0
-0.514
0.0
-0.514
-1.029
0.0
0.0
0.0
0.772
0.0
0.0
0.0
0.0
0.0
0.0
0.257
0.771
-0.257
0.0
-0.257
0.0
0.771
0.0
-0.257
0.0
0.0
-0.514
0.771
-0.771
0.0
0.0
0.514
0.0
-0.771
0.0
0.0
0.0
0.0
0.0
-0.771
0.771
-0.771
0.0
0.0
0.771
0.0
0.0
0.0
-0.771
0.0
0.0
0.257
-0.515
0.0
0.0
0.0
0.0
0.0
0.0
0.0
0.257
0.257
-0.515
0.772
0.0
0.0
-0.257
0.0
0.257
0.0
0.0
0.257
0.0
-0.771
0.771
0.0
0.0
0.0
0.0
-0.257
0.0
0.0
0.0
0.0
0.0
0.0
-0.257
0.0
0.0
0.0
0.257
-0.257
0.257
0.257
0.0
0.0
0.257
-0.257
0.0
0.0
0.257
0.257
0.0
0.0
0.0
0.0
-0.771
0.257
0.514
0.0
-0.514
0.0
0.0
0.0
0.0
0.0
0.0
-0.514
0.257
0.0
0.0
0.0
-0.257
0.514
0.0
0.0
0.0
-2.059
-1.805
0.0
0.258
-1.55
4.899
0.0
-4.899
4.899
-4.124
1.806
0.0
-0.774
0.0
0.0
0.0
0.0
0.0
0.0
0.774
0.0
0.0
0.0
0.0
0.0
0.0
0.0
-0.516
0.516
0.0
-0.258
-0.516
1.547
-0.258
0.773
0.0
-0.773
-0.258
1.03
0.0
0.0
0.0
0.0
0.0
0.0
-0.257
0.0
0.0
0.515
-0.515
0.0
1.544
0.0
0.0
0.514
0.0
0.0
0.0
0.0
-0.514
0.514
-0.514
0.0
0.257
0.0
-0.257
0.0
0.0
0.0
0.514
-0.514
0.0
-0.257
0.0
0.0
0.0
0.257
-0.514
0.514
-0.514
0.0
0.0
0.0
0.0
0.0
0.0
0.257
0.0
0.257
-0.257
0.0
0.257
0.514
0.0
0.257
0.0
0.0
0.77
0.0
-0.77
0.257
0.0
-0.514
0.77
0.0
0.0
0.0
0.0
0.0
0.0
0.0
-0.514
0.0
0.0
0.0
0.0
0.514
0.0
0.0
-0.514
0.0
0.0
0.0
0.0
0.0
0.0
-0.257
0.0
0.0
0.0
0.0
0.257
3.077
0.0
-0.256
0.0
-1.025
0.256
-0.769
0.0
0.0
-0.77
0.0
-0.514
1.54
0.0
0.513
-1.026
1.026
3.58
-3.068
1.791
0.0
0.0
0.766
0.255
0.0
0.255
0.0
0.0
0.255
0.0
0.765
-1.531
1.021
0.0
0.0
0.255
0.255
-0.765
-0.255
0.0
0.255
1.02
-0.255
0.255
0.0
-0.255
-0.51
0.0
0.0
0.0
0.0
0.0
0.0
0.0
-0.51
1.275
1.273
0.763
-1.018
-0.255
0.763
-0.509
0.0
0.254
0.254
0.0
0.0
0.763
-0.763
0.0
0.0
0.763
1.016
0.0
-0.508
0.762
0.0
0.0
0.0
0.254
0.0
0.0
0.761
-0.761
0.761
0.507
0.507
1.265
0.506
0.253
0.758
-0.505
0.505
0.757
1.26
0.504
0.252
1.006
-1.509
-0.504
1.007
0.252
1.006
-1.257
1.509
2.258
-1.756
0.0
0.753
0.752
-0.752
0.0
-1.255
0.0
0.0
0.0
-1.257
0.0
-0.503
0.0
0.0
0.0
0.0
0.0
1.509
-1.761
0.0
0.252
0.0
0.0
0.0
1.76
0.0
0.251
-0.251
0.0
0.502
0.753
-3.771
0.0
1.259
-1.259
0.0
0.504
0.755
-1.259
0.0
0.0
0.0
0.0
1.762
0.0
0.0
0.0
-1.51
0.0
0.0
0.252
0.755
0.252
0.0
0.0
1.005
0.0
0.0
-1.257
1.257
0.0
0.0
0.753
-0.753
0.0
0.0
0.0
0.251
1.004
-0.753
0.0
0.0
-1.005
-1.006
0.503
-1.007
-0.252
-0.252
0.0
-1.008
0.0
0.0
0.0
0.0
1.008
-2.27
0.0
0.0
0.0
0.757
0.0
0.0
-0.252
1.765
-1.261
-0.252
0.252
0.757
-0.757
0.0
0.0
-2.273
0.253
0.0
0.0
0.253
0.253
0.0
0.253
0.0
0.0
0.0
-0.505
-0.506
0.253
0.253
0.0
-0.506
0.0
0.0
0.0
0.0
0.0
0.0
0.0
0.0
-0.759
-0.253
0.0
0.0
0.253
0.0
0.0
0.0
0.0
0.0
0.0
0.0
0.0
0.0
0.0
0.0
0.0
0.0
0.0
0.0
0.0
0.253
-0.253
0.0
0.253
0.506
0.253
0.0
-0.506
0.506
0.0
0.506
0.253
0.0
-0.253
-0.758
0.0
0.0
-1.012
-0.253
0.0
0.0
0.0
0.0
0.0
0.0
0.0
0.253
0.0
0.0
1.265
0.0
0.0
0.0
0.0
0.0
0.0
0.758
-0.253
0.253
0.505
-0.505
0.0
0.0
0.0
0.0
0.505
0.0
-0.253
-0.253
1.262
0.0
-0.757
0.0
0.757
-0.757
0.0
0.0
0.757
0.0
0.0
-1.01
-0.253
0.253
-0.253
0.0
0.0
0.0
0.0
-0.253
0.253
-1.264
0.759
0.0
0.0
0.0
-0.759
0.0
0.506
-0.253
0.0
-0.253
0.253
0.0
0.758
0.0
0.0
0.0
0.0
0.0
0.253
-0.505
0.0
-0.506
0.506
0.0
0.505
-0.253
0.253
0.0
0.0
-0.253
0.0
0.253
2.523
0.0
-0.504
0.0
0.0
0.0
0.0
0.0
0.0
-0.504
-0.252
-0.252
0.0
0.0
-0.757
0.0
0.0
-1.011
0.0
0.0
0.758
0.0
-0.505
0.0
0.0
-0.253
0.0
0.758
0.0
0.0
0.0
0.0
0.0
-0.253
0.0
0.0
-0.253
0.253
0.0
-0.253
0.0
0.0
0.0
0.253
-0.506
0.0
0.0
0.0
0.0
0.0
0.506
-9.4
4.586
0.0
0.0
0.0
2.284
0.0
0.0
0.0
0.0
-5.338
0.0
3.054
0.0
0.0
0.0
1.777
0.0
0.0
0.0
0.0
0.254
0.0
0.0
-0.254
-1.777
0.0
1.523
0.0
0.0
0.0
-1.523
-0.254
0.254
0.0
0.0
-1.017
0.0
0.0
0.0
0.0
-0.763
0.0
0.763
0.0
-0.763
0.763
0.0
0.0
0.0
-1.018
0.764
-0.254
0.509
0.763
0.254
0.0
0.0
0.0
-0.508
0.508
-0.254
0.0
0.0
0.254
0.0
-0.508
0.254
-0.254
0.0
0.0
-0.254
0.0
0.0
0.0
0.0
0.0
0.0
0.0
0.0
0.0
1.017
-0.254
0.0
0.0
0.0
-0.763
0.0
0.0
0.0
0.0
0.0
0.0
0.0
0.0
1.017
-0.762
0.0
0.0
0.0
0.0
0.0
0.0
0.508
0.0
0.0
-0.254
0.0
0.0
0.254
-0.254
0.0
0.254
0.0
0.0
1.523
-1.523
0.0
0.0
0.0
0.0
0.254
0.0
0.0
1.016
0.0
-1.27
0.0
1.777
0.254
0.253
0.0
0.0
0.0
0.0
0.0
-0.253
0.0
0.0
2.784
0.758
-1.769
0.253
0.0
0.253
-0.759
0.0
0.253
0.0
0.253
0.0
0.253
1.516
0.505
0.757
-0.252
0.252
0.0
0.252
0.0
-0.252
-2.019
0.0
0.0
-0.253
0.0
-2.024
0.0
0.0
0.0
0.0
0.506
0.0
0.0
0.0
0.0
-0.253
0.0
0.0
0.0
0.0
-0.253
0.0
0.0
0.0
0.0
-0.253
0.0
0.0
0.0
0.0
2.025
0.505
0.0
-0.758
0.0
-1.772
0.0
1.772
0.0
0.0
-1.518
0.0
0.0
1.266
0.0
-1.012
0.0
0.0
0.0
0.0
-0.253
0.0
0.0
0.0
0.0
0.0
0.0
0.0
0.0
0.0
0.253
0.0
0.0
0.253
0.0
0.0
1.012
0.0
0.0
0.0
-1.012
1.012
0.0
0.0
0.0
-1.012
0.0
1.012
0.0
0.0
-0.506
0.253
0.0
0.0
0.0
-0.759
0.0
0.506
0.0
0.0
-0.253
0.0
0.759
0.0
0.0
-0.759
0.0
0.506
-0.506
0.0
0.0
0.0
0.253
0.0
0.0
0.0
0.0
0.506
0.506
-1.518
1.265
0.0
0.0
0.0
0.0
0.0
0.253
0.0
0.0
0.0
0.0
0.253
0.0
0.0
0.0
2.271
0.0
-0.504
0.0
-1.514
0.0
1.01
0.0
0.0
0.0
-0.252
0.0
0.0
0.0
0.0
0.0
0.0
0.0
0.0
0.0
0.0
-0.252
0.0
0.0
-0.252
-0.253
0.757
0.0
0.0
0.0
0.0
0.505
-0.252
0.0
0.0
0.252
1.008
0.0
0.0
0.0
0.0
0.0
0.0
0.0
0.0
0.0
0.0
0.0
0.0
0.0
0.0
-0.756
-0.252
-1.009
0.0
1.262
0.0
-1.009
0.0
0.0
0.0
0.0
-0.252
-0.253
0.0
0.0
0.0
1.01
0.0
-1.262
0.0
0.0
-3.037
-0.761
3.798
0.0
0.0
0.0
0.0
0.0
0.0
0.0
-1.011
0.758
0.253
0.0
0.0
-1.011
0.0
1.011
-1.011
1.011
0.0
0.0
-0.253
0.0
-0.758
0.758
0.0
0.0
0.0
0.0
0.0
0.0
0.0
0.0
0.0
0.0
0.0
0.253
-0.505
0.253
0.0
0.0
0.0
0.0
0.0
0.0
0.0
0.253
0.0
0.0
-0.253
0.253
-0.253
0.0
0.0
0.0
0.0
-0.253
0.0
-0.253
0.0
0.0
0.506
0.0
0.0
0.253
-0.505
0.0
0.253
0.253
0.0
0.0
-0.758
0.0
0.0
0.0
0.0
0.0
0.0
0.0
-0.759
0.0
0.253
0.0
0.0
-1.519
0.0
0.253
0.0
0.0
0.0
-0.76
-1.777
-0.254
-1.017
0.0
1.271
0.0
0.508
0.0
-0.508
0.0
0.0
0.0
0.0
0.0
0.0
1.777
0.0
0.0
0.0
0.0
-1.523
0.0
0.0
0.254
0.0
2.029
0.0
0.0
0.0
0.0
0.0
0.0
0.0
0.0
0.0
0.0
0.0
0.0
0.0
-1.268
0.0
0.0
0.0
0.0
0.0
0.0
0.0
0.0
0.0
0.0
0.0
0.0
0.761
0.253
-1.014
0.0
0.0
0.0
0.0
1.014
0.0
-1.014
0.0
0.0
0.0
0.0
0.0
0.0
0.0
0.0
0.0
0.0
0.0
0.0
0.0
0.0
0.0
0.0
0.0
0.0
0.0
0.0
1.268
0.0
0.0
0.0
0.0
0.0
0.0
0.76
-8.138
0.255
0.0
0.0
-0.255
0.0
0.0
-0.256
-0.767
-1.024
-0.769
0.512
0.0
1.536
0.511
0.0
-1.023
0.0
-1.28
0.0
0.0
0.0
0.0
0.0
1.024
2.811
0.0
0.0
0.0
0.0
-0.255
0.0
-0.255
0.255
0.0
-1.021
-0.256
0.256
-0.256
0.0
0.0
0.0
0.256
-0.767
0.0
0.511
0.0
0.0
-0.511
0.0
1.278
0.255
0.51
0.0
-0.51
0.0
0.0
0.0
1.02
-1.02
0.0
0.0
0.255
0.0
0.0
0.0
0.0
0.0
-0.511
0.0
0.255
0.0
0.0
0.0
-0.255
0.0
0.255
0.0
-0.255
0.0
-0.255
0.0
0.255
0.0
0.0
0.0
0.0
0.0
-0.255
0.766
-0.766
0.0
0.511
0.0
-0.255
0.0
0.0
0.0
0.0
0.0
0.0
0.0
0.0
0.0
0.0
0.255
0.255
-0.511
0.0
0.0
0.511
0.0
-0.255
-0.255
0.0
0.0
-0.766
0.0
0.256
0.0
-0.256
1.277
0.0
0.51
0.0
-1.021
-0.511
-0.256
0.0
0.0
0.0
0.0
0.256
-0.256
0.0
0.0
0.0
0.0
-0.256
0.256
0.0
0.0
0.0
0.0
0.0
1.787
0.0
-1.276
-0.255
0.0
0.0
-0.256
0.256
-0.256
0.0
0.0
0.256
0.0
0.0
-0.256
0.0
0.256
0.0
0.0
0.0
0.0
1.021
0.0
0.0
0.0
0.0
0.0
0.0
0.0
-0.766
0.0
0.766
1.02
0.255
1.019
0.0
0.0
0.0
0.0
0.0
0.0
1.272
-0.763
1.271
0.0
0.0
0.0
-1.271
0.0
0.509
2.792
-1.014
0.507
0.0
0.0
0.0
0.0
1.773
0.506
0.0
0.0
0.0
0.0
0.0
-2.533
0.0
0.254
0.0
0.0
0.0
0.0
0.0
0.0
0.0
2.026
0.0
0.0
-0.506
0.0
0.0
-0.253
-0.507
0.0
-0.253
0.253
-0.253
0.0
0.0
0.0
0.0
-1.014
-1.27
-0.254
0.508
1.016
0.0
0.0
0.0
0.0
0.0
0.0
-1.524
-0.508
0.763
-0.254
0.0
0.0
0.254
0.0
0.0
0.0
0.508
0.0
0.762
0.761
-2.285
-0.254
0.0
0.0
0.0
1.016
-0.762
0.0
-0.508
0.0
-3.057
-0.766
0.0
0.0
0.0
0.766
0.0
0.0
0.0
0.0
0.0
0.0
0.0
0.765
0.0
0.0
0.51
0.0
0.0
0.255
-1.02
-0.51
0.0
0.0
0.0
0.0
0.0
0.0
0.0
0.0
0.765
0.0
0.0
-0.765
1.02
0.0
0.0
0.0
0.0
0.0
0.0
-1.02
0.0
0.0
0.0
0.0
0.0
0.0
0.0
0.0
0.0
0.0
0.0
0.0
-0.255
0.255
-0.255
0.0
-0.255
0.511
0.0
0.0
-0.255
0.0
0.0
0.0
0.0
0.0
-0.255
0.0
0.255
0.255
0.0
0.0
0.0
-0.511
0.0
0.511
-0.766
0.766
-0.511
0.0
0.0
-1.533
-0.512
-0.256
0.768
-0.512
0.0
0.0
0.256
1.023
0.0
0.0
0.0
0.0
0.0
0.766
0.0
0.0
0.0
0.0
0.0
0.0
0.0
0.0
-0.766
0.0
0.511
0.0
0.511
-0.255
0.0
0.255
0.0
0.0
-0.255
0.0
0.0
-0.255
-0.511
0.0
0.0
0.0
0.0
0.0
0.0
0.0
0.0
0.0
0.0
0.0
0.0
0.0
0.0
0.766
0.0
0.0
0.0
0.0
0.0
0.0
0.0
-0.766
0.0
0.256
0.0
0.511
0.0
0.0
0.0
0.0
-0.766
0.0
0.766
-0.255
0.0
0.0
0.255
0.0
0.0
0.0
0.0
0.0
0.0
0.0
-0.511
-0.256
0.0
0.0
0.0
0.0
0.766
0.0
-0.766
0.766
0.0
0.0
0.0
-0.766
0.766
-0.511
0.0
0.0
0.0
0.0
-0.256
0.0
0.0
0.766
-0.766
0.0
0.0
0.0
0.766
0.0
0.0
-0.766
-1.279
0.767
-1.023
0.256
0.256
-0.768
0.0
0.0
0.0
0.0
0.512
-1.281
0.0
0.0
0.0
0.0
0.0
-0.256
-0.769
0.0
0.769
0.0
0.0
0.0
0.0
0.0
0.0
0.769
0.0
0.0
-0.769
0.769
0.0
0.0
0.0
0.0
0.0
0.0
-0.256
0.512
0.0
-0.769
0.769
0.0
0.0
0.0
0.0
0.0
0.0
-0.769
0.0
0.0
0.0
-0.769
0.0
-0.77
0.0
-0.514
-0.514
0.0
0.0
0.0
0.0
-0.257
0.257
0.0
0.0
0.0
0.0
0.0
0.0
0.0
-7.745
0.0
3.106
0.0
-0.776
0.259
0.0
0.0
-2.589
-0.259
0.0
0.0
0.0
0.0
0.0
0.0
-0.259
0.0
0.519
0.0
-0.778
0.778
-0.259
0.0
0.0
0.0
-0.259
0.0
0.0
0.519
0.778
0.518
-0.259
0.0
-3.634
0.0
1.04
-0.78
0.0
-0.26
0.0
0.0
0.0
-0.781
0.52
0.52
0.0
0.0
-0.26
0.52
0.0
0.26
0.0
-0.26
0.26
0.0
0.0
0.0
0.0
0.0
-0.26
-0.26
0.0
0.0
0.26
0.0
0.26
0.0
0.0
-0.26
0.0
0.26
0.0
-0.26
0.0
0.0
0.0
0.0
0.0
-0.26
0.0
-0.26
-0.52
0.52
0.0
-0.26
0.0
0.0
0.26
0.0
-0.26
0.0
0.0
0.0
0.0
0.0
0.0
0.0
0.0
0.0
0.0
0.0
-0.52
0.52
0.0
0.0
0.0
0.0
-0.26
0.0
-0.26
0.26
0.26
-0.26
0.0
0.26
0.0
0.0
-0.26
0.0
0.0
-0.26
0.0
0.26
0.26
0.0
0.0
0.0
-0.26
-0.26
0.52
0.0
-0.26
2.079
0.0
-0.519
-1.04
1.04
0.0
-0.78
0.0
0.52
0.0
0.0
-0.78
0.0
0.0
0.0
0.26
0.0
0.26
0.0
0.0
0.0
0.0
0.0
0.0
0.0
0.0
0.0
0.0
0.0
0.0
-0.26
0.0
0.0
0.26
0.0
-0.26
0.78
-0.78
0.0
0.52
0.0
-0.52
0.26
0.0
-0.26
0.26
0.26
-0.52
0.26
0.0
0.0
0.0
0.0
-0.26
0.52
0.0
-0.52
0.0
0.26
0.0
0.0
-0.26
0.0
0.0
0.26
0.0
0.0
0.0
0.0
0.0
0.0
0.0
0.0
-0.52
0.26
-0.26
0.0
0.0
0.0
0.0
0.0
0.0
0.0
0.0
0.0
0.0
-0.26
0.26
0.0
0.0
0.0
0.52
0.0
0.0
0.0
-0.26
0.0
0.0
0.0
0.0
0.0
0.0
0.26
0.0
0.0
-0.26
0.0
-0.26
0.0
0.26
0.0
0.0
0.78
0.26
-0.26
0.26
0.0
-1.039
0.0
0.0
0.0
0.26
0.0
0.0
0.52
0.0
0.0
0.0
0.0
0.0
-0.52
0.0
0.52
0.0
0.0
-0.26
0.0
3.372
-0.259
0.0
-1.296
0.0
0.259
0.0
0.0
1.036
-1.296
1.555
-2.852
3.628
-0.259
0.517
-0.517
0.0
1.551
-0.258
-1.551
0.0
3.358
0.0
1.545
0.257
-1.287
0.773
-0.515
-0.258
0.773
0.0
1.8
-1.028
0.514
0.257
-0.257
0.0
0.514
0.257
0.77
0.257
-0.513
0.257
-0.513
-1.285
0.514
-1.028
0.257
0.0
-1.287
-0.515
-0.258
0.0
-0.258
-1.29
3.351
-2.835
1.032
0.258
-1.548
0.0
0.0
0.774
0.516
0.0
1.803
0.257
2.312
-1.798
2.567
0.0
0.512
-0.256
-1.795
2.564
1.279
1.788
-0.255
-1.277
1.277
0.765
0.0
-0.51
0.51
-2.042
2.042
0.0
0.0
0.0
-2.042
2.042
0.0
0.0
0.51
-2.296
0.0
-0.511
1.022
0.0
0.0
-0.766
0.0
-1.023
0.0
0.0
0.0
-0.256
0.0
0.0
0.0
1.023
0.0
0.0
0.0
0.0
0.0
0.0
0.256
0.0
0.256
-0.256
0.0
0.0
-0.256
0.511
0.0
0.0
-0.256
0.256
0.0
0.255
0.766
-0.255
0.0
-0.255
0.0
-0.511
-0.256
1.022
-1.022
1.277
-1.021
0.0
0.0
-0.256
0.0
0.0
0.0
0.256
0.0
1.021
-1.021
-0.256
0.0
-0.767
-0.256
0.0
-0.256
-0.768
-0.256
0.0
-0.769
0.0
0.0
0.0
1.793
0.0
-0.768
0.256
0.0
0.0
0.0
0.0
0.0
0.0
0.0
0.0
1.024
0.511
0.0
0.0
0.0
0.0
0.0
0.0
-0.511
0.767
0.0
0.0
0.0
0.0
-0.511
0.511
0.0
0.0
0.0
0.0
0.0
0.0
0.0
0.0
0.0
-0.511
-0.256
0.0
0.0
0.0
0.0
0.0
2.044
-1.277
1.022
0.255
0.0
0.0
0.0
-0.255
0.0
0.0
0.765
0.0
0.0
0.0
0.0
0.0
-0.51
0.0
-0.511
0.0
0.0
0.0
0.0
0.255
0.0
-0.255
-0.255
-5.38
2.31
2.815
-0.256
0.0
-1.791
2.046
-2.046
0.0
0.0
0.0
0.0
0.0
0.0
0.0
0.0
1.279
0.0
0.0
-0.256
0.0
0.0
0.0
0.0
0.511
-0.256
-0.256
0.0
1.023
0.0
0.0
0.511
0.511
-0.766
7.123
0.76
1.518
0.253
1.262
0.757
0.0
-2.019
-2.277
2.277
-1.517
-0.506
2.023
-0.253
-1.011
-0.759
-5.334
5.334
-1.013
0.507
1.266
-0.759
0.0
-2.282
1.268
0.0
0.0
1.013
-0.507
0.0
0.253
1.518
0.253
0.253
-0.253
0.253
0.0
-0.253
0.505
0.0
0.0
1.01
0.0
-1.01
0.505
0.0
0.0
0.0
0.0
1.262
0.0
0.0
0.0
-0.504
0.0
1.009
1.007
0.503
0.0
0.0
-0.503
0.503
0.754
1.758
0.0
1.754
-0.501
1.001
1.5
0.0
-1.5
0.5
-0.25
0.0
0.0
-0.25
-0.25
1.251
0.25
-1.0
-1.252
1.752
-1.752
0.0
0.0
0.0
-0.501
0.0
0.501
1.252
-2.003
-1.757
0.0
0.0
2.007
-2.007
0.251
0.0
0.0
2.257
0.0
0.25
-1.253
0.0
1.003
-1.003
-1.255
0.502
0.0
0.502
0.0
0.0
-0.753
0.502
0.0
-0.502
0.0
0.502
-0.502
-0.502
-1.257
0.0
0.0
1.759
0.0
0.0
-1.256
0.0
0.0
0.754
0.0
0.0
0.502
0.0
-1.508
1.508
-0.502
0.0
0.0
0.0
0.502
0.0
-0.251
0.0
0.0
0.0
0.0
0.251
0.0
0.0
0.0
0.0
-0.502
0.0
0.0
0.0
0.0
0.0
0.0
0.0
0.251
0.502
0.0
-0.251
0.0
0.251
-0.251
-0.502
0.0
0.251
0.0
0.0
0.0
0.251
0.0
0.0
-0.502
0.502
0.0
0.251
0.251
-0.753
0.502
0.0
0.0
0.251
-0.251
0.251
0.502
0.501
-1.003
0.0
0.251
0.0
0.0
0.0
0.502
0.0
-0.502
-0.251
-0.753
0.0
0.251
0.0
0.0
-0.251
0.0
0.251
0.0
0.0
0.0
0.0
-0.502
0.251
0.0
0.0
0.0
0.0
0.251
0.0
0.0
0.251
-0.502
0.0
-0.251
0.251
-0.754
-0.503
0.251
0.0
0.0
0.0
0.0
0.754
-0.754
-0.251
1.005
0.251
0.0
-1.257
1.508
0.0
-0.251
-0.251
0.0
-0.754
0.0
0.0
0.0
0.0
0.0
0.0
0.0
0.754
-1.257
0.503
-0.251
1.508
0.0
-0.251
0.251
0.0
0.0
0.0
0.0
0.0
-0.251
-1.005
-1.006
-0.252
0.0
-0.252
1.51
0.0
0.0
-0.503
1.006
0.502
1.004
0.0
-1.004
1.506
0.0
-0.752
0.0
0.251
0.0
-0.753
1.254
0.0
-0.502
0.0
0.0
1.003
0.0
0.0
0.0
0.0
-1.254
1.504
-1.003
0.0
0.501
-0.752
-0.251
0.0
-1.004
0.0
-1.509
1.509
-1.257
1.257
-1.005
-0.252
1.006
-0.754
0.0
0.251
0.754
0.0
-1.257
0.252
0.0
0.0
-0.252
0.0
0.0
0.0
0.0
0.0
0.0
0.0
0.0
0.0
0.0
0.0
0.0
0.0
0.0
0.0
0.0
0.0
0.0
0.754
0.251
0.0
0.251
0.0
0.0
0.0
0.0
0.0
-0.251
0.0
0.251
0.0
-0.754
0.251
0.503
-1.005
0.251
0.0
0.251
0.0
0.0
0.0
-0.503
1.005
-1.005
0.0
0.0
0.0
0.754
0.0
0.0
0.502
0.0
0.0
0.251
0.0
1.004
0.0
-1.004
0.0
0.0
0.251
0.753
-0.502
0.0
0.0
0.251
0.0
0.0
0.0
0.0
0.0
-0.251
0.0
0.0
0.0
0.251
-0.753
-0.251
0.0
0.251
0.251
0.0
-0.251
0.0
0.0
0.502
0.0
1.003
0.0
-0.752
0.0
-0.251
0.0
0.251
0.0
-0.502
1.003
-1.003
0.0
0.0
0.0
0.0
0.0
0.0
0.0
0.0
0.0
0.502
-0.251
0.251
-0.502
0.0
0.0
-0.251
-0.251
0.0
0.0
-1.257
0.0
0.0
0.0
0.0
0.0
1.005
0.0
0.0
0.0
0.251
0.0
-0.251
0.0
0.0
0.0
0.0
0.0
0.0
0.0
0.0
0.0
0.0
0.251
0.0
-0.251
0.0
0.502
0.0
0.0
0.0
0.0
-0.502
0.0
0.0
0.251
1.004
-1.255
0.0
0.502
0.0
0.0
-0.502
0.0
0.0
0.0
1.004
0.0
0.0
-0.753
1.004
0.0
0.0
0.0
-0.502
0.0
0.251
0.251
0.502
0.251
0.752
-0.25
-0.251
0.0
0.0
-0.251
0.0
0.0
0.0
0.501
-0.501
0.752
0.0
0.25
0.25
0.0
0.0
0.0
0.0
-0.501
0.0
0.0
0.0
0.0
0.0
0.25
0.0
0.501
0.0
0.0
0.0
-0.25
-0.501
0.0
-0.752
0.0
0.0
0.0
-4.523
1.762
-1.762
1.762
0.0
0.0
0.0
0.0
0.0
-1.51
0.0
-1.765
0.0
0.0
0.0
0.0
0.0
1.261
0.0
0.0
0.0
-0.504
-0.252
0.0
0.252
0.0
0.0
0.0
0.0
0.504
0.252
0.252
0.0
1.761
0.0
-0.251
-1.258
0.0
0.0
0.252
0.252
0.0
1.257
0.0
0.251
0.0
0.0
-1.257
0.0
0.754
0.503
1.506
-0.753
0.0
1.003
-1.506
0.0
0.753
0.0
0.0
-0.251
-0.502
0.0
0.0
-1.76
0.503
0.0
0.0
0.0
0.0
0.503
0.0
0.0
-0.754
0.0
0.0
1.257
-0.503
0.251
0.0
-0.754
1.005
0.0
0.0
-0.503
0.0
0.0
1.005
0.0
0.0
0.0
0.0
-0.754
0.251
0.0
-0.251
0.754
-0.502
0.0
0.0
0.0
-0.251
0.0
0.0
0.251
0.502
0.0
0.0
0.0
0.0
0.0
0.753
-0.251
0.0
-1.256
0.0
0.0
1.005
-0.502
0.0
0.0
0.0
-0.502
0.754
0.251
0.0
0.0
0.0
-0.251
0.0
0.0
-0.502
0.0
0.0
-0.251
0.0
0.0
0.251
0.0
0.502
-0.754
0.0
0.0
0.0
0.0
0.0
0.251
0.0
0.0
0.0
-0.251
0.251
0.0
-0.251
0.754
0.0
-0.502
-0.251
0.251
0.0
0.0
-0.251
0.0
-1.509
0.0
1.006
0.0
0.0
0.251
0.251
-0.754
1.005
0.0
0.0
0.502
0.251
-0.251
0.0
-0.502
1.004
0.0
1.003
-0.251
-0.251
0.501
0.0
-0.501
-2.009
-0.251
-0.251
0.251
0.251
0.0
0.0
1.507
0.0
-1.004
0.251
1.004
-1.255
1.004
-1.004
1.004
1.254
0.0
-0.752
-1.255
1.756
0.0
0.0
0.0
0.0
0.0
-0.251
0.0
-0.251
0.251
0.0
0.0
0.0
0.0
0.0
0.0
0.0
0.0
-0.251
-0.502
0.251
-1.004
0.0
0.502
0.0
0.502
0.251
0.0
0.0
-0.251
0.251
0.0
0.0
0.0
0.0
0.0
-0.502
0.251
0.0
0.0
0.0
0.502
0.0
0.0
-0.752
-0.502
0.0
0.753
0.0
0.251
-0.753
0.502
0.502
0.251
0.0
0.0
-0.251
0.0
0.0
0.0
0.251
0.0
0.251
-3.263
0.754
2.509
0.0
0.0
-2.007
1.255
0.0
0.0
0.0
0.0
0.0
-1.004
0.0
-0.251
-0.251
0.0
0.0
1.506
-1.506
-1.005
-1.51
-1.008
0.0
1.26
0.504
-1.007
-0.504
0.756
0.0
0.755
-1.259
0.252
-0.252
-1.261
0.505
-2.273
-0.506
2.527
-0.252
0.0
0.0
0.0
0.0
0.0
0.0
0.0
-1.769
0.0
0.0
0.758
-1.011
0.0
-0.253
0.0
0.506
0.0
0.0
-1.519
0.0
0.0
1.266
0.0
-0.759
1.012
0.0
0.0
-0.253
0.253
0.0
0.253
0.0
0.0
-0.506
-0.253
-0.253
-0.76
0.0
0.0
0.0
0.0
0.507
0.506
-1.013
1.266
1.264
0.0
0.758
0.505
1.009
0.0
0.252
0.0
0.0
0.0
0.0
-1.513
0.0
0.0
-0.252
0.0
0.0
0.0
0.0
0.0
-0.505
0.0
0.0
1.262
-0.252
0.0
0.0
0.0
0.0
0.0
-0.757
0.0
0.0
-1.263
0.0
0.0
0.0
0.0
-0.253
0.0
0.758
-1.011
0.0
0.0
0.0
0.0
-0.253
-0.253
0.0
0.0
0.0
0.0
0.0
0.0
0.0
0.0
0.0
0.506
0.0
0.253
-0.253
0.506
-0.253
0.0
0.506
0.0
-0.506
1.011
0.0
0.0
2.019
0.0
0.0
0.0
-2.019
0.0
0.0
0.0
0.0
0.0
0.0
0.0
0.758
0.505
0.0
0.0
0.0
-1.01
-1.011
0.0
0.0
0.0
0.0
0.758
0.0
0.0
-1.011
0.0
0.0
0.0
1.011
-1.011
0.0
0.0
1.011
0.0
0.0
0.0
0.0
0.0
0.0
0.0
0.0
-1.011
0.0
1.011
0.0
0.0
-1.011
0.0
0.0
0.0
0.0
0.0
0.0
0.0
0.0
0.0
0.0
1.011
0.0
0.0
0.0
0.0
-1.011
0.0
0.0
0.0
0.0
0.0
0.758
-0.253
0.0
0.0
-0.759
0.0
-0.253
0.0
0.253
0.0
0.0
-0.506
-0.506
-0.76
1.52
0.0
0.0
0.253
0.0
0.0
0.0
-0.506
1.012
-0.759
0.253
0.0
0.0
0.0
-0.253
0.0
0.253
0.0
-0.506
0.253
-0.253
0.0
0.0
0.0
0.0
0.0
-0.506
-0.507
-0.253
0.0
1.013
-5.589
1.528
0.0
-1.528
-1.275
-1.532
0.256
0.256
-0.256
-1.023
1.023
0.0
0.0
0.0
0.0
0.0
0.0
0.0
0.0
0.0
0.0
0.0
0.0
0.0
-0.256
0.0
0.0
0.0
-1.791
0.0
0.0
0.0
0.768
0.0
0.0
0.256
0.767
0.0
0.0
-1.023
0.0
0.767
0.0
0.0
0.256
0.256
0.0
0.0
0.0
-1.279
0.0
1.279
0.0
-0.256
0.0
0.0
0.0
0.0
0.0
0.0
0.256
0.0
0.0
0.0
-1.023
1.023
0.0
-0.256
0.0
0.256
0.256
0.0
0.766
-1.022
1.277
0.0
0.0
-1.277
0.0
0.0
0.0
1.277
-0.766
0.0
-0.767
0.511
0.255
0.0
-0.511
0.511
0.0
0.0
0.0
0.255
0.0
0.0
-0.766
0.0
0.0
0.0
0.0
0.0
0.0
0.0
0.766
0.0
-0.766
0.766
0.0
0.0
-0.766
-0.256
0.0
0.0
0.0
1.022
0.0
0.0
-0.766
0.256
0.511
0.0
0.0
-0.766
0.0
0.0
0.256
-0.511
0.511
0.0
0.0
-0.256
-0.256
0.0
0.0
0.0
0.0
0.0
0.0
-0.256
0.0
0.0
-0.256
0.0
0.0
0.0
0.0
0.0
0.0
0.0
0.0
0.0
0.0
0.0
0.256
0.0
0.0
0.0
-0.256
0.0
0.0
0.767
-0.767
0.0
0.0
0.0
0.0
0.0
0.511
0.0
0.0
0.0
0.0
0.0
0.0
0.0
-0.767
0.767
0.0
-0.767
0.767
0.0
0.0
0.0
-0.256
0.0
0.0
0.0
0.0
0.256
0.0
-0.256
0.0
0.0
0.0
0.0
0.0
-0.512
0.512
0.0
0.0
-0.512
0.0
0.512
0.0
-0.512
0.0
0.0
0.0
0.512
0.0
0.0
0.0
-0.512
0.256
-0.256
0.0
0.512
0.0
0.0
0.0
0.0
0.0
0.0
0.256
0.0
0.0
-0.511
0.0
-0.256
0.256
0.0
0.0
0.0
0.0
0.256
0.0
0.0
0.0
0.0
0.0
0.0
0.0
0.0
0.0
0.0
0.0
-0.512
0.0
0.0
0.512
0.0
0.0
0.0
0.0
0.0
0.0
0.0
-0.767
0.0
0.767
0.0
-0.767
0.0
0.0
0.0
0.767
0.0
0.0
0.0
-7.447
1.031
-0.773
0.0
1.545
-1.288
-0.258
0.0
1.031
-0.258
0.0
-0.515
0.773
0.0
-1.031
0.0
0.0
1.031
0.0
-0.773
0.773
0.0
0.0
-1.031
0.0
0.0
0.773
-0.773
0.773
0.0
-0.773
-0.516
0.0
0.0
0.0
-0.258
-0.516
0.0
0.516
0.0
0.0
-0.258
-0.258
0.258
0.0
0.0
0.0
-0.258
0.258
-0.775
-2.069
1.035
0.0
1.55
0.0
0.0
0.0
1.29
-0.774
0.0
0.0
0.0
0.516
-0.516
0.0
0.0
0.258
0.0
0.0
0.0
-0.258
0.0
0.0
0.0
0.516
0.258
-0.774
-0.516
0.0
-1.033
0.517
0.0
-0.517
1.033
0.0
-0.775
0.0
-0.258
0.0
1.033
0.0
0.0
0.0
0.0
-1.033
-0.259
-0.259
0.259
0.0
-0.517
-0.776
0.776
0.0
0.0
-0.776
0.0
0.0
0.0
-0.777
0.259
0.259
-2.074
0.26
0.0
0.778
0.0
0.0
0.0
0.778
-0.778
-0.778
-1.039
0.52
0.0
0.0
0.0
0.0
0.0
-1.299
-1.301
0.0
1.041
0.26
0.0
-0.52
0.26
-1.041
0.0
0.0
0.26
0.781
0.0
-0.781
0.781
-0.26
0.0
0.0
0.26
0.0
0.0
0.26
0.0
0.0
0.0
0.52
0.52
0.26
-0.26
-0.52
0.52
-0.26
0.779
1.038
0.0
-1.557
1.038
-0.26
0.0
0.0
0.0
0.0
0.0
0.0
-0.26
0.26
0.0
0.0
0.0
0.0
0.0
-0.26
0.0
0.0
0.26
0.778
0.0
0.0
0.0
-0.778
-0.26
0.26
0.0
0.0
0.0
0.0
0.0
-0.26
0.519
-1.298
0.26
0.26
0.0
0.26
-0.519
0.0
0.0
0.519
0.0
-0.26
0.0
0.0
0.26
0.0
0.0
0.0
-0.26
0.0
0.0
0.779
0.259
0.0
0.0
0.0
0.0
-0.519
0.0
0.0
0.0
0.519
0.0
0.259
0.0
-0.778
0.778
0.0
-0.778
0.0
0.0
0.0
0.0
0.0
0.26
0.0
0.0
0.259
-0.259
0.0
0.0
0.259
0.259
0.778
0.0
0.0
-0.778
0.0
0.518
-0.518
0.518
-0.259
0.518
0.0
-0.259
-0.259
0.518
0.0
0.0
1.812
0.0
1.292
0.0
-5.179
3.628
0.0
2.067
0.774
-0.516
-4.396
-1.297
0.0
0.0
0.0
0.26
0.0
0.0
0.778
0.0
0.0
-0.519
0.0
0.0
0.0
-0.26
2.074
-1.814
0.519
0.0
0.0
1.037
-0.777
1.036
1.035
-1.812
0.777
0.0
0.0
0.0
2.327
-1.034
0.0
0.0
0.0
0.0
-1.294
0.0
1.811
-0.517
-1.035
0.0
0.0
0.0
1.035
0.0
-1.035
0.0
0.0
1.035
0.775
-2.069
2.069
0.0
1.033
0.0
0.0
0.0
-2.325
1.809
0.0
0.0
0.0
-1.809
0.0
0.517
1.292
-1.292
0.0
-0.517
0.517
0.0
0.0
0.0
1.292
0.0
0.0
0.0
0.0
-0.517
0.517
0.0
-1.292
0.0
0.0
0.0
0.0
1.034
0.0
-0.775
0.258
0.0
0.0
0.0
0.258
0.0
-0.258
0.0
0.0
0.258
0.0
0.0
0.0
0.0
0.0
0.0
-0.258
-0.517
-2.589
0.259
2.589
0.0
-0.517
0.259
0.0
0.0
0.0
0.0
0.0
0.0
0.259
0.0
-0.259
0.0
0.0
0.0
0.259
0.0
0.0
0.0
-0.259
0.259
-1.035
0.776
-0.776
0.776
0.0
0.0
0.0
0.0
0.0
0.259
0.0
0.0
0.0
0.0
0.0
-0.259
0.775
-0.517
0.0
0.0
0.517
-1.551
1.551
-1.293
0.0
0.517
0.0
0.0
0.0
0.0
0.0
0.0
-0.517
0.517
-0.517
0.517
-0.776
1.035
0.0
-0.259
-0.517
0.517
-1.035
0.259
-0.259
0.0
1.293
0.0
0.0
0.0
0.0
0.0
0.0
-0.259
0.0
0.0
0.0
0.0
0.0
-0.776
0.776
0.0
0.0
0.0
0.0
0.0
0.0
0.0
0.0
-0.259
0.0
0.0
0.0
0.0
0.0
0.259
-0.517
0.0
0.517
0.0
0.0
-0.259
0.0
0.259
0.0
0.0
0.0
0.0
-0.517
0.0
0.0
0.0
0.0
0.0
0.0
0.517
0.0
0.0
0.0
0.0
0.0
0.0
0.0
0.0
0.0
0.0
0.0
0.0
-0.259
0.0
0.0
0.0
0.259
0.0
0.0
0.0
0.0
0.0
-0.517
0.0
0.0
0.517
0.0
0.0
0.0
-0.259
0.0
0.0
0.259
-0.259
0.0
0.0
0.0
0.0
0.0
0.0
-0.776
-1.036
0.777
0.0
0.0
-0.777
0.0
0.0
-0.259
0.777
0.0
0.0
0.0
-0.518
0.259
0.0
-0.778
-0.259
0.259
0.0
-0.519
-0.779
-0.52
1.039
1.038
-0.259
0.259
0.0
-1.557
1.298
-0.259
-0.259
0.0
0.0
1.037
-0.518
0.518
0.0
-0.259
0.0
0.0
1.813
1.551
-2.586
0.0
0.777
0.776
-0.776
0.0
-0.518
0.0
0.776
-1.035
-0.777
-0.259
0.0
0.259
-0.259
0.0
0.0
1.296
0.0
-1.296
0.0
0.518
0.259
-0.518
0.518
0.0
0.518
0.0
0.0
0.0
-0.259
-0.518
0.518
0.0
-0.259
0.259
0.0
0.0
1.553
-0.517
0.517
0.775
0.517
-0.517
-2.328
0.259
-0.518
0.259
0.0
0.0
0.259
0.518
0.0
0.0
-0.518
-0.259
0.0
0.0
0.0
0.259
-0.518
0.259
-0.259
-0.259
0.777
1.035
-0.517
0.259
0.0
0.0
-0.259
-1.295
0.0
-0.259
-0.259
0.0
0.259
-0.259
0.778
0.259
-1.037
0.0
0.0
0.0
0.0
0.0
0.0
0.259
-0.259
0.0
0.0
0.0
0.0
0.0
0.0
-0.259
-0.259
-0.519
-0.779
0.0
0.52
-0.779
0.779
0.779
-0.26
-0.779
0.26
0.0
-0.52
0.52
-0.26
0.26
0.26
-0.26
0.519
-0.26
0.519
-0.779
0.0
0.0
0.26
-0.519
0.519
-0.779
0.0
0.0
0.779
0.0
0.519
-0.26
-0.519
0.0
-0.52
0.779
-0.26
0.0
-0.779
1.818
0.0
-0.259
0.259
0.259
-1.038
0.0
1.038
0.0
0.0
0.0
-0.778
0.0
0.0
0.0
0.0
0.519
0.0
0.0
-1.038
-0.52
0.0
1.558
0.0
0.0
0.0
-1.558
0.0
0.779
0.0
1.038
0.0
0.0
0.0
0.0
-0.259
0.0
0.0
0.0
0.0
-0.519
-0.779
-0.26
0.26
-0.26
0.26
0.0
-0.26
0.26
0.26
-0.52
-0.26
0.0
-0.26
-1.301
1.041
-0.781
0.0
0.52
-1.041
0.0
0.0
1.301
-0.52
-0.26
0.52
0.0
0.0
0.26
0.0
0.0
0.0
0.0
0.0
-0.26
0.0
0.0
0.26
0.0
0.0
0.0
-0.52
1.56
0.0
-1.04
0.52
22.836
-0.253
-0.253
-1.776
0.0
-0.508
0.762
-1.016
-2.036
1.781
-0.254
0.0
1.271
-0.254
-0.254
-0.508
0.508
-1.017
-2.292
2.801
-0.509
0.0
-0.254
-1.528
1.019
0.0
-5.363
-0.256
0.0
3.325
-0.511
0.0
0.766
-2.556
2.045
0.0
0.0
0.0
0.0
0.255
0.255
-0.255
0.0
0.255
-1.277
-2.047
0.768
-1.281
1.281
-0.256
0.0
2.046
0.0
-0.767
0.0
0.0
-0.511
-0.256
0.0
-1.28
1.024
-1.024
0.0
1.28
0.0
-0.256
0.0
-2.05
-0.77
-0.771
2.053
0.0
0.256
-2.053
1.796
0.256
0.0
-0.513
0.513
-1.282
0.77
0.0
-1.026
0.77
-1.798
-0.257
0.0
0.0
1.541
-1.284
1.284
0.0
0.0
-0.514
-1.028
1.285
-0.257
0.514
-1.284
0.0
-0.514
-0.515
-0.257
0.772
0.0
0.0
0.0
-1.287
1.287
0.0
0.0
0.514
0.0
0.0
0.0
0.0
0.0
0.0
0.0
-1.029
0.0
1.029
2.823
0.0
0.0
0.0
-0.256
-2.31
0.0
0.257
0.0
0.0
-1.285
0.771
0.0
-1.286
0.0
-0.257
1.287
0.0
-0.257
3.081
-3.596
3.083
0.0
0.0
0.0
0.0
0.256
0.256
-0.256
-0.256
0.0
0.0
0.0
0.0
0.0
0.0
0.0
0.0
0.513
0.0
-1.796
1.796
0.0
-1.282
1.026
0.0
0.256
0.0
0.0
0.0
0.0
0.0
0.0
0.0
-0.256
0.256
0.0
-0.256
0.0
-0.256
0.0
0.0
0.0
0.0
0.256
0.0
0.0
0.0
0.0
0.0
0.0
0.0
-0.256
0.0
0.0
0.0
0.0
0.0
0.0
0.0
0.0
-0.256
0.0
-0.513
-1.284
0.514
-1.028
0.771
-0.257
0.0
0.0
0.257
-0.257
0.0
-0.514
0.0
0.257
0.0
0.0
-0.514
0.771
0.0
-1.286
0.0
1.286
-1.544
0.0
1.287
0.0
0.0
0.0
0.0
0.257
0.0
0.0
0.0
0.0
0.0
-0.257
0.0
0.257
-0.257
0.0
0.0
0.0
-0.257
-0.257
0.0
0.0
0.0
0.0
0.0
-0.515
0.0
-0.257
0.257
0.0
0.257
-0.257
0.772
-0.257
0.0
0.257
0.0
0.0
0.0
0.257
-0.514
-6.974
1.296
0.0
-1.296
0.0
0.0
0.0
0.0
0.0
0.518
0.777
-1.296
-1.817
0.52
-0.26
-0.26
0.0
0.779
-0.519
-0.26
0.26
0.0
0.0
0.0
0.0
-0.78
-1.301
-0.521
0.521
0.0
-0.781
1.562
0.0
0.0
-0.26
1.04
0.52
0.519
0.0
-0.26
1.816
0.0
0.0
0.0
0.0
-0.259
1.036
0.0
-1.036
0.259
0.0
1.036
-1.036
1.554
0.0
0.0
0.259
0.0
0.0
0.0
0.0
1.292
-0.517
0.0
-0.258
0.258
-1.552
1.035
0.0
0.0
0.0
0.0
0.0
-1.035
0.0
0.0
0.776
0.0
-0.517
-0.777
0.0
0.0
0.0
0.0
0.0
-0.777
0.259
0.0
0.0
-0.259
0.0
0.259
0.259
0.259
0.0
0.0
0.0
1.294
0.0
1.292
0.774
0.516
-0.258
0.0
0.0
2.061
-1.545
1.803
0.0
-0.257
1.029
0.771
-0.771
-1.286
0.0
1.286
-0.257
-1.029
0.772
-0.515
-1.288
1.802
0.0
0.0
0.0
-0.772
0.772
-1.029
0.0
0.0
0.772
0.0
0.0
0.0
0.0
0.0
0.257
1.542
0.0
0.0
0.0
0.0
0.0
0.0
0.0
0.0
0.0
-1.028
1.028
0.0
0.513
0.769
0.513
-0.256
1.025
0.0
0.0
-1.025
-0.769
0.769
0.0
0.0
-1.282
0.0
1.282
0.0
0.0
0.0
0.0
0.0
-0.256
0.256
0.0
-1.026
0.0
1.026
0.0
-0.769
0.0
0.0
0.0
0.769
0.0
0.0
-0.513
0.513
0.0
0.769
-1.281
0.513
0.0
0.0
0.512
0.0
0.256
0.512
0.256
-0.512
0.0
0.256
0.0
-0.512
0.512
0.0
-0.512
-0.769
0.0
0.0
0.0
0.256
0.0
0.0
0.0
-0.256
0.0
0.0
0.256
-0.256
0.0
0.256
0.0
0.0
0.512
0.0
-0.256
-0.256
0.0
0.768
0.0
0.0
0.256
-0.512
0.0
0.0
0.0
0.0
0.0
-0.512
0.256
0.0
0.0
-0.256
0.256
0.0
-0.512
0.0
0.512
1.024
0.767
0.0
0.0
-1.791
1.791
0.256
0.766
-0.766
1.277
-0.255
-0.766
0.0
0.0
0.0
0.255
0.0
0.0
0.0
0.255
0.0
0.0
0.0
9.903
0.0
0.0
0.0
2.521
0.503
0.503
-1.258
0.0
0.0
0.0
0.0
0.0
0.0
0.252
-0.252
0.504
0.0
-0.504
-0.252
-1.765
0.252
0.252
1.261
1.51
0.0
1.759
-1.005
0.0
-2.264
0.0
0.252
2.013
0.0
-1.509
1.258
0.0
0.0
0.754
0.502
-0.251
0.502
0.0
-0.502
0.0
-1.508
0.251
0.754
0.0
0.0
0.0
-0.251
0.0
0.0
0.251
-0.503
0.503
0.0
-0.251
0.0
-0.251
0.251
0.754
-0.502
0.0
0.0
0.0
0.0
0.502
-0.502
0.502
0.0
0.0
0.0
0.0
0.0
1.004
0.0
0.0
0.501
-0.501
2.504
0.75
-0.75
0.75
-0.25
0.749
-0.5
0.0
0.0
-1.751
-0.25
0.0
0.25
0.501
-0.501
0.0
1.001
-1.001
-0.25
1.001
-1.001
0.0
0.25
0.0
-0.501
1.252
0.0
-0.751
0.0
0.0
0.0
0.0
0.0
0.501
-0.501
0.0
0.0
0.751
0.0
0.0
-0.25
0.0
0.5
0.0
0.0
0.0
0.0
2.248
-0.998
0.998
0.0
0.0
0.0
0.249
0.0
-0.998
0.0
0.0
0.0
0.0
0.499
0.499
0.0
-0.998
-0.499
-0.75
-0.25
0.0
0.0
0.0
0.0
1.0
0.0
0.0
0.0
0.0
0.0
0.499
0.0
0.0
0.25
0.0
-0.499
0.0
0.0
0.25
-0.499
0.0
1.248
0.0
-0.998
0.499
-0.25
-0.25
0.0
0.0
0.0
0.499
-0.25
0.0
-0.25
0.0
0.25
-0.749
0.5
-0.999
0.75
-0.25
0.0
0.25
-0.75
0.999
-0.25
0.0
0.0
0.0
-1.0
1.0
0.0
0.0
0.0
0.0
-0.5
0.0
0.0
-0.25
0.0
0.25
0.0
-0.25
0.0
0.0
0.25
0.25
0.25
0.0
0.0
0.0
0.0
0.0
0.0
0.25
0.0
0.0
0.0
0.0
0.25
0.0
0.0
0.499
0.0
-0.499
0.0
0.499
0.0
0.0
0.0
0.0
0.249
-0.249
0.0
0.0
0.249
-0.249
0.0
0.0
0.249
0.0
-0.249
0.249
0.0
-0.249
0.249
0.0
0.0
0.0
0.0
0.0
0.499
0.997
0.747
-0.249
-0.498
0.0
1.244
0.249
-0.995
0.498
-0.498
12.848
-0.982
1.472
0.735
1.713
0.489
-0.489
-0.734
0.245
0.245
0.0
-0.245
0.0
0.0
-1.224
1.957
-1.712
0.979
-1.959
0.735
0.0
0.0
0.0
-0.735
0.49
0.0
-0.49
0.0
0.0
0.0
0.735
-0.735
0.0
0.0
-0.981
0.736
-0.736
-0.245
0.0
0.0
-0.491
0.0
-1.721
1.23
-1.23
0.0
0.0
0.0
0.0
0.492
0.246
0.492
-0.246
0.492
0.0
-0.983
1.966
-0.737
-0.246
0.0
-0.246
-0.738
0.0
0.246
0.492
0.491
0.0
0.0
0.737
0.0
-0.737
-0.491
-0.246
0.737
0.0
-0.983
0.492
0.0
0.0
0.0
-0.246
0.0
0.246
0.0
0.0
-0.492
-0.738
0.492
0.492
-0.492
0.0
0.246
0.0
0.246
-0.492
-0.492
0.0
0.0
0.0
0.0
0.0
0.738
0.0
-0.492
0.738
0.0
-0.738
0.0
0.0
-0.246
0.492
0.0
0.246
0.246
-0.246
0.492
0.246
0.0
0.737
-1.228
0.737
-1.229
0.738
-0.738
0.738
0.0
0.0
0.0
0.0
-0.738
-0.246
0.738
0.246
0.0
0.0
0.491
0.0
0.0
0.491
0.0
0.0
-0.491
0.0
0.246
-0.246
0.0
-0.491
0.0
0.0
0.491
0.0
0.0
0.0
0.0
-1.229
1.229
0.0
0.0
0.0
0.0
0.0
0.0
0.0
-0.983
0.983
0.246
0.0
-0.246
1.227
0.0
0.0
0.981
-0.245
-0.981
0.981
-0.49
0.0
0.0
0.0
0.0
0.0
0.0
-0.491
0.0
0.736
-0.49
-0.245
0.736
-1.472
1.717
-0.245
0.0
-1.472
0.0
0.736
0.0
0.0
0.491
-0.736
0.0
-0.737
0.0
-0.246
2.208
0.0
0.0
0.0
-1.963
1.718
-1.718
0.0
1.227
0.0
0.0
0.0
0.0
0.49
0.0
-0.981
-0.245
0.981
-0.245
0.0
-0.982
1.472
0.0
-0.245
-0.245
-0.245
0.0
0.736
0.0
0.0
0.0
0.0
0.0
0.0
-0.49
0.0
0.0
0.0
0.0
0.245
-0.981
0.0
0.0
0.0
0.491
0.245
0.0
0.0
0.0
-0.245
0.0
-0.736
0.736
-0.245
0.0
0.0
0.0
0.245
0.0
-0.245
1.716
0.0
-1.226
0.0
3.183
-0.244
0.0
-11.565
0.0
0.0
-1.239
0.0
0.0
0.0
1.239
-1.736
0.0
0.0
0.744
-0.496
0.0
3.467
0.0
-0.247
-2.971
2.971
0.0
0.0
-2.723
0.0
-0.248
-0.496
0.0
0.496
-0.496
1.488
0.0
1.98
0.0
0.0
0.0
0.0
0.0
0.0
0.0
-1.732
1.979
-1.979
0.0
0.0
0.0
0.0
-0.496
0.0
0.496
0.0
0.0
0.0
0.0
0.0
0.99
-0.99
0.0
1.238
0.0
-1.733
0.0
1.733
-1.733
0.0
0.248
1.238
-0.99
0.0
0.0
0.0
0.0
0.99
-0.99
0.0
0.0
0.0
0.248
0.0
0.0
0.0
-0.248
0.0
0.0
0.0
0.0
0.0
0.0
0.0
0.0
0.248
-0.248
0.743
0.0
0.0
0.0
0.0
0.0
0.0
0.0
0.0
-0.248
0.0
0.0
0.248
-1.238
-0.744
0.0
0.0
0.0
1.239
0.743
0.0
0.0
0.0
-0.743
0.743
-0.743
-0.248
0.0
0.248
0.495
0.248
-0.743
-0.248
0.248
0.0
-0.248
0.248
0.0
0.0
0.0
0.0
0.495
0.742
0.0
-0.99
0.0
-0.248
0.0
0.248
0.0
0.0
0.0
0.0
-0.495
0.0
0.0
0.248
0.248
0.248
-0.495
0.0
0.0
0.0
0.0
0.0
0.0
0.0
0.0
0.0
-0.248
0.248
-0.248
0.248
0.0
0.0
-0.248
-0.248
0.0
-0.744
0.0
0.0
0.0
-0.248
-0.248
0.0
0.0
0.992
-0.992
0.0
0.0
0.0
0.0
-0.248
1.24
0.0
-1.24
0.0
0.0
0.0
0.744
-0.993
0.0
0.0
0.0
0.0
0.0
0.0
0.0
0.0
0.248
0.0
0.0
0.0
1.24
-0.744
0.0
0.0
0.248
0.0
0.0
0.0
0.744
0.0
-0.496
0.744
0.0
-0.744
0.496
-0.744
0.496
0.248
0.0
0.0
0.248
-0.248
0.0
0.0
0.496
-0.248
0.0
0.0
-0.248
0.0
0.0
0.0
0.0
-0.248
0.496
0.0
0.0
-0.496
0.248
0.0
0.248
0.0
-0.496
0.0
-0.744
-0.248
0.248
1.487
0.0
-0.248
-0.744
0.0
0.0
0.248
0.0
0.0
0.496
0.0
-1.24
0.0
0.0
0.0
1.24
0.0
0.0
0.0
-0.992
-8.975
0.0
0.0
-1.505
-1.759
1.005
0.0
0.0
-1.005
1.005
1.757
0.0
-1.003
1.003
0.0
0.752
0.0
0.0
0.0
0.0
-0.752
0.0
0.752
2.501
1.747
-1.747
0.0
0.0
0.0
0.0
0.25
1.746
0.498
0.0
0.0
0.0
0.0
0.0
1.245
-0.995
0.995
0.0
-1.245
1.245
-1.245
-0.997
0.0
-0.249
0.0
0.0
0.0
0.0
0.0
0.0
0.0
0.0
1.246
0.0
0.0
1.493
0.0
0.0
0.0
-1.493
0.0
0.0
0.0
0.0
0.0
1.245
0.497
-0.497
0.0
0.0
0.497
-0.497
0.0
0.0
0.0
0.497
-1.493
0.0
0.0
0.0
-0.249
0.0
0.0
0.0
-0.249
0.0
1.742
0.0
0.0
0.497
0.0
0.0
0.248
0.745
1.24
0.0
0.0
0.0
0.0
-1.489
0.0
0.0
1.489
-0.496
0.496
0.0
0.0
0.0
0.0
0.0
0.0
0.0
0.0
0.0
0.0
-0.744
0.0
0.992
-0.744
0.744
0.496
0.248
1.237
0.0
0.247
0.0
0.741
0.0
0.0
0.0
0.0
0.0
0.0
0.0
0.0
0.0
0.0
-0.247
0.0
-0.989
0.989
-0.989
0.0
0.989
0.0
0.0
0.0
0.0
0.0
0.0
0.0
0.0
0.0
-0.989
0.0
0.0
0.0
0.0
0.0
0.742
-0.742
0.495
0.0
-0.495
0.0
0.0
-0.247
0.0
0.0
-0.743
1.732
0.0
0.0
0.0
-1.484
1.237
-1.484
-0.248
0.0
0.99
-0.99
0.0
0.743
-0.743
0.0
0.0
0.0
-0.991
0.991
0.0
-0.991
0.991
-0.991
1.487
0.0
-1.983
0.248
0.0
-0.248
0.0
0.0
0.0
0.0
-0.496
0.992
0.0
0.991
0.495
-1.487
1.734
0.0
-1.982
1.239
-1.736
1.488
0.0
-0.992
-0.496
0.496
0.992
0.0
0.0
-0.992
0.0
0.0
-0.496
1.24
0.248
0.0
-1.736
0.992
0.0
0.0
0.496
-0.992
0.248
0.0
0.0
0.0
-1.241
0.0
-1.492
-0.249
-0.498
0.995
0.994
-2.239
-1.496
1.496
0.0
0.0
0.0
0.0
0.0
0.0
0.0
0.0
0.0
0.0
-0.997
1.246
-0.997
0.997
-2.244
0.0
1.746
0.498
-0.249
0.0
0.996
-1.743
-0.499
-1.248
2.245
0.0
0.0
-0.498
0.0
0.498
0.0
0.0
-1.247
-0.749
0.749
-0.999
-0.25
0.0
0.0
0.0
-0.5
0.5
0.0
-0.5
0.25
0.5
0.0
-0.5
0.0
0.25
-0.25
0.25
0.0
-1.0
0.0
0.0
0.0
0.0
0.0
0.0
0.5
0.5
-0.75
0.75
0.0
0.0
0.0
0.0
0.0
-1.0
0.0
0.5
0.0
0.0
0.0
0.0
0.0
0.0
0.25
0.0
-0.25
0.0
0.25
-0.25
0.0
0.0
0.0
0.0
-0.25
0.25
0.25
0.0
0.0
-0.25
0.0
0.0
-0.25
0.0
0.25
0.0
-0.25
0.0
0.0
0.25
-0.25
0.0
0.0
0.0
0.0
-0.25
0.0
0.5
0.0
0.0
0.0
-0.5
-0.25
0.0
0.0
0.0
0.0
-0.25
0.0
0.0
0.0
0.0
0.0
0.0
0.0
0.751
0.0
-0.25
0.0
0.0
-0.25
0.5
0.25
0.0
0.75
0.0
0.0
0.0
0.999
-0.999
0.999
-0.999
0.0
0.0
0.0
0.0
0.999
0.0
0.0
-0.999
0.0
0.0
0.0
0.0
0.0
-0.5
-0.25
0.25
0.0
-0.25
0.0
0.0
0.25
0.5
0.0
0.0
0.0
0.0
-1.0
0.5
-1.0
0.0
1.0
0.0
-1.0
1.0
0.0
0.0
0.0
0.0
-0.75
0.0
-0.25
0.0
-0.25
0.25
0.0
0.25
0.75
0.0
0.0
-0.75
0.0
0.0
0.75
0.0
-1.501
0.0
0.0
1.001
0.0
0.0
0.0
0.0
0.0
0.0
-0.25
0.0
0.0
0.0
0.0
0.0
-0.25
0.25
0.0
0.0
0.0
0.0
0.0
0.0
0.0
-0.25
0.0
0.0
0.0
0.0
0.25
-0.25
0.25
0.0
0.0
0.0
0.0
0.0
0.0
-0.25
-0.25
0.0
0.0
-0.501
0.25
0.0
-1.002
0.0
0.0
0.251
0.251
0.0
0.751
-0.25
-0.501
0.0
0.0
0.751
0.0
0.0
0.25
0.0
-0.751
0.0
0.0
0.0
0.0
1.001
0.0
0.0
-1.001
0.0
1.001
0.0
0.0
0.0
0.0
0.0
0.0
0.0
0.0
0.0
0.0
0.0
0.0
0.0
0.0
-3.258
0.251
0.0
0.0
0.0
0.0
0.502
0.251
-0.251
0.0
-1.255
-0.251
-0.503
0.251
0.0
-1.006
0.0
0.755
0.0
0.0
-1.51
1.51
0.0
-1.006
-0.252
-0.252
-0.252
0.0
0.0
0.0
0.0
0.0
-0.252
0.0
-1.009
-0.252
0.0
-0.252
0.0
0.252
-0.252
0.0
0.252
0.252
0.0
0.0
1.261
0.504
0.0
-0.252
0.0
0.0
0.0
-0.252
0.0
-0.504
-0.252
0.252
0.0
-0.252
-0.252
0.252
0.756
0.0
0.0
-0.504
-0.252
0.252
0.504
0.0
0.0
0.755
-0.252
0.0
0.0
0.0
0.0
-0.504
0.0
0.0
0.0
0.252
0.252
-0.252
0.0
0.0
0.0
-0.252
0.252
-0.252
0.0
0.0
-0.504
0.252
-0.252
0.0
0.0
0.0
0.0
0.0
-0.252
0.0
0.0
-0.504
0.0
0.252
-0.252
0.0
0.0
0.252
1.008
-1.008
0.0
1.008
0.0
-0.756
0.0
0.0
0.252
0.0
-0.504
-0.252
0.0
0.0
0.0
1.009
0.0
-0.252
0.0
0.0
0.252
0.0
-0.252
0.0
0.0
0.0
-0.252
0.0
0.0
-0.504
0.252
-0.252
0.252
0.0
0.0
-0.252
0.0
0.0
0.0
-0.252
0.0
0.0
0.252
0.0
0.0
-0.252
0.0
0.252
0.0
-0.252
0.252
-0.252
0.0
0.0
0.0
0.0
0.252
0.0
0.0
0.0
0.0
0.0
0.0
-0.252
0.252
0.0
-0.505
0.0
0.0
1.009
0.0
0.0
0.0
0.0
-0.757
0.252
0.0
0.0
0.252
-0.252
0.0
0.0
-0.252
0.252
-0.252
0.0
0.0
0.0
0.252
0.0
0.0
0.0
0.0
0.504
0.0
0.0
0.0
0.0
-0.252
0.252
0.0
-0.252
0.0
0.0
0.0
-0.252
0.252
0.0
0.0
0.0
-0.252
0.0
0.252
-0.252
0.0
0.0
0.0
0.0
0.0
0.0
-0.252
0.0
0.0
0.0
0.0
0.0
0.252
0.0
0.0
-0.252
0.252
-0.252
0.0
0.0
0.0
0.252
-0.252
-0.252
0.0
0.0
0.0
0.0
0.0
0.0
0.0
0.0
0.0
0.0
-0.252
0.0
0.0
0.0
-0.253
0.253
0.757
0.0
-0.505
-0.505
0.0
0.0
6.041
3.755
0.0
0.25
-1.5
0.0
0.0
2.498
0.0
0.0
0.0
0.0
0.0
1.246
1.493
0.249
1.987
0.0
0.0
-3.479
-0.249
2.984
0.0
0.0
-0.497
0.0
0.0
0.0
0.0
-2.736
0.249
2.736
0.0
-2.985
0.0
-3.495
0.0
3.495
0.0
1.991
-1.991
1.742
0.0
0.0
0.0
0.0
0.0
0.0
-1.493
1.493
0.0
0.0
0.0
0.0
-0.995
1.741
0.248
0.0
0.745
0.0
-0.745
0.0
0.0
0.497
0.744
1.239
2.226
-2.226
1.485
-1.485
1.485
0.0
0.0
0.0
0.0
0.0
0.0
-2.724
2.724
0.0
-2.724
2.23
0.247
0.0
0.0
0.0
-1.733
1.486
-1.486
0.496
0.0
0.495
-0.248
-0.743
0.0
-0.744
1.487
0.0
0.0
0.0
0.0
0.0
-0.248
0.248
0.0
-0.248
0.0
0.0
0.0
0.0
0.0
0.0
0.0
0.0
-0.991
0.991
-0.743
0.743
0.0
-0.248
0.0
0.0
0.248
0.0
0.0
0.0
0.0
0.0
0.0
0.0
0.0
0.0
0.0
0.0
0.0
-0.248
0.0
0.0
0.0
0.0
0.0
0.0
0.248
-0.248
-0.248
0.0
0.0
0.0
-0.744
0.0
0.0
0.0
0.0
0.0
0.0
0.0
-0.744
0.0
-0.248
0.248
0.0
0.0
0.744
0.0
0.0
0.0
0.0
0.0
0.0
0.0
0.0
0.0
0.0
0.0
-0.496
0.0
0.0
0.0
0.0
0.496
0.0
0.0
0.0
-0.496
0.0
0.496
0.496
0.0
0.0
-0.992
0.744
0.0
-0.496
0.0
0.248
0.0
0.248
0.0
0.248
-0.496
-0.248
0.0
0.0
0.0
0.248
0.0
0.0
0.0
0.0
0.0
0.248
0.0
0.0
-0.496
0.496
0.0
0.0
0.0
0.0
0.0
-0.496
0.0
0.0
0.0
0.248
0.0
0.0
0.248
0.0
0.0
0.0
0.0
0.0
0.248
0.0
-0.248
0.0
0.248
0.0
0.0
-0.496
0.496
-0.744
0.248
0.0
0.248
-0.496
0.0
0.248
0.0
0.248
0.0
0.0
0.0
0.0
0.0
0.0
0.0
0.0
0.0
-0.744
0.744
0.0
-0.744
0.0
0.496
0.0
0.248
0.0
0.248
0.743
-1.984
0.744
1.239
0.0
2.473
0.0
0.0
-1.483
0.247
0.0
-1.238
0.0
0.0
2.226
-1.731
0.0
0.0
0.0
-0.248
-1.487
0.0
0.0
0.0
0.248
-0.744
-0.248
0.0
0.0
1.488
0.0
0.0
-0.248
0.0
0.0
0.248
0.0
0.0
0.0
0.0
0.0
0.0
0.0
0.248
-2.233
0.0
1.241
0.992
-0.992
0.992
-1.488
1.488
0.0
-0.744
-1.489
2.233
0.0
-2.233
1.241
0.0
0.0
-0.744
1.488
0.0
-0.248
0.0
-0.248
0.991
-0.248
-1.24
1.24
-0.496
0.0
0.0
0.496
0.0
0.0
0.0
0.0
-0.248
1.238
0.742
-1.98
1.733
0.247
0.0
0.0
-1.485
0.0
1.238
0.0
0.247
0.742
0.247
-1.236
2.223
0.986
0.493
1.231
-1.231
4.668
1.224
-0.979
-1.471
-0.245
0.0
-1.228
0.0
0.0
-1.968
0.0
0.0
0.0
-0.493
-1.48
0.0
1.48
0.0
-0.493
0.493
0.0
-0.246
0.0
0.493
0.0
0.246
0.0
0.0
0.0
0.0
0.0
0.246
-0.246
0.0
-0.246
1.477
0.0
0.738
0.491
-0.983
-0.492
0.0
0.0
0.0
0.0
0.0
0.738
-0.738
1.229
0.246
-0.246
0.0
-0.737
-0.246
0.0
-1.477
1.231
-1.477
1.477
-1.724
0.739
0.0
0.0
-0.246
0.0
-0.739
-0.493
0.0
0.0
0.0
0.0
-1.976
2.223
0.0
0.0
0.0
0.493
-1.727
0.0
0.0
1.234
0.493
0.0
0.0
-0.247
0.0
0.739
-0.246
0.246
0.0
0.0
-0.246
-0.74
0.0
0.0
0.986
0.0
0.246
-2.22
0.0
0.0
-0.247
0.0
0.0
0.987
0.247
0.0
-1.234
0.0
0.0
1.234
-0.493
0.0
-0.741
0.741
0.0
-0.494
-0.988
0.0
0.0
0.0
0.247
0.494
0.0
-0.741
0.0
0.0
0.0
0.247
0.0
0.494
0.0
0.0
0.0
0.0
-0.741
-0.247
0.0
-0.99
0.0
0.0
0.0
0.0
1.978
0.0
-1.236
1.236
0.741
0.0
0.0
0.0
0.0
0.493
0.0
0.0
0.0
0.0
0.986
0.246
0.0
0.0
0.0
-0.246
0.0
0.0
0.0
0.0
0.0
0.0
0.0
-5.189
0.0
0.496
0.0
-0.496
0.496
1.979
0.0
0.0
0.0
-0.742
0.0
0.0
0.0
-0.99
1.237
-1.237
0.0
0.0
0.0
0.495
0.0
0.0
0.0
0.0
0.0
-0.495
-0.248
-1.487
1.487
0.0
0.0
0.0
0.99
0.0
0.0
0.0
-0.743
0.743
0.0
0.0
0.495
2.469
0.0
1.232
0.984
0.738
-0.246
0.0
-1.722
0.0
0.985
-0.985
0.0
0.0
-1.232
2.217
0.0
0.0
-0.738
0.0
-0.246
0.739
0.0
0.0
0.0
0.0
0.246
0.246
0.0
-0.492
-0.739
-0.739
0.739
0.0
0.0
0.0
0.0
0.0
0.0
0.0
0.0
0.0
0.0
0.0
-0.493
0.0
0.0
0.0
-0.493
0.0
0.986
0.0
-0.739
0.0
0.0
-0.493
0.986
-0.739
0.0
0.247
0.739
-0.739
0.0
0.0
0.739
0.0
0.0
0.0
0.0
0.0
0.985
0.0
-2.217
0.0
0.0
2.217
0.0
0.0
0.0
-1.477
1.477
0.0
0.0
0.0
0.0
0.0
0.0
0.0
0.0
-1.724
1.724
0.0
0.0
-0.985
0.0
0.0
0.0
-0.739
0.0
0.0
0.739
0.0
0.0
0.985
0.0
0.246
0.0
0.0
0.0
-0.246
-1.724
0.0
0.493
0.0
0.0
0.0
-0.739
-0.493
0.0
-0.494
0.494
0.0
0.0
0.0
0.0
0.0
-0.247
0.0
0.0
-1.235
0.494
-0.494
-0.494
0.0
0.0
0.989
-0.989
0.989
-0.989
0.0
0.989
-1.236
1.236
0.0
0.0
0.0
-2.226
2.226
0.0
0.0
-0.247
0.0
0.0
0.0
0.0
-0.989
0.0
1.236
-1.236
0.0
0.989
-1.731
0.248
0.0
0.0
1.484
0.0
-0.247
-0.989
0.0
1.236
0.0
0.0
0.0
-0.989
1.236
0.0
0.0
0.0
0.0
0.247
-0.247
0.0
0.0
0.0
0.0
0.0
0.0
0.0
0.0
0.0
-0.247
0.0
0.0
0.0
0.0
-2.226
0.0
0.495
0.0
0.742
-0.99
0.99
0.0
0.0
-0.99
0.99
0.0
0.0
0.0
-0.99
2.226
-2.226
0.0
0.248
0.0
1.978
0.0
-1.731
0.0
0.0
-0.248
0.0
0.0
0.0
0.0
1.978
-0.247
-1.484
-10.706
0.0
0.25
0.0
-0.25
-0.501
0.0
0.0
-0.501
-0.251
0.251
1.503
-0.501
-0.501
2.253
0.0
-0.5
-0.5
-0.751
0.751
-0.25
0.0
-1.253
-0.251
-1.004
0.0
-1.256
0.0
0.0
1.507
0.0
0.0
0.0
1.505
-1.003
0.0
1.003
0.0
0.0
-0.752
0.0
0.0
0.0
-0.251
0.0
0.0
0.0
1.003
-0.501
0.0
0.501
-0.251
0.0
0.0
0.0
-0.501
0.752
-0.501
0.0
0.501
-0.752
-0.251
0.0
1.253
-1.003
0.0
0.0
0.0
0.251
0.0
0.0
0.251
0.0
0.251
-0.251
-0.251
-0.251
1.003
-0.501
0.0
0.0
-0.251
0.0
0.501
-0.752
0.752
-0.501
0.0
0.0
-0.251
0.752
0.501
0.0
-0.501
0.501
0.0
0.501
-0.751
-0.501
0.0
0.0
1.503
-2.004
0.0
0.0
0.0
0.0
1.003
-1.253
0.0
0.251
1.754
-1.002
-0.752
0.0
1.003
-1.253
0.502
0.752
-1.253
0.0
0.752
0.0
-0.501
0.251
0.0
-0.502
0.0
-0.251
0.0
0.0
0.752
-0.752
-0.251
1.003
0.0
0.0
0.0
-0.502
0.251
0.251
0.0
0.0
0.0
-0.502
0.0
1.253
0.0
0.0
-0.251
0.0
0.251
0.0
0.0
0.0
0.0
-0.501
0.0
-0.501
0.501
0.0
0.0
-0.501
0.251
0.0
-0.251
0.501
0.0
-0.251
0.0
-0.251
-0.251
0.0
0.0
0.0
-0.502
1.254
-0.752
0.0
0.0
-0.502
1.505
0.0
0.0
-0.251
0.0
0.0
0.0
0.0
-0.752
0.0
0.251
0.0
0.0
-0.502
0.0
0.502
-0.251
0.251
0.0
0.0
0.0
-0.753
0.753
-1.255
0.0
1.004
0.0
0.0
0.0
-0.251
0.0
0.0
0.0
0.0
0.0
0.0
0.251
0.0
0.0
0.0
-0.251
0.0
0.0
0.0
0.0
0.0
0.0
0.502
0.0
0.0
0.0
0.0
0.0
0.0
0.0
-0.251
0.0
0.0
0.0
0.0
0.0
0.251
-0.251
0.251
-0.251
0.0
0.251
0.0
-0.502
0.0
0.251
0.251
0.0
0.0
-0.502
0.0
0.502
-0.251
0.0
0.0
0.0
0.251
0.0
0.0
0.0
0.0
-0.251
0.0
0.0
13.443
0.0
-2.226
0.248
0.0
0.743
1.236
0.741
0.74
1.232
1.968
0.246
0.0
1.228
-0.491
0.0
0.491
1.471
0.0
0.735
0.0
-0.245
0.979
0.245
3.172
0.0
0.0
1.46
-0.243
-0.243
-0.243
-0.487
0.487
-0.487
0.974
1.215
0.243
-0.243
-0.729
-0.243
-0.487
0.243
0.243
-0.487
-0.243
-0.243
0.0
0.73
0.243
-0.243
0.486
-0.486
0.486
0.729
0.0
-0.972
0.0
0.972
0.0
1.214
-0.728
0.243
0.0
0.243
-0.485
0.485
-0.243
-0.243
0.0
0.0
0.243
-0.243
0.485
0.0
0.0
0.243
0.0
0.0
0.243
0.0
0.0
0.242
0.0
0.0
-0.242
0.97
0.0
-0.242
0.242
-0.727
0.0
0.242
0.0
-0.242
0.0
0.0
-0.242
0.0
0.0
0.242
0.0
-0.97
0.0
0.0
-0.971
0.243
-1.215
0.0
0.0
0.0
-0.243
0.0
-0.487
0.487
-0.243
0.0
0.0
0.0
-0.73
-0.487
0.0
-0.488
0.488
-0.244
0.244
0.0
0.0
-0.244
0.0
-0.244
0.0
0.0
-0.488
-0.244
0.0
-0.244
-2.2
0.0
1.712
0.0
0.0
0.0
0.488
0.0
-0.488
0.733
0.244
-0.977
1.22
-0.488
0.488
-0.732
0.488
-0.244
0.0
-1.955
1.222
-0.978
0.0
-0.245
1.955
0.244
0.0
-0.977
-1.222
0.0
1.222
0.0
0.0
0.0
0.488
0.0
0.488
0.0
0.0
0.0
0.244
0.0
-0.488
-0.244
0.0
0.976
-0.244
0.0
0.0
0.244
0.0
0.488
0.0
-0.244
0.0
0.487
0.0
0.0
1.217
0.0
0.0
-0.974
-0.244
-0.487
0.731
0.487
0.0
-0.243
-0.244
0.0
0.0
-0.487
0.487
0.0
0.0
0.0
0.0
-0.731
0.244
0.0
0.0
0.487
0.0
0.487
-1.218
0.0
0.0
0.0
-0.244
0.244
0.0
0.244
0.0
-0.731
0.244
0.0
0.0
0.0
-0.244
0.0
0.244
0.0
0.0
0.0
0.0
-0.244
-0.244
0.0
0.732
0.0
0.0
0.244
-0.488
-0.488
0.0
0.0
0.488
-0.244
0.0
0.244
0.0
0.0
0.0
0.731
-0.731
0.0
0.731
-0.244
0.0
0.244
-0.244
0.244
0.244
0.0
2.433
-3.651
0.0
0.0
3.408
-3.165
0.975
0.0
0.0
2.19
-2.19
0.0
2.19
0.0
-2.19
1.947
-1.947
0.0
0.0
-0.975
-0.976
0.0
1.951
0.0
-1.219
-0.244
0.0
-0.244
1.463
0.0
-1.463
1.463
0.244
0.0
0.0
0.0
-0.244
0.0
-0.731
0.975
-1.219
0.488
0.731
0.0
-0.731
-0.244
0.975
-0.731
-0.732
-0.488
0.0
-0.244
2.439
0.243
0.487
0.0
0.243
0.0
0.486
-0.486
0.486
-0.486
0.0
0.0
0.243
-0.243
0.243
0.0
-1.217
0.0
0.0
0.243
0.0
0.0
0.243
0.487
0.0
0.0
-0.243
0.0
0.243
-0.243
0.243
0.0
0.0
0.0
0.0
0.0
-0.243
0.0
0.0
0.243
0.243
0.0
0.243
0.0
0.0
0.243
-0.729
0.0
0.729
-0.729
0.729
0.243
0.0
0.0
0.0
0.0
0.0
-0.243
-0.729
0.486
0.0
0.0
0.486
0.243
-0.486
-0.486
0.729
0.0
0.243
-0.729
0.729
-0.972
0.729
0.0
0.0
-0.973
-0.974
-0.244
0.0
0.0
0.244
0.0
0.0
0.0
0.0
0.0
0.0
0.0
-0.244
0.0
0.0
0.0
0.0
0.0
0.244
0.0
0.0
0.0
0.0
0.73
0.0
0.243
0.0
0.973
0.0
0.0
-0.243
0.0
0.0
-0.729
0.0
0.0
0.243
0.0
0.486
0.0
-0.243
0.243
-0.486
0.729
0.243
0.0
0.0
0.728
0.243
-0.485
0.485
-0.485
0.0
-0.729
0.243
1.214
-1.943
0.729
1.699
0.0
-1.456
0.0
0.0
0.0
0.243
0.485
0.0
0.0
0.0
-0.971
0.243
-0.486
0.0
0.486
-0.243
0.0
-0.243
0.0
0.243
0.0
0.243
-0.243
0.0
0.243
0.0
-0.486
0.243
-0.243
-0.243
0.0
0.486
0.0
0.0
0.0
0.0
0.0
0.0
0.0
0.0
0.0
-0.243
0.243
-0.486
0.0
0.0
0.0
-0.486
0.243
0.0
0.0
0.243
0.0
0.0
0.0
-0.243
0.0
0.0
0.0
0.0
0.0
0.0
0.0
0.0
-0.243
0.0
-0.243
0.0
0.0
0.243
0.0
0.0
0.243
0.0
0.0
0.243
-0.243
0.0
0.0
0.0
0.0
0.0
0.0
0.729
-2.433
0.0
0.487
0.0
0.0
0.0
0.0
0.0
0.973
0.243
0.0
0.243
0.0
0.0
0.0
0.0
0.0
0.243
0.0
-0.486
0.243
0.0
2.185
-1.456
0.971
0.727
-1.213
0.0
0.0
0.243
0.97
-0.727
0.727
0.0
-1.213
1.455
0.0
0.0
-0.727
0.0
0.97
0.0
-0.97
0.0
0.0
0.242
0.0
-0.242
0.242
0.0
0.485
-0.727
0.0
-0.243
0.0
0.485
0.0
-0.728
0.0
0.0
0.728
-0.242
-0.485
-0.485
0.0
0.485
-0.243
0.0
0.0
0.0
0.0
0.0
0.0
0.0
0.0
0.243
0.0
0.0
0.0
0.0
0.243
0.243
-0.243
0.0
0.0
-0.243
0.243
-0.243
0.0
0.0
0.243
0.0
-0.243
0.0
0.0
0.0
0.0
0.243
-0.243
0.243
0.0
0.0
0.0
0.0
-0.243
0.0
0.0
0.0
0.0
0.0
0.243
0.0
-0.243
0.0
0.0
0.0
0.243
-0.243
0.243
0.0
0.0
0.0
-0.243
0.0
0.0
0.0
0.0
0.0
0.243
0.0
0.0
0.0
0.0
-0.243
0.0
0.0
0.0
0.0
0.0
0.0
0.0
0.0
0.243
0.0
0.0
0.0
0.0
0.0
-0.243
0.0
-0.243
0.485
0.0
0.0
0.0
0.0
-0.243
-0.243
0.0
0.0
0.0
0.0
0.243
0.0
0.0
-0.243
0.0
0.485
0.0
-0.243
0.0
0.0
0.243
0.0
-0.243
0.0
0.0
0.0
0.0
0.0
0.0
0.0
0.243
-0.485
0.0
-0.243
0.0
0.0
0.0
0.0
0.0
0.0
-0.243
0.243
0.0
0.0
0.243
0.0
0.485
0.0
0.0
0.0
0.0
-0.728
0.0
0.0
0.0
0.0
0.0
0.243
-0.243
0.0
0.0
0.0
-0.243
0.0
0.0
0.0
0.0
-0.243
0.0
0.0
-0.486
0.0
0.0
0.0
0.0
0.0
0.243
0.0
0.0
0.0
0.729
0.0
0.0
0.0
-0.486
-0.243
0.0
0.0
-0.486
0.243
0.243
0.0
-0.243
0.0
0.0
0.0
0.486
0.0
0.486
-0.972
0.0
0.243
0.486
-0.486
0.0
0.0
0.0
0.243
0.0
0.0
0.486
-0.243
0.0
0.0
0.0
0.486
0.0
0.485
1.212
0.0
0.0
0.0
-0.242
-0.485
0.0
-0.485
0.485
-0.485
0.0
0.0
0.0
0.727
0.242
0.242
0.0
0.0
0.242
0.0
0.0
0.0
0.242
0.0
0.242
0.484
0.242
0.0
-0.726
0.484
0.0
-0.484
0.242
-0.484
0.0
0.0
-0.484
0.726
0.0
0.0
0.0
0.0
-0.484
0.0
0.242
0.0
-0.484
0.484
-0.242
-0.242
0.0
0.0
0.484
0.0
0.0
-0.484
0.0
-0.242
0.0
0.0
0.242
0.0
0.0
0.0
0.0
0.0
0.0
-0.242
0.0
0.0
0.242
0.0
0.0
0.0
0.0
-0.485
0.0
0.485
0.0
0.0
0.0
0.0
0.0
0.0
-0.242
0.242
-0.485
0.242
0.0
0.0
-0.242
0.242
0.0
0.0
0.0
0.242
0.0
-0.242
-0.727
0.0
0.97
-0.97
0.727
0.0
0.242
-0.242
0.242
0.0
-0.485
0.0
0.485
0.0
0.0
-0.727
0.0
0.727
0.0
0.0
-0.727
0.0
0.727
0.0
0.0
0.0
0.0
0.0
0.0
0.0
0.0
0.0
0.0
0.0
0.0
0.0
0.242
0.0
-0.242
0.0
0.0
0.0
0.242
0.0
0.242
0.0
0.0
0.242
-0.242
0.242
0.0
0.0
0.242
0.0
0.0
0.0
0.242
0.0
0.0
0.242
-0.242
0.0
0.242
-0.242
0.0
0.0
-0.242
0.0
0.242
0.0
0.0
0.242
-0.242
0.0
0.0
0.0
0.0
-0.242
0.242
-0.242
0.0
0.484
0.0
0.242
0.0
0.242
0.242
0.0
0.0
0.242
0.0
0.0
0.0
-0.242
0.242
0.0
0.0
0.0
0.0
-0.242
0.242
0.0
-0.242
0.242
-0.242
0.0
0.483
-0.242
0.242
0.0
0.0
-0.242
0.242
0.0
0.0
0.0
0.0
0.241
-0.241
0.0
0.0
0.241
0.0
0.0
0.0
0.0
0.0
0.0
0.241
0.241
0.0
-0.241
0.241
0.0
0.0
0.0
0.241
0.0
0.241
-0.241
0.241
-0.241
-0.483
0.483
0.0
-0.241
0.241
0.0
-0.724
0.0
-0.483
-0.242
0.0
0.725
0.0
0.241
0.0
0.0
0.0
0.0
0.241
0.0
0.0
0.0
0.0
0.241
0.0
0.0
-0.241
0.0
-0.724
1.207
-1.448
0.0
0.242
0.0
0.966
0.482
0.723
1.444
2.402
0.24
0.0
-0.96
0.48
-0.72
-0.24
0.0
-0.24
0.48
-0.24
0.0
0.0
0.0
0.0
0.0
0.0
0.0
0.0
0.24
-0.48
0.0
0.48
0.0
0.0
-1.202
0.481
0.0
-0.24
0.0
0.24
-0.24
0.0
0.481
0.0
-0.24
0.0
0.481
-0.481
0.0
0.0
0.0
0.24
0.0
1.441
-0.48
2.636
-1.677
0.0
0.24
0.0
0.24
0.958
0.718
0.478
0.0
0.0
-1.196
0.0
0.239
0.718
-0.957
0.957
0.0
-0.957
0.0
0.0
-0.718
0.0
0.0
1.436
-0.478
0.478
0.239
-1.196
0.0
0.0
1.196
-0.718
0.0
0.0
0.0
0.0
0.0
0.0
0.0
-0.239
0.239
0.0
0.0
0.0
0.0
0.0
0.0
-0.958
0.0
-0.719
1.677
0.0
0.0
0.0
0.0
0.0
0.0
0.0
-0.239
0.0
0.239
0.0
0.0
0.0
-0.239
0.239
0.0
0.0
0.0
0.0
0.0
0.0
0.0
0.0
0.0
-0.239
0.0
0.239
0.0
-0.239
0.239
-0.479
0.0
0.0
0.0
0.479
0.0
0.0
0.0
0.0
0.0
-0.479
0.0
0.0
-0.958
1.198
0.0
-0.479
0.0
-1.678
0.0
0.0
0.0
0.0
0.0
0.72
0.0
-0.48
0.0
0.48
0.0
0.0
0.0
0.0
0.0
0.0
-0.24
0.0
-0.24
0.48
0.0
-0.48
0.48
0.0
0.0
0.0
0.0
0.0
0.0
0.0
0.24
0.0
0.0
0.0
0.0
0.24
0.0
0.0
0.0
0.0
0.479
0.0
-0.479
0.0
0.0
0.0
0.24
0.0
0.0
0.0
0.24
0.0
-0.24
-0.24
0.0
0.479
0.0
0.239
0.239
-0.239
-0.239
-0.479
-0.719
0.0
0.24
0.479
0.0
-0.24
0.0
0.0
0.24
0.0
0.0
0.0
0.0
0.0
0.0
0.0
0.0
0.0
0.0
0.0
0.0
0.0
0.24
-0.24
0.0
0.0
0.0
0.0
0.24
0.0
0.0
0.0
0.0
0.0
0.0
0.0
-0.24
0.0
0.0
-0.24
0.0
0.0
0.24
0.0
0.0
0.0
0.0
-0.24
0.24
0.0
0.0
0.0
0.0
0.0
1.915
0.0
-0.478
0.0
0.0
0.0
0.0
-0.958
0.0
-0.24
-0.719
0.0
-0.48
0.959
0.0
0.0
0.0
0.958
-0.479
0.0
0.0
0.239
0.718
-0.239
0.0
0.0
-0.479
-0.239
-0.479
-0.479
0.0
0.479
-0.24
-0.24
-0.24
-0.48
0.0
-0.24
0.0
0.0
0.0
-0.24
0.24
0.0
0.0
0.0
0.0
0.0
-0.24
0.0
0.24
0.0
0.0
0.0
0.0
0.0
-0.24
-0.48
-0.481
0.0
0.0
0.0
0.0
0.24
0.0
0.48
0.0
0.0
0.0
0.0
0.0
0.0
0.0
0.0
0.0
-0.24
0.0
0.0
0.0
0.0
0.0
0.0
0.0
0.0
0.24
0.0
0.0
0.0
1.919
-0.959
0.0
0.959
0.0
-1.919
1.919
-0.719
0.48
-1.199
0.96
0.0
0.0
0.0
0.0
0.24
0.0
0.0
0.0
0.0
0.0
-0.48
0.0
0.48
0.0
0.24
0.0
0.0
0.0
-0.479
0.479
0.0
0.0
0.0
-0.719
0.0
0.0
0.48
0.0
0.24
0.0
-0.24
0.0
-0.48
0.0
0.0
0.0
0.0
0.0
0.0
0.24
0.0
-0.24
0.0
0.0
0.719
0.0
-0.719
0.0
0.0
0.0
0.48
0.0
-0.959
0.0
0.0
-0.72
0.0
0.0
0.0
0.48
0.0
0.24
0.0
0.0
0.0
0.0
0.0
-0.24
0.0
0.24
0.0
0.0
0.0
0.0
0.0
0.48
-0.24
0.0
0.24
-0.24
0.24
0.0
-0.48
0.0
0.0
0.0
0.48
0.0
0.0
-0.24
0.0
0.24
0.24
-0.72
0.0
0.0
0.0
0.0
0.0
0.0
0.0
0.0
0.0
0.24
0.48
-0.72
0.0
0.0
0.24
0.0
0.0
0.0
0.0
0.0
0.0
0.0
-0.24
0.0
0.0
0.0
0.72
0.0
0.0
0.0
0.0
0.0
0.0
0.0
-0.24
0.0
0.48
0.0
0.0
0.0
0.0
0.0
0.0
0.0
0.0
0.0
0.0
-0.24
0.0
0.0
0.24
0.0
-0.24
0.0
0.0
0.0
0.24
0.0
0.0
0.24
0.0
-0.479
0.0
0.0
0.0
0.0
0.0
0.0
0.0
0.0
0.0
0.0
0.0
0.0
-9.158
0.0
0.0
0.0
0.0
0.0
0.0
0.0
0.0
-0.97
0.0
0.0
0.0
0.242
-0.242
-0.728
1.213
-1.456
1.213
-3.888
0.0
0.974
-0.974
0.0
0.73
0.0
2.187
-1.944
-0.73
-0.243
2.675
0.0
0.243
0.0
0.0
0.0
-1.214
-1.46
0.0
0.0
0.0
1.46
0.486
-0.486
0.0
0.0
0.0
1.457
-0.971
-1.946
0.0
0.0
-0.243
0.0
0.0
0.0
0.0
1.946
-0.243
0.0
0.0
0.0
0.729
-0.243
-0.243
0.0
0.0
-0.486
0.0
0.0
0.0
0.0
-0.486
0.243
-0.243
0.0
0.0
0.0
0.0
0.486
-0.486
1.215
-2.189
0.0
0.0
0.0
0.0
0.73
0.0
0.0
-0.487
0.243
-0.487
0.0
0.0
0.0
0.73
0.0
0.0
0.0
0.73
-1.46
1.46
0.0
0.0
0.0
0.0
-0.486
-0.243
0.0
0.243
0.0
0.0
-0.243
0.0
0.243
0.0
0.0
0.0
0.0
0.0
0.0
0.0
0.0
0.0
0.0
0.0
0.0
-0.243
0.243
0.0
0.0
0.486
0.243
0.0
-0.243
0.0
0.243
0.0
0.0
0.0
0.0
0.0
0.0
0.0
-0.243
0.486
0.243
0.0
0.0
0.0
0.0
-0.729
0.729
0.0
0.0
0.0
0.0
0.0
0.0
-0.243
0.243
0.243
-0.243
0.0
0.0
-0.243
0.243
0.0
0.0
0.0
0.0
0.0
0.0
0.0
0.0
0.0
0.0
0.0
0.0
-0.243
-0.243
0.243
0.0
0.0
0.0
-0.243
0.486
0.0
-0.486
-0.243
0.0
0.486
0.0
0.0
-0.729
0.0
0.486
0.243
0.0
-0.486
0.0
0.243
0.243
0.243
-0.486
0.0
0.486
0.0
0.0
0.486
0.0
0.0
0.0
-0.243
-0.243
0.0
0.0
0.486
0.0
0.0
0.243
0.0
0.243
0.0
0.0
0.0
-0.485
-0.243
0.971
-0.971
0.0
0.0
0.728
0.0
0.0
0.0
-0.243
0.243
-0.243
0.0
0.0
0.0
0.0
-0.728
0.0
0.0
0.486
-0.486
0.728
0.0
0.0
0.243
0.0
-0.485
0.0
0.485
0.0
0.0
0.0
-0.243
0.243
0.0
0.0
-0.485
0.0
0.0
0.0
0.0
0.0
0.0
-2.918
0.0
0.0
-0.244
0.0
0.0
0.0
0.0
0.0
-0.244
0.244
0.0
0.0
0.731
0.0
-0.487
0.0
0.73
-0.974
0.244
0.0
0.0
-0.244
0.0
0.0
0.0
0.0
-0.731
0.0
0.975
-1.219
0.0
0.0
0.0
0.975
-1.219
-0.244
0.0
-0.733
-0.733
-0.245
0.245
0.489
-0.489
0.489
0.0
-0.244
-0.244
-0.489
0.0
0.0
0.0
0.0
1.222
1.22
-0.244
0.0
-0.244
0.732
-0.488
0.0
0.0
0.0
-0.732
0.0
0.0
0.732
0.244
0.0
-0.244
-0.732
0.0
0.0
0.732
0.0
0.0
0.0
0.0
0.244
0.244
0.244
0.0
1.462
-0.73
0.0
0.0
0.0
0.0
0.0
0.0
0.0
-0.244
0.0
0.0
0.0
0.244
0.0
0.0
0.0
0.0
0.0
-0.487
0.0
0.0
-1.219
-0.244
0.0
0.0
0.0
0.0
0.244
0.0
0.244
0.244
0.0
0.731
0.0
0.0
-0.731
0.0
0.0
0.0
0.0
0.731
0.0
0.244
0.0
0.0
0.0
0.0
0.244
0.0
0.0
0.0
0.0
-0.244
0.0
0.0
0.0
0.0
0.0
0.0
0.0
-0.244
0.0
0.0
0.487
0.487
0.0
0.0
0.0
0.973
0.0
0.729
0.243
-0.243
0.0
-0.243
0.0
0.0
0.0
0.243
-0.486
0.0
0.0
0.0
1.458
0.485
0.0
-1.214
0.0
0.0
0.0
0.0
0.0
0.728
0.243
0.0
-1.214
0.0
0.0
0.0
0.0
0.0
0.243
0.0
0.0
0.728
0.485
0.727
-0.727
-0.728
0.0
0.243
0.0
0.0
0.0
0.243
0.0
0.0
-0.971
0.243
0.486
0.0
0.243
0.243
-0.485
0.243
-0.243
0.0
0.0
0.0
0.0
0.0
0.485
-0.243
0.0
0.0
-0.243
0.0
0.243
0.0
0.0
0.0
0.0
-0.243
0.243
-0.243
0.0
0.0
-0.486
0.0
0.0
0.0
0.0
0.243
0.0
-0.243
0.0
0.0
0.0
0.0
0.0
0.0
0.243
0.243
0.0
0.0
0.0
0.243
0.0
-0.243
0.0
-0.243
0.0
0.0
0.0
0.0
0.0
-0.243
0.0
0.243
0.0
0.0
0.0
0.0
0.0
0.0
0.243
0.0
4.117
0.0
0.0
-0.725
2.656
-0.241
0.482
-0.482
-0.241
0.241
0.241
0.241
1.204
0.0
0.0
0.0
0.0
0.0
-1.204
0.241
0.0
-0.964
0.0
0.723
0.0
0.0
0.0
0.0
0.0
-1.447
-0.483
-0.242
0.0
0.0
0.0
0.0
0.0
0.0
0.0
0.0
0.0
-0.242
-1.451
1.451
-0.967
-1.21
0.484
0.0
0.0
0.242
1.209
0.0
0.0
0.0
0.0
0.483
-0.725
0.0
0.0
0.725
0.0
0.0
0.0
0.0
-0.242
0.0
-0.242
-0.242
0.0
0.0
0.0
-1.21
0.0
0.0
0.0
0.0
0.0
0.0
0.242
1.451
-1.451
0.0
0.0
1.693
-1.693
0.0
0.0
0.0
0.0
0.0
0.0
0.0
0.0
0.0
0.0
1.209
-1.694
0.0
0.0
0.0
0.0
0.0
1.694
-1.694
1.694
0.0
0.0
0.0
0.0
0.0
0.0
0.0
-0.242
0.0
-0.242
0.0
-1.21
0.0
0.0
0.968
0.0
0.0
-1.21
0.0
0.0
0.0
0.484
0.0
-0.484
0.0
0.0
0.0
-0.242
0.242
-0.97
-0.243
0.0
0.0
0.0
-0.485
0.0
0.0
-1.458
0.0
0.0
0.0
0.0
0.0
0.486
0.0
0.971
-0.971
0.0
0.971
0.0
-0.728
0.0
0.728
0.0
0.0
-0.728
0.971
0.0
0.0
0.0
0.0
0.0
0.0
0.0
-0.971
0.0
0.0
0.0
0.0
0.486
0.0
-0.486
0.243
0.0
0.0
0.486
0.0
0.0
0.0
0.243
0.0
-0.243
0.0
-0.486
0.0
0.0
-0.243
0.0
0.0
0.0
0.0
0.0
0.0
0.0
0.0
0.486
0.0
0.0
0.243
-0.728
0.0
0.0
0.243
0.0
0.0
0.0
0.0
0.0
0.0
0.0
0.0
0.486
0.0
0.0
0.0
-0.243
-0.243
0.243
0.0
0.243
0.0
0.0
0.0
0.0
-0.486
0.0
0.0
0.243
0.0
0.0
0.0
0.0
0.0
0.0
0.243
0.0
-0.243
0.0
-0.729
0.729
-0.972
0.0
0.0
0.0
0.0
0.0
0.0
0.0
0.0
-0.243
0.0
0.0
-0.486
0.0
0.0
0.486
0.0
0.0
0.0
0.0
0.243
0.0
0.0
-0.729
0.0
0.243
0.0
0.0
0.0
0.0
0.0
0.243
0.0
0.0
-0.243
-1.217
0.73
-0.73
0.243
0.243
0.0
0.243
0.973
0.0
0.0
0.0
0.0
-0.243
-0.243
0.0
-0.243
0.0
0.0
0.0
0.0
0.0
0.486
0.0
0.0
0.0
0.0
-0.243
0.0
0.0
0.729
0.971
0.97
0.0
0.727
0.484
0.0
-0.242
0.0
0.242
0.0
-1.697
-0.243
0.0
0.243
0.0
0.727
0.0
0.0
-1.941
1.699
0.0
0.0
0.0
0.0
0.0
0.0
-0.485
-1.7
0.0
1.7
0.0
0.0
0.727
0.0
0.0
0.0
0.0
-0.242
-1.456
1.698
-0.242
0.0
0.0
0.0
-0.242
0.0
0.0
-0.971
0.728
0.0
-0.971
0.0
0.0
0.0
0.971
0.0
-0.243
-0.971
0.0
0.971
0.0
0.0
0.0
0.0
0.0
-0.243
0.0
-0.728
0.0
0.0
0.0
0.0
0.0
0.0
0.0
0.0
0.0
-0.486
0.486
-0.486
0.243
0.243
0.0
-0.729
0.243
-0.729
0.0
0.243
0.0
0.0
-0.243
-1.217
1.46
0.0
-0.73
-0.243
-0.487
0.487
0.0
0.73
-1.217
0.0
1.217
0.0
0.0
0.0
0.0
-0.73
0.73
0.0
-0.73
0.487
0.0
-0.243
-0.487
0.243
-0.487
-0.244
0.0
0.487
0.0
-0.487
0.244
-0.244
0.0
0.0
0.0
0.0
0.244
-0.244
0.0
0.0
0.0
0.244
0.0
0.0
-0.244
0.0
0.0
0.0
-0.975
0.0
-0.488
0.0
-0.244
1.22
0.0
0.0
-0.488
0.0
-0.488
0.0
0.0
0.0
-0.244
0.0
0.244
0.0
0.488
-1.22
-0.489
-0.489
0.0
0.0
0.978
0.0
0.0
-0.489
0.0
1.465
0.0
0.0
-0.977
0.244
0.732
0.0
0.0
0.0
-0.977
0.733
-0.733
0.0
0.0
0.488
-0.488
0.244
-0.244
0.0
-0.244
0.733
-0.488
0.244
0.0
0.0
-0.244
0.0
0.0
-0.489
0.489
0.0
0.0
0.0
-0.244
0.0
0.0
-0.244
0.0
0.0
0.0
0.0
0.244
0.977
0.0
-0.733
0.488
0.0
0.0
0.0
0.0
0.0
0.0
0.0
0.0
-0.488
0.488
0.0
0.488
0.0
0.0
0.0
5.109
-0.728
-0.486
0.0
0.0
-1.215
0.973
0.0
0.0
0.243
0.0
0.0
1.214
0.0
0.0
0.0
-0.971
0.0
0.0
-0.243
0.0
0.0
0.0
0.728
-0.486
0.486
0.243
0.0
0.243
0.0
-0.728
0.0
0.243
0.485
0.0
-0.243
0.0
-0.243
0.0
0.0
0.0
0.0
0.485
0.0
0.0
0.0
-0.243
0.0
0.0
0.0
0.0
0.0
-0.728
0.0
0.0
0.0
0.0
0.0
0.0
0.486
0.0
0.0
0.0
-0.243
0.0
0.0
0.485
0.0
0.243
-0.971
0.0
0.728
0.0
0.0
0.0
0.0
0.0
-0.243
0.0
0.243
0.0
-0.243
0.243
0.0
0.243
-0.243
0.0
0.0
-0.243
0.485
0.0
0.0
-0.485
0.0
0.0
-0.243
0.0
0.0
0.0
0.0
0.485
0.485
0.0
0.0
-0.243
-0.728
0.0
0.485
0.0
0.0
0.0
0.0
0.0
-0.243
-0.243
0.485
0.0
0.0
-0.243
0.0
0.0
0.243
-0.243
-0.486
0.0
0.0
0.486
0.243
-0.485
0.0
0.0
0.243
0.0
0.243
0.0
0.0
0.0
0.0
0.243
-0.243
-0.243
0.0
0.243
0.0
0.0
0.0
0.243
0.0
0.0
0.0
-0.243
0.243
-0.243
0.0
0.243
0.0
0.0
0.0
0.0
-0.243
0.243
0.0
0.485
-0.485
0.0
0.0
1.212
0.242
-0.242
0.242
0.484
-0.726
0.0
0.0
0.0
-0.727
0.0
0.0
0.0
0.485
0.0
0.242
-0.242
0.0
0.0
0.0
-1.212
1.212
-0.242
0.0
0.0
-0.97
0.0
0.0
0.0
0.0
0.0
0.0
0.728
0.0
0.0
0.242
-0.242
-0.485
0.0
0.0
0.0
0.0
0.0
0.0
0.0
-0.243
0.0
0.0
0.243
0.0
0.0
0.485
0.0
0.0
0.0
-0.242
0.0
-0.243
0.243
0.0
0.0
0.0
-0.485
0.243
0.0
0.0
0.0
0.0
0.0
0.0
-0.243
0.243
0.0
0.0
-0.485
0.0
0.0
0.0
0.485
0.0
0.0
0.0
0.0
0.0
0.0
0.0
0.0
-0.485
0.0
0.0
0.0
0.485
0.0
0.0
0.0
0.0
0.0
0.0
-0.243
0.0
0.243
-0.243
0.0
0.0
0.0
0.0
-0.243
0.0
0.0
0.0
0.0
0.0
0.0
0.0
0.243
0.0
0.0
1.212
0.0
0.242
1.936
0.0
-1.694
0.726
0.0
-2.181
0.0
1.212
0.0
0.0
0.726
0.0
-1.696
0.0
0.0
0.97
0.0
-0.97
-0.971
0.728
-0.485
0.0
0.0
-0.243
0.0
0.0
0.0
0.0
0.0
0.485
0.0
0.243
0.0
1.212
0.0
-1.212
0.0
-0.485
0.0
0.0
0.0
0.0
0.728
0.242
0.0
0.0
0.242
0.0
-0.485
0.0
0.0
0.0
0.0
0.0
0.0
0.485
0.0
0.242
-0.242
0.0
0.0
-0.485
0.0
0.0
0.0
0.0
0.0
0.97
-0.727
0.485
0.0
0.242
0.726
-0.726
0.0
0.0
0.484
0.0
0.0
-0.484
0.242
-0.242
0.0
0.0
0.242
-0.242
0.0
0.0
0.484
-0.484
0.0
0.0
0.242
0.0
0.0
0.0
0.0
-0.242
0.0
0.484
-0.484
0.0
0.0
0.726
-0.484
0.0
0.0
0.242
0.0
0.0
0.0
0.484
-0.484
0.0
0.0
0.484
0.0
0.0
-0.484
0.0
0.0
0.0
0.0
0.242
-0.242
0.0
0.0
0.242
-0.242
0.0
-0.242
0.0
0.484
0.0
0.0
0.0
-0.484
0.0
0.242
-0.242
0.0
0.0
0.242
0.0
0.0
0.0
0.0
0.0
-0.242
0.0
0.0
0.0
0.0
0.0
0.242
0.0
0.0
0.0
-0.242
0.0
0.0
0.0
0.0
0.0
0.242
0.242
0.0
0.0
0.0
0.0
-0.242
0.0
0.0
0.242
-0.242
0.0
0.0
-0.484
0.0
0.0
0.0
0.0
0.0
-0.485
0.0
0.0
0.0
0.0
0.0
-0.727
0.0
-0.243
0.0
0.0
0.0
0.243
0.0
0.0
0.0
0.485
0.242
0.0
0.0
-0.242
0.242
0.0
0.0
0.0
-0.242
0.0
0.0
0.0
0.242
0.0
0.0
0.0
0.0
-0.242
0.0
0.242
0.0
0.0
0.0
0.0
0.0
0.0
0.0
0.0
0.0
0.0
0.0
0.0
-0.485
0.0
0.0
0.242
0.0
0.0
0.0
0.242
0.0
-0.242
0.242
0.0
-0.485
0.0
0.0
0.0
0.0
0.0
0.0
0.0
0.0
0.0
-12.456
1.229
0.0
0.737
0.0
-0.737
0.0
1.227
0.0
0.0
0.0
0.0
-0.736
0.0
-0.491
1.227
-0.245
0.0
-0.982
0.491
0.0
-0.491
0.982
0.0
0.0
0.0
1.226
0.0
0.245
1.957
-0.244
0.489
0.0
-0.244
-1.468
1.223
0.0
0.244
1.465
-0.977
0.0
-0.244
0.0
0.0
0.0
0.0
0.0
0.0
0.0
0.0
-0.244
-1.223
-0.49
0.0
0.0
0.245
0.0
0.0
0.489
-0.734
0.0
0.0
0.0
0.0
0.0
0.0
0.245
0.245
-0.245
0.245
0.0
0.0
0.0
0.0
0.0
-0.245
0.0
0.0
0.0
0.0
-0.245
-0.49
0.0
-0.981
0.0
0.245
0.0
0.0
0.0
0.0
0.0
0.98
0.0
0.0
0.0
0.0
0.0
0.0
0.0
-0.245
0.0
0.0
0.0
0.0
0.0
0.0
-0.981
-0.245
0.245
0.0
0.0
0.0
0.49
0.0
-0.49
0.0
0.49
-0.245
0.0
0.49
0.0
0.245
0.245
-0.245
-0.245
0.245
0.0
0.0
-0.245
0.0
0.0
0.245
-0.49
-0.49
-0.245
0.0
0.0
-0.245
0.0
-0.245
0.0
0.245
0.0
0.0
0.245
0.245
0.736
0.0
0.0
-0.49
0.0
0.735
0.0
-0.49
0.245
0.0
0.0
0.0
-0.245
0.0
0.245
0.0
0.0
0.0
0.245
0.0
-0.49
0.49
0.0
-0.245
0.0
0.0
0.0
0.0
0.245
-0.245
-0.245
0.0
0.0
0.0
0.245
0.0
0.0
-0.245
0.0
0.0
0.0
0.0
0.0
0.0
0.0
0.0
0.0
0.0
0.245
0.0
0.0
0.0
0.0
-0.245
0.0
0.245
0.0
0.0
-0.245
0.0
0.245
0.0
0.245
-0.245
0.245
0.0
-0.49
0.0
0.0
0.0
0.0
0.0
0.245
-0.245
0.0
0.245
0.0
0.0
0.0
0.0
0.0
0.0
0.0
0.0
0.0
-0.245
0.0
0.245
0.0
0.0
0.0
0.0
0.0
0.245
0.0
0.0
0.0
0.0
-0.245
0.0
0.245
-0.245
0.0
0.0
0.245
-0.245
0.0
0.49
-0.245
0.245
-0.245
0.0
0.0
0.0
0.245
-0.245
0.245
0.0
0.0
0.245
0.245
0.245
0.0
0.0
6.097
2.185
0.242
-0.242
0.0
0.0
0.0
0.0
-0.242
-1.456
0.243
0.0
1.456
0.0
0.0
-0.242
0.242
-0.97
0.728
0.0
-0.243
0.0
-0.243
0.0
0.0
-0.971
0.0
0.0
-0.243
1.214
-1.457
0.0
0.0
1.457
0.0
-0.971
0.971
0.0
-0.728
0.728
0.0
0.0
0.0
-0.728
0.0
-0.243
0.0
0.0
-0.486
0.0
0.243
0.0
0.0
0.0
-0.486
0.0
0.729
-0.243
-0.243
-0.243
-0.243
0.0
-0.243
0.0
0.0
0.973
0.0
-0.243
-0.729
0.0
0.0
0.729
0.0
-0.729
0.0
0.0
0.0
0.0
0.0
-0.243
0.0
0.0
0.0
0.0
0.0
0.0
0.0
0.0
0.0
0.0
0.0
-0.243
0.0
0.0
0.487
-0.487
0.0
0.243
-0.487
0.0
0.973
0.0
0.0
0.0
0.0
-0.243
-0.487
0.0
0.0
0.0
0.243
0.0
0.973
-0.973
1.459
0.0
0.0
0.486
-0.486
0.0
-0.729
1.215
0.0
-0.486
0.486
0.0
0.0
0.0
-0.243
0.0
0.0
0.0
-0.243
0.486
-0.486
0.243
0.0
-0.243
0.0
-0.486
-0.486
0.0
0.972
0.0
0.0
0.0
0.0
0.0
0.0
0.243
-0.486
0.486
0.0
-0.243
0.0
0.243
0.0
0.0
0.243
-0.243
0.0
0.971
0.0
0.0
-0.485
0.0
0.0
0.485
-0.485
0.0
-0.243
0.0
0.0
-0.486
0.0
0.243
0.0
0.486
-0.243
-0.243
0.486
0.0
0.243
-0.243
0.0
-0.243
0.243
-0.243
0.0
0.243
0.0
0.0
0.485
-0.728
0.0
0.0
0.243
0.485
0.0
0.0
0.0
0.243
0.242
0.242
0.0
0.0
0.0
0.0
-0.727
0.485
0.0
0.0
1.938
0.242
-0.242
-0.726
0.0
0.484
0.0
-0.969
-0.242
0.969
0.0
0.0
0.0
-0.726
0.0
0.726
0.0
0.0
0.0
0.0
0.0
0.0
0.242
0.0
-0.242
0.726
0.0
0.0
0.0
0.0
0.0
0.0
0.0
0.0
0.0
0.0
-0.726
0.242
-0.242
0.0
0.242
0.0
0.0
-0.242
0.0
0.242
-0.484
0.0
0.0
0.0
-0.484
0.242
-0.969
0.485
0.242
0.0
0.0
0.0
0.0
0.0
-0.242
0.0
0.242
0.0
0.484
-0.484
0.0
0.0
0.0
-1.212
0.0
0.97
0.242
-0.242
0.0
0.0
0.0
0.0
0.0
0.0
-0.242
0.0
0.242
0.0
0.0
0.0
0.0
0.0
0.242
0.484
-0.484
0.0
0.484
0.242
0.968
-0.242
0.0
0.0
0.0
-0.484
-0.726
0.968
0.0
0.0
-0.968
0.0
-0.485
-0.727
0.0
0.0
0.727
0.0
0.0
0.0
0.0
0.0
0.0
-0.485
0.0
0.485
-0.485
0.0
-0.242
0.242
-0.485
0.97
-0.97
0.0
-0.485
0.97
-0.728
0.728
-0.485
0.0
0.0
0.0
-0.485
0.485
0.243
0.0
0.0
0.0
-0.728
0.97
-0.485
0.0
0.0
-1.214
1.214
-0.728
0.0
0.0
-0.729
0.729
0.0
0.0
0.485
-0.243
0.243
0.0
0.243
0.0
0.0
0.0
-1.457
0.0
0.0
0.971
-0.971
0.729
0.0
0.0
0.0
0.0
0.0
-0.243
0.0
0.0
-0.486
0.0
-0.486
0.486
-0.243
-0.486
0.0
0.243
0.0
0.0
0.0
0.243
-0.243
0.0
0.243
0.0
0.0
0.0
0.0
-1.216
0.0
0.243
0.0
-0.243
0.0
0.0
0.0
0.0
0.487
-0.487
0.0
-0.243
0.0
0.0
0.0
-0.243
0.0
0.243
-0.243
-0.244
-0.975
0.975
0.487
0.0
0.0
0.0
0.0
0.243
-0.243
0.243
0.0
0.0
0.0
0.0
0.0
0.243
0.0
0.0
0.0
0.0
0.0
0.0
0.0
0.0
0.0
0.0
0.0
0.0
0.0
0.0
0.487
0.243
-0.486
0.0
0.0
0.243
0.0
-0.243
0.243
0.0
0.0
0.0
0.0
-0.243
0.0
0.0
1.215
0.0
0.0
0.0
0.0
0.0
0.0
0.0
0.486
0.0
0.0
0.0
0.0
0.0
0.0
0.0
0.0
0.0
0.0
0.0
0.0
0.0
0.0
0.0
-0.486
0.486
0.0
0.0
0.0
0.0
0.0
-0.486
0.0
0.0
0.0
0.486
0.0
-0.486
0.0
0.0
0.0
0.0
0.486
0.0
-0.243
0.0
0.0
-0.243
0.0
0.0
-0.729
0.729
-0.729
0.0
0.0
0.729
0.0
0.0
0.0
0.0
0.0
0.486
0.0
0.0
-1.944
0.487
0.0
3.398
-2.669
2.669
-2.426
2.184
0.0
0.0
-2.184
0.0
0.0
-0.243
1.942
0.0
0.0
-1.942
0.0
0.0
0.0
0.0
0.0
0.0
1.214
-0.971
0.0
-0.243
1.699
0.485
0.0
0.0
-1.941
1.941
0.0
0.0
0.242
-0.242
0.0
0.0
0.242
-0.242
0.0
0.0
0.0
0.0
0.0
-0.97
0.0
0.0
-0.971
0.0
0.0
2.184
-1.212
-0.971
0.0
0.0
1.699
0.0
0.0
0.0
0.0
0.242
-1.213
0.0
0.0
0.0
0.97
-0.97
0.0
0.0
0.728
-0.728
0.0
0.0
0.97
-0.97
0.0
0.97
-0.97
0.0
0.0
0.0
0.97
-0.97
0.0
0.0
-1.701
0.0
0.0
0.0
0.486
1.7
-1.214
0.0
0.728
0.728
0.0
0.0
0.0
0.0
0.0
-0.485
-0.243
0.0
0.243
0.0
0.0
0.243
0.0
0.0
0.485
0.0
-0.242
0.0
-0.728
0.0
0.0
0.0
0.0
0.0
0.0
0.485
-0.728
0.0
0.0
0.0
0.0
0.0
0.0
0.485
0.0
0.0
0.0
0.0
0.243
-0.728
0.0
0.485
0.0
0.0
0.0
0.0
0.0
0.728
0.0
0.0
0.0
0.0
-0.728
0.0
0.0
0.0
0.485
-0.728
0.0
0.728
0.0
0.0
0.0
0.0
0.0
0.242
0.242
0.0
0.0
0.0
0.0
0.0
0.0
-0.242
0.242
0.0
-0.242
0.242
0.0
-0.242
0.242
-0.242
-0.242
0.0
0.0
0.0
0.0
0.0
0.0
0.485
0.0
0.0
0.0
-0.242
0.485
-0.485
0.485
-0.97
0.0
0.727
0.0
0.0
2.421
-0.242
-2.179
0.242
0.0
0.0
-0.242
0.727
-0.485
0.485
-0.485
-0.97
0.0
0.243
0.0
0.97
0.242
-0.727
0.485
1.21
0.0
0.0
-1.695
0.485
0.242
1.21
-0.968
0.0
-0.484
0.0
0.726
0.0
-0.242
0.0
-0.242
0.0
-0.242
0.0
0.0
0.0
0.0
0.0
0.0
0.0
0.0
0.0
0.484
-0.484
0.0
0.242
0.0
-0.242
0.0
0.242
0.242
0.0
0.0
0.0
0.0
0.0
0.0
0.0
-0.242
0.0
0.0
0.242
-0.242
0.0
-0.242
0.0
3.144
0.483
0.0
0.0
-1.207
1.207
0.0
0.0
-0.241
0.0
0.0
0.0
-0.483
-0.483
0.0
-1.693
0.0
0.242
-0.242
0.0
1.451
0.0
-0.725
0.0
-0.726
0.0
0.0
0.484
0.0
-0.242
0.0
0.0
0.0
0.726
0.0
0.0
0.0
0.242
0.0
0.483
0.0
0.0
0.0
-1.209
-0.242
0.0
1.451
0.0
0.0
0.0
0.483
-0.483
0.0
0.724
-0.241
0.0
0.0
0.0
0.0
-0.483
0.0
0.0
0.0
-0.725
0.0
0.725
0.242
-1.45
0.0
1.209
-0.483
0.0
0.0
0.483
0.0
0.0
0.0
0.0
0.0
-0.483
0.0
-0.725
1.209
0.0
-0.483
0.483
0.0
0.0
-0.242
0.0
0.0
0.242
0.0
0.0
-0.242
0.0
0.0
0.242
-0.242
0.0
0.242
-0.242
0.242
0.0
0.724
0.0
0.241
0.0
0.0
0.0
0.0
0.241
-0.483
0.0
0.0
0.0
0.241
-0.483
-0.483
0.483
0.0
-0.725
1.207
0.0
0.241
0.0
0.0
0.0
0.0
0.0
0.0
0.0
0.0
0.0
0.0
0.0
0.0
0.0
0.0
0.0
-0.483
0.483
-0.483
0.0
0.483
-0.241
0.241
-0.241
-0.483
0.724
-0.724
0.724
-0.241
0.0
0.0
0.241
0.0
0.0
-0.483
0.483
0.0
0.0
0.0
0.0
-0.483
0.0
0.483
0.0
-0.483
0.483
0.0
0.241
-0.241
0.241
1.205
-1.205
0.964
0.0
0.0
0.0
0.0
0.0
0.482
-0.241
0.0
-0.723
0.0
0.964
0.481
0.481
0.481
-0.24
0.0
0.0
1.202
-0.961
0.961
0.0
-1.442
-0.241
0.481
0.24
0.481
0.0
0.0
-0.24
-0.721
0.0
0.0
0.0
0.962
-0.24
-0.721
0.0
0.481
0.481
0.0
0.0
0.0
0.0
0.0
-0.24
0.481
0.0
-0.24
-0.721
0.721
0.24
0.0
0.0
0.0
-0.481
0.481
0.0
0.0
0.0
0.0
0.0
-0.24
-0.481
0.0
0.481
0.24
-0.481
0.0
0.24
0.0
0.24
0.0
-0.24
0.0
0.24
0.0
0.0
0.0
0.24
-0.24
0.24
-0.721
0.0
0.0
0.0
0.721
0.0
0.0
0.0
0.0
0.0
-0.24
-0.24
0.961
0.24
0.0
0.0
-0.72
0.0
0.0
0.0
0.24
0.72
0.48
0.0
0.0
-0.72
1.678
0.479
2.391
0.477
0.0
0.0
0.0
0.0
-0.239
0.0
0.716
0.477
0.477
-1.192
0.239
0.0
0.0
0.238
0.0
0.0
0.238
0.0
0.238
0.0
0.953
0.714
0.951
0.475
0.0
-0.475
0.238
-0.475
0.0
-0.238
-0.238
-0.714
-1.191
-0.238
0.0
0.0
0.0
0.0
0.0
0.238
-0.477
0.715
0.0
0.0
-0.238
0.0
0.0
0.0
0.238
-0.238
-0.238
0.238
-0.238
0.238
0.0
-0.238
0.0
0.238
0.0
0.0
0.0
0.0
0.238
-0.238
0.0
-0.238
0.238
0.0
-0.238
0.0
0.0
0.0
0.477
-0.238
-0.238
0.0
0.0
0.0
0.0
-0.238
-0.238
0.477
0.0
0.0
0.0
0.0
0.0
0.0
-0.238
0.0
0.0
0.238
0.0
0.0
0.238
0.0
0.0
0.0
0.0
0.0
0.0
0.0
0.0
0.476
0.0
0.238
0.0
-0.238
0.476
0.0
0.476
0.0
-0.238
0.238
0.0
0.713
1.188
0.237
0.475
0.237
-0.949
0.0
0.0
0.0
0.475
-0.237
0.0
0.0
0.237
0.0
-0.237
-0.237
0.0
0.0
0.475
0.0
0.237
0.0
0.0
-0.237
0.0
0.0
-0.475
0.475
0.237
-0.712
0.0
0.0
0.0
0.237
0.237
0.0
-0.475
0.0
0.0
0.475
-0.475
0.0
0.0
0.0
0.0
0.0
0.0
0.0
0.0
0.0
0.0
0.0
-0.712
0.0
0.0
0.0
0.0
0.0
0.475
0.0
0.0
0.0
0.0
0.0
0.237
0.0
0.0
0.0
0.0
0.0
0.0
0.0
0.0
0.0
0.0
0.0
0.0
0.237
-0.237
0.237
-0.237
0.0
0.0
0.0
0.0
-0.237
0.237
-0.237
0.0
-0.237
0.0
0.0
-0.238
0.0
0.0
0.0
0.0
0.475
-0.475
0.0
0.0
0.475
-0.475
0.0
0.0
0.475
0.0
0.0
0.0
-0.237
0.0
0.237
0.0
-0.237
0.237
0.0
0.0
0.0
0.0
0.0
0.0
-0.237
0.237
0.0
-0.237
0.0
0.0
0.0
0.0
0.0
-0.238
0.238
-0.238
0.0
-0.238
0.0
5.685
-0.236
1.18
-1.653
0.0
1.653
0.0
0.0
0.0
0.0
0.0
0.0
0.0
-0.944
0.944
0.0
-0.236
0.472
0.0
0.471
0.0
0.0
-0.943
0.0
0.0
0.472
0.0
0.707
-0.707
-0.472
0.472
0.0
0.0
0.707
-0.707
0.707
1.413
-0.471
-0.235
0.0
-0.942
-0.471
0.0
0.0
0.0
0.0
0.236
0.0
0.236
-0.236
-0.236
0.236
0.0
-0.236
0.0
-0.236
0.0
0.0
0.0
0.0
0.0
0.0
0.0
-0.236
0.0
0.0
-1.889
1.181
0.0
-0.236
0.0
0.0
0.0
0.0
0.708
-1.653
0.0
0.0
-1.183
0.0
0.0
0.0
1.183
0.0
0.0
-0.473
-0.947
1.183
-0.237
0.0
0.0
0.0
-0.71
0.0
0.0
-0.237
0.0
-0.237
0.0
0.0
0.0
0.0
-0.474
0.0
0.237
-0.474
0.474
0.0
-0.237
0.0
0.0
0.0
-0.949
0.711
0.0
-0.237
0.0
0.237
-0.474
0.0
0.0
0.0
0.474
0.0
0.0
0.0
0.0
0.0
0.0
-0.237
0.0
-0.474
0.474
0.0
0.0
0.237
0.0
0.0
0.0
0.0
0.0
-0.711
0.0
0.474
0.0
0.0
0.0
0.0
0.0
-0.237
0.0
0.0
0.0
0.0
0.0
0.0
0.0
-0.712
0.475
0.237
0.0
0.0
0.0
0.0
-0.475
0.0
0.237
0.237
0.0
-0.237
-1.187
0.0
-1.665
0.238
0.0
0.0
0.0
0.0
-0.238
0.0
1.665
-1.665
2.14
0.0
-0.237
0.0
0.237
0.0
0.0
0.0
0.0
0.0
0.0
-1.426
0.0
0.476
0.0
0.95
0.0
0.0
0.0
0.0
0.0
0.0
0.0
0.0
-0.237
0.0
0.0
0.0
0.0
-1.188
0.0
0.0
1.188
0.0
0.0
-1.188
0.0
0.476
0.0
0.0
0.0
0.713
0.0
0.0
0.0
0.0
-1.188
1.188
0.0
-0.713
0.475
0.0
-0.951
1.188
-0.238
0.0
0.0
0.0
0.0
0.0
0.0
0.238
0.0
0.237
0.949
0.0
-1.424
0.0
1.424
0.0
0.0
0.0
0.0
0.0
-1.187
1.187
0.0
0.0
0.0
0.0
-0.237
0.0
0.0
0.0
0.0
0.0
-0.712
0.0
1.424
0.0
0.0
0.0
0.474
3.783
0.0
0.0
-3.783
0.0
0.237
0.0
3.546
0.0
-1.889
0.0
0.0
1.417
0.0
-1.181
0.0
0.0
0.0
0.0
0.0
1.181
0.0
-1.181
1.181
0.0
-1.181
0.945
0.0
0.0
0.236
-0.945
1.417
0.0
-1.417
2.124
-0.236
0.0
-1.652
0.0
0.0
0.0
1.652
-1.652
-0.709
-0.946
1.891
-1.891
0.237
2.127
-2.364
0.237
1.419
0.0
-1.655
0.237
1.419
-1.419
0.71
0.473
-1.419
0.946
0.0
-1.183
0.473
0.237
0.0
0.237
-1.894
0.0
0.0
0.0
1.894
0.0
0.0
0.0
0.0
0.0
0.0
0.0
0.0
-0.237
0.473
-0.236
-1.657
1.42
-1.42
1.42
-1.42
0.0
0.0
1.42
-1.657
1.421
0.0
-1.184
0.474
0.0
0.71
0.0
0.0
-0.473
0.71
0.0
0.0
0.0
-0.71
-0.711
0.0
0.0
0.0
0.0
1.42
0.0
0.0
0.0
0.0
0.0
0.0
0.237
0.0
0.236
0.236
0.0
0.0
0.0
-0.236
0.473
0.0
-0.236
-1.419
1.183
2.125
-0.236
0.0
-1.889
0.0
2.125
0.0
0.0
0.0
0.0
0.0
0.0
-0.236
0.0
-0.236
0.236
0.0
0.0
-1.417
1.417
0.236
0.0
-0.708
0.0
0.0
0.708
-0.708
0.472
0.0
0.0
0.472
0.0
0.0
0.0
0.0
0.0
-0.472
0.0
0.0
0.472
0.236
-0.707
0.472
0.0
0.0
0.471
-0.471
0.0
0.0
0.236
0.471
0.0
0.0
-0.707
0.0
0.0
0.471
0.0
-0.471
0.0
0.0
0.471
-0.471
0.0
0.0
0.0
0.471
0.0
0.0
0.0
-0.236
0.236
-0.236
0.0
0.0
-0.236
0.0
0.0
0.0
0.0
-0.708
0.708
-0.236
0.0
0.0
-1.18
0.0
1.18
0.0
0.236
0.0
0.0
0.0
0.0
-1.18
0.0
0.0
0.0
0.0
0.0
0.0
0.944
0.0
0.0
0.0
0.0
0.0
0.0
0.0
0.0
0.0
0.0
0.0
0.0
0.0
-0.708
0.0
0.0
0.0
0.708
0.0
0.0
0.0
0.0
0.0
0.0
0.0
-0.472
0.472
-0.236
0.0
0.236
0.0
0.0
-8.056
0.476
2.613
-1.9
-0.951
0.0
-0.476
-0.476
-1.43
-1.194
2.148
0.0
-1.67
0.477
0.0
0.0
0.0
-0.716
1.67
0.238
0.0
0.0
0.0
0.0
0.0
0.0
0.953
-0.953
0.0
0.477
0.0
-0.477
0.0
-0.477
0.238
-0.716
0.0
0.477
0.238
-0.716
0.716
0.0
0.0
-0.477
0.0
0.477
0.0
0.0
-0.477
0.239
0.238
-0.477
0.0
0.477
-0.477
0.0
0.0
-0.239
-0.239
0.0
-0.477
1.67
-1.67
0.0
0.0
0.0
0.0
0.239
0.0
-0.239
-0.478
0.0
0.239
0.0
0.0
0.0
0.0
0.0
1.193
0.239
0.0
-0.716
0.0
0.954
0.238
0.0
0.0
0.477
-0.477
0.0
0.715
0.0
0.0
0.714
0.0
0.0
0.0
0.951
0.0
0.238
0.238
0.95
0.475
0.474
0.474
0.0
0.0
-0.237
0.237
0.0
0.0
0.0
0.237
0.0
0.474
0.237
0.71
0.0
-0.237
0.237
0.236
0.0
0.473
0.709
-1.181
0.0
0.0
0.0
0.0
0.473
0.0
0.0
0.0
0.709
0.472
1.415
0.707
0.941
1.41
1.173
-0.235
0.235
-0.938
0.235
0.0
-0.469
-1.41
-1.648
0.0
-1.887
-1.181
-0.473
0.0
0.0
-1.42
0.474
0.71
0.0
-1.184
0.711
0.0
-0.711
0.0
0.0
0.0
0.0
0.0
1.184
-0.237
0.0
1.183
-0.236
0.0
-0.236
0.0
0.236
0.0
0.0
-0.946
-0.237
0.0
0.0
0.0
0.0
0.473
0.0
1.182
0.0
0.0
0.0
-2.603
0.0
0.947
0.0
0.0
-0.474
0.0
0.237
0.0
0.0
0.0
0.0
-1.897
1.66
-0.948
1.658
0.0
-0.71
-0.711
0.0
0.711
1.42
-1.183
0.0
1.42
-1.183
0.0
0.0
0.0
0.237
0.946
-0.946
0.0
0.0
0.237
0.473
-0.473
0.0
0.473
0.0
0.0
-0.71
0.473
0.0
-1.42
1.657
-1.657
0.711
-0.711
0.0
-0.474
0.474
-1.185
0.237
-0.237
0.0
0.0
0.0
-0.237
0.475
0.237
-0.237
0.237
0.237
-0.474
0.237
-0.237
0.0
-0.237
0.0
0.237
-0.237
0.0
0.474
0.0
-0.474
-0.712
0.712
0.0
0.0
-6.429
0.0
1.671
0.0
0.0
-0.955
0.955
0.0
0.0
0.0
0.0
0.0
-0.477
-0.477
0.0
0.0
-0.239
0.716
0.477
0.239
0.238
-0.716
0.0
3.096
0.0
-2.142
0.0
0.953
0.238
0.0
0.0
0.0
0.952
0.0
0.0
0.0
0.0
0.713
-0.475
1.188
-1.188
0.0
0.0
0.0
-1.189
0.0
-0.238
1.19
0.238
-0.951
0.0
0.0
0.0
0.238
-0.714
0.238
0.476
-0.952
-0.238
0.952
0.951
-0.713
0.476
0.0
-0.952
0.476
0.0
-0.238
0.238
0.0
-0.238
-0.238
0.0
0.476
0.0
-0.238
0.0
0.0
0.238
0.0
-0.476
0.0
0.0
0.0
0.0
-0.714
0.0
0.238
0.238
0.0
0.0
0.0
-0.476
0.476
0.0
0.0
-0.953
0.238
0.953
-1.906
1.906
0.0
0.0
-0.953
0.953
0.0
-0.476
0.476
0.0
0.0
-1.191
0.0
1.191
0.238
-0.238
0.0
-0.953
0.953
-0.953
-0.238
0.477
0.0
0.0
0.0
0.0
-0.953
0.715
0.0
0.0
0.0
-0.238
0.0
0.477
0.0
0.0
0.0
0.0
-0.238
0.0
0.0
0.0
0.238
0.0
0.0
-0.477
0.0
0.0
0.0
0.0
0.0
0.0
0.238
0.0
0.238
0.0
0.714
0.0
0.0
0.0
0.0
-0.714
-0.953
0.477
-0.238
-0.238
0.0
0.0
0.0
0.238
0.0
0.238
0.0
-0.477
0.477
0.0
0.0
0.0
0.0
0.0
0.0
0.0
-0.238
0.0
0.0
0.0
-0.477
0.0
0.239
0.238
0.0
0.0
0.0
0.0
0.477
-0.238
0.238
-0.477
0.477
0.0
0.0
0.0
0.0
-0.715
0.477
0.0
0.238
0.0
-0.477
0.477
0.0
-0.477
1.191
-0.476
0.238
-0.238
0.0
0.0
0.0
0.476
-0.715
0.238
0.238
-0.238
0.0
-0.238
0.0
0.0
0.0
-0.238
-0.238
0.238
0.0
0.0
0.238
0.238
-0.238
0.0
0.0
0.238
-0.477
0.0
0.0
0.0
0.238
-0.238
0.0
0.0
0.0
0.238
0.0
-0.477
0.238
0.238
0.0
0.0
0.0
0.0
-0.477
0.477
-0.238
0.0
0.0
0.238
0.0
0.0
0.0
0.0
0.0
0.0
-0.238
2.38
0.0
-1.189
2.377
-0.237
0.0
-0.95
0.0
-1.189
0.0
1.189
0.713
-0.238
0.0
0.0
0.475
0.0
-0.713
0.0
-0.713
1.426
0.237
0.0
-1.188
1.188
-0.95
0.0
0.0
0.0
0.238
0.0
-0.475
0.0
0.0
0.0
0.0
-0.713
0.713
0.0
0.0
0.0
-0.476
0.0
0.0
0.0
0.0
0.951
0.0
-0.238
-0.475
0.0
-0.952
0.952
-1.428
0.0
0.0
0.476
0.952
0.238
-0.713
0.238
0.0
0.238
0.238
1.188
-0.237
-0.475
0.712
0.0
-0.475
0.237
0.0
0.237
0.0
0.0
0.0
0.0
0.0
-0.475
0.237
0.237
0.712
0.0
-0.712
0.712
0.237
0.0
0.0
0.0
-0.237
0.237
-0.237
0.0
0.474
-0.949
0.949
0.0
0.0
0.0
1.185
-0.947
0.474
0.237
1.892
0.0
0.0
-1.419
0.0
-0.237
1.892
-1.182
0.0
0.946
0.0
0.0
-0.946
0.0
0.0
1.418
0.472
0.0
-1.417
0.0
1.181
-1.181
0.0
0.0
0.0
1.181
-0.236
0.0
0.0
-0.709
1.181
0.236
0.708
0.0
0.0
-0.472
0.472
-0.944
0.0
0.0
0.944
0.0
0.0
0.471
0.0
-0.471
0.0
-0.708
0.0
0.0
0.0
0.0
-0.472
0.0
0.0
-0.236
0.0
0.0
0.0
0.0
0.0
1.18
0.0
0.0
0.236
-0.236
-0.236
-0.472
0.0
0.236
0.0
0.0
0.236
-0.708
0.0
0.0
0.0
0.708
0.0
0.0
0.0
0.0
-0.236
0.0
0.0
0.0
0.0
0.0
0.0
0.0
0.0
0.0
0.0
0.0
0.0
0.236
0.0
0.0
0.0
0.0
0.0
0.236
0.236
-0.472
0.0
0.472
-0.236
0.236
0.0
0.0
0.0
0.0
0.0
0.0
0.0
0.0
0.236
-0.236
0.0
0.0
0.0
0.0
0.0
0.0
0.0
0.0
0.471
-0.471
0.0
-0.236
0.0
-0.236
0.0
0.0
-0.236
-0.236
0.0
-0.236
0.0
0.0
0.236
0.0
0.0
0.0
0.0
0.0
-0.236
0.0
0.0
0.0
0.0
0.0
0.0
0.0
0.0
0.0
0.0
0.0
0.0
0.0
0.0
0.0
-0.236
0.0
0.0
0.0
0.0
1.416
-1.652
0.0
4.007
0.94
-0.705
-1.883
0.236
0.0
-0.943
0.471
-2.124
1.416
-1.653
-0.236
-0.236
-2.13
2.13
-1.183
0.0
0.0
1.656
-0.236
-0.946
1.182
1.888
1.649
-0.471
-2.358
0.0
2.122
0.0
-0.236
-0.707
0.707
0.0
-0.707
0.0
0.0
0.0
0.0
0.0
0.471
-0.236
0.471
0.0
-0.943
0.472
0.0
0.0
0.0
0.236
-0.236
0.0
0.0
0.236
0.707
0.235
0.0
-0.942
0.471
0.0
-0.471
0.0
0.471
-0.471
-0.471
0.0
0.943
-0.471
0.471
0.0
-0.236
-0.707
0.0
-0.236
-0.944
0.236
0.944
0.0
0.0
0.236
-0.236
0.236
0.0
-0.472
-0.708
0.0
-0.708
0.0
0.0
0.0
1.18
-1.653
1.653
-1.653
1.417
0.0
0.0
0.0
-0.236
-0.945
0.945
0.0
0.0
0.0
-1.181
0.945
0.0
0.0
0.0
-0.945
0.236
-0.236
0.236
0.472
-0.472
0.472
0.0
0.0
0.0
0.0
0.0
0.0
0.0
-0.236
0.0
0.236
0.708
0.708
-0.472
0.0
0.0
0.0
0.0
0.0
0.0
0.472
0.0
-0.472
0.0
0.0
0.472
0.0
0.0
-0.236
0.236
-0.708
0.0
0.708
0.0
-0.236
0.0
0.0
-0.472
-0.236
0.0
-0.236
0.0
0.0
0.944
-0.236
0.0
0.0
0.0
0.0
0.0
0.0
0.236
0.0
-1.416
0.472
0.0
-1.181
0.0
-0.473
-0.237
0.0
0.0
0.0
0.0
0.0
0.0
0.0
0.0
0.0
0.0
0.0
0.0
0.0
0.237
0.0
0.0
0.0
0.0
0.0
-0.473
0.0
0.0
0.0
0.237
-0.237
0.0
-0.947
1.184
0.0
0.0
0.0
0.0
0.0
-0.237
-1.421
0.0
0.0
0.0
0.0
0.0
0.0
0.0
0.0
-0.711
0.0
0.711
0.0
0.0
0.0
0.0
0.0
-0.237
0.0
0.0
0.0
0.0
0.0
0.237
0.0
0.0
-0.711
0.474
0.0
0.237
0.0
0.0
0.0
-0.711
0.0
0.0
0.0
0.711
0.0
0.0
0.0
0.0
0.0
0.0
0.0
0.0
0.0
-0.474
0.0
0.0
0.0
0.0
0.237
0.237
0.0
0.0
0.0
0.0
-0.237
-7.382
0.0
2.626
1.429
-0.714
0.0
0.0
0.0
0.0
0.0
0.0
0.0
-1.192
1.192
0.0
0.0
0.0
0.0
0.0
0.0
0.0
0.0
-0.953
-0.239
0.477
0.0
0.0
2.143
0.238
0.951
0.475
0.712
0.0
-1.187
0.0
-0.238
0.238
0.237
-0.237
0.237
-0.475
0.238
0.0
0.0
-0.238
0.0
-0.238
0.0
-0.238
0.0
0.713
0.0
0.0
-0.713
0.475
0.0
0.0
0.0
0.0
-0.475
0.0
0.0
0.0
0.0
-0.238
0.0
0.951
-0.238
-0.238
-0.238
0.475
0.0
0.0
-0.238
0.238
0.0
0.0
-0.238
0.238
0.0
-0.238
0.0
0.0
0.238
0.238
-0.238
0.475
0.0
-0.475
-0.238
0.238
-0.238
0.238
0.0
0.0
0.0
0.0
0.0
0.0
0.0
0.0
0.0
0.475
-0.475
0.475
-0.475
0.0
0.0
0.238
0.0
0.237
0.0
0.237
0.0
0.0
0.475
0.0
0.0
0.0
0.0
0.0
0.474
0.237
-0.474
0.237
0.0
0.237
-0.237
0.237
1.185
-0.237
0.237
0.0
-1.185
0.948
-0.948
0.474
-0.474
0.711
-0.711
0.237
0.237
0.474
-0.237
0.0
0.0
-0.237
0.711
-0.237
0.0
-0.237
-0.948
0.711
-0.474
0.0
0.0
0.711
0.71
0.473
-0.473
0.0
-0.237
0.0
0.0
-0.237
0.237
0.473
-0.473
0.473
-0.237
0.0
0.0
0.237
-0.237
0.237
-0.237
0.0
0.0
0.237
-0.237
0.237
0.0
0.473
0.0
-0.473
0.237
0.237
-0.237
0.237
-0.237
0.237
-0.237
0.237
0.0
0.0
0.0
0.0
-0.237
0.0
0.0
0.237
0.0
0.0
-0.237
0.473
-0.236
0.236
0.0
0.473
0.0
0.0
0.0
0.472
-0.236
0.0
0.0
-0.473
0.0
0.473
-0.236
0.236
-0.473
0.236
-0.236
0.236
0.0
0.0
-0.236
0.473
0.0
0.0
-0.473
0.0
0.236
0.236
0.0
0.236
-0.236
0.236
0.0
0.236
-0.472
0.236
0.0
0.0
-0.236
0.236
0.0
0.708
0.472
0.0
-0.472
0.472
-0.472
0.708
0.0
-0.236
0.0
-0.236
0.472
0.471
-0.471
0.236
0.0
0.0
0.0
0.0
0.471
0.471
-1.178
0.707
0.236
-0.236
0.471
-0.236
-0.707
2.354
1.175
-1.175
0.0
-0.235
-1.412
0.236
-0.236
0.0
1.412
-0.941
0.0
0.0
2.116
-1.175
0.0
0.0
0.0
1.645
0.469
-0.235
0.469
-0.469
1.173
0.234
0.0
0.0
-0.469
0.469
0.0
0.0
-0.234
0.0
0.0
0.0
0.234
0.0
-0.234
1.171
0.0
-1.171
0.234
0.468
0.0
-0.468
0.468
0.936
-0.234
1.636
-0.467
1.168
1.166
0.0
-1.4
0.0
0.0
0.0
-0.467
0.0
0.0
-0.234
0.0
0.0
0.0
-0.234
0.234
0.0
0.0
-0.935
-0.468
-1.171
0.0
0.0
0.0
0.0
1.405
-2.108
0.0
0.234
0.0
-0.234
0.0
0.0
0.0
0.469
0.234
-0.703
0.0
0.0
0.234
0.0
0.0
0.469
-0.469
0.469
0.468
-0.703
0.0
-0.469
0.0
-0.235
0.0
0.235
-0.235
0.0
0.469
-0.469
0.703
0.469
0.0
0.0
0.0
0.234
-1.172
-0.235
2.342
0.0
0.0
0.0
0.0
-0.468
-0.702
0.0
0.0
0.468
0.0
0.0
0.0
0.0
0.0
-0.703
0.234
0.0
0.0
0.0
-0.234
0.0
0.234
0.0
0.0
0.0
0.0
0.0
-0.234
0.703
0.234
0.0
0.0
-0.234
0.0
-0.703
0.703
-0.703
0.0
0.703
-0.468
0.468
0.0
0.0
0.0
-0.703
0.234
0.0
-0.234
0.0
0.0
-0.234
0.0
0.0
0.0
0.0
0.937
0.0
-0.468
0.0
-0.469
0.0
1.171
0.0
0.0
-0.702
0.702
-0.702
0.702
0.0
-0.702
1.17
-1.17
0.0
0.936
0.0
-0.468
-0.468
0.468
0.0
0.0
-0.234
0.0
0.234
-0.468
0.0
0.468
1.404
0.0
0.0
0.0
0.0
-0.702
0.0
-0.468
0.0
0.702
0.0
-0.234
0.0
0.0
0.702
-0.702
0.234
0.0
0.935
0.467
-0.701
0.701
-0.701
0.0
0.0
0.0
0.467
0.0
-0.234
0.0
1.401
0.0
-0.933
0.0
1.167
0.0
0.0
-0.933
0.0
1.166
-1.4
0.0
0.0
0.0
1.167
0.0
-0.467
0.0
0.0
0.0
-0.7
0.933
0.0
0.0
0.233
-0.933
0.7
0.0
0.0
-0.7
0.0
0.467
8.822
0.462
-0.231
-2.544
0.926
0.231
0.925
0.231
0.0
-0.231
1.155
-0.924
1.615
-1.154
-0.231
0.231
0.692
-0.231
-0.924
0.693
0.0
-0.231
0.231
0.0
0.231
0.231
-0.462
0.231
0.0
0.0
-0.231
-0.231
0.231
0.0
0.692
0.0
0.231
0.461
1.152
1.61
1.377
-1.377
-0.919
0.0
-0.46
0.23
-0.23
0.0
-0.921
0.0
0.0
-0.23
0.23
0.23
0.23
-0.23
0.0
-0.23
0.23
0.0
0.0
-0.23
0.23
0.0
0.0
-0.461
0.23
-0.23
0.461
-0.461
0.0
0.0
0.0
0.0
0.0
0.461
-0.461
0.23
-0.23
0.0
0.0
0.0
-0.23
0.0
-0.461
-0.231
0.692
-0.692
-0.231
0.0
0.692
0.0
0.0
-0.231
0.0
-0.923
0.692
-0.231
-0.231
0.231
0.0
-1.154
0.231
0.0
0.923
0.0
-0.692
-0.231
0.231
0.0
0.0
0.0
0.462
-0.462
0.462
0.0
0.0
0.0
0.231
0.461
-0.692
0.0
-0.231
0.692
-0.461
0.0
-0.231
0.462
-0.231
0.231
-0.231
0.231
0.231
0.231
-0.461
0.0
0.0
0.692
0.0
-0.231
0.0
0.231
-0.231
0.231
0.0
0.0
0.0
-0.231
0.0
0.0
0.0
0.0
0.0
0.0
0.0
0.0
0.0
0.0
0.0
-0.231
0.0
0.0
0.0
0.0
0.231
0.0
-0.461
0.0
0.0
0.231
0.0
0.0
-0.231
-0.231
0.0
-0.231
-0.231
0.231
-0.231
0.0
0.0
0.0
-0.231
-0.924
0.0
0.693
0.0
0.0
0.0
-1.156
0.694
0.462
-1.156
0.0
-0.231
0.694
-1.157
0.231
0.694
0.0
-0.463
0.0
0.231
0.462
0.0
0.0
0.0
-0.231
0.0
-0.463
-0.463
-0.232
0.463
-2.549
0.0
-0.929
2.089
-0.928
1.159
0.0
0.0
0.0
0.0
-1.159
0.0
-0.232
0.696
0.0
-0.696
0.464
0.0
0.0
-0.232
0.0
0.0
-0.464
1.16
0.0
0.0
0.0
0.0
0.0
0.0
0.0
-0.928
0.0
0.0
0.0
0.928
0.0
-0.696
0.696
-0.928
0.0
0.232
-0.232
0.0
0.0
0.0
0.928
-1.392
1.392
0.0
0.0
0.0
0.0
0.0
0.0
-0.232
0.0
8.539
0.0
0.0
0.459
0.0
0.0
-0.23
0.0
0.0
0.0
0.0
0.0
0.689
-0.689
0.0
0.918
0.0
0.0
0.0
-0.918
0.0
0.23
-0.23
0.0
0.0
0.918
-0.688
0.23
1.147
-1.147
3.893
-0.229
0.0
0.0
-0.229
0.0
0.0
-0.229
0.229
-0.229
-1.602
1.831
-0.229
0.229
0.229
-0.457
-0.457
-0.687
-0.229
1.602
-0.457
0.914
1.142
0.456
-1.598
1.598
-0.456
0.456
-1.598
3.193
-0.911
1.139
0.228
-0.228
0.455
-2.506
2.278
-1.366
0.0
0.0
0.0
0.0
-0.228
-0.456
-0.228
1.596
0.0
-0.456
0.228
-0.456
1.594
-0.228
0.228
-1.366
1.366
-0.455
-0.911
0.0
0.228
0.228
-0.228
1.593
-1.138
0.455
0.455
0.0
0.0
-0.683
0.0
0.0
0.455
0.0
0.0
0.0
-0.228
0.228
0.0
0.0
0.0
-1.138
1.138
-0.683
0.91
-0.227
0.227
0.0
0.0
-0.227
0.0
-0.91
0.0
0.91
0.0
0.0
-0.228
-0.683
0.91
-0.91
0.228
0.228
0.455
0.0
0.0
-0.683
0.683
0.0
-0.455
0.683
0.0
0.455
0.909
0.454
-0.227
0.0
0.0
0.0
0.908
-1.589
0.0
-0.455
0.0
0.0
0.0
0.909
-0.227
-0.454
0.0
0.0
0.227
0.0
0.454
0.0
0.0
0.0
-0.909
0.0
0.0
0.0
0.0
0.0
0.0
1.817
-0.681
0.681
-1.362
0.0
1.362
0.0
0.454
-2.043
0.0
1.136
0.0
-0.227
1.134
-1.134
0.0
0.0
0.0
0.0
0.681
0.0
-0.227
0.227
-1.589
0.909
0.0
0.0
-0.909
1.589
0.0
0.0
0.0
0.0
0.0
-0.454
0.0
0.227
0.0
-1.362
1.362
0.0
-1.362
0.0
0.0
1.362
-1.362
0.0
0.909
-0.909
0.682
0.0
0.0
-0.909
0.227
0.0
-0.227
0.0
0.909
0.227
-1.136
1.136
-0.227
0.454
-0.454
0.227
-1.136
0.0
1.363
0.0
0.0
-0.227
0.0
0.0
0.0
0.227
0.0
0.0
0.0
0.0
0.0
-0.454
0.227
0.0
0.0
-0.909
0.0
0.909
0.454
0.0
0.0
0.227
-0.227
0.227
0.0
-0.227
0.0
0.0
0.0
0.0
-6.148
-1.83
2.972
-5.035
0.688
0.917
4.342
-0.684
0.912
-4.57
-0.229
2.745
-2.287
0.229
-0.916
-3.905
-0.23
1.381
-1.381
1.84
-2.301
2.071
-1.38
1.38
0.0
-0.69
2.527
2.062
0.0
0.915
-3.895
0.0
0.23
0.0
0.0
-1.149
2.754
-1.605
0.0
0.688
-0.918
1.147
0.688
-1.835
1.377
-1.147
1.147
0.0
-0.918
2.521
-0.916
-0.917
2.748
-1.831
2.288
0.913
0.0
-2.743
2.743
0.0
-0.228
-2.515
2.515
0.0
0.228
-2.057
2.285
-2.285
2.285
0.0
0.0
-2.285
0.0
0.229
-0.229
-0.687
-0.458
0.0
0.0
2.516
0.457
-0.457
0.0
-2.287
1.83
-1.83
0.0
1.602
0.0
0.0
0.0
-1.602
1.144
-1.144
0.916
0.0
-1.145
0.0
1.145
0.0
-1.832
2.061
0.0
-0.229
0.0
0.0
-1.145
-0.917
0.0
0.917
-0.229
-0.688
-0.229
0.917
-1.146
0.0
-0.459
-0.23
0.0
1.377
0.458
1.145
-4.359
0.23
-0.23
0.0
1.838
-0.23
-2.759
0.0
2.3
0.0
-1.839
1.15
-0.92
-0.46
2.07
0.918
-2.988
2.07
-1.839
1.839
-1.609
1.609
0.0
0.0
-1.379
0.0
1.379
-1.149
0.0
0.0
0.69
0.0
0.0
0.0
-0.92
0.0
0.0
0.0
1.149
0.0
0.0
0.0
-0.919
0.0
0.0
0.0
0.0
0.0
0.0
0.0
0.0
0.0
0.0
0.0
0.0
0.23
-0.23
0.0
0.0
0.0
0.0
0.0
0.46
0.23
-0.23
0.23
-0.69
0.69
-0.69
0.0
0.46
0.0
0.0
0.0
0.0
0.46
0.0
0.0
-0.46
0.0
0.0
1.608
0.0
0.229
1.146
0.0
-0.229
2.288
0.0
0.0
-0.229
0.0
-2.977
2.062
0.0
-1.833
0.0
0.0
0.0
-0.688
0.0
0.0
0.0
0.0
-0.23
0.23
0.0
-0.918
0.689
0.0
0.0
-0.459
0.0
0.459
0.0
-0.459
0.459
0.0
-0.459
0.0
0.0
0.23
-0.23
0.0
0.0
-0.459
0.0
0.689
0.0
0.0
0.23
-0.23
-0.689
0.0
0.0
0.0
0.0
0.0
-0.92
1.149
-0.46
0.0
-0.69
-1.381
0.0
-0.691
0.922
-1.614
15.554
0.0
-2.27
-1.137
-0.911
-0.228
1.594
0.0
-1.366
0.0
1.138
-1.366
-1.597
0.0
0.0
0.0
0.457
1.14
-0.912
0.684
-0.912
0.0
0.0
0.228
0.0
0.228
0.684
0.0
0.911
0.228
-0.911
0.0
0.0
0.0
0.0
-1.825
0.0
0.913
-0.913
1.369
0.0
0.0
-0.912
0.912
0.0
0.0
-0.912
0.912
0.0
0.0
-0.228
0.0
0.0
-0.684
0.0
0.0
-0.457
0.457
0.0
1.14
-1.14
0.0
0.0
0.0
0.0
0.0
0.0
0.0
0.0
0.0
0.0
0.0
0.0
0.0
0.0
0.0
0.684
0.228
0.0
0.0
1.367
0.228
0.0
-0.683
-0.228
0.683
0.0
1.137
-1.593
0.91
0.0
-1.138
0.0
0.0
-0.228
0.0
0.0
0.0
-0.228
0.0
0.0
0.0
1.139
0.0
-0.683
0.0
0.228
0.0
-0.228
-0.456
0.0
0.0
0.0
-0.912
0.684
-0.684
0.912
0.0
-0.912
0.0
0.0
0.0
0.912
0.228
0.0
-1.14
0.228
0.684
0.0
-0.684
-0.228
0.0
0.0
0.0
2.051
0.683
-0.227
-0.683
-0.911
0.456
3.637
-0.681
0.454
0.0
-0.454
-2.501
0.0
2.728
-0.227
0.0
-0.227
-0.227
0.0
-0.682
0.0
0.0
0.227
0.0
0.0
0.0
-1.82
0.0
1.365
-1.365
1.365
-1.593
0.0
1.366
0.0
0.0
-1.138
0.0
0.91
0.0
0.0
-0.455
-0.911
0.456
-2.052
-0.228
0.913
0.0
0.684
0.0
0.0
0.0
-1.14
0.0
-0.457
0.457
-0.457
0.457
-0.913
0.913
0.228
0.684
-0.228
1.139
-0.683
0.0
0.0
0.911
-0.911
0.0
0.911
-0.228
-0.683
0.911
0.0
0.0
0.0
-0.911
0.911
0.0
0.228
0.0
-1.139
0.911
0.0
0.0
-0.683
0.0
0.683
-0.455
0.455
0.0
-0.683
0.683
0.0
-0.683
0.683
-0.683
0.911
0.0
0.0
0.0
0.0
-0.911
0.0
0.0
0.456
0.0
0.0
-0.228
0.0
0.228
0.228
0.0
-0.455
0.228
0.228
2.955
-0.454
0.0
0.227
-2.273
1.819
-1.819
0.0
-0.228
1.137
0.0
0.909
0.0
0.0
0.0
0.0
0.0
0.0
-0.227
-9.821
0.0
0.0
1.606
0.0
0.0
0.0
-1.606
1.377
-0.229
0.0
-2.757
0.0
0.0
0.92
-1.38
1.38
-0.92
1.609
0.689
0.0
-0.918
-0.23
0.459
-2.53
1.841
0.0
-1.38
1.38
-0.23
0.0
-1.611
0.0
-0.23
0.0
0.461
0.0
0.0
0.0
0.921
0.0
-0.23
0.23
0.0
-1.151
0.0
-0.23
0.461
0.0
0.0
0.0
0.0
0.0
0.0
0.0
-0.23
0.23
0.46
0.23
-0.921
0.23
0.0
-0.23
0.0
0.0
0.23
0.0
0.0
0.0
0.0
0.0
0.0
0.0
0.691
0.23
0.0
0.0
-0.46
0.0
-0.23
-0.23
0.0
-0.461
-0.691
0.691
-0.23
0.23
0.0
-0.23
0.0
0.23
0.0
0.0
0.0
-0.691
-0.461
-0.692
0.462
0.692
0.0
-0.231
0.0
0.0
0.0
-0.923
0.692
-0.462
0.692
0.0
0.0
0.0
-0.692
0.462
-0.231
-1.617
-0.462
0.0
0.925
0.0
-1.156
0.0
0.0
0.694
0.0
-0.231
0.231
0.0
0.231
0.0
0.0
0.0
-0.462
0.231
0.231
0.0
-0.231
-0.231
0.231
0.0
0.231
0.0
0.0
0.0
-0.231
0.0
0.0
0.231
0.231
-0.462
0.0
0.462
-0.462
0.0
0.0
0.0
0.0
0.0
0.0
0.231
-0.231
0.0
0.231
-0.231
0.0
0.0
0.0
0.0
-0.231
0.0
0.462
0.0
0.231
0.0
-0.462
0.462
0.0
-0.462
-0.231
0.0
0.231
0.0
0.0
0.0
-0.231
0.693
-0.693
0.924
0.0
0.0
-0.693
0.0
0.462
0.0
0.231
0.462
0.0
0.0
-0.462
0.0
0.462
-0.693
0.0
0.462
0.0
-0.462
0.0
0.0
0.0
-0.462
0.0
0.0
0.231
0.0
0.462
0.0
-0.693
0.0
0.0
0.462
-0.462
0.0
0.462
0.0
0.0
0.0
-0.462
0.0
0.0
-0.231
0.462
-0.231
0.0
0.0
0.231
0.0
0.0
-0.462
0.0
0.462
0.231
-0.462
0.462
-0.693
0.693
-0.462
0.0
0.0
0.0
0.0
0.0
0.231
0.0
0.0
0.0
0.231
0.693
0.0
0.0
0.0
0.0
-0.924
0.0
1.616
0.0
0.0
0.0
0.0
0.0
0.0
0.0
-8.81
1.164
2.324
1.623
0.463
-3.015
-0.93
2.787
-1.857
0.929
1.16
-1.16
0.0
0.464
1.391
-1.391
0.232
0.0
0.464
0.232
0.232
0.0
0.0
1.158
-1.621
0.0
1.621
-1.621
-0.464
1.622
-1.622
1.853
-0.231
-0.232
-0.463
0.0
0.232
-0.232
-1.391
-1.393
0.0
1.857
-0.232
-1.161
-0.697
0.0
1.162
1.855
-0.463
0.0
-1.392
-0.232
0.0
0.0
0.0
0.232
0.0
0.0
0.232
-0.929
0.232
-0.697
0.465
-0.465
0.465
0.232
0.0
0.0
-0.232
-0.465
0.0
0.697
0.0
0.0
0.464
0.0
0.232
0.696
-0.696
0.0
0.0
0.0
0.928
-0.928
0.0
0.696
-0.464
-0.232
-0.232
0.232
0.0
-0.232
0.0
0.928
-0.696
0.0
0.0
-0.232
0.0
0.232
-0.232
0.464
0.0
0.232
-0.464
0.0
0.0
0.464
0.0
-0.232
0.0
0.0
0.0
0.0
0.232
0.0
0.464
0.0
0.0
0.232
-0.232
0.0
-0.464
0.0
0.0
0.0
-0.928
0.0
0.928
-0.464
0.0
0.0
0.0
0.464
0.0
0.0
0.0
0.0
0.0
0.696
0.695
0.0
-0.695
0.0
0.927
0.232
-0.232
-0.232
0.232
0.0
0.0
0.0
0.0
-0.232
0.0
-0.232
0.232
0.926
0.694
0.0
-1.157
0.925
0.0
-0.925
1.388
0.0
0.0
0.0
-0.231
0.462
0.231
0.693
0.923
-1.615
1.615
-0.461
-0.462
0.692
-0.231
0.231
1.383
0.0
0.0
-0.691
2.072
-0.23
0.0
-0.23
0.0
3.673
-0.229
-2.294
0.0
0.459
0.0
0.0
0.0
0.0
0.918
0.688
-0.688
0.229
1.604
0.686
0.0
0.457
0.0
0.0
0.0
0.457
0.0
0.0
1.142
1.368
0.0
0.0
0.0
0.0
1.593
-1.821
0.228
-0.228
1.139
-1.139
0.911
-0.911
0.0
0.228
0.683
0.0
0.0
0.228
-0.228
-0.911
0.911
0.0
0.0
0.0
0.0
0.0
0.0
0.0
1.138
-0.227
-1.366
-0.228
0.0
0.0
0.0
0.0
0.911
-0.228
-0.683
1.138
-1.138
0.0
0.911
0.228
-0.455
0.0
-0.455
0.0
0.0
-0.228
0.0
0.0
0.0
0.0
0.0
0.0
-7.091
1.148
0.0
0.0
0.0
0.688
0.0
0.229
0.0
0.0
-0.229
0.229
-0.229
0.0
0.229
0.0
0.0
0.0
0.229
2.288
0.457
0.0
0.0
-0.457
0.0
-0.229
0.0
0.0
-1.143
0.0
0.0
0.0
1.143
0.0
0.0
0.0
-0.915
0.0
0.686
1.142
0.0
2.052
0.0
0.0
-0.456
0.456
0.0
0.228
0.91
-0.683
0.228
0.455
-0.455
1.137
-0.682
0.0
1.137
-0.682
0.455
0.0
0.0
-0.227
-0.455
0.455
-0.227
0.0
0.227
0.0
0.0
0.0
0.0
0.0
0.0
0.0
0.0
-1.137
0.683
0.0
0.0
0.0
0.0
0.0
0.455
0.0
0.0
0.0
-0.455
0.227
0.0
0.0
0.0
0.0
0.0
0.0
0.0
0.227
0.682
1.135
-0.454
0.0
0.0
0.227
-0.227
0.227
0.0
0.0
-0.908
0.681
0.0
0.0
0.0
0.0
0.0
0.0
0.0
-0.227
0.227
-0.681
0.681
0.0
0.0
0.0
0.0
0.0
0.227
-0.227
0.0
0.0
0.0
0.0
-0.681
0.0
0.0
0.227
0.0
0.681
-1.135
0.681
0.0
-0.454
0.681
0.0
0.0
-0.454
2.041
-1.587
1.587
-0.68
0.227
0.0
0.0
-0.227
0.0
0.0
0.227
0.0
0.0
0.0
0.0
0.227
0.0
0.0
0.0
0.0
0.0
-0.453
0.453
-0.453
0.0
0.0
0.227
-0.227
0.0
0.227
-0.227
0.0
0.0
0.0
0.0
0.0
0.0
-0.227
-0.454
0.0
0.454
-0.454
0.0
0.0
0.454
-0.454
0.454
0.227
0.0
0.0
0.0
0.0
0.0
0.227
0.0
0.0
0.0
-0.227
0.227
0.906
0.0
0.0
1.358
1.356
-0.452
-0.678
0.0
-0.226
0.226
0.226
0.0
0.0
0.0
-0.226
-0.452
-0.226
0.226
0.0
0.0
-0.679
0.226
0.0
0.0
0.0
0.0
-0.453
0.0
0.453
0.0
-0.453
0.0
0.0
0.0
0.226
0.0
0.0
0.0
-0.226
0.226
-0.226
-0.679
0.0
0.679
-0.453
-0.453
0.0
0.0
0.0
0.0
0.68
-0.68
0.227
0.0
-0.227
0.0
0.0
0.0
0.0
-0.453
0.0
0.0
0.0
0.0
0.227
0.227
0.0
-12.782
-1.381
0.0
0.0
0.0
0.0
-1.383
3.453
0.0
-2.07
0.0
0.0
0.0
1.84
0.0
-1.61
0.0
0.0
0.23
0.0
0.0
1.61
-1.149
0.69
0.0
0.0
0.0
0.23
-0.23
-0.92
1.609
-1.149
-0.69
1.15
0.23
0.0
-0.69
0.23
0.23
0.689
-0.919
0.689
-0.689
0.689
-0.46
0.0
0.46
0.0
0.0
0.0
0.0
-0.23
0.459
2.294
-2.294
0.0
1.606
0.0
-1.606
1.606
-1.377
1.377
0.0
0.0
0.0
0.0
0.0
-1.606
1.377
-0.229
0.0
0.0
0.0
-1.148
-0.689
0.689
-0.689
2.296
-0.918
-0.918
-0.46
-0.23
0.689
0.0
-0.689
-0.46
0.46
-0.23
0.0
0.0
-0.92
0.0
0.23
0.0
0.0
0.23
0.23
0.0
0.0
0.92
-0.23
0.46
0.689
-0.459
0.0
-0.459
-0.23
-0.92
0.0
0.92
0.0
-0.69
0.0
-0.23
0.0
0.0
0.23
0.0
0.69
0.23
0.0
0.0
0.0
0.23
0.0
0.0
0.0
-0.919
0.69
-0.69
-0.92
0.0
0.46
-0.691
0.0
0.0
0.0
0.0
-0.691
0.23
0.0
0.461
-0.23
0.0
0.23
0.0
0.921
0.0
-0.921
0.23
0.0
0.23
-0.23
0.46
1.15
0.0
-0.69
0.0
0.69
1.378
0.0
-1.837
1.608
0.0
-0.23
-0.919
0.459
0.23
0.23
-0.459
0.689
0.0
0.0
0.0
0.0
0.0
0.0
-1.148
0.0
0.459
0.0
0.0
0.459
0.0
-0.459
0.0
0.0
0.0
0.0
-0.459
0.0
-0.92
0.92
0.0
0.0
-0.23
0.0
0.0
0.23
-0.23
0.0
0.0
0.0
0.0
0.46
0.0
0.23
0.0
0.0
0.459
0.0
1.605
0.916
0.0
0.0
0.0
0.0
-0.916
0.229
0.458
0.229
-0.687
0.0
0.0
0.0
0.687
0.0
0.0
0.686
2.056
-0.228
0.684
0.0
0.228
-0.684
-0.457
-2.744
0.458
-0.229
0.0
0.229
0.229
-0.229
1.372
-1.372
-0.687
0.229
0.458
-0.458
0.0
0.0
0.0
0.0
1.373
-1.373
0.0
0.0
1.373
-1.373
0.0
1.144
0.0
-0.915
0.0
0.0
0.0
0.0
0.229
-0.229
0.0
-1.834
0.917
-1.835
0.0
0.0
-0.23
-0.46
-0.92
0.0
1.15
0.0
0.0
-0.92
0.0
0.0
0.0
0.0
0.0
0.92
-0.92
0.0
0.92
0.0
0.0
-0.92
0.92
0.23
1.377
-1.148
2.065
0.0
-0.229
0.0
0.0
0.0
0.0
-0.229
1.832
0.0
0.0
0.0
0.0
-2.291
-0.459
-0.459
-0.23
0.23
0.0
0.23
0.0
0.0
0.459
-0.918
0.918
0.0
0.0
0.0
-0.689
0.459
-0.23
0.459
0.0
0.688
0.229
-0.688
-0.688
1.147
0.0
-0.918
-0.23
0.0
0.688
-0.918
0.689
0.0
-0.689
0.23
0.0
-0.919
0.0
0.459
0.0
0.0
0.0
0.0
0.459
0.0
0.0
0.0
-0.919
0.919
0.0
0.0
-0.23
-0.23
0.459
0.0
0.0
0.0
0.23
0.229
0.0
0.0
-0.918
0.918
0.0
0.0
-1.837
1.378
0.0
-1.149
1.149
-0.919
0.23
-0.23
0.0
0.0
0.0
0.0
0.0
0.0
0.689
0.0
0.0
0.0
0.0
0.0
-0.23
0.23
0.23
-0.23
-0.23
0.918
0.0
0.0
0.0
0.0
-0.689
0.918
0.0
0.0
0.0
-1.148
0.918
-0.918
0.918
-0.689
0.689
0.0
0.0
0.0
-0.229
-0.459
0.689
0.0
-0.459
0.0
-0.23
0.689
0.0
-0.689
0.918
0.0
-0.918
0.23
-0.23
0.689
0.229
0.0
0.459
-0.229
0.0
0.0
0.688
0.916
0.915
-0.457
0.457
-1.602
1.602
-2.06
0.229
1.374
-1.145
0.687
-0.687
0.458
-0.458
0.458
0.0
0.0
0.0
0.0
-0.916
0.0
0.0
0.458
0.0
0.0
0.458
-0.458
0.0
0.0
0.0
2.059
2.055
-0.228
-1.37
-0.228
0.0
-0.229
0.229
0.457
0.913
-0.228
0.0
0.0
-1.599
1.142
0.228
-0.228
0.0
0.0
0.685
0.0
0.0
-0.913
0.228
0.457
0.684
-1.141
0.913
0.912
0.911
-0.911
0.911
0.0
0.455
-1.138
1.138
0.0
0.0
0.0
0.0
-3.191
1.597
0.0
0.0
-0.684
0.0
-0.684
1.368
-1.368
1.368
0.0
0.0
0.0
0.0
-0.912
0.0
0.0
0.0
0.0
1.14
0.0
-0.684
0.456
-0.684
0.0
0.0
3.415
-0.227
-2.503
0.0
2.503
0.0
0.0
-3.872
0.0
4.099
0.227
0.0
0.0
0.0
0.454
0.0
0.0
-4.324
3.643
0.0
-2.047
1.593
0.0
-1.593
2.728
0.0
0.908
0.0
0.0
-0.908
-0.454
-0.454
0.0
0.0
0.682
0.227
1.134
-0.454
0.454
-0.227
0.907
0.0
-0.453
-0.227
0.0
1.359
0.453
0.0
0.0
0.0
2.485
1.127
0.0
0.451
-0.451
0.0
0.0
-0.225
0.0
0.0
1.126
0.0
0.0
0.0
0.0
-0.676
0.0
0.225
0.45
-0.901
0.0
0.0
0.0
-0.225
-0.451
0.451
-0.676
-1.806
0.452
0.0
0.0
1.806
-0.225
0.0
-0.226
0.226
0.0
0.225
0.0
0.0
0.0
1.352
0.0
-0.225
0.0
-0.45
0.45
-0.45
0.0
0.0
0.0
0.0
0.225
0.0
-0.225
0.45
0.0
0.0
-0.225
0.45
-0.225
0.0
0.9
0.675
0.225
-0.225
0.0
0.0
-0.225
-0.675
0.675
-0.9
0.675
0.225
0.0
-0.225
1.348
0.225
-1.348
0.225
0.0
0.0
0.0
0.0
0.0
0.0
-0.225
-0.45
-1.125
0.9
0.9
-0.675
0.0
0.45
1.123
-0.225
-1.574
0.675
0.0
0.899
0.0
0.0
0.449
0.897
0.0
-0.449
0.0
0.0
0.0
0.673
-0.673
0.0
3.806
-1.789
0.0
1.119
2.01
-2.01
0.0
0.0
-0.447
-0.224
0.0
0.447
0.0
0.0
-0.224
0.0
0.0
0.894
0.0
0.447
1.339
0.892
1.113
-3.344
0.447
-1.117
0.0
0.0
-0.224
0.0
0.0
-0.224
-0.671
0.0
0.0
0.0
0.0
0.0
0.0
0.0
0.895
0.0
0.67
-1.565
-1.792
0.0
-0.224
0.224
0.0
0.0
2.687
0.224
0.0
-0.447
0.0
-1.791
1.791
0.0
0.0
-0.895
-0.672
1.343
0.0
-0.671
0.0
0.0
0.0
0.0
0.0
-0.672
0.672
0.0
0.0
0.0
-0.896
0.896
0.0
0.224
-0.224
0.0
-0.896
0.672
0.0
0.224
-1.344
1.344
0.0
0.0
0.0
-1.344
0.0
0.0
0.448
-0.673
0.0
0.0
0.0
-0.449
0.0
0.449
0.0
0.0
0.0
-0.449
0.0
-0.224
0.673
0.0
5.589
0.0
-0.223
0.223
3.558
-2.89
1.557
0.0
-0.445
0.889
-1.779
0.0
0.223
-1.559
1.782
0.0
0.0
-0.89
0.89
0.0
0.222
-0.222
0.222
0.0
-0.445
0.445
-0.668
0.445
-0.445
0.445
-0.445
0.0
-0.445
0.0
0.223
-1.337
-0.446
0.223
0.223
0.0
0.0
-0.446
0.0
-1.563
0.0
0.894
0.0
-0.67
-1.566
1.566
0.0
0.893
0.0
-2.459
2.682
-0.446
0.0
-0.447
0.0
-1.118
1.341
0.0
-1.565
0.0
1.788
-1.117
0.894
-1.565
0.671
1.117
-1.788
-0.224
0.895
0.224
0.447
-1.341
0.0
0.0
0.0
1.565
0.0
-0.894
0.0
0.0
0.0
0.0
-0.447
-0.671
0.0
0.0
0.0
-0.224
-1.569
0.0
0.0
0.0
0.449
2.016
0.0
-1.567
2.014
0.0
-1.79
0.0
0.0
0.672
0.0
-0.672
0.672
-0.672
0.0
0.0
0.0
-0.224
-0.448
0.672
0.0
-0.672
0.0
-0.673
-0.224
0.0
0.0
-1.797
-0.9
0.0
-1.577
-0.226
0.226
0.225
-0.451
0.0
0.0
0.0
-1.354
0.226
-0.452
0.678
0.0
0.0
2.706
0.9
0.0
2.246
0.0
0.897
0.896
2.682
0.0
-2.906
0.0
0.0
-2.018
1.121
-0.897
0.0
0.0
0.0
-0.224
0.0
0.0
0.0
1.121
0.0
0.448
0.896
0.0
-0.448
-0.224
0.0
-1.569
0.449
-0.449
1.345
-1.345
-0.224
0.224
0.449
0.448
0.0
0.448
0.0
-1.345
0.0
-0.224
0.224
1.345
-0.224
0.0
-0.224
0.672
-0.896
-0.224
0.0
0.0
0.0
1.345
0.0
0.0
0.0
0.0
0.0
0.0
-0.224
-1.794
0.0
0.0
-0.449
-0.449
0.225
-0.225
0.0
0.0
0.0
0.0
0.674
0.0
0.0
0.0
0.0
-0.225
-0.449
-1.124
0.0
-0.225
-0.45
0.0
0.0
0.675
-1.125
2.249
0.0
-2.249
0.0
0.0
2.699
-2.699
0.0
0.0
0.0
2.699
0.0
0.0
-1.798
0.0
1.574
0.0
0.0
0.0
0.0
-0.674
0.0
0.0
-1.125
0.0
-0.675
0.0
0.0
1.35
0.0
0.0
0.0
0.0
0.0
-0.675
0.45
0.0
-1.125
-0.676
0.0
0.901
0.0
0.0
0.0
-0.45
0.0
-0.676
0.0
0.676
0.0
0.0
0.0
0.45
0.0
0.0
1.125
0.0
0.0
-0.45
0.0
0.0
0.0
0.0
0.0
0.0
-0.45
0.45
-1.126
-2.708
0.0
1.806
0.0
0.0
0.0
0.0
-1.354
0.0
0.0
0.0
0.0
0.0
0.0
0.0
0.903
-0.677
0.0
0.0
0.0
0.0
0.0
0.0
-0.226
0.0
0.0
0.0
0.903
0.0
0.0
0.0
0.0
0.0
0.0
0.0
0.0
0.0
0.0
0.226
0.0
0.0
0.0
0.0
1.127
-0.225
-0.451
0.0
0.225
0.676
0.0
-0.451
-0.225
0.0
0.0
0.0
0.0
0.0
0.0
0.0
0.0
0.451
0.0
0.0
-0.451
0.451
0.0
0.0
0.0
0.0
0.0
0.0
0.0
0.0
0.0
0.0
0.0
0.0
0.0
0.0
0.0
0.0
0.0
-0.451
0.0
0.451
0.0
0.0
0.0
0.0
0.0
0.0
-1.578
-0.677
0.0
0.0
0.0
0.452
0.0
-0.226
0.226
0.0
0.677
0.0
0.0
0.0
0.0
0.0
0.0
-0.677
0.0
0.0
0.677
0.0
0.0
0.676
-0.225
0.0
0.0
-0.225
0.0
0.0
-0.677
-0.226
-0.452
0.0
0.0
-0.452
-0.452
0.0
0.0
0.0
0.0
0.0
0.0
0.0
0.0
0.0
0.0
0.0
0.226
0.0
0.0
0.0
0.678
-0.904
0.0
0.0
0.0
0.0
0.226
0.0
0.0
0.0
-0.226
0.678
-0.452
-0.226
0.0
0.0
0.0
0.0
0.0
0.0
0.0
0.0
0.0
0.0
0.0
0.0
0.0
0.0
0.0
0.0
0.0
0.0
0.226
0.0
0.0
0.0
0.0
0.0
0.678
0.0
0.0
0.0
0.0
0.0
0.0
0.0
-0.452
0.0
0.0
1.355
0.0
-0.903
0.0
0.0
0.0
0.0
0.0
0.0
0.0
0.0
0.0
0.226
-0.226
0.0
0.677
-0.451
-0.226
0.0
0.0
0.0
0.0
0.0
0.0
0.0
0.677
0.451
0.0
0.0
0.451
0.0
0.676
0.0
-0.225
0.0
-0.676
0.902
0.0
0.0
0.0
-0.902
0.0
-1.354
0.0
0.0
0.0
-0.452
0.0
0.0
0.0
-0.678
0.0
0.226
0.0
0.0
0.0
0.0
0.0
0.0
1.356
0.0
-1.356
0.904
0.0
0.0
0.0
0.0
-1.13
-4.535
2.27
-0.454
0.0
0.227
0.227
0.0
0.0
0.0
0.906
0.0
0.0
0.0
0.0
0.0
0.0
-0.906
0.0
0.0
0.0
0.0
0.0
0.0
0.0
0.0
0.0
-0.227
-0.908
0.681
0.0
0.0
-0.681
0.0
0.0
0.0
0.681
-0.681
0.0
0.454
-1.362
0.227
-0.455
0.0
0.0
-0.91
0.0
0.0
0.0
0.0
0.0
0.0
0.0
0.0
0.0
0.0
0.0
0.0
0.682
0.0
-0.682
0.0
0.0
0.0
-0.455
1.138
-0.227
0.0
0.0
0.227
-1.593
0.228
0.683
0.0
0.0
0.0
-0.911
-0.228
0.456
0.0
0.0
0.0
0.0
-0.228
0.228
0.0
0.0
0.0
-0.228
-0.228
0.0
0.0
0.0
0.228
-0.228
0.456
0.0
0.0
0.0
0.0
0.0
0.0
-0.228
0.0
0.0
0.683
0.0
0.228
2.499
0.227
0.0
0.227
0.0
0.0
0.0
0.0
-0.454
-1.362
1.136
0.0
-0.227
0.0
0.227
0.0
0.227
0.0
0.0
-0.227
-0.454
0.0
0.0
-0.227
0.0
0.0
0.0
0.0
-1.364
1.137
0.454
0.0
-0.454
0.227
0.0
-0.682
0.682
-0.682
0.0
0.682
0.0
0.0
0.0
0.454
0.0
-1.136
0.0
1.136
0.0
0.454
-1.135
0.0
0.0
1.816
0.0
-1.134
0.908
0.0
0.0
0.0
-0.681
0.0
0.681
0.0
0.0
-0.227
0.0
0.0
0.227
0.0
-0.681
0.0
0.0
0.0
0.681
-0.681
0.681
0.0
0.0
-0.908
-0.454
0.681
0.0
0.0
0.0
0.0
0.0
0.0
0.0
-0.227
-0.909
0.909
0.908
-0.227
0.0
0.0
0.0
0.0
0.0
0.0
-0.227
0.68
0.0
0.0
0.0
0.0
0.0
0.0
0.0
-0.227
0.0
0.0
0.0
0.0
0.0
0.0
0.227
-0.907
2.719
0.0
-2.719
-0.227
-0.454
1.362
0.0
0.0
0.0
0.0
0.0
0.0
0.0
0.0
0.0
0.0
0.0
0.227
0.0
0.0
0.0
0.0
-1.816
1.816
0.0
0.0
-0.227
-1.362
1.589
-0.227
0.0
0.227
0.0
0.0
0.0
0.0
0.0
0.0
-0.454
0.454
0.453
0.0
0.0
-0.227
0.0
0.0
-0.227
-0.227
0.227
0.0
0.0
-0.227
-0.454
-0.454
0.0
0.0
0.681
-0.681
0.0
-0.454
0.454
-1.136
0.0
0.0
0.227
-0.227
0.0
0.0
0.227
0.227
0.0
0.681
-0.909
0.0
0.909
-0.909
0.0
0.909
0.0
0.227
-0.227
0.681
-0.227
0.454
-0.454
-0.908
0.0
0.227
0.0
0.454
-0.454
0.681
0.0
0.0
0.0
0.0
0.0
-0.454
0.0
0.0
0.0
0.0
0.454
-0.454
0.681
0.0
-0.227
-0.454
0.227
0.227
0.227
0.0
0.0
0.0
0.454
1.586
0.0
0.226
-1.359
0.227
1.358
-0.679
0.0
-0.679
1.132
-0.453
-0.679
0.906
0.226
-0.226
0.0
-0.453
0.0
-0.226
0.0
0.0
0.0
0.0
1.132
0.0
-1.585
0.0
0.453
0.0
0.0
0.679
0.0
0.0
0.226
0.0
0.0
-0.679
0.0
-0.226
0.0
0.0
0.0
0.0
0.906
0.0
-1.359
0.0
0.0
-1.134
0.0
-0.681
-0.454
0.0
0.0
2.496
0.0
0.0
-2.496
0.0
-0.227
-2.048
0.228
3.409
-3.182
2.728
0.0
0.0
0.0
-0.227
-2.046
0.0
0.91
0.0
0.0
0.0
0.0
-0.91
0.0
0.0
0.91
0.0
0.0
0.0
0.0
-0.227
-0.455
0.682
0.0
0.0
-0.682
0.0
0.0
0.0
0.0
0.227
0.0
0.0
0.0
0.0
0.0
0.0
-0.227
0.227
-0.455
0.0
0.0
-0.228
0.0
0.0
0.0
0.0
0.228
0.228
0.0
0.0
0.0
0.0
0.227
0.0
-0.455
0.0
0.0
0.0
0.228
0.0
0.0
0.0
0.0
0.227
0.0
0.0
-0.227
0.227
0.0
0.227
0.0
0.0
0.0
0.227
0.909
0.0
0.0
0.0
0.0
0.0
0.0
-0.909
0.0
1.363
-0.227
0.0
-1.136
0.0
0.0
0.909
0.0
0.0
0.227
0.227
0.0
0.0
0.0
-0.908
0.0
0.227
0.227
0.454
0.0
0.0
1.587
1.358
-1.812
0.0
0.0
1.812
0.0
0.0
-1.358
-0.68
1.359
0.0
-0.226
2.262
-1.13
0.0
-0.452
-1.359
0.906
-0.679
-0.227
0.0
0.68
-0.906
0.0
-0.68
0.227
-0.908
0.908
-0.908
0.908
-0.454
-0.227
0.227
0.0
0.68
0.0
0.0
0.0
0.0
0.227
0.0
0.227
0.0
0.0
0.227
0.0
0.0
0.227
1.132
-1.132
1.132
0.0
0.0
0.0
-0.679
0.226
0.453
0.0
-0.453
-0.226
0.679
0.0
0.0
0.0
0.0
0.0
1.808
-0.226
-1.356
0.904
0.452
-0.226
0.0
0.0
-0.226
-0.452
-0.226
0.678
0.0
0.0
0.0
-1.357
1.582
0.0
0.0
0.0
0.0
-0.226
0.0
0.0
0.226
0.0
0.226
0.0
-0.452
-0.904
1.13
-1.13
1.13
-0.226
0.0
0.0
-0.678
0.0
0.452
0.0
0.903
0.0
-0.226
-0.226
0.452
0.0
0.0
-0.678
0.452
0.0
-0.678
0.452
-0.452
-0.226
-0.452
0.0
0.0
0.0
0.0
-0.226
0.0
0.0
0.452
0.0
0.0
0.226
0.0
-0.452
0.0
0.0
0.0
0.0
-0.226
0.226
0.0
0.0
0.0
-0.226
0.226
0.0
0.0
-0.905
-0.226
0.679
0.0
-0.679
0.226
0.453
0.0
0.0
0.226
0.226
-1.131
0.0
1.131
-1.131
0.0
0.0
0.0
0.0
0.679
0.0
-0.679
0.0
0.0
0.679
0.0
-0.453
-0.226
0.0
0.0
0.905
0.226
0.0
-0.452
-0.679
0.0
0.453
0.0
-0.453
0.0
0.0
0.0
0.0
0.0
0.679
0.0
-0.453
0.453
0.0
0.0
-0.679
0.0
-0.226
0.226
0.0
0.0
0.0
0.453
-0.453
0.679
0.0
-0.679
0.679
0.0
0.0
-0.226
0.0
-0.453
0.0
0.453
0.679
0.0
0.0
0.0
-0.679
0.0
0.0
0.0
0.679
-0.679
0.0
0.679
0.678
-0.226
0.452
0.0
-1.357
1.582
-1.13
1.13
-1.13
1.356
0.0
0.0
0.0
0.0
-1.13
0.0
0.0
-0.226
0.0
1.13
0.0
0.226
-0.678
0.0
-0.452
0.0
0.0
0.226
0.0
0.904
0.0
0.0
0.0
-0.452
0.678
-0.678
0.0
0.0
0.0
0.0
0.678
1.353
1.126
0.0
-0.225
0.225
0.0
-0.676
0.0
0.0
0.0
0.0
0.0
-10.196
0.456
-0.456
2.276
0.0
1.817
-0.227
0.0
-2.727
2.727
0.0
0.68
0.0
0.0
-0.454
-0.681
-0.454
0.0
0.0
0.0
1.362
0.0
0.0
0.0
0.0
2.039
-0.453
-1.359
1.133
0.226
-0.226
-1.36
-0.227
-0.681
0.0
-0.681
0.0
0.0
1.816
0.0
0.0
-1.134
0.0
0.0
1.134
0.0
0.0
0.0
-0.227
0.0
0.0
0.0
0.227
0.0
0.0
0.0
0.0
-0.454
0.454
0.0
0.0
0.0
-0.227
0.227
0.0
0.0
0.0
-0.454
0.0
0.0
0.0
0.227
0.0
0.227
0.0
0.0
0.0
0.0
0.0
0.0
0.0
0.0
0.0
0.0
0.0
0.0
0.0
0.0
0.0
0.0
0.0
0.0
0.0
0.0
0.0
0.0
0.0
0.0
0.0
0.0
0.0
0.0
0.0
0.0
0.0
0.0
0.0
-0.227
0.0
0.0
0.227
0.0
0.0
-0.227
-0.227
-0.681
0.0
0.0
0.681
0.0
0.227
0.0
0.0
0.0
0.0
0.0
0.0
0.0
0.0
0.0
0.0
0.0
0.227
0.0
0.0
0.0
0.0
0.0
0.0
-0.68
4.978
-3.844
3.393
0.0
0.0
0.0
-2.26
0.0
0.0
0.0
0.0
-0.226
0.0
1.809
0.0
0.0
-1.583
1.583
0.0
0.0
0.0
0.903
-1.807
-0.226
0.226
0.0
0.904
-0.904
0.0
0.0
0.0
1.13
0.0
0.903
0.0
0.0
0.0
0.0
-1.807
0.0
0.0
1.807
0.0
0.0
-1.355
0.0
0.0
1.58
-1.129
0.452
0.0
0.0
0.0
0.677
2.253
0.0
1.124
-3.377
0.0
0.0
0.0
-0.226
0.0
0.0
0.0
0.0
0.0
0.0
0.0
0.0
0.0
0.0
0.0
0.0
0.0
0.0
0.0
0.0
0.0
0.0
0.0
0.0
0.0
0.0
0.0
0.0
0.0
0.0
0.0
0.0
0.0
0.0
0.0
0.0
0.0
0.0
0.0
0.226
0.0
-0.226
0.0
0.0
0.0
0.0
0.0
0.0
0.0
0.0
0.0
0.0
0.0
-1.129
0.0
-0.226
1.129
0.0
0.0
0.0
0.0
-0.903
0.0
0.0
0.0
0.0
0.0
0.0
0.226
0.0
0.0
0.452
-3.393
0.0
1.585
-1.132
0.0
-2.041
-2.046
0.0
0.228
0.0
1.818
0.0
-0.227
0.0
-1.364
0.0
0.0
0.455
0.0
0.0
-0.682
0.0
0.0
0.227
0.0
0.0
0.0
0.0
0.0
0.0
1.136
-0.682
0.682
-0.227
-0.227
0.682
-0.227
0.227
0.0
0.0
-1.364
0.0
0.0
1.364
0.0
0.0
0.0
-0.909
0.0
-0.227
0.227
0.0
0.0
1.136
-0.681
0.681
0.908
0.0
0.227
0.0
0.0
0.0
0.0
0.0
0.0
0.0
0.0
0.0
0.0
0.0
0.0
0.0
-1.134
0.227
0.907
0.0
0.0
-1.134
0.0
0.0
0.0
0.0
0.0
0.0
0.0
1.134
0.0
0.0
-1.134
0.0
0.0
0.0
0.0
0.0
0.0
0.0
0.0
0.0
2.041
0.0
0.0
-1.587
0.0
0.0
0.0
0.0
-0.454
0.0
0.227
0.0
0.0
0.0
1.814
0.0
0.0
0.0
0.0
0.0
0.0
0.0
-0.906
1.133
-1.133
0.0
0.0
0.0
0.0
0.0
0.0
0.0
-0.907
0.0
0.0
0.0
0.0
0.0
-0.681
0.0
0.0
0.0
-0.227
0.0
0.681
0.0
-0.909
0.0
0.909
0.0
-0.909
0.0
0.0
0.0
0.0
0.0
0.0
0.0
0.454
0.0
0.0
0.0
-0.227
0.0
-0.227
-0.227
0.0
0.0
0.0
0.227
0.0
0.0
-0.682
0.0
0.455
0.0
-0.682
0.0
0.0
1.364
-1.364
0.0
0.0
0.0
0.0
0.0
0.0
0.0
0.0
0.0
0.0
0.0
0.682
-0.682
0.0
0.0
0.0
-2.278
0.0
0.0
0.228
-0.913
-0.457
0.457
0.913
0.0
0.0
0.0
0.228
0.456
0.0
-0.228
0.228
0.0
-0.228
0.0
0.0
0.0
-0.912
2.961
-1.365
0.91
0.0
0.0
0.0
0.0
0.0
0.0
0.0
0.0
0.455
0.0
0.0
0.0
0.0
-1.821
0.0
0.683
0.0
1.138
0.455
-0.227
-0.227
0.0
0.0
0.0
0.0
0.0
0.0
0.0
0.0
0.909
-0.227
0.0
0.0
0.0
0.0
0.0
0.0
0.0
-0.682
0.0
0.682
0.0
0.0
0.227
0.0
0.0
-0.227
0.0
0.0
0.0
2.042
3.168
0.0
-0.226
0.0
0.0
0.0
0.0
-0.904
0.0
1.13
-0.226
0.0
0.0
0.0
-0.678
0.0
0.0
0.226
1.129
-1.356
1.807
0.0
-1.807
0.0
0.904
0.0
0.677
0.0
0.0
0.0
0.0
0.451
0.0
0.0
0.0
1.127
-1.127
1.127
-1.127
-1.129
1.129
0.676
-0.676
0.0
0.0
0.0
0.0
0.0
-0.677
0.0
1.804
-0.902
-1.128
0.0
1.579
-2.935
2.259
-0.226
0.0
-2.712
0.0
0.0
0.0
0.0
2.712
0.0
0.0
-2.485
0.0
2.034
0.0
0.451
-0.903
0.0
-1.582
0.0
0.0
0.0
2.034
-1.808
0.0
0.0
0.0
0.0
0.0
0.0
0.0
0.0
-0.453
0.0
0.226
1.582
0.0
0.226
0.226
-1.356
0.0
0.0
1.356
0.677
-0.226
0.0
0.0
0.0
-1.581
1.355
-0.451
0.0
0.451
0.0
0.0
0.0
0.0
0.0
0.0
0.0
0.0
0.0
-0.451
0.226
0.0
0.226
0.0
0.451
-0.677
0.0
0.226
0.0
0.0
0.902
-0.451
0.0
0.0
0.0
0.0
0.0
0.902
0.0
0.0
-0.902
0.676
0.0
0.0
-0.676
0.0
0.0
0.676
0.0
0.0
-0.676
0.0
0.0
0.451
0.0
0.0
0.0
-0.451
0.0
0.0
-0.226
0.0
0.0
0.0
0.0
0.0
0.451
0.0
0.0
0.225
0.225
-0.676
0.0
0.0
0.0
0.0
0.451
0.0
-0.451
-0.226
0.0
0.226
0.451
0.0
0.0
0.0
-0.451
0.0
0.451
-0.451
0.0
0.0
0.0
0.0
0.0
0.0
0.0
0.0
0.0
-0.226
0.0
0.226
0.0
0.0
0.0
0.0
0.0
0.0
0.0
0.0
0.0
0.0
-0.451
0.0
0.0
0.0
0.0
0.0
0.0
0.0
0.0
0.0
0.0
0.0
0.0
0.0
0.677
0.0
0.0
0.451
0.0
0.0
0.0
0.0
0.0
0.0
0.0
0.0
0.0
0.0
-0.902
0.677
0.0
0.0
0.225
0.225
0.0
0.0
0.0
0.0
0.0
0.0
0.0
0.0
-0.225
0.0
0.0
-0.451
0.0
0.0
-0.226
0.0
0.0
0.0
0.0
0.0
0.0
0.0
0.0
0.0
-0.677
0.677
0.0
-0.903
0.903
0.0
0.0
0.0
1.803
0.0
0.0
-0.225
1.125
0.674
-0.674
0.0
-0.9
0.9
-1.125
0.675
0.0
0.0
-1.576
1.351
0.0
0.225
-1.126
1.126
0.0
0.0
0.0
0.0
0.0
0.225
0.0
-0.225
0.0
-0.45
-0.901
0.0
0.0
-0.225
0.225
1.126
-0.901
0.901
0.0
-0.45
0.0
0.0
0.45
-0.225
0.225
0.0
0.0
0.0
0.0
0.0
0.0
-0.45
0.225
-0.225
0.0
0.0
0.0
-0.225
0.0
0.0
0.45
0.0
-0.225
0.0
0.225
-0.225
-0.225
0.0
0.225
0.0
-0.225
0.225
-0.225
0.0
0.0
0.0
0.0
0.225
0.0
0.0
0.0
0.225
-0.225
0.0
0.0
0.225
0.0
0.0
0.45
0.675
-0.45
0.225
-0.45
0.0
0.225
-0.225
0.225
0.0
-0.225
0.0
0.45
0.674
0.0
0.225
0.0
-0.449
-0.45
0.225
-0.225
0.674
-0.674
0.0
0.225
-0.45
0.0
0.675
0.0
0.0
0.0
0.0
-0.225
0.0
0.0
0.0
0.0
0.0
0.225
0.0
0.0
0.0
0.0
0.0
0.0
0.449
-0.225
0.449
0.0
0.0
-0.449
0.0
-0.225
0.225
-0.674
0.225
0.0
0.45
0.0
-0.225
0.0
0.225
-0.225
0.225
0.0
0.0
0.225
0.0
0.0
0.0
0.449
-0.225
0.0
0.0
-0.449
0.0
0.0
0.0
0.0
-0.225
0.0
0.0
0.0
0.0
0.0
0.0
0.0
-0.225
-0.225
0.0
0.674
0.0
-0.225
-0.45
0.0
0.45
-0.225
0.0
-0.225
0.225
-0.225
0.0
0.225
0.0
0.45
0.0
0.0
0.0
0.0
0.0
0.0
0.0
0.0
0.225
-0.225
-0.225
0.0
0.0
1.123
0.224
-0.224
0.0
-0.225
-0.225
0.0
0.225
-0.225
0.0
0.0
0.0
-0.225
0.674
0.0
0.224
0.0
-0.224
0.0
-0.225
0.225
0.0
0.0
0.0
0.224
-0.224
0.224
-0.224
0.0
0.0
-0.225
0.0
0.0
0.0
0.225
0.0
0.0
0.0
0.0
0.0
-0.225
-0.225
0.225
0.0
0.0
0.225
0.0
-0.449
0.0
0.0
0.0
0.0
0.0
0.225
0.0
0.225
-7.439
0.0
0.0
0.0
1.809
0.226
0.0
-0.452
0.0
0.0
0.226
0.0
0.0
-0.904
-0.226
0.0
0.0
-0.226
0.905
-0.905
-1.132
0.0
0.0
0.0
0.0
0.453
0.0
0.226
0.0
0.226
0.0
0.0
-0.226
0.0
0.226
0.0
-0.679
0.453
-0.679
-0.227
0.0
0.0
0.0
0.0
-0.453
-0.227
-0.681
0.0
0.681
-0.227
-0.681
0.227
-0.227
-0.681
0.0
-0.455
0.0
0.0
0.0
0.455
-0.227
0.0
0.227
-0.455
0.0
0.0
0.227
0.0
0.0
1.136
0.0
-0.227
-1.136
0.0
0.0
0.0
-0.682
-0.455
0.455
-0.455
0.0
0.0
-0.228
-0.455
0.455
0.0
0.0
0.0
0.0
0.228
0.455
0.0
-0.228
0.0
-0.683
0.455
0.0
0.0
-0.228
0.0
0.0
0.0
0.0
0.0
0.0
0.0
-0.455
-0.228
0.228
0.0
0.0
0.0
-0.228
-0.228
-1.14
0.684
0.0
0.0
0.0
-0.456
0.456
0.0
0.228
0.0
0.228
-0.228
0.0
0.228
0.0
-0.228
0.228
0.456
-0.456
-0.456
-2.74
-1.832
2.746
-2.517
1.145
-0.458
-0.458
-0.458
1.374
0.229
0.0
-0.229
0.686
0.0
0.0
1.371
-0.457
-0.228
-0.229
-1.143
0.0
0.0
0.0
0.915
0.0
0.457
0.0
-0.229
0.0
0.0
-0.457
0.0
0.0
0.0
0.0
-0.229
-0.229
0.0
0.0
0.0
-0.229
0.0
0.0
0.0
0.0
0.229
-0.229
0.229
-1.145
0.916
0.0
0.229
0.0
0.0
-0.229
0.0
0.0
0.0
0.0
-0.229
0.686
0.0
-0.229
0.229
0.0
0.229
0.229
0.0
0.0
0.0
0.0
0.229
-0.229
0.0
0.0
0.0
-0.686
0.0
-0.458
0.915
0.229
0.229
-0.686
-0.229
0.0
0.686
0.0
0.0
-0.686
0.686
-0.915
-0.229
0.915
0.0
-0.229
0.0
0.229
0.0
0.0
0.0
-0.229
0.0
0.0
0.0
0.229
0.0
0.0
0.0
0.0
0.0
0.0
-0.229
0.0
0.229
-0.229
0.229
0.0
0.0
-0.229
0.229
0.0
0.0
0.0
-0.229
0.229
0.0
0.0
0.0
0.0
0.0
0.0
0.0
0.0
-0.457
0.0
0.0
-44.574
1.202
-1.684
1.443
1.441
0.48
0.719
0.719
0.239
0.718
0.478
0.478
-0.478
-0.239
0.239
0.0
0.0
0.239
0.478
-0.239
0.716
0.0
0.239
0.239
-0.239
-0.239
-0.478
0.0
0.239
-0.239
0.0
0.0
0.0
0.0
0.239
0.0
-0.239
-0.478
-0.956
0.717
0.0
0.0
0.239
0.478
0.239
0.0
0.0
1.193
0.477
1.191
-0.476
0.238
-0.238
-0.238
-0.477
0.0
-0.238
0.0
0.0
0.0
0.0
-0.954
0.0
0.239
0.0
0.239
-0.239
-0.239
-0.239
-0.955
1.194
-0.477
-0.239
1.193
-0.239
-0.716
0.716
0.477
0.238
1.429
-0.476
0.476
0.0
0.0
-0.476
0.0
0.0
0.0
0.0
-0.715
0.715
-0.715
0.0
0.0
0.0
-0.238
0.0
0.0
0.0
-0.238
0.0
0.238
-0.238
-0.716
0.0
0.0
0.477
0.0
0.0
0.0
0.0
0.0
0.0
0.0
0.0
-0.239
0.239
-0.239
0.239
-0.239
-0.239
-0.239
0.0
0.0
0.0
0.0
0.239
0.0
0.477
-0.477
0.0
0.0
0.239
0.0
0.0
0.0
-0.239
0.0
-0.239
0.0
0.0
0.0
-1.434
-0.718
0.957
0.0
0.0
0.717
0.239
0.239
0.0
0.0
-0.239
0.0
0.0
0.477
0.0
-0.239
0.0
0.239
0.239
-0.239
0.0
0.0
0.0
-0.477
-0.239
0.716
-0.239
0.239
0.0
-0.239
0.0
0.0
0.0
0.0
-0.716
0.716
0.0
0.0
-0.239
0.239
0.0
0.0
0.0
0.0
0.477
0.0
0.0
0.0
-0.239
0.0
0.0
0.0
-0.955
0.239
0.716
0.0
-0.239
0.239
-0.239
-0.716
0.478
-0.478
-0.239
0.0
0.0
0.0
0.0
0.0
0.0
-0.239
0.239
0.0
0.0
0.0
-0.239
0.239
0.0
0.0
0.0
0.0
0.0
0.0
0.0
0.0
-0.239
0.239
0.0
0.0
0.0
-0.239
0.239
0.0
-0.717
-0.239
0.0
0.239
0.0
-0.239
0.239
0.0
0.717
0.0
0.239
0.478
0.0
-0.239
0.0
0.239
-0.478
0.0
-0.239
0.0
0.0
0.0
0.0
0.0
0.0
0.0
0.0
0.478
0.0
0.0
0.0
0.0
0.0
0.0
0.0
0.0
1.909
-0.238
-1.67
0.716
-2.869
0.0
-0.719
0.479
-0.719
-0.959
0.0
0.48
0.24
0.24
0.24
0.0
2.154
-0.239
-0.718
0.0
-0.718
-0.479
0.0
0.719
-0.479
0.0
0.479
0.239
0.0
-0.479
-0.24
0.0
0.0
0.0
0.0
0.718
0.718
0.239
0.478
2.148
-1.193
0.954
0.477
0.0
0.0
1.667
0.0
-0.238
-0.714
0.0
0.0
0.238
0.238
0.0
0.0
0.0
-0.238
0.0
0.0
1.19
-0.238
0.238
1.9
-0.475
-0.237
0.949
-0.712
1.186
-0.474
-0.475
0.475
0.237
1.185
-0.711
0.0
0.237
0.0
1.184
-0.473
0.0
-0.474
0.0
0.474
-0.237
-0.237
-1.185
-0.712
0.0
0.0
0.0
0.0
0.475
0.0
-0.237
0.0
0.712
0.237
0.0
0.0
0.0
0.711
0.0
0.0
0.474
0.0
0.946
0.236
-0.71
0.71
0.0
0.0
0.0
0.473
0.236
0.472
-0.472
0.236
0.0
0.236
0.0
-1.181
0.0
-0.71
0.0
-0.473
0.946
-0.473
0.0
0.237
-0.473
-0.237
0.0
-0.474
-0.711
0.474
-0.474
0.0
0.0
-0.237
-0.474
0.237
-0.237
-0.237
0.0
-1.187
-0.238
-0.238
-1.428
0.0
0.476
-0.238
-0.238
0.0
0.476
0.0
1.189
0.0
0.0
0.0
0.0
0.0
2.137
-0.949
0.949
-0.237
0.0
0.0
0.0
-0.475
0.475
0.0
0.0
0.0
0.0
2.605
0.0
-0.237
-0.237
0.237
-0.237
0.0
0.0
0.237
0.0
-0.473
-0.237
0.0
0.473
-0.473
0.0
0.473
0.0
-0.473
0.0
0.473
0.0
-0.237
0.0
-0.237
0.0
0.0
0.0
0.0
-0.474
-0.237
0.237
0.474
0.0
0.0
-0.237
0.237
0.0
-0.237
0.0
0.0
0.0
-0.237
0.237
0.237
-0.947
0.711
-0.948
0.0
0.237
0.0
-0.237
-0.474
0.474
0.0
-0.237
0.237
-0.237
0.0
-0.474
0.474
0.0
0.0
0.0
0.0
0.0
0.0
0.0
0.0
0.237
0.0
0.0
0.0
0.0
0.0
0.0
0.0
0.0
-0.237
-0.474
0.0
0.711
0.0
0.0
0.0
0.0
-0.237
0.0
0.0
0.0
0.237
-0.237
0.0
0.0
0.0
0.0
1.658
0.0
-0.237
-0.237
0.0
0.0
0.0
0.473
0.0
0.237
0.0
0.237
0.473
0.0
-0.71
0.473
0.0
-0.237
0.0
-0.237
0.0
0.237
-0.237
0.237
0.0
0.0
0.0
-0.237
0.0
0.0
0.0
0.0
0.0
0.0
0.0
0.0
0.0
-0.237
0.0
0.0
0.473
0.0
0.0
0.0
0.0
0.0
0.0
0.0
0.0
-0.71
0.0
0.237
0.0
0.237
0.0
0.0
0.0
-0.71
0.0
0.237
0.0
0.0
0.0
-0.947
-0.237
0.0
0.0
0.0
0.0
0.0
0.0
-0.474
0.474
0.0
0.0
0.237
0.474
0.237
0.0
0.0
0.0
0.0
0.0
0.0
0.0
-0.237
-0.474
0.0
0.0
-2.136
1.424
1.422
0.0
-0.948
0.0
1.185
0.0
-0.474
-0.237
0.474
0.237
-0.237
-0.237
0.237
0.0
0.0
-0.237
0.0
0.474
-0.237
0.0
0.0
0.0
0.0
0.0
0.0
0.0
0.0
0.237
0.237
-0.237
0.237
0.0
0.0
0.0
0.0
0.0
0.473
0.237
0.945
0.944
-0.236
0.472
1.414
0.0
-0.471
0.0
0.0
-0.471
-0.944
1.415
-0.471
0.471
0.0
0.236
0.471
1.647
-0.705
0.0
-0.235
-0.706
0.0
0.0
0.0
0.941
0.235
0.47
0.235
0.0
0.0
-0.47
0.47
0.0
0.0
-0.47
0.235
0.235
0.0
0.235
0.0
0.0
0.0
0.0
-0.47
0.705
0.0
0.0
0.235
0.0
-0.235
-0.47
-0.47
0.0
0.0
-0.235
0.0
0.0
0.0
0.0
0.235
0.235
0.0
0.235
0.0
0.0
0.705
0.0
0.0
-0.235
0.235
-0.235
2.345
-0.703
0.0
-0.234
-0.235
0.235
-0.235
0.703
0.234
0.468
0.0
0.234
0.234
0.0
1.403
0.0
-0.935
0.0
0.0
0.0
0.0
0.0
0.0
0.702
0.234
0.234
0.0
-0.935
0.701
-0.935
-0.234
1.169
0.0
-1.871
0.0
1.871
-0.701
0.701
-0.701
0.701
-0.701
0.701
0.0
-0.234
-0.234
0.0
0.701
0.0
-0.701
0.0
0.234
0.0
0.467
0.0
0.0
-0.234
0.234
0.467
-0.467
0.0
0.467
0.0
0.233
0.233
0.233
1.166
-0.233
-0.233
0.0
-2.101
0.0
0.0
0.934
0.0
-0.467
-0.234
-0.234
0.0
0.234
-0.234
0.234
0.701
-0.233
0.233
-0.233
0.233
0.467
-0.467
0.0
0.0
-0.467
0.467
-0.934
0.0
0.0
0.234
0.0
-0.234
1.168
0.467
0.233
0.233
-0.466
0.0
0.0
0.933
-0.699
0.932
1.629
0.93
0.0
-0.232
0.465
0.0
-1.86
1.163
-0.93
-0.931
0.0
-0.699
0.0
0.0
-0.699
-0.233
0.0
-0.467
0.7
0.699
0.0
-0.233
0.0
0.0
0.233
0.0
0.0
0.699
-0.233
-0.233
0.0
0.0
0.233
0.0
-0.233
0.0
-0.233
-0.466
0.466
-0.466
0.0
-0.467
0.0
-0.7
0.467
0.0
0.0
0.467
0.466
0.233
0.0
-0.233
0.0
0.233
-0.233
-0.233
0.466
0.466
0.0
-0.699
0.0
0.233
0.0
0.0
0.699
0.0
0.0
1.861
0.232
0.0
-0.232
-0.232
-0.698
0.0
0.233
-0.233
0.233
0.0
-0.233
0.0
-1.164
0.931
0.0
0.0
-0.466
0.0
0.0
0.233
0.233
0.465
0.0
-0.465
0.233
0.233
0.0
0.233
0.232
0.0
0.0
-0.465
-0.465
0.0
0.0
0.0
-0.466
0.0
0.0
0.0
-0.233
0.0
0.233
0.0
0.233
0.0
0.0
0.0
-0.233
0.0
0.0
0.0
0.0
0.0
0.233
0.0
0.0
0.0
0.0
-0.233
0.0
0.233
0.0
0.0
0.233
0.233
0.465
0.0
0.0
0.232
0.697
0.464
0.0
-0.232
0.0
-0.465
0.232
0.0
0.0
0.0
0.0
-0.232
-0.232
0.232
0.0
0.0
0.0
-0.697
0.465
0.0
0.465
-0.232
-0.232
0.232
0.0
0.0
0.232
-0.232
0.0
0.0
0.0
0.0
0.0
0.0
-0.232
-0.465
0.0
0.232
0.0
0.0
0.0
0.0
0.0
0.0
0.0
0.0
0.0
0.0
-0.232
0.0
0.232
-0.232
0.0
0.0
-0.698
0.0
0.233
0.0
-0.233
0.465
0.0
-0.233
-0.233
0.0
0.0
0.0
0.0
0.233
0.0
0.0
0.0
-0.233
0.465
-0.233
0.0
0.0
0.0
0.0
0.233
0.0
0.0
0.233
0.0
0.465
-0.232
0.465
0.465
0.232
0.232
0.232
-0.464
0.0
0.0
0.232
0.0
0.0
0.0
0.0
0.0
-0.697
0.0
0.0
0.929
0.928
-1.856
-0.232
-0.232
0.929
0.232
0.0
0.0
-0.232
0.696
-0.696
-0.232
0.232
0.0
0.232
0.0
0.0
-0.232
0.0
-0.464
0.232
0.232
0.232
-0.232
-0.929
0.697
0.0
-0.697
-0.232
0.0
0.0
0.232
0.0
-0.232
0.0
-0.698
0.698
-0.465
0.0
-0.465
-0.466
0.466
0.0
0.0
-0.931
-0.233
0.932
-0.699
0.0
0.699
-0.233
0.0
-0.233
0.0
0.233
0.0
0.466
0.0
0.0
0.0
0.0
-0.931
0.0
0.931
0.0
0.233
-0.698
0.0
0.0
0.0
0.0
0.698
0.0
0.0
0.233
-0.465
1.395
0.0
-0.232
0.0
0.232
0.0
0.0
0.697
0.0
-0.232
0.0
-0.232
-0.465
0.465
0.0
0.0
0.0
-0.93
0.0
0.93
0.0
-0.465
0.0
0.0
-0.697
0.233
0.0
0.0
0.0
0.0
0.232
-0.232
-0.465
0.233
0.465
0.232
0.0
0.0
-0.232
-0.232
0.0
0.0
0.0
-0.233
0.0
0.233
0.0
0.0
0.0
-0.233
0.465
-0.698
-0.233
0.698
0.0
0.465
-0.697
0.697
0.0
-0.697
0.465
-0.465
0.0
0.0
0.0
0.465
-0.232
0.0
0.232
0.0
-0.232
-0.465
-0.233
0.0
0.0
0.465
0.0
0.0
0.0
-0.465
0.465
-0.465
0.0
0.0
0.0
0.233
0.0
-0.233
0.0
-0.233
0.0
0.0
0.0
0.0
-0.233
0.233
0.0
0.0
0.233
-0.466
0.466
0.0
0.0
-0.233
0.0
0.233
0.0
0.0
-0.466
0.466
-0.466
0.0
0.0
-0.233
0.0
-0.466
0.932
-0.699
-0.233
-0.233
0.0
0.233
-0.466
0.233
0.0
0.233
0.0
0.0
0.0
-0.233
0.466
0.699
0.0
0.0
0.0
0.0
0.233
0.0
0.0
-0.233
0.0
0.0
0.0
0.0
-0.466
0.0
0.0
0.0
0.0
0.233
0.233
-0.233
0.233
-0.233
0.0
0.0
0.466
-0.466
0.466
0.0
0.0
0.0
-0.233
0.0
-0.233
0.0
0.233
0.0
-0.233
0.0
0.0
0.233
0.0
0.0
0.0
0.0
0.0
0.0
0.0
0.0
-0.233
0.233
0.0
0.0
-3.031
0.7
-1.869
-0.234
-0.234
0.0
0.0
-0.234
-1.405
-0.704
-0.939
1.174
-1.174
0.704
0.0
-0.469
0.704
0.0
-0.469
0.0
1.173
0.0
0.0
-0.234
0.0
0.469
0.234
0.0
0.0
0.703
0.0
1.404
-0.234
-0.234
0.0
0.0
-0.468
0.935
0.234
-0.467
0.935
2.1
-1.166
0.0
0.0
0.233
0.466
0.699
0.233
0.0
-0.932
0.466
0.0
0.233
0.0
-0.466
0.699
0.466
-0.466
0.0
0.0
0.698
-0.233
-0.466
0.466
-0.699
-0.233
0.699
0.466
-0.931
0.0
0.931
0.0
0.0
0.0
-0.931
0.699
-0.699
0.0
0.0
0.0
0.0
0.0
0.0
-0.233
0.699
0.466
-0.233
-0.466
-0.233
0.0
0.699
0.0
0.0
0.0
0.0
0.0
0.0
0.0
0.0
0.0
0.0
-0.466
0.466
0.0
-0.699
0.699
-0.233
0.0
0.0
-0.233
0.0
0.0
0.0
0.233
-0.233
0.466
0.0
-0.233
-0.233
-0.466
0.233
0.0
0.0
0.0
0.0
-0.233
-1.866
-0.234
0.234
0.0
0.467
-0.934
1.167
-0.467
0.467
-0.233
0.0
-1.168
-0.234
1.401
0.233
0.233
0.0
0.0
0.0
0.0
0.0
-1.167
0.934
0.233
0.0
0.0
-0.233
0.0
0.0
-0.7
0.7
-1.868
1.168
0.233
0.0
-0.233
0.0
0.7
0.233
-0.933
0.0
0.7
0.0
0.0
0.467
0.0
0.0
0.0
0.0
0.0
-0.233
0.233
-0.467
0.0
0.933
-0.699
-0.467
0.233
-0.467
0.467
0.0
0.0
0.0
0.0
0.233
0.0
0.0
0.233
0.0
-0.233
0.233
-0.233
0.0
-0.233
0.0
0.467
0.0
0.233
0.233
0.0
0.233
-0.466
0.699
0.0
0.0
0.0
0.0
0.0
-0.466
0.466
0.233
0.0
-0.233
0.0
-0.233
0.233
-0.233
0.0
0.0
0.233
0.0
0.0
0.0
0.0
0.0
0.233
0.0
0.0
0.0
0.233
0.233
-0.466
-0.233
0.466
0.0
-0.466
0.233
0.0
0.0
0.233
0.0
0.0
0.0
0.0
0.0
0.233
0.0
0.233
0.0
-0.233
1.163
0.0
-0.93
0.0
0.0
0.0
0.0
0.0
0.0
-0.233
0.931
0.0
-0.698
9.259
0.0
0.0
1.151
0.0
0.69
4.127
-2.978
2.063
-1.604
0.229
0.917
0.0
0.0
-0.917
0.917
-0.917
0.0
0.0
0.459
0.0
-0.459
-0.229
0.0
0.0
0.0
0.0
-2.757
0.0
0.46
0.0
0.0
-0.69
0.0
0.46
0.0
0.0
0.0
2.068
0.0
0.0
0.0
-0.23
0.0
0.0
0.23
0.0
0.0
0.0
0.229
-0.229
-0.918
0.689
0.0
0.0
0.0
0.0
0.0
0.0
-0.459
0.0
0.23
0.0
-0.23
0.0
0.459
0.0
0.0
-0.459
0.0
0.0
0.23
-0.23
0.0
0.0
0.0
0.23
0.0
0.23
0.0
0.459
-0.689
0.918
0.0
0.0
0.0
0.0
-0.688
0.0
0.0
0.0
0.459
0.0
0.0
-0.689
-0.23
0.23
0.0
0.23
0.23
0.0
0.0
0.0
0.0
-0.459
0.459
-0.23
-0.23
0.0
0.23
0.23
-0.23
0.23
-0.23
0.0
-0.23
0.459
-0.459
0.459
0.0
-0.459
0.23
0.0
0.0
0.0
0.0
0.23
0.0
0.0
-0.689
0.0
0.459
-0.459
0.0
0.0
0.0
0.23
-0.459
0.23
0.23
0.0
0.23
0.0
0.0
-0.23
0.0
0.0
0.23
0.0
-0.23
-0.23
0.0
0.0
0.0
0.459
-0.459
0.0
0.0
0.0
0.0
0.459
-0.23
0.0
0.23
-0.23
0.0
0.0
0.0
0.23
-0.23
-0.23
-0.689
0.0
-1.15
0.0
1.15
-1.38
0.46
0.46
0.46
0.0
0.0
-0.23
0.23
0.0
0.0
0.0
-0.23
-0.23
0.23
0.0
-0.92
0.0
1.61
0.918
0.0
0.0
-0.23
-0.459
0.0
0.0
0.0
0.459
0.23
0.0
0.0
0.0
-0.459
0.459
-0.459
0.0
0.0
0.0
0.0
0.0
0.23
0.0
-0.23
0.23
0.0
0.0
0.0
0.23
0.0
0.0
-0.23
0.0
0.0
0.0
0.0
0.0
0.0
-0.23
-0.23
-0.23
0.0
-0.23
-1.38
0.0
1.15
0.0
0.0
0.0
0.0
0.0
0.0
0.0
0.0
0.0
-0.92
0.0
0.0
0.0
0.0
0.92
0.0
0.0
0.0
-0.46
0.0
0.0
0.0
0.0
0.0
0.23
0.0
0.0
0.23
0.0
0.0
5.042
0.0
0.229
0.0
1.826
0.0
0.228
-0.684
-1.141
0.228
0.0
0.0
0.457
0.0
0.0
0.0
0.228
0.0
0.0
0.0
0.0
0.0
0.228
0.0
-0.228
0.228
0.912
0.0
-0.684
0.0
0.0
0.684
0.0
0.0
-0.228
0.0
0.228
-0.228
0.0
-1.141
0.0
0.0
0.0
0.913
0.0
0.0
0.0
-0.913
0.0
0.228
0.0
0.0
0.0
0.0
-0.228
0.0
-0.913
0.0
0.0
-0.457
0.229
-0.229
0.0
0.457
0.0
-0.229
-0.229
-0.457
0.0
0.0
0.457
0.0
-0.915
0.229
0.0
-0.229
0.229
-0.229
0.0
0.229
0.0
0.0
-0.229
0.0
0.0
0.0
0.0
0.229
0.0
0.0
-0.229
-0.916
0.916
0.0
-0.687
0.458
0.0
-0.458
0.458
0.0
0.229
0.0
-0.687
0.229
-0.229
0.687
0.0
-0.229
-0.229
0.0
0.229
0.0
0.0
0.0
0.0
-0.229
0.229
-0.458
0.0
0.0
0.0
0.0
0.0
-0.229
0.0
0.229
-0.229
-0.458
0.458
-0.458
0.0
0.458
0.0
0.458
0.0
0.0
0.0
0.0
0.0
-0.229
0.687
0.458
0.686
-1.143
0.0
0.0
-0.229
0.0
0.0
-0.687
0.0
-0.229
0.0
-0.229
0.0
0.0
0.0
-0.229
-0.459
0.229
0.229
0.229
0.0
0.0
0.229
-0.229
0.0
0.0
0.0
-0.229
0.0
-0.229
0.0
-0.229
0.459
0.0
0.229
0.0
0.0
0.0
-0.459
0.0
0.0
0.229
0.229
0.0
0.229
0.0
-0.458
0.0
0.0
0.458
-0.229
0.0
0.0
0.0
0.0
-0.229
0.0
-0.459
0.459
0.0
0.0
-0.229
0.0
0.0
0.0
0.0
0.0
0.0
0.0
0.0
0.0
0.0
0.0
0.0
0.0
0.0
-0.229
0.0
0.229
-0.688
0.229
0.229
0.0
0.0
0.0
0.0
0.0
-0.229
0.0
0.0
0.0
-0.229
0.0
0.0
0.0
0.0
0.0
0.0
0.229
0.0
0.229
-0.229
-0.229
-1.148
0.23
-0.46
0.46
0.0
-0.23
0.23
0.23
0.0
-0.23
0.0
0.0
0.23
0.0
0.0
0.0
0.0
0.0
0.0
0.0
-0.23
0.0
-0.23
0.23
0.0
2.065
0.0
0.0
-0.229
-0.459
-1.148
1.377
-0.688
0.0
-0.689
1.148
0.0
0.0
0.229
0.229
-1.606
0.0
0.0
0.0
0.459
-0.459
0.0
0.0
0.0
-0.459
0.23
-0.23
0.459
1.148
0.0
-0.229
0.0
-0.918
0.0
-0.23
0.23
0.0
0.918
0.229
-0.229
-0.918
0.0
0.0
0.459
0.0
0.0
-0.919
-0.23
1.149
-1.608
0.23
0.0
-0.23
0.0
0.0
-0.69
0.23
-0.46
-1.152
-0.231
0.461
-0.461
-0.231
0.692
0.0
0.0
0.23
0.0
0.921
0.0
-0.23
-1.382
-0.231
-0.461
-1.155
0.693
-0.693
0.0
0.462
-0.462
-0.231
0.231
0.0
0.693
0.0
0.0
0.0
0.462
0.0
0.0
0.231
0.0
-0.231
0.461
0.0
-0.923
0.0
0.231
0.462
0.0
-0.462
0.0
0.923
0.231
0.0
0.0
0.0
0.0
0.0
-1.153
0.231
0.0
0.0
0.461
0.0
0.0
-0.231
0.922
0.0
-0.23
-0.923
-0.231
0.0
0.923
0.0
0.0
-0.231
0.461
-0.692
0.0
0.231
0.0
-1.154
0.231
0.692
-1.154
-1.156
0.462
0.231
-2.546
1.158
-1.622
0.0
0.0
0.695
-0.927
-0.232
0.0
0.0
0.0
0.0
-0.232
-0.929
-0.232
0.697
-0.232
0.0
-0.465
0.465
0.0
-0.697
0.232
-0.232
0.0
0.0
-0.465
0.233
-0.233
0.697
-0.465
0.0
0.465
0.0
0.0
0.0
0.0
-0.93
-0.465
0.233
-0.466
0.466
-0.466
-0.466
0.233
0.0
0.0
-0.233
0.233
-0.699
0.699
0.0
0.0
-0.699
-0.233
0.699
0.0
0.466
-0.233
-0.699
0.0
0.0
-0.699
-0.233
1.166
0.0
0.0
0.466
-0.233
0.0
0.0
0.0
-0.699
0.699
0.233
0.698
-0.233
0.233
-0.233
0.0
0.698
0.0
-0.465
0.0
-0.233
-0.466
-0.466
0.0
0.699
0.0
-0.932
0.699
0.0
0.0
-0.233
0.0
-0.466
0.699
0.0
-0.699
0.0
0.0
0.0
0.0
0.466
0.0
0.0
-0.466
-0.933
-0.467
0.467
0.0
0.7
-0.233
0.233
0.0
0.0
-0.466
0.233
0.233
0.0
0.0
0.0
-0.233
0.0
-0.233
0.699
-0.233
0.0
0.0
0.0
8.122
0.0
0.0
0.0
0.462
-0.462
-0.693
0.0
1.847
0.0
0.0
0.0
0.231
0.231
0.0
0.461
-0.23
-0.461
-1.616
0.0
0.0
1.385
0.0
0.0
-1.154
0.0
0.462
0.0
0.0
0.0
0.692
0.0
0.0
0.461
0.691
-1.845
1.154
0.0
0.0
-1.154
-0.462
0.462
-0.462
0.0
0.0
0.0
-0.693
0.0
-3.242
0.0
0.232
0.232
0.0
0.0
0.464
0.0
0.0
-0.464
-0.928
0.0
0.0
0.0
0.0
0.0
-0.929
0.0
0.465
0.0
0.0
0.0
0.0
0.0
0.0
0.0
0.0
0.0
-0.232
0.232
0.0
-0.232
0.0
0.0
0.0
0.232
-0.232
0.0
-0.232
0.0
0.0
0.697
-0.697
0.0
0.232
0.232
0.0
0.0
0.232
-0.697
0.697
-0.929
0.232
0.0
0.0
-0.232
0.0
-0.232
0.0
0.0
0.0
0.0
0.0
-0.698
0.0
0.0
0.0
0.0
0.93
0.697
0.464
0.0
-0.464
0.0
-0.465
0.0
0.0
0.0
0.0
0.0
0.0
0.0
0.0
0.0
0.232
0.232
0.0
0.0
0.232
-0.929
0.465
-0.465
-0.232
-0.233
0.0
0.0
0.233
-0.698
0.233
0.0
0.0
-0.233
0.233
0.698
0.0
0.0
0.697
0.0
0.0
-1.395
-0.698
0.466
0.0
0.93
0.0
0.0
0.0
0.0
0.0
-1.163
-0.233
0.0
-2.798
1.866
0.0
0.0
-0.233
0.0
0.699
-2.333
0.234
0.7
0.933
-0.933
0.0
0.933
0.0
0.0
0.0
0.233
0.466
-0.699
0.699
-0.466
0.466
0.698
0.698
1.162
0.232
-0.464
-0.697
0.232
0.0
0.0
0.0
0.0
0.0
-0.93
0.93
0.0
0.0
0.0
0.0
0.0
0.0
0.232
0.0
0.0
0.0
0.0
0.0
0.0
0.0
0.0
0.0
0.0
-0.232
0.0
-0.232
0.0
0.0
-0.698
0.233
0.0
0.0
0.0
0.0
0.0
0.697
0.929
-0.232
0.0
0.0
-0.232
-0.232
0.465
0.0
-0.697
0.0
0.0
0.0
0.0
0.0
0.0
0.0
0.465
-0.697
0.697
0.0
0.0
-0.697
0.697
0.0
0.0
0.0
0.0
0.0
-0.232
0.232
0.0
0.0
0.0
-5.358
0.0
0.0
0.467
0.0
-0.234
0.0
0.701
2.098
-0.466
0.0
-0.233
-0.233
0.0
-0.7
-0.233
0.233
0.0
-0.233
0.0
0.7
-0.933
0.467
0.467
0.0
0.233
0.0
-0.466
0.0
-0.233
0.0
0.467
-0.233
-0.7
0.233
1.865
0.0
-0.233
-1.399
0.933
0.0
-0.233
-0.233
0.0
0.0
0.0
-0.467
0.7
0.0
-0.7
0.0
0.233
0.233
0.0
0.0
0.0
-0.233
0.0
0.0
0.0
0.233
0.233
-0.466
0.0
0.0
0.0
0.0
0.0
0.0
0.0
0.0
1.398
0.0
0.233
0.0
0.0
0.233
-0.233
0.0
0.0
0.233
0.0
0.0
0.0
0.0
0.233
1.395
-0.232
0.465
0.0
0.0
0.0
0.0
0.0
0.0
0.0
0.232
0.0
0.0
0.232
0.0
0.0
0.232
0.0
0.0
0.0
0.0
0.696
-0.464
-0.232
0.0
0.0
0.0
0.0
0.0
0.0
0.696
0.0
1.39
-1.158
0.927
0.0
0.0
0.0
0.0
0.0
-0.232
0.695
0.0
-1.39
0.0
0.464
0.0
0.0
0.0
-1.391
1.16
0.0
-0.232
-0.928
0.0
0.696
-0.696
0.0
-0.697
-1.627
2.092
-1.859
1.395
0.232
0.0
0.232
0.0
0.0
0.0
0.0
0.0
0.0
0.0
0.0
0.0
-0.232
0.0
0.0
0.0
0.0
0.0
-0.465
0.232
-0.465
-0.232
0.465
0.0
-0.465
0.465
0.0
0.465
-0.232
-0.465
0.465
0.464
0.0
-0.232
-0.929
-1.396
-1.398
-0.233
1.398
0.0
-0.233
0.0
0.0
-0.233
0.0
0.0
0.0
-0.233
0.233
-0.233
0.0
-0.933
0.0
0.0
0.0
0.933
0.0
-0.933
0.0
0.0
0.0
0.0
0.933
0.0
0.0
0.0
0.0
0.0
0.233
0.0
0.0
-1.166
-0.233
-0.233
0.0
0.0
0.0
-0.233
0.233
-0.467
0.0
0.0
0.0
-0.234
0.0
0.0
-0.467
0.0
-1.404
0.0
1.404
0.0
-2.106
1.639
-0.234
0.234
0.0
-0.468
0.234
0.0
0.468
0.0
0.0
0.234
0.0
0.0
0.0
0.0
-0.234
-0.468
0.468
0.0
0.0
-0.468
0.0
0.0
-0.234
-0.702
0.702
0.0
-0.936
2.339
0.0
0.0
1.167
0.0
0.0
0.0
0.0
0.0
0.0
0.0
0.0
0.0
-2.336
1.402
0.0
0.0
-3.041
1.639
0.702
0.0
0.467
0.0
-0.234
-0.467
0.935
0.0
0.234
0.0
0.0
-0.467
0.467
1.633
-0.933
-0.467
0.0
0.0
0.0
0.467
0.0
0.7
-0.466
0.0
0.0
0.0
0.0
0.0
-1.401
-0.234
1.401
0.0
0.0
0.0
-0.467
-0.934
0.934
-0.934
0.0
0.0
0.934
-1.168
0.934
0.7
-1.167
0.0
-0.234
0.467
0.0
0.0
1.633
0.0
-0.7
0.0
0.467
-0.233
0.0
0.0
0.0
0.0
0.0
-2.569
0.935
-0.935
0.468
-0.936
0.0
2.104
-0.234
0.0
0.0
0.234
0.0
-0.234
0.0
0.234
0.0
0.0
0.233
-0.233
0.0
0.0
0.0
0.0
0.0
-0.234
0.0
0.7
0.233
0.0
0.0
0.467
0.699
0.0
0.0
-1.166
0.0
0.0
-0.233
0.233
0.0
0.933
0.0
0.233
0.233
-0.233
0.0
0.0
0.0
-0.233
0.0
0.0
0.0
0.0
0.0
-0.933
0.0
0.0
0.0
0.0
0.0
0.467
0.0
0.466
0.699
0.0
0.0
0.0
0.0
-0.932
0.0
-0.233
0.0
0.0
0.0
0.0
0.0
0.466
-0.233
0.233
0.0
0.0
0.233
-0.466
0.0
0.466
0.0
0.0
-0.466
-0.233
0.0
0.0
-0.233
0.0
-0.233
0.0
0.467
-0.467
0.0
0.233
0.0
0.0
-0.233
0.0
0.0
0.0
-0.467
0.0
-0.701
0.0
-0.467
0.0
0.467
0.701
-0.701
0.234
0.0
0.0
0.0
-0.234
0.0
0.0
0.0
0.234
-0.234
0.0
-1.169
0.0
-0.702
0.0
0.0
1.404
-0.702
0.702
-0.935
0.0
-0.234
-0.234
-0.234
-0.468
-0.469
-0.469
-1.408
1.174
0.0
-0.939
0.0
0.939
0.0
0.0
0.0
0.0
0.0
-0.704
0.469
0.0
0.0
0.0
0.0
-0.469
-0.235
0.704
0.0
0.0
0.235
0.0
0.0
0.0
-0.235
0.235
0.0
-0.235
0.0
0.0
0.0
0.0
0.0
0.0
0.0
0.0
0.0
0.0
-0.469
0.0
0.0
0.235
0.0
0.0
0.0
0.235
0.235
0.235
2.342
0.0
-2.108
0.0
2.108
-2.108
-0.235
0.0
0.469
0.0
0.703
-0.234
1.872
-0.234
0.0
0.0
0.234
0.0
-0.468
0.702
0.0
1.401
0.233
-0.467
0.933
-0.933
1.166
0.0
0.0
-1.166
0.233
0.0
0.233
0.0
0.7
0.699
-1.399
0.0
0.0
-2.336
-0.702
-0.234
0.0
-0.937
-0.469
0.0
-0.704
-0.235
2.813
-0.468
-0.468
-1.642
0.0
1.407
0.234
0.703
-0.468
0.0
-0.234
0.468
-0.234
-0.234
-0.234
-1.407
0.0
0.469
-0.939
-1.175
0.94
-0.94
0.0
-0.706
-0.942
0.0
1.413
-0.235
0.235
0.0
-0.235
-0.235
-0.471
0.706
0.706
1.175
0.0
-0.235
-0.235
0.235
0.0
0.0
0.704
-1.409
0.0
0.0
0.0
1.409
1.407
0.0
0.703
0.234
0.0
-0.234
-0.937
0.234
-1.172
0.0
-0.235
0.0
0.235
0.0
0.0
0.0
1.172
0.0
0.0
-0.234
-2.582
-0.235
1.644
-0.704
0.0
0.0
-0.94
0.94
0.235
-0.235
0.0
0.0
0.235
0.704
-0.704
0.0
0.0
-2.587
0.0
1.177
-0.235
0.47
0.47
0.235
0.47
0.0
0.0
0.0
0.0
0.0
0.0
0.0
0.0
0.0
0.0
-0.235
0.0
0.0
0.0
0.0
-0.235
0.235
0.0
0.0
0.0
0.0
0.0
0.235
-0.235
0.0
-0.235
0.0
0.0
0.0
-0.47
0.0
0.47
-0.47
0.0
0.47
0.0
-0.94
0.0
0.0
0.94
0.0
-0.705
0.47
0.0
0.0
0.0
-0.705
0.705
-0.705
0.705
-1.176
0.0
0.0
-0.235
0.0
1.646
-0.235
0.0
0.0
0.0
-0.235
0.0
0.0
0.0
0.235
0.0
-0.235
-0.235
-0.706
0.0
0.941
-0.235
-0.235
0.235
-0.706
0.706
0.0
-0.235
0.0
-0.706
-0.235
0.0
0.0
0.471
-0.942
0.942
0.0
-1.177
0.0
0.942
0.235
0.0
0.0
0.0
0.0
-0.235
0.0
-0.471
0.0
0.0
0.471
0.235
-0.235
0.0
0.235
0.235
0.0
0.0
0.0
-0.235
0.0
0.0
0.0
0.0
-0.706
0.706
0.0
0.235
-0.235
0.0
0.235
0.0
0.0
0.0
0.0
-0.471
0.0
0.0
14.705
0.0
0.0
0.0
1.619
-0.925
-0.231
0.463
0.0
0.0
-0.694
-0.231
0.231
0.0
0.0
0.694
0.0
-0.231
-0.231
-0.463
-1.158
-1.16
-1.394
1.394
-0.697
0.232
0.928
0.464
0.232
-0.232
0.0
0.232
-0.232
0.0
-0.928
0.928
0.0
0.232
0.0
0.0
-0.928
-0.232
1.16
0.0
-0.928
0.0
0.0
0.0
0.464
1.622
1.388
-0.231
0.0
0.0
0.0
1.155
-1.386
0.462
0.0
0.0
0.924
-0.924
0.924
0.0
-0.231
0.0
0.693
-1.155
0.0
0.0
0.693
0.462
0.0
0.0
0.0
0.0
0.0
0.0
0.0
0.0
-0.462
0.0
0.0
0.231
0.231
-0.231
0.0
0.0
0.0
0.0
-0.693
0.0
0.0
-0.462
0.462
0.0
0.0
0.0
0.0
0.462
0.0
0.0
0.0
0.462
0.0
0.0
0.0
0.461
0.0
-0.461
0.0
0.0
0.0
0.0
0.0
0.0
0.0
-0.462
-0.924
0.0
0.231
0.0
0.0
0.693
0.0
0.0
0.0
0.462
0.0
-0.231
0.0
0.0
0.0
-0.231
0.231
0.0
0.462
0.0
-0.462
0.0
0.0
0.0
0.0
0.0
0.0
0.0
0.0
-0.231
-0.462
0.462
0.0
0.0
0.0
0.231
-0.231
0.462
-0.462
0.0
0.0
0.0
0.0
0.0
0.231
0.231
0.231
0.0
-0.462
0.692
-0.692
0.462
-0.462
0.692
0.0
0.0
0.0
0.0
-0.461
0.0
0.0
0.0
0.0
0.0
0.0
0.231
0.0
0.0
-0.231
0.0
0.0
0.0
0.231
0.0
0.0
0.0
-0.231
0.0
0.461
0.231
0.0
0.0
0.0
0.461
0.0
0.0
0.0
0.0
0.0
-1.384
-0.231
0.0
0.0
0.0
0.0
0.462
0.0
0.0
-0.231
0.462
-0.462
0.231
0.692
0.0
0.231
-0.461
0.0
0.0
0.0
0.0
0.0
0.0
0.0
0.0
0.0
0.0
0.0
0.0
0.231
0.231
-0.231
0.0
0.0
0.0
0.0
-0.461
-0.692
-1.386
0.924
1.385
0.0
0.0
-0.692
0.462
0.0
-0.462
0.231
0.0
0.0
0.231
0.231
0.231
0.691
-0.691
0.0
0.461
0.0
0.0
0.0
0.0
-0.692
0.0
0.0
0.231
0.0
0.0
0.691
0.0
-1.383
2.305
0.0
0.0
0.0
-0.46
0.0
0.0
0.0
0.0
0.0
0.0
0.0
0.0
0.0
-0.461
1.381
0.46
-1.381
1.151
-0.69
0.0
0.0
0.0
0.0
-0.23
0.0
0.0
-0.23
0.0
0.921
-1.381
0.0
1.611
-0.23
-0.69
0.0
0.0
0.0
0.0
-0.691
0.461
0.0
0.0
0.0
-0.461
0.461
0.0
0.0
0.0
-0.461
0.0
0.0
0.0
0.0
0.0
0.0
0.0
0.0
-0.461
0.0
0.0
0.0
0.922
0.0
-0.23
0.0
0.0
0.0
0.0
0.0
0.0
0.0
0.0
0.0
-0.691
0.0
0.0
0.23
-0.461
0.231
-0.231
0.0
0.0
0.231
0.0
0.0
0.0
0.0
0.23
0.461
0.0
0.0
-0.461
-0.922
0.461
-0.231
0.0
0.0
0.0
0.0
-0.461
-0.462
0.0
0.0
0.462
1.383
0.0
0.0
-0.23
-0.692
-0.461
0.692
0.0
0.0
0.0
0.0
0.0
-0.231
0.0
0.0
0.0
0.231
-0.231
-0.692
-0.231
0.231
-0.693
0.231
-0.231
-0.462
0.0
0.462
0.0
0.0
0.0
0.231
-0.924
0.924
-0.231
0.0
0.0
0.231
0.0
0.0
0.0
0.0
-0.231
0.0
0.462
0.0
-0.231
-1.155
1.386
-0.462
0.0
0.0
0.0
0.0
0.0
-0.462
0.0
0.0
0.0
0.0
0.924
0.0
0.0
0.0
0.0
0.0
0.0
0.0
0.0
-0.231
0.0
0.231
-0.462
0.0
0.0
-0.462
-0.925
0.0
0.0
0.0
0.0
0.0
-0.463
1.388
-0.231
-0.925
0.694
0.0
0.231
-1.157
0.925
-0.925
-2.55
-1.859
-0.233
0.0
0.0
-0.466
-0.466
-1.399
2.097
0.233
0.0
-2.33
0.0
0.467
0.0
1.864
-0.233
-0.932
-0.933
-0.933
-0.701
-3.278
-0.469
-1.174
0.0
-1.882
1.647
0.235
2.815
-0.234
1.171
-0.702
0.468
1.403
-0.234
0.701
-0.701
1.168
-0.467
-0.467
-0.234
0.0
0.234
0.0
0.234
0.934
-0.934
-0.467
1.168
-0.701
0.0
-0.701
-0.234
-0.234
0.0
-0.468
0.0
-1.64
0.703
0.0
0.0
-0.469
0.234
0.0
1.171
-1.405
0.0
-1.173
-0.235
-2.116
0.706
0.0
0.94
0.0
0.0
0.0
-0.705
-0.235
0.0
-0.235
0.0
-0.706
0.471
-0.706
0.0
0.0
0.0
0.235
0.0
-0.235
0.0
0.0
0.0
0.0
0.235
0.0
-0.235
[truncated: 863,835 more chars]
