# Supplementary material for: Consentaneous Agent-Based and Stochastic Model of the Financial Markets
Source: PLoS One. 2014 Jul 16;9(7):e102201. doi: 10.1371/journal.pone.0102201 (PMC4100891; doi:10.1371/journal.pone.0102201)
Supplement: Dataset S1 — Compressed set of time series for one minute empirical returns. Time series for each stock are given as separate. txt files, file names are self-explanatory. (ZIP) [file pone.0102201.s001.zip › warsaw_tpsa.txt]

4.349
-2.17
0.0
0.0
0.0
2.17
0.0
0.0
-2.17
4.331
0.0
0.0
0.0
0.0
2.152
0.0
-2.152
0.0
0.0
0.0
-2.161
0.0
0.0
0.0
0.0
0.0
0.0
0.0
0.0
2.161
0.0
-2.161
0.0
2.161
0.0
0.0
0.0
2.152
-2.152
0.0
0.0
0.0
-2.161
0.0
2.161
-2.161
0.0
2.161
-2.161
0.0
2.161
0.0
0.0
0.0
0.0
-2.161
0.0
0.0
0.0
0.0
2.161
-2.161
0.0
0.0
0.0
0.0
0.0
2.161
0.0
0.0
0.0
-2.161
0.0
0.0
2.161
0.0
2.152
0.0
0.0
0.0
0.0
0.0
0.0
2.143
-2.143
0.0
0.0
0.0
0.0
0.0
0.0
0.0
0.0
0.0
0.0
0.0
0.0
0.0
2.143
0.0
2.134
-2.134
-2.143
0.0
0.0
0.0
0.0
0.0
0.0
-2.152
0.0
0.0
0.0
0.0
0.0
0.0
0.0
0.0
0.0
2.152
0.0
-2.152
2.152
-2.152
2.152
0.0
0.0
0.0
2.143
-2.143
0.0
0.0
0.0
0.0
0.0
0.0
0.0
0.0
0.0
0.0
2.143
-2.143
0.0
0.0
0.0
0.0
0.0
0.0
0.0
0.0
0.0
0.0
2.143
0.0
0.0
2.134
-2.134
0.0
0.0
0.0
0.0
0.0
0.0
0.0
2.134
0.0
0.0
0.0
0.0
0.0
0.0
0.0
-2.134
0.0
2.134
0.0
0.0
0.0
0.0
0.0
0.0
0.0
0.0
0.0
0.0
0.0
0.0
0.0
0.0
0.0
-2.134
0.0
0.0
2.134
0.0
0.0
0.0
0.0
0.0
0.0
0.0
0.0
0.0
0.0
2.125
-2.125
0.0
0.0
0.0
6.35
2.099
6.248
-2.074
0.0
-4.174
2.091
-2.091
2.091
0.0
0.0
2.083
-2.083
0.0
0.0
4.157
0.0
2.066
0.0
2.058
-2.058
-2.066
2.066
2.058
-2.058
0.0
2.058
-2.058
2.058
-2.058
0.0
0.0
0.0
0.0
0.0
0.0
0.0
0.0
-2.066
0.0
0.0
0.0
0.0
0.0
2.066
0.0
-2.066
0.0
2.066
-2.066
0.0
0.0
0.0
0.0
0.0
0.0
0.0
0.0
0.0
0.0
0.0
-2.074
0.0
0.0
0.0
0.0
0.0
0.0
0.0
0.0
0.0
0.0
-2.083
0.0
0.0
0.0
0.0
0.0
0.0
-4.19
2.099
0.0
2.091
-2.091
0.0
0.0
0.0
0.0
0.0
0.0
0.0
0.0
0.0
2.091
0.0
0.0
-2.091
0.0
0.0
0.0
0.0
0.0
0.0
0.0
2.091
-2.091
0.0
0.0
2.091
-2.091
0.0
0.0
0.0
0.0
0.0
0.0
0.0
0.0
2.091
-2.091
0.0
0.0
0.0
0.0
0.0
0.0
0.0
0.0
0.0
0.0
0.0
0.0
0.0
0.0
2.091
0.0
0.0
0.0
0.0
-2.091
0.0
0.0
0.0
0.0
0.0
2.091
0.0
-2.091
0.0
2.091
-2.091
0.0
0.0
0.0
0.0
0.0
0.0
0.0
0.0
0.0
0.0
0.0
0.0
0.0
0.0
0.0
0.0
2.091
-2.091
0.0
0.0
0.0
0.0
0.0
2.091
-2.091
2.091
0.0
0.0
0.0
0.0
0.0
0.0
0.0
2.083
-2.083
0.0
0.0
0.0
0.0
0.0
0.0
0.0
0.0
2.083
-2.083
0.0
0.0
2.083
0.0
0.0
0.0
-2.083
0.0
0.0
0.0
0.0
0.0
2.083
-2.083
-12.674
2.134
0.0
0.0
2.125
0.0
2.117
-2.117
-2.125
2.125
-2.125
2.125
0.0
-2.125
2.125
0.0
0.0
0.0
-2.125
0.0
0.0
0.0
0.0
0.0
0.0
2.125
-2.125
0.0
0.0
0.0
-2.134
2.134
0.0
0.0
0.0
0.0
0.0
2.125
-2.125
0.0
0.0
0.0
0.0
0.0
0.0
0.0
0.0
2.125
-2.125
0.0
0.0
0.0
0.0
0.0
0.0
0.0
0.0
0.0
0.0
0.0
0.0
0.0
0.0
0.0
0.0
0.0
0.0
-2.134
0.0
2.134
-2.134
0.0
0.0
0.0
0.0
0.0
0.0
0.0
0.0
0.0
0.0
0.0
0.0
0.0
0.0
0.0
0.0
0.0
0.0
0.0
0.0
0.0
2.134
-2.134
0.0
0.0
0.0
2.134
-2.134
2.134
0.0
0.0
0.0
-2.134
2.134
2.125
-2.125
-2.134
2.134
-2.134
0.0
2.134
-2.134
2.134
0.0
0.0
0.0
-2.134
0.0
0.0
0.0
0.0
4.259
-2.125
0.0
0.0
0.0
2.125
-2.125
2.125
0.0
0.0
0.0
0.0
0.0
2.117
0.0
0.0
0.0
0.0
0.0
0.0
0.0
0.0
0.0
0.0
0.0
0.0
0.0
0.0
0.0
0.0
0.0
0.0
0.0
0.0
0.0
-2.117
0.0
0.0
0.0
2.117
-2.117
0.0
0.0
0.0
0.0
0.0
2.117
0.0
-2.117
0.0
0.0
0.0
0.0
0.0
2.117
0.0
0.0
0.0
0.0
0.0
0.0
2.108
-2.108
2.108
-2.108
0.0
0.0
0.0
0.0
0.0
0.0
2.108
-2.108
0.0
2.108
0.0
0.0
0.0
0.0
-2.108
0.0
0.0
0.0
0.0
0.0
0.0
0.0
0.0
-10.671
4.295
-4.295
2.152
0.0
0.0
0.0
0.0
0.0
-2.152
0.0
0.0
0.0
0.0
2.152
0.0
0.0
0.0
-2.152
0.0
0.0
0.0
0.0
0.0
0.0
0.0
0.0
0.0
0.0
0.0
0.0
0.0
0.0
0.0
0.0
0.0
0.0
0.0
0.0
2.152
-2.152
0.0
0.0
0.0
0.0
0.0
0.0
0.0
0.0
0.0
0.0
0.0
0.0
0.0
0.0
2.152
-2.152
0.0
0.0
0.0
2.152
-2.152
0.0
0.0
2.152
-2.152
0.0
0.0
0.0
2.152
-2.152
0.0
0.0
0.0
0.0
2.152
0.0
0.0
0.0
0.0
0.0
0.0
0.0
0.0
0.0
0.0
0.0
0.0
0.0
0.0
2.143
0.0
0.0
0.0
0.0
0.0
0.0
0.0
0.0
0.0
0.0
0.0
0.0
0.0
0.0
0.0
0.0
0.0
0.0
0.0
0.0
0.0
0.0
2.134
-2.134
0.0
0.0
0.0
0.0
0.0
0.0
0.0
0.0
0.0
0.0
0.0
0.0
0.0
0.0
0.0
0.0
0.0
-2.143
0.0
0.0
0.0
0.0
0.0
0.0
0.0
0.0
0.0
0.0
0.0
0.0
2.143
-2.143
0.0
0.0
0.0
2.143
-2.143
0.0
0.0
0.0
0.0
0.0
0.0
0.0
0.0
0.0
0.0
0.0
0.0
0.0
0.0
0.0
0.0
0.0
0.0
0.0
0.0
0.0
0.0
0.0
0.0
0.0
0.0
0.0
0.0
0.0
0.0
0.0
0.0
0.0
0.0
0.0
0.0
0.0
0.0
0.0
0.0
0.0
0.0
0.0
0.0
0.0
0.0
2.143
-2.143
0.0
0.0
0.0
0.0
0.0
0.0
0.0
0.0
0.0
0.0
8.519
0.0
0.0
0.0
2.108
0.0
0.0
-2.108
0.0
2.108
-2.108
2.108
-2.108
0.0
0.0
0.0
0.0
-2.117
0.0
0.0
0.0
-2.125
0.0
0.0
0.0
0.0
0.0
0.0
0.0
0.0
0.0
0.0
0.0
0.0
2.125
0.0
0.0
-2.125
0.0
2.125
-2.125
0.0
0.0
0.0
0.0
0.0
0.0
0.0
0.0
0.0
0.0
0.0
0.0
0.0
0.0
0.0
0.0
0.0
0.0
0.0
0.0
0.0
0.0
0.0
0.0
0.0
0.0
0.0
0.0
0.0
0.0
0.0
0.0
0.0
0.0
0.0
0.0
0.0
2.125
-2.125
0.0
0.0
0.0
0.0
0.0
2.125
0.0
0.0
0.0
2.117
0.0
0.0
0.0
0.0
0.0
-2.117
0.0
2.117
0.0
-2.117
0.0
0.0
0.0
0.0
0.0
0.0
0.0
0.0
0.0
0.0
0.0
0.0
0.0
0.0
0.0
0.0
0.0
0.0
0.0
0.0
0.0
0.0
0.0
2.117
-2.117
0.0
0.0
0.0
0.0
0.0
0.0
0.0
0.0
0.0
0.0
0.0
0.0
0.0
0.0
0.0
0.0
0.0
0.0
0.0
0.0
0.0
0.0
0.0
0.0
0.0
0.0
-2.125
0.0
0.0
2.125
-2.125
2.125
0.0
0.0
0.0
2.117
-2.117
0.0
0.0
0.0
0.0
0.0
0.0
0.0
0.0
0.0
0.0
0.0
0.0
0.0
0.0
0.0
0.0
0.0
0.0
0.0
0.0
0.0
0.0
0.0
0.0
0.0
0.0
0.0
0.0
0.0
0.0
0.0
0.0
0.0
0.0
0.0
0.0
0.0
0.0
0.0
0.0
0.0
0.0
0.0
0.0
0.0
0.0
0.0
0.0
0.0
2.117
-2.117
0.0
0.0
0.0
2.117
-2.117
0.0
0.0
0.0
0.0
0.0
0.0
0.0
0.0
0.0
0.0
0.0
0.0
2.117
-2.117
0.0
0.0
0.0
0.0
0.0
0.0
0.0
2.117
0.0
-2.117
0.0
0.0
2.117
2.108
-2.108
0.0
0.0
2.108
-2.108
0.0
0.0
0.0
2.108
-2.108
0.0
2.108
0.0
0.0
0.0
0.0
0.0
0.0
2.099
-2.099
2.099
0.0
0.0
0.0
0.0
2.091
-2.091
0.0
0.0
0.0
2.091
0.0
0.0
0.0
0.0
0.0
0.0
0.0
4.157
0.0
0.0
2.066
0.0
0.0
0.0
0.0
-2.066
2.066
0.0
0.0
0.0
-2.066
2.066
-2.066
0.0
0.0
0.0
0.0
-2.074
0.0
0.0
0.0
0.0
0.0
0.0
0.0
0.0
2.074
-2.074
0.0
0.0
0.0
0.0
0.0
0.0
0.0
2.074
-2.074
0.0
0.0
0.0
0.0
2.074
-2.074
0.0
0.0
0.0
0.0
0.0
0.0
0.0
0.0
0.0
0.0
0.0
0.0
0.0
0.0
0.0
0.0
0.0
0.0
0.0
0.0
0.0
0.0
0.0
0.0
0.0
0.0
2.074
-2.074
0.0
0.0
0.0
0.0
0.0
0.0
0.0
0.0
0.0
0.0
0.0
0.0
0.0
0.0
0.0
0.0
0.0
0.0
0.0
0.0
0.0
0.0
0.0
0.0
0.0
0.0
0.0
0.0
0.0
0.0
0.0
0.0
0.0
0.0
0.0
2.074
2.066
-2.066
2.066
2.058
0.0
0.0
0.0
0.0
0.0
-2.058
0.0
2.058
0.0
0.0
2.05
0.0
2.041
0.0
-2.041
0.0
0.0
0.0
2.041
0.0
-2.041
0.0
6.1
0.0
6.029
1.994
-1.994
3.981
-1.987
0.0
0.0
0.0
1.987
-1.987
0.0
1.987
-1.987
0.0
0.0
0.0
0.0
0.0
-1.994
1.994
-1.994
0.0
0.0
0.0
0.0
0.0
0.0
0.0
-2.002
0.0
0.0
0.0
-2.01
0.0
0.0
0.0
0.0
0.0
0.0
0.0
0.0
0.0
0.0
0.0
-2.018
0.0
0.0
0.0
0.0
0.0
0.0
0.0
2.018
0.0
0.0
0.0
0.0
2.01
-2.01
0.0
0.0
0.0
0.0
0.0
0.0
0.0
0.0
2.01
0.0
-2.01
0.0
0.0
0.0
2.01
-2.01
0.0
2.01
0.0
0.0
0.0
0.0
0.0
0.0
0.0
2.002
-2.002
0.0
0.0
0.0
0.0
0.0
2.002
-2.002
2.002
0.0
0.0
-2.002
2.002
0.0
-2.002
0.0
0.0
0.0
0.0
0.0
0.0
0.0
0.0
0.0
0.0
0.0
0.0
0.0
0.0
0.0
0.0
0.0
0.0
0.0
0.0
0.0
0.0
0.0
0.0
0.0
0.0
0.0
0.0
0.0
-2.01
0.0
0.0
2.01
0.0
-2.01
2.01
-2.01
0.0
0.0
2.01
-2.01
0.0
0.0
0.0
2.01
-2.01
0.0
0.0
0.0
0.0
0.0
0.0
0.0
2.01
-2.01
0.0
0.0
0.0
0.0
0.0
0.0
-2.018
0.0
0.0
0.0
0.0
0.0
2.018
0.0
2.01
-2.01
-2.018
0.0
0.0
0.0
0.0
0.0
4.027
-4.027
2.018
0.0
0.0
0.0
0.0
0.0
0.0
0.0
0.0
-2.018
0.0
0.0
0.0
0.0
0.0
0.0
0.0
0.0
2.018
0.0
0.0
0.0
0.0
0.0
0.0
0.0
0.0
0.0
0.0
-20.539
4.174
-2.083
0.0
0.0
0.0
0.0
0.0
2.083
0.0
2.074
0.0
0.0
2.066
0.0
0.0
-2.066
2.066
-2.066
2.066
0.0
0.0
0.0
0.0
0.0
0.0
0.0
0.0
0.0
-2.066
0.0
0.0
0.0
0.0
0.0
-2.074
0.0
0.0
0.0
-2.083
0.0
0.0
0.0
2.083
0.0
-2.083
0.0
-2.091
2.091
-2.091
0.0
0.0
0.0
0.0
0.0
0.0
0.0
0.0
0.0
0.0
0.0
0.0
0.0
0.0
-2.099
0.0
0.0
2.099
-2.099
2.099
-2.099
0.0
0.0
0.0
0.0
0.0
2.099
-2.099
2.099
-2.099
0.0
2.099
-2.099
0.0
2.099
-2.099
2.099
0.0
0.0
0.0
0.0
0.0
-2.099
2.099
-2.099
2.099
-2.099
2.099
-2.099
0.0
0.0
2.099
0.0
0.0
0.0
0.0
0.0
0.0
0.0
0.0
0.0
0.0
0.0
0.0
0.0
2.091
0.0
-2.091
0.0
2.091
0.0
0.0
0.0
0.0
0.0
0.0
0.0
0.0
0.0
-2.091
2.091
0.0
0.0
0.0
0.0
0.0
0.0
0.0
0.0
0.0
0.0
2.083
0.0
0.0
0.0
0.0
0.0
0.0
0.0
0.0
0.0
0.0
0.0
0.0
0.0
0.0
0.0
0.0
0.0
0.0
0.0
0.0
0.0
0.0
0.0
0.0
0.0
0.0
-2.083
0.0
0.0
0.0
0.0
0.0
0.0
0.0
0.0
0.0
0.0
0.0
0.0
0.0
0.0
0.0
0.0
0.0
0.0
0.0
0.0
0.0
0.0
0.0
0.0
0.0
2.083
-2.083
0.0
0.0
0.0
0.0
0.0
0.0
0.0
0.0
0.0
0.0
0.0
0.0
0.0
0.0
-6.298
0.0
2.108
0.0
2.099
-2.099
2.099
-2.099
0.0
-2.108
0.0
0.0
0.0
0.0
0.0
0.0
0.0
0.0
0.0
0.0
0.0
0.0
0.0
0.0
0.0
0.0
0.0
0.0
4.207
-6.324
2.117
0.0
0.0
-2.117
2.117
0.0
0.0
2.108
-2.108
0.0
0.0
0.0
0.0
0.0
0.0
0.0
0.0
0.0
0.0
0.0
0.0
0.0
0.0
0.0
0.0
0.0
2.108
-2.108
0.0
0.0
2.108
-2.108
0.0
0.0
0.0
0.0
2.108
-2.108
0.0
0.0
0.0
0.0
0.0
0.0
0.0
0.0
2.108
0.0
-2.108
0.0
0.0
0.0
0.0
0.0
0.0
0.0
0.0
0.0
0.0
0.0
0.0
0.0
0.0
2.108
-2.108
0.0
0.0
0.0
0.0
0.0
0.0
0.0
0.0
0.0
2.108
0.0
0.0
2.099
0.0
-2.099
0.0
0.0
0.0
0.0
0.0
0.0
-2.108
2.108
0.0
-2.108
0.0
0.0
0.0
0.0
0.0
0.0
0.0
0.0
0.0
0.0
0.0
0.0
0.0
0.0
0.0
2.108
-2.108
0.0
0.0
2.108
0.0
0.0
-2.108
0.0
2.108
0.0
2.099
-2.099
0.0
0.0
0.0
0.0
0.0
0.0
0.0
0.0
0.0
0.0
0.0
0.0
0.0
0.0
0.0
0.0
0.0
0.0
0.0
0.0
0.0
0.0
0.0
0.0
0.0
0.0
0.0
0.0
0.0
0.0
0.0
0.0
0.0
0.0
0.0
0.0
0.0
0.0
0.0
0.0
-2.108
0.0
0.0
2.108
0.0
0.0
0.0
0.0
0.0
0.0
0.0
0.0
-2.108
0.0
0.0
2.108
0.0
-2.108
0.0
2.108
-2.108
0.0
4.207
0.0
2.091
-2.091
2.091
-2.091
2.091
0.0
0.0
0.0
0.0
0.0
0.0
2.083
0.0
0.0
0.0
0.0
0.0
0.0
0.0
0.0
0.0
0.0
0.0
0.0
0.0
-2.083
0.0
2.083
-2.083
0.0
0.0
0.0
0.0
0.0
-2.091
2.091
0.0
0.0
0.0
0.0
0.0
0.0
0.0
2.083
-2.083
0.0
2.083
-2.083
0.0
0.0
0.0
2.083
0.0
0.0
2.074
-2.074
2.074
0.0
0.0
0.0
0.0
2.066
0.0
0.0
0.0
0.0
-2.066
0.0
-2.074
0.0
2.074
0.0
0.0
0.0
0.0
0.0
0.0
0.0
0.0
0.0
0.0
0.0
0.0
0.0
0.0
0.0
0.0
0.0
0.0
0.0
0.0
0.0
0.0
0.0
0.0
0.0
0.0
0.0
0.0
0.0
2.066
-2.066
0.0
0.0
0.0
0.0
0.0
0.0
0.0
0.0
0.0
0.0
0.0
0.0
0.0
0.0
0.0
0.0
-2.074
0.0
2.074
0.0
0.0
0.0
0.0
0.0
0.0
0.0
0.0
-2.074
0.0
0.0
0.0
0.0
0.0
0.0
0.0
0.0
0.0
0.0
0.0
0.0
0.0
0.0
0.0
0.0
0.0
0.0
0.0
0.0
0.0
0.0
0.0
0.0
0.0
0.0
0.0
0.0
0.0
0.0
0.0
0.0
0.0
2.074
-2.074
2.074
0.0
-2.074
0.0
0.0
0.0
0.0
-2.083
2.083
-2.083
0.0
0.0
2.083
-2.083
0.0
0.0
0.0
2.083
0.0
0.0
-2.083
2.083
0.0
0.0
-2.083
2.083
0.0
0.0
0.0
0.0
-2.083
0.0
0.0
0.0
0.0
0.0
-2.091
0.0
0.0
0.0
2.091
-2.091
0.0
-4.207
2.108
0.0
0.0
0.0
-2.108
0.0
2.108
-2.108
0.0
2.108
0.0
0.0
0.0
-2.108
0.0
0.0
0.0
0.0
0.0
0.0
0.0
0.0
0.0
0.0
0.0
-2.117
0.0
0.0
0.0
0.0
0.0
0.0
0.0
0.0
-2.125
0.0
0.0
0.0
0.0
-2.134
0.0
0.0
0.0
-2.143
0.0
-2.152
2.152
0.0
0.0
0.0
2.143
-2.143
0.0
0.0
2.143
0.0
0.0
0.0
0.0
0.0
0.0
2.134
0.0
-2.134
0.0
0.0
0.0
0.0
0.0
0.0
0.0
0.0
0.0
0.0
0.0
0.0
0.0
0.0
0.0
2.134
0.0
-2.134
0.0
2.134
-2.134
0.0
0.0
0.0
0.0
0.0
2.134
0.0
0.0
-2.134
0.0
0.0
2.134
0.0
0.0
0.0
0.0
-2.134
0.0
2.134
0.0
0.0
0.0
0.0
0.0
0.0
0.0
0.0
0.0
0.0
0.0
2.125
-2.125
0.0
0.0
2.125
-2.125
0.0
0.0
2.125
0.0
0.0
0.0
-2.125
2.125
0.0
0.0
2.117
-2.117
0.0
0.0
0.0
0.0
0.0
0.0
0.0
0.0
0.0
2.117
-2.117
2.117
-2.117
0.0
0.0
2.117
-2.117
0.0
0.0
0.0
0.0
0.0
0.0
0.0
0.0
0.0
2.117
0.0
0.0
0.0
0.0
0.0
0.0
0.0
0.0
0.0
0.0
0.0
0.0
0.0
0.0
2.108
-2.108
0.0
0.0
0.0
0.0
0.0
0.0
0.0
2.108
0.0
0.0
0.0
0.0
0.0
0.0
0.0
0.0
0.0
0.0
0.0
0.0
0.0
2.099
-2.099
0.0
0.0
0.0
0.0
0.0
0.0
0.0
0.0
-2.108
0.0
-8.519
0.0
2.143
-2.143
0.0
0.0
0.0
0.0
0.0
0.0
2.143
0.0
2.134
-2.134
0.0
0.0
0.0
2.134
-2.134
0.0
0.0
0.0
0.0
0.0
0.0
0.0
0.0
0.0
0.0
-2.143
2.143
0.0
0.0
0.0
0.0
-2.143
2.143
-2.143
0.0
0.0
0.0
0.0
0.0
0.0
2.143
-2.143
0.0
0.0
0.0
0.0
0.0
2.143
-2.143
0.0
0.0
0.0
0.0
0.0
2.143
-2.143
0.0
0.0
-2.152
0.0
0.0
0.0
0.0
0.0
0.0
0.0
-2.161
2.161
0.0
-2.161
0.0
0.0
0.0
0.0
-2.17
2.17
0.0
0.0
-2.17
0.0
0.0
0.0
0.0
0.0
0.0
2.17
-2.17
0.0
0.0
0.0
2.17
-2.17
0.0
0.0
0.0
0.0
2.17
-2.17
0.0
0.0
0.0
-2.179
0.0
0.0
0.0
0.0
0.0
2.179
-2.179
0.0
0.0
0.0
0.0
0.0
2.179
0.0
-2.179
0.0
2.179
-2.179
0.0
0.0
0.0
0.0
0.0
0.0
0.0
0.0
0.0
0.0
0.0
0.0
0.0
-2.188
0.0
0.0
0.0
0.0
0.0
2.188
-2.188
0.0
2.188
-2.188
2.188
2.179
-2.179
0.0
0.0
2.179
-2.179
0.0
0.0
0.0
-2.188
2.188
-2.188
2.188
0.0
0.0
-2.188
0.0
0.0
0.0
0.0
0.0
2.188
0.0
0.0
0.0
0.0
0.0
0.0
2.179
-2.179
0.0
0.0
2.179
-2.179
0.0
0.0
2.179
-2.179
0.0
0.0
2.179
0.0
0.0
-2.179
2.179
2.17
-2.17
2.17
-2.17
0.0
2.17
-2.17
2.17
0.0
-2.17
0.0
0.0
2.17
0.0
2.161
-2.161
4.313
2.143
2.134
2.125
-2.125
0.0
0.0
2.125
-2.125
0.0
0.0
0.0
0.0
2.125
-4.259
2.134
-2.134
0.0
0.0
0.0
0.0
0.0
0.0
-2.143
0.0
2.143
-2.143
0.0
0.0
0.0
0.0
0.0
2.143
0.0
0.0
0.0
0.0
-2.143
2.143
0.0
0.0
0.0
0.0
0.0
0.0
0.0
0.0
0.0
0.0
0.0
0.0
2.134
-2.134
2.134
0.0
0.0
2.125
-2.125
0.0
0.0
0.0
0.0
0.0
0.0
0.0
0.0
0.0
0.0
0.0
0.0
0.0
0.0
0.0
0.0
0.0
0.0
2.125
-4.259
2.134
0.0
-2.134
0.0
0.0
0.0
0.0
0.0
0.0
0.0
0.0
0.0
0.0
0.0
0.0
0.0
2.134
-2.134
0.0
0.0
0.0
0.0
0.0
0.0
0.0
0.0
0.0
0.0
0.0
0.0
0.0
0.0
0.0
0.0
0.0
0.0
2.134
0.0
-2.134
0.0
0.0
0.0
0.0
0.0
0.0
0.0
2.134
0.0
0.0
0.0
0.0
-2.134
0.0
0.0
0.0
0.0
0.0
0.0
0.0
0.0
0.0
0.0
2.134
-2.134
0.0
2.134
-2.134
0.0
0.0
0.0
0.0
0.0
0.0
0.0
0.0
0.0
0.0
0.0
0.0
0.0
0.0
0.0
0.0
0.0
0.0
0.0
0.0
0.0
0.0
0.0
0.0
0.0
0.0
0.0
0.0
0.0
0.0
0.0
0.0
0.0
0.0
2.134
-2.134
0.0
0.0
0.0
0.0
0.0
0.0
0.0
2.134
-2.134
0.0
0.0
0.0
0.0
0.0
0.0
0.0
0.0
0.0
0.0
0.0
-2.143
0.0
0.0
0.0
2.143
0.0
0.0
0.0
0.0
0.0
20.955
2.05
0.0
0.0
0.0
0.0
-2.05
0.0
0.0
-2.058
0.0
0.0
0.0
0.0
0.0
0.0
2.058
-2.058
2.058
-2.058
0.0
0.0
0.0
0.0
0.0
0.0
0.0
0.0
-2.066
0.0
0.0
0.0
0.0
0.0
0.0
0.0
0.0
0.0
0.0
0.0
0.0
0.0
0.0
2.066
0.0
0.0
0.0
-2.066
2.066
-2.066
0.0
2.066
-2.066
2.066
-2.066
0.0
2.066
-2.066
0.0
0.0
2.066
-2.066
0.0
0.0
0.0
0.0
0.0
0.0
0.0
0.0
0.0
0.0
0.0
0.0
0.0
0.0
0.0
0.0
-2.074
0.0
0.0
0.0
0.0
0.0
0.0
0.0
0.0
0.0
2.074
-2.074
0.0
0.0
-2.083
0.0
2.083
0.0
0.0
0.0
0.0
0.0
0.0
0.0
0.0
0.0
0.0
0.0
0.0
0.0
0.0
0.0
0.0
0.0
0.0
0.0
2.074
-2.074
0.0
0.0
0.0
0.0
0.0
0.0
2.074
-2.074
2.074
0.0
0.0
0.0
0.0
0.0
0.0
0.0
0.0
0.0
0.0
0.0
2.066
0.0
-2.066
2.066
0.0
0.0
0.0
0.0
0.0
0.0
-2.066
0.0
0.0
0.0
2.066
0.0
-2.066
0.0
0.0
0.0
0.0
0.0
0.0
0.0
0.0
2.066
0.0
0.0
2.058
-2.058
0.0
0.0
0.0
0.0
0.0
0.0
0.0
0.0
0.0
2.058
0.0
0.0
0.0
0.0
-2.058
2.058
-2.058
0.0
2.058
0.0
-2.058
2.058
-2.058
0.0
0.0
0.0
0.0
0.0
0.0
0.0
0.0
0.0
0.0
0.0
0.0
0.0
0.0
0.0
0.0
0.0
0.0
0.0
0.0
-6.223
2.083
-2.083
2.083
-2.083
2.083
0.0
2.074
-2.074
0.0
0.0
0.0
0.0
2.074
0.0
0.0
0.0
0.0
2.066
0.0
0.0
0.0
0.0
0.0
0.0
0.0
0.0
0.0
0.0
2.058
0.0
0.0
0.0
0.0
-2.058
0.0
0.0
2.058
-2.058
2.058
2.05
-2.05
0.0
0.0
0.0
-2.058
2.058
0.0
0.0
0.0
0.0
0.0
0.0
0.0
0.0
0.0
0.0
0.0
-2.058
0.0
0.0
0.0
0.0
0.0
0.0
0.0
0.0
0.0
2.058
-2.058
0.0
0.0
0.0
0.0
0.0
0.0
0.0
0.0
0.0
0.0
0.0
0.0
0.0
0.0
0.0
0.0
0.0
0.0
0.0
0.0
2.058
-2.058
0.0
0.0
0.0
0.0
0.0
0.0
0.0
0.0
0.0
0.0
0.0
0.0
0.0
0.0
0.0
0.0
0.0
0.0
0.0
2.058
0.0
0.0
-2.058
2.058
0.0
0.0
0.0
0.0
0.0
0.0
-2.058
2.058
0.0
0.0
0.0
0.0
-2.058
2.058
0.0
0.0
0.0
0.0
0.0
-2.058
2.058
0.0
0.0
0.0
0.0
-2.058
2.058
0.0
-2.058
2.058
0.0
2.05
-2.05
2.05
-4.107
2.058
0.0
0.0
0.0
0.0
0.0
0.0
0.0
0.0
0.0
0.0
0.0
0.0
0.0
0.0
2.05
-2.05
0.0
0.0
0.0
0.0
0.0
0.0
2.05
-2.05
0.0
0.0
-2.058
0.0
0.0
0.0
0.0
0.0
0.0
0.0
0.0
0.0
0.0
0.0
0.0
0.0
0.0
0.0
0.0
-2.066
0.0
0.0
0.0
0.0
0.0
0.0
2.066
0.0
0.0
0.0
0.0
0.0
0.0
0.0
4.107
-2.05
2.05
0.0
0.0
0.0
0.0
2.041
-2.041
-2.05
0.0
2.05
-2.05
0.0
0.0
0.0
0.0
0.0
0.0
0.0
0.0
0.0
0.0
0.0
0.0
0.0
0.0
0.0
0.0
0.0
0.0
0.0
0.0
0.0
0.0
0.0
0.0
0.0
0.0
0.0
0.0
0.0
0.0
0.0
0.0
0.0
0.0
0.0
0.0
0.0
0.0
0.0
0.0
0.0
0.0
0.0
0.0
0.0
0.0
0.0
0.0
0.0
0.0
0.0
0.0
0.0
0.0
0.0
0.0
0.0
0.0
0.0
0.0
0.0
-2.058
0.0
2.058
0.0
-2.058
0.0
2.058
0.0
-2.058
0.0
0.0
0.0
0.0
0.0
0.0
0.0
2.058
0.0
0.0
0.0
0.0
-2.058
2.058
-2.058
0.0
0.0
0.0
0.0
0.0
0.0
0.0
0.0
0.0
0.0
0.0
0.0
0.0
0.0
0.0
0.0
0.0
0.0
0.0
0.0
0.0
0.0
0.0
0.0
0.0
0.0
0.0
0.0
0.0
0.0
0.0
0.0
0.0
0.0
0.0
0.0
0.0
0.0
0.0
0.0
2.058
-2.058
0.0
0.0
0.0
0.0
0.0
0.0
0.0
0.0
0.0
0.0
0.0
0.0
0.0
0.0
0.0
-2.066
0.0
2.066
-2.066
0.0
2.066
-2.066
0.0
0.0
0.0
0.0
0.0
0.0
0.0
0.0
2.066
-2.066
0.0
0.0
0.0
0.0
0.0
0.0
0.0
0.0
0.0
0.0
0.0
0.0
0.0
0.0
0.0
0.0
0.0
0.0
0.0
2.066
-2.066
0.0
0.0
0.0
0.0
0.0
0.0
2.066
-2.066
0.0
2.066
-2.066
0.0
0.0
0.0
0.0
0.0
0.0
2.066
2.058
0.0
-2.058
0.0
0.0
0.0
0.0
0.0
-2.066
0.0
-2.074
-2.083
0.0
2.083
0.0
0.0
-2.083
0.0
0.0
0.0
0.0
0.0
0.0
-2.091
2.091
-2.091
2.091
0.0
-2.091
0.0
0.0
2.091
0.0
-2.091
2.091
-2.091
2.091
0.0
0.0
0.0
0.0
0.0
-2.091
2.091
0.0
0.0
0.0
0.0
2.083
-2.083
0.0
0.0
0.0
0.0
0.0
0.0
0.0
0.0
0.0
0.0
0.0
0.0
0.0
0.0
0.0
0.0
0.0
0.0
0.0
0.0
0.0
0.0
0.0
0.0
2.083
-2.083
0.0
0.0
0.0
0.0
0.0
0.0
0.0
0.0
0.0
0.0
0.0
0.0
0.0
0.0
0.0
0.0
0.0
0.0
0.0
0.0
-2.091
2.091
-2.091
0.0
0.0
0.0
0.0
0.0
0.0
0.0
0.0
0.0
0.0
0.0
0.0
0.0
0.0
0.0
0.0
0.0
0.0
0.0
0.0
0.0
0.0
0.0
0.0
0.0
0.0
0.0
0.0
0.0
0.0
0.0
0.0
0.0
0.0
0.0
0.0
0.0
0.0
0.0
0.0
0.0
0.0
0.0
2.091
-2.091
2.091
-2.091
0.0
0.0
0.0
0.0
0.0
0.0
0.0
0.0
0.0
2.091
-2.091
0.0
0.0
0.0
0.0
0.0
0.0
0.0
0.0
0.0
0.0
2.091
-2.091
0.0
0.0
0.0
0.0
0.0
0.0
0.0
0.0
0.0
0.0
2.091
0.0
0.0
0.0
0.0
2.083
-2.083
0.0
0.0
0.0
0.0
2.083
-2.083
0.0
0.0
2.083
0.0
-2.083
0.0
0.0
2.083
-2.083
0.0
2.083
-2.083
0.0
0.0
0.0
0.0
0.0
0.0
0.0
0.0
0.0
0.0
2.083
-2.083
0.0
0.0
0.0
0.0
0.0
0.0
0.0
0.0
0.0
0.0
0.0
0.0
0.0
0.0
0.0
0.0
0.0
0.0
2.083
0.0
0.0
0.0
0.0
0.0
0.0
0.0
0.0
0.0
2.074
-2.074
2.074
-2.074
0.0
0.0
0.0
0.0
0.0
0.0
0.0
0.0
0.0
-2.083
0.0
2.083
0.0
-2.083
2.083
0.0
-2.083
0.0
0.0
0.0
0.0
0.0
0.0
0.0
0.0
0.0
0.0
0.0
0.0
0.0
0.0
0.0
0.0
0.0
0.0
0.0
0.0
0.0
0.0
0.0
0.0
0.0
0.0
0.0
0.0
0.0
2.083
-2.083
0.0
0.0
0.0
0.0
0.0
0.0
0.0
0.0
0.0
0.0
0.0
0.0
0.0
0.0
0.0
0.0
0.0
0.0
0.0
0.0
0.0
0.0
0.0
0.0
2.083
-2.083
0.0
0.0
0.0
0.0
0.0
0.0
0.0
4.157
0.0
0.0
0.0
0.0
0.0
0.0
0.0
0.0
0.0
0.0
0.0
0.0
0.0
0.0
0.0
2.066
-2.066
0.0
0.0
2.066
0.0
0.0
0.0
0.0
0.0
0.0
0.0
0.0
0.0
0.0
0.0
2.058
-2.058
2.058
0.0
0.0
0.0
0.0
2.05
-2.05
0.0
0.0
0.0
0.0
0.0
-2.058
0.0
0.0
0.0
0.0
0.0
0.0
0.0
2.058
0.0
0.0
0.0
0.0
-2.058
0.0
0.0
0.0
0.0
0.0
0.0
2.058
0.0
0.0
0.0
0.0
0.0
0.0
0.0
0.0
0.0
2.05
-2.05
0.0
0.0
0.0
0.0
0.0
0.0
0.0
0.0
0.0
0.0
0.0
0.0
2.05
2.041
2.033
0.0
0.0
2.025
0.0
-2.025
0.0
2.025
0.0
-2.025
2.025
-2.025
0.0
0.0
0.0
2.025
0.0
0.0
-2.025
2.025
0.0
0.0
0.0
2.018
0.0
0.0
0.0
0.0
2.01
-2.01
2.01
-2.01
0.0
-2.018
2.018
0.0
-2.018
2.018
-2.018
0.0
0.0
0.0
0.0
0.0
0.0
0.0
0.0
0.0
2.018
-2.018
2.018
0.0
0.0
0.0
0.0
0.0
0.0
0.0
2.01
-2.01
0.0
0.0
0.0
0.0
0.0
0.0
0.0
0.0
0.0
0.0
0.0
0.0
0.0
0.0
0.0
0.0
0.0
0.0
0.0
0.0
0.0
0.0
0.0
0.0
0.0
0.0
0.0
0.0
0.0
0.0
0.0
0.0
0.0
0.0
0.0
0.0
0.0
0.0
0.0
0.0
0.0
0.0
0.0
0.0
0.0
2.01
0.0
-2.01
2.01
0.0
0.0
0.0
2.002
0.0
0.0
0.0
0.0
0.0
0.0
0.0
-2.002
0.0
2.002
1.994
-1.994
1.994
-1.994
0.0
1.994
-1.994
0.0
1.994
0.0
-1.994
1.994
0.0
1.987
1.979
1.971
0.0
0.0
0.0
0.0
0.0
0.0
0.0
0.0
0.0
1.964
-1.964
1.964
1.957
-1.957
0.0
1.957
-3.921
-3.95
1.979
0.0
0.0
0.0
0.0
1.971
0.0
0.0
-1.971
0.0
1.971
-1.971
0.0
0.0
0.0
1.971
-1.971
0.0
0.0
0.0
0.0
1.971
0.0
0.0
1.964
1.957
-1.957
0.0
0.0
1.957
-1.957
0.0
0.0
0.0
0.0
0.0
0.0
0.0
0.0
0.0
1.957
-1.957
0.0
0.0
0.0
0.0
0.0
-1.964
0.0
0.0
-1.971
0.0
11.718
3.848
1.913
0.0
1.906
0.0
-1.906
-1.913
3.819
-1.906
-1.913
0.0
-1.92
3.833
-1.913
0.0
0.0
-1.92
0.0
0.0
0.0
-1.927
1.927
0.0
0.0
1.92
0.0
-1.92
0.0
1.92
0.0
0.0
0.0
0.0
0.0
0.0
0.0
0.0
0.0
0.0
0.0
0.0
0.0
0.0
-1.92
0.0
0.0
1.92
-1.92
1.92
0.0
0.0
0.0
-1.92
0.0
1.92
0.0
0.0
0.0
0.0
0.0
0.0
1.913
-1.913
0.0
0.0
0.0
0.0
0.0
0.0
0.0
1.913
-1.913
0.0
0.0
0.0
0.0
1.913
0.0
0.0
1.906
-1.906
0.0
0.0
0.0
0.0
0.0
0.0
0.0
1.906
0.0
0.0
0.0
0.0
-1.906
0.0
0.0
0.0
1.906
0.0
1.899
0.0
0.0
0.0
1.892
-1.892
0.0
0.0
0.0
0.0
0.0
0.0
1.892
0.0
0.0
-1.892
0.0
0.0
1.892
-1.892
0.0
0.0
0.0
0.0
0.0
0.0
0.0
0.0
0.0
0.0
0.0
0.0
0.0
1.892
-1.892
0.0
0.0
-1.899
1.899
-1.899
-1.906
0.0
0.0
0.0
0.0
0.0
1.906
-1.906
0.0
0.0
0.0
0.0
1.906
0.0
0.0
0.0
0.0
0.0
0.0
0.0
0.0
0.0
0.0
1.899
0.0
0.0
0.0
0.0
0.0
0.0
-1.899
0.0
0.0
0.0
0.0
0.0
0.0
0.0
0.0
1.899
-1.899
0.0
1.899
0.0
-1.899
1.899
0.0
0.0
0.0
0.0
0.0
0.0
0.0
0.0
0.0
0.0
0.0
1.892
-1.892
0.0
0.0
0.0
0.0
0.0
0.0
0.0
0.0
0.0
0.0
11.251
0.0
-1.858
-1.865
-1.872
0.0
1.872
-1.872
1.872
1.865
-1.865
0.0
-1.872
3.737
-1.865
0.0
1.865
-1.865
1.865
-1.865
0.0
-1.872
0.0
1.872
-1.872
0.0
0.0
0.0
0.0
1.872
0.0
0.0
0.0
1.865
0.0
1.858
-1.858
0.0
0.0
1.858
1.852
-1.852
3.697
0.0
0.0
0.0
0.0
1.838
1.832
-1.832
0.0
-1.838
1.838
-1.838
0.0
0.0
-1.845
1.845
-1.845
0.0
0.0
-1.852
0.0
0.0
0.0
0.0
0.0
3.697
-1.845
0.0
0.0
0.0
0.0
0.0
0.0
0.0
0.0
0.0
0.0
0.0
0.0
1.845
-1.845
0.0
0.0
-1.852
1.852
-1.852
1.852
0.0
0.0
0.0
1.845
-1.845
0.0
0.0
0.0
0.0
1.845
-1.845
0.0
0.0
0.0
1.845
0.0
-1.845
0.0
0.0
0.0
1.845
-1.845
0.0
0.0
0.0
0.0
0.0
0.0
1.845
0.0
0.0
-1.845
0.0
1.845
-1.845
0.0
1.845
-1.845
1.845
-1.845
1.845
-1.845
0.0
-1.852
1.852
0.0
0.0
-1.852
1.852
0.0
0.0
0.0
0.0
-1.852
0.0
0.0
0.0
0.0
0.0
0.0
0.0
0.0
1.852
-1.852
0.0
0.0
0.0
0.0
0.0
0.0
0.0
1.852
0.0
-1.852
0.0
0.0
0.0
0.0
0.0
-1.858
0.0
0.0
0.0
-1.865
0.0
0.0
0.0
0.0
0.0
0.0
0.0
1.865
-1.865
1.865
0.0
-1.865
0.0
0.0
-1.872
1.872
0.0
-1.872
0.0
0.0
1.872
0.0
0.0
1.865
-1.865
0.0
0.0
1.865
-3.737
0.0
0.0
0.0
0.0
0.0
0.0
0.0
0.0
-5.656
0.0
0.0
0.0
0.0
-1.899
1.899
0.0
0.0
1.892
0.0
0.0
1.885
0.0
0.0
1.878
0.0
-1.878
3.75
1.865
-1.865
0.0
-1.872
3.737
-1.865
0.0
0.0
0.0
0.0
-1.872
0.0
0.0
0.0
0.0
0.0
-1.878
0.0
-1.885
0.0
0.0
-1.892
1.892
0.0
1.885
-1.885
0.0
0.0
-1.892
1.892
-1.892
0.0
0.0
0.0
1.892
-1.892
1.892
-1.892
1.892
0.0
0.0
1.885
0.0
-1.885
0.0
0.0
0.0
0.0
0.0
0.0
0.0
0.0
0.0
0.0
0.0
0.0
-1.892
0.0
0.0
1.892
0.0
-1.892
0.0
0.0
1.892
1.885
-1.885
0.0
0.0
1.885
0.0
0.0
-1.885
1.885
0.0
-1.885
1.885
0.0
0.0
0.0
0.0
0.0
0.0
0.0
0.0
1.878
-1.878
0.0
0.0
0.0
0.0
0.0
0.0
0.0
0.0
0.0
0.0
1.878
-1.878
0.0
0.0
1.878
-1.878
0.0
0.0
0.0
0.0
0.0
0.0
0.0
0.0
0.0
0.0
0.0
0.0
1.878
0.0
-1.878
0.0
0.0
0.0
1.878
-1.878
0.0
0.0
0.0
0.0
0.0
0.0
0.0
1.878
-1.878
0.0
0.0
0.0
0.0
0.0
0.0
0.0
0.0
1.878
-1.878
0.0
0.0
0.0
0.0
0.0
1.878
0.0
-1.878
1.878
-1.878
1.878
-1.878
0.0
0.0
0.0
0.0
0.0
0.0
0.0
1.878
-1.878
0.0
1.878
-1.878
0.0
3.75
0.0
0.0
0.0
0.0
-1.872
0.0
0.0
0.0
0.0
0.0
0.0
0.0
0.0
0.0
0.0
1.872
0.0
-1.872
0.0
0.0
0.0
-1.878
0.0
0.0
9.325
-3.71
-1.865
0.0
0.0
-1.872
0.0
1.872
0.0
1.865
0.0
0.0
1.858
0.0
0.0
0.0
1.852
0.0
-1.852
1.852
0.0
0.0
-1.852
1.852
0.0
0.0
0.0
0.0
0.0
1.845
-1.845
0.0
0.0
0.0
0.0
0.0
1.845
0.0
0.0
-1.845
1.845
0.0
-1.845
1.845
0.0
1.838
0.0
0.0
5.476
-1.819
0.0
0.0
-1.825
0.0
0.0
0.0
0.0
0.0
0.0
0.0
0.0
0.0
-1.832
0.0
0.0
1.832
1.825
-1.825
0.0
0.0
1.825
-1.825
1.825
0.0
1.819
-1.819
-1.825
1.825
-1.825
0.0
1.825
-1.825
0.0
0.0
0.0
0.0
1.825
-1.825
0.0
0.0
1.825
1.819
-1.819
1.819
0.0
1.813
0.0
1.806
0.0
1.8
0.0
0.0
1.794
0.0
0.0
1.788
-1.788
-1.794
1.794
-1.794
0.0
0.0
1.794
-1.794
0.0
0.0
1.794
0.0
0.0
0.0
-1.794
1.794
-1.794
0.0
0.0
1.794
0.0
0.0
0.0
-1.794
1.794
-1.794
1.794
0.0
-1.794
0.0
0.0
1.794
1.788
0.0
0.0
0.0
0.0
0.0
0.0
0.0
0.0
0.0
0.0
0.0
0.0
3.557
1.769
-1.769
0.0
0.0
1.769
0.0
0.0
0.0
-1.769
1.769
1.763
0.0
0.0
0.0
0.0
0.0
0.0
0.0
-1.763
0.0
0.0
0.0
0.0
0.0
1.763
0.0
-1.763
0.0
0.0
0.0
0.0
0.0
1.763
0.0
0.0
0.0
0.0
0.0
0.0
0.0
0.0
0.0
1.757
0.0
0.0
0.0
1.751
0.0
0.0
0.0
0.0
0.0
1.745
-1.745
0.0
1.745
-1.745
0.0
-19.598
0.0
0.0
0.0
-1.819
3.632
-1.813
0.0
1.813
-1.813
1.813
-1.813
1.813
0.0
1.806
0.0
0.0
0.0
0.0
0.0
0.0
1.8
0.0
-1.8
-1.806
1.806
0.0
0.0
0.0
0.0
0.0
0.0
0.0
0.0
0.0
1.8
-1.8
0.0
0.0
1.8
0.0
1.794
-3.594
0.0
1.8
-1.8
0.0
1.8
0.0
-1.8
0.0
0.0
1.8
-1.8
0.0
0.0
0.0
0.0
-1.806
0.0
0.0
0.0
0.0
-1.813
1.813
-1.813
0.0
0.0
0.0
-1.819
0.0
1.819
0.0
0.0
0.0
0.0
-1.819
0.0
0.0
0.0
1.819
-1.819
1.819
-1.819
-1.825
-3.67
1.838
-1.838
0.0
0.0
0.0
-1.845
0.0
0.0
0.0
0.0
0.0
0.0
0.0
0.0
0.0
1.845
0.0
0.0
0.0
-1.845
0.0
0.0
0.0
0.0
0.0
0.0
-1.852
0.0
0.0
0.0
0.0
0.0
0.0
0.0
1.852
0.0
-1.852
1.852
0.0
0.0
0.0
0.0
0.0
0.0
0.0
1.845
0.0
1.838
0.0
0.0
0.0
0.0
0.0
0.0
0.0
0.0
1.832
-1.832
0.0
1.832
0.0
-1.832
1.832
0.0
0.0
1.825
-3.657
0.0
0.0
1.832
-1.832
0.0
0.0
1.832
-1.832
-1.838
1.838
1.832
-3.67
0.0
0.0
0.0
0.0
0.0
0.0
1.838
-1.838
0.0
0.0
1.838
0.0
0.0
-1.838
0.0
1.838
0.0
-1.838
0.0
0.0
0.0
1.838
0.0
0.0
0.0
0.0
0.0
0.0
0.0
0.0
0.0
0.0
0.0
1.832
-1.832
0.0
0.0
0.0
1.832
0.0
0.0
0.0
0.0
0.0
1.825
-14.787
0.0
1.872
-1.872
0.0
0.0
0.0
1.872
-1.872
-1.878
0.0
0.0
1.878
0.0
1.872
0.0
0.0
1.865
0.0
0.0
1.858
1.852
0.0
-1.852
0.0
1.852
0.0
0.0
0.0
1.845
-1.845
0.0
0.0
0.0
0.0
0.0
0.0
-1.852
0.0
1.852
-1.852
0.0
0.0
0.0
1.852
-1.852
0.0
0.0
0.0
1.852
0.0
0.0
0.0
0.0
0.0
0.0
0.0
0.0
0.0
0.0
0.0
0.0
1.845
0.0
0.0
0.0
-1.845
1.845
0.0
0.0
-1.845
1.845
-1.845
1.845
-1.845
0.0
0.0
1.845
0.0
0.0
1.838
0.0
0.0
0.0
0.0
0.0
0.0
0.0
0.0
1.832
0.0
0.0
3.644
0.0
0.0
1.813
0.0
0.0
-1.813
0.0
0.0
1.813
0.0
0.0
0.0
-1.813
1.813
0.0
0.0
0.0
-1.813
1.813
0.0
-1.813
1.813
-1.813
0.0
0.0
0.0
0.0
0.0
0.0
-3.644
0.0
0.0
0.0
0.0
0.0
0.0
0.0
3.644
0.0
0.0
0.0
0.0
0.0
0.0
0.0
0.0
-1.819
0.0
0.0
3.632
-3.632
3.632
-1.813
0.0
0.0
0.0
0.0
0.0
0.0
0.0
0.0
0.0
0.0
0.0
-1.819
1.819
0.0
-1.819
0.0
0.0
0.0
-1.825
0.0
0.0
1.825
-1.825
0.0
0.0
1.825
-3.657
1.832
0.0
0.0
0.0
0.0
1.825
0.0
-1.825
0.0
0.0
0.0
0.0
0.0
0.0
0.0
-1.832
1.832
-1.832
0.0
0.0
0.0
0.0
1.832
-1.832
1.832
-1.832
0.0
0.0
1.832
-1.832
0.0
0.0
0.0
0.0
0.0
0.0
0.0
5.476
0.0
0.0
-1.819
1.819
0.0
0.0
0.0
-1.819
0.0
0.0
0.0
1.819
-1.819
0.0
0.0
0.0
0.0
-1.825
1.825
0.0
0.0
-1.825
1.825
-1.825
0.0
1.825
0.0
0.0
0.0
0.0
0.0
0.0
0.0
0.0
0.0
0.0
0.0
0.0
-1.825
1.825
-1.825
1.825
0.0
0.0
0.0
-1.825
0.0
1.825
0.0
-1.825
1.825
-1.825
0.0
0.0
0.0
0.0
0.0
0.0
0.0
0.0
0.0
1.825
-1.825
0.0
0.0
0.0
0.0
-1.832
1.832
0.0
-1.832
0.0
0.0
0.0
0.0
0.0
0.0
0.0
0.0
0.0
0.0
0.0
0.0
0.0
0.0
0.0
0.0
0.0
0.0
0.0
0.0
0.0
3.657
-1.825
1.825
-1.825
1.825
-1.825
0.0
0.0
0.0
0.0
0.0
0.0
0.0
0.0
0.0
0.0
1.825
0.0
-1.825
0.0
0.0
0.0
0.0
0.0
-1.832
1.832
0.0
0.0
1.825
0.0
0.0
0.0
-1.825
1.825
0.0
0.0
0.0
0.0
0.0
0.0
0.0
1.819
-1.819
0.0
0.0
0.0
1.819
-1.819
0.0
0.0
0.0
1.819
0.0
-1.819
0.0
0.0
0.0
0.0
0.0
0.0
-1.825
0.0
0.0
1.825
-1.825
0.0
0.0
0.0
0.0
0.0
0.0
0.0
1.825
-1.825
0.0
0.0
1.825
-1.825
0.0
0.0
0.0
0.0
0.0
0.0
0.0
-1.832
0.0
0.0
0.0
0.0
1.832
0.0
0.0
-1.832
0.0
0.0
0.0
0.0
0.0
1.832
0.0
-1.832
0.0
0.0
0.0
0.0
1.832
-1.832
0.0
0.0
1.832
-1.832
0.0
0.0
0.0
1.832
1.825
3.632
0.0
1.806
-1.806
1.806
0.0
0.0
0.0
0.0
0.0
0.0
-1.806
1.806
0.0
-1.806
1.806
0.0
0.0
0.0
0.0
0.0
0.0
0.0
0.0
0.0
0.0
1.8
-1.8
0.0
0.0
0.0
0.0
0.0
0.0
0.0
0.0
0.0
1.8
-1.8
0.0
0.0
0.0
0.0
0.0
0.0
0.0
0.0
0.0
0.0
0.0
0.0
0.0
0.0
0.0
0.0
0.0
1.8
0.0
-1.8
0.0
1.8
0.0
0.0
-1.8
0.0
0.0
1.8
-1.8
0.0
0.0
1.8
-1.8
0.0
0.0
0.0
0.0
1.8
0.0
0.0
0.0
0.0
0.0
0.0
0.0
0.0
0.0
0.0
0.0
0.0
-1.8
1.8
-1.8
1.8
0.0
-1.8
1.8
0.0
0.0
-1.8
1.8
0.0
0.0
0.0
0.0
1.794
-1.794
0.0
0.0
0.0
0.0
-1.8
1.8
0.0
0.0
-1.8
0.0
0.0
0.0
0.0
0.0
0.0
0.0
1.8
-1.8
0.0
1.8
-1.8
0.0
0.0
0.0
0.0
0.0
0.0
0.0
0.0
0.0
0.0
0.0
0.0
0.0
0.0
-1.806
1.806
-1.806
1.806
0.0
-1.806
1.806
0.0
0.0
0.0
0.0
0.0
0.0
0.0
0.0
0.0
0.0
0.0
0.0
0.0
0.0
0.0
0.0
0.0
0.0
0.0
0.0
0.0
0.0
0.0
1.8
-1.8
0.0
0.0
0.0
0.0
0.0
1.8
0.0
-1.8
0.0
0.0
0.0
0.0
0.0
1.8
0.0
-1.8
0.0
1.8
0.0
0.0
0.0
0.0
0.0
-1.8
0.0
1.8
-1.8
0.0
1.8
0.0
0.0
0.0
0.0
0.0
0.0
0.0
-9.063
1.825
0.0
1.819
0.0
0.0
0.0
0.0
0.0
-1.819
0.0
0.0
0.0
0.0
0.0
0.0
0.0
0.0
0.0
0.0
0.0
0.0
0.0
0.0
0.0
0.0
-1.825
1.825
-1.825
0.0
0.0
0.0
0.0
0.0
0.0
0.0
0.0
1.825
-1.825
1.825
-1.825
0.0
0.0
0.0
1.825
0.0
-1.825
1.825
0.0
0.0
0.0
0.0
0.0
-1.825
0.0
0.0
0.0
0.0
0.0
1.825
-1.825
0.0
0.0
0.0
1.825
-1.825
0.0
0.0
-1.832
1.832
0.0
-1.832
0.0
0.0
0.0
0.0
0.0
0.0
0.0
-1.838
0.0
0.0
0.0
-1.845
0.0
0.0
0.0
0.0
1.845
-1.845
1.845
-1.845
0.0
0.0
-1.852
0.0
0.0
0.0
0.0
-1.858
1.858
-1.858
0.0
0.0
1.858
0.0
0.0
0.0
1.852
-1.852
0.0
0.0
0.0
0.0
0.0
0.0
0.0
0.0
0.0
0.0
0.0
0.0
1.852
-1.852
1.852
-1.852
1.852
-1.852
0.0
0.0
0.0
0.0
0.0
-1.858
0.0
0.0
0.0
0.0
0.0
0.0
0.0
0.0
1.858
0.0
-1.858
0.0
0.0
0.0
1.858
0.0
0.0
0.0
0.0
0.0
0.0
0.0
-1.858
1.858
-1.858
1.858
-1.858
0.0
0.0
0.0
1.858
-1.858
0.0
0.0
0.0
1.858
-1.858
1.858
0.0
-1.858
1.858
-1.858
0.0
0.0
0.0
1.858
0.0
0.0
0.0
0.0
0.0
0.0
0.0
0.0
0.0
-1.858
0.0
1.858
0.0
-1.858
0.0
0.0
0.0
0.0
0.0
0.0
1.858
-1.858
-1.865
1.865
-1.865
0.0
0.0
0.0
0.0
0.0
-3.75
0.0
0.0
0.0
0.0
0.0
0.0
0.0
0.0
0.0
0.0
0.0
0.0
3.75
-1.872
5.595
1.852
0.0
1.845
-1.845
1.845
0.0
0.0
-1.845
0.0
0.0
0.0
-1.852
1.852
0.0
0.0
0.0
0.0
0.0
1.845
-1.845
0.0
0.0
0.0
0.0
0.0
0.0
0.0
0.0
0.0
0.0
1.845
-1.845
0.0
0.0
1.845
-1.845
0.0
0.0
0.0
-1.852
0.0
0.0
0.0
0.0
0.0
0.0
0.0
0.0
0.0
0.0
0.0
0.0
0.0
1.852
0.0
0.0
0.0
0.0
0.0
3.683
-1.838
0.0
0.0
0.0
0.0
0.0
0.0
-1.845
0.0
0.0
0.0
0.0
0.0
1.845
-1.845
0.0
0.0
0.0
0.0
0.0
0.0
1.845
0.0
0.0
0.0
0.0
0.0
0.0
0.0
0.0
0.0
0.0
0.0
0.0
0.0
0.0
1.838
0.0
0.0
0.0
0.0
0.0
0.0
0.0
0.0
0.0
-1.838
0.0
1.838
1.832
-1.832
0.0
0.0
-1.838
0.0
0.0
0.0
0.0
0.0
0.0
0.0
0.0
0.0
0.0
0.0
0.0
0.0
1.838
-1.838
0.0
1.838
-1.838
0.0
0.0
0.0
0.0
0.0
1.838
-1.838
0.0
0.0
1.838
0.0
0.0
0.0
1.832
-1.832
0.0
1.832
-1.832
-1.838
1.838
-1.838
1.838
1.832
-1.832
-1.838
1.838
0.0
-1.838
1.838
0.0
0.0
-1.838
0.0
0.0
0.0
0.0
0.0
0.0
0.0
0.0
0.0
0.0
0.0
0.0
0.0
0.0
0.0
0.0
0.0
-1.845
1.845
-1.845
0.0
0.0
1.845
0.0
-1.845
0.0
0.0
0.0
0.0
0.0
-11.21
1.885
-1.885
0.0
-1.892
-1.899
0.0
0.0
-1.906
0.0
0.0
0.0
-1.913
0.0
0.0
0.0
0.0
0.0
3.819
-3.819
1.913
0.0
0.0
0.0
0.0
0.0
0.0
0.0
0.0
0.0
1.906
0.0
0.0
0.0
-1.906
1.906
0.0
0.0
-1.906
0.0
1.906
0.0
0.0
1.899
-1.899
0.0
0.0
0.0
3.791
-1.892
0.0
1.892
-1.892
0.0
1.892
0.0
0.0
0.0
0.0
1.885
0.0
0.0
0.0
0.0
0.0
1.878
-3.764
0.0
0.0
0.0
0.0
0.0
0.0
0.0
1.885
-3.777
0.0
1.892
-1.892
0.0
0.0
1.892
0.0
0.0
0.0
0.0
0.0
-1.892
3.777
-3.777
0.0
1.892
-1.892
0.0
1.892
0.0
0.0
0.0
0.0
-1.892
0.0
0.0
0.0
0.0
1.892
-1.892
0.0
0.0
0.0
0.0
0.0
0.0
0.0
0.0
0.0
0.0
0.0
0.0
0.0
1.892
-1.892
0.0
0.0
0.0
0.0
0.0
0.0
0.0
0.0
0.0
0.0
0.0
0.0
1.892
-1.892
0.0
0.0
0.0
0.0
-1.899
0.0
0.0
0.0
1.899
-1.899
0.0
0.0
0.0
0.0
0.0
0.0
0.0
0.0
0.0
0.0
1.899
0.0
0.0
0.0
0.0
-1.899
0.0
0.0
0.0
0.0
0.0
0.0
1.899
-1.899
1.899
0.0
0.0
0.0
-1.899
0.0
0.0
0.0
0.0
1.899
0.0
0.0
0.0
0.0
0.0
0.0
0.0
0.0
0.0
3.777
-3.777
1.892
0.0
0.0
0.0
0.0
0.0
0.0
0.0
0.0
-1.892
1.892
0.0
-1.892
1.892
0.0
0.0
0.0
0.0
0.0
0.0
-5.697
1.906
0.0
0.0
1.899
-1.899
0.0
0.0
1.899
0.0
3.777
-3.777
3.777
-3.777
0.0
0.0
0.0
0.0
1.892
0.0
-1.892
0.0
0.0
0.0
0.0
0.0
0.0
1.892
-1.892
0.0
0.0
0.0
0.0
0.0
0.0
0.0
0.0
0.0
0.0
0.0
0.0
0.0
0.0
0.0
0.0
1.892
-1.892
0.0
1.892
0.0
0.0
0.0
0.0
0.0
1.885
0.0
0.0
0.0
1.878
0.0
-1.878
1.878
-1.878
0.0
1.878
0.0
0.0
0.0
0.0
0.0
-1.878
0.0
0.0
1.878
-1.878
1.878
0.0
-1.878
0.0
0.0
0.0
0.0
0.0
0.0
0.0
0.0
0.0
0.0
0.0
0.0
1.878
-1.878
0.0
0.0
0.0
0.0
1.878
-1.878
0.0
0.0
0.0
0.0
0.0
0.0
0.0
0.0
-1.885
0.0
0.0
0.0
0.0
0.0
0.0
0.0
0.0
0.0
0.0
0.0
0.0
-1.892
1.892
0.0
0.0
-1.892
0.0
0.0
0.0
0.0
0.0
0.0
0.0
0.0
0.0
0.0
0.0
0.0
0.0
0.0
0.0
-1.899
0.0
0.0
0.0
0.0
0.0
0.0
1.899
0.0
0.0
0.0
0.0
0.0
0.0
-1.899
0.0
1.899
-1.899
1.899
-1.899
0.0
0.0
1.899
0.0
0.0
0.0
0.0
-1.899
0.0
1.899
0.0
-1.899
0.0
0.0
0.0
1.899
0.0
0.0
0.0
0.0
-1.899
0.0
0.0
0.0
0.0
0.0
0.0
0.0
0.0
0.0
0.0
0.0
0.0
0.0
0.0
0.0
0.0
0.0
0.0
0.0
1.899
0.0
-1.899
0.0
0.0
1.899
0.0
0.0
0.0
0.0
-1.899
24.161
1.813
1.806
-1.806
0.0
-1.813
0.0
-3.644
0.0
0.0
0.0
1.825
1.819
-1.819
1.819
-1.819
0.0
0.0
0.0
1.819
-1.819
1.819
0.0
0.0
0.0
0.0
0.0
0.0
0.0
0.0
0.0
0.0
0.0
0.0
1.813
0.0
-3.632
1.819
-1.819
0.0
0.0
0.0
0.0
1.819
-1.819
0.0
0.0
0.0
0.0
0.0
0.0
0.0
0.0
0.0
0.0
0.0
-1.825
0.0
0.0
0.0
1.825
-1.825
0.0
0.0
0.0
0.0
0.0
0.0
-1.832
0.0
0.0
0.0
1.832
0.0
-1.832
0.0
0.0
0.0
0.0
0.0
0.0
-1.838
0.0
0.0
1.838
1.832
-1.832
0.0
-1.838
0.0
0.0
0.0
0.0
0.0
0.0
0.0
0.0
1.838
0.0
1.832
0.0
-1.832
0.0
1.832
-1.832
0.0
0.0
0.0
0.0
0.0
0.0
0.0
0.0
1.832
0.0
-1.832
1.832
-1.832
0.0
1.832
-1.832
0.0
0.0
1.832
-1.832
0.0
0.0
0.0
0.0
1.832
0.0
0.0
0.0
0.0
0.0
1.825
-1.825
0.0
0.0
0.0
0.0
0.0
0.0
0.0
0.0
0.0
0.0
0.0
-1.832
0.0
1.832
0.0
-1.832
0.0
0.0
0.0
0.0
0.0
0.0
1.832
0.0
0.0
0.0
0.0
0.0
0.0
0.0
0.0
0.0
0.0
0.0
0.0
0.0
0.0
0.0
0.0
0.0
0.0
0.0
0.0
0.0
0.0
0.0
0.0
0.0
0.0
0.0
0.0
0.0
0.0
0.0
0.0
0.0
0.0
0.0
-1.832
0.0
0.0
0.0
0.0
0.0
0.0
0.0
0.0
0.0
1.832
-1.832
0.0
0.0
3.657
-5.496
1.838
-1.838
1.838
0.0
0.0
1.832
0.0
-1.832
0.0
0.0
0.0
0.0
0.0
0.0
0.0
0.0
-1.838
0.0
0.0
0.0
0.0
0.0
1.838
-1.838
0.0
1.838
0.0
0.0
0.0
-1.838
0.0
1.838
0.0
0.0
0.0
0.0
0.0
0.0
0.0
0.0
1.832
-1.832
0.0
0.0
0.0
-1.838
0.0
0.0
0.0
0.0
0.0
0.0
0.0
0.0
0.0
0.0
0.0
0.0
0.0
0.0
0.0
0.0
-1.845
0.0
0.0
0.0
0.0
-1.852
0.0
0.0
0.0
0.0
0.0
1.852
0.0
0.0
0.0
0.0
0.0
0.0
0.0
0.0
0.0
0.0
0.0
0.0
0.0
0.0
0.0
-1.852
1.852
-1.852
0.0
0.0
0.0
0.0
0.0
0.0
0.0
0.0
0.0
0.0
0.0
0.0
0.0
0.0
0.0
0.0
0.0
0.0
0.0
0.0
0.0
0.0
0.0
0.0
0.0
0.0
0.0
0.0
-1.858
0.0
0.0
0.0
0.0
0.0
0.0
0.0
0.0
0.0
0.0
0.0
0.0
0.0
0.0
0.0
0.0
1.858
-1.858
0.0
0.0
0.0
0.0
0.0
0.0
-1.865
0.0
0.0
0.0
0.0
0.0
0.0
0.0
0.0
0.0
0.0
0.0
0.0
0.0
0.0
0.0
0.0
0.0
0.0
0.0
0.0
0.0
0.0
0.0
0.0
0.0
0.0
0.0
0.0
0.0
0.0
0.0
-1.872
0.0
0.0
0.0
0.0
0.0
0.0
0.0
0.0
0.0
0.0
0.0
0.0
0.0
1.872
-1.872
0.0
1.872
0.0
0.0
0.0
-1.872
1.872
0.0
-1.872
0.0
0.0
1.872
0.0
0.0
0.0
0.0
-13.246
0.0
-1.92
0.0
0.0
0.0
0.0
0.0
1.92
-1.92
0.0
0.0
1.92
0.0
-1.92
-1.927
0.0
0.0
0.0
-1.935
0.0
-1.942
0.0
0.0
0.0
0.0
0.0
1.942
-1.942
0.0
0.0
0.0
0.0
0.0
0.0
1.942
0.0
0.0
0.0
0.0
0.0
0.0
0.0
0.0
0.0
0.0
0.0
0.0
0.0
0.0
0.0
0.0
0.0
0.0
0.0
0.0
1.935
-1.935
0.0
0.0
0.0
1.935
0.0
0.0
0.0
0.0
-1.935
0.0
0.0
0.0
0.0
1.935
-1.935
0.0
0.0
0.0
0.0
1.935
0.0
0.0
0.0
0.0
1.927
-1.927
0.0
0.0
0.0
0.0
1.927
-1.927
0.0
0.0
0.0
0.0
0.0
0.0
0.0
1.927
0.0
-1.927
0.0
0.0
1.927
0.0
0.0
-1.927
0.0
0.0
1.927
0.0
0.0
1.92
-1.92
1.92
-1.92
0.0
0.0
-1.927
0.0
0.0
0.0
0.0
0.0
0.0
1.927
-1.927
0.0
0.0
0.0
0.0
1.927
-1.927
0.0
0.0
0.0
0.0
1.927
0.0
0.0
1.92
-1.92
0.0
0.0
0.0
0.0
0.0
0.0
0.0
0.0
1.92
0.0
-1.92
0.0
0.0
0.0
0.0
1.92
-1.92
0.0
0.0
-1.927
0.0
1.927
0.0
0.0
-1.927
0.0
0.0
0.0
1.927
0.0
-1.927
0.0
0.0
0.0
0.0
0.0
0.0
0.0
0.0
0.0
0.0
0.0
0.0
0.0
0.0
0.0
0.0
0.0
0.0
0.0
0.0
0.0
0.0
0.0
0.0
0.0
0.0
0.0
0.0
0.0
0.0
0.0
0.0
0.0
-1.935
1.935
0.0
0.0
0.0
5.761
0.0
0.0
-1.913
0.0
-1.92
0.0
0.0
0.0
0.0
0.0
0.0
0.0
1.92
-1.92
0.0
0.0
-1.927
0.0
0.0
0.0
0.0
0.0
0.0
0.0
0.0
0.0
0.0
0.0
0.0
0.0
0.0
0.0
0.0
0.0
0.0
0.0
-1.935
0.0
0.0
0.0
0.0
0.0
0.0
0.0
0.0
0.0
1.935
0.0
-1.935
1.935
1.927
-1.927
0.0
0.0
0.0
0.0
0.0
0.0
0.0
1.927
-1.927
-1.935
0.0
0.0
0.0
1.935
0.0
0.0
0.0
0.0
0.0
0.0
0.0
0.0
-1.935
1.935
0.0
0.0
-1.935
1.935
0.0
0.0
0.0
0.0
0.0
0.0
-1.935
0.0
0.0
0.0
0.0
0.0
0.0
0.0
3.862
-3.862
0.0
0.0
0.0
0.0
0.0
0.0
0.0
0.0
0.0
0.0
0.0
0.0
1.935
-1.935
0.0
0.0
0.0
0.0
0.0
0.0
0.0
0.0
0.0
0.0
0.0
0.0
0.0
0.0
0.0
0.0
0.0
0.0
0.0
0.0
0.0
0.0
0.0
0.0
0.0
-1.942
1.942
0.0
0.0
0.0
1.935
-3.877
0.0
0.0
0.0
0.0
0.0
0.0
0.0
0.0
0.0
0.0
0.0
0.0
0.0
0.0
0.0
0.0
0.0
0.0
0.0
0.0
0.0
0.0
0.0
0.0
0.0
0.0
1.942
-1.942
0.0
1.942
-1.942
0.0
0.0
0.0
0.0
0.0
0.0
0.0
0.0
0.0
0.0
0.0
0.0
0.0
0.0
0.0
0.0
0.0
-1.949
1.949
0.0
0.0
0.0
0.0
1.942
-1.942
0.0
0.0
0.0
0.0
0.0
0.0
0.0
0.0
0.0
-1.949
0.0
1.949
1.942
0.0
0.0
0.0
-1.942
-1.949
0.0
0.0
1.949
0.0
0.0
0.0
-1.949
1.949
0.0
1.942
0.0
0.0
-1.942
0.0
0.0
0.0
0.0
0.0
0.0
0.0
0.0
1.942
0.0
0.0
0.0
0.0
0.0
0.0
1.935
0.0
-1.935
1.935
0.0
-1.935
0.0
0.0
1.935
0.0
0.0
0.0
-1.935
1.935
-1.935
0.0
0.0
0.0
0.0
0.0
1.935
0.0
0.0
0.0
1.927
-1.927
1.927
-1.927
0.0
0.0
0.0
0.0
0.0
1.927
-1.927
0.0
0.0
0.0
0.0
3.848
-3.848
1.927
-1.927
1.927
-1.927
0.0
0.0
0.0
1.927
0.0
-1.927
0.0
0.0
0.0
-1.935
0.0
1.935
-1.935
0.0
0.0
1.935
0.0
0.0
0.0
0.0
0.0
0.0
0.0
0.0
0.0
1.927
-1.927
1.927
-1.927
0.0
0.0
0.0
0.0
0.0
0.0
-1.935
0.0
1.935
-1.935
0.0
0.0
0.0
1.935
-1.935
0.0
0.0
1.935
-1.935
0.0
0.0
1.935
-1.935
0.0
0.0
1.935
-1.935
0.0
0.0
0.0
0.0
0.0
1.935
0.0
0.0
0.0
0.0
-1.935
0.0
0.0
0.0
0.0
0.0
0.0
0.0
0.0
0.0
0.0
0.0
0.0
1.935
0.0
0.0
0.0
0.0
0.0
0.0
-1.935
-1.942
1.942
0.0
-1.942
0.0
0.0
0.0
0.0
0.0
0.0
0.0
0.0
1.942
-1.942
0.0
0.0
0.0
1.942
-1.942
0.0
0.0
0.0
0.0
0.0
-1.949
0.0
0.0
0.0
1.949
0.0
-1.949
1.949
0.0
0.0
0.0
0.0
0.0
0.0
0.0
0.0
0.0
0.0
0.0
0.0
-7.841
0.0
0.0
0.0
0.0
0.0
0.0
0.0
0.0
0.0
0.0
0.0
0.0
0.0
0.0
1.971
-1.971
1.971
-1.971
1.971
0.0
0.0
0.0
0.0
0.0
0.0
0.0
0.0
0.0
0.0
0.0
0.0
0.0
1.964
-1.964
1.964
-1.964
0.0
1.964
-1.964
0.0
0.0
0.0
0.0
0.0
0.0
0.0
0.0
0.0
0.0
0.0
0.0
0.0
0.0
0.0
0.0
0.0
0.0
0.0
0.0
0.0
0.0
-1.971
0.0
0.0
0.0
1.971
-1.971
0.0
0.0
0.0
0.0
0.0
0.0
0.0
0.0
0.0
1.971
-1.971
0.0
1.971
0.0
-1.971
1.971
0.0
1.964
-1.964
0.0
0.0
0.0
-1.971
1.971
0.0
0.0
0.0
-1.971
0.0
1.971
0.0
0.0
0.0
0.0
0.0
0.0
0.0
0.0
0.0
0.0
0.0
0.0
0.0
0.0
0.0
1.964
0.0
0.0
0.0
0.0
1.957
-1.957
0.0
0.0
0.0
0.0
0.0
0.0
0.0
0.0
0.0
0.0
0.0
0.0
0.0
0.0
0.0
1.957
-1.957
1.957
-1.957
0.0
1.957
0.0
-1.957
1.957
0.0
0.0
0.0
-1.957
0.0
0.0
0.0
0.0
1.957
0.0
0.0
0.0
-1.957
1.957
-1.957
1.957
0.0
0.0
-1.957
1.957
-1.957
0.0
0.0
0.0
0.0
0.0
1.957
-1.957
0.0
0.0
0.0
0.0
0.0
0.0
0.0
0.0
0.0
0.0
0.0
0.0
0.0
0.0
0.0
0.0
0.0
0.0
0.0
1.957
-1.957
0.0
-1.964
1.964
0.0
0.0
0.0
0.0
-1.964
0.0
1.964
0.0
0.0
0.0
0.0
0.0
0.0
-1.964
0.0
0.0
0.0
0.0
1.964
0.0
0.0
0.0
1.957
-1.957
1.957
0.0
0.0
1.949
-1.949
1.949
-1.949
1.949
-1.949
0.0
0.0
0.0
0.0
0.0
0.0
0.0
0.0
1.949
-1.949
1.949
0.0
0.0
-1.949
0.0
0.0
0.0
0.0
0.0
0.0
0.0
1.949
-1.949
0.0
0.0
0.0
0.0
0.0
0.0
0.0
0.0
0.0
0.0
0.0
0.0
0.0
0.0
1.949
-1.949
0.0
0.0
0.0
0.0
0.0
0.0
1.949
-1.949
0.0
0.0
0.0
1.949
0.0
0.0
0.0
0.0
0.0
0.0
0.0
0.0
0.0
0.0
-1.949
0.0
0.0
0.0
0.0
0.0
0.0
0.0
0.0
0.0
0.0
0.0
0.0
0.0
0.0
0.0
0.0
0.0
0.0
0.0
1.949
-1.949
0.0
0.0
0.0
0.0
0.0
0.0
0.0
0.0
0.0
0.0
0.0
0.0
0.0
0.0
0.0
0.0
0.0
0.0
0.0
0.0
0.0
0.0
0.0
0.0
0.0
0.0
0.0
0.0
0.0
0.0
0.0
0.0
1.949
0.0
1.942
-1.942
0.0
-1.949
0.0
0.0
0.0
1.949
0.0
0.0
0.0
-1.949
0.0
0.0
0.0
0.0
0.0
0.0
0.0
1.949
-1.949
0.0
0.0
0.0
0.0
0.0
0.0
0.0
0.0
0.0
0.0
0.0
0.0
0.0
0.0
1.949
0.0
0.0
0.0
0.0
0.0
0.0
0.0
0.0
0.0
0.0
0.0
0.0
0.0
0.0
0.0
0.0
0.0
0.0
0.0
0.0
0.0
0.0
0.0
0.0
0.0
0.0
0.0
0.0
0.0
0.0
0.0
1.942
-1.942
0.0
0.0
1.942
0.0
0.0
1.935
-3.877
1.942
0.0
-1.942
3.877
-1.935
0.0
0.0
0.0
0.0
0.0
0.0
0.0
0.0
0.0
1.935
0.0
-1.935
0.0
0.0
1.935
0.0
1.927
-1.927
-1.935
1.935
0.0
0.0
1.927
1.92
0.0
-1.92
-1.927
1.927
0.0
0.0
0.0
-1.927
1.927
0.0
0.0
0.0
0.0
0.0
0.0
0.0
0.0
0.0
0.0
0.0
0.0
0.0
0.0
0.0
0.0
0.0
0.0
0.0
0.0
0.0
0.0
0.0
0.0
0.0
0.0
0.0
0.0
0.0
0.0
0.0
0.0
0.0
0.0
0.0
0.0
0.0
-1.927
0.0
0.0
0.0
0.0
0.0
0.0
0.0
0.0
0.0
0.0
0.0
0.0
0.0
0.0
0.0
0.0
0.0
0.0
0.0
0.0
0.0
0.0
0.0
1.927
-1.927
0.0
0.0
0.0
0.0
1.927
-1.927
0.0
0.0
0.0
0.0
0.0
0.0
0.0
0.0
0.0
0.0
0.0
0.0
0.0
0.0
0.0
0.0
0.0
0.0
0.0
0.0
0.0
1.927
-1.927
0.0
0.0
-1.935
0.0
0.0
0.0
0.0
0.0
0.0
0.0
0.0
0.0
0.0
0.0
0.0
0.0
0.0
0.0
0.0
0.0
0.0
0.0
0.0
0.0
0.0
0.0
0.0
0.0
0.0
0.0
0.0
0.0
0.0
-1.942
0.0
0.0
1.942
-1.942
0.0
0.0
0.0
0.0
0.0
0.0
0.0
-1.949
1.949
0.0
0.0
0.0
0.0
0.0
0.0
0.0
0.0
0.0
0.0
0.0
0.0
0.0
0.0
0.0
1.942
-1.942
-1.949
0.0
0.0
0.0
0.0
0.0
0.0
0.0
0.0
0.0
0.0
0.0
1.949
0.0
-11.807
1.987
0.0
0.0
-1.987
0.0
-3.996
0.0
0.0
0.0
0.0
0.0
2.002
0.0
1.994
0.0
1.987
0.0
-1.987
0.0
0.0
0.0
0.0
0.0
0.0
0.0
0.0
0.0
0.0
0.0
0.0
0.0
0.0
0.0
0.0
0.0
0.0
0.0
0.0
0.0
0.0
0.0
1.987
-1.987
0.0
0.0
0.0
0.0
0.0
0.0
0.0
0.0
0.0
0.0
0.0
0.0
0.0
0.0
1.987
0.0
0.0
0.0
0.0
0.0
0.0
0.0
1.979
0.0
-1.979
1.979
-1.979
0.0
1.979
0.0
0.0
-1.979
1.979
0.0
0.0
1.971
0.0
0.0
1.964
0.0
-1.964
0.0
3.921
-1.957
0.0
1.957
0.0
0.0
0.0
0.0
-1.957
1.957
0.0
1.949
0.0
0.0
0.0
0.0
1.942
0.0
0.0
0.0
-1.942
0.0
0.0
0.0
0.0
0.0
0.0
0.0
0.0
0.0
0.0
0.0
0.0
1.942
0.0
-3.891
1.949
-1.949
1.949
0.0
0.0
-1.949
0.0
0.0
0.0
-3.921
0.0
0.0
0.0
0.0
0.0
0.0
0.0
-1.971
0.0
0.0
0.0
-1.979
1.979
-1.979
1.979
-1.979
0.0
-1.987
1.987
-1.987
0.0
1.987
0.0
1.979
0.0
0.0
0.0
0.0
0.0
0.0
1.971
-1.971
0.0
1.971
-1.971
0.0
0.0
0.0
-1.979
1.979
-1.979
0.0
0.0
0.0
0.0
0.0
0.0
0.0
0.0
1.979
0.0
-1.979
1.979
-1.979
1.979
-1.979
0.0
0.0
0.0
0.0
0.0
0.0
0.0
0.0
0.0
0.0
0.0
0.0
0.0
0.0
0.0
0.0
0.0
0.0
0.0
0.0
0.0
-16.111
0.0
4.075
0.0
0.0
-2.033
-2.041
0.0
0.0
0.0
0.0
0.0
-2.05
0.0
0.0
0.0
-2.058
0.0
0.0
0.0
0.0
-2.066
-4.157
0.0
0.0
0.0
2.083
-2.083
2.083
-2.083
0.0
0.0
2.083
-2.083
2.083
-4.174
2.091
0.0
0.0
0.0
0.0
0.0
0.0
0.0
0.0
0.0
0.0
0.0
0.0
-2.091
0.0
2.091
0.0
-2.091
2.091
-2.091
0.0
2.091
-2.091
2.091
-2.091
0.0
0.0
0.0
0.0
0.0
0.0
0.0
2.091
-2.091
2.091
0.0
-2.091
0.0
0.0
0.0
0.0
0.0
0.0
2.091
-2.091
2.091
-2.091
2.091
0.0
0.0
0.0
0.0
0.0
2.083
0.0
-2.083
2.083
-2.083
0.0
0.0
0.0
0.0
0.0
0.0
-2.091
0.0
0.0
0.0
0.0
-2.099
0.0
0.0
2.099
-2.099
-2.108
0.0
0.0
0.0
-4.242
-2.134
0.0
4.259
2.117
-2.117
-2.125
0.0
2.125
-2.125
0.0
2.125
-2.125
0.0
0.0
0.0
0.0
2.125
-2.125
0.0
0.0
0.0
2.125
-2.125
0.0
0.0
2.125
-2.125
0.0
0.0
0.0
0.0
2.125
0.0
0.0
2.117
-2.117
2.117
0.0
0.0
0.0
-2.117
2.117
0.0
0.0
0.0
-2.117
0.0
0.0
2.117
-2.117
0.0
0.0
2.117
0.0
-2.117
2.117
0.0
0.0
0.0
0.0
2.108
0.0
-2.108
2.108
-2.108
0.0
0.0
-2.117
0.0
2.117
0.0
0.0
2.108
0.0
0.0
0.0
-2.108
2.108
0.0
0.0
0.0
0.0
0.0
0.0
-2.108
0.0
0.0
2.108
-2.108
2.108
2.099
0.0
0.0
-2.099
0.0
-4.225
-2.125
0.0
0.0
0.0
-2.134
2.134
2.125
0.0
0.0
0.0
0.0
0.0
0.0
0.0
0.0
0.0
0.0
0.0
0.0
0.0
0.0
0.0
0.0
-2.125
0.0
2.125
-2.125
2.125
0.0
-2.125
2.125
0.0
2.117
-2.117
0.0
0.0
0.0
0.0
0.0
0.0
2.117
0.0
0.0
0.0
0.0
0.0
0.0
0.0
0.0
-2.117
2.117
0.0
0.0
0.0
-2.117
2.117
0.0
0.0
0.0
0.0
0.0
-2.117
0.0
0.0
2.117
-2.117
0.0
0.0
2.117
0.0
-2.117
0.0
0.0
2.117
0.0
0.0
0.0
0.0
0.0
0.0
0.0
0.0
-4.242
-2.134
-2.143
4.277
0.0
2.125
-2.125
0.0
0.0
0.0
0.0
0.0
0.0
-2.134
2.134
-2.134
0.0
2.134
-2.134
0.0
0.0
0.0
2.134
0.0
0.0
-2.134
2.134
0.0
-2.134
2.134
0.0
0.0
-2.134
4.259
0.0
-2.125
0.0
2.125
-2.125
0.0
0.0
0.0
-2.134
0.0
0.0
2.134
-2.134
0.0
0.0
2.134
0.0
-2.134
2.134
0.0
0.0
-2.134
0.0
0.0
2.134
-2.134
0.0
2.134
0.0
-2.134
0.0
0.0
0.0
2.134
-2.134
0.0
2.134
0.0
0.0
0.0
2.125
-2.125
0.0
0.0
2.125
0.0
0.0
-2.125
0.0
0.0
0.0
2.125
-2.125
0.0
0.0
0.0
0.0
0.0
0.0
-2.134
2.134
-2.134
2.134
-2.134
0.0
0.0
0.0
2.134
0.0
0.0
-2.134
0.0
0.0
0.0
0.0
2.134
-2.134
2.134
0.0
-2.134
0.0
2.134
-2.134
2.134
0.0
0.0
0.0
2.125
-2.125
0.0
0.0
0.0
2.125
0.0
12.572
0.0
2.066
0.0
0.0
0.0
-2.066
0.0
0.0
0.0
0.0
-2.074
2.074
0.0
0.0
-2.074
0.0
0.0
0.0
0.0
0.0
-2.083
0.0
2.083
0.0
-2.083
2.083
0.0
-2.083
0.0
0.0
0.0
0.0
0.0
0.0
0.0
0.0
0.0
0.0
0.0
0.0
0.0
0.0
0.0
0.0
0.0
0.0
0.0
0.0
0.0
2.083
-2.083
0.0
0.0
0.0
-2.091
2.091
0.0
-2.091
0.0
0.0
0.0
2.091
0.0
0.0
-2.091
0.0
0.0
2.091
-2.091
0.0
0.0
0.0
0.0
0.0
0.0
0.0
0.0
0.0
2.091
-2.091
2.091
2.083
-2.083
0.0
0.0
0.0
0.0
0.0
0.0
2.083
0.0
-2.083
0.0
2.083
-2.083
0.0
0.0
0.0
0.0
0.0
0.0
2.083
0.0
-2.083
0.0
0.0
2.083
0.0
0.0
0.0
0.0
0.0
0.0
0.0
2.074
0.0
0.0
-2.074
2.074
-2.074
2.074
0.0
0.0
-2.074
0.0
0.0
0.0
0.0
-2.083
2.083
-2.083
2.083
2.074
-4.157
0.0
0.0
0.0
0.0
0.0
2.083
0.0
0.0
0.0
0.0
0.0
0.0
0.0
0.0
0.0
2.074
-2.074
0.0
2.074
-2.074
4.14
-2.066
0.0
0.0
-2.074
2.074
0.0
0.0
0.0
0.0
0.0
0.0
0.0
0.0
0.0
0.0
2.066
0.0
-2.066
2.066
0.0
-2.066
2.066
-2.066
2.066
-2.066
0.0
2.066
0.0
0.0
0.0
0.0
-2.066
2.066
0.0
2.058
0.0
2.05
0.0
0.0
-2.05
2.05
0.0
-2.05
0.0
0.0
2.05
0.0
0.0
-2.05
0.0
0.0
0.0
0.0
4.091
0.0
4.059
-4.059
0.0
2.033
0.0
2.025
0.0
-2.025
2.025
-2.025
0.0
0.0
2.025
0.0
0.0
-2.025
0.0
2.025
0.0
0.0
-2.025
2.025
0.0
-2.025
0.0
0.0
0.0
0.0
0.0
0.0
0.0
0.0
0.0
0.0
0.0
0.0
0.0
-2.033
0.0
-2.041
0.0
0.0
0.0
2.041
0.0
0.0
-2.041
2.041
2.033
-2.033
2.033
0.0
-2.033
0.0
0.0
-2.041
2.041
-2.041
2.041
0.0
-2.041
0.0
0.0
0.0
0.0
0.0
0.0
0.0
2.041
-2.041
2.041
0.0
-2.041
2.041
-2.041
0.0
0.0
2.041
0.0
-2.041
2.041
-2.041
0.0
0.0
0.0
2.041
-2.041
0.0
0.0
0.0
0.0
0.0
0.0
0.0
0.0
0.0
0.0
0.0
0.0
0.0
-2.05
0.0
0.0
0.0
0.0
2.05
-2.05
0.0
0.0
0.0
2.05
-2.05
0.0
0.0
0.0
0.0
0.0
0.0
0.0
0.0
0.0
0.0
0.0
0.0
0.0
0.0
0.0
0.0
0.0
0.0
0.0
0.0
0.0
0.0
0.0
0.0
0.0
0.0
0.0
0.0
0.0
0.0
0.0
0.0
0.0
0.0
0.0
0.0
2.05
0.0
0.0
2.041
0.0
-2.041
0.0
2.041
0.0
0.0
0.0
0.0
0.0
0.0
0.0
0.0
0.0
-2.041
0.0
2.041
-2.041
0.0
2.041
0.0
0.0
0.0
0.0
0.0
0.0
0.0
0.0
2.033
-2.033
0.0
0.0
0.0
0.0
0.0
0.0
0.0
0.0
0.0
0.0
0.0
0.0
0.0
0.0
0.0
0.0
0.0
0.0
0.0
0.0
0.0
0.0
0.0
0.0
0.0
0.0
0.0
-16.562
2.099
0.0
2.091
0.0
2.083
2.074
0.0
0.0
0.0
0.0
0.0
-2.074
2.074
0.0
0.0
0.0
0.0
0.0
-2.074
0.0
0.0
0.0
0.0
0.0
2.074
-2.074
0.0
0.0
0.0
-2.083
0.0
2.083
-2.083
0.0
0.0
0.0
0.0
-2.091
0.0
0.0
0.0
0.0
0.0
0.0
0.0
2.091
0.0
2.083
0.0
-2.083
0.0
0.0
0.0
0.0
0.0
0.0
0.0
0.0
0.0
0.0
0.0
0.0
0.0
0.0
0.0
2.083
-2.083
0.0
2.083
-2.083
0.0
0.0
0.0
0.0
0.0
0.0
0.0
2.083
-2.083
2.083
-2.083
0.0
0.0
0.0
0.0
0.0
0.0
0.0
0.0
0.0
0.0
0.0
0.0
0.0
0.0
0.0
0.0
0.0
0.0
0.0
0.0
0.0
0.0
2.083
0.0
0.0
-2.083
0.0
0.0
0.0
2.083
0.0
-2.083
0.0
2.083
-2.083
0.0
2.083
-2.083
0.0
0.0
0.0
0.0
0.0
0.0
0.0
0.0
0.0
0.0
0.0
2.083
0.0
0.0
-2.083
0.0
0.0
0.0
0.0
0.0
0.0
0.0
0.0
0.0
-2.091
0.0
0.0
0.0
0.0
0.0
0.0
0.0
0.0
0.0
0.0
0.0
0.0
0.0
0.0
2.091
0.0
-2.091
0.0
2.091
0.0
-2.091
2.091
0.0
-2.091
0.0
0.0
0.0
0.0
0.0
0.0
0.0
2.091
-2.091
0.0
0.0
0.0
0.0
0.0
0.0
0.0
0.0
2.091
-2.091
2.091
0.0
0.0
0.0
2.083
-2.083
0.0
0.0
-2.091
0.0
2.091
-2.091
0.0
0.0
0.0
0.0
2.091
0.0
0.0
0.0
0.0
0.0
10.33
2.041
0.0
-2.041
0.0
2.041
-2.041
2.041
-2.041
0.0
0.0
0.0
0.0
0.0
0.0
0.0
0.0
0.0
2.041
-2.041
2.041
-2.041
0.0
0.0
2.041
0.0
-2.041
0.0
0.0
0.0
-2.05
0.0
0.0
0.0
0.0
0.0
2.05
-2.05
0.0
0.0
0.0
0.0
0.0
0.0
0.0
2.05
-2.05
0.0
0.0
0.0
0.0
-2.058
0.0
2.058
-2.058
0.0
0.0
0.0
2.058
-2.058
2.058
0.0
-2.058
0.0
0.0
0.0
0.0
0.0
0.0
0.0
0.0
0.0
0.0
0.0
-2.066
0.0
0.0
0.0
0.0
0.0
0.0
0.0
2.066
-2.066
0.0
0.0
0.0
0.0
0.0
0.0
0.0
0.0
0.0
0.0
0.0
0.0
0.0
0.0
-2.074
0.0
0.0
0.0
0.0
0.0
0.0
2.074
-2.074
2.074
0.0
0.0
0.0
-2.074
2.074
0.0
-2.074
0.0
0.0
0.0
0.0
2.074
0.0
-2.074
0.0
0.0
0.0
2.074
-2.074
0.0
0.0
0.0
0.0
0.0
2.074
-2.074
2.074
-2.074
0.0
2.074
0.0
0.0
0.0
0.0
0.0
0.0
0.0
0.0
2.066
-2.066
0.0
0.0
0.0
0.0
0.0
0.0
0.0
0.0
0.0
0.0
0.0
2.066
-2.066
0.0
0.0
0.0
0.0
0.0
2.066
-2.066
0.0
0.0
0.0
0.0
0.0
0.0
0.0
0.0
0.0
0.0
0.0
0.0
0.0
0.0
-2.074
2.074
-2.074
0.0
2.074
0.0
0.0
0.0
2.066
-2.066
0.0
0.0
0.0
0.0
0.0
0.0
0.0
0.0
0.0
0.0
0.0
-2.074
2.074
-2.074
2.074
0.0
0.0
0.0
0.0
-6.248
-2.099
2.099
-2.099
2.099
0.0
0.0
0.0
-2.099
2.099
0.0
0.0
0.0
0.0
-2.099
0.0
0.0
0.0
0.0
0.0
0.0
0.0
-2.108
0.0
2.108
0.0
2.099
-2.099
0.0
0.0
0.0
0.0
0.0
0.0
0.0
0.0
0.0
0.0
0.0
-2.108
0.0
0.0
0.0
0.0
0.0
-2.117
0.0
0.0
2.117
0.0
0.0
-2.117
0.0
2.117
0.0
0.0
2.108
-2.108
0.0
2.108
0.0
0.0
0.0
0.0
0.0
0.0
0.0
0.0
2.099
0.0
0.0
0.0
-2.099
0.0
2.099
-2.099
0.0
0.0
2.099
-2.099
0.0
0.0
0.0
0.0
2.099
0.0
0.0
0.0
2.091
0.0
0.0
-2.091
0.0
0.0
0.0
0.0
0.0
2.091
0.0
-2.091
0.0
0.0
0.0
0.0
2.091
-2.091
0.0
2.091
0.0
0.0
-2.091
0.0
0.0
0.0
0.0
0.0
0.0
0.0
0.0
0.0
0.0
0.0
0.0
0.0
0.0
0.0
0.0
0.0
0.0
0.0
0.0
0.0
0.0
0.0
0.0
0.0
0.0
2.091
-2.091
2.091
-2.091
0.0
0.0
0.0
0.0
0.0
0.0
0.0
0.0
0.0
0.0
0.0
0.0
0.0
0.0
2.091
0.0
2.083
-2.083
0.0
2.083
-2.083
0.0
0.0
0.0
0.0
0.0
0.0
0.0
0.0
0.0
0.0
-2.091
2.091
-2.091
0.0
2.091
-2.091
0.0
0.0
2.091
-2.091
0.0
0.0
0.0
2.091
0.0
0.0
-2.091
2.091
0.0
0.0
0.0
-2.091
2.091
0.0
2.083
0.0
0.0
-2.083
0.0
0.0
0.0
0.0
-2.091
0.0
0.0
0.0
0.0
0.0
-6.324
2.117
0.0
0.0
0.0
0.0
0.0
0.0
0.0
0.0
0.0
0.0
0.0
0.0
2.108
-2.108
0.0
2.108
-2.108
0.0
0.0
0.0
2.108
-2.108
0.0
0.0
2.108
2.099
0.0
-4.207
2.108
0.0
0.0
2.099
-4.207
0.0
2.108
0.0
0.0
2.099
0.0
0.0
-2.099
0.0
2.099
0.0
0.0
2.091
-2.091
2.091
0.0
0.0
0.0
0.0
0.0
-2.091
0.0
0.0
0.0
0.0
0.0
0.0
0.0
0.0
0.0
0.0
0.0
0.0
2.091
0.0
0.0
0.0
0.0
0.0
0.0
0.0
0.0
0.0
0.0
0.0
0.0
0.0
0.0
0.0
0.0
0.0
2.083
-2.083
0.0
0.0
0.0
0.0
0.0
0.0
0.0
0.0
0.0
0.0
0.0
0.0
0.0
0.0
0.0
0.0
0.0
0.0
0.0
0.0
0.0
0.0
0.0
0.0
0.0
0.0
0.0
-2.091
2.091
0.0
0.0
-2.091
2.091
0.0
0.0
-2.091
2.091
-2.091
0.0
0.0
2.091
-2.091
0.0
0.0
0.0
0.0
0.0
0.0
0.0
0.0
0.0
0.0
0.0
2.091
-2.091
0.0
2.091
-2.091
0.0
0.0
2.091
-2.091
0.0
0.0
0.0
0.0
0.0
0.0
0.0
2.091
0.0
0.0
0.0
0.0
0.0
0.0
0.0
0.0
0.0
-2.091
0.0
0.0
2.091
-2.091
0.0
0.0
0.0
0.0
2.091
0.0
-2.091
0.0
0.0
0.0
0.0
0.0
0.0
0.0
2.091
-2.091
0.0
0.0
0.0
0.0
0.0
0.0
0.0
0.0
0.0
0.0
0.0
0.0
0.0
0.0
0.0
0.0
0.0
0.0
0.0
0.0
0.0
0.0
2.091
-2.091
0.0
0.0
0.0
0.0
0.0
0.0
0.0
0.0
0.0
0.0
0.0
0.0
0.0
0.0
0.0
2.091
0.0
-2.091
2.091
0.0
0.0
-2.091
0.0
0.0
0.0
2.091
0.0
0.0
0.0
0.0
0.0
0.0
0.0
0.0
0.0
2.083
-2.083
0.0
0.0
0.0
0.0
0.0
0.0
0.0
0.0
0.0
0.0
4.157
0.0
0.0
2.066
-2.066
0.0
-2.074
0.0
0.0
2.074
0.0
-2.074
-2.083
0.0
-2.091
0.0
0.0
0.0
0.0
0.0
0.0
0.0
2.091
0.0
-2.091
0.0
0.0
0.0
2.091
0.0
0.0
0.0
0.0
0.0
0.0
0.0
0.0
0.0
0.0
0.0
0.0
0.0
0.0
0.0
0.0
0.0
0.0
2.083
-2.083
0.0
0.0
4.157
-2.074
0.0
0.0
2.074
0.0
0.0
0.0
0.0
0.0
0.0
0.0
0.0
0.0
0.0
0.0
0.0
0.0
2.066
-2.066
0.0
0.0
0.0
2.066
0.0
0.0
0.0
0.0
0.0
0.0
0.0
0.0
0.0
0.0
0.0
0.0
0.0
0.0
0.0
0.0
0.0
0.0
0.0
0.0
0.0
0.0
0.0
0.0
0.0
0.0
0.0
0.0
0.0
0.0
0.0
0.0
0.0
0.0
0.0
0.0
0.0
0.0
0.0
0.0
0.0
0.0
0.0
0.0
0.0
0.0
0.0
0.0
0.0
0.0
0.0
0.0
0.0
0.0
0.0
0.0
0.0
0.0
0.0
0.0
0.0
0.0
0.0
0.0
0.0
0.0
0.0
0.0
0.0
0.0
0.0
0.0
0.0
0.0
0.0
0.0
0.0
0.0
0.0
2.058
0.0
0.0
0.0
4.091
-2.041
0.0
14.124
-3.996
0.0
0.0
0.0
0.0
0.0
0.0
0.0
-2.01
2.01
0.0
-2.01
2.01
0.0
0.0
0.0
-2.01
2.01
0.0
0.0
0.0
0.0
0.0
0.0
0.0
0.0
2.002
-2.002
0.0
0.0
0.0
0.0
0.0
2.002
-2.002
0.0
0.0
0.0
0.0
0.0
0.0
0.0
0.0
2.002
-2.002
0.0
0.0
0.0
0.0
0.0
0.0
0.0
0.0
2.002
-2.002
2.002
0.0
-2.002
0.0
0.0
0.0
2.002
-2.002
0.0
0.0
0.0
0.0
0.0
0.0
0.0
0.0
0.0
0.0
0.0
0.0
2.002
-2.002
0.0
0.0
0.0
0.0
0.0
0.0
0.0
0.0
0.0
0.0
0.0
0.0
0.0
0.0
0.0
0.0
0.0
0.0
0.0
0.0
0.0
0.0
0.0
0.0
0.0
0.0
2.002
0.0
-2.002
0.0
0.0
0.0
0.0
0.0
0.0
0.0
-2.01
0.0
0.0
0.0
0.0
2.01
0.0
0.0
-2.01
0.0
0.0
0.0
0.0
0.0
0.0
0.0
0.0
0.0
0.0
0.0
-2.018
0.0
0.0
0.0
0.0
0.0
0.0
0.0
0.0
2.018
-2.018
0.0
0.0
0.0
0.0
-2.025
0.0
0.0
0.0
0.0
0.0
2.025
-2.025
0.0
0.0
2.025
-2.025
0.0
2.025
-2.025
0.0
0.0
0.0
0.0
0.0
0.0
0.0
0.0
0.0
0.0
0.0
0.0
0.0
0.0
2.025
-2.025
2.025
-2.025
0.0
0.0
2.025
0.0
0.0
0.0
0.0
2.018
-2.018
0.0
0.0
0.0
0.0
2.018
-2.018
0.0
0.0
0.0
0.0
0.0
0.0
0.0
0.0
0.0
0.0
0.0
-2.025
6.053
0.0
0.0
0.0
0.0
0.0
0.0
0.0
0.0
0.0
0.0
0.0
0.0
0.0
0.0
-2.01
0.0
0.0
0.0
0.0
2.01
0.0
0.0
0.0
0.0
0.0
-2.01
2.01
-2.01
0.0
0.0
0.0
0.0
0.0
0.0
2.01
0.0
0.0
0.0
0.0
0.0
0.0
0.0
0.0
0.0
0.0
0.0
0.0
0.0
0.0
0.0
0.0
0.0
0.0
0.0
0.0
0.0
0.0
0.0
0.0
0.0
0.0
0.0
0.0
0.0
0.0
0.0
0.0
0.0
0.0
0.0
0.0
2.002
-2.002
2.002
1.994
0.0
0.0
0.0
0.0
0.0
1.987
0.0
-1.987
1.987
-1.987
0.0
0.0
0.0
0.0
0.0
0.0
0.0
0.0
0.0
0.0
0.0
0.0
0.0
1.987
-1.987
0.0
1.987
0.0
0.0
0.0
0.0
0.0
0.0
0.0
0.0
0.0
0.0
0.0
0.0
0.0
0.0
1.979
-1.979
1.979
-1.979
0.0
0.0
0.0
0.0
0.0
0.0
0.0
0.0
0.0
0.0
0.0
1.979
0.0
-1.979
0.0
0.0
0.0
0.0
1.979
0.0
0.0
-1.979
0.0
0.0
0.0
0.0
0.0
1.979
-1.979
0.0
0.0
0.0
0.0
0.0
0.0
0.0
0.0
0.0
0.0
0.0
0.0
0.0
1.979
-1.979
1.979
0.0
-1.979
0.0
0.0
0.0
0.0
0.0
0.0
0.0
0.0
0.0
0.0
1.979
0.0
0.0
0.0
0.0
0.0
0.0
0.0
0.0
-1.979
1.979
0.0
-1.979
0.0
0.0
1.979
0.0
0.0
0.0
1.971
0.0
-1.971
0.0
0.0
0.0
0.0
0.0
0.0
0.0
0.0
0.0
0.0
0.0
-3.966
0.0
0.0
0.0
0.0
0.0
0.0
0.0
-1.994
-2.002
2.002
0.0
0.0
0.0
0.0
0.0
1.994
0.0
0.0
0.0
0.0
-1.994
0.0
1.994
0.0
0.0
0.0
0.0
0.0
0.0
0.0
0.0
0.0
0.0
0.0
0.0
0.0
0.0
0.0
0.0
0.0
0.0
0.0
0.0
1.987
0.0
1.979
0.0
-1.979
0.0
0.0
0.0
0.0
1.979
-1.979
0.0
0.0
0.0
0.0
0.0
0.0
1.979
-1.979
0.0
0.0
0.0
1.979
-1.979
0.0
0.0
0.0
0.0
0.0
0.0
0.0
0.0
0.0
0.0
0.0
0.0
0.0
0.0
0.0
0.0
0.0
0.0
0.0
0.0
0.0
0.0
0.0
0.0
0.0
0.0
0.0
0.0
0.0
1.979
-1.979
0.0
0.0
0.0
0.0
0.0
0.0
0.0
0.0
0.0
1.979
0.0
0.0
0.0
0.0
0.0
0.0
0.0
0.0
0.0
0.0
0.0
0.0
-1.979
1.979
0.0
0.0
0.0
0.0
0.0
0.0
0.0
0.0
0.0
0.0
0.0
1.971
-1.971
-1.979
1.979
0.0
0.0
0.0
0.0
0.0
-1.979
0.0
0.0
0.0
0.0
1.979
0.0
0.0
0.0
1.971
-1.971
0.0
0.0
0.0
-1.979
0.0
0.0
1.979
-1.979
0.0
0.0
0.0
0.0
0.0
0.0
0.0
0.0
0.0
0.0
0.0
0.0
0.0
1.979
-1.979
0.0
0.0
0.0
-1.987
0.0
0.0
0.0
0.0
0.0
0.0
0.0
0.0
0.0
0.0
0.0
1.987
-1.987
0.0
0.0
0.0
0.0
0.0
0.0
0.0
1.987
0.0
-1.987
0.0
0.0
0.0
0.0
0.0
0.0
3.966
-1.979
0.0
0.0
0.0
0.0
0.0
0.0
1.979
1.971
-1.971
0.0
0.0
0.0
0.0
0.0
0.0
0.0
0.0
0.0
0.0
0.0
0.0
-1.979
1.979
0.0
-1.979
0.0
0.0
0.0
1.979
0.0
0.0
0.0
0.0
0.0
0.0
0.0
0.0
0.0
0.0
0.0
0.0
0.0
1.971
-1.971
1.971
0.0
0.0
0.0
0.0
0.0
1.964
0.0
0.0
0.0
0.0
0.0
0.0
-1.964
0.0
0.0
0.0
0.0
0.0
0.0
1.964
-1.964
1.964
-1.964
0.0
0.0
3.921
0.0
0.0
1.949
-1.949
0.0
1.949
0.0
-1.949
0.0
0.0
1.949
0.0
0.0
0.0
0.0
-1.949
0.0
1.949
-1.949
0.0
0.0
0.0
0.0
1.949
-1.949
0.0
0.0
0.0
0.0
0.0
0.0
0.0
0.0
0.0
-1.957
0.0
0.0
0.0
0.0
0.0
0.0
0.0
0.0
0.0
0.0
0.0
0.0
0.0
0.0
0.0
0.0
0.0
0.0
0.0
0.0
1.957
-1.957
0.0
0.0
0.0
0.0
0.0
0.0
1.957
0.0
-1.957
0.0
0.0
0.0
0.0
0.0
0.0
1.957
-1.957
0.0
0.0
0.0
0.0
0.0
0.0
0.0
0.0
0.0
0.0
0.0
1.957
0.0
0.0
0.0
0.0
0.0
0.0
0.0
0.0
0.0
0.0
0.0
0.0
0.0
0.0
-1.957
1.957
0.0
0.0
0.0
0.0
0.0
1.949
0.0
0.0
0.0
0.0
0.0
0.0
0.0
0.0
0.0
0.0
0.0
-1.949
0.0
0.0
0.0
0.0
0.0
0.0
0.0
0.0
0.0
0.0
0.0
0.0
0.0
0.0
0.0
0.0
-9.858
0.0
3.966
-1.979
1.979
0.0
0.0
0.0
0.0
0.0
0.0
0.0
0.0
-1.979
1.979
-1.979
1.979
0.0
0.0
0.0
0.0
0.0
0.0
0.0
0.0
0.0
0.0
0.0
0.0
0.0
0.0
0.0
0.0
0.0
0.0
-1.979
1.979
-1.979
0.0
0.0
0.0
1.979
-1.979
0.0
0.0
0.0
-1.987
0.0
0.0
0.0
0.0
0.0
0.0
0.0
0.0
1.987
0.0
-1.987
1.987
0.0
0.0
0.0
0.0
0.0
0.0
0.0
0.0
0.0
0.0
1.979
-1.979
1.979
0.0
-1.979
0.0
0.0
0.0
0.0
0.0
0.0
1.979
-1.979
0.0
0.0
0.0
0.0
0.0
0.0
0.0
0.0
0.0
0.0
0.0
0.0
0.0
0.0
0.0
0.0
0.0
0.0
0.0
0.0
0.0
0.0
0.0
0.0
0.0
0.0
0.0
0.0
0.0
0.0
0.0
0.0
0.0
0.0
1.979
-1.979
0.0
0.0
0.0
0.0
0.0
0.0
0.0
0.0
0.0
0.0
0.0
0.0
0.0
-1.987
0.0
0.0
0.0
0.0
0.0
0.0
0.0
0.0
0.0
0.0
0.0
0.0
-1.994
0.0
0.0
0.0
0.0
0.0
0.0
0.0
0.0
0.0
0.0
0.0
0.0
0.0
-2.002
0.0
0.0
-2.01
2.01
0.0
0.0
0.0
-2.01
0.0
0.0
0.0
0.0
2.01
-2.01
0.0
0.0
0.0
2.01
0.0
0.0
0.0
0.0
0.0
0.0
0.0
0.0
0.0
0.0
0.0
0.0
0.0
0.0
0.0
0.0
0.0
0.0
0.0
0.0
0.0
0.0
2.002
-2.002
0.0
0.0
0.0
-2.01
0.0
-2.018
0.0
0.0
0.0
-6.1
-2.05
2.05
0.0
-2.05
2.05
0.0
-2.05
0.0
0.0
0.0
0.0
-2.058
0.0
-2.066
-2.074
0.0
-2.083
0.0
0.0
2.083
0.0
-2.083
0.0
0.0
0.0
0.0
0.0
0.0
0.0
0.0
0.0
2.083
2.074
0.0
-2.074
4.14
0.0
0.0
2.058
2.05
-2.05
-2.058
4.107
-4.107
2.058
-2.058
0.0
2.058
0.0
0.0
6.124
0.0
0.0
0.0
0.0
0.0
0.0
0.0
0.0
0.0
0.0
0.0
0.0
0.0
0.0
0.0
0.0
2.025
0.0
-2.025
2.025
0.0
-2.025
2.025
0.0
0.0
0.0
0.0
0.0
2.018
-2.018
0.0
0.0
0.0
2.018
-2.018
0.0
0.0
0.0
0.0
0.0
0.0
0.0
0.0
-2.025
0.0
0.0
0.0
0.0
-2.033
2.033
-2.033
0.0
2.033
0.0
0.0
0.0
-2.033
2.033
0.0
0.0
0.0
0.0
0.0
0.0
0.0
0.0
0.0
0.0
0.0
2.025
0.0
0.0
-2.025
0.0
0.0
2.025
-2.025
0.0
0.0
0.0
0.0
0.0
0.0
0.0
0.0
0.0
0.0
0.0
0.0
0.0
0.0
0.0
0.0
0.0
0.0
0.0
0.0
0.0
0.0
0.0
2.025
-2.025
0.0
2.025
0.0
0.0
0.0
0.0
0.0
0.0
0.0
0.0
0.0
0.0
-2.025
2.025
0.0
0.0
0.0
0.0
0.0
0.0
0.0
0.0
0.0
0.0
0.0
0.0
0.0
0.0
0.0
0.0
0.0
0.0
0.0
0.0
0.0
0.0
0.0
0.0
0.0
0.0
0.0
0.0
0.0
0.0
2.018
-2.018
0.0
0.0
0.0
0.0
0.0
0.0
2.018
0.0
0.0
0.0
-10.168
2.05
2.041
0.0
0.0
0.0
0.0
-2.041
2.041
-2.041
2.041
-2.041
0.0
2.041
-2.041
0.0
0.0
0.0
0.0
0.0
0.0
0.0
0.0
0.0
0.0
0.0
0.0
0.0
0.0
-2.05
2.05
0.0
0.0
-2.05
0.0
0.0
-2.058
0.0
0.0
0.0
0.0
-2.066
2.066
2.058
-2.058
2.058
0.0
-2.058
-2.066
2.066
-2.066
-2.074
2.074
0.0
0.0
0.0
2.066
0.0
0.0
0.0
2.058
-2.058
0.0
0.0
0.0
0.0
0.0
0.0
0.0
0.0
0.0
0.0
0.0
0.0
0.0
0.0
0.0
0.0
0.0
0.0
0.0
2.058
-2.058
0.0
0.0
2.058
-2.058
0.0
2.058
-2.058
2.058
0.0
0.0
0.0
0.0
-2.058
2.058
0.0
0.0
-2.058
0.0
0.0
2.058
0.0
0.0
-2.058
0.0
0.0
0.0
0.0
0.0
2.058
0.0
0.0
-2.058
2.058
-2.058
0.0
0.0
0.0
0.0
2.058
0.0
0.0
0.0
0.0
0.0
0.0
0.0
0.0
0.0
-2.058
0.0
0.0
0.0
2.058
-2.058
0.0
2.058
0.0
0.0
0.0
0.0
0.0
0.0
0.0
0.0
0.0
0.0
0.0
0.0
0.0
0.0
0.0
0.0
-2.058
0.0
0.0
0.0
0.0
0.0
2.058
0.0
0.0
0.0
0.0
-2.058
0.0
0.0
0.0
0.0
2.058
0.0
0.0
0.0
0.0
0.0
-2.058
2.058
0.0
-2.058
2.058
-2.058
0.0
0.0
-2.066
0.0
0.0
0.0
0.0
-2.074
0.0
0.0
0.0
0.0
0.0
0.0
0.0
0.0
0.0
0.0
0.0
0.0
0.0
0.0
2.074
0.0
0.0
0.0
0.0
6.173
0.0
2.041
0.0
0.0
0.0
0.0
0.0
0.0
0.0
0.0
2.033
-2.033
0.0
2.033
0.0
0.0
-2.033
0.0
0.0
0.0
0.0
0.0
0.0
0.0
0.0
0.0
0.0
0.0
0.0
0.0
0.0
0.0
0.0
0.0
0.0
0.0
2.033
-2.033
0.0
0.0
0.0
2.033
0.0
0.0
0.0
0.0
2.025
-2.025
2.025
-2.025
0.0
2.025
0.0
0.0
-2.025
0.0
0.0
2.025
-2.025
0.0
0.0
0.0
0.0
0.0
0.0
0.0
0.0
0.0
0.0
0.0
0.0
0.0
0.0
0.0
0.0
0.0
0.0
0.0
0.0
0.0
0.0
0.0
0.0
0.0
0.0
0.0
0.0
0.0
0.0
0.0
0.0
0.0
0.0
0.0
0.0
0.0
0.0
0.0
0.0
0.0
0.0
0.0
0.0
0.0
0.0
0.0
0.0
0.0
0.0
0.0
0.0
0.0
0.0
0.0
2.025
-2.025
0.0
0.0
0.0
0.0
0.0
0.0
0.0
0.0
0.0
0.0
-2.033
0.0
0.0
0.0
-2.041
4.075
-4.075
0.0
0.0
0.0
0.0
0.0
0.0
0.0
0.0
0.0
0.0
0.0
0.0
0.0
0.0
0.0
0.0
0.0
0.0
0.0
0.0
0.0
0.0
0.0
0.0
0.0
2.041
0.0
0.0
-2.041
2.041
0.0
-2.041
0.0
0.0
0.0
0.0
0.0
0.0
0.0
0.0
0.0
0.0
0.0
0.0
-2.05
0.0
0.0
0.0
0.0
0.0
2.05
0.0
0.0
0.0
0.0
0.0
0.0
0.0
0.0
0.0
0.0
0.0
0.0
0.0
0.0
0.0
2.041
0.0
0.0
0.0
0.0
0.0
0.0
0.0
0.0
0.0
4.059
0.0
4.027
-4.027
0.0
0.0
2.018
0.0
0.0
0.0
0.0
0.0
0.0
0.0
0.0
0.0
-2.018
0.0
0.0
0.0
0.0
0.0
2.018
0.0
0.0
-2.018
0.0
0.0
0.0
0.0
0.0
0.0
0.0
-2.025
0.0
0.0
0.0
0.0
2.025
-2.025
0.0
0.0
0.0
0.0
0.0
0.0
0.0
0.0
0.0
0.0
0.0
0.0
0.0
0.0
0.0
0.0
0.0
0.0
0.0
0.0
0.0
2.025
-2.025
0.0
0.0
0.0
0.0
0.0
0.0
0.0
0.0
0.0
0.0
0.0
0.0
0.0
0.0
0.0
0.0
0.0
0.0
0.0
0.0
0.0
0.0
0.0
0.0
0.0
0.0
0.0
0.0
0.0
0.0
0.0
0.0
0.0
0.0
0.0
0.0
0.0
0.0
0.0
0.0
0.0
0.0
0.0
0.0
0.0
0.0
0.0
0.0
0.0
0.0
0.0
0.0
0.0
0.0
0.0
0.0
0.0
2.025
-2.025
0.0
0.0
0.0
0.0
0.0
2.025
-2.025
0.0
0.0
0.0
0.0
0.0
0.0
0.0
0.0
0.0
0.0
0.0
0.0
-2.033
0.0
0.0
0.0
0.0
0.0
0.0
0.0
0.0
0.0
0.0
0.0
0.0
0.0
0.0
0.0
0.0
0.0
0.0
0.0
0.0
0.0
0.0
0.0
0.0
0.0
0.0
0.0
0.0
0.0
0.0
0.0
0.0
0.0
0.0
0.0
0.0
0.0
0.0
0.0
0.0
0.0
0.0
0.0
0.0
0.0
0.0
0.0
0.0
0.0
0.0
0.0
0.0
0.0
0.0
0.0
0.0
0.0
0.0
0.0
0.0
0.0
0.0
0.0
0.0
0.0
0.0
0.0
0.0
0.0
-8.215
-2.074
-2.083
0.0
-2.091
0.0
-2.099
0.0
0.0
-6.35
4.242
-2.117
0.0
2.117
0.0
2.108
-2.108
0.0
0.0
0.0
-2.117
0.0
2.117
-2.117
0.0
2.117
0.0
0.0
0.0
0.0
-2.117
0.0
2.117
0.0
0.0
0.0
0.0
2.108
-2.108
0.0
0.0
0.0
0.0
0.0
0.0
0.0
0.0
0.0
0.0
0.0
0.0
0.0
0.0
0.0
0.0
0.0
-2.117
2.117
0.0
0.0
2.108
0.0
-2.108
2.108
-2.108
0.0
0.0
2.108
-2.108
0.0
0.0
0.0
0.0
0.0
0.0
0.0
0.0
2.108
0.0
0.0
0.0
0.0
0.0
0.0
-2.108
2.108
-2.108
0.0
2.108
0.0
0.0
0.0
0.0
0.0
0.0
0.0
0.0
0.0
0.0
0.0
0.0
0.0
0.0
0.0
0.0
0.0
0.0
0.0
0.0
0.0
0.0
0.0
2.099
-2.099
0.0
0.0
0.0
0.0
0.0
0.0
0.0
0.0
0.0
0.0
0.0
0.0
2.099
-2.099
2.099
0.0
-2.099
0.0
2.099
-2.099
0.0
0.0
0.0
0.0
0.0
0.0
0.0
0.0
0.0
0.0
0.0
0.0
0.0
0.0
0.0
0.0
0.0
0.0
0.0
0.0
0.0
0.0
-2.108
0.0
0.0
0.0
0.0
0.0
0.0
0.0
0.0
0.0
0.0
0.0
0.0
0.0
0.0
0.0
-2.117
0.0
0.0
2.117
0.0
0.0
0.0
-2.117
0.0
0.0
0.0
0.0
0.0
2.117
-2.117
0.0
0.0
0.0
0.0
0.0
0.0
0.0
0.0
0.0
0.0
0.0
0.0
0.0
0.0
0.0
0.0
0.0
0.0
0.0
0.0
0.0
0.0
0.0
8.415
0.0
0.0
0.0
2.083
-2.083
0.0
0.0
0.0
0.0
-2.091
0.0
0.0
0.0
0.0
0.0
0.0
0.0
0.0
0.0
2.091
0.0
2.083
0.0
0.0
2.074
-2.074
0.0
0.0
0.0
2.074
0.0
0.0
2.066
0.0
-2.066
0.0
0.0
2.066
-2.066
0.0
0.0
2.066
2.058
-2.058
0.0
0.0
0.0
0.0
0.0
0.0
0.0
-2.066
0.0
0.0
0.0
2.066
0.0
0.0
2.058
-2.058
0.0
0.0
2.058
2.05
0.0
-2.05
0.0
0.0
0.0
0.0
0.0
0.0
0.0
0.0
0.0
0.0
0.0
-2.058
0.0
0.0
0.0
0.0
0.0
0.0
2.058
0.0
-2.058
0.0
0.0
0.0
0.0
0.0
0.0
0.0
0.0
0.0
0.0
0.0
0.0
0.0
0.0
0.0
0.0
0.0
0.0
0.0
0.0
0.0
0.0
0.0
0.0
0.0
0.0
0.0
0.0
0.0
0.0
0.0
0.0
0.0
0.0
0.0
0.0
0.0
0.0
0.0
0.0
0.0
0.0
0.0
0.0
0.0
-2.066
2.066
-2.066
2.066
-2.066
0.0
0.0
0.0
0.0
0.0
0.0
0.0
0.0
0.0
0.0
0.0
0.0
0.0
0.0
0.0
0.0
0.0
0.0
0.0
-2.074
0.0
0.0
-2.083
2.083
0.0
0.0
0.0
-2.083
0.0
0.0
0.0
0.0
0.0
2.083
0.0
0.0
0.0
0.0
2.074
-2.074
0.0
0.0
0.0
0.0
-2.083
0.0
0.0
0.0
0.0
0.0
0.0
0.0
0.0
0.0
0.0
0.0
2.083
-2.083
2.083
0.0
0.0
0.0
0.0
0.0
0.0
0.0
0.0
2.074
-2.074
0.0
0.0
-8.381
2.108
2.099
0.0
0.0
-2.099
0.0
-2.108
0.0
0.0
0.0
0.0
-4.242
0.0
0.0
0.0
0.0
-2.134
2.134
0.0
0.0
0.0
0.0
2.125
0.0
-2.125
2.125
0.0
0.0
0.0
0.0
2.117
0.0
0.0
0.0
-2.117
2.117
-2.117
0.0
0.0
0.0
2.117
0.0
0.0
0.0
2.108
0.0
-2.108
0.0
0.0
0.0
2.108
-2.108
0.0
0.0
0.0
-2.117
0.0
0.0
0.0
0.0
2.117
-2.117
0.0
0.0
2.117
0.0
0.0
0.0
0.0
0.0
-2.117
2.117
0.0
0.0
0.0
0.0
0.0
0.0
0.0
0.0
0.0
0.0
0.0
0.0
0.0
0.0
0.0
0.0
0.0
0.0
0.0
0.0
0.0
0.0
0.0
0.0
0.0
-2.117
0.0
0.0
0.0
0.0
0.0
0.0
0.0
0.0
0.0
2.117
-2.117
0.0
0.0
0.0
0.0
0.0
0.0
0.0
0.0
0.0
0.0
0.0
0.0
0.0
0.0
0.0
0.0
0.0
0.0
0.0
0.0
0.0
0.0
0.0
0.0
0.0
0.0
0.0
0.0
0.0
0.0
0.0
0.0
0.0
0.0
0.0
0.0
0.0
0.0
0.0
0.0
0.0
0.0
0.0
-2.125
0.0
0.0
2.125
0.0
0.0
0.0
-2.125
0.0
0.0
0.0
0.0
0.0
0.0
0.0
2.125
-2.125
0.0
0.0
0.0
0.0
0.0
0.0
0.0
0.0
0.0
0.0
0.0
0.0
0.0
0.0
0.0
2.125
0.0
0.0
0.0
-2.125
0.0
0.0
0.0
2.125
0.0
0.0
-2.125
0.0
0.0
0.0
0.0
2.125
0.0
0.0
0.0
0.0
0.0
0.0
0.0
0.0
14.638
2.058
-2.058
-2.066
0.0
-2.074
0.0
0.0
0.0
0.0
0.0
-2.083
2.083
0.0
-2.083
2.083
0.0
0.0
0.0
-2.083
0.0
0.0
2.083
-2.083
2.083
-2.083
0.0
0.0
0.0
0.0
0.0
0.0
0.0
0.0
0.0
0.0
0.0
0.0
0.0
0.0
0.0
0.0
0.0
0.0
0.0
0.0
0.0
0.0
0.0
-2.091
0.0
0.0
0.0
0.0
0.0
0.0
-2.099
0.0
0.0
0.0
0.0
0.0
0.0
0.0
-4.225
2.117
-2.117
2.117
2.108
0.0
0.0
0.0
0.0
0.0
-2.108
0.0
0.0
0.0
2.108
-2.108
0.0
2.108
-2.108
0.0
0.0
4.207
-2.099
-2.108
0.0
0.0
0.0
0.0
0.0
0.0
2.108
0.0
0.0
0.0
0.0
0.0
0.0
0.0
0.0
0.0
0.0
0.0
0.0
0.0
0.0
0.0
0.0
0.0
0.0
0.0
0.0
0.0
0.0
0.0
0.0
0.0
0.0
0.0
0.0
0.0
2.099
-2.099
0.0
2.099
-2.099
2.099
0.0
0.0
0.0
-2.099
0.0
0.0
0.0
0.0
2.099
0.0
0.0
0.0
0.0
0.0
0.0
0.0
0.0
0.0
0.0
0.0
0.0
0.0
0.0
0.0
0.0
0.0
0.0
0.0
0.0
0.0
0.0
0.0
2.091
0.0
0.0
0.0
0.0
2.083
0.0
0.0
0.0
0.0
0.0
0.0
0.0
0.0
0.0
-2.083
0.0
0.0
0.0
0.0
0.0
0.0
0.0
0.0
0.0
0.0
2.083
0.0
0.0
-2.083
0.0
0.0
0.0
0.0
0.0
0.0
0.0
0.0
0.0
0.0
0.0
2.083
2.074
0.0
0.0
0.0
0.0
0.0
12.274
-2.025
0.0
0.0
-2.033
0.0
0.0
2.033
-2.033
0.0
2.033
2.025
2.018
-4.043
0.0
0.0
0.0
0.0
0.0
0.0
0.0
0.0
0.0
2.025
-2.025
2.025
-2.025
0.0
0.0
2.025
0.0
0.0
-2.025
2.025
-2.025
0.0
0.0
2.025
0.0
0.0
0.0
2.018
-2.018
0.0
0.0
0.0
0.0
0.0
0.0
0.0
0.0
0.0
-2.025
0.0
0.0
0.0
0.0
0.0
0.0
0.0
0.0
0.0
0.0
0.0
0.0
0.0
0.0
0.0
0.0
0.0
0.0
2.025
0.0
0.0
-2.025
0.0
0.0
2.025
0.0
0.0
-2.025
0.0
0.0
0.0
0.0
0.0
0.0
0.0
0.0
0.0
0.0
0.0
0.0
0.0
-2.033
0.0
0.0
0.0
0.0
0.0
2.033
0.0
0.0
0.0
0.0
0.0
0.0
0.0
0.0
0.0
0.0
0.0
-2.033
2.033
0.0
0.0
0.0
0.0
0.0
0.0
0.0
0.0
0.0
0.0
0.0
0.0
0.0
0.0
0.0
0.0
0.0
0.0
0.0
0.0
0.0
0.0
0.0
0.0
0.0
0.0
-2.033
0.0
0.0
0.0
0.0
0.0
0.0
0.0
0.0
0.0
0.0
0.0
0.0
0.0
0.0
2.033
0.0
0.0
0.0
0.0
0.0
0.0
0.0
-2.033
0.0
0.0
2.033
0.0
0.0
0.0
0.0
0.0
0.0
0.0
0.0
-2.033
0.0
0.0
0.0
0.0
0.0
0.0
0.0
0.0
0.0
0.0
0.0
0.0
0.0
0.0
0.0
0.0
0.0
2.033
-2.033
0.0
0.0
0.0
0.0
0.0
0.0
0.0
0.0
0.0
0.0
0.0
0.0
0.0
0.0
0.0
-12.371
4.157
0.0
2.066
-2.066
2.066
0.0
-2.066
2.066
0.0
0.0
0.0
0.0
0.0
0.0
0.0
0.0
0.0
0.0
0.0
0.0
0.0
0.0
0.0
0.0
-2.066
0.0
2.066
-2.066
0.0
0.0
0.0
2.066
0.0
0.0
0.0
0.0
0.0
0.0
0.0
0.0
0.0
-2.066
0.0
0.0
0.0
0.0
0.0
0.0
0.0
0.0
0.0
0.0
2.066
-4.14
0.0
0.0
2.074
0.0
0.0
0.0
0.0
0.0
0.0
0.0
0.0
0.0
0.0
0.0
0.0
0.0
2.066
-2.066
0.0
0.0
0.0
0.0
0.0
0.0
0.0
0.0
0.0
0.0
2.066
0.0
0.0
-2.066
0.0
0.0
0.0
0.0
0.0
0.0
0.0
0.0
0.0
0.0
0.0
0.0
0.0
0.0
0.0
0.0
0.0
0.0
0.0
0.0
0.0
0.0
0.0
0.0
0.0
0.0
0.0
0.0
0.0
0.0
0.0
0.0
0.0
0.0
0.0
0.0
0.0
0.0
0.0
0.0
2.066
-2.066
0.0
0.0
0.0
0.0
0.0
0.0
0.0
0.0
0.0
0.0
0.0
0.0
0.0
0.0
0.0
0.0
0.0
0.0
0.0
0.0
0.0
0.0
0.0
0.0
0.0
0.0
0.0
0.0
0.0
0.0
0.0
2.066
-2.066
0.0
0.0
0.0
0.0
-2.074
0.0
0.0
0.0
0.0
0.0
0.0
0.0
0.0
0.0
0.0
0.0
0.0
0.0
0.0
0.0
0.0
0.0
0.0
0.0
0.0
0.0
0.0
0.0
0.0
0.0
0.0
0.0
0.0
0.0
0.0
0.0
0.0
0.0
0.0
0.0
0.0
0.0
0.0
0.0
0.0
0.0
0.0
0.0
0.0
8.247
6.1
-2.025
0.0
0.0
0.0
0.0
0.0
-2.033
0.0
0.0
0.0
0.0
0.0
0.0
0.0
2.033
0.0
0.0
0.0
0.0
0.0
0.0
0.0
0.0
0.0
0.0
0.0
0.0
0.0
2.025
0.0
-2.025
0.0
0.0
2.025
-2.025
2.025
0.0
0.0
0.0
0.0
0.0
0.0
0.0
0.0
0.0
0.0
0.0
0.0
0.0
0.0
-2.025
0.0
0.0
0.0
0.0
0.0
0.0
0.0
0.0
0.0
-2.033
0.0
2.033
-2.033
0.0
0.0
0.0
0.0
0.0
0.0
0.0
0.0
0.0
0.0
2.033
-2.033
0.0
0.0
0.0
0.0
0.0
0.0
0.0
0.0
0.0
0.0
0.0
0.0
0.0
0.0
0.0
0.0
0.0
0.0
0.0
0.0
0.0
0.0
0.0
0.0
0.0
0.0
0.0
0.0
0.0
0.0
0.0
0.0
0.0
0.0
0.0
0.0
0.0
0.0
0.0
0.0
0.0
2.033
-2.033
0.0
0.0
0.0
0.0
0.0
0.0
0.0
0.0
0.0
0.0
0.0
0.0
0.0
-2.041
2.041
-2.041
0.0
2.041
-2.041
2.041
0.0
0.0
0.0
0.0
0.0
0.0
0.0
-2.041
2.041
-2.041
0.0
0.0
0.0
0.0
0.0
0.0
0.0
0.0
0.0
0.0
0.0
0.0
0.0
0.0
0.0
0.0
0.0
0.0
0.0
0.0
0.0
0.0
0.0
0.0
0.0
0.0
0.0
0.0
0.0
2.041
-2.041
2.041
-2.041
0.0
4.075
0.0
0.0
0.0
0.0
0.0
2.025
-4.059
0.0
0.0
0.0
0.0
0.0
0.0
0.0
0.0
0.0
0.0
0.0
0.0
0.0
0.0
0.0
0.0
0.0
-14.462
-2.099
0.0
2.099
0.0
0.0
0.0
0.0
0.0
0.0
0.0
0.0
0.0
0.0
0.0
0.0
0.0
0.0
0.0
0.0
0.0
0.0
-2.099
2.099
0.0
2.091
-2.091
0.0
0.0
0.0
0.0
0.0
0.0
-2.099
-2.108
0.0
0.0
0.0
0.0
2.108
-2.108
0.0
0.0
0.0
0.0
0.0
0.0
0.0
0.0
2.108
-2.108
2.108
0.0
0.0
-2.108
0.0
0.0
0.0
0.0
0.0
-2.117
0.0
0.0
0.0
0.0
-2.125
2.125
0.0
0.0
-2.125
0.0
0.0
0.0
0.0
0.0
2.125
-2.125
0.0
0.0
0.0
-2.134
2.134
-2.134
2.134
0.0
0.0
0.0
0.0
0.0
0.0
0.0
0.0
0.0
2.125
0.0
-2.125
0.0
0.0
0.0
0.0
0.0
0.0
0.0
-2.134
2.134
0.0
0.0
0.0
0.0
0.0
0.0
0.0
0.0
0.0
0.0
2.125
-2.125
0.0
0.0
0.0
-2.134
0.0
0.0
0.0
2.134
0.0
0.0
0.0
0.0
0.0
0.0
0.0
0.0
2.125
0.0
0.0
-2.125
0.0
0.0
0.0
0.0
0.0
0.0
0.0
0.0
0.0
2.125
-2.125
2.125
0.0
0.0
0.0
2.117
-2.117
0.0
0.0
0.0
0.0
0.0
0.0
0.0
0.0
0.0
2.117
0.0
0.0
-2.117
0.0
0.0
0.0
0.0
0.0
0.0
0.0
2.117
0.0
0.0
0.0
0.0
0.0
0.0
0.0
0.0
0.0
0.0
0.0
0.0
0.0
0.0
0.0
0.0
0.0
2.108
-2.108
0.0
0.0
0.0
0.0
0.0
0.0
0.0
0.0
2.108
0.0
0.0
0.0
-2.108
0.0
0.0
-2.117
0.0
6.324
-4.207
4.207
-2.099
-2.108
2.108
0.0
-2.108
0.0
0.0
0.0
0.0
0.0
0.0
0.0
-2.117
0.0
0.0
0.0
-2.125
2.125
0.0
0.0
0.0
0.0
-2.125
0.0
0.0
0.0
0.0
-2.134
2.134
0.0
0.0
0.0
0.0
2.125
-2.125
0.0
0.0
0.0
0.0
0.0
0.0
0.0
0.0
0.0
0.0
2.125
-2.125
2.125
0.0
0.0
0.0
-2.125
0.0
0.0
0.0
0.0
0.0
0.0
0.0
0.0
0.0
0.0
-2.134
2.134
-2.134
0.0
0.0
0.0
0.0
2.134
-2.134
0.0
0.0
0.0
0.0
2.134
-2.134
0.0
0.0
0.0
0.0
0.0
0.0
0.0
0.0
0.0
0.0
0.0
0.0
-2.143
2.143
0.0
0.0
0.0
0.0
-2.143
0.0
2.143
-2.143
0.0
2.143
0.0
0.0
-2.143
0.0
2.143
0.0
0.0
0.0
0.0
0.0
0.0
0.0
0.0
0.0
0.0
0.0
0.0
-2.143
0.0
0.0
0.0
0.0
2.143
0.0
-2.143
0.0
0.0
0.0
0.0
0.0
0.0
0.0
0.0
0.0
0.0
0.0
0.0
-2.152
-2.161
-2.17
2.17
0.0
0.0
0.0
-2.17
2.17
0.0
-2.17
0.0
0.0
0.0
-2.179
2.179
-2.179
0.0
0.0
-2.188
0.0
0.0
0.0
0.0
0.0
-2.198
0.0
0.0
0.0
0.0
0.0
-2.207
2.207
0.0
-2.207
2.207
0.0
0.0
-2.207
0.0
2.207
0.0
0.0
0.0
2.198
-2.198
0.0
0.0
0.0
0.0
0.0
0.0
0.0
0.0
0.0
0.0
0.0
0.0
0.0
0.0
0.0
0.0
-2.207
0.0
2.207
0.0
0.0
0.0
4.386
0.0
0.0
0.0
0.0
0.0
0.0
0.0
0.0
0.0
0.0
0.0
0.0
0.0
0.0
2.179
-2.179
0.0
0.0
2.179
-2.179
2.179
0.0
-2.179
0.0
2.179
0.0
0.0
-2.179
0.0
0.0
2.179
0.0
-2.179
0.0
0.0
0.0
0.0
0.0
0.0
-2.188
0.0
2.188
0.0
-2.188
0.0
2.188
0.0
0.0
0.0
0.0
0.0
0.0
0.0
0.0
0.0
0.0
4.349
-2.17
4.331
0.0
-4.331
0.0
0.0
0.0
2.17
0.0
-2.17
2.17
-2.17
2.17
0.0
0.0
-2.17
2.17
-2.17
0.0
0.0
0.0
0.0
0.0
-2.179
0.0
4.349
-2.17
2.17
-2.17
0.0
0.0
0.0
2.17
-4.349
0.0
2.179
0.0
0.0
0.0
0.0
0.0
0.0
0.0
-2.179
2.179
2.17
-2.17
0.0
0.0
0.0
0.0
0.0
-2.179
0.0
2.179
0.0
0.0
-2.179
2.179
0.0
0.0
-2.179
0.0
0.0
0.0
0.0
0.0
0.0
0.0
0.0
-2.188
0.0
0.0
0.0
0.0
0.0
0.0
0.0
0.0
0.0
2.188
0.0
0.0
0.0
0.0
0.0
0.0
0.0
0.0
2.179
-2.179
0.0
2.179
0.0
0.0
-2.179
2.179
0.0
-2.179
0.0
0.0
0.0
0.0
0.0
2.179
-2.179
2.179
-2.179
0.0
2.179
0.0
-2.179
0.0
0.0
2.179
-2.179
2.179
0.0
0.0
0.0
-2.179
0.0
0.0
0.0
0.0
0.0
0.0
2.179
0.0
-2.179
0.0
0.0
0.0
0.0
2.179
-2.179
0.0
0.0
0.0
0.0
0.0
0.0
0.0
0.0
-2.188
2.188
-2.188
0.0
0.0
2.188
0.0
0.0
4.349
-2.17
0.0
-2.179
0.0
0.0
0.0
0.0
-2.188
0.0
0.0
0.0
0.0
0.0
2.188
0.0
0.0
0.0
0.0
0.0
0.0
0.0
-2.188
2.188
-2.188
2.188
0.0
-2.188
2.188
2.179
-2.179
0.0
2.179
-2.179
0.0
0.0
0.0
0.0
0.0
0.0
2.179
0.0
0.0
-2.179
0.0
0.0
0.0
2.179
-2.179
0.0
0.0
0.0
0.0
0.0
0.0
0.0
0.0
0.0
0.0
0.0
0.0
0.0
0.0
2.179
0.0
0.0
0.0
0.0
0.0
0.0
0.0
0.0
0.0
0.0
0.0
0.0
0.0
0.0
2.17
-2.17
0.0
0.0
0.0
0.0
2.17
-2.17
0.0
0.0
0.0
2.17
-2.17
0.0
0.0
0.0
0.0
0.0
0.0
0.0
0.0
0.0
0.0
0.0
0.0
0.0
0.0
0.0
0.0
0.0
0.0
0.0
0.0
0.0
0.0
0.0
0.0
0.0
0.0
0.0
0.0
0.0
-2.179
0.0
0.0
2.179
0.0
-2.179
0.0
0.0
0.0
0.0
0.0
0.0
0.0
0.0
0.0
2.179
0.0
0.0
0.0
0.0
0.0
0.0
0.0
0.0
0.0
0.0
0.0
4.331
-4.331
0.0
2.17
2.161
0.0
0.0
0.0
0.0
2.152
0.0
0.0
2.143
0.0
0.0
0.0
-2.143
0.0
2.143
0.0
-2.143
2.143
0.0
0.0
4.259
-4.259
0.0
0.0
2.134
-2.134
0.0
0.0
0.0
0.0
0.0
0.0
2.134
0.0
0.0
0.0
0.0
0.0
0.0
0.0
0.0
0.0
0.0
0.0
0.0
0.0
0.0
-2.134
0.0
0.0
0.0
0.0
0.0
2.134
0.0
-2.134
0.0
0.0
0.0
-4.295
0.0
0.0
2.152
-2.152
2.152
0.0
2.143
0.0
-2.143
0.0
4.277
-2.134
-2.143
2.143
-2.143
0.0
0.0
0.0
0.0
2.143
-2.143
0.0
2.143
-2.143
0.0
0.0
0.0
0.0
0.0
0.0
0.0
0.0
0.0
0.0
0.0
0.0
0.0
0.0
0.0
0.0
2.143
0.0
-2.143
0.0
2.143
-2.143
0.0
0.0
0.0
0.0
0.0
0.0
0.0
0.0
0.0
-2.152
0.0
0.0
0.0
0.0
0.0
0.0
0.0
0.0
0.0
0.0
0.0
0.0
0.0
0.0
0.0
0.0
-2.161
0.0
0.0
0.0
0.0
0.0
0.0
0.0
0.0
-2.17
0.0
2.17
-2.17
0.0
0.0
0.0
0.0
0.0
0.0
0.0
0.0
0.0
2.17
0.0
-2.17
0.0
0.0
0.0
0.0
0.0
0.0
0.0
0.0
0.0
0.0
0.0
0.0
-2.179
0.0
0.0
0.0
0.0
0.0
2.179
-2.179
0.0
0.0
2.179
0.0
0.0
-2.179
4.349
-2.17
0.0
0.0
0.0
0.0
0.0
0.0
0.0
0.0
0.0
2.17
0.0
-2.17
0.0
0.0
0.0
0.0
-2.179
0.0
0.0
0.0
2.179
0.0
0.0
0.0
0.0
0.0
0.0
0.0
-2.179
0.0
0.0
0.0
2.179
-2.179
0.0
0.0
0.0
0.0
0.0
-8.809
-11.226
4.52
8.923
-6.678
0.0
-4.5
-2.265
0.0
0.0
-2.275
2.275
-4.56
-4.6
-4.641
0.0
0.0
2.326
2.315
-2.315
6.916
0.0
0.0
2.285
-2.285
-2.295
2.295
0.0
-2.295
2.295
0.0
0.0
0.0
2.285
0.0
0.0
0.0
2.275
2.265
2.255
0.0
0.0
2.245
0.0
-6.765
0.0
0.0
0.0
0.0
0.0
0.0
0.0
0.0
0.0
2.265
0.0
0.0
-2.265
0.0
2.265
-2.265
0.0
0.0
-2.275
0.0
0.0
0.0
0.0
0.0
0.0
2.275
0.0
0.0
0.0
0.0
0.0
0.0
0.0
0.0
0.0
2.265
2.255
0.0
-2.255
-2.265
0.0
0.0
0.0
0.0
0.0
0.0
0.0
-2.275
2.275
-2.275
4.54
-2.265
0.0
2.265
0.0
0.0
-2.265
0.0
-2.275
0.0
0.0
0.0
0.0
0.0
2.275
0.0
0.0
0.0
0.0
0.0
2.265
-2.265
0.0
0.0
0.0
0.0
0.0
0.0
0.0
-2.275
0.0
0.0
2.275
0.0
-2.275
0.0
-2.285
0.0
0.0
0.0
0.0
0.0
2.285
0.0
-2.285
2.285
0.0
-2.285
2.285
-2.285
0.0
0.0
2.285
0.0
2.275
0.0
0.0
0.0
0.0
-2.275
2.275
0.0
0.0
0.0
0.0
-2.275
0.0
0.0
0.0
0.0
-2.285
0.0
0.0
2.285
0.0
0.0
0.0
0.0
0.0
0.0
2.275
0.0
0.0
-2.275
0.0
2.275
-2.275
0.0
2.275
0.0
0.0
0.0
2.265
-2.265
0.0
0.0
2.265
-2.265
0.0
-2.275
2.275
0.0
0.0
0.0
0.0
-2.275
0.0
0.0
0.0
0.0
2.275
0.0
-2.275
0.0
2.275
0.0
-2.275
0.0
0.0
0.0
2.275
0.0
4.52
4.481
-4.481
0.0
0.0
0.0
11.13
-2.207
0.0
0.0
-2.216
4.423
-2.207
0.0
0.0
-4.442
0.0
0.0
0.0
0.0
2.226
0.0
-2.226
2.226
-2.226
0.0
0.0
2.226
-2.226
0.0
0.0
0.0
0.0
0.0
0.0
0.0
0.0
-4.481
0.0
-2.255
0.0
2.255
-4.52
2.265
-2.265
2.265
0.0
0.0
0.0
2.255
0.0
2.245
-2.245
2.245
-2.245
0.0
0.0
0.0
0.0
0.0
0.0
0.0
0.0
0.0
0.0
0.0
0.0
2.245
2.235
0.0
-2.235
0.0
0.0
0.0
0.0
2.235
0.0
-2.235
0.0
0.0
0.0
0.0
2.235
0.0
0.0
-2.235
0.0
0.0
2.235
0.0
0.0
-2.235
0.0
0.0
0.0
0.0
0.0
0.0
2.235
-2.235
0.0
-2.245
2.245
-2.245
0.0
0.0
0.0
0.0
0.0
0.0
-2.255
0.0
0.0
0.0
-2.265
0.0
0.0
-2.275
0.0
2.275
-2.275
2.275
0.0
0.0
0.0
0.0
-2.275
0.0
2.275
0.0
0.0
0.0
0.0
0.0
0.0
0.0
0.0
0.0
-2.275
0.0
0.0
0.0
0.0
4.54
-2.265
0.0
0.0
0.0
0.0
2.265
-2.265
0.0
0.0
0.0
2.265
0.0
0.0
-2.265
0.0
0.0
2.265
0.0
-2.265
0.0
0.0
0.0
0.0
0.0
0.0
0.0
0.0
0.0
0.0
0.0
2.265
0.0
0.0
0.0
0.0
0.0
0.0
0.0
-2.265
0.0
0.0
0.0
0.0
0.0
0.0
0.0
0.0
0.0
0.0
0.0
0.0
2.265
0.0
0.0
-2.265
0.0
0.0
2.265
0.0
-2.265
0.0
0.0
0.0
0.0
2.265
-2.265
2.265
0.0
0.0
0.0
0.0
-2.265
0.0
2.265
0.0
0.0
0.0
0.0
0.0
0.0
0.0
0.0
0.0
0.0
-2.265
2.265
0.0
0.0
0.0
-2.265
0.0
0.0
0.0
0.0
0.0
0.0
0.0
0.0
0.0
0.0
0.0
0.0
0.0
-6.855
0.0
0.0
0.0
2.295
0.0
0.0
0.0
2.285
-2.285
0.0
0.0
0.0
2.285
0.0
0.0
0.0
2.275
-2.275
0.0
0.0
0.0
2.275
0.0
0.0
2.265
-2.265
2.265
-2.265
4.52
0.0
0.0
0.0
-2.255
0.0
0.0
0.0
2.255
0.0
-2.255
2.255
0.0
0.0
-2.255
2.255
-2.255
0.0
0.0
0.0
0.0
0.0
0.0
2.255
0.0
0.0
2.245
0.0
-2.245
0.0
2.245
-2.245
0.0
2.245
0.0
0.0
2.235
0.0
0.0
0.0
2.226
2.216
0.0
0.0
-2.216
0.0
0.0
0.0
2.216
-2.216
0.0
0.0
0.0
0.0
0.0
0.0
0.0
0.0
0.0
0.0
-2.226
0.0
2.226
-2.226
0.0
0.0
0.0
0.0
-2.235
2.235
0.0
0.0
0.0
0.0
0.0
0.0
0.0
0.0
2.226
-2.226
2.226
-2.226
0.0
0.0
2.226
0.0
0.0
0.0
0.0
0.0
0.0
0.0
0.0
0.0
0.0
0.0
-2.226
2.226
0.0
0.0
0.0
0.0
0.0
0.0
0.0
2.216
0.0
-2.216
0.0
2.216
-2.216
0.0
0.0
0.0
0.0
0.0
0.0
0.0
0.0
2.216
-2.216
0.0
2.216
0.0
0.0
-2.216
0.0
0.0
0.0
0.0
0.0
0.0
0.0
0.0
0.0
0.0
0.0
2.216
-2.216
0.0
0.0
0.0
0.0
0.0
0.0
0.0
2.216
-2.216
0.0
0.0
2.216
-2.216
0.0
0.0
0.0
0.0
0.0
0.0
0.0
0.0
0.0
2.216
0.0
-2.216
0.0
0.0
0.0
0.0
0.0
0.0
0.0
0.0
0.0
0.0
0.0
0.0
0.0
-2.226
0.0
0.0
2.226
0.0
2.216
0.0
0.0
0.0
-2.216
0.0
2.216
-2.216
0.0
2.216
0.0
0.0
0.0
0.0
0.0
0.0
0.0
0.0
0.0
-2.216
0.0
0.0
0.0
2.216
0.0
-2.216
4.423
-2.207
-2.216
0.0
0.0
0.0
0.0
0.0
0.0
0.0
0.0
-2.226
0.0
0.0
0.0
0.0
0.0
0.0
0.0
0.0
2.226
0.0
2.216
-2.216
0.0
2.216
0.0
-2.216
0.0
0.0
0.0
0.0
0.0
0.0
0.0
0.0
0.0
0.0
0.0
0.0
0.0
0.0
0.0
0.0
0.0
0.0
2.216
-2.216
0.0
2.216
-2.216
0.0
2.216
0.0
0.0
0.0
2.207
-4.423
0.0
0.0
2.216
0.0
0.0
0.0
0.0
0.0
0.0
0.0
0.0
0.0
0.0
0.0
0.0
0.0
0.0
0.0
2.207
-2.207
0.0
0.0
0.0
0.0
0.0
2.207
0.0
0.0
2.198
-2.198
0.0
0.0
0.0
0.0
0.0
0.0
0.0
0.0
2.198
-2.198
0.0
2.198
-2.198
0.0
0.0
0.0
0.0
0.0
0.0
0.0
0.0
0.0
0.0
0.0
0.0
0.0
0.0
0.0
0.0
0.0
0.0
0.0
0.0
0.0
0.0
0.0
0.0
0.0
0.0
2.198
-2.198
0.0
2.198
-2.198
0.0
0.0
2.198
-2.198
0.0
2.198
0.0
0.0
0.0
-2.198
0.0
0.0
0.0
0.0
0.0
0.0
2.198
0.0
0.0
0.0
0.0
-2.198
0.0
0.0
0.0
0.0
0.0
0.0
0.0
0.0
0.0
0.0
0.0
2.198
-2.198
0.0
0.0
2.198
-2.198
0.0
0.0
0.0
0.0
0.0
0.0
2.198
0.0
0.0
0.0
0.0
0.0
0.0
8.698
0.0
0.0
-2.161
0.0
2.161
-2.161
0.0
0.0
0.0
0.0
0.0
2.161
2.152
-2.152
0.0
0.0
0.0
0.0
0.0
0.0
0.0
0.0
0.0
0.0
0.0
2.152
-2.152
0.0
-2.161
0.0
2.161
0.0
0.0
0.0
0.0
0.0
0.0
-2.161
0.0
0.0
0.0
0.0
0.0
0.0
0.0
0.0
0.0
0.0
0.0
0.0
2.161
-2.161
0.0
2.161
0.0
0.0
0.0
0.0
0.0
0.0
0.0
0.0
0.0
0.0
0.0
0.0
2.152
0.0
0.0
0.0
0.0
0.0
0.0
-2.152
0.0
0.0
0.0
0.0
0.0
0.0
0.0
0.0
0.0
0.0
0.0
0.0
0.0
0.0
0.0
0.0
0.0
0.0
0.0
0.0
0.0
0.0
0.0
0.0
0.0
0.0
0.0
0.0
0.0
0.0
0.0
0.0
0.0
0.0
0.0
0.0
0.0
0.0
0.0
0.0
0.0
0.0
0.0
0.0
0.0
0.0
0.0
0.0
0.0
0.0
0.0
0.0
0.0
0.0
0.0
0.0
0.0
0.0
0.0
2.152
-2.152
0.0
0.0
0.0
0.0
0.0
0.0
0.0
0.0
0.0
0.0
0.0
0.0
0.0
0.0
0.0
0.0
0.0
0.0
0.0
0.0
0.0
2.152
-2.152
0.0
0.0
0.0
0.0
0.0
0.0
0.0
-2.161
0.0
0.0
0.0
0.0
0.0
0.0
0.0
0.0
0.0
0.0
0.0
0.0
0.0
0.0
0.0
0.0
0.0
0.0
0.0
0.0
0.0
0.0
0.0
0.0
0.0
0.0
0.0
0.0
0.0
0.0
0.0
0.0
0.0
0.0
0.0
0.0
0.0
0.0
0.0
0.0
0.0
0.0
0.0
-4.349
0.0
0.0
0.0
2.179
0.0
0.0
0.0
0.0
0.0
0.0
2.17
0.0
-2.17
0.0
0.0
0.0
0.0
0.0
0.0
0.0
0.0
0.0
-2.179
0.0
0.0
0.0
0.0
2.179
0.0
-2.179
0.0
0.0
2.179
-2.179
2.179
0.0
-2.179
0.0
2.179
0.0
-2.179
0.0
0.0
0.0
2.179
0.0
-2.179
0.0
0.0
0.0
2.179
-2.179
0.0
0.0
0.0
0.0
0.0
0.0
0.0
0.0
0.0
0.0
0.0
0.0
0.0
0.0
0.0
0.0
0.0
0.0
0.0
0.0
0.0
0.0
0.0
0.0
0.0
0.0
0.0
0.0
0.0
0.0
2.179
-2.179
0.0
0.0
0.0
0.0
0.0
0.0
0.0
0.0
0.0
0.0
0.0
0.0
0.0
0.0
0.0
0.0
2.179
-2.179
0.0
2.179
-2.179
0.0
0.0
0.0
2.179
-2.179
2.179
0.0
-2.179
0.0
2.179
-2.179
0.0
0.0
0.0
0.0
0.0
0.0
2.179
0.0
0.0
0.0
0.0
-2.179
0.0
0.0
0.0
0.0
0.0
0.0
0.0
2.179
0.0
0.0
-2.179
0.0
0.0
0.0
0.0
0.0
0.0
0.0
2.179
-2.179
0.0
0.0
2.179
0.0
-2.179
0.0
0.0
0.0
0.0
0.0
0.0
0.0
0.0
0.0
0.0
0.0
-2.188
0.0
0.0
2.188
0.0
0.0
0.0
0.0
0.0
0.0
0.0
0.0
0.0
0.0
0.0
0.0
0.0
0.0
0.0
0.0
0.0
0.0
2.179
-2.179
0.0
0.0
0.0
0.0
0.0
0.0
0.0
0.0
0.0
0.0
0.0
0.0
0.0
0.0
0.0
0.0
0.0
0.0
0.0
0.0
0.0
12.938
2.125
0.0
2.117
2.108
0.0
-2.108
-2.117
0.0
0.0
2.117
0.0
0.0
0.0
0.0
0.0
0.0
0.0
0.0
0.0
0.0
0.0
2.108
-2.108
0.0
0.0
0.0
0.0
0.0
0.0
0.0
0.0
0.0
0.0
0.0
-2.117
0.0
0.0
0.0
0.0
0.0
0.0
0.0
0.0
0.0
0.0
0.0
0.0
0.0
0.0
0.0
0.0
0.0
0.0
0.0
0.0
0.0
0.0
0.0
0.0
0.0
0.0
0.0
0.0
0.0
2.117
-2.117
0.0
0.0
0.0
0.0
0.0
0.0
0.0
0.0
0.0
0.0
2.117
0.0
0.0
0.0
2.108
-2.108
0.0
0.0
0.0
0.0
2.108
0.0
0.0
0.0
0.0
0.0
0.0
0.0
0.0
0.0
0.0
2.099
-2.099
0.0
0.0
0.0
0.0
0.0
0.0
0.0
0.0
0.0
0.0
0.0
0.0
0.0
0.0
0.0
0.0
0.0
0.0
0.0
0.0
0.0
0.0
0.0
0.0
0.0
0.0
0.0
0.0
0.0
2.099
2.091
0.0
2.083
-2.083
0.0
0.0
0.0
0.0
0.0
-2.091
0.0
0.0
0.0
0.0
2.091
0.0
0.0
0.0
0.0
-2.091
0.0
0.0
0.0
0.0
0.0
0.0
0.0
0.0
0.0
0.0
0.0
0.0
0.0
0.0
0.0
0.0
0.0
0.0
0.0
2.091
0.0
0.0
-2.091
2.091
-2.091
2.091
0.0
-2.091
0.0
0.0
0.0
2.091
-2.091
0.0
0.0
0.0
0.0
0.0
0.0
0.0
0.0
0.0
0.0
0.0
0.0
0.0
0.0
0.0
0.0
0.0
0.0
0.0
-2.099
0.0
0.0
0.0
0.0
0.0
0.0
-23.674
4.386
0.0
0.0
-2.188
0.0
-2.198
0.0
0.0
0.0
0.0
-2.207
0.0
0.0
0.0
0.0
0.0
0.0
0.0
-2.216
2.216
0.0
0.0
-2.216
0.0
0.0
0.0
0.0
0.0
2.216
-2.216
0.0
2.216
2.207
0.0
0.0
0.0
0.0
0.0
-2.207
0.0
0.0
0.0
0.0
0.0
0.0
0.0
0.0
0.0
0.0
0.0
0.0
0.0
2.207
0.0
0.0
2.198
2.188
-2.188
0.0
-2.198
0.0
0.0
2.198
0.0
0.0
0.0
0.0
0.0
0.0
0.0
0.0
0.0
0.0
0.0
0.0
0.0
0.0
0.0
0.0
0.0
0.0
0.0
0.0
0.0
0.0
-2.198
0.0
2.198
0.0
-2.198
0.0
0.0
0.0
0.0
2.198
0.0
-2.198
0.0
0.0
0.0
0.0
0.0
0.0
-2.207
-2.216
0.0
0.0
0.0
0.0
0.0
0.0
-2.226
0.0
0.0
0.0
0.0
0.0
0.0
-2.235
2.235
0.0
0.0
-2.235
0.0
0.0
4.461
0.0
-2.226
2.226
0.0
2.216
-2.216
0.0
0.0
0.0
0.0
0.0
0.0
0.0
0.0
0.0
0.0
0.0
0.0
0.0
0.0
0.0
0.0
-2.226
0.0
0.0
2.226
0.0
-2.226
0.0
0.0
0.0
0.0
0.0
0.0
0.0
0.0
0.0
0.0
2.226
-4.461
0.0
0.0
2.235
0.0
0.0
0.0
0.0
0.0
2.226
-2.226
0.0
0.0
0.0
0.0
0.0
0.0
0.0
2.226
-2.226
0.0
0.0
0.0
0.0
0.0
0.0
0.0
0.0
0.0
0.0
0.0
0.0
0.0
0.0
0.0
2.226
-2.226
0.0
0.0
2.226
-2.226
0.0
0.0
0.0
0.0
-11.275
0.0
-2.285
2.285
0.0
0.0
-2.285
0.0
0.0
-2.295
0.0
0.0
2.295
2.285
-2.285
0.0
-2.295
2.295
-2.295
0.0
0.0
0.0
4.58
-2.285
0.0
0.0
0.0
0.0
-2.295
0.0
2.295
0.0
-2.295
2.295
-2.295
0.0
0.0
0.0
0.0
0.0
0.0
0.0
0.0
0.0
0.0
2.295
-2.295
2.295
0.0
0.0
0.0
0.0
0.0
0.0
0.0
0.0
-2.295
2.295
2.285
-2.285
2.285
0.0
0.0
0.0
0.0
-2.285
0.0
0.0
2.285
4.54
-2.265
0.0
0.0
0.0
0.0
-2.275
0.0
0.0
0.0
0.0
0.0
0.0
2.275
-2.275
0.0
0.0
0.0
0.0
0.0
0.0
0.0
0.0
0.0
0.0
0.0
0.0
0.0
0.0
0.0
0.0
0.0
0.0
0.0
0.0
0.0
0.0
0.0
0.0
0.0
0.0
2.275
-2.275
0.0
0.0
0.0
0.0
0.0
0.0
-2.285
0.0
0.0
0.0
0.0
0.0
0.0
2.285
0.0
-2.285
0.0
0.0
0.0
0.0
0.0
2.285
-2.285
2.285
-2.285
2.285
-2.285
0.0
2.285
0.0
0.0
0.0
0.0
0.0
0.0
0.0
0.0
0.0
0.0
0.0
2.275
-2.275
0.0
0.0
0.0
0.0
0.0
0.0
0.0
0.0
0.0
0.0
0.0
-2.285
0.0
0.0
0.0
0.0
0.0
0.0
0.0
0.0
0.0
0.0
0.0
-2.295
0.0
0.0
0.0
-2.305
0.0
0.0
0.0
0.0
0.0
0.0
-2.315
0.0
2.315
-2.315
0.0
2.315
-2.315
2.315
-2.315
0.0
0.0
0.0
0.0
2.315
0.0
0.0
0.0
2.305
0.0
-2.305
0.0
0.0
-14.051
4.726
2.347
0.0
0.0
0.0
2.336
0.0
0.0
2.326
0.0
0.0
0.0
0.0
0.0
-2.326
2.326
-2.326
0.0
0.0
0.0
-2.336
0.0
0.0
-4.705
0.0
-2.368
2.368
0.0
2.358
-4.726
2.368
0.0
-2.368
2.368
0.0
0.0
0.0
0.0
0.0
2.358
-2.358
2.358
0.0
0.0
0.0
0.0
0.0
0.0
0.0
0.0
2.347
-2.347
0.0
0.0
0.0
0.0
2.347
-2.347
0.0
0.0
0.0
0.0
0.0
0.0
0.0
0.0
0.0
0.0
2.347
0.0
0.0
0.0
-2.347
0.0
2.347
0.0
-2.347
0.0
2.347
-2.347
0.0
0.0
0.0
2.347
0.0
0.0
0.0
0.0
0.0
0.0
0.0
2.336
-2.336
0.0
2.336
0.0
0.0
0.0
0.0
0.0
2.326
0.0
0.0
0.0
0.0
0.0
0.0
2.315
0.0
-2.315
0.0
0.0
0.0
0.0
0.0
0.0
0.0
0.0
0.0
0.0
2.315
-2.315
0.0
0.0
2.315
0.0
0.0
2.305
-2.305
2.305
0.0
-2.305
0.0
0.0
0.0
0.0
0.0
0.0
0.0
0.0
0.0
0.0
-2.315
2.315
0.0
-2.315
0.0
2.315
2.305
-2.305
0.0
0.0
2.305
-2.305
2.305
-2.305
0.0
0.0
0.0
0.0
0.0
0.0
0.0
0.0
-2.315
0.0
0.0
0.0
0.0
0.0
0.0
0.0
0.0
0.0
0.0
0.0
0.0
0.0
0.0
0.0
0.0
2.315
0.0
0.0
0.0
0.0
0.0
0.0
0.0
2.305
-2.305
0.0
0.0
0.0
0.0
0.0
0.0
0.0
0.0
0.0
0.0
0.0
0.0
0.0
0.0
0.0
0.0
-2.315
0.0
9.2
2.275
-2.275
0.0
0.0
0.0
0.0
2.275
0.0
-2.275
0.0
0.0
0.0
2.275
-2.275
0.0
0.0
0.0
0.0
0.0
0.0
0.0
0.0
0.0
0.0
0.0
0.0
0.0
0.0
0.0
0.0
0.0
0.0
0.0
2.275
-2.275
0.0
0.0
-2.285
0.0
0.0
0.0
2.285
0.0
-2.285
-2.295
0.0
0.0
0.0
0.0
2.295
0.0
-2.295
0.0
0.0
0.0
0.0
0.0
0.0
0.0
0.0
0.0
0.0
-2.305
0.0
0.0
2.305
-2.305
0.0
0.0
0.0
0.0
-2.315
0.0
0.0
2.315
0.0
0.0
0.0
0.0
0.0
0.0
0.0
0.0
0.0
0.0
2.305
-2.305
0.0
0.0
0.0
0.0
2.305
-2.305
0.0
0.0
-2.315
0.0
0.0
0.0
0.0
0.0
0.0
0.0
-2.326
0.0
0.0
0.0
-2.336
0.0
0.0
0.0
0.0
0.0
0.0
0.0
0.0
0.0
0.0
0.0
0.0
0.0
0.0
0.0
0.0
0.0
0.0
0.0
0.0
-2.347
0.0
0.0
0.0
0.0
0.0
0.0
0.0
0.0
-2.358
2.358
0.0
2.347
0.0
0.0
-4.705
2.358
0.0
-2.358
4.705
-4.705
0.0
0.0
0.0
0.0
0.0
2.358
-2.358
0.0
0.0
2.358
0.0
0.0
0.0
2.347
-2.347
2.347
-2.347
0.0
2.347
-2.347
0.0
0.0
0.0
0.0
0.0
0.0
0.0
2.347
-2.347
0.0
0.0
2.347
-2.347
0.0
0.0
-2.358
-2.368
2.368
-2.368
0.0
-2.379
0.0
-2.39
0.0
0.0
2.39
0.0
0.0
0.0
-2.39
0.0
-2.401
0.0
0.0
0.0
-2.413
2.413
-2.413
0.0
21.319
0.0
4.621
0.0
-2.305
0.0
-2.315
0.0
0.0
-2.326
0.0
0.0
-2.336
0.0
0.0
2.336
-2.336
0.0
2.336
0.0
0.0
0.0
0.0
-2.336
2.336
0.0
0.0
0.0
0.0
0.0
0.0
0.0
0.0
0.0
0.0
0.0
0.0
0.0
0.0
0.0
0.0
0.0
-2.336
0.0
0.0
0.0
-2.347
0.0
0.0
0.0
0.0
0.0
0.0
0.0
0.0
0.0
0.0
0.0
0.0
0.0
0.0
0.0
0.0
0.0
0.0
0.0
0.0
0.0
0.0
0.0
0.0
0.0
0.0
-2.358
0.0
2.358
-2.358
0.0
0.0
0.0
2.358
0.0
0.0
-2.358
0.0
2.358
-2.358
0.0
0.0
0.0
0.0
0.0
0.0
0.0
0.0
0.0
0.0
0.0
0.0
0.0
2.358
-2.358
0.0
0.0
0.0
0.0
2.358
2.347
-2.347
0.0
2.347
0.0
0.0
0.0
0.0
2.336
0.0
0.0
0.0
0.0
0.0
0.0
0.0
-2.336
2.336
0.0
0.0
0.0
0.0
0.0
0.0
-2.336
0.0
2.336
0.0
4.641
0.0
-2.315
2.315
0.0
2.305
-2.305
0.0
0.0
2.305
-2.305
-2.315
0.0
2.315
-2.315
0.0
0.0
2.315
-2.315
0.0
2.315
0.0
-2.315
0.0
0.0
0.0
0.0
2.315
-2.315
2.315
0.0
0.0
0.0
0.0
0.0
0.0
0.0
0.0
0.0
0.0
0.0
0.0
0.0
2.305
0.0
-2.305
0.0
0.0
0.0
0.0
0.0
2.305
-2.305
0.0
-2.315
0.0
0.0
0.0
0.0
0.0
0.0
0.0
0.0
0.0
0.0
0.0
0.0
0.0
0.0
0.0
0.0
0.0
0.0
0.0
2.315
-2.315
4.621
-2.305
2.305
-2.305
2.305
0.0
2.295
-2.295
0.0
2.295
0.0
0.0
2.285
-4.58
0.0
2.295
2.285
-2.285
0.0
0.0
0.0
0.0
0.0
0.0
0.0
0.0
0.0
2.285
-2.285
0.0
0.0
2.285
0.0
-2.285
0.0
0.0
0.0
0.0
0.0
2.285
0.0
0.0
0.0
0.0
0.0
-2.285
0.0
0.0
2.285
-2.285
2.285
-2.285
2.285
-2.285
0.0
2.285
-2.285
0.0
0.0
0.0
0.0
0.0
0.0
0.0
0.0
0.0
0.0
0.0
0.0
0.0
0.0
0.0
0.0
0.0
0.0
0.0
0.0
0.0
0.0
0.0
0.0
-2.295
0.0
-2.305
0.0
0.0
0.0
0.0
0.0
0.0
0.0
2.305
0.0
0.0
0.0
0.0
0.0
0.0
0.0
0.0
0.0
0.0
-2.305
2.305
0.0
-2.305
0.0
0.0
0.0
0.0
2.305
0.0
-2.305
0.0
0.0
0.0
0.0
0.0
0.0
0.0
0.0
0.0
0.0
0.0
0.0
0.0
0.0
2.305
-2.305
0.0
0.0
0.0
2.305
-2.305
0.0
0.0
0.0
0.0
0.0
0.0
0.0
-2.315
0.0
0.0
0.0
0.0
2.315
-2.315
0.0
2.315
-2.315
0.0
0.0
0.0
0.0
0.0
0.0
0.0
0.0
0.0
0.0
0.0
0.0
0.0
0.0
0.0
0.0
0.0
0.0
2.315
0.0
0.0
0.0
0.0
0.0
2.305
0.0
-2.305
2.305
0.0
0.0
0.0
0.0
0.0
2.295
-2.295
0.0
0.0
0.0
0.0
0.0
0.0
0.0
0.0
0.0
-2.305
0.0
0.0
0.0
0.0
0.0
0.0
0.0
0.0
0.0
0.0
0.0
0.0
0.0
0.0
0.0
2.305
0.0
2.295
2.285
-2.285
0.0
0.0
2.285
0.0
0.0
4.54
-2.265
2.265
-2.265
0.0
0.0
0.0
0.0
0.0
0.0
0.0
-2.275
0.0
0.0
0.0
0.0
0.0
-2.285
2.285
-2.285
2.285
0.0
0.0
0.0
0.0
0.0
0.0
0.0
0.0
0.0
0.0
0.0
0.0
0.0
2.275
-2.275
0.0
0.0
0.0
0.0
0.0
-2.285
0.0
0.0
0.0
0.0
0.0
0.0
0.0
0.0
0.0
0.0
0.0
0.0
0.0
0.0
0.0
0.0
0.0
0.0
0.0
0.0
0.0
0.0
-2.295
0.0
0.0
0.0
-2.305
0.0
2.305
-2.305
0.0
0.0
2.305
2.295
-4.6
2.305
0.0
-2.305
2.305
0.0
0.0
-2.305
2.305
0.0
0.0
-2.305
2.305
-2.305
0.0
0.0
0.0
0.0
0.0
0.0
0.0
0.0
0.0
0.0
0.0
0.0
0.0
0.0
0.0
0.0
0.0
2.305
-2.305
0.0
0.0
0.0
0.0
0.0
0.0
0.0
2.305
0.0
-2.305
0.0
2.305
-2.305
0.0
0.0
0.0
0.0
0.0
0.0
0.0
0.0
0.0
0.0
0.0
0.0
0.0
0.0
0.0
0.0
0.0
0.0
0.0
0.0
0.0
0.0
0.0
0.0
2.305
2.295
-2.295
0.0
0.0
0.0
-2.305
0.0
0.0
0.0
0.0
0.0
0.0
2.305
0.0
0.0
0.0
0.0
0.0
0.0
0.0
0.0
0.0
0.0
0.0
0.0
0.0
0.0
0.0
0.0
0.0
0.0
0.0
0.0
2.295
-2.295
0.0
0.0
0.0
0.0
0.0
0.0
0.0
0.0
0.0
0.0
0.0
0.0
0.0
0.0
0.0
0.0
4.58
0.0
0.0
0.0
-2.285
-2.295
4.58
-4.58
2.295
-2.295
0.0
2.295
-2.295
0.0
0.0
0.0
2.295
-2.295
0.0
0.0
0.0
0.0
0.0
0.0
0.0
2.295
0.0
0.0
0.0
0.0
0.0
0.0
0.0
0.0
0.0
2.285
0.0
0.0
-2.285
0.0
0.0
0.0
2.285
0.0
-2.285
0.0
2.285
-2.285
2.285
0.0
0.0
0.0
0.0
0.0
0.0
0.0
0.0
0.0
0.0
0.0
-2.285
4.56
-2.275
0.0
-2.285
2.285
0.0
0.0
0.0
0.0
0.0
0.0
2.275
-2.275
0.0
0.0
0.0
0.0
0.0
0.0
2.275
-2.275
0.0
0.0
0.0
0.0
0.0
0.0
0.0
0.0
0.0
0.0
0.0
0.0
0.0
0.0
0.0
6.795
-2.255
-2.265
2.265
0.0
0.0
0.0
0.0
0.0
-2.265
2.265
0.0
0.0
0.0
0.0
-2.265
0.0
0.0
0.0
-2.275
2.275
-2.275
2.275
0.0
-2.275
2.275
0.0
0.0
0.0
0.0
0.0
0.0
0.0
0.0
0.0
0.0
0.0
0.0
0.0
2.265
-2.265
2.265
-2.265
0.0
0.0
0.0
0.0
2.265
0.0
2.255
-2.255
0.0
2.255
-2.255
0.0
0.0
0.0
0.0
2.255
-2.255
0.0
0.0
0.0
2.255
-2.255
0.0
0.0
0.0
0.0
0.0
0.0
0.0
2.255
0.0
0.0
0.0
0.0
0.0
0.0
0.0
0.0
0.0
0.0
0.0
0.0
0.0
0.0
0.0
0.0
0.0
2.245
-2.245
0.0
0.0
0.0
0.0
0.0
0.0
0.0
2.245
-2.245
0.0
0.0
0.0
0.0
0.0
0.0
0.0
0.0
0.0
0.0
0.0
2.245
-18.24
2.315
0.0
-2.315
0.0
0.0
0.0
0.0
0.0
0.0
0.0
0.0
2.315
-2.315
2.315
-2.315
0.0
0.0
0.0
0.0
0.0
0.0
0.0
0.0
2.315
0.0
0.0
0.0
0.0
0.0
0.0
0.0
0.0
2.305
-2.305
2.305
0.0
0.0
0.0
0.0
0.0
0.0
0.0
0.0
0.0
2.295
-2.295
0.0
0.0
0.0
0.0
0.0
0.0
0.0
0.0
0.0
-2.305
0.0
0.0
0.0
0.0
0.0
0.0
0.0
0.0
0.0
2.305
-2.305
0.0
0.0
-2.315
2.315
2.305
-2.305
0.0
0.0
0.0
0.0
0.0
2.305
-4.621
0.0
0.0
0.0
2.315
0.0
-2.315
0.0
0.0
0.0
0.0
0.0
2.315
-2.315
0.0
0.0
0.0
0.0
0.0
0.0
0.0
0.0
0.0
0.0
0.0
0.0
0.0
0.0
0.0
2.315
0.0
-2.315
0.0
0.0
0.0
0.0
0.0
0.0
0.0
0.0
0.0
0.0
-2.326
0.0
0.0
0.0
0.0
0.0
0.0
0.0
0.0
0.0
0.0
0.0
0.0
2.326
-2.326
2.326
0.0
0.0
0.0
0.0
0.0
0.0
0.0
0.0
0.0
0.0
0.0
-2.326
0.0
0.0
0.0
2.326
0.0
-2.326
0.0
0.0
0.0
0.0
0.0
2.326
0.0
-2.326
0.0
0.0
0.0
0.0
0.0
0.0
0.0
0.0
0.0
0.0
0.0
0.0
2.326
-2.326
0.0
0.0
0.0
2.326
-2.326
0.0
0.0
0.0
0.0
0.0
0.0
0.0
0.0
0.0
0.0
2.326
0.0
-2.326
0.0
0.0
0.0
0.0
0.0
0.0
0.0
0.0
0.0
0.0
0.0
-2.336
0.0
0.0
2.336
-2.336
0.0
2.336
0.0
0.0
0.0
2.326
0.0
-2.326
2.326
-2.326
0.0
2.326
0.0
0.0
0.0
0.0
0.0
0.0
2.315
-2.315
0.0
-2.326
0.0
-2.336
0.0
-2.347
0.0
-2.358
0.0
0.0
0.0
0.0
2.358
0.0
-2.358
0.0
0.0
0.0
0.0
0.0
2.358
-2.358
0.0
0.0
0.0
0.0
0.0
0.0
0.0
0.0
0.0
0.0
-2.368
2.368
-2.368
2.368
0.0
0.0
0.0
0.0
-2.368
0.0
0.0
0.0
0.0
0.0
0.0
0.0
-2.379
0.0
0.0
0.0
0.0
0.0
0.0
0.0
-2.39
0.0
0.0
2.39
0.0
0.0
0.0
0.0
2.379
0.0
0.0
0.0
0.0
-2.379
0.0
0.0
0.0
0.0
0.0
0.0
2.379
0.0
0.0
0.0
0.0
0.0
0.0
0.0
0.0
0.0
0.0
2.368
-2.368
0.0
0.0
0.0
0.0
0.0
0.0
0.0
0.0
0.0
0.0
0.0
0.0
0.0
0.0
0.0
0.0
0.0
0.0
0.0
0.0
0.0
0.0
0.0
-2.379
0.0
-2.39
2.39
0.0
0.0
0.0
0.0
0.0
0.0
0.0
0.0
0.0
0.0
0.0
0.0
0.0
0.0
-2.39
0.0
0.0
0.0
0.0
0.0
0.0
2.39
0.0
0.0
0.0
2.379
-2.379
0.0
0.0
0.0
0.0
2.379
0.0
0.0
0.0
0.0
0.0
0.0
0.0
0.0
0.0
0.0
0.0
0.0
0.0
0.0
0.0
-2.379
0.0
0.0
0.0
0.0
0.0
0.0
0.0
2.379
-2.379
0.0
0.0
2.379
-2.379
0.0
2.379
-2.379
0.0
0.0
2.379
-2.379
0.0
0.0
0.0
0.0
16.43
-2.315
2.315
2.305
-2.305
2.305
-2.305
0.0
0.0
0.0
0.0
0.0
-2.315
0.0
0.0
0.0
0.0
2.315
-2.315
0.0
0.0
0.0
0.0
0.0
2.315
-2.315
0.0
0.0
0.0
0.0
0.0
0.0
0.0
0.0
0.0
0.0
0.0
0.0
0.0
0.0
0.0
0.0
0.0
0.0
0.0
0.0
0.0
0.0
0.0
0.0
-2.326
0.0
0.0
2.326
-2.326
0.0
0.0
2.326
-2.326
0.0
0.0
0.0
0.0
0.0
0.0
0.0
0.0
0.0
0.0
0.0
0.0
2.326
0.0
0.0
-2.326
0.0
2.326
-2.326
0.0
0.0
0.0
2.326
-2.326
0.0
0.0
0.0
2.326
0.0
-2.326
0.0
0.0
0.0
0.0
0.0
0.0
-2.336
0.0
0.0
0.0
2.336
-2.336
0.0
0.0
0.0
0.0
0.0
0.0
0.0
0.0
0.0
0.0
0.0
2.336
0.0
-2.336
0.0
0.0
0.0
0.0
0.0
0.0
0.0
0.0
0.0
2.336
0.0
-2.336
0.0
0.0
0.0
0.0
0.0
0.0
0.0
0.0
0.0
0.0
0.0
0.0
0.0
0.0
0.0
0.0
0.0
2.336
0.0
0.0
-2.336
0.0
0.0
0.0
0.0
0.0
2.336
-2.336
0.0
0.0
0.0
2.336
0.0
0.0
-2.336
0.0
2.336
2.326
-2.326
2.326
-2.326
0.0
0.0
0.0
0.0
0.0
0.0
0.0
0.0
0.0
0.0
0.0
0.0
0.0
0.0
0.0
0.0
0.0
0.0
0.0
0.0
0.0
0.0
0.0
0.0
0.0
2.326
0.0
-2.326
0.0
0.0
0.0
0.0
0.0
2.326
-2.326
-2.336
4.662
-2.326
0.0
0.0
0.0
0.0
-7.041
-2.368
0.0
0.0
0.0
2.368
-2.368
2.368
-2.368
0.0
2.368
0.0
-2.368
0.0
2.368
-2.368
0.0
2.368
0.0
0.0
-2.368
2.368
-2.368
0.0
0.0
2.368
0.0
0.0
2.358
0.0
0.0
-2.358
0.0
0.0
0.0
4.705
-2.347
2.347
-2.347
2.347
-2.347
2.347
0.0
-2.347
0.0
0.0
0.0
2.347
-2.347
0.0
2.347
0.0
-2.347
0.0
0.0
0.0
2.347
-2.347
0.0
0.0
0.0
0.0
2.347
-2.347
0.0
0.0
0.0
0.0
0.0
0.0
0.0
0.0
0.0
0.0
0.0
0.0
0.0
0.0
0.0
2.347
-2.347
0.0
0.0
0.0
0.0
0.0
0.0
0.0
2.347
0.0
-2.347
0.0
0.0
0.0
0.0
0.0
0.0
0.0
0.0
0.0
0.0
0.0
-2.358
0.0
0.0
0.0
0.0
0.0
2.358
-2.358
0.0
2.358
-2.358
0.0
2.358
-2.358
0.0
0.0
0.0
0.0
0.0
0.0
0.0
0.0
0.0
-2.368
2.368
0.0
-2.368
0.0
0.0
0.0
0.0
0.0
0.0
0.0
0.0
0.0
2.368
0.0
0.0
0.0
-2.368
0.0
2.368
-2.368
0.0
0.0
0.0
2.368
-2.368
0.0
2.368
0.0
-2.368
2.368
0.0
-2.368
0.0
0.0
0.0
0.0
0.0
0.0
2.368
-2.368
0.0
0.0
0.0
0.0
0.0
0.0
0.0
0.0
0.0
0.0
0.0
0.0
0.0
0.0
2.368
-2.368
0.0
0.0
0.0
0.0
0.0
-2.379
2.379
-2.379
2.379
0.0
0.0
0.0
0.0
-2.379
0.0
0.0
0.0
0.0
0.0
0.0
0.0
0.0
0.0
0.0
0.0
0.0
0.0
2.379
-2.379
-4.792
2.401
-4.814
2.413
0.0
0.0
0.0
-2.413
0.0
0.0
0.0
0.0
0.0
0.0
-2.424
2.424
-2.424
2.424
-2.424
0.0
0.0
0.0
0.0
0.0
0.0
0.0
0.0
0.0
0.0
0.0
2.424
0.0
0.0
0.0
0.0
0.0
2.413
-2.413
2.413
0.0
0.0
2.401
-2.401
0.0
0.0
-2.413
4.814
-2.401
0.0
0.0
0.0
0.0
2.401
-2.401
0.0
0.0
0.0
0.0
0.0
0.0
0.0
0.0
2.401
-2.401
0.0
0.0
0.0
0.0
0.0
0.0
0.0
0.0
0.0
0.0
-2.413
0.0
0.0
0.0
0.0
0.0
0.0
0.0
0.0
0.0
0.0
0.0
0.0
2.413
-2.413
0.0
0.0
0.0
0.0
2.413
-2.413
2.413
2.401
0.0
-2.401
-2.413
2.413
2.401
-2.401
0.0
0.0
0.0
0.0
0.0
0.0
0.0
0.0
0.0
0.0
0.0
0.0
-2.413
2.413
-2.413
0.0
2.413
0.0
0.0
0.0
0.0
0.0
0.0
0.0
0.0
0.0
0.0
0.0
0.0
-2.413
4.814
-2.401
2.401
-2.401
0.0
0.0
0.0
0.0
0.0
0.0
0.0
0.0
0.0
0.0
0.0
0.0
0.0
0.0
2.401
-2.401
0.0
0.0
0.0
0.0
0.0
2.401
-2.401
0.0
0.0
0.0
0.0
0.0
0.0
0.0
0.0
0.0
0.0
0.0
0.0
0.0
2.401
0.0
0.0
0.0
0.0
0.0
0.0
0.0
0.0
0.0
0.0
0.0
0.0
0.0
0.0
0.0
0.0
0.0
0.0
0.0
0.0
0.0
0.0
2.39
-2.39
0.0
0.0
0.0
0.0
0.0
2.39
-2.39
-2.401
0.0
0.0
0.0
2.401
-2.401
-2.413
2.413
0.0
0.0
-2.413
0.0
0.0
0.0
0.0
0.0
2.413
-2.413
0.0
0.0
0.0
0.0
2.413
-2.413
0.0
0.0
0.0
0.0
0.0
0.0
2.413
0.0
-2.413
0.0
0.0
0.0
0.0
2.413
-2.413
2.413
-2.413
2.413
0.0
0.0
0.0
2.401
-2.401
-2.413
0.0
2.413
0.0
2.401
2.39
-2.39
0.0
0.0
4.77
0.0
0.0
0.0
0.0
0.0
0.0
0.0
0.0
0.0
-2.379
0.0
0.0
0.0
0.0
0.0
0.0
0.0
0.0
2.379
0.0
-2.379
0.0
0.0
2.379
0.0
0.0
0.0
0.0
0.0
2.368
0.0
-2.368
2.368
0.0
0.0
0.0
-2.368
0.0
2.368
0.0
-2.368
2.368
0.0
0.0
0.0
0.0
0.0
2.358
-2.358
0.0
0.0
2.358
-2.358
0.0
0.0
0.0
-2.368
2.368
0.0
-2.368
0.0
0.0
0.0
0.0
0.0
0.0
0.0
0.0
0.0
0.0
-2.379
2.379
0.0
0.0
0.0
0.0
0.0
0.0
0.0
0.0
2.368
-2.368
0.0
0.0
0.0
0.0
0.0
0.0
0.0
0.0
0.0
0.0
0.0
0.0
2.368
0.0
0.0
0.0
2.358
0.0
-2.358
0.0
0.0
0.0
0.0
0.0
0.0
0.0
0.0
0.0
0.0
2.358
0.0
0.0
-2.358
0.0
0.0
0.0
0.0
0.0
0.0
0.0
0.0
0.0
0.0
0.0
0.0
2.358
0.0
-2.358
0.0
0.0
0.0
0.0
0.0
2.358
0.0
-2.358
0.0
0.0
0.0
0.0
0.0
0.0
2.358
-2.358
0.0
0.0
0.0
0.0
0.0
0.0
0.0
0.0
0.0
0.0
0.0
-9.54
0.0
0.0
2.401
-2.401
0.0
0.0
0.0
0.0
0.0
-2.413
0.0
0.0
2.413
0.0
0.0
-2.413
2.413
0.0
0.0
0.0
2.401
0.0
-2.401
2.401
0.0
-2.401
2.401
0.0
0.0
-2.401
2.401
-2.401
2.401
0.0
0.0
-2.401
0.0
0.0
0.0
2.401
-2.401
0.0
0.0
0.0
0.0
0.0
0.0
0.0
0.0
0.0
0.0
0.0
0.0
0.0
0.0
0.0
0.0
0.0
0.0
0.0
0.0
0.0
0.0
0.0
2.401
-2.401
0.0
0.0
0.0
0.0
0.0
0.0
0.0
0.0
0.0
2.401
-2.401
0.0
0.0
2.401
0.0
0.0
0.0
0.0
0.0
0.0
0.0
0.0
0.0
0.0
0.0
0.0
0.0
0.0
0.0
0.0
0.0
0.0
0.0
0.0
0.0
0.0
0.0
0.0
2.39
-2.39
0.0
0.0
0.0
0.0
0.0
0.0
0.0
0.0
0.0
0.0
0.0
0.0
0.0
0.0
0.0
0.0
0.0
0.0
0.0
0.0
0.0
0.0
0.0
0.0
0.0
0.0
0.0
0.0
0.0
0.0
0.0
0.0
0.0
0.0
0.0
0.0
0.0
0.0
0.0
0.0
2.39
-2.39
0.0
0.0
0.0
0.0
0.0
0.0
0.0
0.0
0.0
-2.401
0.0
0.0
0.0
0.0
0.0
0.0
0.0
0.0
0.0
0.0
0.0
0.0
0.0
0.0
0.0
0.0
0.0
0.0
0.0
0.0
0.0
0.0
2.401
0.0
0.0
0.0
0.0
0.0
0.0
-2.401
0.0
0.0
2.401
0.0
-2.401
0.0
0.0
0.0
0.0
0.0
0.0
0.0
0.0
0.0
0.0
0.0
0.0
0.0
0.0
2.401
0.0
0.0
4.77
0.0
0.0
2.368
0.0
0.0
-2.368
0.0
0.0
2.368
-2.368
0.0
2.368
0.0
-2.368
0.0
0.0
0.0
2.368
0.0
0.0
2.358
2.347
0.0
0.0
0.0
0.0
0.0
-2.347
0.0
2.347
-2.347
0.0
0.0
0.0
0.0
0.0
0.0
0.0
0.0
0.0
0.0
0.0
0.0
0.0
0.0
0.0
0.0
0.0
0.0
0.0
0.0
0.0
0.0
0.0
0.0
0.0
0.0
0.0
2.347
0.0
0.0
0.0
0.0
0.0
-2.347
2.347
0.0
0.0
0.0
0.0
0.0
0.0
0.0
2.336
-2.336
2.336
-2.336
0.0
0.0
0.0
0.0
0.0
0.0
0.0
0.0
0.0
0.0
0.0
0.0
0.0
0.0
0.0
0.0
0.0
0.0
0.0
0.0
0.0
0.0
0.0
0.0
2.336
-2.336
0.0
0.0
0.0
0.0
-2.347
0.0
0.0
0.0
0.0
0.0
0.0
0.0
0.0
0.0
0.0
0.0
0.0
0.0
0.0
0.0
0.0
0.0
0.0
0.0
0.0
0.0
0.0
0.0
0.0
0.0
-2.358
0.0
2.358
0.0
-2.358
0.0
0.0
0.0
0.0
0.0
0.0
0.0
0.0
0.0
0.0
0.0
0.0
0.0
0.0
0.0
0.0
2.358
0.0
0.0
0.0
-2.358
0.0
0.0
0.0
0.0
0.0
2.358
-2.358
0.0
0.0
0.0
0.0
0.0
0.0
0.0
2.358
0.0
0.0
-2.358
0.0
0.0
0.0
0.0
0.0
0.0
0.0
0.0
0.0
0.0
0.0
0.0
0.0
0.0
0.0
0.0
0.0
0.0
0.0
0.0
0.0
0.0
0.0
0.0
0.0
0.0
0.0
0.0
0.0
0.0
0.0
0.0
-2.368
0.0
0.0
-2.379
2.379
-2.379
0.0
0.0
0.0
0.0
0.0
0.0
0.0
0.0
0.0
0.0
0.0
0.0
0.0
0.0
0.0
0.0
2.379
-2.379
0.0
0.0
-2.39
0.0
0.0
0.0
0.0
0.0
0.0
0.0
0.0
0.0
0.0
2.39
0.0
-2.39
2.39
-2.39
0.0
0.0
0.0
0.0
0.0
0.0
0.0
0.0
0.0
-2.401
2.401
0.0
0.0
0.0
-2.401
0.0
0.0
2.401
0.0
-2.401
0.0
2.401
-2.401
0.0
0.0
0.0
0.0
0.0
0.0
0.0
0.0
0.0
0.0
0.0
0.0
0.0
0.0
0.0
0.0
2.401
-2.401
0.0
0.0
2.401
-2.401
2.401
0.0
0.0
0.0
-2.401
0.0
0.0
0.0
0.0
0.0
0.0
2.401
-2.401
0.0
0.0
0.0
0.0
0.0
0.0
0.0
0.0
0.0
0.0
2.401
-2.401
0.0
0.0
0.0
0.0
0.0
2.401
0.0
-2.401
0.0
0.0
2.401
0.0
0.0
-2.401
2.401
-2.401
2.401
-2.401
0.0
0.0
0.0
2.401
-2.401
2.401
0.0
-2.401
0.0
0.0
0.0
0.0
2.401
0.0
0.0
-2.401
0.0
0.0
0.0
2.401
0.0
0.0
0.0
0.0
0.0
0.0
0.0
0.0
0.0
0.0
0.0
0.0
0.0
0.0
0.0
2.39
-2.39
0.0
0.0
0.0
0.0
0.0
0.0
0.0
0.0
0.0
2.39
-2.39
0.0
0.0
2.39
-2.39
2.39
-2.39
0.0
0.0
0.0
0.0
0.0
0.0
0.0
0.0
0.0
0.0
0.0
0.0
0.0
0.0
0.0
0.0
0.0
0.0
0.0
0.0
0.0
0.0
0.0
0.0
0.0
0.0
-9.673
-2.447
2.447
0.0
0.0
-2.447
0.0
0.0
0.0
2.447
-2.447
2.447
-2.447
0.0
0.0
0.0
0.0
0.0
2.447
-2.447
0.0
0.0
0.0
0.0
0.0
0.0
0.0
0.0
0.0
-2.458
0.0
2.458
-2.458
0.0
0.0
2.458
-2.458
0.0
2.458
-2.458
0.0
0.0
0.0
0.0
0.0
0.0
0.0
2.458
-2.458
0.0
0.0
0.0
2.458
-2.458
0.0
0.0
0.0
0.0
0.0
0.0
0.0
0.0
0.0
0.0
0.0
-2.47
-2.482
0.0
0.0
0.0
0.0
0.0
0.0
0.0
-2.494
2.494
0.0
0.0
0.0
0.0
0.0
2.482
0.0
0.0
0.0
0.0
0.0
0.0
0.0
0.0
0.0
0.0
0.0
2.47
-2.47
0.0
0.0
0.0
0.0
2.47
-2.47
0.0
0.0
-2.482
0.0
0.0
0.0
2.482
0.0
0.0
0.0
0.0
0.0
0.0
0.0
0.0
0.0
0.0
0.0
0.0
0.0
0.0
0.0
0.0
0.0
0.0
2.47
0.0
-2.47
0.0
0.0
0.0
0.0
0.0
0.0
0.0
0.0
0.0
0.0
0.0
0.0
0.0
0.0
2.47
0.0
-2.47
0.0
0.0
0.0
0.0
0.0
0.0
0.0
0.0
0.0
0.0
0.0
0.0
0.0
0.0
0.0
0.0
-2.482
0.0
0.0
0.0
0.0
0.0
0.0
0.0
0.0
0.0
0.0
0.0
0.0
0.0
0.0
0.0
0.0
0.0
0.0
0.0
0.0
0.0
0.0
0.0
0.0
0.0
0.0
0.0
0.0
0.0
0.0
0.0
0.0
0.0
0.0
0.0
0.0
0.0
0.0
0.0
2.482
0.0
-2.482
0.0
0.0
2.482
0.0
-30.601
2.62
5.201
0.0
5.149
-2.568
0.0
0.0
0.0
0.0
0.0
0.0
-2.581
0.0
0.0
0.0
0.0
2.581
0.0
2.568
-2.568
0.0
0.0
0.0
0.0
0.0
0.0
2.568
-2.568
0.0
0.0
2.568
0.0
-2.568
2.568
0.0
0.0
2.556
0.0
0.0
-2.556
0.0
0.0
0.0
0.0
0.0
0.0
0.0
0.0
0.0
2.556
-2.556
0.0
2.556
-2.556
0.0
0.0
0.0
0.0
0.0
0.0
0.0
0.0
0.0
0.0
0.0
0.0
0.0
0.0
0.0
0.0
2.556
2.543
2.531
-2.531
0.0
0.0
0.0
0.0
2.531
0.0
0.0
0.0
0.0
0.0
0.0
0.0
0.0
0.0
0.0
0.0
2.518
0.0
-2.518
0.0
0.0
0.0
0.0
0.0
0.0
-2.531
0.0
0.0
0.0
0.0
0.0
0.0
0.0
0.0
-2.543
0.0
0.0
0.0
0.0
0.0
0.0
0.0
2.543
0.0
2.531
-2.531
0.0
2.531
0.0
-2.531
2.531
0.0
0.0
0.0
0.0
0.0
0.0
0.0
0.0
0.0
0.0
0.0
0.0
0.0
0.0
0.0
0.0
0.0
0.0
0.0
0.0
0.0
0.0
0.0
0.0
-2.531
0.0
2.531
0.0
0.0
-2.531
0.0
0.0
0.0
0.0
0.0
0.0
0.0
0.0
2.531
-2.531
0.0
0.0
0.0
0.0
0.0
0.0
0.0
0.0
0.0
0.0
0.0
0.0
0.0
0.0
0.0
0.0
0.0
0.0
0.0
0.0
0.0
0.0
-2.543
0.0
2.543
-2.543
0.0
0.0
0.0
0.0
0.0
0.0
0.0
0.0
0.0
0.0
0.0
2.543
-2.543
0.0
0.0
0.0
0.0
0.0
0.0
5.074
2.518
0.0
0.0
-2.518
0.0
0.0
-2.531
0.0
0.0
2.531
0.0
0.0
-2.531
0.0
0.0
0.0
0.0
0.0
0.0
-2.543
0.0
2.543
-2.543
0.0
0.0
0.0
0.0
0.0
0.0
0.0
0.0
0.0
0.0
0.0
0.0
0.0
0.0
0.0
0.0
-2.556
2.556
0.0
-2.556
0.0
2.556
0.0
0.0
0.0
0.0
0.0
-2.556
0.0
0.0
0.0
0.0
0.0
0.0
0.0
0.0
0.0
0.0
0.0
0.0
0.0
0.0
0.0
0.0
0.0
0.0
0.0
0.0
0.0
0.0
0.0
0.0
0.0
-2.568
2.568
0.0
0.0
2.556
0.0
-2.556
0.0
0.0
0.0
2.556
0.0
0.0
-2.556
0.0
0.0
0.0
0.0
0.0
0.0
0.0
0.0
2.556
-2.556
0.0
0.0
0.0
0.0
0.0
0.0
0.0
0.0
0.0
0.0
0.0
0.0
0.0
0.0
0.0
0.0
2.556
-2.556
0.0
2.556
-2.556
0.0
0.0
0.0
0.0
0.0
0.0
0.0
0.0
0.0
0.0
0.0
0.0
0.0
0.0
0.0
0.0
0.0
0.0
2.556
-2.556
0.0
0.0
0.0
0.0
0.0
0.0
0.0
0.0
0.0
0.0
0.0
0.0
0.0
0.0
0.0
0.0
2.556
0.0
-2.556
2.556
0.0
-2.556
2.556
0.0
0.0
0.0
0.0
2.543
0.0
-2.543
0.0
0.0
0.0
0.0
0.0
2.543
0.0
2.531
-5.074
2.543
0.0
0.0
0.0
0.0
0.0
0.0
0.0
0.0
0.0
0.0
0.0
2.531
-2.531
2.531
-2.531
0.0
0.0
0.0
0.0
0.0
0.0
0.0
0.0
0.0
0.0
0.0
0.0
17.46
2.447
0.0
0.0
-2.447
2.447
-2.447
2.447
-2.447
2.447
-4.905
0.0
-2.47
0.0
2.47
-2.47
0.0
0.0
0.0
0.0
0.0
0.0
0.0
0.0
0.0
0.0
0.0
0.0
0.0
0.0
0.0
0.0
0.0
-2.482
2.482
0.0
0.0
0.0
2.47
0.0
2.458
0.0
0.0
-2.458
2.458
0.0
0.0
0.0
0.0
0.0
2.447
-2.447
0.0
2.447
0.0
0.0
0.0
0.0
-2.447
0.0
0.0
0.0
0.0
0.0
0.0
0.0
0.0
0.0
0.0
0.0
0.0
0.0
0.0
0.0
0.0
0.0
0.0
0.0
2.447
-2.447
0.0
2.447
-2.447
0.0
2.447
0.0
0.0
2.435
2.424
-2.424
2.424
2.413
-2.413
0.0
0.0
0.0
0.0
0.0
0.0
0.0
-2.424
0.0
0.0
0.0
0.0
0.0
0.0
0.0
0.0
0.0
2.424
0.0
-2.424
0.0
0.0
0.0
0.0
-2.435
0.0
0.0
0.0
2.435
0.0
0.0
-2.435
0.0
0.0
2.435
-2.435
2.435
0.0
0.0
0.0
0.0
0.0
-2.435
0.0
0.0
2.435
-2.435
0.0
0.0
0.0
0.0
0.0
0.0
0.0
0.0
0.0
0.0
0.0
0.0
0.0
-2.447
0.0
0.0
2.447
0.0
-2.447
0.0
0.0
0.0
0.0
0.0
0.0
0.0
0.0
0.0
0.0
2.447
-2.447
2.447
-2.447
2.447
0.0
0.0
0.0
0.0
2.435
-2.435
0.0
2.435
0.0
0.0
0.0
2.424
0.0
-2.424
2.424
0.0
-2.424
-2.435
0.0
0.0
0.0
0.0
0.0
0.0
0.0
0.0
0.0
0.0
0.0
0.0
0.0
0.0
0.0
0.0
0.0
0.0
-12.352
2.494
-2.494
0.0
2.494
0.0
2.482
-4.976
0.0
2.494
0.0
0.0
0.0
-2.494
0.0
0.0
0.0
-2.506
0.0
0.0
0.0
0.0
0.0
0.0
0.0
0.0
0.0
0.0
0.0
0.0
0.0
0.0
0.0
0.0
-2.518
0.0
2.518
0.0
-2.518
0.0
0.0
2.518
-2.518
0.0
0.0
0.0
0.0
2.518
0.0
0.0
0.0
0.0
0.0
0.0
0.0
-2.518
0.0
0.0
0.0
0.0
0.0
0.0
0.0
0.0
2.518
0.0
2.506
-2.506
0.0
0.0
0.0
0.0
0.0
0.0
0.0
0.0
0.0
0.0
0.0
0.0
2.506
0.0
-2.506
0.0
0.0
0.0
2.506
-2.506
-2.518
0.0
0.0
0.0
0.0
0.0
0.0
0.0
0.0
0.0
0.0
0.0
0.0
0.0
0.0
0.0
0.0
0.0
0.0
0.0
0.0
0.0
0.0
0.0
0.0
0.0
0.0
2.518
-2.518
0.0
0.0
0.0
0.0
0.0
0.0
0.0
0.0
0.0
0.0
0.0
0.0
0.0
0.0
0.0
0.0
2.518
-2.518
2.518
0.0
0.0
0.0
-2.518
0.0
0.0
0.0
0.0
0.0
0.0
0.0
0.0
0.0
0.0
2.518
-2.518
0.0
0.0
0.0
0.0
0.0
0.0
0.0
0.0
0.0
0.0
0.0
0.0
0.0
0.0
0.0
0.0
0.0
0.0
0.0
0.0
0.0
0.0
0.0
0.0
0.0
0.0
0.0
0.0
0.0
0.0
0.0
0.0
0.0
0.0
0.0
0.0
0.0
0.0
0.0
0.0
0.0
2.518
-2.518
-2.531
2.531
0.0
2.518
-2.518
2.518
-2.518
2.518
-2.518
0.0
0.0
0.0
0.0
0.0
0.0
14.929
0.0
0.0
2.447
0.0
0.0
2.435
0.0
-2.435
0.0
0.0
0.0
0.0
0.0
2.435
0.0
-2.435
2.435
0.0
0.0
2.424
0.0
0.0
0.0
-2.424
0.0
0.0
0.0
0.0
0.0
0.0
0.0
0.0
0.0
0.0
0.0
0.0
2.424
0.0
-2.424
0.0
2.424
-2.424
0.0
0.0
0.0
0.0
0.0
0.0
0.0
0.0
0.0
0.0
0.0
2.424
-2.424
0.0
0.0
0.0
0.0
2.424
-2.424
0.0
0.0
0.0
2.424
0.0
-2.424
2.424
0.0
0.0
0.0
2.413
-2.413
0.0
0.0
0.0
0.0
0.0
0.0
0.0
2.413
-2.413
0.0
0.0
0.0
0.0
0.0
0.0
0.0
0.0
0.0
0.0
0.0
0.0
0.0
0.0
0.0
0.0
0.0
0.0
0.0
2.413
-2.413
0.0
0.0
0.0
0.0
0.0
0.0
0.0
0.0
2.413
-2.413
2.413
-2.413
2.413
0.0
0.0
0.0
0.0
0.0
0.0
0.0
2.401
0.0
2.39
-2.39
2.39
-2.39
0.0
0.0
0.0
0.0
0.0
2.39
2.379
0.0
-2.379
0.0
0.0
0.0
2.379
0.0
0.0
-2.379
2.379
0.0
-2.379
0.0
0.0
0.0
2.379
0.0
0.0
2.368
-2.368
2.368
-2.368
0.0
2.368
-4.748
2.379
-2.379
0.0
0.0
0.0
0.0
0.0
0.0
2.379
-2.379
0.0
2.379
-2.379
0.0
0.0
0.0
2.379
0.0
0.0
0.0
0.0
0.0
0.0
0.0
0.0
0.0
0.0
-2.379
0.0
0.0
0.0
0.0
0.0
2.379
-2.379
0.0
0.0
-2.39
2.39
-2.39
0.0
0.0
0.0
0.0
0.0
2.39
-2.39
0.0
2.39
4.748
-2.368
2.368
-2.368
0.0
4.726
0.0
-2.358
2.358
0.0
2.347
0.0
2.336
-2.336
0.0
0.0
2.336
-2.336
2.336
-2.336
0.0
0.0
0.0
0.0
-2.347
0.0
2.347
0.0
-2.347
0.0
0.0
0.0
0.0
0.0
0.0
0.0
0.0
-2.358
2.358
0.0
0.0
0.0
-2.358
0.0
0.0
0.0
0.0
2.358
0.0
0.0
-2.358
0.0
0.0
2.358
-2.358
0.0
0.0
0.0
0.0
0.0
0.0
-2.368
0.0
0.0
0.0
0.0
0.0
0.0
0.0
0.0
0.0
0.0
0.0
0.0
0.0
0.0
0.0
0.0
0.0
0.0
0.0
2.368
-2.368
2.368
-2.368
0.0
0.0
0.0
0.0
0.0
0.0
0.0
0.0
0.0
0.0
0.0
0.0
0.0
0.0
0.0
0.0
0.0
0.0
0.0
0.0
0.0
0.0
0.0
0.0
0.0
0.0
2.368
-2.368
0.0
2.368
-2.368
0.0
0.0
0.0
0.0
0.0
0.0
2.368
-2.368
2.368
-2.368
0.0
0.0
0.0
0.0
0.0
0.0
2.368
0.0
0.0
0.0
-2.368
0.0
0.0
2.368
0.0
0.0
0.0
0.0
0.0
0.0
0.0
0.0
0.0
0.0
0.0
0.0
0.0
0.0
0.0
0.0
0.0
0.0
2.358
-2.358
0.0
0.0
0.0
0.0
0.0
0.0
0.0
0.0
0.0
0.0
0.0
0.0
0.0
0.0
0.0
0.0
0.0
0.0
0.0
0.0
0.0
0.0
0.0
0.0
0.0
0.0
0.0
0.0
0.0
0.0
0.0
0.0
0.0
0.0
0.0
2.358
-2.358
0.0
0.0
0.0
0.0
0.0
0.0
0.0
0.0
0.0
2.358
-2.358
0.0
0.0
2.358
-2.358
-2.368
0.0
0.0
0.0
0.0
0.0
0.0
2.368
0.0
0.0
-2.368
0.0
0.0
0.0
0.0
0.0
0.0
0.0
-2.379
0.0
0.0
0.0
0.0
0.0
2.379
0.0
-2.379
2.379
-2.379
0.0
2.379
0.0
0.0
0.0
0.0
0.0
0.0
0.0
0.0
2.368
-2.368
2.368
-2.368
0.0
0.0
0.0
0.0
0.0
0.0
0.0
0.0
0.0
0.0
0.0
0.0
0.0
0.0
0.0
0.0
0.0
0.0
0.0
0.0
0.0
0.0
0.0
0.0
0.0
0.0
2.368
-2.368
0.0
0.0
2.368
-2.368
0.0
0.0
0.0
0.0
0.0
2.368
-2.368
0.0
0.0
0.0
0.0
0.0
0.0
0.0
0.0
0.0
0.0
0.0
0.0
0.0
0.0
2.368
0.0
-2.368
0.0
0.0
0.0
0.0
0.0
0.0
0.0
0.0
0.0
0.0
0.0
0.0
0.0
0.0
0.0
0.0
2.368
0.0
-2.368
0.0
2.368
-2.368
0.0
0.0
0.0
0.0
0.0
0.0
0.0
2.368
-2.368
0.0
0.0
0.0
0.0
0.0
0.0
0.0
0.0
0.0
0.0
2.368
-2.368
0.0
0.0
0.0
0.0
0.0
0.0
0.0
0.0
0.0
0.0
0.0
0.0
0.0
0.0
0.0
0.0
0.0
0.0
0.0
0.0
0.0
0.0
0.0
0.0
0.0
0.0
0.0
0.0
0.0
2.368
0.0
-2.368
0.0
0.0
2.368
2.358
-2.358
0.0
0.0
0.0
0.0
0.0
0.0
0.0
0.0
0.0
0.0
0.0
0.0
0.0
0.0
0.0
0.0
0.0
0.0
0.0
0.0
0.0
0.0
0.0
0.0
2.358
-2.358
0.0
0.0
0.0
-14.376
-2.435
2.435
2.424
0.0
-4.859
0.0
0.0
0.0
0.0
0.0
0.0
0.0
2.435
0.0
0.0
0.0
0.0
0.0
2.424
-2.424
0.0
0.0
2.424
-2.424
0.0
0.0
0.0
0.0
0.0
2.424
0.0
0.0
0.0
0.0
0.0
0.0
0.0
-2.424
0.0
0.0
0.0
0.0
0.0
0.0
0.0
0.0
2.424
-2.424
0.0
0.0
0.0
0.0
0.0
0.0
0.0
0.0
0.0
0.0
0.0
0.0
0.0
0.0
0.0
0.0
0.0
0.0
0.0
0.0
0.0
0.0
0.0
0.0
0.0
0.0
0.0
0.0
0.0
0.0
0.0
0.0
0.0
-2.435
0.0
0.0
0.0
0.0
2.435
0.0
-2.435
2.435
-2.435
0.0
0.0
0.0
0.0
0.0
2.435
-2.435
0.0
0.0
0.0
0.0
0.0
0.0
0.0
0.0
0.0
0.0
0.0
0.0
0.0
0.0
0.0
0.0
0.0
0.0
0.0
0.0
0.0
-2.447
2.447
0.0
0.0
0.0
0.0
0.0
-2.447
0.0
0.0
0.0
0.0
0.0
0.0
0.0
2.447
0.0
0.0
0.0
0.0
0.0
0.0
0.0
0.0
0.0
0.0
0.0
0.0
0.0
0.0
0.0
-2.447
0.0
0.0
2.447
0.0
0.0
-2.447
2.447
-2.447
0.0
0.0
0.0
-2.458
0.0
0.0
0.0
0.0
0.0
0.0
0.0
0.0
0.0
2.458
-2.458
0.0
0.0
2.458
-2.458
0.0
0.0
0.0
0.0
2.458
0.0
-2.458
0.0
0.0
0.0
0.0
0.0
0.0
0.0
0.0
-2.47
2.47
0.0
-2.47
2.47
-2.47
0.0
2.47
0.0
0.0
0.0
-2.47
2.47
0.0
-2.47
14.648
2.401
0.0
0.0
0.0
0.0
0.0
0.0
-2.401
0.0
0.0
0.0
0.0
0.0
0.0
2.401
0.0
0.0
0.0
0.0
0.0
0.0
2.39
-2.39
0.0
0.0
2.39
-2.39
0.0
0.0
2.39
0.0
0.0
2.379
-2.379
2.379
-2.379
0.0
0.0
0.0
0.0
0.0
0.0
0.0
0.0
-2.39
0.0
0.0
2.39
0.0
0.0
0.0
0.0
0.0
0.0
0.0
0.0
0.0
0.0
0.0
2.379
-2.379
0.0
2.379
-2.379
0.0
0.0
2.379
0.0
0.0
0.0
0.0
2.368
-2.368
0.0
0.0
0.0
0.0
0.0
0.0
0.0
0.0
0.0
2.368
-2.368
0.0
0.0
0.0
0.0
0.0
0.0
0.0
0.0
0.0
0.0
0.0
0.0
0.0
0.0
2.368
-2.368
0.0
0.0
2.368
0.0
-2.368
0.0
2.368
-2.368
0.0
0.0
0.0
2.368
-2.368
0.0
-2.379
2.379
0.0
0.0
-2.379
0.0
0.0
0.0
0.0
2.379
-2.379
0.0
0.0
0.0
-2.39
0.0
0.0
0.0
0.0
2.39
-2.39
2.39
-2.39
2.39
-2.39
0.0
2.39
0.0
0.0
0.0
0.0
0.0
0.0
0.0
0.0
0.0
0.0
2.379
-2.379
0.0
0.0
0.0
0.0
0.0
0.0
0.0
0.0
2.379
-2.379
2.379
-2.379
0.0
0.0
2.379
0.0
0.0
0.0
0.0
2.368
-2.368
0.0
0.0
0.0
0.0
0.0
0.0
0.0
0.0
0.0
2.368
0.0
-2.368
0.0
0.0
0.0
0.0
0.0
0.0
0.0
2.368
-2.368
0.0
0.0
0.0
0.0
0.0
0.0
0.0
0.0
0.0
2.368
-2.368
0.0
0.0
0.0
0.0
18.651
2.285
4.54
-2.265
0.0
0.0
0.0
0.0
0.0
0.0
2.265
-2.265
0.0
0.0
-2.275
0.0
0.0
0.0
-2.285
2.285
-2.285
2.285
-2.285
2.285
-2.285
0.0
0.0
0.0
0.0
0.0
2.285
-2.285
0.0
0.0
0.0
2.285
0.0
0.0
-2.285
0.0
0.0
0.0
-2.295
0.0
2.295
0.0
-2.295
0.0
0.0
0.0
0.0
0.0
0.0
0.0
0.0
0.0
0.0
0.0
0.0
0.0
0.0
0.0
0.0
0.0
0.0
-2.305
0.0
0.0
0.0
0.0
0.0
0.0
0.0
0.0
0.0
0.0
0.0
0.0
0.0
-2.315
2.315
0.0
2.305
-2.305
0.0
0.0
0.0
0.0
2.305
-2.305
0.0
0.0
0.0
0.0
0.0
2.305
-2.305
0.0
0.0
0.0
0.0
0.0
0.0
0.0
0.0
0.0
0.0
0.0
0.0
0.0
0.0
0.0
0.0
0.0
0.0
0.0
0.0
0.0
0.0
0.0
0.0
0.0
0.0
0.0
0.0
0.0
0.0
0.0
0.0
0.0
2.305
-2.305
0.0
0.0
0.0
0.0
0.0
0.0
0.0
2.305
-2.305
0.0
0.0
0.0
0.0
0.0
0.0
0.0
0.0
0.0
0.0
0.0
2.305
-2.305
0.0
0.0
0.0
0.0
0.0
0.0
0.0
0.0
0.0
0.0
0.0
-2.315
2.315
-2.315
-2.326
0.0
0.0
0.0
0.0
4.641
-2.315
2.315
-2.315
0.0
0.0
0.0
0.0
0.0
0.0
0.0
0.0
0.0
0.0
0.0
0.0
2.315
-2.315
0.0
0.0
2.315
-2.315
0.0
0.0
4.621
0.0
0.0
0.0
0.0
0.0
-2.305
0.0
2.305
0.0
-2.305
0.0
2.305
-4.621
0.0
-2.326
0.0
-2.336
0.0
0.0
0.0
0.0
0.0
0.0
0.0
0.0
0.0
0.0
0.0
2.336
0.0
0.0
0.0
2.326
-2.326
0.0
0.0
0.0
0.0
4.641
-2.315
0.0
0.0
0.0
2.315
2.305
-2.305
2.305
-2.305
0.0
0.0
2.305
-2.305
2.305
0.0
0.0
0.0
0.0
0.0
0.0
0.0
0.0
0.0
0.0
2.295
-2.295
0.0
0.0
0.0
0.0
0.0
0.0
0.0
2.295
-2.295
0.0
0.0
0.0
0.0
0.0
0.0
2.295
-2.295
0.0
0.0
0.0
0.0
2.295
-2.295
0.0
0.0
0.0
0.0
0.0
0.0
0.0
0.0
0.0
0.0
0.0
0.0
0.0
-2.305
0.0
2.305
0.0
0.0
0.0
0.0
0.0
0.0
0.0
0.0
0.0
0.0
0.0
0.0
0.0
0.0
0.0
0.0
0.0
0.0
0.0
0.0
0.0
0.0
0.0
0.0
0.0
0.0
0.0
0.0
2.295
-2.295
0.0
0.0
0.0
2.295
0.0
0.0
2.285
-2.285
0.0
2.285
0.0
-2.285
0.0
2.285
0.0
-2.285
0.0
0.0
0.0
0.0
0.0
0.0
0.0
0.0
0.0
2.285
-2.285
-2.295
0.0
0.0
0.0
0.0
0.0
0.0
0.0
0.0
0.0
0.0
0.0
0.0
0.0
0.0
0.0
0.0
2.295
-2.295
0.0
2.295
-2.295
0.0
0.0
0.0
0.0
0.0
0.0
0.0
2.295
-2.295
0.0
0.0
2.295
-2.295
0.0
0.0
2.295
0.0
-2.295
0.0
0.0
0.0
0.0
0.0
0.0
0.0
0.0
0.0
-2.305
0.0
0.0
0.0
0.0
0.0
2.305
2.295
-2.295
0.0
0.0
0.0
-13.988
-2.368
2.368
2.358
4.683
-4.683
0.0
0.0
2.347
0.0
2.336
-4.683
0.0
0.0
0.0
2.347
0.0
0.0
0.0
0.0
0.0
0.0
0.0
0.0
0.0
2.336
0.0
0.0
0.0
0.0
0.0
0.0
0.0
0.0
0.0
0.0
-2.336
0.0
0.0
0.0
0.0
0.0
0.0
-2.347
2.347
-2.347
0.0
0.0
0.0
0.0
0.0
0.0
-2.358
0.0
0.0
0.0
0.0
0.0
0.0
0.0
0.0
2.358
0.0
0.0
-2.358
2.358
0.0
-2.358
0.0
0.0
0.0
0.0
0.0
0.0
0.0
0.0
0.0
0.0
2.358
-2.358
0.0
0.0
0.0
0.0
0.0
-2.368
0.0
0.0
2.368
2.358
-2.358
0.0
0.0
0.0
0.0
0.0
0.0
0.0
0.0
0.0
0.0
0.0
2.358
-2.358
2.358
-2.358
0.0
0.0
0.0
0.0
0.0
0.0
0.0
0.0
0.0
0.0
0.0
0.0
0.0
2.358
-2.358
2.358
0.0
0.0
0.0
-2.358
0.0
0.0
0.0
0.0
0.0
0.0
0.0
0.0
0.0
0.0
0.0
0.0
0.0
0.0
0.0
0.0
0.0
0.0
0.0
0.0
0.0
0.0
0.0
0.0
0.0
0.0
0.0
0.0
0.0
0.0
0.0
0.0
0.0
0.0
0.0
0.0
0.0
0.0
0.0
0.0
0.0
2.358
0.0
-2.358
0.0
0.0
0.0
0.0
0.0
2.358
-2.358
0.0
0.0
0.0
0.0
0.0
0.0
0.0
0.0
0.0
0.0
0.0
0.0
0.0
0.0
0.0
0.0
0.0
0.0
0.0
0.0
2.358
-2.358
0.0
0.0
0.0
0.0
0.0
0.0
0.0
0.0
0.0
0.0
0.0
4.705
0.0
0.0
0.0
0.0
0.0
2.336
-2.336
0.0
0.0
-2.347
0.0
0.0
0.0
0.0
0.0
-2.358
0.0
0.0
0.0
0.0
0.0
0.0
0.0
0.0
2.358
-2.358
0.0
0.0
2.358
-2.358
0.0
0.0
0.0
0.0
0.0
0.0
0.0
0.0
0.0
0.0
2.358
0.0
0.0
0.0
0.0
0.0
0.0
-2.358
0.0
0.0
0.0
0.0
0.0
0.0
0.0
0.0
0.0
0.0
0.0
0.0
0.0
0.0
0.0
0.0
0.0
0.0
0.0
0.0
0.0
0.0
0.0
0.0
2.358
-2.358
0.0
0.0
0.0
0.0
0.0
0.0
0.0
0.0
0.0
2.358
-2.358
0.0
0.0
0.0
0.0
-2.368
0.0
0.0
-2.379
0.0
0.0
0.0
0.0
0.0
0.0
0.0
0.0
2.379
-2.379
0.0
0.0
0.0
0.0
0.0
0.0
0.0
0.0
-2.39
0.0
0.0
0.0
0.0
0.0
0.0
0.0
0.0
2.39
0.0
0.0
-2.39
0.0
2.39
0.0
0.0
-2.39
0.0
2.39
-2.39
0.0
0.0
0.0
0.0
0.0
0.0
0.0
0.0
0.0
0.0
0.0
2.39
-2.39
0.0
2.39
0.0
-2.39
0.0
0.0
0.0
0.0
-2.401
0.0
0.0
0.0
0.0
0.0
0.0
0.0
2.401
-2.401
0.0
-2.413
0.0
2.413
-2.413
0.0
-2.424
2.424
0.0
0.0
0.0
0.0
0.0
0.0
2.413
-2.413
2.413
0.0
0.0
0.0
0.0
0.0
-2.413
2.413
-2.413
0.0
0.0
0.0
2.413
-2.413
0.0
2.413
0.0
0.0
0.0
0.0
0.0
2.401
-2.401
-2.413
0.0
0.0
0.0
0.0
0.0
0.0
-4.859
0.0
0.0
0.0
0.0
2.435
0.0
0.0
0.0
0.0
0.0
-2.435
0.0
0.0
0.0
2.435
-2.435
0.0
0.0
0.0
0.0
-2.447
0.0
0.0
0.0
0.0
0.0
0.0
2.447
-2.447
0.0
0.0
0.0
0.0
0.0
0.0
0.0
2.447
-2.447
0.0
2.447
-2.447
0.0
2.447
-2.447
0.0
0.0
0.0
0.0
-2.458
2.458
-2.458
0.0
0.0
2.458
0.0
-2.458
0.0
0.0
0.0
2.458
-2.458
0.0
0.0
2.458
-2.458
0.0
0.0
0.0
0.0
0.0
0.0
2.458
-2.458
2.458
-2.458
2.458
0.0
0.0
0.0
0.0
2.447
-2.447
0.0
0.0
0.0
-2.458
2.458
0.0
0.0
0.0
0.0
2.447
0.0
-2.447
0.0
0.0
0.0
2.447
0.0
0.0
0.0
0.0
0.0
2.435
-2.435
0.0
2.435
-2.435
0.0
0.0
2.435
-2.435
0.0
0.0
0.0
0.0
0.0
0.0
2.435
-2.435
0.0
0.0
0.0
0.0
0.0
0.0
0.0
0.0
0.0
0.0
0.0
2.435
0.0
0.0
2.424
0.0
-2.424
0.0
0.0
0.0
0.0
0.0
0.0
0.0
0.0
0.0
0.0
0.0
0.0
0.0
0.0
0.0
0.0
0.0
0.0
0.0
0.0
0.0
2.424
-2.424
0.0
0.0
0.0
2.424
-2.424
0.0
0.0
0.0
0.0
-2.435
0.0
0.0
0.0
2.435
0.0
-2.435
2.435
-2.435
2.435
0.0
-2.435
4.859
0.0
0.0
-2.424
0.0
-2.435
0.0
0.0
0.0
0.0
0.0
0.0
0.0
0.0
0.0
0.0
2.435
0.0
0.0
0.0
0.0
0.0
0.0
0.0
0.0
0.0
0.0
0.0
0.0
0.0
2.424
0.0
-2.424
0.0
0.0
0.0
2.424
2.413
-4.837
2.424
0.0
0.0
0.0
0.0
0.0
0.0
2.413
0.0
0.0
0.0
0.0
0.0
0.0
0.0
2.401
0.0
-2.401
2.401
0.0
-2.401
0.0
0.0
0.0
0.0
0.0
0.0
0.0
0.0
0.0
2.401
-2.401
0.0
0.0
0.0
0.0
0.0
0.0
0.0
0.0
2.401
-2.401
0.0
0.0
0.0
0.0
0.0
0.0
0.0
0.0
0.0
0.0
0.0
0.0
0.0
0.0
0.0
0.0
0.0
2.401
-2.401
0.0
0.0
0.0
0.0
0.0
0.0
0.0
0.0
0.0
0.0
0.0
0.0
0.0
0.0
0.0
0.0
0.0
0.0
0.0
0.0
2.401
-2.401
0.0
0.0
0.0
0.0
0.0
0.0
0.0
0.0
0.0
0.0
0.0
0.0
0.0
0.0
0.0
0.0
0.0
0.0
0.0
2.401
-2.401
0.0
2.401
-2.401
0.0
0.0
0.0
0.0
0.0
0.0
0.0
0.0
2.401
0.0
-2.401
0.0
0.0
0.0
2.401
-2.401
2.401
-2.401
0.0
0.0
0.0
2.401
0.0
0.0
0.0
0.0
0.0
0.0
0.0
2.39
-2.39
0.0
0.0
2.39
-2.39
0.0
0.0
0.0
0.0
0.0
0.0
0.0
0.0
0.0
0.0
0.0
0.0
0.0
0.0
0.0
0.0
0.0
0.0
0.0
0.0
0.0
0.0
0.0
0.0
0.0
0.0
0.0
0.0
0.0
0.0
0.0
0.0
0.0
0.0
0.0
0.0
0.0
2.39
-2.39
0.0
0.0
0.0
0.0
0.0
-2.401
0.0
0.0
0.0
2.401
0.0
0.0
0.0
0.0
0.0
0.0
0.0
-2.401
2.401
-2.401
0.0
2.401
0.0
0.0
0.0
0.0
0.0
0.0
-2.401
0.0
2.401
0.0
2.39
-2.39
0.0
0.0
0.0
0.0
0.0
0.0
0.0
2.39
-2.39
0.0
0.0
0.0
0.0
0.0
0.0
0.0
0.0
0.0
0.0
0.0
0.0
0.0
0.0
2.39
0.0
0.0
0.0
0.0
0.0
0.0
0.0
2.379
0.0
0.0
0.0
0.0
-2.379
0.0
0.0
0.0
0.0
0.0
2.379
0.0
-2.379
0.0
0.0
2.379
0.0
-2.379
0.0
0.0
0.0
0.0
0.0
0.0
0.0
0.0
0.0
0.0
0.0
0.0
0.0
2.379
-2.379
0.0
0.0
0.0
0.0
2.379
-2.379
0.0
0.0
0.0
0.0
0.0
0.0
0.0
0.0
0.0
0.0
0.0
0.0
0.0
0.0
0.0
-2.39
0.0
0.0
0.0
2.39
0.0
0.0
0.0
0.0
-2.39
2.39
-2.39
0.0
0.0
0.0
0.0
0.0
0.0
0.0
0.0
0.0
0.0
0.0
0.0
0.0
0.0
0.0
2.39
-2.39
0.0
0.0
0.0
0.0
0.0
0.0
0.0
0.0
0.0
0.0
0.0
0.0
0.0
0.0
0.0
0.0
0.0
0.0
0.0
0.0
0.0
0.0
0.0
0.0
0.0
0.0
0.0
0.0
0.0
0.0
0.0
0.0
0.0
2.39
-2.39
0.0
2.39
0.0
-2.39
2.39
0.0
0.0
0.0
0.0
0.0
0.0
0.0
0.0
0.0
0.0
0.0
0.0
0.0
0.0
0.0
0.0
0.0
0.0
0.0
0.0
0.0
0.0
0.0
0.0
0.0
0.0
0.0
0.0
0.0
0.0
0.0
2.379
-2.379
0.0
0.0
0.0
0.0
0.0
0.0
0.0
-2.39
0.0
0.0
-2.401
0.0
0.0
0.0
0.0
0.0
0.0
0.0
0.0
2.401
-2.401
2.401
-2.401
0.0
0.0
0.0
0.0
0.0
0.0
0.0
0.0
0.0
0.0
0.0
0.0
0.0
0.0
2.401
0.0
0.0
0.0
0.0
0.0
0.0
0.0
0.0
0.0
-2.401
0.0
2.401
0.0
0.0
0.0
0.0
0.0
0.0
0.0
0.0
0.0
2.39
0.0
2.379
0.0
0.0
-2.379
0.0
0.0
0.0
0.0
0.0
0.0
0.0
0.0
0.0
0.0
0.0
0.0
0.0
0.0
0.0
0.0
0.0
0.0
0.0
0.0
0.0
0.0
0.0
0.0
0.0
0.0
0.0
2.379
0.0
0.0
0.0
0.0
-2.379
0.0
0.0
-2.39
0.0
0.0
0.0
2.39
0.0
-2.39
0.0
0.0
0.0
2.39
0.0
-2.39
0.0
0.0
0.0
0.0
2.39
0.0
0.0
0.0
2.379
-2.379
0.0
2.379
-2.379
0.0
0.0
0.0
0.0
0.0
0.0
0.0
0.0
0.0
-2.39
0.0
0.0
0.0
0.0
0.0
0.0
0.0
0.0
0.0
0.0
0.0
0.0
2.39
0.0
0.0
-2.39
0.0
0.0
0.0
0.0
0.0
0.0
0.0
0.0
0.0
0.0
0.0
2.39
-2.39
0.0
0.0
0.0
0.0
0.0
0.0
0.0
0.0
2.39
0.0
-2.39
0.0
2.39
-2.39
2.39
-2.39
0.0
0.0
0.0
0.0
0.0
0.0
0.0
0.0
0.0
0.0
0.0
0.0
0.0
0.0
0.0
0.0
0.0
0.0
0.0
0.0
0.0
0.0
0.0
0.0
0.0
0.0
0.0
-2.401
0.0
0.0
0.0
0.0
0.0
0.0
0.0
-7.272
0.0
0.0
2.435
0.0
0.0
0.0
0.0
0.0
0.0
0.0
0.0
0.0
2.424
0.0
0.0
0.0
-2.424
0.0
0.0
2.424
-2.424
0.0
0.0
0.0
0.0
0.0
0.0
0.0
0.0
0.0
0.0
0.0
0.0
0.0
2.424
-2.424
0.0
0.0
0.0
0.0
2.424
0.0
0.0
0.0
0.0
0.0
0.0
0.0
0.0
0.0
0.0
0.0
2.413
-2.413
0.0
0.0
0.0
0.0
0.0
0.0
0.0
0.0
0.0
0.0
0.0
0.0
0.0
0.0
0.0
0.0
0.0
0.0
0.0
0.0
0.0
0.0
0.0
0.0
0.0
2.413
-2.413
0.0
0.0
0.0
0.0
2.413
-2.413
0.0
0.0
0.0
0.0
0.0
0.0
0.0
0.0
0.0
0.0
2.413
0.0
0.0
-2.413
0.0
0.0
0.0
0.0
2.413
-2.413
0.0
2.413
0.0
0.0
-2.413
0.0
2.413
0.0
0.0
0.0
0.0
0.0
0.0
0.0
0.0
0.0
0.0
0.0
0.0
0.0
0.0
0.0
0.0
0.0
0.0
0.0
0.0
0.0
0.0
0.0
0.0
0.0
0.0
0.0
0.0
0.0
0.0
0.0
0.0
0.0
0.0
0.0
0.0
0.0
0.0
0.0
0.0
0.0
0.0
0.0
0.0
0.0
0.0
0.0
0.0
0.0
0.0
2.401
0.0
-2.401
0.0
0.0
0.0
0.0
0.0
0.0
0.0
0.0
0.0
0.0
0.0
0.0
0.0
2.401
-2.401
0.0
0.0
2.401
0.0
0.0
4.77
0.0
0.0
2.368
-2.368
0.0
0.0
0.0
0.0
0.0
0.0
0.0
0.0
0.0
0.0
-2.379
0.0
0.0
0.0
0.0
0.0
0.0
-7.204
-2.424
0.0
0.0
0.0
0.0
0.0
0.0
2.424
2.413
-2.413
0.0
0.0
0.0
0.0
0.0
0.0
0.0
0.0
0.0
0.0
0.0
0.0
0.0
0.0
0.0
2.413
0.0
0.0
-2.413
0.0
0.0
0.0
0.0
0.0
-2.424
0.0
0.0
0.0
0.0
0.0
0.0
0.0
2.424
-2.424
2.424
-2.424
2.424
0.0
-2.424
2.424
0.0
-2.424
0.0
0.0
2.424
0.0
0.0
0.0
0.0
0.0
0.0
0.0
0.0
0.0
0.0
0.0
0.0
0.0
0.0
0.0
0.0
0.0
0.0
0.0
0.0
0.0
0.0
0.0
0.0
0.0
0.0
0.0
0.0
0.0
0.0
0.0
0.0
0.0
0.0
0.0
0.0
0.0
0.0
0.0
0.0
0.0
0.0
0.0
2.413
0.0
-2.413
0.0
2.413
-2.413
0.0
0.0
0.0
0.0
0.0
0.0
0.0
0.0
0.0
0.0
0.0
0.0
0.0
0.0
0.0
0.0
0.0
0.0
0.0
0.0
2.413
-2.413
0.0
0.0
0.0
2.413
0.0
-2.413
0.0
0.0
0.0
0.0
0.0
0.0
0.0
0.0
0.0
0.0
0.0
0.0
0.0
0.0
0.0
0.0
0.0
0.0
0.0
0.0
0.0
0.0
0.0
-2.424
0.0
0.0
0.0
0.0
0.0
0.0
0.0
0.0
0.0
0.0
0.0
0.0
0.0
0.0
0.0
0.0
-2.435
0.0
0.0
-2.447
2.447
0.0
0.0
0.0
2.435
0.0
0.0
0.0
0.0
0.0
-2.435
2.435
-2.435
0.0
0.0
2.435
0.0
0.0
0.0
0.0
0.0
0.0
0.0
0.0
0.0
0.0
-2.435
2.435
-2.435
0.0
0.0
0.0
0.0
-7.376
2.47
0.0
0.0
0.0
4.905
0.0
0.0
-2.447
0.0
0.0
0.0
0.0
4.882
-2.435
0.0
0.0
0.0
0.0
-2.447
4.882
0.0
-2.435
0.0
0.0
0.0
0.0
0.0
0.0
0.0
0.0
0.0
0.0
0.0
0.0
0.0
0.0
2.435
0.0
2.424
0.0
0.0
0.0
0.0
0.0
0.0
0.0
0.0
0.0
0.0
2.413
0.0
-2.413
0.0
0.0
0.0
0.0
0.0
0.0
0.0
0.0
0.0
0.0
0.0
0.0
0.0
0.0
2.413
-2.413
0.0
-2.424
0.0
0.0
0.0
0.0
0.0
0.0
0.0
0.0
0.0
0.0
0.0
0.0
0.0
0.0
0.0
0.0
0.0
0.0
0.0
0.0
0.0
0.0
0.0
2.424
-2.424
0.0
0.0
0.0
0.0
0.0
0.0
0.0
0.0
0.0
0.0
0.0
0.0
-2.435
0.0
0.0
2.435
0.0
0.0
0.0
0.0
0.0
0.0
0.0
0.0
0.0
0.0
0.0
0.0
0.0
0.0
0.0
0.0
0.0
0.0
0.0
0.0
0.0
0.0
0.0
0.0
0.0
-2.435
0.0
0.0
0.0
0.0
0.0
0.0
0.0
0.0
0.0
0.0
0.0
0.0
0.0
0.0
0.0
0.0
0.0
0.0
0.0
0.0
0.0
0.0
0.0
0.0
0.0
0.0
0.0
0.0
-2.447
0.0
0.0
0.0
0.0
0.0
2.447
-2.447
0.0
0.0
0.0
0.0
0.0
0.0
0.0
0.0
0.0
0.0
0.0
0.0
0.0
0.0
0.0
0.0
0.0
0.0
0.0
0.0
-2.458
0.0
0.0
0.0
0.0
2.458
-2.458
0.0
0.0
0.0
0.0
0.0
0.0
0.0
2.458
-2.458
-7.446
0.0
0.0
0.0
2.494
-2.494
0.0
2.494
0.0
-2.494
2.494
0.0
-2.494
2.494
-2.494
0.0
0.0
0.0
0.0
0.0
0.0
0.0
0.0
0.0
0.0
0.0
0.0
0.0
0.0
0.0
0.0
0.0
0.0
0.0
0.0
0.0
0.0
0.0
0.0
0.0
0.0
0.0
0.0
0.0
0.0
0.0
0.0
0.0
-2.506
0.0
0.0
0.0
0.0
0.0
0.0
0.0
0.0
0.0
0.0
0.0
2.506
-2.506
0.0
0.0
0.0
0.0
0.0
0.0
0.0
0.0
0.0
0.0
0.0
0.0
0.0
0.0
0.0
2.506
2.494
0.0
0.0
0.0
0.0
-2.494
0.0
0.0
0.0
0.0
0.0
2.494
-2.494
0.0
0.0
0.0
0.0
0.0
0.0
0.0
0.0
0.0
0.0
0.0
0.0
0.0
0.0
0.0
0.0
0.0
0.0
0.0
0.0
0.0
0.0
0.0
0.0
0.0
0.0
0.0
0.0
0.0
0.0
0.0
0.0
0.0
0.0
0.0
0.0
0.0
2.494
-2.494
0.0
0.0
0.0
0.0
0.0
0.0
0.0
0.0
0.0
0.0
0.0
0.0
0.0
0.0
0.0
0.0
0.0
0.0
0.0
0.0
0.0
0.0
0.0
2.494
-2.494
0.0
0.0
0.0
0.0
0.0
0.0
0.0
0.0
0.0
0.0
0.0
0.0
0.0
0.0
0.0
0.0
2.494
-2.494
2.494
0.0
0.0
0.0
0.0
0.0
0.0
0.0
0.0
0.0
0.0
2.482
-2.482
0.0
0.0
2.482
-2.482
0.0
2.482
0.0
0.0
0.0
0.0
0.0
2.47
0.0
0.0
0.0
0.0
0.0
0.0
0.0
0.0
0.0
0.0
0.0
0.0
-9.952
-2.518
0.0
0.0
2.518
-2.518
0.0
-2.531
0.0
2.531
-2.531
-2.543
0.0
0.0
0.0
0.0
0.0
0.0
0.0
2.543
0.0
0.0
0.0
-2.543
0.0
0.0
0.0
2.543
0.0
0.0
0.0
-2.543
2.543
0.0
0.0
2.531
-2.531
0.0
0.0
0.0
0.0
0.0
0.0
0.0
0.0
0.0
0.0
0.0
0.0
0.0
0.0
0.0
0.0
2.531
0.0
0.0
0.0
-2.531
0.0
0.0
2.531
0.0
0.0
0.0
0.0
0.0
0.0
-2.531
2.531
0.0
0.0
0.0
0.0
0.0
0.0
0.0
0.0
0.0
0.0
0.0
0.0
0.0
0.0
0.0
0.0
0.0
0.0
0.0
-2.531
0.0
0.0
0.0
0.0
0.0
0.0
0.0
0.0
0.0
2.531
-2.531
2.531
0.0
0.0
0.0
0.0
0.0
0.0
2.518
-2.518
0.0
0.0
0.0
0.0
0.0
0.0
0.0
0.0
0.0
0.0
0.0
0.0
0.0
0.0
0.0
0.0
0.0
0.0
0.0
0.0
0.0
0.0
0.0
0.0
-2.531
0.0
2.531
0.0
-2.531
0.0
0.0
0.0
0.0
0.0
0.0
0.0
0.0
0.0
0.0
0.0
0.0
0.0
0.0
0.0
0.0
0.0
0.0
0.0
2.531
-2.531
0.0
0.0
0.0
0.0
0.0
0.0
0.0
0.0
0.0
2.531
0.0
2.518
-2.518
2.518
0.0
-5.049
2.531
0.0
0.0
0.0
0.0
0.0
0.0
-2.531
0.0
0.0
0.0
0.0
0.0
0.0
0.0
0.0
0.0
0.0
2.531
-2.531
2.531
-2.531
2.531
-2.531
0.0
0.0
0.0
0.0
0.0
0.0
0.0
0.0
0.0
0.0
0.0
2.531
0.0
0.0
0.0
0.0
-2.531
0.0
2.531
0.0
0.0
2.518
-2.518
0.0
0.0
0.0
0.0
2.518
0.0
-2.518
0.0
0.0
0.0
0.0
0.0
0.0
2.518
-2.518
0.0
2.518
-2.518
0.0
0.0
0.0
0.0
0.0
0.0
0.0
2.518
2.506
0.0
0.0
0.0
0.0
0.0
0.0
0.0
0.0
0.0
0.0
0.0
-2.506
0.0
0.0
0.0
0.0
0.0
0.0
0.0
0.0
0.0
0.0
0.0
2.506
-2.506
2.506
0.0
0.0
-2.506
2.506
0.0
0.0
0.0
0.0
0.0
0.0
0.0
0.0
0.0
0.0
0.0
0.0
0.0
0.0
0.0
0.0
0.0
0.0
0.0
0.0
2.494
-2.494
0.0
0.0
0.0
0.0
0.0
0.0
0.0
0.0
0.0
0.0
0.0
0.0
2.494
-2.494
0.0
0.0
0.0
0.0
0.0
0.0
0.0
0.0
0.0
0.0
0.0
0.0
0.0
-2.506
0.0
0.0
0.0
0.0
0.0
0.0
0.0
0.0
0.0
0.0
0.0
0.0
0.0
0.0
0.0
0.0
0.0
0.0
0.0
0.0
0.0
0.0
0.0
0.0
0.0
0.0
0.0
0.0
0.0
0.0
0.0
0.0
0.0
0.0
0.0
0.0
0.0
0.0
0.0
0.0
0.0
0.0
0.0
0.0
0.0
0.0
0.0
0.0
2.506
0.0
0.0
0.0
-2.506
0.0
0.0
0.0
0.0
5.0
-5.0
0.0
5.0
-2.494
0.0
0.0
0.0
0.0
0.0
0.0
0.0
0.0
0.0
0.0
0.0
0.0
0.0
0.0
0.0
0.0
0.0
0.0
0.0
0.0
0.0
0.0
0.0
0.0
0.0
0.0
0.0
0.0
7.446
2.458
0.0
2.447
-2.447
2.447
0.0
-2.447
0.0
0.0
0.0
0.0
0.0
0.0
2.447
-2.447
0.0
0.0
0.0
0.0
0.0
0.0
0.0
0.0
0.0
0.0
0.0
0.0
0.0
2.447
-2.447
2.447
-2.447
0.0
0.0
0.0
0.0
0.0
0.0
0.0
0.0
0.0
0.0
0.0
0.0
0.0
0.0
0.0
0.0
0.0
0.0
0.0
0.0
0.0
0.0
0.0
0.0
0.0
0.0
0.0
0.0
0.0
0.0
0.0
0.0
0.0
0.0
0.0
0.0
2.447
0.0
-2.447
0.0
0.0
0.0
2.447
-2.447
0.0
0.0
2.447
0.0
-2.447
0.0
0.0
0.0
0.0
0.0
0.0
0.0
2.447
0.0
0.0
0.0
0.0
0.0
0.0
0.0
0.0
0.0
2.435
-2.435
0.0
0.0
0.0
0.0
0.0
0.0
0.0
0.0
0.0
-2.447
0.0
0.0
2.447
0.0
0.0
0.0
0.0
-2.447
0.0
0.0
0.0
2.447
-2.447
0.0
4.882
0.0
0.0
-2.435
0.0
0.0
0.0
-2.447
0.0
2.447
2.435
0.0
0.0
0.0
0.0
-2.435
0.0
0.0
0.0
0.0
0.0
0.0
0.0
0.0
0.0
0.0
0.0
0.0
0.0
0.0
-2.447
2.447
-2.447
2.447
0.0
-2.447
0.0
0.0
0.0
0.0
0.0
2.447
-2.447
0.0
2.447
-2.447
0.0
2.447
-2.447
0.0
0.0
0.0
0.0
0.0
0.0
0.0
0.0
2.447
0.0
0.0
0.0
0.0
0.0
0.0
0.0
2.435
-2.435
0.0
0.0
-2.447
0.0
0.0
0.0
2.447
-2.447
0.0
0.0
0.0
2.447
-2.447
0.0
0.0
0.0
0.0
0.0
0.0
-9.905
0.0
0.0
0.0
2.494
2.482
0.0
-2.482
0.0
0.0
-2.494
0.0
2.494
0.0
0.0
0.0
0.0
0.0
0.0
0.0
0.0
0.0
0.0
-2.494
2.494
0.0
-2.494
0.0
0.0
0.0
0.0
0.0
0.0
0.0
0.0
0.0
0.0
0.0
0.0
0.0
0.0
0.0
0.0
0.0
0.0
0.0
0.0
0.0
2.494
-2.494
0.0
0.0
0.0
0.0
0.0
-2.506
0.0
0.0
2.506
-2.506
0.0
0.0
0.0
0.0
2.506
0.0
0.0
0.0
0.0
0.0
0.0
0.0
0.0
0.0
0.0
0.0
0.0
0.0
2.494
0.0
0.0
0.0
0.0
0.0
0.0
0.0
0.0
0.0
0.0
0.0
0.0
0.0
0.0
0.0
0.0
0.0
0.0
0.0
0.0
0.0
0.0
0.0
0.0
0.0
0.0
0.0
0.0
0.0
0.0
0.0
0.0
0.0
-2.494
2.494
-2.494
0.0
0.0
0.0
0.0
0.0
0.0
2.494
-2.494
0.0
0.0
0.0
0.0
0.0
0.0
0.0
0.0
0.0
0.0
0.0
0.0
0.0
0.0
0.0
0.0
0.0
0.0
0.0
0.0
0.0
0.0
0.0
0.0
0.0
0.0
0.0
0.0
0.0
0.0
0.0
0.0
0.0
0.0
2.494
-2.494
2.494
-2.494
0.0
0.0
0.0
0.0
0.0
0.0
0.0
0.0
2.494
0.0
0.0
0.0
0.0
0.0
2.482
-2.482
0.0
0.0
0.0
0.0
0.0
0.0
2.482
0.0
2.47
0.0
2.458
0.0
0.0
0.0
0.0
-2.458
0.0
0.0
0.0
0.0
0.0
2.458
0.0
0.0
-2.458
0.0
0.0
0.0
0.0
2.458
0.0
0.0
0.0
-2.458
-2.47
0.0
0.0
0.0
0.0
0.0
2.47
-2.47
0.0
0.0
0.0
0.0
0.0
0.0
0.0
-2.482
2.482
-2.482
0.0
0.0
0.0
0.0
2.482
-2.482
0.0
0.0
0.0
0.0
0.0
0.0
0.0
0.0
0.0
0.0
-2.494
0.0
0.0
0.0
2.494
-2.494
0.0
0.0
0.0
0.0
0.0
0.0
0.0
2.494
0.0
-2.494
0.0
0.0
0.0
0.0
0.0
0.0
0.0
0.0
0.0
0.0
0.0
0.0
0.0
0.0
0.0
0.0
0.0
0.0
0.0
0.0
0.0
0.0
0.0
0.0
0.0
0.0
0.0
0.0
0.0
0.0
0.0
0.0
0.0
0.0
0.0
0.0
0.0
-2.506
2.506
-2.506
2.506
-2.506
0.0
0.0
0.0
0.0
0.0
2.506
-2.506
0.0
0.0
0.0
0.0
0.0
0.0
0.0
0.0
0.0
2.506
0.0
0.0
0.0
0.0
-2.506
0.0
2.506
0.0
0.0
-2.506
0.0
0.0
0.0
0.0
0.0
0.0
2.506
-2.506
0.0
0.0
0.0
0.0
0.0
0.0
0.0
2.506
-2.506
0.0
0.0
2.506
0.0
-2.506
0.0
2.506
-2.506
0.0
0.0
0.0
0.0
0.0
0.0
0.0
0.0
0.0
0.0
0.0
0.0
0.0
-2.518
2.518
0.0
-2.518
0.0
0.0
0.0
0.0
0.0
0.0
2.518
-2.518
0.0
0.0
0.0
2.518
-2.518
0.0
0.0
0.0
0.0
0.0
0.0
0.0
2.518
0.0
0.0
0.0
-2.518
0.0
0.0
2.518
0.0
0.0
0.0
0.0
0.0
0.0
0.0
0.0
0.0
0.0
-2.518
0.0
0.0
0.0
0.0
0.0
0.0
0.0
0.0
0.0
-7.629
2.556
0.0
0.0
0.0
0.0
0.0
0.0
-2.556
0.0
2.556
-2.556
2.556
0.0
0.0
-2.556
0.0
0.0
0.0
2.556
-2.556
2.556
0.0
0.0
0.0
-2.556
2.556
0.0
-2.556
0.0
2.556
-2.556
0.0
0.0
2.556
0.0
0.0
0.0
0.0
0.0
-2.556
2.556
0.0
0.0
-2.556
2.556
-2.556
0.0
2.556
0.0
0.0
0.0
0.0
0.0
0.0
0.0
0.0
0.0
0.0
0.0
-2.556
2.556
-2.556
2.556
-2.556
0.0
0.0
0.0
2.556
-2.556
0.0
0.0
0.0
2.556
-2.556
2.556
0.0
0.0
-2.556
0.0
2.556
0.0
-2.556
0.0
-2.568
0.0
0.0
0.0
0.0
2.568
0.0
0.0
-2.568
2.568
0.0
0.0
0.0
0.0
0.0
0.0
0.0
0.0
0.0
0.0
0.0
2.556
-2.556
0.0
2.556
0.0
-2.556
0.0
0.0
0.0
0.0
0.0
0.0
2.556
0.0
-2.556
0.0
0.0
0.0
2.556
-2.556
2.556
0.0
0.0
0.0
-2.556
0.0
2.556
0.0
0.0
0.0
-2.556
0.0
2.556
-2.556
2.556
0.0
-2.556
0.0
0.0
0.0
0.0
0.0
0.0
0.0
0.0
0.0
0.0
0.0
0.0
0.0
0.0
0.0
0.0
0.0
0.0
0.0
0.0
0.0
0.0
0.0
0.0
0.0
0.0
0.0
0.0
0.0
0.0
0.0
0.0
0.0
2.556
-2.556
0.0
0.0
0.0
0.0
2.556
-2.556
0.0
0.0
0.0
0.0
0.0
0.0
0.0
0.0
0.0
0.0
2.556
-2.556
0.0
0.0
0.0
0.0
0.0
0.0
0.0
0.0
0.0
0.0
0.0
0.0
0.0
0.0
7.629
2.518
-2.518
2.518
-2.518
0.0
0.0
0.0
2.518
-2.518
0.0
0.0
0.0
0.0
0.0
0.0
0.0
0.0
-2.531
-2.543
2.543
0.0
0.0
0.0
0.0
0.0
-2.543
0.0
0.0
0.0
0.0
0.0
0.0
0.0
0.0
0.0
0.0
0.0
0.0
2.543
0.0
-2.543
0.0
0.0
0.0
0.0
0.0
0.0
0.0
2.543
-2.543
0.0
2.543
0.0
0.0
0.0
0.0
0.0
0.0
0.0
0.0
2.531
0.0
0.0
0.0
0.0
5.024
-2.506
0.0
0.0
0.0
0.0
0.0
2.506
0.0
2.494
0.0
0.0
0.0
-2.494
2.494
-2.494
0.0
0.0
0.0
0.0
0.0
0.0
0.0
0.0
0.0
0.0
-2.506
0.0
0.0
0.0
0.0
2.506
0.0
-2.506
0.0
0.0
2.506
0.0
0.0
-2.506
0.0
0.0
0.0
0.0
0.0
0.0
0.0
0.0
0.0
0.0
-2.518
2.518
0.0
0.0
0.0
0.0
0.0
0.0
0.0
0.0
0.0
0.0
0.0
0.0
0.0
0.0
0.0
0.0
-2.518
0.0
0.0
0.0
0.0
0.0
0.0
0.0
0.0
0.0
0.0
0.0
0.0
0.0
0.0
0.0
2.518
-2.518
0.0
0.0
0.0
0.0
0.0
0.0
0.0
0.0
0.0
0.0
0.0
0.0
0.0
0.0
2.518
0.0
0.0
0.0
0.0
0.0
-2.518
0.0
0.0
2.518
-2.518
0.0
2.518
0.0
0.0
-2.518
2.518
0.0
-2.518
0.0
0.0
0.0
0.0
2.518
0.0
0.0
2.506
0.0
-2.506
0.0
2.506
-2.506
0.0
0.0
0.0
0.0
0.0
0.0
0.0
0.0
0.0
0.0
2.506
-2.506
0.0
-5.049
0.0
0.0
0.0
2.531
-2.531
0.0
2.531
0.0
-2.531
0.0
0.0
0.0
2.531
0.0
2.518
0.0
-2.518
0.0
2.518
-2.518
0.0
0.0
0.0
2.518
-2.518
0.0
0.0
0.0
0.0
0.0
0.0
0.0
0.0
0.0
0.0
0.0
0.0
0.0
0.0
0.0
0.0
0.0
0.0
0.0
0.0
0.0
-2.531
0.0
0.0
0.0
0.0
0.0
0.0
0.0
0.0
2.531
-2.531
0.0
2.531
-2.531
0.0
0.0
0.0
0.0
0.0
0.0
0.0
2.531
0.0
2.518
0.0
0.0
0.0
0.0
-2.518
0.0
0.0
0.0
2.518
0.0
-2.518
0.0
2.518
0.0
2.506
-2.506
0.0
0.0
0.0
0.0
0.0
0.0
0.0
-2.518
0.0
0.0
0.0
0.0
0.0
0.0
0.0
0.0
0.0
0.0
0.0
0.0
0.0
0.0
0.0
0.0
0.0
0.0
2.518
0.0
-2.518
0.0
0.0
0.0
0.0
0.0
0.0
0.0
0.0
0.0
0.0
0.0
0.0
0.0
0.0
0.0
0.0
0.0
0.0
0.0
0.0
0.0
0.0
0.0
0.0
0.0
0.0
0.0
0.0
0.0
0.0
0.0
0.0
0.0
0.0
0.0
0.0
0.0
0.0
0.0
0.0
0.0
0.0
0.0
0.0
0.0
0.0
0.0
0.0
2.518
-2.518
0.0
0.0
2.518
-2.518
0.0
0.0
0.0
0.0
0.0
2.518
-2.518
0.0
2.518
2.506
-2.506
0.0
0.0
0.0
0.0
0.0
0.0
-2.518
2.518
0.0
0.0
-2.518
0.0
0.0
0.0
2.518
-2.518
0.0
0.0
0.0
0.0
0.0
0.0
0.0
2.518
0.0
0.0
0.0
0.0
0.0
7.482
0.0
0.0
-2.482
2.482
-2.482
0.0
2.482
-2.482
2.482
2.47
2.458
0.0
-2.458
0.0
0.0
0.0
0.0
0.0
2.458
0.0
-2.458
2.458
0.0
-2.458
0.0
0.0
0.0
0.0
0.0
0.0
0.0
0.0
0.0
2.458
0.0
0.0
0.0
2.447
-2.447
0.0
0.0
0.0
0.0
0.0
0.0
0.0
2.447
-2.447
0.0
0.0
0.0
2.447
0.0
0.0
0.0
0.0
0.0
2.435
-2.435
2.435
-2.435
2.435
-2.435
0.0
2.435
-2.435
0.0
0.0
0.0
0.0
0.0
0.0
0.0
0.0
0.0
0.0
0.0
0.0
0.0
0.0
0.0
0.0
0.0
2.435
-2.435
0.0
0.0
0.0
0.0
0.0
0.0
0.0
0.0
0.0
0.0
0.0
0.0
0.0
0.0
0.0
0.0
0.0
0.0
0.0
0.0
0.0
0.0
0.0
0.0
0.0
0.0
0.0
0.0
0.0
0.0
0.0
0.0
-2.447
0.0
0.0
0.0
0.0
0.0
0.0
0.0
0.0
0.0
0.0
0.0
0.0
0.0
0.0
0.0
0.0
0.0
0.0
0.0
0.0
0.0
0.0
0.0
2.447
-2.447
0.0
0.0
0.0
0.0
0.0
0.0
0.0
0.0
0.0
2.447
-2.447
0.0
0.0
0.0
2.447
-2.447
0.0
0.0
0.0
0.0
0.0
-2.458
0.0
0.0
0.0
0.0
0.0
0.0
0.0
0.0
0.0
0.0
0.0
0.0
0.0
0.0
0.0
0.0
0.0
0.0
0.0
0.0
0.0
0.0
0.0
0.0
0.0
0.0
0.0
0.0
0.0
0.0
0.0
0.0
0.0
0.0
0.0
0.0
0.0
0.0
0.0
0.0
0.0
0.0
-2.47
2.47
12.177
-2.413
0.0
2.413
0.0
0.0
2.401
0.0
0.0
-2.401
0.0
0.0
2.401
-2.401
2.401
-2.401
0.0
2.401
-2.401
0.0
2.401
-2.401
0.0
2.401
0.0
-2.401
0.0
0.0
0.0
2.401
0.0
-2.401
0.0
0.0
0.0
0.0
0.0
0.0
0.0
0.0
0.0
2.401
-2.401
0.0
0.0
0.0
0.0
2.401
0.0
0.0
0.0
0.0
-2.401
2.401
-2.401
2.401
0.0
0.0
0.0
0.0
0.0
-2.401
2.401
0.0
0.0
0.0
0.0
0.0
-2.401
0.0
0.0
0.0
0.0
0.0
0.0
0.0
0.0
0.0
0.0
2.401
-2.401
0.0
0.0
0.0
0.0
0.0
0.0
0.0
0.0
2.401
-2.401
0.0
0.0
0.0
0.0
0.0
0.0
0.0
0.0
0.0
0.0
0.0
0.0
0.0
0.0
0.0
0.0
0.0
0.0
0.0
0.0
0.0
0.0
0.0
0.0
0.0
-2.413
0.0
0.0
0.0
0.0
0.0
0.0
0.0
0.0
0.0
0.0
2.413
-2.413
2.413
-2.413
2.413
-2.413
0.0
0.0
2.413
0.0
-2.413
0.0
0.0
0.0
0.0
2.413
-2.413
2.413
0.0
-2.413
2.413
0.0
-2.413
0.0
0.0
0.0
0.0
0.0
0.0
0.0
0.0
0.0
0.0
0.0
0.0
0.0
0.0
0.0
0.0
0.0
0.0
0.0
0.0
0.0
0.0
0.0
0.0
2.413
-2.413
0.0
0.0
0.0
0.0
0.0
0.0
0.0
0.0
0.0
0.0
0.0
0.0
0.0
0.0
0.0
0.0
0.0
0.0
0.0
2.413
-2.413
0.0
0.0
0.0
0.0
0.0
0.0
-2.424
2.424
-2.424
0.0
0.0
0.0
-2.435
0.0
0.0
0.0
0.0
2.435
0.0
4.837
-2.413
-2.424
0.0
0.0
-2.435
2.435
-2.435
2.435
0.0
0.0
4.837
-4.837
2.424
0.0
-2.424
2.424
0.0
0.0
0.0
0.0
2.413
0.0
-2.413
0.0
0.0
0.0
2.413
0.0
0.0
-2.413
2.413
-2.413
0.0
2.413
-2.413
2.413
-2.413
2.413
-2.413
0.0
0.0
0.0
0.0
0.0
0.0
0.0
2.413
-2.413
0.0
0.0
0.0
2.413
-2.413
2.413
-2.413
0.0
0.0
2.413
-2.413
0.0
0.0
0.0
0.0
0.0
0.0
0.0
0.0
0.0
0.0
0.0
0.0
0.0
0.0
0.0
0.0
0.0
0.0
0.0
0.0
0.0
0.0
0.0
0.0
0.0
0.0
0.0
0.0
0.0
0.0
0.0
0.0
0.0
0.0
0.0
0.0
0.0
0.0
0.0
0.0
0.0
0.0
0.0
0.0
0.0
0.0
0.0
0.0
0.0
0.0
0.0
0.0
0.0
0.0
0.0
0.0
0.0
0.0
0.0
0.0
0.0
0.0
0.0
0.0
0.0
0.0
0.0
0.0
0.0
0.0
0.0
0.0
0.0
0.0
0.0
0.0
0.0
0.0
0.0
2.413
-2.413
0.0
2.413
-2.413
0.0
0.0
0.0
0.0
0.0
2.413
0.0
2.401
-2.401
0.0
0.0
2.401
0.0
-4.814
2.413
0.0
0.0
2.401
0.0
0.0
0.0
0.0
0.0
0.0
0.0
0.0
0.0
0.0
2.39
0.0
0.0
-2.39
0.0
0.0
0.0
0.0
0.0
0.0
0.0
0.0
0.0
0.0
0.0
0.0
2.39
-2.39
0.0
0.0
0.0
0.0
0.0
0.0
2.39
-2.39
0.0
0.0
0.0
0.0
0.0
0.0
-4.814
-2.424
2.424
0.0
2.413
0.0
0.0
-2.413
2.413
-2.413
0.0
2.413
-2.413
0.0
0.0
0.0
-2.424
2.424
-2.424
0.0
2.424
-2.424
2.424
-2.424
0.0
0.0
2.424
0.0
-2.424
2.424
0.0
-2.424
0.0
0.0
0.0
-2.435
2.435
0.0
-2.435
0.0
0.0
2.435
0.0
-2.435
0.0
0.0
0.0
0.0
0.0
0.0
0.0
0.0
0.0
0.0
0.0
0.0
-2.447
2.447
0.0
-2.447
0.0
0.0
0.0
2.447
0.0
0.0
0.0
0.0
0.0
0.0
0.0
0.0
0.0
2.435
-2.435
0.0
2.435
-2.435
0.0
2.435
0.0
0.0
0.0
0.0
0.0
0.0
0.0
0.0
2.424
-2.424
0.0
0.0
0.0
0.0
0.0
0.0
0.0
0.0
0.0
0.0
0.0
2.424
-2.424
0.0
0.0
0.0
0.0
0.0
0.0
0.0
2.424
-2.424
0.0
0.0
0.0
0.0
-2.435
0.0
2.435
0.0
2.424
-2.424
0.0
2.424
-2.424
0.0
0.0
0.0
0.0
0.0
0.0
0.0
0.0
0.0
0.0
0.0
0.0
0.0
2.424
0.0
0.0
-2.424
0.0
0.0
0.0
0.0
0.0
0.0
0.0
0.0
0.0
0.0
0.0
0.0
2.424
-2.424
0.0
0.0
0.0
0.0
0.0
0.0
0.0
0.0
0.0
0.0
0.0
2.424
-2.424
0.0
0.0
0.0
0.0
0.0
0.0
0.0
0.0
0.0
0.0
0.0
0.0
0.0
0.0
2.424
-2.424
0.0
0.0
0.0
0.0
0.0
0.0
0.0
0.0
0.0
0.0
0.0
0.0
0.0
0.0
0.0
0.0
0.0
0.0
0.0
0.0
0.0
0.0
0.0
0.0
-4.882
2.447
0.0
0.0
0.0
0.0
0.0
0.0
-2.447
0.0
0.0
0.0
0.0
2.447
-2.447
0.0
0.0
2.447
-2.447
0.0
0.0
2.447
-2.447
0.0
0.0
0.0
0.0
0.0
0.0
-2.458
0.0
0.0
0.0
0.0
0.0
0.0
2.458
-2.458
0.0
0.0
0.0
2.458
0.0
-2.458
2.458
-2.458
0.0
0.0
0.0
0.0
-2.47
2.47
-2.47
0.0
0.0
0.0
0.0
0.0
0.0
0.0
0.0
0.0
0.0
0.0
-2.482
0.0
2.482
-2.482
0.0
0.0
2.482
-2.482
2.482
-2.482
0.0
0.0
0.0
2.482
-2.482
0.0
0.0
0.0
0.0
0.0
2.482
0.0
0.0
-2.482
0.0
0.0
0.0
2.482
-2.482
0.0
2.482
0.0
-2.482
2.482
0.0
0.0
0.0
0.0
2.47
-2.47
0.0
0.0
0.0
2.47
0.0
0.0
0.0
0.0
-2.47
0.0
0.0
0.0
0.0
0.0
0.0
0.0
0.0
0.0
0.0
0.0
0.0
0.0
0.0
0.0
0.0
0.0
0.0
0.0
0.0
0.0
2.47
-2.47
0.0
0.0
0.0
0.0
0.0
0.0
0.0
0.0
0.0
0.0
0.0
0.0
0.0
0.0
0.0
0.0
0.0
0.0
0.0
0.0
0.0
0.0
0.0
0.0
0.0
0.0
0.0
0.0
0.0
0.0
0.0
0.0
0.0
0.0
0.0
0.0
0.0
0.0
0.0
0.0
0.0
0.0
0.0
0.0
0.0
0.0
0.0
0.0
0.0
0.0
0.0
0.0
0.0
0.0
0.0
0.0
0.0
0.0
0.0
0.0
2.47
0.0
-2.47
0.0
0.0
2.47
0.0
-2.47
0.0
0.0
0.0
0.0
0.0
0.0
-7.482
0.0
0.0
2.506
-2.506
2.506
-2.506
2.506
-2.506
0.0
2.506
0.0
0.0
2.494
0.0
0.0
0.0
0.0
0.0
-2.494
0.0
0.0
-2.506
0.0
0.0
0.0
2.506
0.0
0.0
0.0
0.0
0.0
0.0
-2.506
2.506
0.0
-2.506
0.0
0.0
0.0
0.0
0.0
0.0
2.506
0.0
0.0
-2.506
0.0
0.0
0.0
0.0
0.0
0.0
0.0
0.0
0.0
0.0
0.0
0.0
0.0
0.0
0.0
2.506
0.0
0.0
-2.506
0.0
2.506
0.0
0.0
-2.506
2.506
0.0
0.0
0.0
0.0
0.0
0.0
0.0
0.0
0.0
0.0
2.494
0.0
0.0
0.0
0.0
0.0
-2.494
0.0
0.0
0.0
0.0
0.0
0.0
0.0
0.0
0.0
-2.506
0.0
0.0
0.0
0.0
0.0
0.0
0.0
0.0
0.0
0.0
0.0
2.506
-2.506
2.506
0.0
0.0
-2.506
0.0
0.0
2.506
0.0
0.0
-2.506
2.506
-2.506
0.0
0.0
0.0
0.0
0.0
0.0
0.0
0.0
0.0
0.0
0.0
0.0
0.0
0.0
0.0
0.0
0.0
0.0
0.0
0.0
0.0
0.0
0.0
0.0
2.506
-2.506
0.0
2.506
-2.506
0.0
0.0
0.0
0.0
0.0
0.0
0.0
0.0
0.0
2.506
0.0
0.0
0.0
0.0
0.0
0.0
0.0
0.0
0.0
-2.506
0.0
0.0
0.0
0.0
0.0
0.0
0.0
0.0
2.506
0.0
-2.506
0.0
0.0
0.0
0.0
2.506
0.0
0.0
0.0
0.0
0.0
0.0
0.0
0.0
0.0
0.0
0.0
0.0
0.0
0.0
0.0
0.0
0.0
0.0
0.0
0.0
0.0
0.0
0.0
0.0
0.0
2.494
-2.494
0.0
0.0
0.0
0.0
0.0
0.0
0.0
0.0
0.0
0.0
0.0
0.0
0.0
0.0
0.0
0.0
0.0
0.0
0.0
0.0
0.0
0.0
0.0
0.0
0.0
0.0
0.0
0.0
0.0
0.0
0.0
0.0
0.0
0.0
2.494
0.0
-2.494
0.0
0.0
0.0
0.0
0.0
0.0
0.0
0.0
0.0
0.0
0.0
2.494
-2.494
0.0
0.0
0.0
0.0
0.0
0.0
0.0
0.0
0.0
0.0
0.0
0.0
0.0
0.0
0.0
0.0
0.0
0.0
0.0
0.0
0.0
0.0
0.0
0.0
2.494
0.0
-2.494
0.0
0.0
0.0
0.0
0.0
0.0
0.0
0.0
2.494
-2.494
0.0
0.0
0.0
0.0
0.0
0.0
0.0
0.0
0.0
0.0
0.0
0.0
0.0
0.0
0.0
0.0
0.0
0.0
0.0
0.0
0.0
-2.506
0.0
2.506
-2.506
2.506
-2.506
2.506
-2.506
0.0
2.506
0.0
-2.506
0.0
0.0
0.0
0.0
0.0
0.0
0.0
2.506
-2.506
2.506
0.0
0.0
2.494
-2.494
0.0
-2.506
0.0
0.0
2.506
-2.506
0.0
0.0
0.0
0.0
2.506
-2.506
0.0
0.0
0.0
0.0
0.0
0.0
2.506
-2.506
0.0
0.0
0.0
2.506
-2.506
2.506
0.0
-2.506
0.0
0.0
0.0
0.0
0.0
0.0
0.0
2.506
-2.506
0.0
0.0
0.0
0.0
0.0
0.0
0.0
0.0
0.0
0.0
0.0
0.0
0.0
0.0
0.0
0.0
0.0
0.0
0.0
0.0
0.0
0.0
0.0
0.0
0.0
0.0
0.0
2.506
-2.506
0.0
0.0
0.0
0.0
0.0
-7.592
0.0
0.0
2.543
0.0
0.0
-2.543
0.0
0.0
0.0
0.0
-2.556
0.0
0.0
0.0
0.0
0.0
0.0
0.0
2.556
-2.556
0.0
0.0
0.0
2.556
-2.556
0.0
2.556
-2.556
0.0
2.556
0.0
-2.556
2.556
0.0
0.0
0.0
0.0
-2.556
0.0
0.0
2.556
0.0
-2.556
2.556
0.0
-2.556
2.556
0.0
-2.556
0.0
2.556
0.0
0.0
0.0
0.0
-2.556
0.0
0.0
2.556
0.0
0.0
0.0
0.0
0.0
0.0
0.0
0.0
0.0
0.0
0.0
0.0
0.0
0.0
0.0
0.0
0.0
0.0
0.0
0.0
0.0
0.0
0.0
0.0
0.0
0.0
0.0
0.0
0.0
0.0
0.0
0.0
0.0
0.0
0.0
0.0
0.0
0.0
0.0
0.0
0.0
0.0
0.0
0.0
0.0
0.0
0.0
0.0
0.0
0.0
0.0
0.0
0.0
0.0
0.0
0.0
-2.556
0.0
0.0
0.0
0.0
2.556
0.0
0.0
0.0
0.0
0.0
0.0
0.0
0.0
0.0
2.543
-2.543
0.0
0.0
0.0
0.0
0.0
0.0
2.543
0.0
0.0
-2.543
2.543
-2.543
2.543
-2.543
0.0
0.0
0.0
2.543
-2.543
0.0
0.0
2.543
0.0
-2.543
0.0
0.0
0.0
0.0
0.0
0.0
0.0
2.543
0.0
0.0
0.0
0.0
0.0
0.0
0.0
0.0
0.0
0.0
2.531
0.0
0.0
0.0
0.0
-2.531
0.0
0.0
0.0
0.0
0.0
2.531
-2.531
0.0
0.0
0.0
0.0
2.531
-2.531
0.0
0.0
0.0
0.0
0.0
0.0
0.0
0.0
0.0
-2.543
0.0
0.0
0.0
0.0
2.543
0.0
-5.099
0.0
0.0
0.0
0.0
0.0
0.0
2.556
0.0
0.0
-2.556
0.0
0.0
0.0
2.556
0.0
0.0
0.0
0.0
0.0
0.0
0.0
0.0
0.0
0.0
0.0
0.0
0.0
0.0
0.0
0.0
0.0
2.543
-2.543
0.0
0.0
0.0
0.0
0.0
0.0
0.0
2.543
0.0
-2.543
0.0
0.0
0.0
2.543
0.0
0.0
-2.543
0.0
0.0
0.0
0.0
0.0
0.0
0.0
0.0
0.0
0.0
0.0
0.0
0.0
0.0
2.543
0.0
2.531
-5.074
0.0
5.074
0.0
-2.531
0.0
0.0
0.0
0.0
0.0
0.0
0.0
2.531
0.0
-2.531
0.0
0.0
0.0
0.0
0.0
0.0
0.0
0.0
0.0
0.0
0.0
0.0
0.0
0.0
2.531
-2.531
2.531
-2.531
0.0
0.0
2.531
0.0
0.0
-2.531
0.0
0.0
0.0
0.0
0.0
0.0
0.0
0.0
0.0
0.0
0.0
0.0
0.0
0.0
0.0
0.0
0.0
0.0
0.0
0.0
0.0
0.0
0.0
0.0
0.0
0.0
0.0
0.0
0.0
0.0
0.0
0.0
0.0
0.0
0.0
0.0
0.0
2.531
0.0
0.0
0.0
-2.531
0.0
0.0
0.0
0.0
0.0
2.531
0.0
0.0
0.0
-2.531
0.0
0.0
0.0
0.0
0.0
0.0
0.0
0.0
0.0
0.0
0.0
0.0
0.0
0.0
0.0
0.0
0.0
0.0
0.0
2.531
0.0
0.0
0.0
-2.531
2.531
0.0
0.0
0.0
-2.531
2.531
0.0
-2.531
0.0
2.531
0.0
0.0
0.0
0.0
0.0
2.518
-2.518
2.518
-2.518
0.0
0.0
2.518
0.0
0.0
0.0
0.0
0.0
-2.518
0.0
2.518
-2.518
0.0
0.0
-2.531
0.0
2.531
0.0
-2.531
0.0
0.0
0.0
2.531
-2.531
0.0
0.0
0.0
0.0
0.0
0.0
0.0
2.531
0.0
-2.531
0.0
0.0
0.0
0.0
0.0
0.0
0.0
0.0
0.0
0.0
0.0
0.0
0.0
0.0
0.0
0.0
0.0
0.0
0.0
0.0
0.0
2.531
0.0
-2.531
0.0
0.0
0.0
0.0
0.0
0.0
0.0
0.0
0.0
0.0
0.0
0.0
0.0
0.0
0.0
0.0
0.0
0.0
0.0
0.0
0.0
0.0
0.0
0.0
0.0
0.0
0.0
2.531
0.0
-2.531
0.0
0.0
2.531
-2.531
0.0
2.531
0.0
0.0
-2.531
0.0
0.0
0.0
2.531
-2.531
0.0
0.0
0.0
0.0
0.0
0.0
0.0
0.0
0.0
0.0
0.0
0.0
0.0
0.0
0.0
0.0
0.0
0.0
0.0
0.0
0.0
0.0
0.0
0.0
0.0
0.0
0.0
0.0
0.0
0.0
0.0
0.0
0.0
0.0
0.0
2.531
-2.531
0.0
0.0
0.0
0.0
0.0
0.0
0.0
2.531
-2.531
0.0
0.0
0.0
0.0
0.0
2.531
-2.531
0.0
0.0
0.0
0.0
0.0
0.0
0.0
0.0
0.0
0.0
0.0
0.0
0.0
0.0
0.0
0.0
0.0
0.0
0.0
0.0
0.0
0.0
0.0
0.0
0.0
0.0
0.0
0.0
0.0
0.0
0.0
0.0
0.0
0.0
0.0
0.0
0.0
2.531
0.0
-2.531
0.0
0.0
0.0
0.0
0.0
0.0
0.0
0.0
0.0
0.0
0.0
0.0
0.0
2.531
-2.531
2.531
-2.531
0.0
2.531
-2.531
2.531
0.0
0.0
0.0
-2.531
0.0
0.0
0.0
0.0
0.0
0.0
2.531
-2.531
0.0
0.0
0.0
0.0
0.0
0.0
2.531
0.0
-2.531
0.0
0.0
0.0
0.0
0.0
2.531
-2.531
0.0
0.0
0.0
0.0
0.0
0.0
0.0
0.0
0.0
0.0
0.0
0.0
0.0
0.0
0.0
0.0
0.0
0.0
0.0
0.0
0.0
0.0
0.0
0.0
0.0
0.0
0.0
0.0
0.0
0.0
0.0
0.0
0.0
0.0
-2.543
5.074
-2.531
0.0
0.0
0.0
2.531
-2.531
0.0
0.0
-2.543
0.0
0.0
0.0
0.0
0.0
0.0
0.0
0.0
0.0
0.0
0.0
0.0
0.0
0.0
0.0
0.0
0.0
0.0
0.0
0.0
0.0
0.0
0.0
0.0
0.0
0.0
0.0
0.0
0.0
0.0
0.0
0.0
0.0
0.0
2.543
-2.543
0.0
0.0
0.0
0.0
0.0
0.0
2.543
-2.543
0.0
0.0
0.0
0.0
0.0
2.543
-2.543
0.0
0.0
0.0
0.0
0.0
0.0
2.543
0.0
-2.543
0.0
0.0
0.0
2.543
-2.543
0.0
0.0
2.543
-2.543
0.0
0.0
0.0
0.0
0.0
0.0
0.0
0.0
0.0
0.0
0.0
0.0
0.0
0.0
0.0
0.0
0.0
0.0
0.0
0.0
0.0
0.0
0.0
0.0
0.0
0.0
0.0
0.0
0.0
0.0
0.0
0.0
0.0
0.0
2.543
-2.543
0.0
0.0
0.0
0.0
0.0
0.0
0.0
0.0
0.0
0.0
0.0
0.0
0.0
0.0
2.543
-2.543
0.0
0.0
0.0
0.0
0.0
0.0
0.0
0.0
0.0
0.0
2.543
-2.543
0.0
0.0
0.0
0.0
2.543
-2.543
-5.124
0.0
0.0
0.0
0.0
2.568
0.0
0.0
0.0
0.0
0.0
0.0
0.0
0.0
0.0
0.0
0.0
0.0
0.0
0.0
0.0
0.0
2.556
0.0
0.0
-2.556
0.0
0.0
0.0
0.0
0.0
0.0
0.0
0.0
0.0
2.556
0.0
-2.556
0.0
2.556
-2.556
0.0
0.0
0.0
2.556
0.0
-2.556
0.0
0.0
0.0
0.0
2.556
-2.556
2.556
-2.556
0.0
2.556
-2.556
0.0
0.0
0.0
0.0
0.0
0.0
0.0
-2.568
2.568
-2.568
2.568
-2.568
0.0
0.0
0.0
0.0
0.0
2.568
0.0
-2.568
0.0
0.0
0.0
0.0
0.0
0.0
0.0
0.0
0.0
0.0
0.0
2.568
-2.568
0.0
0.0
0.0
2.568
-2.568
0.0
0.0
0.0
0.0
0.0
0.0
2.568
0.0
0.0
-2.568
0.0
0.0
0.0
0.0
0.0
0.0
0.0
0.0
0.0
0.0
0.0
0.0
0.0
0.0
0.0
0.0
0.0
0.0
0.0
0.0
0.0
0.0
0.0
0.0
0.0
0.0
0.0
0.0
0.0
0.0
0.0
0.0
0.0
0.0
0.0
0.0
0.0
0.0
0.0
0.0
0.0
0.0
0.0
0.0
0.0
0.0
0.0
0.0
0.0
0.0
2.568
-2.568
2.568
-2.568
0.0
0.0
0.0
0.0
0.0
0.0
0.0
0.0
0.0
0.0
0.0
0.0
0.0
0.0
0.0
0.0
0.0
0.0
0.0
0.0
0.0
0.0
0.0
0.0
0.0
0.0
0.0
0.0
2.568
0.0
0.0
0.0
0.0
0.0
0.0
0.0
0.0
0.0
0.0
0.0
0.0
0.0
0.0
0.0
0.0
0.0
0.0
0.0
0.0
0.0
2.556
-2.556
0.0
0.0
0.0
0.0
0.0
0.0
0.0
0.0
0.0
0.0
0.0
0.0
0.0
-2.568
0.0
0.0
0.0
0.0
0.0
2.568
-2.568
0.0
-2.581
2.581
-2.581
0.0
0.0
-2.594
0.0
0.0
0.0
0.0
1.299
0.0
-1.299
0.0
0.0
0.0
0.0
-1.302
1.302
0.0
-1.302
0.0
0.0
0.0
0.0
0.0
0.0
1.302
-1.302
0.0
1.302
-1.302
1.302
0.0
0.0
0.0
-1.302
0.0
0.0
1.302
0.0
0.0
0.0
0.0
0.0
1.299
0.0
-1.299
1.299
0.0
0.0
-1.299
1.299
-1.299
1.299
-1.299
0.0
1.299
0.0
1.295
-1.295
0.0
0.0
1.295
0.0
0.0
0.0
2.581
0.0
-2.581
0.0
-1.295
1.295
0.0
0.0
0.0
0.0
0.0
0.0
-1.295
1.295
-1.295
1.295
-1.295
0.0
0.0
0.0
1.295
-1.295
0.0
0.0
0.0
0.0
0.0
0.0
1.295
0.0
0.0
-1.295
0.0
1.295
-1.295
1.295
0.0
-1.295
-1.299
0.0
0.0
0.0
1.299
-1.299
1.299
-1.299
1.299
0.0
-1.299
0.0
0.0
0.0
0.0
-1.302
1.302
-1.302
1.302
-1.302
0.0
0.0
0.0
0.0
0.0
0.0
1.302
-1.302
0.0
0.0
0.0
0.0
0.0
0.0
0.0
0.0
-1.305
1.305
0.0
0.0
0.0
0.0
0.0
1.302
0.0
-1.302
0.0
0.0
0.0
0.0
0.0
0.0
1.302
0.0
-1.302
1.302
0.0
0.0
0.0
0.0
0.0
0.0
0.0
0.0
0.0
0.0
-1.302
1.302
0.0
0.0
0.0
0.0
-1.302
0.0
0.0
0.0
1.302
0.0
0.0
0.0
0.0
-15.843
6.66
-3.986
2.661
1.325
0.0
0.0
0.0
0.0
1.322
-1.322
0.0
0.0
0.0
0.0
0.0
0.0
0.0
0.0
0.0
1.322
1.319
-1.319
0.0
0.0
0.0
0.0
1.319
-2.64
0.0
0.0
-1.325
0.0
0.0
0.0
0.0
0.0
0.0
0.0
0.0
-1.329
0.0
0.0
0.0
0.0
0.0
0.0
0.0
-1.332
0.0
-1.336
-1.339
1.339
0.0
-1.339
1.339
-1.339
0.0
1.339
0.0
0.0
0.0
1.336
-1.336
-1.339
0.0
0.0
0.0
0.0
0.0
0.0
0.0
0.0
1.339
0.0
0.0
-1.339
1.339
0.0
1.336
0.0
0.0
0.0
0.0
0.0
0.0
1.332
-1.332
0.0
0.0
0.0
0.0
0.0
0.0
0.0
0.0
0.0
0.0
0.0
-1.336
1.336
-1.336
0.0
0.0
1.336
0.0
1.332
0.0
-1.332
0.0
0.0
0.0
0.0
0.0
0.0
0.0
1.332
-1.332
0.0
0.0
0.0
0.0
0.0
1.332
-1.332
0.0
0.0
0.0
0.0
0.0
0.0
-1.336
1.336
0.0
0.0
-1.336
1.336
0.0
-1.336
0.0
1.336
0.0
0.0
0.0
0.0
0.0
-1.336
0.0
0.0
0.0
1.336
-1.336
0.0
3.996
-2.661
2.661
-3.996
0.0
1.336
-1.336
1.336
0.0
0.0
0.0
0.0
0.0
-1.336
1.336
0.0
0.0
0.0
0.0
0.0
0.0
0.0
-1.336
0.0
1.336
0.0
1.332
0.0
0.0
0.0
-1.332
0.0
1.332
0.0
0.0
-1.332
1.332
-1.332
0.0
0.0
0.0
2.661
0.0
-2.661
0.0
0.0
0.0
0.0
0.0
0.0
0.0
1.332
0.0
-1.332
1.332
0.0
0.0
2.654
-2.654
0.0
-1.332
0.0
0.0
1.332
-1.332
0.0
-1.336
0.0
1.336
-1.336
0.0
2.668
-1.332
0.0
0.0
-1.336
0.0
1.336
-1.336
0.0
1.336
0.0
0.0
0.0
-1.336
0.0
1.336
-1.336
1.336
0.0
-1.336
0.0
0.0
0.0
0.0
0.0
0.0
0.0
0.0
1.336
-1.336
0.0
0.0
0.0
0.0
0.0
0.0
0.0
0.0
0.0
0.0
1.336
1.332
0.0
-1.332
0.0
0.0
1.332
-1.332
0.0
1.332
-1.332
0.0
1.332
-1.332
0.0
0.0
0.0
0.0
0.0
0.0
0.0
0.0
1.332
2.654
0.0
1.322
0.0
-2.647
-1.329
0.0
1.329
0.0
0.0
0.0
1.325
-1.325
0.0
0.0
0.0
0.0
0.0
-1.329
1.329
-1.329
1.329
0.0
-1.329
0.0
0.0
0.0
1.329
-1.329
0.0
0.0
0.0
0.0
0.0
1.329
0.0
-1.329
0.0
0.0
0.0
1.329
-1.329
1.329
0.0
-1.329
0.0
0.0
0.0
0.0
-1.332
0.0
0.0
1.332
-1.332
0.0
0.0
0.0
0.0
1.332
-1.332
0.0
1.332
-1.332
1.332
0.0
-1.332
0.0
0.0
0.0
0.0
0.0
0.0
0.0
0.0
0.0
0.0
0.0
1.332
-1.332
1.332
-1.332
0.0
0.0
0.0
0.0
0.0
-1.336
1.336
0.0
0.0
0.0
0.0
0.0
0.0
0.0
0.0
0.0
0.0
0.0
-1.336
0.0
0.0
0.0
0.0
0.0
0.0
0.0
0.0
0.0
0.0
0.0
0.0
0.0
0.0
0.0
0.0
0.0
0.0
0.0
0.0
0.0
0.0
0.0
1.336
-1.336
0.0
0.0
0.0
-1.339
0.0
0.0
0.0
0.0
-19.119
-2.79
-1.401
-1.404
0.0
0.0
-1.408
0.0
1.408
-1.408
1.408
-1.408
1.408
-1.408
0.0
2.813
0.0
0.0
-1.404
0.0
0.0
0.0
1.404
-1.404
0.0
0.0
1.404
0.0
0.0
-1.404
0.0
1.404
-1.404
0.0
0.0
1.404
0.0
1.401
0.0
1.397
-1.397
1.397
-1.397
-1.401
1.401
0.0
5.565
-4.168
-1.397
1.397
0.0
1.393
-1.393
1.393
0.0
0.0
-1.393
0.0
1.393
-1.393
0.0
0.0
0.0
0.0
0.0
0.0
0.0
1.393
-1.393
0.0
0.0
0.0
-1.397
0.0
0.0
0.0
0.0
0.0
0.0
0.0
0.0
0.0
1.397
0.0
-1.397
0.0
0.0
0.0
1.397
-1.397
2.79
-2.79
1.397
-1.397
0.0
0.0
0.0
0.0
0.0
0.0
0.0
0.0
0.0
0.0
0.0
0.0
0.0
0.0
0.0
0.0
1.397
-1.397
0.0
0.0
0.0
0.0
1.397
-1.397
0.0
0.0
1.397
0.0
-1.397
0.0
0.0
0.0
0.0
1.397
-1.397
0.0
0.0
1.397
-1.397
0.0
0.0
1.397
0.0
0.0
0.0
0.0
0.0
0.0
0.0
0.0
0.0
0.0
-1.397
0.0
1.397
0.0
-1.397
0.0
1.397
0.0
-1.397
1.397
0.0
0.0
-1.397
0.0
0.0
0.0
0.0
0.0
0.0
0.0
0.0
0.0
0.0
0.0
0.0
0.0
0.0
0.0
0.0
0.0
0.0
0.0
0.0
0.0
0.0
0.0
0.0
0.0
0.0
-1.401
1.401
0.0
0.0
0.0
-1.401
0.0
0.0
0.0
0.0
0.0
0.0
0.0
0.0
0.0
0.0
0.0
1.401
0.0
0.0
-1.401
0.0
0.0
0.0
0.0
-1.404
-1.408
0.0
1.408
1.404
1.401
0.0
-1.401
0.0
0.0
0.0
0.0
0.0
0.0
0.0
0.0
1.401
-1.401
0.0
0.0
0.0
-1.404
1.404
-1.404
0.0
0.0
0.0
1.404
-1.404
0.0
0.0
0.0
1.404
-1.404
1.404
-1.404
0.0
0.0
0.0
0.0
0.0
0.0
0.0
1.404
-1.404
1.404
0.0
0.0
0.0
0.0
0.0
0.0
1.401
-1.401
0.0
1.401
0.0
0.0
0.0
0.0
0.0
0.0
0.0
-1.401
1.401
-1.401
0.0
0.0
0.0
0.0
0.0
0.0
0.0
1.401
-1.401
0.0
0.0
0.0
0.0
1.401
-1.401
0.0
0.0
1.401
0.0
1.397
-1.397
0.0
0.0
0.0
0.0
0.0
0.0
0.0
1.397
-1.397
1.397
0.0
0.0
0.0
0.0
0.0
1.393
0.0
1.389
0.0
-1.389
1.389
-1.389
1.389
0.0
0.0
-1.389
0.0
1.389
1.386
-1.386
0.0
0.0
0.0
0.0
0.0
0.0
0.0
0.0
0.0
0.0
0.0
0.0
0.0
0.0
0.0
0.0
1.386
-1.386
1.386
-1.386
0.0
0.0
0.0
0.0
0.0
0.0
0.0
0.0
0.0
0.0
0.0
0.0
0.0
0.0
0.0
0.0
0.0
0.0
0.0
0.0
-1.389
0.0
0.0
0.0
0.0
0.0
1.389
-1.389
0.0
0.0
0.0
0.0
0.0
0.0
0.0
0.0
0.0
1.389
0.0
-1.389
2.775
-1.386
0.0
0.0
0.0
0.0
0.0
0.0
0.0
-1.389
0.0
0.0
0.0
0.0
0.0
0.0
1.389
-1.389
0.0
0.0
0.0
1.389
0.0
0.0
0.0
-1.389
0.0
0.0
0.0
0.0
1.389
-1.389
2.775
-1.386
-1.389
0.0
0.0
0.0
2.775
-2.775
1.389
0.0
-1.389
0.0
1.389
-1.389
0.0
0.0
0.0
0.0
1.389
0.0
-1.389
0.0
0.0
0.0
0.0
-1.393
0.0
1.393
0.0
0.0
0.0
0.0
0.0
0.0
0.0
0.0
0.0
1.389
-1.389
1.389
-1.389
0.0
0.0
0.0
2.775
0.0
-2.775
0.0
0.0
0.0
0.0
0.0
0.0
-1.393
1.393
0.0
-1.393
1.393
0.0
0.0
0.0
0.0
1.389
-2.782
0.0
1.393
0.0
0.0
-1.393
0.0
0.0
1.393
0.0
0.0
0.0
0.0
0.0
4.157
-2.767
0.0
0.0
1.386
0.0
0.0
-1.386
0.0
0.0
1.386
0.0
0.0
0.0
0.0
0.0
0.0
0.0
0.0
0.0
-1.386
0.0
1.386
-1.386
0.0
0.0
0.0
0.0
0.0
0.0
0.0
0.0
0.0
0.0
0.0
0.0
0.0
0.0
0.0
0.0
0.0
1.386
-1.386
0.0
0.0
0.0
0.0
0.0
1.386
-1.386
0.0
1.386
-1.386
0.0
0.0
-1.389
0.0
1.389
-1.389
-1.393
1.393
0.0
1.389
0.0
-1.389
0.0
0.0
0.0
0.0
0.0
1.389
-1.389
1.389
0.0
1.386
0.0
-1.386
0.0
1.386
0.0
0.0
0.0
0.0
0.0
0.0
-1.386
0.0
0.0
1.386
0.0
0.0
0.0
0.0
0.0
0.0
0.0
0.0
0.0
0.0
0.0
0.0
1.382
-1.382
0.0
0.0
0.0
0.0
0.0
0.0
0.0
0.0
0.0
0.0
0.0
0.0
0.0
0.0
0.0
1.382
0.0
0.0
0.0
-1.382
0.0
0.0
0.0
1.382
0.0
0.0
0.0
0.0
0.0
0.0
0.0
-6.947
-1.401
0.0
-1.404
0.0
0.0
1.404
-1.404
0.0
0.0
1.404
0.0
0.0
0.0
-1.404
1.404
0.0
-1.404
1.404
-1.404
0.0
0.0
0.0
1.404
-1.404
0.0
1.404
-1.404
1.404
-1.404
1.404
-1.404
1.404
0.0
1.401
-1.401
0.0
0.0
0.0
0.0
0.0
0.0
1.401
-2.805
1.404
0.0
0.0
0.0
0.0
0.0
0.0
-1.404
0.0
0.0
0.0
0.0
0.0
0.0
0.0
0.0
0.0
0.0
0.0
0.0
0.0
0.0
1.404
-1.404
1.404
-1.404
0.0
1.404
-1.404
0.0
0.0
0.0
0.0
0.0
0.0
1.404
-1.404
1.404
-1.404
0.0
0.0
0.0
0.0
0.0
0.0
0.0
0.0
0.0
0.0
0.0
1.404
-1.404
0.0
0.0
0.0
1.404
-1.404
0.0
0.0
0.0
0.0
1.404
0.0
-1.404
0.0
1.404
0.0
0.0
0.0
0.0
0.0
0.0
1.401
-1.401
0.0
0.0
0.0
0.0
0.0
0.0
0.0
0.0
-1.404
0.0
0.0
0.0
0.0
0.0
0.0
0.0
0.0
1.404
0.0
0.0
0.0
0.0
-1.404
0.0
0.0
0.0
0.0
0.0
0.0
0.0
0.0
0.0
0.0
0.0
0.0
0.0
1.404
-1.404
0.0
0.0
1.404
-1.404
0.0
0.0
0.0
0.0
0.0
0.0
0.0
0.0
0.0
0.0
0.0
1.404
-1.404
0.0
0.0
0.0
0.0
0.0
0.0
0.0
0.0
0.0
1.404
-1.404
0.0
0.0
-1.408
0.0
0.0
0.0
-2.828
-1.42
0.0
-1.424
0.0
0.0
0.0
0.0
1.424
0.0
1.42
-1.42
1.42
0.0
-1.42
0.0
1.42
-1.42
0.0
0.0
-7.158
1.44
0.0
0.0
0.0
1.436
0.0
-1.436
1.436
-1.436
0.0
0.0
0.0
1.436
0.0
0.0
0.0
-1.436
0.0
0.0
0.0
0.0
0.0
-1.44
0.0
0.0
1.44
-1.44
0.0
0.0
0.0
0.0
0.0
0.0
1.44
0.0
-1.44
0.0
0.0
0.0
0.0
0.0
0.0
-1.444
0.0
0.0
0.0
0.0
0.0
0.0
0.0
0.0
-1.448
0.0
0.0
0.0
0.0
0.0
0.0
0.0
0.0
0.0
1.448
0.0
-1.448
0.0
0.0
0.0
0.0
0.0
0.0
0.0
0.0
-1.452
0.0
0.0
0.0
0.0
0.0
0.0
0.0
0.0
0.0
0.0
-1.456
0.0
0.0
0.0
0.0
0.0
-1.46
1.46
-2.924
0.0
1.464
0.0
1.46
-1.46
0.0
0.0
0.0
0.0
0.0
0.0
0.0
0.0
0.0
-1.464
0.0
0.0
0.0
0.0
0.0
0.0
0.0
0.0
1.464
-1.464
0.0
0.0
0.0
0.0
0.0
-1.468
1.468
-1.468
-1.472
0.0
0.0
0.0
1.472
1.468
-1.468
0.0
0.0
0.0
0.0
0.0
0.0
0.0
0.0
1.468
0.0
-1.468
0.0
0.0
0.0
-1.472
0.0
0.0
0.0
0.0
0.0
0.0
0.0
0.0
0.0
0.0
0.0
0.0
0.0
0.0
0.0
0.0
0.0
0.0
0.0
1.472
-1.472
0.0
0.0
0.0
1.472
0.0
0.0
-1.472
1.472
1.468
-1.468
0.0
0.0
0.0
0.0
0.0
0.0
0.0
0.0
0.0
0.0
-1.472
1.472
-1.472
0.0
0.0
0.0
0.0
0.0
1.472
0.0
0.0
0.0
0.0
-1.472
0.0
1.472
0.0
-1.472
1.472
-1.472
0.0
2.94
0.0
-1.468
-1.472
0.0
0.0
0.0
0.0
0.0
1.472
-1.472
0.0
0.0
0.0
1.472
-1.472
0.0
0.0
0.0
-1.476
0.0
0.0
-1.481
0.0
-4.468
1.494
0.0
0.0
0.0
0.0
1.489
0.0
0.0
0.0
0.0
1.485
-1.485
0.0
0.0
0.0
1.485
-1.485
0.0
0.0
-1.489
1.489
-1.489
0.0
0.0
0.0
0.0
1.489
-1.489
1.489
0.0
0.0
0.0
0.0
0.0
0.0
0.0
-1.489
0.0
0.0
0.0
0.0
1.489
-1.489
0.0
0.0
0.0
-1.494
0.0
0.0
0.0
1.494
-1.494
0.0
0.0
0.0
0.0
0.0
0.0
0.0
0.0
0.0
0.0
0.0
0.0
0.0
0.0
0.0
0.0
0.0
0.0
0.0
0.0
0.0
0.0
0.0
0.0
0.0
1.494
0.0
-1.494
0.0
0.0
0.0
0.0
0.0
0.0
0.0
0.0
0.0
1.494
0.0
1.489
-1.489
0.0
1.489
-1.489
0.0
0.0
0.0
0.0
0.0
0.0
0.0
0.0
0.0
0.0
0.0
0.0
0.0
1.489
-1.489
0.0
0.0
0.0
0.0
0.0
0.0
0.0
0.0
0.0
0.0
0.0
0.0
0.0
0.0
0.0
-1.494
0.0
1.494
0.0
0.0
0.0
0.0
0.0
-1.494
0.0
0.0
0.0
0.0
0.0
0.0
1.494
0.0
-1.494
0.0
0.0
1.494
-1.494
0.0
0.0
0.0
0.0
0.0
0.0
0.0
0.0
0.0
0.0
0.0
0.0
0.0
0.0
0.0
1.494
-1.494
0.0
0.0
1.494
-1.494
0.0
0.0
-1.498
0.0
0.0
0.0
0.0
0.0
0.0
0.0
0.0
0.0
0.0
0.0
0.0
0.0
-4.52
0.0
-1.515
0.0
1.515
-1.515
0.0
1.515
3.018
-3.018
0.0
1.511
0.0
-1.511
0.0
-1.515
1.515
0.0
0.0
1.511
0.0
0.0
-1.511
1.511
1.507
1.502
0.0
0.0
0.0
0.0
-1.502
0.0
0.0
0.0
0.0
0.0
0.0
1.502
-1.502
1.502
0.0
0.0
-1.502
0.0
0.0
1.502
-1.502
0.0
1.502
-1.502
0.0
0.0
0.0
0.0
0.0
0.0
0.0
0.0
0.0
0.0
0.0
-1.507
0.0
0.0
0.0
0.0
0.0
0.0
0.0
1.507
-1.507
0.0
0.0
0.0
0.0
-1.511
1.511
-1.511
0.0
0.0
0.0
1.511
0.0
-1.511
1.511
-1.511
0.0
1.511
0.0
-1.511
0.0
1.511
-1.511
0.0
0.0
0.0
1.511
-1.511
0.0
0.0
0.0
1.511
-1.511
0.0
0.0
0.0
0.0
0.0
1.511
-1.511
0.0
0.0
0.0
-1.515
1.515
-1.515
0.0
3.026
0.0
-1.511
-1.515
0.0
3.026
-1.511
0.0
0.0
0.0
-1.515
0.0
0.0
0.0
0.0
1.515
0.0
-1.515
0.0
1.515
-1.515
0.0
0.0
0.0
1.515
-1.515
0.0
0.0
1.515
0.0
-1.515
0.0
0.0
0.0
0.0
0.0
0.0
0.0
0.0
0.0
0.0
0.0
0.0
0.0
0.0
1.515
-3.035
0.0
0.0
0.0
1.52
-1.52
1.52
0.0
-1.52
1.52
0.0
-1.52
0.0
0.0
-1.524
0.0
0.0
-1.529
0.0
1.529
0.0
0.0
-1.529
1.529
0.0
0.0
-1.529
1.529
-1.529
1.529
0.0
-1.529
0.0
0.0
0.0
0.0
1.529
-1.529
0.0
0.0
1.529
-1.529
1.529
0.0
0.0
-1.529
0.0
3.053
1.52
1.515
0.0
0.0
0.0
0.0
0.0
0.0
0.0
0.0
0.0
0.0
0.0
1.511
1.507
0.0
1.502
0.0
2.991
-1.494
1.494
0.0
0.0
1.489
0.0
-1.489
1.489
-1.489
2.974
-1.485
0.0
0.0
0.0
0.0
0.0
1.485
-1.485
1.485
0.0
-1.485
0.0
0.0
-1.489
0.0
0.0
-1.494
0.0
0.0
0.0
0.0
0.0
0.0
0.0
0.0
0.0
0.0
1.494
-1.494
1.494
0.0
0.0
0.0
1.489
-1.489
0.0
0.0
0.0
1.489
0.0
0.0
0.0
0.0
-1.489
0.0
1.489
0.0
0.0
0.0
0.0
-1.489
0.0
1.489
-1.489
0.0
0.0
0.0
0.0
1.489
0.0
-1.489
0.0
1.489
-1.489
0.0
0.0
0.0
0.0
0.0
0.0
0.0
0.0
0.0
0.0
0.0
-1.494
0.0
0.0
0.0
0.0
0.0
0.0
0.0
0.0
0.0
0.0
0.0
0.0
0.0
0.0
0.0
0.0
0.0
1.494
0.0
-1.494
1.494
0.0
0.0
-1.494
1.494
-1.494
1.494
0.0
0.0
-1.494
0.0
0.0
0.0
1.494
-1.494
0.0
0.0
1.494
-1.494
0.0
0.0
1.494
-1.494
0.0
0.0
0.0
0.0
0.0
-1.498
0.0
1.498
0.0
0.0
0.0
0.0
0.0
0.0
-1.498
0.0
1.498
-1.498
0.0
1.498
-1.498
0.0
0.0
0.0
0.0
0.0
0.0
0.0
0.0
0.0
0.0
1.498
0.0
0.0
0.0
0.0
0.0
0.0
0.0
0.0
0.0
0.0
0.0
1.494
-1.494
0.0
0.0
-1.498
1.498
1.494
-1.494
0.0
0.0
0.0
0.0
1.494
-1.494
0.0
0.0
1.494
-1.494
7.425
0.0
0.0
1.472
-1.472
1.472
0.0
0.0
-1.472
1.472
0.0
1.468
0.0
0.0
0.0
0.0
1.464
0.0
0.0
0.0
1.46
-1.46
1.46
0.0
-1.46
1.46
0.0
-1.46
2.916
0.0
0.0
-1.456
1.456
0.0
0.0
-1.456
1.456
-1.456
0.0
0.0
1.456
0.0
0.0
0.0
0.0
0.0
0.0
0.0
0.0
0.0
0.0
0.0
0.0
0.0
0.0
0.0
1.452
-1.452
0.0
1.452
-1.452
0.0
0.0
-1.456
0.0
0.0
1.456
1.452
-2.907
1.456
0.0
0.0
1.452
-1.452
-1.456
0.0
1.456
-1.456
0.0
1.456
-1.456
0.0
0.0
0.0
0.0
0.0
0.0
0.0
-1.46
0.0
0.0
0.0
0.0
1.46
0.0
-1.46
1.46
0.0
0.0
0.0
1.456
0.0
0.0
0.0
-1.456
0.0
0.0
0.0
0.0
0.0
0.0
0.0
0.0
0.0
0.0
0.0
0.0
0.0
0.0
0.0
0.0
0.0
0.0
0.0
0.0
0.0
0.0
0.0
-1.46
1.46
0.0
0.0
0.0
0.0
0.0
0.0
0.0
0.0
0.0
0.0
0.0
0.0
0.0
0.0
0.0
0.0
0.0
0.0
0.0
0.0
0.0
0.0
0.0
0.0
0.0
-1.46
1.46
-1.46
0.0
0.0
0.0
0.0
0.0
0.0
0.0
0.0
1.46
0.0
-1.46
0.0
0.0
0.0
0.0
0.0
1.46
-1.46
0.0
0.0
0.0
0.0
0.0
0.0
1.46
0.0
-1.46
1.46
0.0
0.0
0.0
0.0
0.0
0.0
1.456
-1.456
0.0
0.0
0.0
0.0
0.0
0.0
0.0
1.456
-1.456
0.0
0.0
0.0
0.0
0.0
0.0
0.0
0.0
0.0
1.456
0.0
0.0
2.899
0.0
-1.448
0.0
0.0
0.0
-1.452
2.899
0.0
0.0
0.0
-2.899
0.0
0.0
0.0
0.0
0.0
0.0
0.0
0.0
0.0
0.0
0.0
0.0
0.0
0.0
0.0
2.899
-2.899
0.0
0.0
0.0
0.0
0.0
2.899
0.0
0.0
0.0
-1.448
0.0
1.448
-1.448
0.0
1.448
0.0
-1.448
1.448
0.0
-1.448
4.331
-2.883
0.0
0.0
0.0
0.0
2.883
0.0
0.0
0.0
0.0
0.0
0.0
-1.44
1.44
0.0
-1.44
0.0
1.44
0.0
-1.44
0.0
0.0
0.0
0.0
1.44
0.0
0.0
1.436
-1.436
1.436
0.0
0.0
0.0
0.0
0.0
1.432
0.0
0.0
0.0
0.0
0.0
1.428
-1.428
2.851
-2.851
0.0
0.0
0.0
0.0
0.0
0.0
0.0
0.0
0.0
0.0
0.0
1.428
0.0
-1.428
0.0
0.0
0.0
0.0
0.0
0.0
0.0
0.0
0.0
0.0
0.0
0.0
0.0
1.428
0.0
-1.428
1.428
-1.428
0.0
0.0
0.0
0.0
0.0
0.0
0.0
0.0
0.0
1.428
0.0
-1.428
0.0
0.0
0.0
0.0
0.0
0.0
0.0
0.0
0.0
0.0
0.0
1.428
0.0
0.0
0.0
0.0
0.0
1.424
0.0
0.0
0.0
1.42
-1.42
0.0
1.42
-1.42
0.0
0.0
0.0
0.0
0.0
0.0
0.0
0.0
0.0
0.0
0.0
0.0
1.42
-1.42
0.0
1.42
0.0
0.0
-1.42
0.0
0.0
0.0
0.0
0.0
0.0
0.0
0.0
0.0
0.0
0.0
0.0
0.0
0.0
0.0
0.0
1.42
0.0
-1.42
0.0
0.0
-1.424
-1.428
-1.432
0.0
-1.436
0.0
2.867
-1.432
0.0
0.0
-1.436
0.0
1.436
-1.436
0.0
0.0
0.0
-1.44
0.0
0.0
0.0
-1.444
0.0
0.0
0.0
0.0
0.0
0.0
0.0
0.0
0.0
-1.448
-2.907
1.456
0.0
0.0
0.0
0.0
0.0
0.0
0.0
0.0
1.452
1.448
0.0
0.0
0.0
1.444
0.0
0.0
0.0
-1.444
0.0
0.0
0.0
0.0
0.0
1.444
0.0
-1.444
1.444
0.0
0.0
0.0
0.0
0.0
0.0
0.0
0.0
0.0
-1.444
0.0
-1.448
0.0
0.0
1.448
-1.448
0.0
0.0
0.0
0.0
0.0
1.448
-1.448
0.0
0.0
0.0
0.0
0.0
0.0
-1.452
0.0
0.0
0.0
-1.456
0.0
0.0
0.0
0.0
0.0
0.0
0.0
0.0
1.456
0.0
0.0
0.0
0.0
0.0
-1.456
0.0
0.0
0.0
0.0
0.0
0.0
0.0
0.0
0.0
0.0
0.0
1.456
-1.456
1.456
-1.456
0.0
0.0
0.0
0.0
0.0
0.0
0.0
0.0
1.456
0.0
-1.456
0.0
0.0
0.0
0.0
0.0
0.0
1.456
0.0
0.0
0.0
0.0
0.0
0.0
1.452
-1.452
0.0
0.0
0.0
0.0
0.0
0.0
1.452
-1.452
0.0
0.0
0.0
0.0
0.0
0.0
0.0
0.0
0.0
0.0
0.0
0.0
0.0
0.0
0.0
0.0
0.0
0.0
-1.456
0.0
0.0
0.0
0.0
0.0
0.0
-1.46
0.0
0.0
-1.464
0.0
0.0
-1.468
0.0
1.468
0.0
-1.468
0.0
1.468
-1.468
-1.472
1.472
-1.472
1.472
0.0
1.468
-1.468
1.468
-2.94
1.472
0.0
7.299
4.331
-2.883
1.444
-1.444
2.883
-2.883
0.0
0.0
1.444
-1.444
0.0
0.0
0.0
0.0
0.0
0.0
-1.448
1.448
-1.448
-2.907
0.0
0.0
1.456
-2.916
0.0
-1.464
1.464
1.46
0.0
0.0
0.0
-1.46
0.0
-1.464
1.464
-2.932
0.0
0.0
0.0
0.0
0.0
0.0
0.0
0.0
0.0
0.0
-1.472
0.0
1.472
0.0
0.0
-1.472
0.0
0.0
1.472
0.0
-1.472
0.0
0.0
1.472
-1.472
0.0
0.0
0.0
0.0
0.0
0.0
0.0
1.472
-1.472
-1.476
0.0
0.0
0.0
1.476
1.472
0.0
0.0
0.0
0.0
-1.472
1.472
0.0
0.0
0.0
0.0
0.0
0.0
0.0
0.0
1.468
0.0
0.0
0.0
0.0
0.0
0.0
0.0
0.0
0.0
0.0
0.0
0.0
0.0
0.0
0.0
0.0
0.0
0.0
-1.468
0.0
0.0
0.0
0.0
0.0
1.468
-1.468
0.0
0.0
0.0
0.0
0.0
0.0
0.0
0.0
0.0
0.0
0.0
5.848
-4.38
5.831
0.0
1.448
2.883
1.436
-1.436
2.867
1.428
0.0
0.0
0.0
2.843
-1.42
1.42
1.416
1.412
-4.248
-1.424
-1.428
-1.432
1.432
0.0
1.428
-4.295
1.436
0.0
1.432
-1.432
0.0
-1.436
0.0
0.0
0.0
-1.44
1.44
0.0
0.0
-1.44
0.0
-1.444
-1.448
0.0
-1.452
-1.456
0.0
1.456
0.0
1.452
-1.452
0.0
0.0
0.0
0.0
1.452
0.0
-1.452
0.0
0.0
0.0
0.0
0.0
1.452
1.448
0.0
-1.448
0.0
1.448
0.0
0.0
0.0
0.0
0.0
0.0
0.0
-1.448
0.0
1.448
-1.448
1.448
0.0
-11.696
-1.481
1.481
0.0
0.0
0.0
0.0
0.0
-1.481
0.0
0.0
0.0
0.0
0.0
1.481
0.0
0.0
0.0
1.476
-1.476
0.0
1.476
-1.476
0.0
1.476
-1.476
0.0
0.0
-1.481
0.0
0.0
0.0
0.0
0.0
0.0
-1.485
0.0
0.0
1.485
0.0
0.0
0.0
0.0
0.0
0.0
0.0
0.0
0.0
0.0
0.0
0.0
0.0
0.0
1.481
-1.481
1.481
0.0
0.0
0.0
2.949
0.0
0.0
1.468
0.0
1.464
0.0
0.0
0.0
0.0
0.0
0.0
0.0
-1.464
0.0
0.0
0.0
0.0
0.0
0.0
0.0
0.0
0.0
0.0
0.0
0.0
0.0
0.0
0.0
-1.468
1.468
-1.468
0.0
0.0
0.0
0.0
0.0
0.0
1.468
0.0
0.0
0.0
0.0
0.0
0.0
0.0
0.0
1.464
0.0
0.0
0.0
0.0
-1.464
0.0
0.0
0.0
0.0
0.0
-1.468
0.0
-1.472
0.0
1.472
0.0
0.0
0.0
0.0
0.0
0.0
0.0
0.0
0.0
1.468
-1.468
0.0
0.0
0.0
1.468
-1.468
1.468
0.0
0.0
0.0
0.0
-1.468
0.0
0.0
0.0
0.0
0.0
1.468
0.0
0.0
0.0
0.0
1.464
1.46
0.0
0.0
0.0
-1.46
0.0
0.0
0.0
0.0
0.0
1.46
0.0
0.0
-1.46
0.0
-1.464
0.0
1.464
0.0
0.0
-1.464
0.0
1.464
0.0
0.0
1.46
-1.46
0.0
0.0
0.0
0.0
1.46
0.0
0.0
0.0
0.0
0.0
-1.46
1.46
0.0
0.0
0.0
-1.46
1.46
-1.46
0.0
1.46
0.0
0.0
-1.46
0.0
0.0
0.0
0.0
0.0
8.698
-1.44
0.0
1.44
0.0
0.0
1.436
4.283
-2.851
-2.867
0.0
-1.44
1.44
0.0
0.0
-1.44
0.0
0.0
0.0
1.44
0.0
-1.44
1.44
0.0
-1.44
0.0
0.0
-1.444
0.0
0.0
0.0
-1.448
0.0
0.0
-1.452
0.0
0.0
0.0
0.0
0.0
-1.456
0.0
1.456
-1.456
1.456
-1.456
0.0
0.0
2.907
0.0
0.0
0.0
0.0
-1.452
0.0
0.0
0.0
-1.456
0.0
0.0
0.0
0.0
-1.46
0.0
0.0
0.0
0.0
1.46
-1.46
0.0
0.0
1.46
0.0
-1.46
1.46
0.0
0.0
0.0
0.0
1.456
-1.456
0.0
0.0
0.0
0.0
-1.46
0.0
0.0
0.0
-1.464
1.464
0.0
0.0
-1.464
1.464
0.0
0.0
-1.464
0.0
0.0
0.0
0.0
1.464
0.0
-1.464
1.464
0.0
0.0
0.0
0.0
0.0
0.0
0.0
0.0
-1.464
0.0
0.0
0.0
0.0
0.0
1.464
-1.464
0.0
1.464
0.0
0.0
0.0
0.0
1.46
0.0
-1.46
0.0
0.0
0.0
0.0
-1.464
1.464
0.0
0.0
0.0
0.0
0.0
-1.464
1.464
-1.464
1.464
0.0
0.0
-1.464
0.0
1.464
0.0
0.0
1.46
0.0
-1.46
0.0
0.0
0.0
-1.464
1.464
0.0
0.0
0.0
-1.464
1.464
0.0
0.0
0.0
-1.464
0.0
0.0
0.0
0.0
1.464
0.0
0.0
-1.464
0.0
1.464
-1.464
0.0
0.0
0.0
0.0
0.0
0.0
0.0
0.0
0.0
0.0
0.0
0.0
0.0
0.0
0.0
0.0
1.464
0.0
0.0
-1.464
0.0
0.0
0.0
0.0
0.0
0.0
0.0
0.0
0.0
-5.898
0.0
-1.485
0.0
0.0
0.0
-1.489
0.0
0.0
0.0
0.0
0.0
0.0
0.0
1.489
0.0
1.485
-1.485
0.0
1.485
0.0
0.0
0.0
0.0
0.0
0.0
0.0
0.0
0.0
0.0
0.0
0.0
0.0
0.0
0.0
0.0
1.481
-1.481
0.0
1.481
0.0
0.0
0.0
0.0
0.0
1.476
0.0
-1.476
0.0
0.0
0.0
0.0
0.0
-1.481
0.0
0.0
0.0
0.0
0.0
0.0
0.0
0.0
0.0
0.0
-1.485
0.0
0.0
-1.489
0.0
0.0
0.0
-1.494
-1.498
2.991
-2.991
0.0
0.0
-1.502
1.502
-1.502
0.0
0.0
0.0
0.0
1.502
0.0
0.0
0.0
0.0
0.0
0.0
0.0
0.0
0.0
0.0
1.498
0.0
0.0
0.0
0.0
-1.498
0.0
0.0
0.0
0.0
-1.502
0.0
0.0
1.502
-1.502
0.0
0.0
0.0
0.0
-1.507
1.507
-1.507
0.0
0.0
0.0
0.0
0.0
1.507
0.0
0.0
-1.507
1.507
0.0
1.502
0.0
0.0
0.0
0.0
0.0
0.0
0.0
0.0
2.991
-1.494
1.494
0.0
0.0
1.489
-1.489
0.0
1.489
-1.489
-1.494
1.494
0.0
0.0
1.489
-1.489
-1.494
0.0
0.0
0.0
1.494
0.0
-1.494
0.0
0.0
0.0
0.0
0.0
0.0
0.0
0.0
0.0
0.0
1.494
-1.494
0.0
1.494
-1.494
0.0
0.0
0.0
0.0
0.0
0.0
0.0
0.0
0.0
-1.498
1.498
0.0
0.0
0.0
0.0
0.0
0.0
0.0
0.0
0.0
0.0
1.494
0.0
0.0
0.0
0.0
-1.494
1.494
0.0
-1.494
0.0
0.0
0.0
0.0
-19.819
1.552
4.628
-1.538
3.071
1.529
3.044
-1.52
0.0
0.0
-3.053
1.529
-1.529
0.0
0.0
1.529
-1.529
0.0
0.0
0.0
1.529
0.0
0.0
0.0
0.0
0.0
1.524
0.0
1.52
0.0
0.0
0.0
1.515
-3.035
0.0
0.0
0.0
1.52
0.0
-1.52
0.0
0.0
0.0
0.0
0.0
0.0
0.0
3.035
-3.035
0.0
0.0
0.0
1.52
0.0
0.0
0.0
0.0
0.0
0.0
0.0
1.515
-1.515
0.0
0.0
0.0
0.0
0.0
0.0
0.0
0.0
0.0
0.0
0.0
0.0
0.0
0.0
0.0
0.0
0.0
0.0
0.0
-1.52
0.0
1.52
0.0
0.0
-1.52
1.52
0.0
0.0
0.0
-1.52
0.0
0.0
1.52
-1.52
0.0
0.0
0.0
0.0
0.0
0.0
0.0
0.0
0.0
0.0
0.0
0.0
0.0
0.0
0.0
0.0
0.0
0.0
0.0
0.0
0.0
0.0
0.0
0.0
0.0
0.0
0.0
0.0
0.0
0.0
0.0
0.0
0.0
0.0
0.0
0.0
0.0
1.52
-1.52
0.0
0.0
0.0
-1.524
0.0
0.0
0.0
1.524
-1.524
0.0
0.0
0.0
0.0
1.524
-1.524
0.0
0.0
0.0
0.0
0.0
0.0
0.0
0.0
0.0
0.0
0.0
0.0
-1.529
1.529
0.0
-1.529
0.0
0.0
0.0
0.0
0.0
0.0
0.0
0.0
0.0
0.0
0.0
1.529
0.0
0.0
-1.529
0.0
0.0
1.529
-1.529
0.0
0.0
0.0
0.0
0.0
0.0
0.0
0.0
0.0
0.0
0.0
0.0
0.0
0.0
-1.533
0.0
0.0
1.533
-1.533
3.062
0.0
0.0
0.0
0.0
0.0
0.0
-3.062
0.0
1.533
-1.533
-1.538
-3.09
1.547
0.0
0.0
0.0
0.0
0.0
-1.547
0.0
0.0
0.0
0.0
0.0
0.0
-1.552
0.0
0.0
0.0
0.0
0.0
0.0
0.0
-1.556
1.556
0.0
0.0
0.0
1.552
-1.552
0.0
-3.118
0.0
0.0
0.0
0.0
0.0
0.0
0.0
0.0
1.561
-1.561
1.561
-1.561
0.0
0.0
0.0
0.0
1.561
-1.561
0.0
0.0
0.0
0.0
0.0
1.561
0.0
0.0
0.0
0.0
0.0
0.0
0.0
1.556
0.0
-1.556
0.0
0.0
0.0
0.0
0.0
0.0
0.0
0.0
0.0
0.0
1.556
0.0
-1.556
0.0
0.0
0.0
0.0
0.0
0.0
0.0
0.0
0.0
0.0
0.0
1.556
0.0
0.0
1.552
0.0
0.0
-1.552
0.0
0.0
1.552
0.0
0.0
0.0
0.0
-1.552
0.0
0.0
1.552
0.0
0.0
0.0
0.0
0.0
0.0
0.0
0.0
0.0
0.0
0.0
0.0
0.0
0.0
0.0
0.0
0.0
0.0
0.0
0.0
0.0
0.0
0.0
0.0
0.0
0.0
0.0
0.0
0.0
0.0
0.0
0.0
0.0
0.0
1.547
0.0
0.0
-1.547
0.0
0.0
0.0
0.0
0.0
0.0
1.547
-1.547
-1.552
0.0
0.0
0.0
1.552
0.0
0.0
-1.552
0.0
0.0
0.0
0.0
0.0
-1.556
0.0
0.0
0.0
0.0
0.0
0.0
0.0
0.0
0.0
0.0
0.0
1.556
0.0
0.0
0.0
0.0
0.0
0.0
0.0
0.0
0.0
0.0
0.0
0.0
0.0
-1.556
0.0
1.556
-1.556
0.0
0.0
0.0
0.0
1.556
0.0
-1.556
0.0
0.0
-17.437
4.814
1.595
-4.799
3.204
-1.6
3.195
-3.195
0.0
0.0
0.0
0.0
0.0
0.0
0.0
0.0
0.0
0.0
0.0
0.0
0.0
1.6
-1.6
4.784
-3.185
1.595
-1.595
3.185
0.0
1.585
-1.585
1.585
0.0
0.0
0.0
-1.585
1.585
0.0
-1.585
0.0
0.0
0.0
0.0
0.0
0.0
-1.59
0.0
0.0
-1.595
-1.6
0.0
0.0
-1.605
0.0
0.0
-1.61
0.0
0.0
-1.615
0.0
0.0
0.0
0.0
0.0
0.0
-1.62
0.0
0.0
0.0
1.62
0.0
-1.62
-1.625
1.625
-1.625
0.0
0.0
-1.63
-1.635
-3.286
0.0
0.0
3.286
-1.64
0.0
0.0
-1.646
1.646
0.0
-1.646
0.0
0.0
0.0
0.0
0.0
0.0
0.0
0.0
0.0
0.0
0.0
0.0
0.0
0.0
0.0
0.0
1.646
0.0
0.0
0.0
0.0
0.0
0.0
0.0
1.64
-1.64
0.0
1.64
-1.64
0.0
0.0
-1.646
1.646
0.0
-1.646
1.646
-1.646
1.646
-1.646
1.646
0.0
0.0
1.64
0.0
-1.64
0.0
1.64
-1.64
0.0
0.0
1.64
3.265
-1.63
0.0
1.63
-1.63
0.0
1.63
0.0
-1.63
0.0
0.0
0.0
0.0
0.0
-1.635
0.0
1.635
-1.635
1.635
0.0
0.0
0.0
1.63
-1.63
1.63
0.0
0.0
1.625
-1.625
-1.63
0.0
1.63
0.0
-1.63
0.0
0.0
0.0
0.0
-1.635
0.0
0.0
1.635
0.0
-1.635
0.0
0.0
0.0
1.635
-1.635
0.0
0.0
0.0
1.635
0.0
-1.635
0.0
0.0
1.635
0.0
0.0
0.0
0.0
0.0
0.0
0.0
1.63
0.0
-1.63
0.0
-3.275
0.0
1.64
1.635
-1.635
1.635
0.0
-1.635
0.0
0.0
0.0
0.0
0.0
0.0
0.0
1.635
-1.635
0.0
1.635
-1.635
1.635
-1.635
1.635
0.0
0.0
1.63
-1.63
1.63
1.625
0.0
0.0
0.0
-1.625
0.0
0.0
1.625
0.0
0.0
-3.255
1.63
0.0
0.0
0.0
0.0
-1.63
0.0
0.0
0.0
0.0
0.0
1.63
0.0
0.0
-1.63
0.0
0.0
0.0
0.0
0.0
0.0
0.0
0.0
1.63
0.0
0.0
0.0
0.0
0.0
0.0
1.625
-1.625
1.625
0.0
0.0
-1.625
0.0
0.0
0.0
1.625
-1.625
0.0
1.625
0.0
0.0
0.0
0.0
0.0
0.0
0.0
-1.625
0.0
1.625
-1.625
0.0
0.0
0.0
1.625
0.0
0.0
0.0
0.0
0.0
0.0
0.0
0.0
0.0
-1.625
1.625
-1.625
0.0
0.0
0.0
1.625
-1.625
0.0
0.0
1.625
0.0
-1.625
0.0
0.0
1.625
0.0
-1.625
0.0
0.0
0.0
0.0
1.625
-1.625
0.0
0.0
0.0
0.0
0.0
0.0
0.0
0.0
0.0
0.0
1.625
-1.625
0.0
0.0
0.0
0.0
0.0
1.625
-1.625
0.0
0.0
0.0
0.0
1.625
0.0
0.0
0.0
-1.625
1.625
-1.625
0.0
1.625
-1.625
0.0
1.625
0.0
0.0
0.0
-1.625
0.0
0.0
0.0
1.625
0.0
-1.625
0.0
0.0
0.0
0.0
0.0
-1.63
1.63
0.0
-1.63
0.0
0.0
0.0
0.0
0.0
0.0
0.0
0.0
0.0
0.0
0.0
0.0
0.0
0.0
0.0
1.63
-1.63
0.0
0.0
0.0
0.0
0.0
0.0
0.0
1.63
0.0
16.023
-3.165
0.0
0.0
-3.185
-1.6
-4.829
-3.245
0.0
3.245
0.0
1.615
1.61
1.605
0.0
0.0
-1.605
0.0
0.0
1.605
-1.605
0.0
0.0
0.0
0.0
0.0
0.0
-1.61
0.0
0.0
1.61
-1.61
1.61
-1.61
1.61
0.0
0.0
0.0
-1.61
0.0
0.0
0.0
0.0
0.0
0.0
1.61
-1.61
0.0
0.0
0.0
0.0
0.0
0.0
0.0
0.0
0.0
0.0
0.0
0.0
0.0
1.61
0.0
0.0
-1.61
0.0
0.0
0.0
0.0
0.0
-1.615
0.0
0.0
0.0
1.615
0.0
0.0
0.0
0.0
0.0
0.0
0.0
0.0
0.0
0.0
0.0
0.0
0.0
1.61
-1.61
3.214
-3.214
0.0
0.0
1.61
0.0
0.0
0.0
0.0
0.0
1.605
0.0
0.0
0.0
-1.605
0.0
0.0
1.605
0.0
0.0
1.6
-1.6
0.0
-1.605
3.204
0.0
-1.6
-1.605
1.605
-1.605
0.0
1.605
0.0
0.0
1.6
0.0
-1.6
1.6
1.595
0.0
0.0
1.59
-1.59
1.59
-1.59
1.59
0.0
0.0
0.0
-1.59
1.59
0.0
-1.59
0.0
0.0
0.0
-3.195
0.0
1.6
1.595
-1.595
0.0
0.0
0.0
0.0
0.0
0.0
0.0
0.0
0.0
0.0
0.0
-1.6
0.0
0.0
0.0
1.6
0.0
-1.6
0.0
0.0
0.0
0.0
1.6
-3.204
0.0
1.605
1.6
-1.6
0.0
-1.605
1.605
-1.605
1.605
0.0
-1.605
1.605
0.0
0.0
0.0
0.0
-1.605
1.605
0.0
0.0
0.0
0.0
0.0
0.0
0.0
0.0
1.6
0.0
0.0
0.0
0.0
0.0
-1.6
1.6
-1.6
0.0
3.195
0.0
0.0
-1.595
0.0
0.0
0.0
0.0
0.0
1.595
0.0
-1.595
0.0
0.0
0.0
0.0
0.0
0.0
0.0
-1.6
0.0
0.0
1.6
0.0
-1.6
0.0
0.0
0.0
0.0
0.0
1.6
-1.6
0.0
0.0
0.0
0.0
0.0
0.0
0.0
0.0
0.0
0.0
0.0
-1.605
0.0
0.0
-1.61
-1.615
0.0
0.0
0.0
0.0
0.0
-4.875
0.0
0.0
-1.635
0.0
1.635
1.63
1.625
-1.625
0.0
1.625
0.0
-1.625
1.625
-1.625
0.0
0.0
0.0
0.0
0.0
-1.63
0.0
0.0
1.63
0.0
0.0
0.0
1.625
-1.625
0.0
0.0
0.0
0.0
0.0
0.0
-1.63
0.0
0.0
0.0
0.0
1.63
0.0
0.0
1.625
0.0
0.0
-1.625
0.0
0.0
0.0
0.0
1.625
0.0
0.0
0.0
0.0
0.0
0.0
0.0
0.0
0.0
-1.625
0.0
0.0
0.0
0.0
0.0
0.0
1.625
-1.625
0.0
0.0
0.0
0.0
0.0
0.0
0.0
0.0
0.0
0.0
0.0
0.0
0.0
0.0
0.0
-1.63
1.63
0.0
0.0
0.0
0.0
0.0
0.0
-1.63
0.0
1.63
-1.63
1.63
0.0
0.0
-1.63
1.63
-1.63
0.0
0.0
-1.635
0.0
0.0
1.635
-1.635
1.635
-1.635
0.0
0.0
0.0
1.635
0.0
-1.635
0.0
0.0
1.635
0.0
0.0
0.0
0.0
0.0
0.0
-1.635
0.0
1.635
0.0
-1.635
0.0
0.0
0.0
0.0
0.0
0.0
0.0
0.0
1.635
-1.635
0.0
0.0
0.0
0.0
0.0
0.0
0.0
0.0
1.635
-1.635
1.635
0.0
0.0
0.0
0.0
-9.889
1.661
0.0
0.0
0.0
0.0
0.0
-1.661
-1.667
1.667
0.0
-1.667
1.667
0.0
0.0
0.0
0.0
1.661
0.0
1.656
0.0
0.0
1.651
0.0
-1.651
1.651
0.0
1.646
0.0
0.0
-1.646
1.646
-1.646
0.0
0.0
0.0
0.0
0.0
-1.651
-1.656
0.0
0.0
-1.661
0.0
1.661
-1.661
0.0
0.0
0.0
1.661
-1.661
0.0
1.661
0.0
0.0
0.0
-1.661
1.661
0.0
-1.661
0.0
1.661
0.0
0.0
0.0
0.0
1.656
0.0
0.0
0.0
1.651
0.0
0.0
-1.651
1.651
1.646
-1.646
0.0
0.0
1.646
0.0
-1.646
0.0
1.646
0.0
1.64
-1.64
1.64
0.0
-1.64
1.64
-1.64
1.64
-1.64
1.64
0.0
0.0
-1.64
0.0
0.0
0.0
-1.646
1.646
-1.646
0.0
1.646
0.0
-1.646
0.0
0.0
1.646
-1.646
0.0
0.0
0.0
1.646
0.0
0.0
0.0
0.0
0.0
0.0
0.0
0.0
0.0
1.64
0.0
0.0
0.0
0.0
0.0
1.635
-1.635
1.635
0.0
1.63
0.0
1.625
-1.625
0.0
1.625
-1.625
1.625
-1.625
0.0
1.625
0.0
0.0
-1.625
0.0
0.0
1.625
0.0
-1.625
0.0
0.0
0.0
1.625
-1.625
-1.63
0.0
0.0
0.0
-1.635
0.0
0.0
0.0
1.635
-1.635
1.635
0.0
0.0
0.0
0.0
0.0
0.0
0.0
0.0
0.0
0.0
0.0
0.0
0.0
-1.635
0.0
1.635
0.0
1.63
0.0
-3.265
1.635
1.63
0.0
-1.63
0.0
0.0
1.63
-1.63
0.0
0.0
0.0
0.0
1.63
0.0
0.0
0.0
1.625
0.0
0.0
0.0
14.398
0.0
0.0
0.0
0.0
0.0
-1.58
0.0
0.0
0.0
0.0
0.0
0.0
1.58
-1.58
1.58
0.0
0.0
0.0
1.575
-1.575
1.575
-1.575
1.575
0.0
-1.575
1.575
0.0
-1.575
1.575
-1.575
0.0
0.0
0.0
0.0
0.0
0.0
-1.58
1.58
0.0
0.0
-1.58
1.58
-1.58
1.58
-1.58
0.0
0.0
0.0
1.58
-1.58
1.58
-1.58
0.0
1.58
0.0
-1.58
1.58
0.0
-1.58
0.0
1.58
-1.58
1.58
-1.58
0.0
0.0
1.58
0.0
0.0
0.0
1.575
0.0
1.571
1.566
-1.566
-1.571
1.571
1.566
-1.566
1.566
0.0
0.0
0.0
1.561
0.0
0.0
1.556
-1.556
1.556
0.0
0.0
-1.556
0.0
0.0
0.0
0.0
0.0
0.0
0.0
0.0
0.0
1.556
-1.556
1.556
0.0
0.0
0.0
0.0
0.0
1.552
1.547
-1.547
0.0
0.0
0.0
0.0
0.0
0.0
0.0
0.0
0.0
0.0
0.0
0.0
-1.552
0.0
0.0
0.0
0.0
-1.556
1.556
0.0
0.0
0.0
0.0
0.0
0.0
0.0
0.0
0.0
0.0
-1.556
1.556
0.0
-1.556
0.0
0.0
0.0
0.0
0.0
-3.127
0.0
0.0
1.566
0.0
0.0
0.0
0.0
0.0
0.0
1.561
0.0
-1.561
0.0
0.0
1.561
0.0
-1.561
1.561
0.0
0.0
0.0
-1.561
1.561
-1.561
0.0
0.0
0.0
1.561
0.0
0.0
0.0
0.0
0.0
0.0
0.0
0.0
0.0
0.0
0.0
0.0
1.556
0.0
0.0
0.0
0.0
1.552
-1.552
1.552
0.0
0.0
-1.552
0.0
0.0
0.0
-1.556
0.0
0.0
0.0
-6.273
0.0
0.0
0.0
-1.58
1.58
-3.165
0.0
0.0
0.0
0.0
0.0
0.0
0.0
-3.185
0.0
-1.6
0.0
1.6
-1.6
1.6
0.0
0.0
0.0
0.0
-1.6
-1.605
0.0
1.605
0.0
0.0
0.0
0.0
-1.605
0.0
0.0
0.0
1.605
0.0
-1.605
0.0
0.0
0.0
0.0
0.0
0.0
0.0
0.0
0.0
0.0
1.605
0.0
0.0
-1.605
0.0
0.0
0.0
0.0
-1.61
1.61
-1.61
0.0
-1.615
-1.62
0.0
0.0
1.62
1.615
-1.615
0.0
0.0
1.615
0.0
0.0
0.0
-1.615
0.0
1.615
-1.615
1.615
-1.615
0.0
1.615
0.0
0.0
1.61
-1.61
1.61
0.0
-1.61
0.0
0.0
0.0
-1.615
1.615
0.0
1.61
0.0
1.605
-1.605
0.0
0.0
0.0
-1.61
1.61
0.0
0.0
0.0
0.0
0.0
0.0
0.0
1.605
1.6
-1.6
1.6
0.0
0.0
0.0
0.0
-1.6
0.0
0.0
0.0
0.0
0.0
0.0
0.0
0.0
0.0
0.0
0.0
0.0
1.6
0.0
-1.6
0.0
0.0
0.0
1.6
0.0
-1.6
0.0
1.6
0.0
0.0
-1.6
1.6
-1.6
0.0
0.0
0.0
0.0
1.6
0.0
1.595
0.0
0.0
0.0
0.0
0.0
-1.595
0.0
0.0
0.0
0.0
0.0
1.595
0.0
0.0
0.0
0.0
0.0
0.0
0.0
1.59
0.0
0.0
0.0
-1.59
0.0
0.0
0.0
0.0
0.0
1.59
0.0
0.0
0.0
0.0
0.0
-1.59
1.59
0.0
1.585
-3.175
1.59
0.0
0.0
0.0
0.0
0.0
1.585
1.58
0.0
0.0
0.0
1.575
1.571
-1.571
0.0
0.0
1.571
0.0
3.127
-3.127
0.0
1.566
0.0
3.118
-1.556
1.556
0.0
3.099
-1.547
0.0
0.0
0.0
1.547
1.543
-1.543
0.0
0.0
0.0
-1.547
1.547
0.0
0.0
0.0
0.0
0.0
0.0
0.0
0.0
0.0
1.543
0.0
0.0
0.0
0.0
1.538
-1.538
0.0
6.124
1.52
0.0
-1.52
0.0
0.0
-1.524
0.0
0.0
0.0
0.0
0.0
0.0
0.0
1.524
-1.524
1.524
-1.524
1.524
0.0
1.52
1.515
0.0
1.511
0.0
0.0
0.0
1.507
-1.507
0.0
0.0
0.0
-1.511
1.511
0.0
-1.511
0.0
0.0
1.511
-1.511
1.511
1.507
-1.507
1.507
0.0
0.0
0.0
0.0
1.502
0.0
-1.502
0.0
0.0
0.0
0.0
0.0
0.0
0.0
0.0
0.0
0.0
0.0
1.502
-1.502
0.0
0.0
0.0
3.0
0.0
0.0
1.494
0.0
1.489
-1.489
0.0
-1.494
0.0
1.494
-1.494
0.0
1.494
0.0
0.0
0.0
0.0
0.0
0.0
0.0
0.0
0.0
0.0
0.0
0.0
0.0
-1.494
0.0
0.0
0.0
0.0
0.0
0.0
1.494
-1.494
0.0
0.0
0.0
0.0
0.0
0.0
1.494
1.489
0.0
0.0
0.0
1.485
0.0
0.0
0.0
1.481
0.0
0.0
1.476
0.0
0.0
0.0
2.94
0.0
0.0
2.924
0.0
-1.46
0.0
0.0
-1.464
0.0
0.0
-1.468
-1.472
-1.476
1.476
0.0
-1.476
0.0
-1.481
1.481
0.0
1.476
-1.476
0.0
1.476
1.472
0.0
-1.472
0.0
0.0
0.0
0.0
-1.476
0.0
-1.481
0.0
1.481
-1.481
0.0
0.0
0.0
1.481
5.881
-1.464
-1.468
0.0
-1.472
0.0
1.472
-1.472
1.472
-1.472
1.472
0.0
0.0
0.0
1.468
-1.468
1.468
1.464
-1.464
0.0
0.0
-1.468
-1.472
0.0
-1.476
0.0
0.0
1.476
0.0
1.472
0.0
0.0
1.468
0.0
0.0
-1.468
0.0
0.0
1.468
0.0
0.0
0.0
0.0
0.0
0.0
0.0
0.0
0.0
0.0
0.0
0.0
0.0
0.0
1.464
0.0
0.0
0.0
0.0
-1.464
1.464
-1.464
-1.468
0.0
0.0
-1.472
0.0
0.0
0.0
0.0
0.0
1.472
0.0
0.0
-1.472
0.0
0.0
0.0
1.472
-1.472
0.0
0.0
0.0
0.0
0.0
0.0
-1.476
0.0
0.0
0.0
0.0
0.0
0.0
0.0
0.0
0.0
1.476
-1.476
1.476
0.0
-1.476
0.0
0.0
0.0
0.0
0.0
0.0
0.0
0.0
0.0
0.0
1.476
0.0
-1.476
0.0
0.0
1.476
-1.476
0.0
0.0
0.0
0.0
0.0
0.0
0.0
0.0
0.0
0.0
0.0
0.0
0.0
0.0
1.476
-1.476
0.0
0.0
0.0
0.0
1.476
-1.476
0.0
0.0
0.0
0.0
0.0
0.0
0.0
0.0
1.476
-1.476
0.0
0.0
1.476
0.0
-1.476
2.949
0.0
-1.472
0.0
0.0
0.0
0.0
0.0
-1.476
0.0
0.0
0.0
1.476
-1.476
0.0
0.0
0.0
0.0
0.0
0.0
0.0
0.0
0.0
0.0
0.0
-1.481
1.481
-1.481
0.0
0.0
1.481
0.0
-1.481
0.0
0.0
0.0
0.0
0.0
0.0
0.0
1.481
-1.481
0.0
-1.485
0.0
0.0
1.485
0.0
0.0
0.0
0.0
0.0
0.0
0.0
0.0
0.0
-5.966
-3.009
1.507
1.502
-1.502
1.502
0.0
0.0
0.0
0.0
1.498
-1.498
-1.502
1.502
-1.502
0.0
1.502
-1.502
0.0
1.502
1.498
0.0
-1.498
0.0
0.0
0.0
0.0
2.991
0.0
1.489
0.0
0.0
-1.489
1.489
0.0
0.0
-1.489
0.0
-1.494
0.0
1.494
-1.494
0.0
0.0
0.0
0.0
0.0
1.494
-1.494
1.494
0.0
0.0
-1.494
0.0
0.0
0.0
1.494
-1.494
0.0
0.0
-1.498
0.0
1.498
-1.498
0.0
1.498
0.0
-1.498
0.0
0.0
0.0
0.0
0.0
-1.502
-1.507
1.507
0.0
0.0
0.0
0.0
0.0
1.502
0.0
-1.502
0.0
0.0
0.0
3.0
0.0
-1.498
1.498
0.0
-1.498
0.0
0.0
0.0
0.0
1.498
0.0
0.0
0.0
0.0
0.0
0.0
0.0
0.0
-1.498
0.0
1.498
-1.498
0.0
0.0
0.0
0.0
0.0
0.0
0.0
0.0
0.0
0.0
0.0
0.0
1.498
-1.498
0.0
1.498
-1.498
1.498
0.0
-1.498
0.0
0.0
0.0
1.498
0.0
0.0
-1.498
0.0
0.0
0.0
0.0
0.0
0.0
0.0
0.0
0.0
0.0
0.0
0.0
1.498
-1.498
0.0
0.0
0.0
1.498
-1.498
1.498
0.0
0.0
0.0
-1.498
0.0
0.0
0.0
0.0
0.0
1.498
1.494
-1.494
0.0
0.0
1.494
-1.494
0.0
0.0
0.0
0.0
0.0
0.0
0.0
0.0
1.494
0.0
0.0
0.0
0.0
0.0
-1.494
0.0
1.494
0.0
0.0
0.0
0.0
0.0
0.0
0.0
0.0
0.0
0.0
0.0
0.0
0.0
0.0
0.0
0.0
0.0
0.0
0.0
0.0
-2.991
0.0
0.0
0.0
0.0
0.0
0.0
0.0
1.498
1.494
-1.494
0.0
0.0
0.0
0.0
0.0
0.0
0.0
0.0
0.0
0.0
1.494
-1.494
0.0
0.0
0.0
0.0
1.494
-1.494
0.0
0.0
-1.498
0.0
1.498
0.0
-1.498
2.991
0.0
-1.494
0.0
0.0
0.0
1.494
0.0
-1.494
0.0
0.0
0.0
0.0
0.0
0.0
0.0
1.494
0.0
-1.494
-1.498
0.0
1.498
0.0
-1.498
0.0
2.991
0.0
-1.494
1.494
-1.494
0.0
0.0
1.494
-1.494
0.0
0.0
0.0
0.0
0.0
0.0
0.0
0.0
0.0
0.0
0.0
0.0
0.0
0.0
0.0
0.0
0.0
1.494
0.0
0.0
1.489
0.0
-1.489
0.0
1.489
0.0
0.0
0.0
0.0
0.0
0.0
0.0
0.0
0.0
1.485
0.0
1.481
0.0
-1.481
-2.974
0.0
0.0
0.0
0.0
0.0
0.0
0.0
0.0
0.0
1.489
-1.489
1.489
0.0
-1.489
0.0
0.0
0.0
0.0
0.0
0.0
0.0
0.0
0.0
0.0
0.0
0.0
0.0
0.0
0.0
0.0
1.489
-1.489
0.0
0.0
1.489
-1.489
0.0
1.489
-1.489
0.0
1.489
1.485
0.0
0.0
-1.485
0.0
-1.489
0.0
0.0
0.0
0.0
0.0
0.0
0.0
1.489
-1.489
0.0
0.0
0.0
0.0
2.974
0.0
-2.974
0.0
0.0
2.974
0.0
-2.974
0.0
0.0
1.489
1.485
-1.485
0.0
0.0
1.485
-1.485
0.0
0.0
0.0
0.0
0.0
1.485
0.0
0.0
0.0
1.481
-1.481
0.0
0.0
0.0
0.0
0.0
0.0
0.0
0.0
1.481
1.476
0.0
0.0
0.0
0.0
0.0
0.0
0.0
1.472
-1.472
0.0
1.472
0.0
-1.472
0.0
0.0
0.0
0.0
1.472
0.0
0.0
0.0
0.0
1.468
0.0
-1.468
0.0
0.0
0.0
0.0
0.0
0.0
-1.472
0.0
0.0
1.472
-1.472
1.472
0.0
0.0
0.0
0.0
-1.472
0.0
0.0
0.0
0.0
0.0
0.0
0.0
0.0
0.0
0.0
0.0
0.0
0.0
0.0
0.0
-1.476
0.0
0.0
0.0
0.0
0.0
0.0
0.0
1.476
0.0
0.0
0.0
0.0
0.0
0.0
0.0
0.0
0.0
0.0
0.0
0.0
0.0
-1.476
0.0
0.0
1.476
0.0
0.0
0.0
0.0
0.0
0.0
0.0
0.0
0.0
0.0
0.0
0.0
0.0
0.0
0.0
0.0
0.0
0.0
0.0
0.0
0.0
0.0
0.0
0.0
0.0
-1.476
0.0
0.0
0.0
0.0
1.476
-1.476
0.0
0.0
0.0
0.0
0.0
0.0
0.0
0.0
0.0
1.476
0.0
0.0
0.0
-1.476
0.0
0.0
0.0
0.0
0.0
1.476
0.0
-1.476
0.0
0.0
0.0
0.0
0.0
1.476
-1.476
0.0
0.0
0.0
0.0
0.0
0.0
0.0
0.0
0.0
0.0
0.0
0.0
0.0
0.0
0.0
0.0
-1.481
0.0
0.0
1.481
0.0
0.0
-1.481
1.481
-1.481
0.0
0.0
0.0
0.0
0.0
0.0
1.481
-1.481
0.0
0.0
0.0
0.0
-1.485
0.0
0.0
0.0
0.0
-1.489
0.0
0.0
0.0
1.489
0.0
0.0
-1.489
0.0
0.0
0.0
0.0
0.0
0.0
0.0
0.0
0.0
0.0
0.0
0.0
0.0
0.0
1.489
-1.489
0.0
1.489
-19.703
0.0
0.0
0.0
0.0
0.0
0.0
-1.547
1.547
0.0
1.543
-1.543
1.543
0.0
0.0
0.0
0.0
-1.543
0.0
1.543
-1.543
1.543
-1.543
0.0
0.0
0.0
0.0
0.0
0.0
0.0
0.0
0.0
0.0
0.0
0.0
0.0
1.543
-1.543
0.0
0.0
0.0
0.0
1.543
0.0
1.538
1.533
0.0
1.529
0.0
0.0
-1.529
0.0
0.0
0.0
0.0
0.0
0.0
0.0
0.0
0.0
0.0
0.0
0.0
0.0
3.053
-1.524
0.0
0.0
-1.529
1.529
-1.529
0.0
0.0
0.0
0.0
0.0
0.0
0.0
1.529
0.0
0.0
-1.529
0.0
0.0
0.0
0.0
0.0
1.529
-1.529
0.0
0.0
0.0
0.0
0.0
0.0
0.0
0.0
0.0
0.0
0.0
0.0
-1.533
0.0
0.0
0.0
0.0
0.0
0.0
0.0
0.0
0.0
0.0
0.0
0.0
0.0
0.0
1.533
0.0
-1.533
0.0
0.0
0.0
0.0
0.0
0.0
0.0
0.0
0.0
0.0
0.0
0.0
0.0
0.0
0.0
0.0
0.0
0.0
0.0
0.0
0.0
0.0
0.0
0.0
0.0
0.0
0.0
0.0
0.0
0.0
0.0
0.0
1.533
0.0
0.0
0.0
0.0
1.529
-1.529
1.529
0.0
0.0
-1.529
1.529
0.0
0.0
0.0
0.0
0.0
0.0
0.0
0.0
-1.529
1.529
-1.529
0.0
0.0
0.0
0.0
3.053
-3.053
0.0
3.053
-1.524
0.0
0.0
0.0
1.524
-1.524
-1.529
0.0
0.0
3.053
-1.524
1.524
3.035
-3.035
0.0
0.0
0.0
0.0
0.0
1.52
-1.52
1.52
-1.52
3.035
-1.515
0.0
0.0
-16.969
0.0
1.566
1.561
-1.561
0.0
0.0
-1.566
-1.571
-1.575
-1.58
0.0
1.58
0.0
-1.58
0.0
-1.585
0.0
-1.59
0.0
0.0
0.0
-4.799
0.0
-1.61
1.61
0.0
0.0
1.605
1.6
0.0
0.0
0.0
0.0
0.0
-1.6
0.0
0.0
0.0
0.0
0.0
0.0
0.0
0.0
0.0
0.0
0.0
1.6
0.0
0.0
-1.6
0.0
1.6
0.0
0.0
0.0
0.0
0.0
0.0
0.0
-1.6
0.0
0.0
0.0
0.0
0.0
1.6
0.0
-1.6
0.0
0.0
0.0
0.0
0.0
0.0
0.0
0.0
1.6
-1.6
0.0
0.0
0.0
0.0
0.0
0.0
0.0
0.0
0.0
0.0
0.0
0.0
0.0
0.0
0.0
1.6
-1.6
0.0
0.0
0.0
0.0
0.0
0.0
0.0
1.6
-1.6
0.0
0.0
0.0
0.0
0.0
0.0
0.0
0.0
0.0
1.6
-1.6
0.0
0.0
0.0
-1.605
0.0
0.0
-1.61
0.0
0.0
1.61
0.0
0.0
-1.61
-1.615
1.615
0.0
-1.615
0.0
0.0
0.0
1.615
0.0
-1.615
0.0
0.0
1.615
-1.615
0.0
0.0
-1.62
0.0
0.0
0.0
0.0
1.62
-1.62
0.0
0.0
0.0
1.62
0.0
-1.62
0.0
0.0
0.0
0.0
0.0
1.62
-1.62
-1.625
1.625
0.0
0.0
0.0
0.0
0.0
0.0
1.62
-1.62
0.0
0.0
0.0
0.0
0.0
1.62
0.0
1.615
0.0
1.61
0.0
0.0
1.605
0.0
0.0
1.6
-1.6
0.0
-1.605
0.0
0.0
0.0
1.605
-1.605
0.0
0.0
-1.61
1.61
0.0
-1.61
1.61
0.0
1.605
-1.605
0.0
3.204
0.0
0.0
1.595
1.59
0.0
0.0
0.0
0.0
-3.185
1.595
0.0
0.0
0.0
-1.595
3.185
-3.185
0.0
0.0
1.595
0.0
-1.595
0.0
0.0
0.0
0.0
0.0
0.0
1.595
-1.595
0.0
0.0
0.0
0.0
0.0
0.0
1.595
-1.595
0.0
0.0
0.0
0.0
0.0
0.0
0.0
0.0
0.0
0.0
0.0
0.0
0.0
1.595
0.0
0.0
-1.595
0.0
0.0
0.0
0.0
0.0
1.595
-1.595
0.0
0.0
0.0
0.0
0.0
1.595
-1.595
0.0
1.595
-1.595
0.0
1.595
-1.595
1.595
-1.595
1.595
-1.595
0.0
0.0
0.0
0.0
0.0
0.0
-1.6
1.6
0.0
0.0
-1.6
1.6
0.0
-4.814
0.0
0.0
0.0
1.61
0.0
0.0
0.0
0.0
0.0
0.0
0.0
0.0
0.0
0.0
0.0
0.0
0.0
0.0
0.0
-1.61
0.0
0.0
1.61
-1.61
0.0
0.0
0.0
0.0
0.0
0.0
0.0
0.0
0.0
0.0
1.61
-1.61
1.61
0.0
0.0
1.605
-1.605
-1.61
0.0
0.0
0.0
0.0
1.61
1.605
-1.605
0.0
-1.61
0.0
0.0
0.0
0.0
1.61
0.0
-1.61
1.61
-1.61
0.0
0.0
1.61
-1.61
0.0
0.0
0.0
0.0
0.0
-1.615
0.0
0.0
0.0
0.0
0.0
0.0
1.615
0.0
-1.615
0.0
0.0
0.0
0.0
0.0
-1.62
1.62
0.0
0.0
0.0
0.0
0.0
0.0
0.0
0.0
0.0
0.0
0.0
-1.62
0.0
0.0
0.0
0.0
1.62
0.0
0.0
-1.62
0.0
0.0
0.0
0.0
0.0
0.0
0.0
0.0
1.62
0.0
0.0
0.0
4.829
-1.605
0.0
1.605
-1.605
0.0
1.605
0.0
-1.605
0.0
0.0
0.0
-1.61
0.0
1.61
0.0
0.0
0.0
0.0
0.0
0.0
0.0
0.0
1.605
0.0
0.0
0.0
0.0
0.0
1.6
-1.6
0.0
0.0
1.6
0.0
-1.6
1.6
0.0
0.0
0.0
0.0
0.0
0.0
0.0
1.595
-1.595
0.0
1.595
-1.595
1.595
-1.595
-1.6
0.0
0.0
0.0
1.6
0.0
0.0
-1.6
0.0
0.0
0.0
-1.605
0.0
0.0
0.0
0.0
0.0
0.0
0.0
0.0
0.0
0.0
0.0
0.0
0.0
0.0
0.0
0.0
0.0
0.0
3.204
-1.6
0.0
0.0
0.0
0.0
-1.605
0.0
0.0
0.0
1.605
0.0
0.0
-1.605
1.605
-1.605
0.0
0.0
0.0
0.0
0.0
0.0
0.0
0.0
1.605
-1.605
1.605
0.0
-1.605
0.0
0.0
0.0
0.0
0.0
0.0
0.0
0.0
0.0
0.0
0.0
0.0
0.0
0.0
0.0
0.0
0.0
0.0
0.0
0.0
0.0
0.0
0.0
0.0
0.0
0.0
1.605
0.0
0.0
1.6
0.0
-1.6
0.0
0.0
1.6
0.0
0.0
1.595
-1.595
0.0
0.0
0.0
-1.6
0.0
0.0
0.0
0.0
0.0
1.6
0.0
-1.6
0.0
0.0
1.6
-1.6
0.0
1.6
0.0
0.0
0.0
0.0
0.0
0.0
0.0
0.0
-1.6
0.0
0.0
0.0
0.0
0.0
0.0
1.6
0.0
-1.6
0.0
1.6
0.0
0.0
0.0
0.0
0.0
0.0
0.0
0.0
0.0
0.0
0.0
0.0
0.0
1.595
0.0
0.0
0.0
1.59
0.0
0.0
0.0
1.585
0.0
1.58
3.146
-1.571
1.571
-1.571
1.571
0.0
0.0
0.0
1.566
1.561
-1.561
0.0
0.0
0.0
-1.566
1.566
0.0
0.0
0.0
-1.566
0.0
0.0
-1.571
1.571
0.0
0.0
0.0
0.0
0.0
0.0
0.0
0.0
-1.571
0.0
1.571
0.0
0.0
0.0
0.0
0.0
0.0
0.0
0.0
0.0
-1.571
1.571
1.566
-1.566
-1.571
1.571
1.566
0.0
-1.566
1.566
-1.566
0.0
-1.571
0.0
0.0
0.0
0.0
0.0
1.571
0.0
-1.571
1.571
-1.571
0.0
0.0
1.571
-1.571
0.0
0.0
-1.575
0.0
-3.165
0.0
0.0
0.0
1.585
1.58
-1.58
3.156
-1.575
0.0
-1.58
0.0
0.0
0.0
0.0
1.58
0.0
0.0
0.0
0.0
0.0
0.0
0.0
0.0
0.0
0.0
0.0
0.0
0.0
0.0
0.0
0.0
0.0
0.0
0.0
0.0
0.0
0.0
1.575
0.0
0.0
0.0
-1.575
0.0
0.0
0.0
0.0
0.0
1.575
-1.575
0.0
0.0
0.0
0.0
0.0
0.0
0.0
0.0
0.0
0.0
0.0
0.0
0.0
0.0
0.0
0.0
0.0
0.0
0.0
0.0
0.0
0.0
1.575
-1.575
1.575
-1.575
0.0
0.0
0.0
0.0
0.0
0.0
1.575
0.0
0.0
0.0
0.0
-1.575
0.0
0.0
0.0
0.0
1.575
0.0
0.0
0.0
0.0
0.0
0.0
1.571
0.0
-1.571
0.0
1.571
0.0
1.566
-1.566
0.0
0.0
0.0
0.0
-1.571
0.0
0.0
1.571
0.0
0.0
-1.571
0.0
0.0
0.0
0.0
0.0
1.571
-1.571
0.0
0.0
0.0
0.0
0.0
0.0
1.571
-1.571
0.0
-4.741
1.585
0.0
0.0
0.0
1.58
-1.58
1.58
-1.58
0.0
0.0
1.58
-1.58
0.0
0.0
0.0
1.58
-1.58
1.58
0.0
-1.58
0.0
0.0
0.0
1.58
-1.58
1.58
0.0
-1.58
1.58
-1.58
1.58
0.0
0.0
0.0
0.0
0.0
0.0
0.0
0.0
1.575
0.0
0.0
0.0
1.571
0.0
0.0
0.0
0.0
0.0
1.566
1.561
0.0
3.108
-3.108
-1.561
1.561
0.0
0.0
0.0
0.0
-1.561
0.0
0.0
0.0
1.561
-1.561
0.0
0.0
0.0
0.0
0.0
0.0
0.0
-1.566
1.566
1.561
0.0
-1.561
0.0
0.0
0.0
-1.566
3.127
-1.561
0.0
0.0
-1.566
1.566
0.0
0.0
0.0
0.0
0.0
0.0
-1.566
1.566
-1.566
0.0
0.0
0.0
0.0
0.0
0.0
0.0
1.566
0.0
0.0
0.0
0.0
-1.566
0.0
1.566
0.0
0.0
-1.566
0.0
0.0
1.566
-1.566
0.0
0.0
0.0
0.0
0.0
0.0
0.0
0.0
0.0
0.0
0.0
1.566
0.0
-1.566
0.0
0.0
0.0
0.0
1.566
0.0
0.0
0.0
0.0
0.0
0.0
0.0
-1.566
1.566
0.0
0.0
0.0
0.0
0.0
0.0
1.561
0.0
0.0
-1.561
0.0
0.0
0.0
0.0
0.0
1.561
-1.561
1.561
-1.561
1.561
0.0
0.0
0.0
-1.561
1.561
0.0
0.0
-1.561
0.0
1.561
-1.561
0.0
0.0
0.0
1.561
1.556
-3.118
0.0
0.0
0.0
1.561
-1.561
0.0
0.0
1.561
0.0
-1.561
0.0
0.0
0.0
0.0
0.0
0.0
0.0
0.0
0.0
0.0
0.0
1.561
-1.561
1.561
0.0
-15.827
-1.61
-1.615
1.615
0.0
0.0
0.0
-1.615
1.615
0.0
-1.615
-1.62
0.0
1.62
-1.62
0.0
0.0
0.0
0.0
0.0
0.0
0.0
0.0
0.0
0.0
1.62
-1.62
0.0
0.0
0.0
0.0
0.0
0.0
1.62
0.0
1.615
1.61
0.0
0.0
0.0
1.605
-1.605
-1.61
0.0
0.0
0.0
0.0
0.0
1.61
-1.61
3.214
-1.605
1.605
-1.605
1.605
0.0
0.0
0.0
0.0
0.0
-1.605
0.0
1.605
0.0
-1.605
0.0
0.0
0.0
0.0
0.0
1.605
-1.605
0.0
0.0
0.0
0.0
0.0
0.0
-1.61
0.0
0.0
0.0
-1.615
0.0
0.0
0.0
0.0
0.0
-1.62
0.0
1.62
0.0
0.0
-1.62
0.0
1.62
0.0
0.0
0.0
1.615
0.0
0.0
0.0
0.0
0.0
0.0
0.0
0.0
0.0
0.0
0.0
0.0
0.0
0.0
0.0
1.61
0.0
0.0
0.0
0.0
0.0
0.0
0.0
0.0
0.0
0.0
0.0
0.0
0.0
0.0
0.0
-1.61
0.0
0.0
0.0
0.0
0.0
0.0
1.61
0.0
0.0
0.0
1.605
0.0
0.0
0.0
-1.605
0.0
0.0
0.0
0.0
0.0
0.0
0.0
0.0
-1.61
0.0
0.0
0.0
0.0
0.0
1.61
0.0
0.0
0.0
0.0
0.0
0.0
-1.61
0.0
0.0
0.0
0.0
0.0
0.0
0.0
0.0
0.0
0.0
0.0
0.0
0.0
0.0
0.0
0.0
0.0
0.0
0.0
0.0
-1.615
0.0
0.0
0.0
0.0
0.0
0.0
0.0
0.0
0.0
0.0
0.0
0.0
0.0
0.0
0.0
0.0
0.0
0.0
0.0
0.0
-8.15
0.0
0.0
0.0
-1.646
-1.651
0.0
-1.656
-1.661
-1.667
1.667
0.0
0.0
0.0
1.661
0.0
0.0
-1.661
0.0
0.0
0.0
1.661
-3.328
-1.672
0.0
1.672
-1.672
-1.678
-1.683
1.683
0.0
0.0
1.678
-1.678
0.0
0.0
0.0
-1.683
0.0
-1.688
1.688
-1.688
-1.694
-1.7
3.394
-1.694
0.0
1.694
-1.694
-1.7
1.7
1.694
0.0
3.371
1.678
0.0
1.672
0.0
0.0
0.0
0.0
0.0
0.0
0.0
-1.672
0.0
0.0
0.0
0.0
0.0
0.0
0.0
-1.678
1.678
0.0
0.0
0.0
0.0
0.0
0.0
0.0
-1.678
1.678
-1.678
0.0
0.0
-3.371
1.688
0.0
1.683
0.0
0.0
0.0
1.678
0.0
0.0
-1.678
0.0
0.0
1.678
-1.678
-1.683
1.683
0.0
0.0
0.0
-1.683
1.683
-1.683
0.0
1.683
-1.683
1.683
0.0
-1.683
1.683
0.0
0.0
0.0
0.0
0.0
0.0
0.0
0.0
0.0
1.678
-1.678
0.0
0.0
0.0
0.0
0.0
1.678
1.672
0.0
-1.672
0.0
0.0
0.0
0.0
0.0
-1.678
0.0
1.678
0.0
0.0
0.0
0.0
1.672
0.0
-1.672
0.0
1.672
0.0
0.0
1.667
0.0
-1.667
0.0
0.0
0.0
0.0
0.0
0.0
0.0
0.0
0.0
0.0
0.0
0.0
0.0
0.0
0.0
0.0
-1.672
3.339
0.0
-1.667
0.0
0.0
0.0
0.0
0.0
0.0
0.0
0.0
0.0
0.0
0.0
0.0
0.0
0.0
0.0
1.667
0.0
-1.667
0.0
0.0
-1.672
1.672
-1.672
0.0
0.0
0.0
1.672
0.0
-1.672
1.672
0.0
4.984
-1.656
-3.328
3.328
1.656
0.0
-1.656
0.0
-3.328
0.0
1.667
3.317
0.0
1.651
0.0
-1.651
0.0
0.0
0.0
1.651
0.0
0.0
0.0
0.0
0.0
0.0
0.0
0.0
0.0
0.0
1.646
0.0
-1.646
0.0
0.0
1.646
0.0
-1.646
0.0
1.646
0.0
0.0
1.64
0.0
0.0
-1.64
1.64
-1.64
1.64
-1.64
0.0
0.0
0.0
-1.646
1.646
0.0
0.0
-1.646
1.646
0.0
0.0
-1.646
0.0
0.0
1.646
-1.646
1.646
0.0
-1.646
0.0
0.0
0.0
-1.651
0.0
0.0
0.0
1.651
0.0
0.0
-1.651
1.651
-1.651
0.0
0.0
0.0
0.0
0.0
0.0
0.0
0.0
0.0
0.0
0.0
0.0
0.0
-1.656
1.656
0.0
-1.656
0.0
-1.661
0.0
0.0
1.661
-1.661
1.661
-3.328
0.0
0.0
0.0
1.667
0.0
-1.667
0.0
-1.672
1.672
0.0
0.0
0.0
0.0
0.0
0.0
-1.672
1.672
0.0
-1.672
1.672
0.0
0.0
0.0
0.0
1.667
0.0
0.0
0.0
0.0
0.0
0.0
0.0
0.0
1.661
-1.661
-1.667
0.0
1.667
0.0
-1.667
0.0
0.0
0.0
0.0
0.0
0.0
1.667
-1.667
0.0
0.0
1.667
0.0
-1.667
0.0
0.0
0.0
0.0
0.0
0.0
0.0
1.667
-1.667
0.0
0.0
1.667
-1.667
0.0
0.0
0.0
0.0
0.0
0.0
0.0
0.0
0.0
0.0
0.0
-1.672
1.672
0.0
-1.672
0.0
1.672
0.0
-1.672
0.0
-1.678
0.0
0.0
1.678
-1.678
0.0
0.0
0.0
0.0
1.678
-1.678
0.0
0.0
0.0
-1.683
0.0
0.0
-22.392
-5.308
-1.781
0.0
0.0
-1.788
1.788
0.0
0.0
0.0
0.0
0.0
0.0
0.0
0.0
0.0
-1.788
-1.794
-1.8
1.8
-1.8
1.8
-1.8
0.0
-1.806
1.806
-1.806
0.0
0.0
1.806
-1.806
0.0
1.806
0.0
0.0
1.8
0.0
-1.8
1.8
-1.8
0.0
0.0
0.0
0.0
0.0
-1.806
1.806
-1.806
1.806
0.0
-1.806
1.806
0.0
-1.806
1.806
0.0
0.0
0.0
0.0
0.0
0.0
0.0
1.8
0.0
0.0
0.0
0.0
0.0
0.0
-1.8
1.8
0.0
0.0
0.0
0.0
0.0
0.0
0.0
0.0
0.0
0.0
0.0
0.0
0.0
1.794
-1.794
0.0
0.0
1.794
0.0
-1.794
0.0
0.0
0.0
0.0
0.0
0.0
0.0
-1.8
0.0
1.8
0.0
0.0
0.0
0.0
0.0
-1.8
1.8
0.0
0.0
-1.8
1.8
0.0
0.0
0.0
-1.8
0.0
1.8
0.0
0.0
0.0
0.0
1.794
-1.794
1.794
0.0
-1.794
0.0
0.0
0.0
0.0
0.0
-1.8
1.8
-1.8
0.0
1.8
-1.8
1.8
-1.8
1.8
0.0
0.0
0.0
0.0
-1.8
0.0
0.0
0.0
0.0
1.8
-1.8
0.0
0.0
0.0
0.0
-1.806
0.0
0.0
0.0
-1.813
1.813
0.0
-1.813
1.813
0.0
0.0
-1.813
0.0
0.0
0.0
1.813
0.0
-1.813
-1.819
0.0
-1.825
1.825
0.0
0.0
0.0
0.0
1.819
-1.819
0.0
1.819
-1.819
1.819
-1.819
0.0
0.0
0.0
0.0
1.819
0.0
-1.819
0.0
0.0
0.0
0.0
0.0
0.0
0.0
1.819
-1.819
0.0
1.819
0.0
-1.819
-1.825
1.825
1.819
0.0
-1.819
1.819
0.0
0.0
0.0
0.0
0.0
-1.819
1.819
0.0
-1.819
1.819
0.0
1.813
-1.813
1.813
0.0
0.0
0.0
1.806
1.8
-1.8
0.0
0.0
-1.806
3.606
-1.8
0.0
0.0
1.8
0.0
0.0
0.0
0.0
1.794
0.0
1.788
0.0
0.0
0.0
1.781
0.0
0.0
1.775
-1.775
1.775
-1.775
0.0
-1.781
1.781
0.0
1.775
-1.775
1.775
0.0
0.0
0.0
0.0
0.0
-1.775
0.0
0.0
1.775
-1.775
0.0
0.0
-1.781
1.781
-1.781
0.0
0.0
1.781
0.0
-1.781
0.0
-1.788
0.0
0.0
0.0
0.0
-1.794
0.0
0.0
-1.8
1.8
-1.8
1.8
0.0
-1.8
0.0
0.0
1.8
-1.8
1.8
0.0
0.0
0.0
0.0
0.0
0.0
-1.8
0.0
0.0
0.0
1.8
0.0
-1.8
0.0
-1.806
1.806
1.8
-1.8
1.8
-3.606
0.0
0.0
1.806
0.0
0.0
0.0
0.0
0.0
0.0
0.0
1.8
-1.8
0.0
0.0
0.0
0.0
1.8
0.0
-1.8
0.0
1.8
-1.8
1.8
-1.8
0.0
0.0
0.0
0.0
0.0
0.0
1.8
-1.8
0.0
1.8
0.0
0.0
-1.8
0.0
1.8
0.0
0.0
-1.8
1.8
-1.8
1.8
0.0
-1.8
0.0
0.0
1.8
-1.8
0.0
1.8
-1.8
0.0
0.0
0.0
1.8
0.0
0.0
-1.8
1.8
0.0
0.0
0.0
0.0
0.0
0.0
1.794
-1.794
1.794
0.0
0.0
0.0
0.0
0.0
1.788
-1.788
1.788
0.0
-1.788
-1.794
3.581
0.0
-1.788
0.0
0.0
0.0
0.0
0.0
0.0
1.788
0.0
-14.477
3.657
-1.825
-1.832
0.0
-1.838
0.0
0.0
-1.845
1.845
-1.845
1.845
-5.555
-1.865
1.865
0.0
0.0
1.858
0.0
-1.858
0.0
0.0
1.858
-1.858
0.0
1.858
-1.858
0.0
1.858
-1.858
0.0
0.0
0.0
0.0
0.0
0.0
0.0
0.0
-1.865
0.0
1.865
0.0
0.0
0.0
0.0
1.858
-1.858
0.0
1.858
-1.858
0.0
1.858
0.0
0.0
-1.858
0.0
1.858
0.0
0.0
0.0
0.0
0.0
0.0
1.852
0.0
0.0
0.0
0.0
1.845
0.0
1.838
0.0
-1.838
1.838
0.0
0.0
0.0
-1.838
1.838
0.0
0.0
0.0
-1.838
1.838
-1.838
1.838
-1.838
1.838
-1.838
-1.845
0.0
0.0
0.0
0.0
-3.71
-1.865
0.0
0.0
0.0
0.0
0.0
0.0
-1.872
0.0
0.0
1.872
3.723
9.192
-3.657
-5.535
0.0
0.0
1.852
0.0
0.0
0.0
0.0
-1.852
3.697
0.0
-1.845
0.0
3.683
0.0
-1.838
3.67
-1.832
0.0
1.832
-1.832
0.0
-1.838
1.838
0.0
1.832
0.0
-1.832
0.0
0.0
0.0
0.0
0.0
-1.838
0.0
1.838
0.0
0.0
1.832
0.0
-1.832
-1.838
1.838
0.0
-1.838
1.838
-1.838
1.838
0.0
0.0
0.0
0.0
1.832
-1.832
0.0
0.0
0.0
0.0
0.0
0.0
1.832
-1.832
0.0
1.832
-1.832
1.832
0.0
0.0
1.825
0.0
0.0
-1.825
0.0
0.0
1.825
0.0
0.0
0.0
0.0
0.0
0.0
0.0
1.819
-1.819
3.632
0.0
0.0
0.0
0.0
0.0
0.0
0.0
0.0
1.806
-1.806
-1.813
1.813
0.0
-1.813
1.813
-1.813
0.0
-3.644
-1.832
-1.838
0.0
1.838
-1.838
0.0
-1.845
-1.852
-1.858
1.858
1.852
0.0
0.0
-1.852
0.0
0.0
-1.858
0.0
0.0
0.0
1.858
0.0
1.852
-1.852
0.0
0.0
0.0
0.0
0.0
0.0
1.852
0.0
0.0
0.0
-1.852
1.852
-1.852
1.852
0.0
0.0
0.0
0.0
0.0
1.845
0.0
-1.845
0.0
1.845
-1.845
0.0
0.0
0.0
0.0
0.0
-1.852
1.852
0.0
0.0
1.845
-1.845
-1.852
1.852
0.0
0.0
0.0
0.0
-1.852
0.0
0.0
0.0
1.852
-1.852
1.852
-1.852
1.852
-1.852
0.0
1.852
0.0
-1.852
0.0
1.852
0.0
0.0
-1.852
1.852
0.0
-1.852
0.0
0.0
0.0
0.0
1.852
-1.852
0.0
1.852
-1.852
0.0
0.0
0.0
0.0
0.0
0.0
1.852
-1.852
0.0
0.0
0.0
0.0
1.852
0.0
0.0
0.0
0.0
0.0
-1.852
0.0
1.852
-1.852
0.0
0.0
0.0
0.0
0.0
1.852
-1.852
1.852
0.0
0.0
0.0
0.0
-1.852
0.0
0.0
0.0
1.852
0.0
0.0
-1.852
1.852
0.0
-1.852
0.0
0.0
1.852
0.0
-1.852
0.0
0.0
0.0
0.0
0.0
1.852
0.0
0.0
-1.852
1.852
0.0
-1.852
1.852
0.0
-1.852
0.0
0.0
0.0
0.0
0.0
0.0
0.0
-1.858
0.0
0.0
0.0
0.0
0.0
0.0
0.0
0.0
0.0
-1.865
0.0
-1.872
0.0
0.0
1.872
-1.872
1.872
0.0
-1.872
0.0
1.872
-1.872
0.0
0.0
0.0
0.0
0.0
1.872
0.0
0.0
0.0
1.865
0.0
0.0
0.0
0.0
0.0
0.0
0.0
-9.392
-1.899
0.0
0.0
-1.906
1.906
0.0
0.0
-1.906
1.906
-1.906
1.906
0.0
0.0
-1.906
1.906
0.0
1.899
0.0
0.0
1.892
0.0
0.0
-1.892
0.0
0.0
0.0
0.0
0.0
1.892
0.0
-1.892
1.892
0.0
0.0
-1.892
1.892
-1.892
0.0
1.892
-1.892
0.0
0.0
0.0
0.0
0.0
0.0
-1.899
0.0
1.899
-1.899
0.0
0.0
0.0
0.0
1.899
-1.899
1.899
-1.899
0.0
0.0
1.899
-1.899
1.899
0.0
0.0
0.0
0.0
0.0
0.0
0.0
-1.899
1.899
1.892
0.0
0.0
0.0
0.0
0.0
-1.892
0.0
1.892
0.0
0.0
-1.892
0.0
1.892
0.0
0.0
0.0
-1.892
0.0
0.0
1.892
0.0
-1.892
0.0
0.0
0.0
-1.899
0.0
0.0
0.0
1.899
-1.899
0.0
0.0
0.0
1.899
-1.899
0.0
0.0
0.0
0.0
-1.906
0.0
0.0
-1.913
0.0
0.0
-1.92
0.0
0.0
0.0
0.0
0.0
-1.927
0.0
0.0
0.0
1.927
0.0
-1.927
0.0
-1.935
1.935
0.0
0.0
-1.935
0.0
0.0
0.0
0.0
0.0
0.0
-1.942
0.0
0.0
0.0
0.0
-1.949
1.949
0.0
0.0
-1.949
1.949
-1.949
0.0
1.949
0.0
-1.949
-1.957
-1.964
0.0
0.0
0.0
1.964
-1.964
0.0
1.964
0.0
0.0
0.0
0.0
0.0
-1.964
0.0
0.0
0.0
0.0
0.0
0.0
0.0
0.0
0.0
0.0
1.964
0.0
1.957
0.0
0.0
-1.957
3.906
-1.949
0.0
0.0
0.0
0.0
0.0
0.0
0.0
0.0
0.0
0.0
0.0
0.0
0.0
0.0
0.0
0.0
0.0
3.891
-1.942
-1.949
-1.957
0.0
1.957
-1.957
0.0
0.0
0.0
1.957
-1.957
1.957
-3.921
1.964
0.0
-1.964
0.0
1.964
3.906
-3.906
0.0
1.957
0.0
0.0
1.949
0.0
1.942
0.0
0.0
0.0
0.0
0.0
0.0
0.0
0.0
0.0
0.0
1.935
1.927
-1.927
1.927
0.0
0.0
-1.927
0.0
1.927
0.0
0.0
-1.927
1.927
-1.927
1.927
0.0
-1.927
1.927
-3.862
-1.942
0.0
-1.949
0.0
0.0
0.0
0.0
1.949
-3.906
1.957
0.0
0.0
1.949
1.942
-1.942
0.0
1.942
-1.942
0.0
0.0
0.0
0.0
0.0
1.942
-1.942
0.0
0.0
0.0
0.0
1.942
0.0
-1.942
1.942
-1.942
0.0
0.0
0.0
0.0
1.942
-1.942
1.942
0.0
0.0
-1.942
0.0
0.0
0.0
0.0
0.0
0.0
1.942
0.0
0.0
-1.942
0.0
0.0
0.0
0.0
0.0
0.0
0.0
0.0
0.0
1.942
0.0
0.0
0.0
0.0
0.0
0.0
0.0
-1.942
0.0
0.0
0.0
0.0
0.0
1.942
0.0
0.0
0.0
-1.942
0.0
1.942
-1.942
0.0
-1.949
0.0
-1.957
0.0
0.0
0.0
0.0
0.0
1.957
0.0
-1.957
0.0
0.0
0.0
0.0
0.0
0.0
-1.964
0.0
0.0
0.0
0.0
0.0
-1.971
0.0
0.0
0.0
0.0
0.0
-1.979
-3.981
0.0
0.0
0.0
1.994
0.0
-1.994
1.994
0.0
0.0
0.0
0.0
0.0
0.0
1.987
-1.987
1.987
-1.987
0.0
0.0
0.0
1.987
-1.987
0.0
0.0
0.0
1.987
-1.987
0.0
0.0
0.0
0.0
0.0
0.0
1.987
0.0
-39.115
14.757
-2.083
0.0
-8.415
2.117
0.0
0.0
2.108
0.0
0.0
2.099
-2.099
4.19
-4.19
2.099
0.0
0.0
0.0
0.0
0.0
2.091
0.0
0.0
0.0
0.0
0.0
0.0
2.083
-2.083
0.0
-2.091
0.0
2.091
0.0
0.0
-2.091
0.0
2.091
0.0
-2.091
2.091
0.0
0.0
0.0
0.0
0.0
0.0
2.083
-2.083
2.083
0.0
2.074
-2.074
0.0
-2.083
0.0
0.0
0.0
2.083
2.074
-2.074
0.0
2.074
0.0
0.0
-2.074
2.074
-2.074
0.0
0.0
-2.083
2.083
0.0
-2.083
0.0
0.0
0.0
2.083
-2.083
0.0
0.0
0.0
0.0
2.083
-2.083
0.0
0.0
0.0
0.0
2.083
-2.083
0.0
2.083
-2.083
0.0
0.0
0.0
2.083
-2.083
2.083
0.0
0.0
0.0
0.0
-2.083
0.0
0.0
2.083
-2.083
2.083
-2.083
0.0
2.083
0.0
0.0
0.0
0.0
0.0
2.074
-2.074
0.0
0.0
0.0
0.0
0.0
0.0
0.0
0.0
0.0
0.0
0.0
0.0
0.0
4.14
-4.14
0.0
0.0
0.0
0.0
2.074
0.0
-2.074
0.0
0.0
0.0
2.074
-2.074
0.0
2.074
0.0
-2.074
0.0
0.0
2.074
-2.074
2.074
-2.074
2.074
0.0
-2.074
0.0
0.0
0.0
-2.083
0.0
0.0
-2.091
0.0
0.0
0.0
0.0
0.0
0.0
0.0
0.0
0.0
0.0
0.0
0.0
0.0
0.0
0.0
4.174
0.0
-4.174
2.091
0.0
0.0
0.0
0.0
-2.091
2.091
0.0
0.0
0.0
2.083
-2.083
2.083
-2.083
0.0
0.0
2.083
-2.083
0.0
2.083
0.0
0.0
0.0
0.0
-6.273
0.0
0.0
0.0
-2.108
4.207
0.0
0.0
0.0
0.0
0.0
0.0
0.0
0.0
-2.099
2.099
0.0
-2.099
0.0
0.0
2.099
0.0
2.091
-2.091
0.0
0.0
0.0
-2.099
0.0
2.099
-2.099
0.0
0.0
2.099
0.0
-2.099
2.099
0.0
0.0
-2.099
2.099
-2.099
0.0
0.0
2.099
0.0
-2.099
2.099
-2.099
0.0
0.0
2.099
0.0
-2.099
0.0
0.0
0.0
0.0
0.0
0.0
0.0
0.0
0.0
0.0
0.0
0.0
0.0
0.0
0.0
0.0
0.0
0.0
2.099
-2.099
0.0
0.0
0.0
0.0
0.0
2.099
0.0
0.0
0.0
0.0
0.0
0.0
0.0
0.0
0.0
0.0
0.0
0.0
2.091
-2.091
0.0
0.0
0.0
0.0
0.0
0.0
0.0
0.0
0.0
0.0
0.0
-2.099
2.099
-2.099
2.099
-2.099
0.0
0.0
0.0
2.099
-2.099
0.0
2.099
0.0
0.0
0.0
0.0
0.0
0.0
0.0
0.0
0.0
0.0
0.0
0.0
0.0
0.0
0.0
0.0
0.0
0.0
0.0
0.0
0.0
0.0
0.0
0.0
2.091
-2.091
2.091
-2.091
2.091
-2.091
0.0
0.0
0.0
0.0
0.0
0.0
0.0
0.0
0.0
0.0
0.0
0.0
0.0
0.0
0.0
0.0
0.0
0.0
0.0
0.0
0.0
0.0
0.0
0.0
0.0
0.0
0.0
0.0
2.091
-2.091
0.0
2.091
0.0
0.0
0.0
0.0
0.0
0.0
2.083
0.0
0.0
0.0
0.0
0.0
0.0
0.0
0.0
-2.083
0.0
0.0
0.0
0.0
0.0
0.0
0.0
2.083
0.0
-2.083
0.0
2.083
-2.083
0.0
0.0
12.371
4.059
0.0
0.0
-6.1
2.041
-2.041
0.0
4.075
0.0
-4.075
2.041
0.0
0.0
0.0
0.0
0.0
0.0
2.033
0.0
-2.033
0.0
0.0
-2.041
2.041
-2.041
0.0
-4.107
0.0
0.0
-2.066
0.0
0.0
2.066
0.0
0.0
0.0
0.0
0.0
0.0
0.0
-2.066
2.066
0.0
0.0
0.0
-2.066
0.0
0.0
0.0
4.124
0.0
0.0
0.0
-2.058
2.058
0.0
2.05
-2.05
2.05
0.0
-2.05
0.0
2.05
-2.05
2.05
-2.05
0.0
0.0
-2.058
0.0
0.0
0.0
0.0
2.058
-2.058
2.058
0.0
0.0
-2.058
2.058
-2.058
0.0
2.058
0.0
0.0
0.0
-2.058
0.0
0.0
0.0
0.0
-2.066
2.066
0.0
-2.066
0.0
0.0
0.0
0.0
-2.074
2.074
-4.157
0.0
0.0
2.083
0.0
-2.083
0.0
2.083
0.0
0.0
0.0
0.0
0.0
0.0
0.0
2.074
-4.157
0.0
0.0
0.0
-2.091
2.091
-2.091
0.0
-2.099
0.0
2.099
-4.207
4.207
0.0
0.0
-2.099
0.0
0.0
0.0
2.099
0.0
0.0
2.091
0.0
-2.091
0.0
2.091
0.0
-2.091
0.0
0.0
2.091
-2.091
2.091
0.0
-2.091
0.0
0.0
0.0
0.0
-2.099
2.099
0.0
0.0
2.091
0.0
0.0
0.0
2.083
0.0
0.0
-2.083
2.083
0.0
0.0
0.0
0.0
0.0
-2.083
0.0
0.0
2.083
-2.083
0.0
2.083
0.0
-2.083
2.083
2.074
0.0
-2.074
-2.083
4.157
0.0
0.0
0.0
-2.074
0.0
0.0
-2.083
2.083
0.0
-2.083
0.0
0.0
0.0
0.0
0.0
0.0
0.0
0.0
0.0
-4.19
0.0
0.0
0.0
0.0
2.099
0.0
-2.099
2.099
0.0
0.0
-4.207
0.0
0.0
0.0
0.0
0.0
0.0
0.0
2.108
-2.108
0.0
-2.117
0.0
0.0
0.0
0.0
0.0
0.0
0.0
2.117
0.0
0.0
-2.117
0.0
0.0
0.0
0.0
0.0
0.0
2.117
-2.117
0.0
-2.125
0.0
0.0
0.0
0.0
0.0
0.0
-4.277
0.0
0.0
2.143
-4.295
0.0
-4.331
0.0
0.0
4.331
0.0
-2.161
0.0
4.313
-2.152
0.0
0.0
0.0
-2.161
0.0
-2.17
0.0
0.0
2.17
2.161
0.0
0.0
-2.161
0.0
2.161
-2.161
0.0
0.0
0.0
0.0
0.0
0.0
0.0
0.0
0.0
0.0
0.0
0.0
0.0
2.161
-2.161
0.0
0.0
0.0
2.161
-2.161
0.0
0.0
0.0
0.0
0.0
0.0
-2.17
0.0
0.0
2.17
0.0
0.0
-2.17
0.0
0.0
0.0
0.0
0.0
-2.179
2.179
0.0
-2.179
0.0
0.0
2.179
0.0
-2.179
0.0
0.0
2.179
-2.179
0.0
0.0
2.179
0.0
0.0
2.17
-2.17
0.0
0.0
0.0
2.17
0.0
0.0
2.161
-4.331
0.0
4.331
-2.161
2.161
-2.161
0.0
-2.17
0.0
0.0
0.0
0.0
0.0
0.0
2.17
0.0
-4.349
0.0
0.0
2.179
0.0
0.0
0.0
0.0
0.0
2.17
0.0
-4.349
0.0
0.0
0.0
4.349
0.0
0.0
0.0
0.0
0.0
-2.17
2.17
0.0
0.0
0.0
-2.17
0.0
0.0
2.17
0.0
-2.17
0.0
0.0
0.0
0.0
0.0
0.0
0.0
0.0
0.0
2.17
-2.17
2.17
-2.17
2.17
0.0
6.456
-2.143
0.0
2.143
2.134
2.125
-2.125
2.125
0.0
2.117
0.0
-2.117
0.0
0.0
0.0
-2.125
2.125
-2.125
0.0
2.125
0.0
0.0
0.0
2.117
0.0
-2.117
2.117
-2.117
4.225
0.0
2.099
0.0
-2.099
0.0
0.0
-2.108
2.108
-2.108
2.108
-2.108
0.0
0.0
0.0
0.0
2.108
-4.225
0.0
0.0
0.0
0.0
0.0
0.0
0.0
0.0
2.117
0.0
0.0
-2.117
2.117
0.0
-2.117
2.117
0.0
0.0
-2.117
0.0
0.0
0.0
0.0
2.117
-2.117
0.0
0.0
-2.125
0.0
0.0
0.0
0.0
0.0
0.0
2.125
-2.125
0.0
0.0
-2.134
0.0
-2.143
2.143
0.0
0.0
-2.143
0.0
0.0
2.143
-2.143
-2.152
2.152
-2.152
0.0
2.152
-2.152
-2.161
2.161
0.0
-2.161
2.161
0.0
0.0
0.0
0.0
-2.161
2.161
0.0
0.0
-2.161
0.0
0.0
0.0
0.0
0.0
2.161
0.0
0.0
0.0
0.0
0.0
0.0
-2.161
2.161
-2.161
0.0
0.0
0.0
0.0
0.0
0.0
0.0
0.0
2.161
-2.161
0.0
0.0
2.161
-2.161
0.0
0.0
0.0
2.161
-2.161
0.0
0.0
2.161
-2.161
0.0
2.161
0.0
0.0
-2.161
2.161
0.0
0.0
0.0
0.0
2.152
0.0
0.0
2.143
0.0
2.134
-2.134
0.0
0.0
0.0
0.0
0.0
0.0
0.0
0.0
-2.143
2.143
0.0
0.0
2.134
-2.134
2.134
0.0
2.125
0.0
0.0
0.0
0.0
0.0
-2.125
0.0
2.125
0.0
0.0
0.0
0.0
2.117
0.0
-2.117
2.117
0.0
0.0
-2.117
0.0
0.0
2.117
0.0
0.0
6.298
0.0
0.0
2.083
0.0
0.0
2.074
2.066
0.0
6.149
6.077
-6.077
-2.041
0.0
4.075
-2.033
-2.041
2.041
0.0
-2.041
-2.05
0.0
2.05
-2.05
2.05
-2.05
0.0
0.0
0.0
0.0
0.0
0.0
0.0
2.05
-2.05
0.0
0.0
0.0
2.05
0.0
0.0
0.0
2.041
-2.041
0.0
2.041
-2.041
0.0
2.041
-2.041
0.0
0.0
0.0
0.0
2.041
0.0
2.033
-4.075
0.0
2.041
0.0
-2.041
4.075
0.0
2.025
0.0
-2.025
0.0
0.0
-2.033
0.0
2.033
0.0
-2.033
4.059
0.0
-2.025
0.0
2.025
0.0
0.0
2.018
0.0
2.01
0.0
0.0
-2.01
0.0
2.01
-4.027
2.018
0.0
0.0
0.0
2.01
0.0
-2.01
0.0
0.0
0.0
0.0
0.0
0.0
0.0
0.0
0.0
0.0
-2.018
2.018
0.0
-2.018
0.0
4.027
0.0
0.0
-2.01
2.01
0.0
0.0
-2.01
2.01
2.002
0.0
0.0
1.994
0.0
0.0
0.0
0.0
0.0
0.0
0.0
0.0
3.966
0.0
0.0
0.0
-1.979
-1.987
0.0
-1.994
1.994
0.0
0.0
-1.994
0.0
1.994
0.0
0.0
0.0
-1.994
1.994
-1.994
0.0
0.0
0.0
0.0
0.0
0.0
0.0
0.0
0.0
0.0
1.994
0.0
-1.994
0.0
0.0
0.0
0.0
0.0
1.994
-1.994
0.0
-2.002
0.0
2.002
-2.002
2.002
-2.002
0.0
0.0
0.0
0.0
0.0
2.002
-2.002
0.0
2.002
0.0
1.994
0.0
-3.996
0.0
0.0
0.0
2.002
-2.002
0.0
0.0
2.002
-2.002
0.0
0.0
2.002
0.0
-2.002
2.002
0.0
-2.002
-8.086
0.0
-2.041
0.0
-2.05
2.05
0.0
4.075
-2.033
4.059
0.0
0.0
2.018
0.0
2.01
0.0
0.0
2.002
3.981
0.0
0.0
1.979
0.0
0.0
1.971
0.0
0.0
0.0
-3.95
1.979
1.971
-1.971
-1.979
0.0
1.979
0.0
0.0
0.0
0.0
1.971
0.0
1.964
0.0
-1.964
0.0
1.964
-1.964
0.0
1.964
0.0
0.0
0.0
0.0
0.0
0.0
0.0
0.0
0.0
0.0
0.0
1.957
1.949
0.0
0.0
0.0
0.0
1.942
1.935
0.0
0.0
3.848
0.0
0.0
0.0
-3.848
1.927
0.0
1.92
-1.92
0.0
1.92
-1.92
-1.927
0.0
0.0
0.0
0.0
0.0
-1.935
0.0
1.935
-3.877
0.0
0.0
1.942
0.0
-1.942
1.942
0.0
0.0
0.0
-1.942
1.942
1.935
0.0
0.0
0.0
0.0
0.0
0.0
0.0
0.0
0.0
0.0
-3.877
3.877
-3.877
1.942
0.0
-1.942
0.0
0.0
0.0
0.0
0.0
0.0
0.0
-1.949
0.0
0.0
0.0
0.0
0.0
0.0
0.0
1.949
0.0
0.0
0.0
1.942
3.862
-5.804
3.877
0.0
0.0
1.927
0.0
0.0
1.92
0.0
0.0
-1.92
1.92
0.0
-1.92
0.0
0.0
0.0
0.0
0.0
0.0
0.0
0.0
0.0
0.0
1.92
-1.92
1.92
0.0
-1.92
0.0
0.0
1.92
0.0
0.0
-1.92
0.0
0.0
0.0
0.0
1.92
-1.92
0.0
0.0
0.0
1.92
-1.92
0.0
0.0
0.0
0.0
0.0
0.0
0.0
1.92
-1.92
0.0
0.0
-1.927
0.0
0.0
-1.935
0.0
1.935
0.0
0.0
0.0
0.0
1.927
-1.927
3.848
-1.92
1.92
-1.92
1.92
1.913
1.906
0.0
0.0
0.0
-1.906
1.906
-1.906
0.0
0.0
0.0
0.0
0.0
0.0
0.0
-3.833
0.0
0.0
1.92
-1.92
0.0
0.0
0.0
0.0
1.92
-1.92
0.0
0.0
0.0
0.0
1.92
-1.92
0.0
0.0
0.0
1.92
-1.92
0.0
0.0
0.0
0.0
0.0
0.0
0.0
0.0
0.0
0.0
0.0
0.0
0.0
0.0
0.0
0.0
0.0
0.0
1.92
0.0
-1.92
1.92
-1.92
0.0
0.0
0.0
0.0
0.0
0.0
0.0
0.0
0.0
-1.927
0.0
0.0
0.0
0.0
-1.935
0.0
0.0
-1.942
-1.949
0.0
0.0
1.949
0.0
-1.949
0.0
0.0
0.0
-1.957
0.0
-1.964
0.0
0.0
0.0
0.0
1.964
-1.964
0.0
0.0
-1.971
0.0
0.0
0.0
1.971
-1.971
0.0
-1.979
1.979
0.0
0.0
0.0
0.0
0.0
0.0
0.0
0.0
3.935
-3.935
3.935
-1.964
0.0
0.0
-1.971
0.0
0.0
0.0
1.971
0.0
1.964
-1.964
0.0
0.0
0.0
0.0
0.0
0.0
1.964
0.0
-1.964
1.964
0.0
0.0
1.957
0.0
-3.921
0.0
0.0
1.964
0.0
-1.964
0.0
0.0
1.964
0.0
-1.964
0.0
0.0
0.0
0.0
0.0
-1.971
0.0
0.0
1.971
-1.971
0.0
0.0
0.0
1.971
1.964
-1.964
0.0
1.964
0.0
0.0
0.0
0.0
1.957
0.0
0.0
-1.957
0.0
0.0
0.0
0.0
0.0
0.0
0.0
1.957
-1.957
0.0
0.0
0.0
1.957
-1.957
0.0
0.0
0.0
0.0
0.0
0.0
1.957
0.0
0.0
0.0
0.0
1.949
0.0
0.0
0.0
0.0
0.0
0.0
1.942
0.0
0.0
1.935
0.0
-1.935
1.935
0.0
0.0
0.0
-1.935
-1.942
0.0
0.0
1.942
0.0
0.0
0.0
1.935
-1.935
0.0
0.0
0.0
0.0
0.0
0.0
0.0
0.0
0.0
0.0
0.0
0.0
0.0
0.0
1.935
-1.935
0.0
-1.942
0.0
1.942
-1.942
1.942
0.0
-1.942
0.0
0.0
1.942
0.0
0.0
0.0
0.0
0.0
0.0
0.0
0.0
1.935
0.0
0.0
0.0
-1.935
0.0
0.0
1.935
0.0
0.0
0.0
1.927
0.0
0.0
0.0
0.0
0.0
0.0
-1.927
0.0
0.0
0.0
0.0
0.0
0.0
0.0
1.927
-1.927
0.0
0.0
1.927
0.0
0.0
0.0
0.0
0.0
1.92
0.0
0.0
1.913
0.0
0.0
0.0
-1.913
1.913
0.0
-1.913
0.0
0.0
1.913
0.0
0.0
0.0
0.0
-1.913
0.0
0.0
0.0
1.913
0.0
0.0
1.906
-1.906
0.0
0.0
0.0
1.906
0.0
0.0
-1.906
0.0
0.0
0.0
0.0
1.906
0.0
-1.906
0.0
0.0
0.0
0.0
0.0
1.906
0.0
0.0
-1.906
0.0
-1.913
0.0
0.0
0.0
0.0
0.0
1.913
0.0
0.0
0.0
0.0
0.0
-1.913
0.0
0.0
0.0
0.0
0.0
1.913
-1.913
0.0
0.0
0.0
0.0
0.0
1.913
-1.913
0.0
0.0
0.0
1.913
-1.913
0.0
0.0
1.913
-1.913
0.0
-1.92
0.0
0.0
0.0
0.0
0.0
0.0
0.0
1.92
0.0
0.0
-1.92
0.0
1.92
-1.92
0.0
1.92
-1.92
0.0
0.0
0.0
0.0
0.0
0.0
17.031
1.858
0.0
1.852
-1.852
0.0
0.0
0.0
-1.858
0.0
0.0
1.858
0.0
-1.858
0.0
-1.865
-3.75
1.878
1.872
-3.75
0.0
1.878
-1.878
1.878
0.0
1.872
0.0
-1.872
0.0
1.872
0.0
-1.872
0.0
0.0
-1.878
0.0
1.878
-1.878
1.878
0.0
-1.878
1.878
0.0
0.0
-1.878
0.0
0.0
0.0
0.0
0.0
1.878
-1.878
0.0
0.0
1.878
0.0
0.0
0.0
0.0
0.0
-1.878
0.0
0.0
0.0
-1.885
1.885
-1.885
0.0
1.885
0.0
0.0
0.0
-1.885
1.885
-1.885
1.885
0.0
-1.885
-1.892
0.0
0.0
0.0
0.0
0.0
-1.899
0.0
-1.906
0.0
0.0
1.906
0.0
0.0
0.0
-1.906
0.0
0.0
0.0
0.0
1.906
-1.906
1.906
0.0
0.0
0.0
0.0
1.899
0.0
-1.899
0.0
3.791
0.0
0.0
0.0
-1.892
-1.899
0.0
0.0
0.0
0.0
0.0
0.0
0.0
1.899
-1.899
0.0
0.0
0.0
0.0
-1.906
0.0
0.0
0.0
1.906
0.0
0.0
-1.906
0.0
0.0
0.0
0.0
0.0
3.805
-3.805
0.0
0.0
0.0
0.0
0.0
1.906
0.0
0.0
0.0
0.0
-1.906
0.0
0.0
1.906
0.0
0.0
0.0
0.0
0.0
0.0
0.0
-1.906
0.0
1.906
0.0
0.0
1.899
0.0
-3.805
0.0
0.0
0.0
0.0
0.0
0.0
0.0
1.906
0.0
0.0
-1.906
0.0
0.0
0.0
0.0
0.0
0.0
0.0
0.0
0.0
0.0
-1.913
-1.92
-1.927
0.0
0.0
0.0
0.0
0.0
0.0
-1.935
0.0
1.935
-1.935
1.935
0.0
0.0
0.0
-13.697
0.0
0.0
0.0
0.0
0.0
0.0
1.979
1.971
0.0
0.0
0.0
1.964
0.0
-1.964
0.0
0.0
0.0
0.0
1.964
-1.964
1.964
0.0
0.0
0.0
0.0
-1.964
1.964
0.0
-1.964
-1.971
0.0
0.0
0.0
0.0
0.0
-1.979
0.0
-1.987
0.0
0.0
0.0
-1.994
0.0
0.0
0.0
0.0
1.994
-3.996
0.0
0.0
-2.01
2.01
-2.01
0.0
0.0
0.0
0.0
0.0
0.0
0.0
0.0
0.0
0.0
0.0
0.0
0.0
0.0
0.0
0.0
0.0
0.0
0.0
0.0
2.01
0.0
0.0
-2.01
0.0
0.0
2.01
0.0
0.0
0.0
0.0
0.0
0.0
-2.01
2.01
0.0
0.0
-2.01
0.0
0.0
0.0
0.0
0.0
0.0
2.01
-2.01
2.01
0.0
0.0
0.0
-2.01
2.01
0.0
0.0
0.0
0.0
0.0
0.0
0.0
0.0
0.0
2.002
-2.002
2.002
0.0
0.0
-2.002
0.0
2.002
0.0
-2.002
0.0
0.0
0.0
0.0
2.002
0.0
0.0
1.994
0.0
0.0
0.0
1.987
-1.987
0.0
1.987
0.0
0.0
1.979
0.0
0.0
0.0
0.0
0.0
-1.979
0.0
0.0
0.0
0.0
-1.987
0.0
0.0
0.0
0.0
1.987
0.0
1.979
0.0
-1.979
0.0
0.0
1.979
-1.979
0.0
1.979
-1.979
0.0
0.0
0.0
0.0
1.979
-1.979
1.979
0.0
-1.979
0.0
1.979
-1.979
0.0
0.0
0.0
0.0
0.0
1.979
-1.979
0.0
0.0
1.979
-1.979
1.979
0.0
1.971
-1.971
0.0
0.0
0.0
0.0
0.0
0.0
0.0
0.0
0.0
0.0
0.0
0.0
-1.979
-14.069
0.0
-2.041
0.0
2.041
-2.041
0.0
2.041
0.0
0.0
-2.041
2.041
0.0
0.0
0.0
0.0
0.0
-2.041
4.075
-2.033
0.0
0.0
0.0
0.0
0.0
0.0
0.0
-2.041
0.0
0.0
0.0
0.0
0.0
2.041
0.0
0.0
-2.041
0.0
0.0
0.0
0.0
0.0
0.0
0.0
0.0
0.0
-2.05
2.05
0.0
2.041
0.0
0.0
0.0
-2.041
0.0
2.041
0.0
-2.041
0.0
0.0
2.041
0.0
0.0
0.0
0.0
0.0
0.0
2.033
-2.033
0.0
0.0
2.033
0.0
2.025
0.0
0.0
-2.025
-2.033
0.0
0.0
0.0
0.0
2.033
-2.033
0.0
-2.041
2.041
-2.041
0.0
0.0
0.0
0.0
0.0
0.0
0.0
0.0
0.0
0.0
-2.05
2.05
0.0
0.0
2.041
-2.041
2.041
0.0
0.0
0.0
-2.041
0.0
0.0
0.0
0.0
0.0
0.0
0.0
0.0
2.041
-2.041
0.0
0.0
0.0
0.0
0.0
0.0
0.0
0.0
0.0
0.0
0.0
0.0
0.0
2.041
0.0
-2.041
0.0
2.041
-2.041
2.041
-2.041
2.041
0.0
0.0
0.0
-2.041
2.041
0.0
0.0
0.0
-2.041
2.041
-2.041
0.0
0.0
2.041
0.0
0.0
-2.041
0.0
0.0
0.0
0.0
0.0
0.0
2.041
0.0
-2.041
0.0
0.0
0.0
0.0
2.041
0.0
0.0
0.0
0.0
0.0
0.0
0.0
0.0
0.0
0.0
0.0
0.0
0.0
0.0
0.0
0.0
0.0
0.0
0.0
0.0
0.0
0.0
0.0
0.0
0.0
0.0
0.0
0.0
0.0
0.0
0.0
-2.041
0.0
2.041
0.0
0.0
0.0
18.02
-3.95
1.979
0.0
0.0
0.0
0.0
0.0
0.0
0.0
-1.979
0.0
1.979
0.0
0.0
0.0
0.0
0.0
0.0
0.0
0.0
0.0
1.971
-1.971
1.971
0.0
0.0
0.0
0.0
0.0
0.0
-1.971
0.0
0.0
0.0
0.0
0.0
0.0
0.0
0.0
0.0
1.971
0.0
0.0
0.0
0.0
0.0
-1.971
1.971
-1.971
1.971
0.0
0.0
-1.971
1.971
-1.971
0.0
0.0
0.0
0.0
0.0
0.0
0.0
0.0
0.0
1.971
-1.971
0.0
1.971
-1.971
0.0
0.0
0.0
0.0
0.0
0.0
0.0
0.0
0.0
1.971
-1.971
0.0
0.0
0.0
1.971
-1.971
0.0
1.971
-1.971
0.0
1.971
-1.971
0.0
-1.979
1.979
0.0
0.0
-3.966
1.987
0.0
0.0
0.0
0.0
0.0
0.0
0.0
-1.987
0.0
0.0
1.987
0.0
0.0
0.0
0.0
0.0
-1.987
0.0
1.987
0.0
0.0
0.0
0.0
0.0
0.0
0.0
0.0
1.979
-1.979
0.0
0.0
0.0
0.0
0.0
0.0
0.0
0.0
0.0
0.0
0.0
0.0
0.0
0.0
0.0
0.0
0.0
0.0
0.0
0.0
0.0
0.0
0.0
0.0
0.0
0.0
0.0
-1.987
0.0
0.0
0.0
1.987
0.0
0.0
0.0
0.0
0.0
0.0
0.0
1.979
0.0
-1.979
0.0
0.0
0.0
0.0
0.0
0.0
0.0
0.0
-1.987
1.987
0.0
-1.987
1.987
0.0
0.0
0.0
0.0
0.0
1.979
0.0
0.0
-1.979
0.0
0.0
0.0
0.0
1.979
0.0
0.0
0.0
0.0
0.0
1.971
0.0
-1.971
1.971
-1.971
0.0
0.0
0.0
0.0
-9.972
-4.043
0.0
-4.075
0.0
2.041
0.0
-2.041
2.041
0.0
4.059
0.0
0.0
0.0
0.0
0.0
0.0
0.0
2.018
0.0
0.0
0.0
0.0
0.0
0.0
-2.018
2.018
0.0
0.0
0.0
0.0
0.0
0.0
0.0
0.0
0.0
2.01
-2.01
0.0
2.01
0.0
0.0
-2.01
0.0
0.0
2.01
0.0
0.0
0.0
0.0
0.0
0.0
0.0
-2.01
0.0
0.0
2.01
0.0
-2.01
0.0
2.01
0.0
-2.01
0.0
0.0
0.0
0.0
0.0
0.0
0.0
0.0
2.01
0.0
0.0
-2.01
2.01
0.0
0.0
0.0
0.0
0.0
0.0
0.0
0.0
0.0
0.0
0.0
-2.01
0.0
2.01
0.0
0.0
0.0
0.0
0.0
-2.01
0.0
2.01
0.0
0.0
0.0
0.0
0.0
2.002
0.0
-2.002
2.002
0.0
0.0
0.0
-2.002
2.002
0.0
0.0
0.0
-2.002
2.002
-2.002
2.002
0.0
0.0
0.0
-2.002
0.0
2.002
0.0
0.0
0.0
0.0
0.0
1.994
0.0
0.0
0.0
0.0
0.0
0.0
0.0
0.0
0.0
0.0
0.0
-1.994
0.0
0.0
-2.002
0.0
0.0
0.0
0.0
0.0
-2.01
0.0
0.0
0.0
2.01
0.0
0.0
0.0
0.0
0.0
0.0
0.0
0.0
0.0
0.0
0.0
0.0
0.0
0.0
0.0
0.0
0.0
0.0
0.0
0.0
0.0
0.0
2.002
0.0
-2.002
0.0
0.0
0.0
0.0
0.0
0.0
0.0
0.0
0.0
0.0
2.002
0.0
0.0
-2.002
0.0
0.0
0.0
0.0
2.002
0.0
0.0
0.0
0.0
-2.002
2.002
-2.002
0.0
2.002
-2.002
0.0
2.002
-2.002
0.0
0.0
0.0
0.0
-2.01
0.0
2.01
-2.01
2.01
-2.01
0.0
0.0
0.0
0.0
0.0
0.0
0.0
2.01
0.0
0.0
0.0
0.0
0.0
0.0
0.0
0.0
0.0
0.0
-2.01
2.01
0.0
0.0
0.0
0.0
0.0
0.0
0.0
2.002
-2.002
0.0
2.002
-2.002
2.002
1.994
0.0
0.0
1.987
1.979
0.0
3.935
0.0
0.0
0.0
0.0
-1.964
0.0
0.0
0.0
-1.971
0.0
0.0
0.0
-1.979
0.0
-1.987
1.987
0.0
0.0
0.0
1.979
-1.979
0.0
0.0
1.979
0.0
0.0
0.0
0.0
0.0
0.0
0.0
0.0
0.0
0.0
0.0
0.0
0.0
-1.979
0.0
-1.987
0.0
0.0
1.987
-1.987
0.0
0.0
0.0
0.0
0.0
0.0
0.0
0.0
0.0
0.0
0.0
0.0
0.0
0.0
0.0
0.0
0.0
0.0
0.0
0.0
0.0
0.0
0.0
0.0
0.0
-1.994
0.0
1.994
0.0
-1.994
0.0
1.994
-1.994
0.0
0.0
0.0
0.0
0.0
0.0
0.0
0.0
0.0
0.0
0.0
0.0
0.0
-2.002
0.0
0.0
2.002
-2.002
0.0
2.002
-2.002
0.0
0.0
0.0
2.002
0.0
0.0
0.0
0.0
0.0
0.0
0.0
0.0
0.0
0.0
0.0
0.0
0.0
0.0
0.0
0.0
0.0
0.0
0.0
1.994
0.0
-1.994
0.0
0.0
0.0
0.0
1.994
0.0
0.0
-1.994
0.0
0.0
0.0
0.0
0.0
0.0
0.0
0.0
-2.002
0.0
0.0
0.0
2.002
0.0
0.0
-2.002
0.0
0.0
0.0
0.0
0.0
0.0
2.002
0.0
0.0
13.801
-1.949
1.949
0.0
1.942
-1.942
0.0
1.942
0.0
0.0
0.0
-1.942
0.0
-1.949
1.949
-3.906
1.957
-1.957
0.0
0.0
1.957
-1.957
0.0
0.0
-1.964
1.964
-1.964
1.964
0.0
0.0
-1.964
0.0
0.0
1.964
-1.964
1.964
0.0
1.957
0.0
0.0
-1.957
1.957
0.0
0.0
0.0
0.0
0.0
1.949
-1.949
0.0
0.0
0.0
0.0
0.0
-1.957
0.0
0.0
0.0
1.957
0.0
0.0
-1.957
0.0
0.0
0.0
0.0
0.0
0.0
0.0
0.0
0.0
0.0
0.0
0.0
0.0
0.0
0.0
0.0
0.0
0.0
0.0
0.0
1.957
0.0
0.0
-1.957
0.0
0.0
0.0
0.0
0.0
0.0
0.0
0.0
0.0
0.0
0.0
0.0
0.0
0.0
0.0
0.0
0.0
0.0
0.0
1.957
0.0
-1.957
0.0
0.0
0.0
0.0
0.0
1.957
-1.957
1.957
-1.957
0.0
0.0
0.0
1.957
-1.957
1.957
-1.957
0.0
1.957
0.0
-1.957
0.0
1.957
0.0
-1.957
0.0
0.0
0.0
0.0
0.0
0.0
0.0
0.0
0.0
0.0
1.957
0.0
0.0
0.0
0.0
0.0
0.0
0.0
0.0
0.0
0.0
-1.957
0.0
0.0
0.0
0.0
0.0
0.0
0.0
1.957
-1.957
0.0
0.0
1.957
0.0
-1.957
1.957
0.0
-1.957
0.0
0.0
0.0
0.0
0.0
1.957
-1.957
0.0
0.0
0.0
0.0
0.0
0.0
0.0
0.0
0.0
0.0
0.0
0.0
0.0
0.0
0.0
1.957
-1.957
0.0
1.957
0.0
0.0
-1.957
0.0
0.0
0.0
0.0
0.0
1.957
0.0
0.0
0.0
0.0
-9.858
0.0
-3.996
0.0
3.996
-1.994
1.994
-1.994
5.96
-1.979
0.0
-1.987
1.987
0.0
0.0
3.95
0.0
0.0
0.0
0.0
1.964
-1.964
0.0
0.0
-1.971
0.0
1.971
0.0
0.0
0.0
-1.971
0.0
1.971
-1.971
0.0
0.0
0.0
-1.979
0.0
0.0
-1.987
0.0
1.987
1.979
-1.979
0.0
0.0
0.0
0.0
0.0
0.0
1.979
-3.966
-1.994
0.0
0.0
0.0
-2.002
2.002
1.994
-1.994
0.0
0.0
-2.002
0.0
0.0
2.002
0.0
-2.002
2.002
0.0
-2.002
2.002
-2.002
0.0
0.0
0.0
-2.01
0.0
2.01
-2.01
2.01
0.0
0.0
0.0
0.0
0.0
0.0
2.002
-2.002
2.002
-2.002
0.0
0.0
0.0
-2.01
2.01
0.0
-2.01
0.0
0.0
0.0
2.01
-2.01
0.0
0.0
0.0
2.01
-2.01
-2.018
0.0
0.0
2.018
0.0
-2.018
0.0
0.0
0.0
2.018
0.0
0.0
-2.018
2.018
0.0
0.0
-2.018
0.0
0.0
0.0
2.018
0.0
-2.018
0.0
0.0
0.0
0.0
0.0
-2.025
0.0
0.0
0.0
-2.033
0.0
2.033
-2.033
2.033
0.0
2.025
0.0
0.0
0.0
0.0
-2.025
0.0
2.025
0.0
0.0
0.0
0.0
-2.025
2.025
0.0
-2.025
2.025
-2.025
-2.033
0.0
0.0
0.0
0.0
0.0
2.033
0.0
0.0
0.0
0.0
0.0
2.025
4.027
7.962
1.971
-3.95
-5.983
0.0
0.0
2.002
1.994
0.0
0.0
-1.994
-2.002
2.002
1.994
1.987
0.0
0.0
0.0
0.0
0.0
0.0
1.979
0.0
0.0
0.0
0.0
1.971
1.964
0.0
0.0
7.782
0.0
3.848
1.913
3.805
0.0
-1.899
0.0
1.899
-1.899
-1.906
0.0
0.0
0.0
0.0
-1.913
-3.848
1.927
0.0
-1.927
0.0
1.927
-1.927
0.0
-1.935
0.0
0.0
1.935
1.927
1.92
0.0
1.913
-3.833
1.92
0.0
0.0
1.913
0.0
0.0
-1.913
1.913
0.0
0.0
-1.913
1.913
0.0
0.0
0.0
0.0
0.0
0.0
0.0
0.0
-1.913
1.913
0.0
0.0
0.0
-1.913
1.913
0.0
0.0
-1.913
0.0
0.0
0.0
1.913
-1.913
0.0
0.0
0.0
-1.92
0.0
-1.927
0.0
0.0
0.0
0.0
1.927
-1.927
0.0
0.0
1.927
-1.927
0.0
1.927
0.0
-1.927
-1.935
1.935
0.0
0.0
0.0
0.0
0.0
0.0
-1.935
0.0
1.935
0.0
0.0
0.0
0.0
0.0
-1.935
1.935
0.0
0.0
1.927
-1.927
0.0
0.0
1.927
-1.927
0.0
0.0
0.0
0.0
1.927
0.0
0.0
0.0
-1.927
1.927
0.0
0.0
1.92
0.0
-1.92
0.0
0.0
1.92
-1.92
0.0
0.0
-1.927
0.0
1.927
-1.927
1.927
-1.927
0.0
0.0
0.0
0.0
0.0
0.0
0.0
0.0
0.0
1.927
-1.927
0.0
0.0
0.0
0.0
0.0
1.927
0.0
-1.927
0.0
1.927
0.0
-1.927
0.0
0.0
1.927
0.0
0.0
0.0
0.0
1.92
0.0
0.0
0.0
1.913
0.0
-1.913
1.913
0.0
-1.913
0.0
0.0
-1.92
0.0
0.0
1.92
0.0
0.0
0.0
-1.92
1.92
0.0
0.0
0.0
0.0
1.913
-1.913
0.0
0.0
0.0
0.0
1.913
0.0
-1.913
0.0
0.0
0.0
0.0
0.0
0.0
-1.92
0.0
-1.927
0.0
-1.935
1.935
0.0
0.0
1.927
1.92
0.0
-1.92
0.0
-1.927
1.927
3.833
0.0
1.906
-1.906
0.0
0.0
0.0
-1.913
-1.92
3.833
0.0
-1.913
0.0
0.0
0.0
0.0
1.913
-1.913
0.0
0.0
0.0
1.913
0.0
0.0
0.0
0.0
0.0
0.0
0.0
0.0
-1.913
0.0
0.0
0.0
1.913
-1.913
0.0
1.913
0.0
0.0
0.0
0.0
0.0
0.0
0.0
0.0
0.0
0.0
-1.913
1.913
-1.913
0.0
0.0
0.0
0.0
0.0
0.0
1.913
-1.913
0.0
0.0
-1.92
0.0
0.0
0.0
0.0
0.0
0.0
0.0
0.0
0.0
-1.927
0.0
0.0
0.0
0.0
0.0
0.0
0.0
1.927
-1.927
1.927
-1.927
0.0
0.0
0.0
0.0
0.0
-1.935
1.935
-1.935
0.0
0.0
0.0
0.0
0.0
0.0
0.0
1.935
-1.935
0.0
0.0
1.935
0.0
-1.935
0.0
0.0
1.935
0.0
0.0
-1.935
0.0
0.0
0.0
0.0
0.0
1.935
0.0
1.927
-1.927
0.0
0.0
0.0
0.0
0.0
1.927
0.0
0.0
-1.927
0.0
1.927
-1.927
0.0
0.0
0.0
0.0
0.0
0.0
0.0
0.0
0.0
-1.935
-1.942
0.0
0.0
1.942
0.0
0.0
0.0
1.935
0.0
0.0
0.0
0.0
0.0
0.0
0.0
0.0
0.0
0.0
0.0
0.0
0.0
0.0
0.0
0.0
0.0
0.0
0.0
-1.935
1.935
0.0
0.0
0.0
0.0
0.0
0.0
0.0
0.0
0.0
-1.935
0.0
1.935
0.0
0.0
0.0
-1.935
1.935
0.0
0.0
0.0
-1.935
0.0
0.0
1.935
-15.683
-1.994
-2.002
0.0
0.0
2.002
0.0
-2.002
3.996
0.0
0.0
1.987
0.0
-1.987
0.0
0.0
1.987
-1.987
3.966
-1.979
0.0
0.0
-1.987
1.987
-1.987
0.0
0.0
1.987
0.0
1.979
-1.979
1.979
-1.979
1.979
0.0
0.0
-1.979
1.979
-1.979
1.979
-1.979
0.0
0.0
0.0
1.979
0.0
-1.979
0.0
-1.987
0.0
-1.994
0.0
0.0
0.0
1.994
-1.994
0.0
0.0
0.0
0.0
0.0
1.994
-1.994
0.0
-2.002
0.0
2.002
0.0
-2.002
0.0
0.0
0.0
2.002
-2.002
0.0
-2.01
2.01
0.0
0.0
2.002
-2.002
0.0
0.0
0.0
0.0
0.0
-2.01
2.01
-2.01
0.0
0.0
2.01
0.0
0.0
-2.01
2.01
0.0
0.0
-2.01
2.01
-2.01
2.01
-2.01
0.0
0.0
0.0
0.0
0.0
0.0
-2.018
2.018
0.0
0.0
-2.018
0.0
0.0
0.0
0.0
2.018
-2.018
0.0
0.0
0.0
0.0
0.0
0.0
2.018
0.0
-2.018
0.0
0.0
0.0
0.0
0.0
-2.025
0.0
0.0
0.0
0.0
0.0
0.0
0.0
0.0
0.0
0.0
0.0
0.0
0.0
0.0
-2.033
2.033
-2.033
0.0
2.033
-2.033
0.0
0.0
0.0
0.0
2.033
0.0
0.0
2.025
-4.059
0.0
2.033
0.0
2.025
0.0
0.0
-2.025
2.025
0.0
-2.025
2.025
2.018
0.0
-4.043
0.0
2.025
-2.025
0.0
0.0
0.0
0.0
2.025
-4.059
0.0
0.0
2.033
0.0
0.0
0.0
-2.033
0.0
0.0
0.0
-2.041
0.0
0.0
0.0
-2.05
2.05
0.0
0.0
0.0
-2.05
2.05
-2.05
12.177
0.0
-2.01
2.01
-2.01
2.01
0.0
-2.01
-2.018
-2.025
0.0
0.0
0.0
0.0
0.0
2.025
-4.059
2.033
-2.033
2.033
0.0
0.0
0.0
0.0
-2.033
0.0
0.0
0.0
0.0
0.0
0.0
0.0
0.0
0.0
0.0
0.0
0.0
0.0
0.0
-2.041
0.0
0.0
2.041
0.0
-2.041
0.0
2.041
-2.041
2.041
-2.041
2.041
0.0
0.0
0.0
0.0
0.0
0.0
0.0
0.0
0.0
0.0
0.0
2.033
-2.033
0.0
0.0
0.0
0.0
0.0
0.0
-2.041
0.0
0.0
0.0
2.041
0.0
0.0
-2.041
0.0
0.0
4.075
0.0
0.0
0.0
0.0
-2.033
0.0
0.0
2.033
0.0
-2.033
-2.041
2.041
2.033
0.0
0.0
-2.033
2.033
0.0
0.0
-2.033
0.0
0.0
2.033
-2.033
2.033
-2.033
0.0
0.0
0.0
0.0
0.0
-2.041
0.0
0.0
0.0
0.0
0.0
0.0
2.041
0.0
2.033
0.0
0.0
0.0
0.0
0.0
-2.033
0.0
0.0
0.0
0.0
-2.041
0.0
2.041
0.0
0.0
-2.041
0.0
2.041
0.0
-2.041
2.041
-2.041
2.041
0.0
0.0
-2.041
0.0
0.0
2.041
0.0
0.0
0.0
0.0
0.0
0.0
0.0
-2.041
2.041
-2.041
0.0
2.041
0.0
0.0
0.0
0.0
0.0
0.0
0.0
0.0
-2.041
2.041
-2.041
0.0
0.0
2.041
0.0
-2.041
2.041
-2.041
2.041
0.0
0.0
0.0
0.0
0.0
0.0
0.0
0.0
0.0
0.0
0.0
0.0
0.0
0.0
0.0
0.0
0.0
2.033
-2.033
2.033
-2.033
0.0
0.0
0.0
0.0
0.0
0.0
0.0
2.033
-44.476
0.0
4.404
0.0
2.188
2.179
-2.179
0.0
-2.188
0.0
2.188
0.0
0.0
-2.188
2.188
-2.188
0.0
-2.198
0.0
0.0
-2.207
0.0
0.0
0.0
-2.216
0.0
-2.226
-2.235
0.0
-2.245
0.0
-2.255
0.0
-4.54
0.0
-2.285
0.0
0.0
2.285
0.0
0.0
0.0
2.275
-2.275
2.275
0.0
-2.275
0.0
0.0
0.0
0.0
0.0
2.275
-2.275
0.0
0.0
0.0
-2.285
2.285
-4.58
0.0
2.295
0.0
0.0
-2.295
0.0
0.0
-2.305
2.305
0.0
0.0
2.295
-2.295
2.295
2.285
-2.285
0.0
0.0
0.0
0.0
-2.295
2.295
0.0
0.0
-2.295
0.0
2.295
-2.295
2.295
-2.295
0.0
-2.305
2.305
-2.305
0.0
0.0
2.305
0.0
0.0
-2.305
0.0
2.305
0.0
-2.305
2.305
0.0
0.0
-2.305
0.0
0.0
0.0
-2.315
-2.326
-2.336
0.0
0.0
0.0
-4.705
2.358
0.0
-2.358
0.0
-2.368
2.368
-2.368
2.368
-2.368
2.368
0.0
0.0
-2.368
0.0
2.368
-2.368
0.0
0.0
0.0
0.0
0.0
0.0
2.368
0.0
0.0
2.358
0.0
0.0
2.347
-2.347
0.0
0.0
-2.358
0.0
2.358
0.0
-2.358
2.358
0.0
-2.358
2.358
0.0
0.0
0.0
0.0
0.0
0.0
0.0
0.0
0.0
0.0
0.0
0.0
0.0
0.0
-2.358
2.358
0.0
0.0
2.347
0.0
0.0
-2.347
0.0
2.347
0.0
0.0
0.0
0.0
0.0
0.0
2.336
2.326
0.0
0.0
-2.326
0.0
2.326
0.0
-2.326
0.0
0.0
2.326
0.0
2.315
0.0
0.0
2.305
0.0
0.0
0.0
0.0
6.855
0.0
-2.275
2.275
0.0
-2.275
2.275
2.265
4.5
-2.245
0.0
2.245
0.0
0.0
0.0
0.0
2.235
2.226
0.0
0.0
2.216
0.0
2.207
-2.207
0.0
-2.216
0.0
2.216
0.0
0.0
0.0
0.0
0.0
-2.216
2.216
0.0
-2.216
0.0
0.0
0.0
2.216
0.0
0.0
0.0
0.0
-2.216
0.0
-2.226
0.0
0.0
0.0
0.0
-2.235
0.0
0.0
0.0
0.0
4.461
-2.226
0.0
0.0
0.0
0.0
-2.235
2.235
0.0
0.0
0.0
-2.235
2.235
0.0
-2.235
2.235
0.0
-2.235
0.0
2.235
0.0
0.0
2.226
0.0
0.0
0.0
0.0
0.0
0.0
0.0
0.0
0.0
0.0
0.0
-2.226
0.0
0.0
0.0
0.0
0.0
0.0
2.226
0.0
0.0
-2.226
2.226
0.0
0.0
0.0
2.216
0.0
0.0
-2.216
0.0
0.0
0.0
0.0
2.216
0.0
0.0
0.0
-2.216
0.0
0.0
0.0
0.0
2.216
0.0
-2.216
0.0
0.0
0.0
0.0
2.216
0.0
0.0
-2.216
2.216
0.0
-2.216
0.0
0.0
0.0
0.0
0.0
0.0
2.216
0.0
-2.216
0.0
2.216
0.0
0.0
-2.216
2.216
0.0
-2.216
2.216
-2.216
0.0
2.216
0.0
0.0
-2.216
2.216
-2.216
0.0
0.0
0.0
0.0
0.0
0.0
0.0
0.0
0.0
0.0
0.0
0.0
0.0
2.216
-2.216
0.0
0.0
0.0
0.0
2.216
0.0
-4.442
0.0
0.0
-2.235
0.0
0.0
0.0
0.0
0.0
0.0
0.0
0.0
0.0
-4.5
0.0
0.0
2.255
2.245
0.0
0.0
0.0
0.0
2.235
0.0
0.0
0.0
0.0
-2.235
0.0
0.0
0.0
0.0
0.0
0.0
0.0
-2.245
2.245
0.0
0.0
0.0
0.0
0.0
-2.245
-2.255
0.0
2.255
0.0
-2.255
0.0
0.0
2.255
-4.52
0.0
0.0
0.0
0.0
0.0
0.0
0.0
0.0
-4.56
-2.295
-2.305
2.305
0.0
-2.305
0.0
0.0
2.305
0.0
0.0
0.0
0.0
6.855
-4.56
0.0
2.285
-2.285
-2.295
0.0
0.0
0.0
2.295
-2.295
0.0
0.0
0.0
0.0
0.0
0.0
0.0
0.0
0.0
0.0
0.0
-2.305
0.0
0.0
-2.315
2.315
-2.315
0.0
2.315
0.0
0.0
0.0
0.0
0.0
0.0
0.0
0.0
0.0
0.0
0.0
0.0
0.0
0.0
0.0
2.305
0.0
0.0
0.0
0.0
0.0
-2.305
0.0
0.0
2.305
-2.305
0.0
2.305
-2.305
0.0
0.0
0.0
0.0
0.0
0.0
0.0
0.0
0.0
0.0
0.0
0.0
-2.315
2.315
0.0
0.0
0.0
0.0
0.0
0.0
-2.315
0.0
2.315
0.0
0.0
0.0
-2.315
0.0
-2.326
0.0
0.0
0.0
0.0
0.0
2.326
0.0
0.0
-2.326
0.0
0.0
0.0
0.0
2.326
0.0
0.0
0.0
-2.326
0.0
0.0
-2.336
0.0
-2.347
0.0
0.0
0.0
0.0
2.347
2.336
-2.336
2.336
0.0
0.0
2.326
-4.662
2.336
0.0
0.0
0.0
0.0
0.0
2.326
-2.326
0.0
0.0
0.0
0.0
0.0
0.0
0.0
0.0
-2.336
0.0
0.0
2.336
0.0
0.0
-2.336
0.0
0.0
2.336
-2.336
0.0
0.0
0.0
2.336
0.0
0.0
2.326
-2.326
0.0
0.0
0.0
0.0
-26.3
2.447
0.0
0.0
-2.447
2.447
-2.447
4.882
-2.435
2.435
2.424
-4.859
0.0
4.859
-4.859
0.0
0.0
0.0
0.0
0.0
2.435
4.837
0.0
-2.413
0.0
0.0
2.413
0.0
0.0
0.0
0.0
0.0
-2.413
2.413
-2.413
0.0
0.0
0.0
0.0
0.0
0.0
2.413
0.0
0.0
-2.413
0.0
0.0
0.0
0.0
2.413
-4.837
0.0
2.424
0.0
0.0
0.0
-2.424
2.424
0.0
0.0
-2.424
0.0
2.424
0.0
0.0
0.0
0.0
0.0
0.0
0.0
0.0
0.0
0.0
0.0
0.0
2.413
0.0
0.0
-2.413
2.413
0.0
0.0
0.0
-2.413
0.0
0.0
2.413
0.0
-2.413
0.0
2.413
0.0
0.0
2.401
0.0
-2.401
0.0
0.0
0.0
0.0
0.0
0.0
0.0
0.0
2.401
-2.401
0.0
2.401
0.0
-2.401
0.0
0.0
0.0
0.0
0.0
2.401
0.0
0.0
-2.401
0.0
0.0
0.0
0.0
0.0
0.0
0.0
0.0
0.0
0.0
0.0
0.0
0.0
0.0
0.0
0.0
2.401
2.39
4.748
-2.368
2.368
-2.368
0.0
-2.379
0.0
0.0
2.379
0.0
0.0
-2.379
0.0
2.379
0.0
-2.379
0.0
0.0
0.0
0.0
2.379
0.0
0.0
-2.379
2.379
0.0
0.0
-2.379
2.379
0.0
0.0
0.0
0.0
0.0
0.0
0.0
0.0
0.0
0.0
0.0
0.0
0.0
0.0
0.0
-2.379
0.0
2.379
-2.379
0.0
0.0
2.379
-2.379
0.0
0.0
0.0
0.0
0.0
0.0
0.0
0.0
0.0
0.0
2.379
0.0
2.368
0.0
0.0
0.0
0.0
0.0
0.0
-2.368
2.368
9.367
0.0
2.315
0.0
0.0
0.0
0.0
0.0
-2.315
0.0
2.315
-2.315
0.0
0.0
0.0
0.0
0.0
0.0
2.315
0.0
-2.315
-2.326
0.0
0.0
0.0
-2.336
2.336
0.0
2.326
-2.326
2.326
0.0
-2.326
0.0
0.0
0.0
0.0
0.0
0.0
0.0
-2.336
0.0
4.662
-2.326
0.0
0.0
-2.336
2.336
-2.336
0.0
0.0
2.336
0.0
0.0
0.0
0.0
-2.336
0.0
0.0
0.0
0.0
0.0
2.336
-2.336
2.336
0.0
0.0
0.0
0.0
2.326
0.0
2.315
-2.315
0.0
0.0
0.0
-2.326
0.0
0.0
2.326
-2.326
0.0
2.326
0.0
-2.326
2.326
0.0
-2.326
0.0
2.326
-2.326
2.326
0.0
0.0
0.0
-2.326
2.326
0.0
0.0
-2.326
0.0
2.326
-2.326
0.0
0.0
2.326
-2.326
2.326
0.0
0.0
-2.326
0.0
0.0
2.326
0.0
0.0
0.0
-2.326
0.0
0.0
0.0
0.0
0.0
0.0
0.0
0.0
0.0
2.326
0.0
-2.326
0.0
0.0
0.0
0.0
0.0
0.0
0.0
0.0
-2.336
0.0
0.0
0.0
0.0
-2.347
-2.358
0.0
0.0
0.0
0.0
0.0
4.705
0.0
0.0
-2.347
0.0
0.0
0.0
0.0
0.0
0.0
0.0
0.0
0.0
0.0
0.0
0.0
0.0
0.0
0.0
0.0
0.0
0.0
0.0
2.347
-2.347
2.347
0.0
0.0
-2.347
0.0
2.347
0.0
0.0
-2.347
2.347
-2.347
2.347
0.0
2.336
-2.336
-2.347
0.0
0.0
2.347
0.0
-2.347
0.0
2.347
0.0
0.0
0.0
2.336
0.0
-2.336
0.0
0.0
0.0
0.0
0.0
0.0
0.0
16.138
0.0
0.0
2.265
-2.265
0.0
4.52
-2.255
0.0
0.0
2.255
0.0
-2.255
0.0
2.255
0.0
0.0
0.0
0.0
0.0
0.0
0.0
0.0
0.0
-2.255
0.0
2.255
0.0
0.0
0.0
-2.255
2.255
-2.255
0.0
-2.265
0.0
2.265
0.0
-2.265
2.265
2.255
-4.52
0.0
0.0
0.0
0.0
0.0
0.0
0.0
2.265
0.0
-2.265
0.0
0.0
0.0
0.0
2.265
0.0
0.0
0.0
0.0
-2.265
2.265
0.0
-2.265
0.0
0.0
0.0
0.0
0.0
0.0
0.0
0.0
0.0
0.0
0.0
-2.275
0.0
0.0
0.0
0.0
2.275
0.0
0.0
0.0
0.0
0.0
2.265
-2.265
0.0
0.0
-2.275
0.0
0.0
0.0
0.0
0.0
0.0
0.0
0.0
0.0
0.0
0.0
0.0
0.0
0.0
0.0
0.0
0.0
0.0
0.0
0.0
0.0
0.0
0.0
0.0
0.0
0.0
2.275
0.0
0.0
-2.275
0.0
2.275
-2.275
0.0
2.275
0.0
-2.275
0.0
0.0
0.0
0.0
0.0
0.0
0.0
2.275
0.0
0.0
-2.275
0.0
0.0
0.0
2.275
0.0
0.0
0.0
0.0
0.0
0.0
0.0
-2.275
0.0
2.275
0.0
0.0
0.0
0.0
0.0
0.0
2.265
0.0
0.0
0.0
0.0
0.0
0.0
0.0
0.0
2.255
0.0
0.0
0.0
0.0
-2.255
0.0
-2.265
0.0
0.0
2.265
0.0
-2.265
2.265
0.0
2.255
0.0
-2.255
0.0
0.0
0.0
0.0
0.0
0.0
2.255
-2.255
2.255
0.0
-2.255
0.0
0.0
0.0
0.0
0.0
0.0
2.255
0.0
0.0
0.0
0.0
-2.255
-2.265
4.52
-2.255
2.255
0.0
0.0
0.0
-2.255
0.0
-2.265
-2.275
0.0
0.0
0.0
2.275
-2.275
-2.285
0.0
2.285
0.0
2.275
2.265
0.0
0.0
-2.265
0.0
0.0
0.0
0.0
2.265
0.0
0.0
-2.265
0.0
2.265
-2.265
2.265
0.0
-2.265
0.0
2.265
0.0
0.0
0.0
0.0
0.0
0.0
0.0
0.0
0.0
0.0
0.0
-2.265
0.0
0.0
0.0
-2.275
0.0
0.0
0.0
0.0
0.0
-4.58
2.295
-2.295
0.0
0.0
0.0
-2.305
2.305
0.0
2.295
0.0
-2.295
2.295
0.0
0.0
2.285
0.0
0.0
0.0
-2.285
2.285
0.0
-2.285
0.0
0.0
2.285
2.275
0.0
0.0
0.0
-2.275
0.0
-2.285
0.0
0.0
2.285
0.0
0.0
0.0
2.275
-2.275
0.0
0.0
0.0
0.0
0.0
0.0
0.0
0.0
-2.285
2.285
0.0
-2.285
0.0
0.0
2.285
-2.285
0.0
2.285
0.0
0.0
0.0
-2.285
2.285
0.0
0.0
0.0
0.0
0.0
-2.285
2.285
0.0
0.0
0.0
0.0
0.0
0.0
0.0
0.0
0.0
0.0
0.0
0.0
0.0
0.0
2.275
0.0
0.0
0.0
-2.275
0.0
0.0
0.0
2.275
0.0
-2.275
0.0
0.0
2.275
-2.275
0.0
0.0
-2.285
0.0
2.285
0.0
-2.285
0.0
0.0
0.0
2.285
-2.285
0.0
0.0
2.285
-2.285
0.0
2.285
-2.285
0.0
0.0
0.0
0.0
0.0
2.285
0.0
0.0
-2.285
2.285
0.0
0.0
0.0
0.0
0.0
-2.285
2.285
0.0
0.0
0.0
0.0
0.0
0.0
0.0
-2.285
0.0
2.285
0.0
-20.936
2.368
2.358
0.0
0.0
0.0
0.0
0.0
0.0
0.0
0.0
-2.358
0.0
-2.368
-4.77
7.138
-2.368
2.368
0.0
0.0
-2.368
2.368
-2.368
0.0
0.0
-2.379
0.0
2.379
2.368
-4.748
2.379
-2.379
2.379
2.368
-2.368
2.368
-2.368
2.368
-2.368
0.0
0.0
0.0
-2.379
0.0
0.0
2.379
0.0
2.368
-2.368
-2.379
2.379
0.0
0.0
0.0
4.726
0.0
-2.358
0.0
0.0
0.0
-2.368
2.368
-2.368
0.0
2.368
-2.368
0.0
2.368
0.0
0.0
0.0
-2.368
2.368
0.0
0.0
-2.368
2.368
-2.368
0.0
0.0
0.0
2.368
0.0
0.0
0.0
0.0
0.0
-2.368
0.0
0.0
2.368
0.0
-2.368
2.368
0.0
2.358
0.0
0.0
-2.358
0.0
2.358
-2.358
2.358
0.0
0.0
0.0
0.0
0.0
0.0
0.0
2.347
-2.347
0.0
0.0
0.0
2.347
0.0
0.0
-2.347
0.0
0.0
0.0
0.0
-2.358
0.0
-2.368
2.368
0.0
0.0
0.0
0.0
0.0
-2.368
2.368
0.0
0.0
-2.368
0.0
2.368
-2.368
2.368
-2.368
2.368
-2.368
0.0
2.368
0.0
0.0
-2.368
0.0
0.0
0.0
0.0
0.0
-2.379
0.0
0.0
0.0
0.0
0.0
0.0
0.0
0.0
0.0
0.0
-2.39
0.0
2.39
0.0
0.0
0.0
0.0
0.0
0.0
0.0
0.0
0.0
0.0
0.0
0.0
-2.39
2.39
0.0
-2.39
0.0
0.0
0.0
0.0
0.0
0.0
0.0
0.0
0.0
-2.401
2.401
-2.401
-2.413
0.0
0.0
0.0
2.413
0.0
0.0
-2.413
2.413
0.0
0.0
0.0
2.401
0.0
0.0
21.126
2.295
0.0
0.0
-2.295
-2.305
-2.315
0.0
-2.326
-2.336
2.336
0.0
0.0
0.0
2.326
0.0
-2.326
2.326
0.0
0.0
-2.326
0.0
2.326
-2.326
0.0
0.0
2.326
-2.326
0.0
0.0
0.0
0.0
-2.336
-2.347
0.0
0.0
0.0
-2.358
2.358
0.0
-2.358
0.0
0.0
0.0
2.358
0.0
0.0
0.0
2.347
0.0
-2.347
0.0
0.0
0.0
0.0
0.0
0.0
0.0
0.0
2.347
-2.347
0.0
-2.358
-2.368
0.0
0.0
-2.379
2.379
0.0
0.0
0.0
0.0
0.0
0.0
-2.379
2.379
2.368
0.0
0.0
0.0
0.0
0.0
0.0
0.0
0.0
0.0
-2.368
0.0
2.368
0.0
-2.368
0.0
0.0
0.0
2.368
0.0
0.0
-2.368
2.368
0.0
0.0
-2.368
0.0
0.0
2.368
0.0
0.0
-2.368
2.368
-2.368
0.0
2.368
0.0
-2.368
0.0
2.368
-2.368
2.368
-2.368
2.368
0.0
-2.368
2.368
-2.368
0.0
2.368
0.0
0.0
0.0
0.0
0.0
-2.368
2.368
-2.368
0.0
0.0
2.368
0.0
-2.368
0.0
0.0
0.0
0.0
0.0
0.0
-2.379
0.0
-2.39
0.0
-2.401
2.401
0.0
0.0
0.0
0.0
0.0
0.0
0.0
0.0
0.0
-2.401
2.401
0.0
-2.401
2.401
0.0
0.0
-2.401
2.401
-2.401
2.401
0.0
0.0
0.0
-2.401
0.0
2.401
0.0
-2.401
2.401
-2.401
0.0
0.0
0.0
-2.413
2.413
-2.413
2.413
0.0
0.0
-2.413
0.0
0.0
0.0
0.0
0.0
0.0
0.0
-2.424
0.0
0.0
0.0
0.0
0.0
0.0
0.0
0.0
-2.435
2.435
-2.435
-4.905
0.0
-2.47
-2.482
4.952
-2.47
0.0
0.0
0.0
2.47
0.0
-2.47
2.47
0.0
-2.47
2.47
-2.47
2.47
0.0
2.458
4.882
-2.435
0.0
2.435
2.424
0.0
-2.424
0.0
0.0
2.424
0.0
-4.859
0.0
0.0
2.435
0.0
2.424
0.0
2.413
-2.413
0.0
0.0
0.0
0.0
-2.424
2.424
0.0
0.0
0.0
-2.424
2.424
0.0
0.0
0.0
-2.424
2.424
-2.424
0.0
2.424
0.0
0.0
0.0
0.0
-2.424
0.0
2.424
0.0
-2.424
0.0
0.0
0.0
2.424
-2.424
2.424
-2.424
0.0
0.0
0.0
0.0
-2.435
2.435
0.0
0.0
-2.435
2.435
0.0
0.0
0.0
0.0
0.0
0.0
0.0
0.0
0.0
0.0
0.0
2.424
0.0
-2.424
0.0
-2.435
2.435
-2.435
0.0
0.0
2.435
0.0
0.0
0.0
0.0
0.0
0.0
2.424
0.0
0.0
2.413
0.0
-2.413
0.0
0.0
0.0
0.0
0.0
0.0
2.413
-2.413
2.413
0.0
0.0
-2.413
2.413
-2.413
0.0
2.413
0.0
-2.413
0.0
0.0
0.0
0.0
0.0
0.0
0.0
0.0
0.0
0.0
0.0
0.0
0.0
0.0
0.0
0.0
0.0
0.0
0.0
2.413
0.0
0.0
-2.413
2.413
0.0
0.0
0.0
-2.413
0.0
0.0
0.0
2.413
0.0
-2.413
0.0
0.0
0.0
0.0
0.0
-2.424
0.0
0.0
0.0
0.0
0.0
0.0
0.0
0.0
2.424
0.0
0.0
0.0
0.0
-2.424
0.0
0.0
0.0
0.0
0.0
0.0
2.424
0.0
0.0
0.0
0.0
0.0
0.0
-2.424
0.0
0.0
2.424
0.0
0.0
0.0
23.635
-2.315
0.0
-2.326
0.0
-2.336
-2.347
0.0
0.0
0.0
0.0
0.0
2.347
-2.347
0.0
2.347
0.0
-2.347
0.0
0.0
2.347
-2.347
2.347
-2.347
2.347
0.0
-2.347
0.0
2.347
0.0
0.0
2.336
0.0
-2.336
2.336
-2.336
0.0
0.0
0.0
2.336
-2.336
2.336
-2.336
0.0
2.336
0.0
0.0
0.0
0.0
-2.336
0.0
0.0
0.0
0.0
2.336
0.0
2.326
0.0
-2.326
2.326
-2.326
2.326
2.315
2.305
0.0
-2.305
0.0
0.0
0.0
2.305
0.0
0.0
0.0
0.0
0.0
2.295
0.0
2.285
-2.285
-2.295
2.295
2.285
-2.285
0.0
-2.295
0.0
0.0
0.0
0.0
2.295
0.0
0.0
0.0
0.0
0.0
-2.295
0.0
0.0
0.0
0.0
0.0
0.0
0.0
2.295
-2.295
0.0
0.0
0.0
0.0
2.295
0.0
-2.295
0.0
0.0
0.0
0.0
0.0
2.295
0.0
0.0
0.0
0.0
0.0
0.0
0.0
-2.295
0.0
0.0
0.0
2.295
0.0
0.0
-2.295
2.295
0.0
0.0
0.0
-2.295
0.0
0.0
0.0
0.0
0.0
0.0
0.0
0.0
0.0
0.0
0.0
0.0
0.0
2.295
-2.295
0.0
0.0
0.0
0.0
0.0
0.0
-2.305
0.0
0.0
-2.315
2.315
0.0
-2.315
2.315
-2.315
0.0
0.0
0.0
0.0
0.0
0.0
0.0
2.315
0.0
0.0
-2.315
0.0
0.0
0.0
0.0
0.0
0.0
0.0
0.0
2.315
0.0
0.0
0.0
0.0
0.0
0.0
0.0
0.0
0.0
0.0
2.305
0.0
0.0
0.0
0.0
0.0
0.0
0.0
0.0
0.0
0.0
9.119
4.5
-2.245
2.245
0.0
2.235
-2.235
2.235
-2.235
0.0
0.0
0.0
0.0
0.0
0.0
2.235
0.0
0.0
2.226
0.0
-2.226
2.226
-2.226
2.226
-2.226
0.0
0.0
-2.235
2.235
0.0
0.0
0.0
0.0
0.0
0.0
0.0
0.0
-6.736
2.255
0.0
-2.255
0.0
2.255
-2.255
0.0
0.0
0.0
0.0
2.255
-2.255
2.255
-2.255
0.0
0.0
0.0
0.0
0.0
0.0
0.0
0.0
0.0
0.0
0.0
0.0
0.0
0.0
0.0
0.0
0.0
0.0
0.0
0.0
0.0
0.0
0.0
0.0
0.0
0.0
0.0
-2.265
0.0
2.265
2.255
-2.255
0.0
2.255
0.0
0.0
0.0
2.245
-2.245
0.0
2.245
0.0
0.0
0.0
-2.245
0.0
0.0
0.0
0.0
0.0
0.0
0.0
0.0
0.0
0.0
0.0
2.245
-2.245
2.245
0.0
0.0
2.235
0.0
-2.235
0.0
0.0
0.0
2.235
-2.235
0.0
2.235
0.0
0.0
-2.235
0.0
0.0
0.0
0.0
0.0
0.0
0.0
0.0
2.235
-2.235
0.0
0.0
0.0
0.0
0.0
2.235
-2.235
0.0
0.0
0.0
0.0
0.0
0.0
0.0
2.235
0.0
0.0
0.0
0.0
-2.235
0.0
0.0
0.0
0.0
2.235
-2.235
0.0
0.0
0.0
2.235
0.0
0.0
0.0
0.0
0.0
-2.235
0.0
0.0
2.235
0.0
0.0
0.0
0.0
0.0
0.0
0.0
-2.235
0.0
0.0
0.0
2.235
-2.235
0.0
0.0
0.0
0.0
0.0
0.0
0.0
0.0
0.0
0.0
0.0
0.0
0.0
0.0
0.0
0.0
0.0
2.235
-2.235
0.0
2.235
0.0
0.0
0.0
-2.235
2.235
4.442
0.0
0.0
0.0
0.0
0.0
-2.216
0.0
0.0
0.0
0.0
0.0
-2.226
0.0
0.0
0.0
0.0
2.226
0.0
0.0
0.0
0.0
0.0
0.0
0.0
0.0
0.0
2.216
0.0
0.0
0.0
2.207
-2.207
0.0
0.0
0.0
0.0
0.0
0.0
0.0
0.0
0.0
2.207
-2.207
0.0
2.207
-2.207
0.0
0.0
0.0
0.0
0.0
0.0
0.0
-2.216
2.216
-2.216
2.216
0.0
0.0
-2.216
2.216
0.0
0.0
-2.216
0.0
0.0
0.0
0.0
0.0
0.0
0.0
0.0
2.216
2.207
0.0
0.0
0.0
0.0
0.0
0.0
0.0
0.0
0.0
0.0
-2.207
2.207
0.0
0.0
0.0
0.0
0.0
0.0
0.0
-2.207
2.207
0.0
-2.207
0.0
0.0
0.0
2.207
2.198
-2.198
0.0
0.0
0.0
0.0
0.0
0.0
0.0
0.0
0.0
0.0
-2.207
0.0
0.0
0.0
0.0
0.0
2.207
-2.207
0.0
0.0
0.0
0.0
0.0
0.0
0.0
2.207
0.0
2.198
0.0
0.0
0.0
-2.198
0.0
0.0
0.0
0.0
-2.207
0.0
0.0
0.0
2.207
-2.207
0.0
0.0
0.0
0.0
0.0
0.0
0.0
0.0
0.0
0.0
0.0
2.207
-2.207
0.0
0.0
0.0
0.0
0.0
2.207
0.0
0.0
0.0
0.0
2.198
0.0
0.0
0.0
0.0
0.0
0.0
0.0
-2.198
0.0
0.0
0.0
0.0
0.0
0.0
0.0
0.0
2.198
0.0
-2.198
2.198
-2.198
0.0
0.0
0.0
0.0
0.0
0.0
-2.207
2.207
-2.207
0.0
0.0
0.0
0.0
0.0
0.0
0.0
-8.923
4.481
0.0
0.0
-2.235
0.0
0.0
2.235
0.0
0.0
0.0
0.0
0.0
0.0
0.0
-2.235
0.0
4.461
0.0
-2.226
0.0
0.0
0.0
0.0
0.0
2.226
-2.226
0.0
0.0
0.0
0.0
0.0
-2.235
0.0
0.0
0.0
2.235
-2.235
2.235
-2.235
0.0
2.235
0.0
-2.235
0.0
0.0
2.235
-2.235
0.0
0.0
0.0
0.0
0.0
2.235
0.0
-2.235
2.235
-2.235
0.0
0.0
0.0
0.0
0.0
0.0
0.0
0.0
0.0
0.0
0.0
0.0
0.0
0.0
-2.245
0.0
0.0
0.0
0.0
0.0
0.0
0.0
0.0
0.0
2.245
-2.245
0.0
0.0
0.0
0.0
2.245
-2.245
0.0
0.0
0.0
0.0
0.0
0.0
0.0
0.0
0.0
0.0
0.0
0.0
0.0
0.0
2.245
-2.245
0.0
0.0
0.0
0.0
2.245
-2.245
0.0
0.0
0.0
-2.255
0.0
0.0
-2.265
0.0
0.0
0.0
-2.275
0.0
0.0
0.0
0.0
0.0
0.0
0.0
0.0
0.0
0.0
0.0
0.0
0.0
0.0
2.275
0.0
-2.275
0.0
0.0
0.0
0.0
0.0
0.0
0.0
0.0
0.0
0.0
0.0
0.0
-2.285
0.0
2.285
0.0
0.0
0.0
-2.285
0.0
0.0
0.0
0.0
2.285
-2.285
0.0
0.0
-2.295
2.295
-2.295
2.295
0.0
0.0
0.0
0.0
0.0
0.0
2.285
-2.285
0.0
0.0
0.0
0.0
0.0
0.0
0.0
0.0
-2.295
0.0
0.0
2.295
0.0
0.0
0.0
-2.295
0.0
0.0
0.0
2.295
-2.295
0.0
0.0
0.0
0.0
0.0
0.0
0.0
0.0
0.0
0.0
4.58
-2.285
0.0
0.0
0.0
-2.295
2.295
-2.295
0.0
0.0
0.0
2.295
-2.295
0.0
0.0
0.0
0.0
0.0
0.0
0.0
0.0
0.0
0.0
0.0
0.0
0.0
0.0
-2.305
0.0
0.0
0.0
0.0
0.0
0.0
0.0
0.0
2.305
0.0
-2.305
0.0
0.0
2.305
0.0
0.0
-2.305
0.0
2.305
-2.305
0.0
2.305
0.0
-2.305
0.0
0.0
0.0
0.0
2.305
0.0
0.0
-2.305
0.0
0.0
0.0
0.0
0.0
0.0
0.0
0.0
0.0
0.0
2.305
0.0
-2.305
0.0
2.305
0.0
-2.305
0.0
0.0
2.305
0.0
0.0
0.0
0.0
-2.305
2.305
-2.305
0.0
0.0
0.0
0.0
-2.315
0.0
2.315
0.0
0.0
-2.315
2.315
-2.315
2.315
0.0
0.0
0.0
0.0
-2.315
0.0
-2.326
2.326
-2.326
0.0
0.0
2.326
0.0
-2.326
0.0
2.326
-2.326
2.326
0.0
-2.326
0.0
0.0
0.0
2.326
0.0
0.0
-2.326
0.0
0.0
0.0
-2.336
0.0
0.0
0.0
0.0
2.336
-2.336
0.0
0.0
2.336
0.0
-2.336
0.0
0.0
0.0
0.0
0.0
0.0
0.0
0.0
0.0
2.336
0.0
0.0
0.0
0.0
0.0
0.0
0.0
0.0
-2.336
2.336
0.0
0.0
0.0
-2.336
0.0
0.0
0.0
0.0
0.0
0.0
2.336
0.0
0.0
0.0
0.0
2.326
-2.326
0.0
0.0
0.0
0.0
-4.683
0.0
0.0
0.0
0.0
0.0
0.0
0.0
0.0
0.0
0.0
0.0
2.347
0.0
0.0
-2.347
0.0
0.0
0.0
0.0
2.347
0.0
0.0
0.0
0.0
0.0
-4.705
0.0
0.0
0.0
0.0
0.0
0.0
0.0
2.358
0.0
-2.358
0.0
0.0
2.358
0.0
0.0
0.0
0.0
0.0
2.347
0.0
-2.347
4.683
0.0
-2.336
0.0
0.0
0.0
0.0
0.0
0.0
0.0
0.0
-2.347
0.0
0.0
0.0
0.0
0.0
0.0
0.0
0.0
0.0
2.347
-2.347
0.0
0.0
0.0
0.0
0.0
-2.358
0.0
0.0
0.0
0.0
0.0
0.0
0.0
-2.368
0.0
0.0
2.368
0.0
0.0
-2.368
0.0
0.0
0.0
-2.379
-2.39
2.39
0.0
-2.39
0.0
0.0
2.39
0.0
0.0
0.0
0.0
0.0
2.379
-2.379
2.379
0.0
-2.379
0.0
0.0
0.0
0.0
2.379
0.0
0.0
0.0
0.0
-2.379
2.379
-2.379
0.0
0.0
0.0
0.0
0.0
-2.39
0.0
2.39
0.0
0.0
-2.39
2.39
0.0
-2.39
0.0
2.39
0.0
0.0
0.0
0.0
-2.39
0.0
2.39
0.0
0.0
-2.39
0.0
0.0
0.0
0.0
-2.401
0.0
0.0
0.0
0.0
0.0
0.0
0.0
2.401
0.0
-2.401
0.0
0.0
0.0
0.0
0.0
0.0
0.0
0.0
2.401
0.0
0.0
-2.401
0.0
0.0
0.0
0.0
0.0
0.0
0.0
0.0
0.0
0.0
0.0
0.0
0.0
0.0
0.0
0.0
0.0
0.0
-2.413
0.0
0.0
2.413
0.0
0.0
0.0
0.0
-2.413
2.413
0.0
0.0
0.0
0.0
-2.413
2.413
0.0
0.0
0.0
0.0
0.0
0.0
2.401
-2.401
0.0
0.0
0.0
0.0
0.0
0.0
0.0
0.0
0.0
0.0
0.0
0.0
0.0
0.0
0.0
0.0
0.0
-2.413
14.31
0.0
0.0
4.683
0.0
0.0
0.0
2.326
0.0
-2.326
2.326
-2.326
0.0
0.0
0.0
-2.336
-2.347
0.0
2.347
0.0
0.0
2.336
0.0
0.0
0.0
-2.336
2.336
0.0
0.0
0.0
-2.336
0.0
0.0
0.0
0.0
2.336
-2.336
0.0
0.0
0.0
0.0
0.0
0.0
0.0
0.0
0.0
0.0
0.0
0.0
0.0
0.0
0.0
0.0
0.0
0.0
0.0
0.0
0.0
0.0
0.0
0.0
0.0
0.0
0.0
0.0
0.0
0.0
2.336
-2.336
2.336
0.0
0.0
0.0
-2.336
0.0
2.336
0.0
0.0
0.0
2.326
-2.326
0.0
0.0
0.0
0.0
2.326
0.0
0.0
0.0
0.0
0.0
0.0
-2.326
0.0
0.0
0.0
2.326
-2.326
2.326
-2.326
0.0
2.326
0.0
0.0
0.0
0.0
0.0
0.0
0.0
0.0
0.0
0.0
0.0
0.0
0.0
0.0
0.0
0.0
0.0
0.0
0.0
0.0
0.0
0.0
0.0
0.0
0.0
-2.326
0.0
0.0
0.0
0.0
0.0
0.0
0.0
0.0
0.0
0.0
0.0
0.0
0.0
0.0
2.326
0.0
0.0
0.0
0.0
0.0
0.0
0.0
0.0
0.0
0.0
0.0
0.0
0.0
0.0
0.0
0.0
0.0
0.0
0.0
0.0
0.0
0.0
0.0
0.0
0.0
0.0
0.0
0.0
0.0
0.0
0.0
0.0
0.0
0.0
2.315
0.0
0.0
0.0
0.0
-2.315
-2.326
2.326
0.0
0.0
0.0
0.0
0.0
0.0
0.0
0.0
0.0
0.0
0.0
0.0
0.0
0.0
0.0
0.0
0.0
-2.326
2.326
-2.326
2.326
0.0
0.0
-2.326
0.0
-7.041
0.0
0.0
2.358
2.347
0.0
0.0
0.0
0.0
0.0
0.0
0.0
2.336
0.0
0.0
0.0
-2.336
0.0
2.336
0.0
-2.336
2.336
0.0
-2.336
0.0
0.0
0.0
0.0
2.336
0.0
0.0
0.0
0.0
0.0
0.0
-2.336
0.0
2.336
0.0
0.0
0.0
0.0
0.0
0.0
0.0
0.0
0.0
0.0
0.0
0.0
0.0
0.0
2.326
-2.326
2.326
-2.326
0.0
0.0
0.0
0.0
0.0
0.0
0.0
0.0
0.0
0.0
0.0
0.0
0.0
0.0
0.0
0.0
0.0
0.0
0.0
0.0
0.0
0.0
0.0
0.0
0.0
-2.336
2.336
0.0
0.0
0.0
0.0
0.0
0.0
0.0
0.0
0.0
-2.336
2.336
0.0
0.0
0.0
2.326
2.315
0.0
-4.641
4.641
0.0
2.305
0.0
0.0
0.0
-2.305
2.305
0.0
0.0
-2.305
2.305
0.0
2.295
0.0
-2.295
2.295
0.0
-2.295
0.0
0.0
0.0
2.295
0.0
0.0
0.0
0.0
0.0
2.285
-2.285
0.0
2.285
-2.285
0.0
0.0
2.285
0.0
2.275
0.0
0.0
0.0
0.0
0.0
0.0
0.0
2.265
-2.265
0.0
0.0
0.0
0.0
0.0
0.0
-2.275
0.0
2.275
0.0
0.0
0.0
0.0
2.265
0.0
2.255
-2.255
0.0
0.0
0.0
0.0
0.0
0.0
0.0
0.0
0.0
0.0
0.0
0.0
0.0
0.0
0.0
2.255
0.0
-2.255
0.0
2.255
-2.255
0.0
0.0
0.0
0.0
0.0
0.0
-2.265
0.0
2.265
0.0
0.0
0.0
-2.265
2.265
-2.265
0.0
0.0
0.0
0.0
0.0
0.0
0.0
0.0
0.0
-16.138
0.0
2.336
0.0
0.0
0.0
0.0
0.0
0.0
0.0
2.326
-2.326
0.0
0.0
0.0
0.0
2.326
0.0
0.0
2.315
-2.315
0.0
0.0
0.0
0.0
0.0
2.315
-2.315
0.0
0.0
2.315
-2.315
0.0
0.0
0.0
0.0
0.0
2.315
-2.315
0.0
0.0
0.0
0.0
0.0
2.315
-2.315
2.315
0.0
2.305
0.0
0.0
0.0
2.295
-2.295
2.295
-2.295
0.0
0.0
0.0
2.295
2.285
0.0
2.275
-2.275
0.0
-2.285
4.56
0.0
0.0
2.265
-2.265
0.0
0.0
0.0
0.0
0.0
0.0
2.265
-2.265
0.0
0.0
0.0
0.0
0.0
0.0
0.0
0.0
0.0
0.0
0.0
0.0
0.0
2.265
0.0
0.0
0.0
0.0
0.0
-2.265
0.0
0.0
0.0
0.0
0.0
2.265
-2.265
0.0
0.0
0.0
0.0
0.0
2.265
-2.265
0.0
0.0
0.0
0.0
0.0
2.265
-2.265
0.0
2.265
0.0
0.0
0.0
0.0
0.0
0.0
0.0
2.255
-2.255
0.0
0.0
0.0
0.0
0.0
2.255
0.0
0.0
-2.255
0.0
2.255
0.0
0.0
0.0
0.0
0.0
-2.255
0.0
2.255
0.0
0.0
2.245
0.0
0.0
0.0
0.0
0.0
0.0
0.0
0.0
0.0
0.0
0.0
0.0
0.0
2.235
-2.235
0.0
2.235
0.0
2.226
-2.226
0.0
0.0
0.0
0.0
0.0
2.226
2.216
-2.216
-2.226
0.0
0.0
0.0
0.0
0.0
0.0
0.0
0.0
0.0
0.0
0.0
0.0
0.0
0.0
0.0
0.0
0.0
4.442
0.0
-4.442
2.226
0.0
-2.226
0.0
0.0
0.0
0.0
0.0
0.0
0.0
0.0
0.0
0.0
0.0
0.0
0.0
0.0
0.0
0.0
0.0
0.0
0.0
0.0
0.0
0.0
0.0
0.0
0.0
0.0
0.0
0.0
0.0
0.0
0.0
0.0
0.0
0.0
0.0
0.0
0.0
0.0
0.0
0.0
0.0
0.0
0.0
0.0
0.0
0.0
0.0
0.0
0.0
0.0
0.0
0.0
0.0
0.0
0.0
0.0
0.0
0.0
0.0
0.0
0.0
0.0
0.0
0.0
0.0
0.0
0.0
0.0
0.0
0.0
0.0
0.0
0.0
0.0
0.0
0.0
0.0
0.0
0.0
0.0
0.0
0.0
0.0
0.0
0.0
0.0
0.0
0.0
0.0
0.0
0.0
0.0
0.0
0.0
8.847
0.0
2.188
-2.188
6.537
0.0
2.161
0.0
0.0
2.152
2.143
0.0
-2.143
0.0
0.0
4.277
0.0
4.242
-2.117
4.225
0.0
-2.108
2.108
-2.108
0.0
-2.117
0.0
0.0
0.0
-2.125
2.125
0.0
0.0
-2.125
0.0
0.0
0.0
2.125
-2.125
2.125
2.117
0.0
2.108
0.0
0.0
4.19
2.083
0.0
-2.083
0.0
2.083
-2.083
-2.091
0.0
0.0
2.091
0.0
0.0
2.083
0.0
0.0
0.0
0.0
0.0
-2.083
2.083
0.0
-2.083
2.083
-2.083
2.083
0.0
0.0
0.0
-2.083
0.0
0.0
0.0
0.0
0.0
2.083
0.0
0.0
0.0
0.0
0.0
0.0
0.0
0.0
2.074
0.0
0.0
0.0
2.066
0.0
0.0
0.0
2.058
0.0
0.0
0.0
0.0
0.0
0.0
-2.058
2.058
0.0
0.0
-2.058
0.0
2.058
0.0
-2.058
0.0
0.0
0.0
-2.066
0.0
0.0
0.0
-2.074
12.322
0.0
-2.033
-2.041
0.0
2.041
0.0
-2.041
2.041
2.033
0.0
0.0
0.0
0.0
0.0
2.025
0.0
0.0
2.018
2.01
3.996
1.987
1.979
-1.979
1.979
1.971
1.964
0.0
1.957
0.0
3.891
1.935
0.0
0.0
-1.935
0.0
-3.891
0.0
0.0
1.949
0.0
0.0
-1.949
1.949
0.0
-1.949
0.0
0.0
0.0
0.0
-1.957
0.0
0.0
-1.964
1.964
0.0
-1.964
0.0
0.0
0.0
-1.971
1.971
0.0
0.0
0.0
0.0
0.0
-1.971
0.0
-1.979
1.979
0.0
0.0
-1.979
0.0
0.0
0.0
0.0
0.0
0.0
1.979
-1.979
1.979
-1.979
1.979
-1.979
0.0
0.0
0.0
-1.987
1.987
0.0
0.0
0.0
0.0
0.0
1.979
-1.979
0.0
0.0
0.0
0.0
1.979
1.971
0.0
0.0
1.964
0.0
0.0
-1.964
1.964
0.0
-1.964
0.0
1.964
0.0
0.0
0.0
1.957
0.0
-1.957
0.0
1.957
0.0
0.0
-1.957
1.957
0.0
0.0
0.0
1.949
-1.949
1.949
0.0
1.942
0.0
0.0
-1.942
1.942
-1.942
0.0
1.942
-1.942
0.0
1.942
0.0
0.0
0.0
0.0
0.0
1.935
0.0
0.0
0.0
-1.935
-1.942
0.0
0.0
1.942
-1.942
0.0
0.0
0.0
0.0
0.0
0.0
1.942
-1.942
0.0
0.0
-1.949
0.0
1.949
-1.949
0.0
0.0
0.0
0.0
0.0
0.0
0.0
0.0
1.949
-1.949
0.0
-1.957
1.957
0.0
0.0
0.0
1.949
0.0
0.0
-1.949
0.0
-1.957
0.0
0.0
0.0
0.0
0.0
0.0
0.0
0.0
0.0
0.0
0.0
0.0
0.0
0.0
23.004
1.872
-1.872
0.0
0.0
1.872
-1.872
0.0
0.0
3.737
-1.865
1.865
5.555
0.0
1.838
1.832
1.825
-1.825
1.825
0.0
0.0
3.632
1.806
-1.806
1.806
7.163
1.775
0.0
3.533
-3.533
-1.775
-5.363
0.0
0.0
1.794
-1.794
0.0
0.0
1.794
0.0
1.788
-1.788
1.788
0.0
0.0
-1.788
1.788
0.0
0.0
-1.788
1.788
0.0
-1.788
-1.794
0.0
0.0
-1.8
-1.806
-5.457
0.0
1.825
-1.825
0.0
1.825
0.0
0.0
-3.657
-5.535
-1.858
0.0
0.0
1.858
0.0
-1.858
-1.865
0.0
-1.872
3.737
1.858
-1.858
3.71
-1.852
0.0
-1.858
1.858
0.0
-1.858
1.858
0.0
0.0
0.0
0.0
1.852
-1.852
0.0
-1.858
0.0
1.858
-3.723
3.723
-1.858
-1.865
0.0
1.865
-1.865
0.0
0.0
0.0
0.0
1.865
-1.865
0.0
1.865
0.0
0.0
1.858
0.0
0.0
-1.858
0.0
0.0
-1.865
1.865
0.0
0.0
0.0
0.0
-1.865
0.0
1.865
0.0
-1.865
0.0
0.0
0.0
0.0
0.0
0.0
-1.872
0.0
0.0
0.0
0.0
-1.878
0.0
-1.885
-1.892
-5.718
-1.92
0.0
0.0
0.0
0.0
3.833
0.0
0.0
1.906
-1.906
0.0
0.0
0.0
0.0
-1.913
0.0
0.0
1.913
1.906
-3.819
0.0
1.913
0.0
0.0
-1.913
0.0
0.0
0.0
0.0
1.913
0.0
0.0
0.0
0.0
0.0
1.906
0.0
-1.906
1.906
0.0
0.0
1.899
-1.899
-1.906
1.906
-1.906
0.0
0.0
0.0
0.0
0.0
0.0
0.0
1.906
0.0
-1.906
0.0
1.906
-1.906
0.0
0.0
13.198
-7.5
3.764
1.872
-1.872
1.872
-1.872
-1.878
-1.885
0.0
0.0
0.0
1.885
-1.885
3.764
-1.878
0.0
0.0
0.0
0.0
0.0
-1.885
1.885
1.878
0.0
-1.878
1.878
-1.878
0.0
0.0
0.0
0.0
0.0
0.0
1.878
-1.878
1.878
0.0
0.0
1.872
-1.872
0.0
0.0
0.0
0.0
0.0
0.0
0.0
-1.878
1.878
-1.878
0.0
1.878
0.0
0.0
1.872
0.0
-1.872
1.872
1.865
-1.865
0.0
0.0
1.865
-1.865
3.723
0.0
0.0
-1.858
0.0
5.555
0.0
9.127
-9.127
0.0
0.0
0.0
-1.845
3.683
-1.838
-1.845
0.0
1.845
-1.845
0.0
0.0
0.0
0.0
0.0
-1.852
0.0
0.0
0.0
1.852
-1.852
1.852
-1.852
1.852
-1.852
0.0
0.0
1.852
0.0
0.0
0.0
0.0
1.845
0.0
0.0
0.0
-1.845
0.0
0.0
0.0
0.0
0.0
1.845
-1.845
0.0
0.0
1.845
-1.845
0.0
0.0
0.0
0.0
1.845
-1.845
0.0
0.0
1.845
0.0
0.0
-1.845
0.0
0.0
0.0
0.0
0.0
1.845
1.838
0.0
-1.838
0.0
0.0
0.0
0.0
1.838
0.0
-1.838
0.0
0.0
-1.845
0.0
0.0
0.0
0.0
-1.852
0.0
1.852
-1.852
0.0
0.0
0.0
0.0
0.0
0.0
1.852
0.0
0.0
0.0
0.0
0.0
0.0
0.0
0.0
0.0
0.0
1.845
0.0
-1.845
0.0
0.0
3.683
-3.683
1.845
1.838
-1.838
0.0
-1.845
0.0
0.0
0.0
1.845
-1.845
0.0
0.0
0.0
0.0
0.0
1.845
-1.845
0.0
-1.852
1.852
0.0
1.845
-1.845
-1.852
0.0
0.0
-3.723
-11.333
5.697
0.0
0.0
0.0
0.0
0.0
1.885
0.0
-1.885
0.0
0.0
0.0
0.0
0.0
-1.892
0.0
0.0
1.892
0.0
0.0
1.885
1.878
0.0
0.0
-1.878
1.878
1.872
0.0
-1.872
0.0
0.0
1.872
-1.872
1.872
0.0
0.0
0.0
0.0
0.0
-1.872
0.0
0.0
1.872
-1.872
0.0
0.0
0.0
0.0
0.0
0.0
0.0
0.0
-1.878
0.0
1.878
0.0
0.0
0.0
0.0
0.0
0.0
0.0
0.0
0.0
0.0
0.0
1.872
-1.872
0.0
0.0
0.0
-1.878
0.0
1.878
0.0
0.0
0.0
0.0
0.0
0.0
1.872
-1.872
0.0
0.0
0.0
1.872
-1.872
0.0
0.0
1.872
-1.872
0.0
0.0
0.0
0.0
0.0
1.872
0.0
-1.872
0.0
0.0
0.0
0.0
0.0
-1.878
0.0
1.878
-1.878
0.0
0.0
0.0
0.0
1.878
0.0
1.872
0.0
0.0
0.0
-1.872
0.0
1.872
0.0
0.0
-1.872
0.0
0.0
0.0
0.0
0.0
0.0
0.0
1.872
0.0
-1.872
0.0
0.0
1.872
0.0
-1.872
0.0
0.0
0.0
0.0
-1.878
1.878
0.0
0.0
-1.878
1.878
0.0
0.0
0.0
-1.878
0.0
0.0
1.878
-1.878
0.0
0.0
0.0
0.0
0.0
0.0
0.0
0.0
0.0
0.0
0.0
-1.885
0.0
0.0
0.0
-1.892
0.0
0.0
0.0
0.0
0.0
0.0
0.0
0.0
0.0
0.0
0.0
-1.899
0.0
0.0
1.899
-1.899
0.0
0.0
1.899
-1.899
0.0
0.0
0.0
0.0
0.0
0.0
0.0
0.0
0.0
1.899
-1.899
0.0
0.0
1.899
3.777
5.615
3.71
-1.852
-1.858
-3.737
0.0
0.0
-1.878
0.0
1.878
0.0
0.0
0.0
0.0
0.0
0.0
0.0
-1.878
1.878
0.0
0.0
-1.878
1.878
0.0
0.0
0.0
0.0
0.0
0.0
-1.878
1.878
-1.878
1.878
0.0
0.0
0.0
0.0
0.0
0.0
0.0
0.0
0.0
1.872
-1.872
1.872
-1.872
1.872
-1.872
0.0
0.0
1.872
-1.872
0.0
0.0
0.0
0.0
0.0
0.0
-1.878
0.0
0.0
1.878
-1.878
0.0
0.0
0.0
0.0
0.0
0.0
0.0
0.0
0.0
0.0
0.0
0.0
0.0
0.0
1.878
0.0
-1.878
1.878
0.0
-1.878
1.878
0.0
0.0
-1.878
0.0
0.0
1.878
-1.878
0.0
0.0
0.0
0.0
-1.885
0.0
-1.892
1.892
0.0
-1.892
1.892
0.0
1.885
0.0
-1.885
1.885
0.0
0.0
-1.885
0.0
0.0
0.0
1.885
0.0
0.0
0.0
0.0
-1.885
0.0
0.0
0.0
0.0
0.0
0.0
1.885
-1.885
0.0
1.885
-1.885
0.0
0.0
0.0
0.0
0.0
1.885
-1.885
1.885
0.0
0.0
0.0
0.0
-1.885
0.0
1.885
1.878
0.0
1.872
-1.872
-1.878
1.878
0.0
0.0
0.0
1.872
0.0
0.0
-1.872
0.0
0.0
-1.878
0.0
1.878
0.0
0.0
0.0
0.0
0.0
1.872
-1.872
0.0
0.0
0.0
0.0
3.737
0.0
-1.865
0.0
0.0
1.865
0.0
0.0
-1.865
1.865
0.0
1.858
0.0
1.852
0.0
-1.852
0.0
1.852
0.0
0.0
0.0
-1.852
-1.858
1.858
0.0
-1.858
1.858
0.0
-1.858
1.858
0.0
0.0
0.0
0.0
0.0
0.0
28.858
-1.757
-3.533
0.0
1.769
-1.769
0.0
0.0
0.0
0.0
0.0
1.769
0.0
-1.769
-1.775
1.775
0.0
0.0
1.769
1.763
-1.763
0.0
0.0
0.0
0.0
-1.769
0.0
1.769
-1.769
1.769
-1.769
1.769
-1.769
1.769
0.0
0.0
0.0
1.763
-1.763
0.0
0.0
0.0
0.0
1.763
1.757
0.0
-1.757
0.0
0.0
1.757
-1.757
1.757
-1.757
1.757
0.0
-1.757
0.0
-1.763
0.0
1.763
1.757
0.0
-1.757
1.757
-1.757
-1.763
1.763
0.0
0.0
0.0
0.0
1.757
-3.521
0.0
1.763
0.0
1.757
-1.757
0.0
0.0
0.0
1.757
-1.757
0.0
-1.763
0.0
0.0
1.763
-1.763
1.763
-1.763
1.763
0.0
0.0
1.757
-1.757
0.0
0.0
0.0
1.757
-1.757
1.757
0.0
0.0
0.0
-1.757
0.0
0.0
1.757
0.0
0.0
0.0
-1.757
1.757
0.0
-1.757
1.757
0.0
0.0
-1.757
1.757
0.0
0.0
0.0
1.751
-1.751
1.751
0.0
-1.751
1.751
0.0
0.0
0.0
0.0
0.0
0.0
1.745
-1.745
0.0
-1.751
0.0
1.751
-1.751
0.0
0.0
0.0
0.0
-1.757
0.0
0.0
-1.763
0.0
0.0
-1.769
0.0
0.0
0.0
1.769
-1.769
0.0
0.0
0.0
0.0
-1.775
0.0
0.0
0.0
1.775
-1.775
0.0
0.0
1.775
-1.775
0.0
0.0
0.0
1.775
-3.557
0.0
0.0
-3.581
0.0
-1.8
0.0
0.0
1.8
-1.8
0.0
3.594
1.788
-1.788
0.0
1.788
-1.788
3.569
-1.781
0.0
0.0
1.781
1.775
0.0
0.0
0.0
-1.775
-1.781
0.0
0.0
1.781
0.0
0.0
-34.943
-1.906
0.0
3.805
-3.805
0.0
0.0
0.0
0.0
-1.913
1.913
0.0
-1.913
0.0
0.0
0.0
-1.92
0.0
0.0
0.0
1.92
0.0
0.0
-1.92
0.0
1.92
0.0
-1.92
1.92
0.0
0.0
0.0
0.0
1.913
0.0
0.0
1.906
-1.906
1.906
0.0
0.0
0.0
0.0
0.0
1.899
1.892
-1.892
-1.899
0.0
1.899
0.0
0.0
1.892
-1.892
-1.899
0.0
0.0
0.0
0.0
-1.906
1.906
-1.906
1.906
-1.906
0.0
1.906
-1.906
1.906
0.0
0.0
0.0
0.0
0.0
0.0
1.899
0.0
-1.899
0.0
1.899
0.0
-1.899
1.899
0.0
-1.899
1.899
0.0
0.0
-1.899
1.899
0.0
-1.899
0.0
0.0
0.0
0.0
0.0
0.0
-1.906
0.0
0.0
1.906
-1.906
0.0
0.0
1.906
-1.906
0.0
0.0
0.0
-1.913
0.0
0.0
0.0
0.0
0.0
0.0
0.0
1.913
0.0
-1.913
0.0
0.0
0.0
0.0
0.0
1.913
0.0
-1.913
0.0
1.913
-1.913
1.913
0.0
-1.913
0.0
0.0
0.0
0.0
0.0
0.0
0.0
1.913
-1.913
0.0
0.0
0.0
0.0
0.0
0.0
0.0
0.0
1.913
0.0
0.0
-1.913
0.0
0.0
1.913
-1.913
0.0
0.0
1.913
0.0
0.0
0.0
-1.913
1.913
-1.913
1.913
0.0
-1.913
1.913
-1.913
0.0
1.913
0.0
-1.913
0.0
0.0
0.0
0.0
0.0
1.913
0.0
0.0
0.0
0.0
0.0
0.0
1.906
-1.906
0.0
1.906
-1.906
1.906
0.0
-1.906
1.906
0.0
0.0
-1.906
0.0
0.0
0.0
0.0
0.0
0.0
0.0
0.0
0.0
5.697
-3.791
0.0
0.0
1.899
1.892
-1.892
0.0
1.892
0.0
0.0
0.0
0.0
0.0
0.0
0.0
1.885
0.0
0.0
1.878
-3.764
0.0
0.0
0.0
0.0
0.0
0.0
0.0
0.0
0.0
0.0
1.885
0.0
0.0
1.878
-1.878
0.0
0.0
0.0
0.0
1.878
-1.878
0.0
1.878
0.0
0.0
-1.878
0.0
1.878
-1.878
1.878
0.0
0.0
-1.878
1.878
-1.878
0.0
0.0
0.0
0.0
0.0
0.0
0.0
0.0
0.0
0.0
0.0
0.0
0.0
0.0
0.0
0.0
-1.885
0.0
0.0
0.0
0.0
0.0
0.0
1.885
-1.885
0.0
0.0
0.0
0.0
0.0
0.0
1.885
-1.885
0.0
3.764
1.872
-3.75
0.0
1.878
-1.878
0.0
0.0
0.0
0.0
0.0
0.0
-1.885
0.0
0.0
0.0
0.0
0.0
0.0
0.0
-1.892
0.0
0.0
0.0
0.0
0.0
0.0
-1.899
0.0
0.0
0.0
0.0
0.0
0.0
-1.906
1.906
0.0
0.0
-1.906
0.0
0.0
1.906
-1.906
0.0
0.0
1.906
0.0
0.0
0.0
-1.906
0.0
0.0
0.0
0.0
0.0
1.906
-1.906
0.0
0.0
1.906
0.0
-1.906
0.0
1.906
-1.906
1.906
-1.906
0.0
0.0
0.0
0.0
0.0
1.906
-1.906
0.0
0.0
0.0
0.0
0.0
0.0
-1.913
1.913
-1.913
0.0
-1.92
0.0
-1.927
0.0
-1.935
1.935
1.927
0.0
0.0
0.0
0.0
0.0
0.0
0.0
0.0
0.0
0.0
0.0
0.0
0.0
0.0
0.0
0.0
0.0
0.0
0.0
0.0
0.0
0.0
0.0
-1.927
0.0
0.0
0.0
0.0
0.0
3.848
-1.92
0.0
0.0
0.0
1.92
0.0
0.0
0.0
0.0
0.0
0.0
1.913
1.906
-1.906
1.906
0.0
0.0
0.0
0.0
0.0
0.0
0.0
0.0
-1.906
0.0
1.906
0.0
0.0
-1.906
0.0
0.0
0.0
0.0
0.0
0.0
1.906
-1.906
1.906
0.0
0.0
0.0
0.0
0.0
0.0
0.0
0.0
1.899
-1.899
0.0
0.0
0.0
0.0
0.0
1.899
0.0
0.0
0.0
0.0
-1.899
1.899
0.0
0.0
0.0
-1.899
1.899
0.0
0.0
1.892
-1.892
0.0
1.892
-1.892
0.0
0.0
0.0
1.892
0.0
1.885
0.0
1.878
-1.878
0.0
0.0
-1.885
0.0
0.0
0.0
0.0
0.0
-1.892
0.0
0.0
1.892
-1.892
0.0
0.0
0.0
0.0
0.0
0.0
1.892
0.0
0.0
0.0
0.0
0.0
0.0
0.0
-1.892
0.0
0.0
1.892
-1.892
0.0
0.0
0.0
0.0
0.0
0.0
0.0
0.0
0.0
0.0
0.0
1.892
-1.892
1.892
-1.892
0.0
0.0
0.0
0.0
0.0
0.0
-1.899
-1.906
0.0
0.0
0.0
0.0
0.0
0.0
0.0
-1.913
0.0
0.0
0.0
0.0
0.0
0.0
1.913
-1.913
1.913
-1.913
0.0
0.0
1.913
-1.913
0.0
0.0
0.0
0.0
0.0
0.0
1.913
0.0
0.0
0.0
0.0
0.0
-1.913
1.913
0.0
1.906
0.0
0.0
1.899
0.0
0.0
0.0
0.0
1.892
-1.892
0.0
0.0
0.0
1.892
-1.892
0.0
0.0
0.0
0.0
0.0
1.892
-1.892
0.0
0.0
0.0
0.0
0.0
0.0
1.892
0.0
0.0
0.0
-1.892
0.0
0.0
0.0
29.475
-1.794
-1.8
-1.806
0.0
0.0
1.806
-3.619
1.813
-1.813
0.0
-1.819
0.0
0.0
1.819
0.0
0.0
0.0
0.0
0.0
0.0
-1.819
0.0
0.0
1.819
-1.819
1.819
-1.819
0.0
0.0
0.0
0.0
1.819
0.0
0.0
0.0
0.0
0.0
0.0
-1.819
0.0
0.0
0.0
3.632
-1.813
0.0
0.0
0.0
0.0
1.813
0.0
0.0
-1.813
0.0
0.0
0.0
0.0
0.0
0.0
0.0
-1.819
0.0
1.819
-1.819
0.0
0.0
0.0
0.0
-1.825
0.0
-1.832
0.0
0.0
-1.838
0.0
-1.845
0.0
-1.852
1.852
0.0
0.0
0.0
0.0
-1.852
0.0
0.0
0.0
1.852
0.0
-1.852
0.0
1.852
-1.852
0.0
0.0
0.0
1.852
0.0
0.0
0.0
0.0
-1.852
1.852
0.0
1.845
0.0
0.0
0.0
0.0
0.0
0.0
0.0
0.0
0.0
0.0
0.0
0.0
0.0
0.0
0.0
0.0
0.0
0.0
1.838
0.0
0.0
0.0
-1.838
0.0
0.0
0.0
0.0
0.0
0.0
0.0
0.0
1.838
0.0
-1.838
1.838
-1.838
0.0
0.0
1.838
-1.838
0.0
0.0
0.0
0.0
1.838
-1.838
0.0
0.0
0.0
0.0
0.0
0.0
0.0
-1.845
0.0
0.0
0.0
-1.852
0.0
1.852
0.0
0.0
0.0
0.0
0.0
0.0
0.0
1.845
-1.845
0.0
0.0
0.0
0.0
0.0
0.0
0.0
1.845
-1.845
0.0
1.845
-1.845
0.0
0.0
0.0
0.0
1.845
0.0
0.0
0.0
0.0
0.0
0.0
0.0
0.0
0.0
-1.845
0.0
1.845
-1.845
0.0
0.0
0.0
0.0
0.0
0.0
3.683
0.0
0.0
0.0
0.0
1.832
-1.832
0.0
0.0
0.0
0.0
0.0
0.0
-1.838
0.0
0.0
5.496
0.0
0.0
0.0
0.0
0.0
0.0
0.0
0.0
-1.825
0.0
0.0
1.825
0.0
-1.825
0.0
0.0
1.825
0.0
0.0
-1.825
1.825
0.0
-1.825
0.0
0.0
0.0
0.0
0.0
1.825
1.819
0.0
0.0
0.0
0.0
1.813
0.0
0.0
0.0
0.0
0.0
0.0
-1.813
1.813
0.0
0.0
-1.813
0.0
0.0
0.0
0.0
0.0
1.813
0.0
-1.813
0.0
0.0
0.0
0.0
0.0
0.0
0.0
0.0
0.0
0.0
1.813
0.0
-1.813
0.0
1.813
-1.813
1.813
-1.813
1.813
1.806
-1.806
0.0
0.0
0.0
1.806
-1.806
0.0
0.0
0.0
0.0
0.0
0.0
0.0
0.0
0.0
0.0
0.0
0.0
0.0
0.0
0.0
0.0
0.0
0.0
0.0
0.0
0.0
0.0
-1.813
0.0
0.0
1.813
-1.813
0.0
0.0
0.0
0.0
0.0
0.0
0.0
0.0
0.0
0.0
0.0
0.0
0.0
1.813
-1.813
1.813
-1.813
0.0
0.0
1.813
0.0
0.0
0.0
0.0
-1.813
0.0
0.0
0.0
1.813
1.806
0.0
0.0
0.0
0.0
0.0
0.0
0.0
0.0
-1.806
0.0
0.0
0.0
1.806
0.0
0.0
0.0
0.0
0.0
0.0
0.0
0.0
0.0
0.0
1.8
-1.8
1.8
0.0
-1.8
0.0
0.0
0.0
0.0
0.0
0.0
-1.806
0.0
0.0
0.0
1.806
-1.806
1.806
0.0
0.0
0.0
0.0
0.0
1.8
-1.8
0.0
0.0
0.0
0.0
0.0
0.0
0.0
0.0
14.228
1.751
1.745
0.0
1.74
0.0
-1.74
-1.745
1.745
0.0
0.0
0.0
1.74
0.0
0.0
0.0
1.734
0.0
0.0
0.0
1.728
1.722
-1.722
3.439
-1.716
1.716
-1.716
1.716
-1.716
1.716
0.0
-1.716
1.716
-1.716
0.0
0.0
1.716
-1.716
0.0
0.0
0.0
-1.722
-1.728
-1.734
-1.74
-1.745
0.0
3.485
0.0
-1.74
1.74
0.0
0.0
-1.74
1.74
0.0
0.0
0.0
0.0
0.0
1.734
-1.734
0.0
1.734
1.728
0.0
0.0
0.0
0.0
0.0
0.0
0.0
0.0
0.0
1.722
0.0
0.0
-1.722
1.722
0.0
0.0
0.0
0.0
-1.722
0.0
0.0
0.0
0.0
0.0
1.722
0.0
0.0
0.0
0.0
-1.722
1.722
0.0
0.0
0.0
-1.722
1.722
-1.722
0.0
1.722
0.0
0.0
-1.722
0.0
0.0
0.0
1.722
-1.722
0.0
0.0
1.722
-1.722
0.0
0.0
0.0
0.0
1.722
-1.722
1.722
-1.722
0.0
0.0
0.0
0.0
1.722
-1.722
0.0
1.722
-1.722
1.722
-1.722
0.0
1.722
-1.722
0.0
0.0
0.0
0.0
0.0
0.0
0.0
-1.728
0.0
1.728
0.0
-1.728
1.728
0.0
-1.728
1.728
0.0
-1.728
0.0
1.728
0.0
0.0
0.0
0.0
0.0
0.0
0.0
0.0
0.0
0.0
0.0
0.0
0.0
-1.728
1.728
-1.728
1.728
0.0
0.0
0.0
0.0
0.0
-1.728
0.0
0.0
0.0
0.0
1.728
-1.728
0.0
1.728
0.0
0.0
0.0
0.0
1.722
-1.722
0.0
1.722
-1.722
0.0
1.722
0.0
0.0
1.716
-3.439
0.0
0.0
0.0
0.0
0.0
0.0
3.439
0.0
0.0
0.0
1.711
0.0
1.705
-3.416
1.711
0.0
0.0
3.405
1.694
0.0
0.0
0.0
-1.694
0.0
1.694
1.688
0.0
3.36
0.0
0.0
0.0
-1.678
0.0
-1.683
1.683
-1.683
1.683
-3.371
0.0
1.688
0.0
0.0
0.0
0.0
-1.688
0.0
1.688
-1.688
0.0
0.0
0.0
0.0
1.688
-1.688
0.0
0.0
0.0
1.688
-1.688
1.688
-1.688
1.688
0.0
0.0
0.0
0.0
0.0
1.683
-1.683
0.0
0.0
0.0
0.0
0.0
0.0
1.683
0.0
1.678
1.672
0.0
1.667
-1.667
1.667
0.0
-1.667
1.667
0.0
1.661
4.952
1.64
1.635
-1.635
0.0
0.0
1.635
0.0
-1.635
0.0
0.0
-1.64
0.0
0.0
0.0
1.64
-1.64
0.0
1.64
-1.64
0.0
1.64
-1.64
0.0
-1.646
0.0
0.0
0.0
-1.651
1.651
-1.651
0.0
-1.656
0.0
0.0
0.0
0.0
0.0
0.0
0.0
0.0
1.656
0.0
1.651
-1.651
1.651
0.0
-1.651
0.0
0.0
0.0
0.0
0.0
0.0
1.651
-1.651
0.0
1.651
0.0
0.0
-1.651
1.651
-1.651
-1.656
1.656
0.0
-1.656
0.0
0.0
1.656
0.0
0.0
-1.656
0.0
0.0
0.0
1.656
0.0
-1.656
0.0
0.0
1.656
-1.656
0.0
1.656
0.0
0.0
0.0
0.0
0.0
1.651
0.0
-1.651
0.0
1.651
-1.651
1.651
-1.651
0.0
0.0
1.651
-1.651
0.0
0.0
0.0
0.0
1.651
0.0
0.0
0.0
0.0
0.0
0.0
-1.651
1.651
0.0
0.0
1.646
-1.646
0.0
1.646
0.0
0.0
0.0
0.0
0.0
0.0
1.64
1.635
1.63
-3.265
1.635
1.63
0.0
1.625
0.0
-1.625
-1.63
-3.275
0.0
0.0
-3.296
-4.984
1.667
-1.667
-1.672
1.672
-1.672
1.672
0.0
-1.672
1.672
-1.672
1.672
0.0
0.0
0.0
0.0
0.0
0.0
1.667
1.661
0.0
1.656
0.0
-1.656
0.0
0.0
0.0
1.656
0.0
0.0
0.0
-1.656
0.0
1.656
-1.656
0.0
0.0
1.656
-1.656
0.0
0.0
0.0
0.0
0.0
0.0
0.0
0.0
1.656
-1.656
0.0
0.0
0.0
0.0
1.656
-1.656
1.656
-1.656
0.0
1.656
0.0
0.0
1.651
1.646
-1.646
1.646
0.0
-1.646
3.286
0.0
0.0
0.0
0.0
0.0
-1.64
0.0
0.0
0.0
1.64
0.0
0.0
0.0
0.0
0.0
1.635
0.0
0.0
0.0
1.63
0.0
0.0
0.0
-1.63
1.63
-1.63
1.63
-1.63
0.0
0.0
0.0
1.63
0.0
0.0
0.0
0.0
0.0
0.0
0.0
0.0
3.245
0.0
0.0
0.0
1.615
-1.615
1.615
-1.615
1.615
0.0
-1.615
0.0
0.0
1.615
-1.615
1.615
0.0
-1.615
0.0
0.0
0.0
0.0
0.0
0.0
-1.62
1.62
-1.62
1.62
0.0
0.0
0.0
1.615
0.0
1.61
0.0
3.204
-1.6
1.6
0.0
0.0
-1.6
1.6
0.0
0.0
0.0
1.595
0.0
1.59
-1.59
0.0
0.0
0.0
0.0
1.59
0.0
-1.59
0.0
0.0
0.0
0.0
-1.595
3.185
0.0
0.0
0.0
0.0
1.585
0.0
0.0
0.0
1.58
1.575
0.0
0.0
-1.575
1.575
-1.575
1.575
0.0
-1.575
1.575
-1.575
0.0
0.0
0.0
1.575
0.0
0.0
-39.199
3.382
-3.382
1.694
-1.694
-1.7
3.394
0.0
0.0
0.0
1.688
0.0
0.0
0.0
1.683
1.678
-1.678
0.0
0.0
0.0
0.0
0.0
1.678
0.0
0.0
3.339
1.661
-1.661
0.0
0.0
0.0
0.0
0.0
0.0
1.661
1.656
-1.656
1.656
1.651
0.0
0.0
-1.651
0.0
0.0
-1.656
0.0
0.0
-1.661
0.0
-1.667
0.0
0.0
-1.672
0.0
3.339
-1.667
0.0
0.0
-1.672
0.0
0.0
0.0
0.0
-1.678
1.678
-1.678
0.0
1.678
0.0
0.0
-1.678
0.0
0.0
1.678
-1.678
0.0
0.0
0.0
0.0
-1.683
0.0
0.0
0.0
0.0
-1.688
1.688
-1.688
0.0
0.0
1.688
0.0
0.0
0.0
0.0
0.0
0.0
0.0
0.0
0.0
0.0
0.0
0.0
0.0
0.0
0.0
0.0
0.0
-1.688
0.0
0.0
0.0
0.0
0.0
0.0
0.0
0.0
0.0
0.0
0.0
0.0
1.688
0.0
-1.688
1.688
0.0
0.0
0.0
0.0
-1.688
0.0
0.0
0.0
0.0
0.0
0.0
0.0
0.0
1.688
-1.688
0.0
0.0
0.0
0.0
0.0
0.0
0.0
1.688
-1.688
0.0
0.0
1.688
0.0
0.0
0.0
0.0
0.0
0.0
1.683
-1.683
0.0
0.0
0.0
0.0
0.0
0.0
0.0
0.0
0.0
0.0
1.683
-1.683
1.683
-1.683
0.0
1.683
-1.683
0.0
0.0
0.0
0.0
0.0
0.0
0.0
0.0
0.0
0.0
0.0
0.0
0.0
0.0
0.0
0.0
0.0
-1.688
0.0
0.0
0.0
0.0
1.688
0.0
0.0
0.0
0.0
0.0
0.0
0.0
0.0
0.0
0.0
0.0
0.0
0.0
-1.688
0.0
-1.694
0.0
1.694
0.0
-1.694
0.0
0.0
0.0
0.0
1.694
0.0
0.0
0.0
0.0
0.0
0.0
1.688
0.0
1.683
0.0
3.35
0.0
0.0
-1.672
0.0
0.0
0.0
-1.678
0.0
0.0
0.0
0.0
0.0
0.0
0.0
1.678
0.0
-1.678
0.0
0.0
0.0
0.0
0.0
0.0
0.0
-1.683
1.683
-1.683
0.0
0.0
0.0
0.0
0.0
0.0
0.0
-1.688
0.0
0.0
0.0
0.0
0.0
0.0
1.688
-1.688
0.0
0.0
0.0
0.0
0.0
0.0
0.0
-1.694
0.0
0.0
0.0
0.0
0.0
1.694
-1.694
1.694
-1.694
0.0
0.0
0.0
0.0
0.0
0.0
0.0
0.0
0.0
0.0
0.0
0.0
1.694
-1.694
0.0
0.0
0.0
-1.7
1.7
-1.7
0.0
0.0
0.0
0.0
-3.416
0.0
0.0
0.0
0.0
0.0
0.0
0.0
0.0
0.0
0.0
0.0
0.0
0.0
-1.716
0.0
-1.722
-1.728
-1.734
0.0
0.0
1.734
0.0
0.0
-1.734
0.0
1.734
0.0
-1.734
0.0
0.0
0.0
0.0
0.0
0.0
0.0
1.734
-1.734
0.0
0.0
0.0
0.0
0.0
0.0
1.734
0.0
1.728
0.0
0.0
0.0
0.0
0.0
0.0
0.0
0.0
0.0
-1.728
0.0
1.728
0.0
-1.728
0.0
0.0
0.0
1.728
0.0
-1.728
0.0
0.0
1.728
-1.728
1.728
0.0
0.0
0.0
-1.728
1.728
0.0
0.0
1.722
-1.722
0.0
0.0
0.0
0.0
0.0
0.0
0.0
1.722
0.0
0.0
0.0
0.0
0.0
0.0
0.0
0.0
1.716
0.0
0.0
10.181
0.0
1.678
-1.678
1.678
-1.678
0.0
1.678
-1.678
-1.683
-1.688
3.371
-1.683
0.0
0.0
0.0
0.0
-1.688
0.0
0.0
1.688
0.0
0.0
0.0
-1.688
0.0
-1.694
1.694
0.0
0.0
1.688
-1.688
1.688
-1.688
0.0
0.0
1.688
0.0
0.0
0.0
0.0
0.0
0.0
0.0
-1.688
1.688
-1.688
-1.694
0.0
0.0
0.0
0.0
-1.7
0.0
1.7
-1.7
0.0
1.7
0.0
0.0
-1.7
1.7
-1.7
0.0
0.0
0.0
-1.705
0.0
0.0
1.705
-1.705
0.0
0.0
1.705
-1.705
1.705
-1.705
0.0
-3.427
1.716
0.0
0.0
0.0
-1.716
1.716
-1.716
1.716
0.0
0.0
0.0
1.711
-1.711
0.0
0.0
1.711
0.0
-3.427
0.0
3.427
0.0
-3.427
0.0
0.0
0.0
0.0
1.716
0.0
0.0
1.711
0.0
0.0
-1.711
-1.716
0.0
0.0
0.0
1.716
-1.716
1.716
0.0
-1.716
0.0
-1.722
0.0
0.0
0.0
0.0
1.722
0.0
0.0
1.716
0.0
0.0
0.0
0.0
0.0
-1.716
1.716
-3.439
0.0
0.0
-1.728
1.728
0.0
0.0
0.0
0.0
0.0
0.0
0.0
0.0
1.722
-1.722
0.0
0.0
0.0
0.0
1.722
-1.722
1.722
-1.722
-1.728
1.728
0.0
0.0
0.0
0.0
0.0
0.0
0.0
0.0
0.0
0.0
0.0
-1.728
0.0
0.0
0.0
0.0
0.0
0.0
0.0
1.728
-1.728
0.0
1.728
0.0
0.0
0.0
0.0
0.0
0.0
0.0
-1.728
1.728
0.0
-1.728
1.728
0.0
-1.728
0.0
0.0
-1.734
1.734
0.0
0.0
0.0
-1.734
0.0
1.734
0.0
3.45
-1.722
0.0
0.0
0.0
0.0
-3.462
0.0
0.0
1.734
0.0
1.728
0.0
1.722
0.0
0.0
0.0
0.0
0.0
0.0
0.0
0.0
0.0
-1.722
0.0
0.0
1.722
-1.722
1.722
-1.722
0.0
0.0
0.0
0.0
0.0
0.0
1.722
0.0
-1.722
1.722
0.0
0.0
0.0
0.0
1.716
-1.716
0.0
-1.722
0.0
0.0
0.0
0.0
0.0
0.0
1.722
0.0
0.0
1.716
-3.439
0.0
0.0
0.0
0.0
0.0
0.0
0.0
0.0
1.722
-1.722
0.0
0.0
-1.728
-1.734
0.0
1.734
1.728
-3.462
0.0
3.462
0.0
0.0
-1.728
-1.734
1.734
0.0
1.728
-1.728
0.0
0.0
0.0
-1.734
0.0
0.0
0.0
0.0
1.734
-1.734
0.0
0.0
0.0
3.462
0.0
-1.728
0.0
0.0
0.0
0.0
0.0
0.0
0.0
0.0
0.0
0.0
1.728
-1.728
0.0
0.0
0.0
0.0
0.0
0.0
0.0
0.0
0.0
0.0
0.0
0.0
0.0
1.728
0.0
-1.728
0.0
1.728
0.0
0.0
-1.728
0.0
1.728
0.0
-1.728
0.0
0.0
1.728
-1.728
1.728
-1.728
0.0
0.0
1.728
-1.728
0.0
0.0
0.0
0.0
1.728
0.0
0.0
0.0
0.0
0.0
0.0
0.0
0.0
0.0
0.0
0.0
1.722
-1.722
0.0
0.0
0.0
0.0
0.0
0.0
0.0
1.722
-1.722
0.0
0.0
0.0
0.0
0.0
0.0
0.0
0.0
0.0
0.0
0.0
0.0
0.0
0.0
0.0
1.722
0.0
0.0
0.0
-1.722
0.0
0.0
1.722
-1.722
0.0
1.722
0.0
-1.722
0.0
0.0
0.0
0.0
0.0
6.855
1.7
0.0
0.0
1.694
-1.694
1.694
0.0
1.688
0.0
0.0
0.0
-1.688
0.0
0.0
0.0
0.0
0.0
-1.694
0.0
1.694
-1.694
0.0
0.0
-1.7
1.7
0.0
-1.7
-1.705
-1.711
1.711
0.0
-1.711
0.0
-1.716
0.0
0.0
1.716
-1.716
0.0
0.0
0.0
0.0
1.716
0.0
1.711
-1.711
0.0
0.0
0.0
1.711
0.0
0.0
-1.711
1.711
0.0
0.0
0.0
0.0
0.0
0.0
0.0
-1.711
0.0
0.0
0.0
0.0
1.711
-1.711
0.0
1.711
0.0
-1.711
0.0
0.0
1.711
-1.711
0.0
0.0
0.0
0.0
0.0
0.0
0.0
-1.716
0.0
0.0
0.0
0.0
0.0
0.0
0.0
1.716
-1.716
0.0
0.0
0.0
-1.722
0.0
0.0
0.0
0.0
0.0
0.0
1.722
0.0
0.0
-1.722
1.722
-1.722
0.0
1.722
-1.722
0.0
0.0
1.722
-1.722
0.0
0.0
0.0
0.0
0.0
0.0
0.0
0.0
0.0
0.0
0.0
1.722
-1.722
0.0
0.0
0.0
-1.728
0.0
1.728
0.0
0.0
0.0
-1.728
0.0
0.0
-1.734
0.0
1.734
0.0
0.0
0.0
0.0
0.0
0.0
0.0
0.0
0.0
0.0
0.0
0.0
0.0
1.728
-1.728
0.0
0.0
0.0
0.0
0.0
0.0
1.728
0.0
0.0
0.0
0.0
-1.728
0.0
0.0
1.728
-1.728
0.0
0.0
0.0
1.728
0.0
-1.728
0.0
0.0
1.728
0.0
0.0
0.0
0.0
-1.728
0.0
1.728
0.0
-1.728
0.0
0.0
0.0
1.728
0.0
0.0
0.0
0.0
0.0
0.0
0.0
-1.728
0.0
0.0
0.0
0.0
-10.49
1.763
0.0
0.0
-1.763
1.763
-1.763
0.0
0.0
0.0
0.0
0.0
0.0
0.0
1.763
0.0
-1.763
0.0
0.0
0.0
0.0
0.0
0.0
0.0
0.0
0.0
-1.769
0.0
0.0
0.0
0.0
0.0
0.0
0.0
1.769
0.0
0.0
1.763
-1.763
0.0
-1.769
1.769
-1.769
0.0
0.0
0.0
0.0
0.0
1.769
0.0
0.0
0.0
0.0
0.0
-1.769
1.769
0.0
0.0
-1.769
-1.775
1.775
1.769
0.0
-1.769
0.0
0.0
0.0
0.0
0.0
0.0
0.0
0.0
0.0
0.0
0.0
0.0
0.0
0.0
0.0
0.0
0.0
1.769
-1.769
1.769
0.0
0.0
0.0
0.0
0.0
-1.769
0.0
0.0
0.0
0.0
0.0
0.0
0.0
1.769
0.0
0.0
1.763
-1.763
1.763
1.757
0.0
0.0
0.0
0.0
0.0
0.0
1.751
-1.751
0.0
-1.757
1.757
0.0
0.0
0.0
0.0
-1.757
0.0
0.0
0.0
0.0
1.757
-1.757
0.0
0.0
1.757
0.0
0.0
0.0
-1.757
0.0
0.0
0.0
0.0
0.0
0.0
1.757
-1.757
0.0
0.0
0.0
0.0
0.0
0.0
0.0
0.0
0.0
0.0
0.0
0.0
0.0
0.0
0.0
0.0
0.0
0.0
0.0
0.0
0.0
0.0
0.0
0.0
0.0
-1.763
1.763
0.0
1.757
0.0
0.0
0.0
0.0
0.0
0.0
0.0
0.0
0.0
0.0
-1.757
1.757
0.0
-1.757
0.0
0.0
0.0
0.0
0.0
0.0
0.0
0.0
0.0
0.0
0.0
0.0
0.0
0.0
0.0
0.0
0.0
0.0
0.0
0.0
0.0
0.0
0.0
1.757
0.0
1.751
0.0
-1.751
0.0
-1.757
0.0
0.0
0.0
0.0
0.0
0.0
1.757
0.0
-1.757
0.0
0.0
0.0
0.0
0.0
0.0
1.757
-1.757
0.0
1.757
-1.757
1.757
-1.757
0.0
0.0
0.0
0.0
0.0
0.0
0.0
0.0
1.757
0.0
0.0
-1.757
0.0
0.0
-1.763
0.0
0.0
0.0
0.0
0.0
1.763
-1.763
0.0
0.0
0.0
0.0
0.0
0.0
0.0
0.0
0.0
0.0
1.763
0.0
1.757
0.0
0.0
-1.757
0.0
0.0
0.0
0.0
0.0
0.0
0.0
0.0
0.0
0.0
0.0
0.0
0.0
0.0
0.0
0.0
1.757
0.0
0.0
0.0
0.0
0.0
-1.757
0.0
0.0
0.0
0.0
0.0
1.757
3.497
-1.745
0.0
0.0
0.0
0.0
1.745
1.74
1.734
0.0
-1.734
-1.74
1.74
1.734
-1.734
0.0
0.0
0.0
0.0
1.734
0.0
-1.734
0.0
0.0
0.0
0.0
0.0
0.0
0.0
0.0
0.0
1.734
-1.734
0.0
0.0
0.0
0.0
0.0
0.0
0.0
0.0
0.0
0.0
1.734
0.0
0.0
0.0
0.0
0.0
0.0
1.728
-1.728
0.0
0.0
1.728
0.0
1.722
0.0
0.0
0.0
0.0
-1.722
1.722
0.0
1.716
0.0
-1.716
1.716
0.0
0.0
-1.716
0.0
0.0
0.0
0.0
0.0
0.0
0.0
0.0
-1.722
0.0
1.722
0.0
0.0
0.0
0.0
0.0
1.716
-1.716
0.0
0.0
0.0
-1.722
1.722
0.0
-1.722
0.0
0.0
0.0
0.0
0.0
0.0
0.0
1.722
0.0
-1.722
0.0
0.0
0.0
3.439
-1.716
0.0
0.0
0.0
0.0
0.0
0.0
3.427
-1.711
1.711
-1.711
1.711
0.0
0.0
0.0
1.705
0.0
0.0
1.7
0.0
1.694
1.688
3.36
-1.678
0.0
0.0
-1.683
1.683
0.0
-1.683
0.0
0.0
1.683
0.0
0.0
0.0
1.678
-1.678
0.0
-1.683
-1.688
1.688
-3.382
0.0
0.0
0.0
0.0
-1.7
0.0
0.0
1.7
-1.7
0.0
1.7
-1.7
0.0
0.0
0.0
0.0
-1.705
0.0
0.0
1.705
-1.705
0.0
0.0
1.705
0.0
0.0
0.0
0.0
0.0
0.0
1.7
-1.7
-1.705
1.705
-1.705
1.705
0.0
0.0
1.7
0.0
0.0
0.0
1.694
-1.694
1.694
-1.694
0.0
1.694
0.0
0.0
1.688
-1.688
0.0
1.688
-1.688
3.371
0.0
0.0
-1.683
1.683
0.0
-1.683
0.0
0.0
0.0
0.0
1.683
0.0
0.0
-1.683
0.0
1.683
0.0
0.0
0.0
1.678
-1.678
0.0
0.0
-1.683
0.0
0.0
0.0
0.0
0.0
1.683
0.0
0.0
-1.683
0.0
0.0
0.0
1.683
0.0
1.678
-1.678
0.0
0.0
1.678
-1.678
0.0
0.0
0.0
0.0
0.0
0.0
0.0
0.0
0.0
1.678
-1.678
0.0
0.0
0.0
0.0
0.0
0.0
0.0
0.0
0.0
0.0
0.0
-1.683
1.683
-1.683
0.0
0.0
0.0
-1.688
1.688
-1.688
1.688
-1.688
0.0
0.0
0.0
0.0
0.0
-1.694
1.694
0.0
0.0
0.0
0.0
0.0
0.0
0.0
0.0
0.0
0.0
0.0
0.0
0.0
0.0
1.688
-1.688
0.0
0.0
-1.694
1.694
0.0
-1.694
0.0
0.0
0.0
0.0
0.0
-1.7
0.0
0.0
-1.705
-1.711
0.0
3.416
0.0
0.0
0.0
0.0
0.0
1.7
0.0
0.0
0.0
0.0
1.694
0.0
0.0
1.688
0.0
0.0
0.0
0.0
-1.688
-1.694
1.694
0.0
0.0
0.0
0.0
-1.694
0.0
0.0
-1.7
0.0
0.0
-1.705
0.0
0.0
1.705
-1.705
1.705
0.0
0.0
0.0
0.0
0.0
0.0
1.7
0.0
-1.7
0.0
0.0
0.0
0.0
1.7
-1.7
0.0
0.0
0.0
0.0
0.0
1.7
0.0
0.0
0.0
0.0
0.0
1.694
0.0
-1.694
0.0
0.0
0.0
0.0
0.0
1.694
-1.694
0.0
0.0
0.0
0.0
0.0
0.0
0.0
0.0
0.0
0.0
0.0
-1.7
1.7
0.0
-1.7
1.7
0.0
1.694
0.0
-1.694
0.0
0.0
0.0
0.0
0.0
0.0
0.0
0.0
0.0
0.0
1.694
0.0
1.688
0.0
0.0
0.0
0.0
0.0
1.683
0.0
-1.683
0.0
0.0
3.36
0.0
0.0
1.672
-3.35
0.0
0.0
1.678
1.672
-1.672
1.672
-1.672
0.0
0.0
0.0
0.0
-1.678
0.0
0.0
0.0
1.678
-1.678
0.0
0.0
0.0
-1.683
0.0
0.0
0.0
0.0
0.0
1.683
0.0
0.0
-1.683
0.0
0.0
1.683
0.0
0.0
0.0
0.0
0.0
-1.683
0.0
0.0
0.0
0.0
0.0
0.0
0.0
0.0
0.0
0.0
0.0
1.683
0.0
0.0
-1.683
0.0
1.683
-1.683
0.0
0.0
0.0
0.0
0.0
1.683
-1.683
0.0
0.0
0.0
0.0
0.0
0.0
0.0
0.0
0.0
0.0
1.683
-1.683
0.0
0.0
0.0
0.0
0.0
1.683
-1.683
0.0
0.0
0.0
0.0
0.0
0.0
-1.688
-1.694
1.694
0.0
-1.694
1.694
3.371
-1.683
-1.688
0.0
0.0
0.0
0.0
1.688
0.0
-1.688
0.0
0.0
0.0
0.0
0.0
0.0
-1.694
-1.7
-1.705
1.705
0.0
0.0
1.7
0.0
0.0
0.0
0.0
0.0
0.0
-1.7
0.0
0.0
0.0
1.7
-1.7
-1.705
1.705
0.0
-1.705
1.705
0.0
0.0
0.0
0.0
0.0
0.0
0.0
1.7
-1.7
0.0
0.0
0.0
0.0
0.0
1.7
0.0
1.694
-1.694
1.694
0.0
0.0
0.0
0.0
0.0
0.0
0.0
0.0
1.688
-1.688
1.688
0.0
0.0
0.0
0.0
0.0
0.0
0.0
0.0
0.0
0.0
0.0
0.0
0.0
0.0
0.0
1.683
-1.683
0.0
0.0
0.0
0.0
0.0
0.0
0.0
0.0
0.0
0.0
0.0
0.0
0.0
0.0
0.0
0.0
0.0
0.0
0.0
0.0
0.0
0.0
0.0
0.0
0.0
0.0
1.683
0.0
0.0
0.0
-1.683
0.0
0.0
1.683
-1.683
1.683
0.0
-1.683
0.0
0.0
0.0
0.0
0.0
0.0
1.683
-1.683
0.0
0.0
0.0
0.0
0.0
0.0
0.0
0.0
0.0
0.0
1.683
0.0
-1.683
0.0
1.683
0.0
0.0
0.0
0.0
-1.683
0.0
0.0
0.0
0.0
0.0
0.0
0.0
-1.688
0.0
0.0
0.0
0.0
0.0
-1.694
0.0
0.0
0.0
0.0
0.0
0.0
1.694
0.0
-1.694
0.0
0.0
1.694
0.0
0.0
0.0
0.0
0.0
0.0
0.0
0.0
0.0
1.688
0.0
0.0
0.0
0.0
-1.688
0.0
0.0
0.0
0.0
0.0
0.0
0.0
0.0
0.0
23.151
0.0
4.829
7.95
-1.58
1.58
0.0
-1.58
0.0
1.58
0.0
0.0
1.575
-1.575
-1.58
-3.175
3.175
-1.585
0.0
0.0
1.585
-1.585
0.0
0.0
1.585
-1.585
0.0
1.585
-1.585
0.0
0.0
0.0
0.0
0.0
-1.59
0.0
0.0
1.59
-1.59
0.0
-1.595
0.0
0.0
1.595
-1.595
0.0
1.595
0.0
0.0
1.59
0.0
-1.59
0.0
0.0
0.0
1.59
0.0
0.0
-1.59
0.0
1.59
0.0
0.0
-1.59
0.0
1.59
0.0
0.0
0.0
0.0
1.585
-1.585
1.585
0.0
0.0
1.58
-1.58
0.0
0.0
1.58
-1.58
1.58
0.0
0.0
0.0
0.0
0.0
0.0
0.0
0.0
0.0
0.0
0.0
0.0
0.0
1.575
-1.575
0.0
1.575
-1.575
0.0
0.0
0.0
1.575
-1.575
1.575
0.0
0.0
0.0
-1.575
0.0
1.575
0.0
0.0
0.0
1.571
0.0
0.0
-1.571
1.571
-1.571
0.0
1.571
0.0
0.0
-1.571
0.0
0.0
0.0
0.0
-1.575
0.0
0.0
0.0
1.575
0.0
0.0
-1.575
0.0
1.575
-1.575
0.0
0.0
0.0
1.575
0.0
0.0
1.571
-1.571
0.0
0.0
0.0
0.0
-1.575
0.0
0.0
0.0
3.146
-1.571
0.0
0.0
1.571
-1.571
-1.575
1.575
-1.575
0.0
0.0
0.0
0.0
0.0
0.0
0.0
1.575
-1.575
0.0
0.0
0.0
0.0
0.0
1.575
-1.575
0.0
0.0
0.0
0.0
-1.58
-1.585
0.0
0.0
0.0
0.0
0.0
0.0
0.0
0.0
0.0
0.0
-1.59
0.0
1.59
0.0
0.0
1.585
-1.585
0.0
0.0
1.585
0.0
0.0
14.051
1.538
1.533
-1.533
0.0
0.0
0.0
3.062
-1.529
1.529
0.0
0.0
0.0
-1.529
1.529
1.524
0.0
0.0
0.0
0.0
-1.524
0.0
0.0
-1.529
0.0
0.0
1.529
-1.529
0.0
-1.533
0.0
0.0
-1.538
-3.09
3.09
-3.09
0.0
0.0
0.0
0.0
1.547
0.0
0.0
-1.547
0.0
1.547
-1.547
0.0
0.0
0.0
1.547
0.0
-4.655
0.0
-1.561
1.561
-1.561
0.0
1.561
0.0
0.0
1.556
-1.556
3.108
-3.108
3.108
0.0
0.0
0.0
-1.552
0.0
1.552
-1.552
0.0
0.0
0.0
0.0
1.552
0.0
1.547
0.0
0.0
1.543
-1.543
0.0
0.0
0.0
3.08
-3.08
1.543
0.0
0.0
0.0
0.0
0.0
0.0
0.0
-1.543
0.0
1.543
1.538
-1.538
0.0
0.0
0.0
0.0
0.0
0.0
0.0
1.538
1.533
-1.533
-1.538
0.0
0.0
1.538
0.0
0.0
-1.538
0.0
0.0
3.071
-1.533
0.0
0.0
0.0
0.0
0.0
0.0
0.0
0.0
0.0
0.0
1.533
-1.533
0.0
0.0
0.0
0.0
0.0
0.0
-1.538
1.538
-1.538
1.538
0.0
0.0
0.0
0.0
0.0
1.533
0.0
0.0
0.0
-1.533
1.533
0.0
-1.533
0.0
0.0
0.0
0.0
0.0
0.0
1.533
0.0
0.0
-1.533
0.0
0.0
0.0
0.0
1.533
-1.533
0.0
0.0
0.0
0.0
0.0
0.0
0.0
0.0
-1.538
0.0
0.0
0.0
0.0
0.0
0.0
0.0
0.0
0.0
0.0
0.0
-1.543
0.0
0.0
0.0
0.0
0.0
-1.547
1.547
-1.547
0.0
1.547
-1.547
0.0
1.547
-1.547
1.547
-3.099
1.552
1.547
1.543
0.0
-3.09
3.09
-1.543
0.0
0.0
0.0
-1.547
-1.552
1.552
-1.552
1.552
0.0
0.0
0.0
0.0
0.0
1.547
-1.547
1.547
0.0
-1.547
0.0
1.547
-1.547
0.0
0.0
0.0
1.547
-1.547
0.0
1.547
0.0
1.543
0.0
0.0
0.0
1.538
0.0
0.0
0.0
0.0
3.062
1.524
1.52
-1.52
0.0
0.0
3.035
-3.035
0.0
1.52
-1.52
0.0
0.0
3.035
-1.515
1.515
1.511
1.507
-1.507
1.507
0.0
5.983
-2.983
1.494
-1.494
0.0
1.494
1.489
-2.983
0.0
0.0
0.0
0.0
-1.498
0.0
0.0
0.0
-1.502
1.502
0.0
1.498
-1.498
0.0
0.0
0.0
-1.502
0.0
-1.507
0.0
0.0
1.507
-1.507
0.0
0.0
0.0
0.0
-1.511
0.0
0.0
0.0
-1.515
1.515
1.511
-1.511
0.0
1.511
0.0
0.0
0.0
0.0
0.0
0.0
0.0
0.0
0.0
0.0
0.0
0.0
0.0
0.0
0.0
0.0
0.0
0.0
0.0
0.0
0.0
0.0
0.0
0.0
0.0
0.0
0.0
0.0
1.507
-1.507
0.0
0.0
0.0
-1.511
0.0
1.511
0.0
1.507
-1.507
1.507
-1.507
1.507
-1.507
0.0
1.507
0.0
-1.507
0.0
1.507
-1.507
0.0
0.0
0.0
0.0
0.0
0.0
0.0
0.0
1.507
-1.507
1.507
-1.507
1.507
-1.507
0.0
0.0
0.0
0.0
0.0
0.0
0.0
1.507
0.0
1.502
-1.502
0.0
0.0
1.502
0.0
0.0
-1.502
0.0
1.502
0.0
0.0
0.0
0.0
-1.502
1.502
-1.502
0.0
0.0
0.0
0.0
0.0
0.0
0.0
0.0
5.983
5.914
2.932
1.46
-1.46
0.0
-2.932
0.0
-1.472
1.472
0.0
-1.472
1.472
1.468
1.464
-1.464
0.0
0.0
-2.94
1.472
0.0
0.0
1.468
0.0
-2.94
1.472
0.0
0.0
0.0
0.0
0.0
0.0
0.0
-1.472
0.0
-2.957
0.0
1.481
-1.481
1.481
-1.481
0.0
0.0
0.0
0.0
0.0
1.481
-1.481
-1.485
1.485
0.0
-1.485
0.0
0.0
-1.489
2.974
-1.485
-1.489
-1.494
-1.498
1.498
1.494
-1.494
1.494
-1.494
0.0
1.494
1.489
1.485
1.481
-1.481
1.481
0.0
-1.481
0.0
1.481
0.0
-1.481
0.0
1.481
-1.481
-1.485
2.966
-1.481
0.0
1.481
0.0
-1.481
0.0
-1.485
0.0
1.485
-1.485
0.0
-1.489
1.489
1.485
-1.485
0.0
0.0
0.0
0.0
0.0
0.0
-1.489
0.0
0.0
-1.494
2.983
-2.983
0.0
1.494
0.0
-1.494
0.0
1.494
-1.494
0.0
-1.498
0.0
0.0
-1.502
1.502
0.0
0.0
-1.502
0.0
-1.507
0.0
0.0
0.0
0.0
-1.511
3.018
-3.018
-1.515
0.0
0.0
0.0
0.0
0.0
-1.52
-1.524
-1.529
1.529
1.524
0.0
-1.524
-1.529
1.529
0.0
-1.529
-4.614
-1.547
3.09
1.538
-1.538
0.0
0.0
0.0
1.538
0.0
0.0
1.533
-1.533
0.0
0.0
0.0
-1.538
1.538
0.0
0.0
0.0
0.0
0.0
1.533
0.0
3.053
1.52
0.0
0.0
0.0
-1.52
0.0
0.0
0.0
1.52
-1.52
0.0
1.52
1.515
0.0
0.0
0.0
0.0
1.511
0.0
-1.511
0.0
1.511
-1.511
1.511
-1.511
1.511
0.0
0.0
0.0
0.0
0.0
0.0
-4.546
0.0
0.0
-1.524
-4.6
0.0
-1.543
0.0
0.0
1.543
0.0
0.0
1.538
0.0
1.533
0.0
0.0
0.0
0.0
-1.533
0.0
0.0
0.0
0.0
1.533
0.0
1.529
0.0
-1.529
0.0
0.0
0.0
1.529
0.0
0.0
1.524
0.0
0.0
-1.524
0.0
1.524
0.0
-1.524
0.0
1.524
-1.524
0.0
0.0
1.524
1.52
0.0
1.515
0.0
0.0
0.0
0.0
0.0
0.0
0.0
0.0
0.0
0.0
0.0
0.0
0.0
0.0
0.0
0.0
1.511
-1.511
0.0
0.0
1.511
0.0
-1.511
0.0
1.511
-1.511
0.0
0.0
0.0
0.0
0.0
0.0
0.0
0.0
0.0
0.0
0.0
0.0
0.0
0.0
0.0
0.0
0.0
0.0
0.0
0.0
0.0
0.0
0.0
0.0
0.0
0.0
0.0
0.0
0.0
0.0
0.0
0.0
1.511
0.0
-1.511
0.0
0.0
0.0
0.0
0.0
0.0
0.0
-1.515
0.0
0.0
0.0
0.0
0.0
0.0
-1.52
1.52
0.0
0.0
-1.52
0.0
0.0
0.0
0.0
-1.524
0.0
0.0
0.0
0.0
0.0
0.0
0.0
1.524
0.0
0.0
1.52
-1.52
0.0
0.0
0.0
0.0
0.0
0.0
0.0
0.0
-1.524
0.0
0.0
0.0
0.0
0.0
0.0
0.0
0.0
0.0
1.524
-1.524
0.0
0.0
0.0
0.0
0.0
0.0
0.0
-1.529
0.0
0.0
0.0
0.0
0.0
0.0
0.0
0.0
0.0
0.0
0.0
0.0
0.0
0.0
0.0
0.0
0.0
0.0
0.0
0.0
0.0
0.0
1.529
0.0
0.0
0.0
0.0
0.0
0.0
0.0
0.0
0.0
0.0
-9.242
1.552
0.0
-1.552
0.0
0.0
-1.556
0.0
0.0
-1.561
1.561
0.0
1.556
0.0
1.552
-1.552
1.552
-1.552
-1.556
0.0
1.556
-1.556
0.0
0.0
0.0
-1.561
1.561
-1.561
1.561
-3.127
0.0
3.127
0.0
0.0
1.556
0.0
0.0
1.552
1.547
0.0
0.0
0.0
1.543
-1.543
1.543
-1.543
1.543
-1.543
0.0
0.0
0.0
0.0
-1.547
0.0
0.0
0.0
0.0
-1.552
1.552
1.547
-1.547
3.09
0.0
-1.543
0.0
1.543
-3.09
1.547
0.0
-1.547
0.0
1.547
0.0
0.0
0.0
-1.547
0.0
1.547
0.0
1.543
0.0
0.0
1.538
-3.08
0.0
0.0
0.0
0.0
0.0
0.0
0.0
1.543
-1.543
0.0
0.0
0.0
0.0
0.0
0.0
0.0
0.0
0.0
1.543
-1.543
1.543
0.0
-1.543
0.0
0.0
0.0
0.0
0.0
-1.547
-1.552
0.0
1.552
0.0
0.0
0.0
0.0
0.0
0.0
0.0
0.0
-1.552
0.0
0.0
1.552
0.0
0.0
-1.552
0.0
0.0
0.0
0.0
0.0
1.552
-1.552
0.0
0.0
0.0
1.552
-1.552
0.0
0.0
0.0
0.0
0.0
0.0
0.0
0.0
0.0
0.0
0.0
1.552
0.0
-1.552
1.552
-1.552
0.0
0.0
0.0
1.552
0.0
0.0
0.0
0.0
0.0
0.0
0.0
0.0
0.0
0.0
0.0
0.0
0.0
0.0
0.0
0.0
-1.552
1.552
-1.552
0.0
0.0
1.552
0.0
0.0
0.0
0.0
0.0
1.547
-1.547
0.0
0.0
0.0
0.0
-1.552
0.0
0.0
1.552
-1.552
0.0
1.552
-1.552
0.0
0.0
0.0
0.0
0.0
1.552
-23.78
-1.625
0.0
0.0
-1.63
0.0
-1.635
0.0
0.0
0.0
0.0
0.0
-3.286
-1.651
0.0
-1.656
1.656
0.0
0.0
-3.317
1.661
1.656
0.0
0.0
0.0
0.0
-1.656
0.0
0.0
0.0
1.656
0.0
-1.656
0.0
0.0
0.0
0.0
0.0
0.0
1.656
0.0
1.651
-1.651
0.0
0.0
0.0
1.651
0.0
0.0
-1.651
3.296
0.0
0.0
-1.646
1.646
0.0
0.0
0.0
0.0
0.0
0.0
0.0
0.0
-1.646
0.0
0.0
0.0
0.0
0.0
-1.651
0.0
-1.656
1.656
-1.656
0.0
-1.661
1.661
-1.661
1.661
0.0
-1.661
-1.667
0.0
-3.35
3.35
1.667
-1.667
-1.672
1.672
-1.672
0.0
0.0
1.672
0.0
-1.672
0.0
0.0
0.0
0.0
-1.678
0.0
0.0
0.0
0.0
0.0
0.0
0.0
0.0
0.0
0.0
0.0
0.0
0.0
0.0
1.678
-1.678
0.0
0.0
0.0
0.0
0.0
0.0
0.0
0.0
0.0
-1.683
0.0
0.0
1.683
-1.683
0.0
-1.688
1.688
0.0
1.683
-1.683
0.0
0.0
0.0
0.0
0.0
1.683
0.0
0.0
-1.683
1.683
0.0
1.678
0.0
0.0
1.672
-1.672
1.672
0.0
-1.672
0.0
1.672
0.0
1.667
-1.667
0.0
0.0
0.0
1.667
-1.667
0.0
0.0
0.0
0.0
0.0
1.667
-1.667
1.667
0.0
0.0
0.0
-1.667
1.667
1.661
-1.661
1.661
-1.661
1.661
0.0
-1.661
1.661
0.0
1.656
-1.656
0.0
0.0
1.656
-1.656
1.656
0.0
0.0
0.0
0.0
-1.656
0.0
0.0
0.0
3.307
0.0
-1.651
0.0
1.651
0.0
3.286
0.0
20.864
0.0
0.0
1.571
3.127
-3.127
0.0
0.0
0.0
1.566
0.0
0.0
0.0
-3.136
-1.575
0.0
0.0
-1.58
0.0
-1.585
-9.614
0.0
3.224
0.0
0.0
-1.61
1.61
0.0
-1.61
1.61
-1.61
1.61
0.0
-1.61
1.61
0.0
0.0
3.204
-3.204
0.0
1.605
1.6
1.595
0.0
1.59
0.0
-1.59
0.0
-1.595
-1.6
0.0
0.0
-1.605
-1.61
0.0
0.0
1.61
-1.61
0.0
0.0
0.0
0.0
0.0
0.0
1.61
-1.61
1.61
-1.61
0.0
0.0
0.0
1.61
0.0
0.0
-1.61
1.61
-1.61
1.61
1.605
0.0
0.0
1.6
1.595
0.0
0.0
0.0
-1.595
0.0
-1.6
0.0
0.0
0.0
0.0
1.6
0.0
-1.6
0.0
0.0
0.0
0.0
1.6
-1.6
0.0
1.6
-1.6
0.0
0.0
0.0
0.0
0.0
0.0
0.0
0.0
0.0
1.6
-1.6
0.0
0.0
0.0
0.0
0.0
0.0
0.0
0.0
1.6
0.0
0.0
-1.6
0.0
1.6
0.0
-1.6
1.6
0.0
0.0
0.0
0.0
0.0
0.0
0.0
0.0
0.0
0.0
1.595
0.0
0.0
0.0
1.59
0.0
0.0
0.0
0.0
-1.59
0.0
0.0
0.0
0.0
0.0
0.0
1.59
0.0
-1.59
-1.595
0.0
0.0
0.0
0.0
0.0
1.595
0.0
0.0
0.0
1.59
-1.59
0.0
0.0
0.0
0.0
0.0
0.0
0.0
0.0
0.0
0.0
0.0
0.0
0.0
-1.595
0.0
0.0
-1.6
0.0
1.6
-1.6
-1.605
1.605
0.0
0.0
0.0
0.0
0.0
0.0
0.0
0.0
0.0
0.0
0.0
0.0
0.0
0.0
4.784
0.0
0.0
-1.59
0.0
0.0
0.0
0.0
0.0
0.0
0.0
0.0
-1.595
0.0
0.0
1.595
1.59
1.585
0.0
0.0
0.0
0.0
0.0
0.0
0.0
0.0
0.0
-1.585
0.0
0.0
0.0
0.0
0.0
0.0
0.0
0.0
0.0
0.0
0.0
1.585
-1.585
1.585
-1.585
0.0
0.0
0.0
0.0
0.0
0.0
0.0
1.585
-1.585
0.0
0.0
0.0
0.0
0.0
0.0
0.0
0.0
0.0
0.0
1.585
1.58
0.0
1.575
0.0
0.0
0.0
1.571
3.127
0.0
0.0
-1.561
-1.566
0.0
4.683
0.0
-4.683
0.0
1.566
0.0
-1.566
0.0
0.0
0.0
0.0
0.0
-1.571
0.0
0.0
0.0
0.0
0.0
1.571
-1.571
1.571
-1.571
1.571
0.0
-1.571
0.0
0.0
0.0
0.0
0.0
0.0
0.0
0.0
0.0
0.0
0.0
0.0
0.0
-1.575
0.0
1.575
-1.575
0.0
1.575
1.571
-1.571
1.571
-1.571
0.0
0.0
0.0
0.0
0.0
0.0
0.0
0.0
0.0
0.0
-1.575
1.575
0.0
0.0
0.0
0.0
0.0
0.0
0.0
0.0
0.0
0.0
0.0
0.0
0.0
0.0
0.0
0.0
0.0
-1.575
0.0
0.0
0.0
1.575
-1.575
0.0
0.0
0.0
0.0
-1.58
0.0
0.0
0.0
0.0
0.0
0.0
0.0
0.0
0.0
0.0
0.0
0.0
1.58
-1.58
0.0
0.0
0.0
-1.585
0.0
1.585
0.0
0.0
0.0
0.0
0.0
0.0
3.156
-3.156
0.0
0.0
0.0
0.0
0.0
0.0
0.0
0.0
0.0
1.58
-1.58
0.0
0.0
3.156
0.0
-3.156
0.0
0.0
3.156
0.0
0.0
0.0
-1.575
0.0
0.0
0.0
0.0
-1.58
0.0
1.58
-1.58
0.0
0.0
0.0
0.0
1.58
-1.58
0.0
0.0
1.58
0.0
0.0
0.0
0.0
0.0
1.575
1.571
-1.571
0.0
0.0
1.571
-1.571
0.0
1.571
1.566
0.0
-1.566
0.0
0.0
1.566
-1.566
-1.571
0.0
0.0
1.571
0.0
0.0
0.0
-1.571
0.0
0.0
1.571
-1.571
1.571
-1.571
0.0
0.0
0.0
0.0
0.0
0.0
0.0
0.0
0.0
0.0
0.0
1.571
-1.571
0.0
0.0
-1.575
0.0
0.0
1.575
-1.575
0.0
0.0
0.0
0.0
1.575
-1.575
0.0
0.0
0.0
0.0
1.575
-1.575
0.0
0.0
0.0
0.0
0.0
1.575
-1.575
0.0
0.0
0.0
0.0
0.0
0.0
0.0
0.0
0.0
-1.58
0.0
0.0
0.0
0.0
1.58
0.0
1.575
-1.575
0.0
0.0
0.0
1.575
0.0
0.0
-1.575
0.0
1.575
0.0
0.0
-1.575
0.0
0.0
1.575
-1.575
1.575
0.0
0.0
0.0
0.0
0.0
0.0
0.0
0.0
-1.575
0.0
0.0
0.0
1.575
0.0
0.0
0.0
0.0
0.0
0.0
0.0
0.0
0.0
0.0
0.0
0.0
0.0
0.0
0.0
0.0
0.0
0.0
0.0
0.0
0.0
1.571
0.0
0.0
-1.571
0.0
0.0
0.0
0.0
0.0
0.0
0.0
1.571
-1.571
0.0
0.0
1.571
1.566
1.561
0.0
0.0
0.0
0.0
0.0
1.556
-1.556
0.0
0.0
0.0
1.556
-1.556
1.556
-1.556
1.556
-1.556
1.556
0.0
-1.556
0.0
0.0
0.0
0.0
1.556
0.0
0.0
0.0
-7.829
0.0
0.0
3.146
-4.726
0.0
1.58
0.0
-1.58
3.156
-1.575
1.575
0.0
-1.575
0.0
-1.58
0.0
-3.175
-1.595
0.0
0.0
0.0
3.185
-3.185
-1.6
0.0
0.0
0.0
-3.214
-1.615
0.0
-1.62
0.0
-1.625
0.0
0.0
0.0
1.625
0.0
0.0
1.62
4.829
0.0
-3.214
1.61
0.0
-3.224
-1.62
0.0
0.0
0.0
1.62
-1.62
1.62
0.0
-1.62
0.0
1.62
-1.62
0.0
1.62
0.0
0.0
0.0
0.0
0.0
0.0
0.0
0.0
0.0
0.0
0.0
0.0
0.0
0.0
0.0
1.615
0.0
0.0
0.0
-1.615
0.0
0.0
0.0
0.0
0.0
0.0
1.615
0.0
4.814
-3.204
1.605
-1.605
0.0
0.0
0.0
0.0
0.0
1.605
-1.605
0.0
0.0
0.0
0.0
0.0
0.0
0.0
0.0
0.0
0.0
1.605
0.0
0.0
0.0
-1.605
0.0
1.605
-1.605
0.0
0.0
1.605
-1.605
3.204
-3.204
0.0
1.605
0.0
0.0
-1.605
0.0
1.605
0.0
0.0
0.0
1.6
-1.6
1.6
0.0
0.0
0.0
0.0
0.0
-1.6
1.6
0.0
0.0
0.0
1.595
0.0
-1.595
0.0
0.0
0.0
0.0
0.0
0.0
0.0
1.595
0.0
0.0
0.0
0.0
0.0
0.0
0.0
0.0
0.0
0.0
0.0
0.0
1.59
-1.59
-1.595
1.595
0.0
-1.595
0.0
0.0
0.0
0.0
0.0
-1.6
0.0
0.0
0.0
0.0
0.0
0.0
0.0
0.0
0.0
0.0
0.0
0.0
0.0
0.0
0.0
0.0
0.0
-1.605
0.0
0.0
0.0
0.0
0.0
0.0
0.0
0.0
0.0
0.0
1.605
-1.605
0.0
1.605
0.0
-1.605
0.0
-1.61
0.0
0.0
1.61
-1.61
0.0
0.0
0.0
-1.615
0.0
1.615
-1.615
-1.62
-1.625
0.0
-1.63
-1.635
0.0
0.0
0.0
-1.64
1.64
-1.64
-1.646
1.646
1.64
0.0
-1.64
1.64
1.635
1.63
0.0
-1.63
-1.635
0.0
1.635
0.0
-1.635
0.0
1.635
-1.635
0.0
1.635
0.0
0.0
1.63
0.0
0.0
-1.63
0.0
0.0
0.0
0.0
0.0
0.0
0.0
-1.635
-1.64
0.0
0.0
1.64
-1.64
0.0
0.0
0.0
0.0
-1.646
0.0
0.0
1.646
0.0
1.64
0.0
-1.64
1.64
0.0
0.0
-1.64
0.0
0.0
0.0
-1.646
1.646
0.0
-3.296
0.0
1.651
0.0
0.0
0.0
0.0
1.646
0.0
-1.646
0.0
0.0
0.0
0.0
0.0
1.646
0.0
0.0
0.0
0.0
0.0
0.0
0.0
0.0
1.64
0.0
0.0
0.0
0.0
0.0
1.635
1.63
1.625
-1.625
1.625
-1.625
0.0
0.0
0.0
0.0
0.0
0.0
0.0
0.0
0.0
0.0
0.0
0.0
-1.63
0.0
0.0
1.63
0.0
0.0
-1.63
0.0
1.63
0.0
-1.63
0.0
0.0
0.0
0.0
1.63
0.0
0.0
-1.63
0.0
0.0
0.0
0.0
0.0
0.0
0.0
0.0
1.63
-1.63
0.0
0.0
0.0
0.0
0.0
0.0
0.0
1.63
-1.63
0.0
0.0
0.0
0.0
0.0
0.0
0.0
0.0
1.63
0.0
-1.63
0.0
1.63
0.0
0.0
0.0
0.0
0.0
0.0
0.0
0.0
0.0
-1.63
0.0
1.63
0.0
0.0
-1.63
1.63
0.0
1.625
0.0
-1.625
-13.186
3.328
0.0
1.656
-1.656
0.0
0.0
0.0
0.0
-1.661
0.0
0.0
0.0
0.0
0.0
0.0
0.0
0.0
0.0
0.0
0.0
0.0
0.0
1.661
0.0
-1.661
0.0
1.661
-1.661
0.0
0.0
1.661
0.0
0.0
0.0
0.0
0.0
0.0
0.0
0.0
1.656
0.0
-1.656
0.0
3.307
0.0
-1.651
0.0
0.0
-1.656
0.0
0.0
0.0
0.0
0.0
0.0
0.0
0.0
0.0
-1.661
1.661
0.0
0.0
0.0
1.656
0.0
0.0
-1.656
0.0
0.0
0.0
0.0
-1.661
1.661
0.0
0.0
-1.661
0.0
0.0
0.0
0.0
-1.667
0.0
-1.672
0.0
1.672
-1.672
0.0
0.0
0.0
1.672
-1.672
0.0
0.0
0.0
0.0
0.0
0.0
1.672
0.0
0.0
-1.672
0.0
0.0
1.672
-1.672
0.0
0.0
0.0
0.0
0.0
0.0
0.0
0.0
0.0
0.0
0.0
0.0
0.0
1.672
-1.672
0.0
1.672
-1.672
0.0
0.0
0.0
1.672
-1.672
0.0
0.0
0.0
0.0
0.0
1.672
0.0
-1.672
0.0
0.0
0.0
0.0
0.0
-1.678
0.0
0.0
0.0
0.0
0.0
-1.683
0.0
0.0
-1.688
0.0
1.688
0.0
0.0
0.0
0.0
1.683
0.0
0.0
-1.683
0.0
0.0
0.0
0.0
0.0
0.0
0.0
-1.688
0.0
0.0
1.688
-1.688
0.0
0.0
0.0
0.0
0.0
-1.694
0.0
0.0
1.694
0.0
0.0
0.0
0.0
0.0
0.0
0.0
-1.694
1.694
-1.694
0.0
0.0
1.694
-1.694
0.0
0.0
0.0
0.0
1.694
0.0
0.0
0.0
0.0
0.0
0.0
0.0
0.0
-17.195
-7.041
0.0
1.769
0.0
-3.545
0.0
-8.969
0.0
3.606
-3.606
0.0
0.0
1.806
1.8
1.794
-1.794
1.794
0.0
0.0
0.0
-1.794
0.0
-1.8
1.8
0.0
0.0
0.0
0.0
0.0
1.794
0.0
-1.794
1.794
-1.794
1.794
0.0
0.0
0.0
0.0
0.0
0.0
1.788
-1.788
0.0
1.788
-1.788
0.0
0.0
0.0
-3.594
3.594
-1.794
-1.8
0.0
-1.806
1.806
-1.806
1.806
0.0
0.0
0.0
0.0
0.0
-1.806
1.806
-1.806
0.0
0.0
0.0
0.0
0.0
0.0
-1.813
0.0
1.813
0.0
-1.813
1.813
-1.813
0.0
0.0
0.0
1.813
0.0
0.0
0.0
-1.813
1.813
0.0
1.806
0.0
0.0
0.0
-1.806
1.806
0.0
0.0
0.0
0.0
0.0
0.0
0.0
0.0
0.0
0.0
0.0
0.0
0.0
0.0
0.0
-1.806
0.0
0.0
0.0
0.0
0.0
-1.813
1.813
0.0
-1.813
1.813
0.0
0.0
0.0
0.0
-1.813
0.0
0.0
0.0
0.0
0.0
1.813
-1.813
1.813
-1.813
1.813
0.0
0.0
-1.813
0.0
1.813
-1.813
0.0
1.813
-1.813
0.0
1.813
0.0
0.0
0.0
-1.813
0.0
1.813
0.0
-1.813
1.813
0.0
0.0
0.0
0.0
0.0
0.0
1.806
-1.806
0.0
0.0
1.806
0.0
-1.806
0.0
-1.813
0.0
1.813
0.0
0.0
0.0
0.0
-1.813
0.0
1.813
-1.813
1.813
0.0
-1.813
0.0
0.0
1.813
-1.813
1.813
0.0
0.0
-1.813
0.0
1.813
0.0
0.0
0.0
0.0
0.0
0.0
1.806
0.0
0.0
0.0
0.0
0.0
1.8
-1.8
0.0
7.163
5.308
-3.533
0.0
0.0
0.0
0.0
-1.775
0.0
-1.781
0.0
1.781
0.0
0.0
0.0
0.0
0.0
0.0
0.0
3.545
0.0
1.763
0.0
-1.763
3.521
0.0
1.751
0.0
-1.751
1.751
-1.751
0.0
-1.757
1.757
-1.757
1.757
-1.757
1.757
0.0
0.0
0.0
0.0
1.751
0.0
1.745
-1.745
0.0
0.0
-1.751
1.751
0.0
0.0
0.0
0.0
-1.751
1.751
0.0
0.0
0.0
0.0
0.0
0.0
0.0
0.0
1.745
0.0
-1.745
0.0
0.0
0.0
0.0
0.0
0.0
1.745
0.0
0.0
1.74
-1.74
1.74
-1.74
1.74
0.0
0.0
1.734
0.0
0.0
0.0
0.0
-1.734
0.0
1.734
0.0
-1.734
0.0
1.734
-1.734
0.0
1.734
0.0
0.0
0.0
1.728
0.0
0.0
0.0
0.0
0.0
-1.728
0.0
0.0
1.728
-1.728
0.0
0.0
0.0
-1.734
0.0
0.0
0.0
0.0
0.0
1.734
-1.734
0.0
0.0
-1.74
1.74
-1.74
-1.745
0.0
1.745
-1.745
0.0
0.0
1.745
-1.745
1.745
0.0
0.0
-1.745
0.0
0.0
0.0
0.0
0.0
0.0
0.0
1.745
0.0
0.0
-1.745
0.0
1.745
-1.745
0.0
0.0
0.0
0.0
0.0
1.745
0.0
0.0
0.0
0.0
0.0
0.0
0.0
0.0
0.0
0.0
1.74
0.0
-1.74
1.74
-1.74
0.0
0.0
0.0
0.0
0.0
0.0
1.74
0.0
0.0
0.0
0.0
0.0
0.0
-1.74
0.0
0.0
0.0
0.0
1.74
0.0
0.0
0.0
0.0
-1.74
1.74
-1.74
1.74
0.0
0.0
0.0
0.0
-1.74
0.0
1.74
0.0
22.097
0.0
0.0
1.661
-1.661
-1.667
0.0
-5.033
3.36
-1.678
0.0
1.678
0.0
1.672
-1.672
1.672
0.0
-1.672
1.672
-1.672
0.0
0.0
0.0
1.672
1.667
0.0
0.0
1.661
1.656
0.0
-1.656
0.0
1.656
-1.656
0.0
0.0
0.0
0.0
0.0
0.0
-1.661
0.0
-1.667
-1.672
-1.678
0.0
-1.683
0.0
1.683
0.0
0.0
0.0
0.0
0.0
0.0
1.678
-3.36
0.0
0.0
0.0
-1.688
0.0
0.0
0.0
0.0
1.688
0.0
0.0
0.0
-1.688
1.688
0.0
0.0
0.0
0.0
0.0
-1.688
0.0
1.688
0.0
0.0
0.0
0.0
0.0
0.0
0.0
1.683
0.0
0.0
-1.683
0.0
0.0
0.0
0.0
0.0
0.0
3.36
-1.678
0.0
1.678
0.0
1.672
-1.672
0.0
1.672
0.0
0.0
0.0
0.0
0.0
0.0
-1.672
0.0
0.0
0.0
0.0
1.672
0.0
-1.672
0.0
0.0
1.672
-1.672
0.0
0.0
0.0
0.0
1.672
-1.672
1.672
0.0
0.0
-1.672
0.0
0.0
0.0
0.0
-1.678
-1.683
1.683
-1.683
0.0
0.0
0.0
0.0
0.0
0.0
0.0
0.0
0.0
1.683
-1.683
1.683
-1.683
0.0
0.0
0.0
0.0
0.0
1.683
0.0
0.0
-1.683
0.0
1.683
-1.683
0.0
1.683
0.0
0.0
-1.683
1.683
-1.683
0.0
0.0
0.0
0.0
0.0
0.0
0.0
0.0
-1.688
1.688
0.0
0.0
0.0
-1.688
1.688
0.0
0.0
-1.688
0.0
0.0
0.0
0.0
0.0
0.0
0.0
0.0
1.688
0.0
-1.688
0.0
1.688
0.0
0.0
-1.688
0.0
0.0
0.0
19.907
-1.63
1.63
4.859
0.0
-1.615
0.0
0.0
0.0
1.615
0.0
0.0
0.0
1.61
-1.61
1.61
-1.61
0.0
0.0
-1.615
0.0
1.615
-1.615
-1.62
-3.255
-1.635
0.0
1.635
0.0
1.63
1.625
0.0
0.0
0.0
0.0
-1.625
-1.63
1.63
0.0
0.0
0.0
0.0
-1.63
0.0
0.0
0.0
0.0
0.0
0.0
0.0
0.0
0.0
0.0
0.0
0.0
0.0
-1.635
0.0
0.0
0.0
1.635
0.0
0.0
0.0
1.63
0.0
0.0
-1.63
1.63
0.0
0.0
0.0
0.0
0.0
0.0
-1.63
0.0
0.0
0.0
0.0
0.0
1.63
0.0
-1.63
0.0
0.0
1.63
0.0
0.0
0.0
0.0
1.625
-1.625
0.0
1.625
0.0
0.0
-1.625
0.0
0.0
1.625
-1.625
0.0
0.0
0.0
0.0
0.0
0.0
-1.63
0.0
0.0
0.0
0.0
0.0
0.0
0.0
0.0
0.0
0.0
1.63
0.0
0.0
0.0
-1.63
0.0
0.0
0.0
1.63
0.0
0.0
0.0
-1.63
0.0
0.0
0.0
0.0
0.0
-1.635
0.0
-1.64
1.64
-1.64
0.0
0.0
0.0
0.0
0.0
0.0
-1.646
1.646
0.0
0.0
1.64
-1.64
1.64
-1.64
0.0
0.0
0.0
0.0
0.0
0.0
0.0
0.0
0.0
0.0
0.0
0.0
0.0
1.64
0.0
-1.64
0.0
0.0
0.0
0.0
0.0
0.0
0.0
1.64
-1.64
0.0
0.0
0.0
0.0
0.0
0.0
1.64
0.0
0.0
0.0
0.0
0.0
0.0
0.0
0.0
0.0
0.0
0.0
0.0
0.0
1.635
0.0
0.0
0.0
0.0
0.0
0.0
0.0
0.0
-8.228
3.307
-1.651
0.0
0.0
0.0
0.0
0.0
0.0
0.0
0.0
0.0
0.0
0.0
0.0
0.0
1.651
-1.651
0.0
0.0
0.0
0.0
0.0
0.0
0.0
0.0
0.0
0.0
0.0
0.0
0.0
0.0
0.0
-1.656
0.0
0.0
0.0
0.0
1.656
0.0
-1.656
0.0
0.0
0.0
1.656
0.0
0.0
-1.656
0.0
1.656
-1.656
0.0
0.0
-1.661
0.0
0.0
-1.667
0.0
0.0
0.0
0.0
-1.672
0.0
1.672
0.0
-1.672
0.0
0.0
1.672
0.0
-1.672
1.672
0.0
0.0
1.667
1.661
0.0
0.0
0.0
-1.661
0.0
0.0
1.661
0.0
0.0
0.0
0.0
0.0
0.0
0.0
0.0
0.0
0.0
0.0
0.0
0.0
0.0
0.0
0.0
0.0
0.0
0.0
0.0
1.656
-1.656
1.656
0.0
0.0
-1.656
1.656
0.0
0.0
1.651
0.0
-1.651
1.651
0.0
0.0
0.0
0.0
0.0
0.0
0.0
-1.651
0.0
0.0
0.0
0.0
0.0
0.0
0.0
0.0
0.0
0.0
1.651
-1.651
0.0
0.0
0.0
0.0
0.0
1.651
-1.651
0.0
0.0
0.0
1.651
-1.651
0.0
0.0
0.0
0.0
0.0
0.0
0.0
0.0
0.0
0.0
1.651
-1.651
1.651
0.0
-1.651
0.0
0.0
0.0
0.0
0.0
1.651
0.0
0.0
1.646
-1.646
0.0
1.646
0.0
-1.646
1.646
0.0
0.0
-1.646
0.0
1.646
0.0
-1.646
0.0
0.0
0.0
1.646
0.0
1.64
0.0
-1.64
1.64
0.0
0.0
0.0
1.635
-1.635
0.0
0.0
0.0
-1.64
0.0
0.0
0.0
0.0
-1.646
0.0
1.646
-13.313
-1.688
3.371
1.678
3.339
1.661
-3.328
1.667
0.0
1.661
0.0
0.0
0.0
0.0
0.0
-1.661
-1.667
0.0
0.0
0.0
0.0
0.0
0.0
0.0
0.0
1.667
-1.667
1.667
1.661
0.0
0.0
0.0
0.0
0.0
0.0
0.0
0.0
0.0
0.0
0.0
0.0
0.0
0.0
0.0
0.0
0.0
0.0
0.0
0.0
0.0
0.0
0.0
1.656
0.0
0.0
0.0
0.0
0.0
0.0
-1.656
0.0
1.656
0.0
0.0
0.0
0.0
0.0
0.0
1.651
0.0
0.0
0.0
0.0
0.0
0.0
0.0
-1.651
0.0
0.0
0.0
0.0
-1.656
0.0
0.0
0.0
0.0
0.0
0.0
0.0
0.0
1.656
-1.656
0.0
0.0
0.0
0.0
0.0
0.0
0.0
0.0
0.0
0.0
0.0
0.0
0.0
0.0
0.0
0.0
0.0
0.0
0.0
0.0
0.0
0.0
0.0
0.0
0.0
0.0
0.0
0.0
0.0
0.0
0.0
0.0
0.0
0.0
0.0
0.0
-1.661
0.0
0.0
0.0
0.0
0.0
0.0
0.0
0.0
0.0
0.0
0.0
0.0
0.0
0.0
0.0
-1.667
0.0
0.0
0.0
1.667
0.0
0.0
0.0
0.0
0.0
0.0
0.0
0.0
0.0
0.0
0.0
0.0
0.0
0.0
0.0
0.0
0.0
0.0
0.0
0.0
0.0
0.0
0.0
0.0
1.661
0.0
0.0
-1.661
0.0
0.0
0.0
0.0
0.0
0.0
0.0
0.0
0.0
0.0
0.0
0.0
0.0
0.0
0.0
1.661
-1.661
0.0
0.0
-1.667
0.0
0.0
0.0
0.0
0.0
0.0
0.0
1.667
0.0
0.0
0.0
0.0
0.0
-13.486
0.0
0.0
-3.427
0.0
-3.45
0.0
0.0
0.0
0.0
0.0
-1.734
0.0
0.0
-1.74
0.0
0.0
0.0
0.0
-1.745
0.0
1.745
-1.745
-1.751
0.0
0.0
3.497
-1.745
0.0
1.745
0.0
1.74
-1.74
1.74
-1.74
0.0
0.0
-1.745
1.745
0.0
-1.745
0.0
0.0
0.0
-1.751
0.0
1.751
0.0
0.0
0.0
-1.751
0.0
1.751
0.0
1.745
0.0
0.0
1.74
0.0
0.0
-1.74
0.0
1.74
0.0
0.0
0.0
1.734
-1.734
0.0
1.734
1.728
0.0
0.0
0.0
0.0
0.0
0.0
0.0
0.0
1.722
0.0
0.0
-1.722
0.0
-1.728
0.0
1.728
0.0
0.0
-1.728
1.728
0.0
0.0
0.0
1.722
-1.722
0.0
0.0
0.0
0.0
1.722
0.0
0.0
-1.722
0.0
0.0
0.0
1.722
0.0
0.0
0.0
0.0
0.0
-1.722
1.722
-1.722
0.0
3.439
0.0
1.711
-1.711
0.0
0.0
0.0
0.0
0.0
-1.716
0.0
0.0
1.716
-1.716
1.716
-1.716
0.0
1.716
1.711
0.0
0.0
0.0
1.705
0.0
0.0
0.0
0.0
1.7
0.0
0.0
-1.7
0.0
0.0
0.0
0.0
0.0
0.0
0.0
0.0
0.0
1.7
-1.7
1.7
1.694
0.0
0.0
0.0
0.0
1.688
0.0
1.683
0.0
1.678
-1.678
0.0
0.0
5.016
-1.667
0.0
0.0
-1.672
0.0
0.0
0.0
0.0
0.0
0.0
0.0
0.0
-1.678
1.678
0.0
0.0
-1.678
1.678
1.672
0.0
-1.672
0.0
0.0
0.0
0.0
0.0
0.0
0.0
0.0
0.0
-1.678
0.0
1.678
0.0
0.0
-1.678
0.0
0.0
1.678
0.0
-1.678
-1.683
0.0
0.0
1.683
0.0
0.0
0.0
0.0
0.0
0.0
0.0
-1.683
1.683
0.0
0.0
-1.683
1.683
-3.371
0.0
0.0
0.0
0.0
1.688
-1.688
0.0
0.0
1.688
-1.688
1.688
0.0
0.0
0.0
-1.688
0.0
0.0
1.688
0.0
0.0
-1.688
1.688
-1.688
0.0
0.0
0.0
0.0
0.0
0.0
0.0
1.688
-3.382
0.0
1.694
0.0
0.0
0.0
1.688
0.0
0.0
-1.688
0.0
1.688
-1.688
0.0
0.0
0.0
0.0
0.0
-1.694
1.694
0.0
0.0
-1.694
0.0
0.0
0.0
0.0
0.0
1.694
-1.694
0.0
0.0
0.0
0.0
0.0
0.0
0.0
0.0
0.0
0.0
0.0
0.0
0.0
0.0
0.0
0.0
1.694
0.0
0.0
0.0
0.0
0.0
0.0
0.0
0.0
0.0
0.0
0.0
0.0
0.0
0.0
0.0
0.0
0.0
0.0
-1.694
0.0
0.0
0.0
0.0
0.0
1.694
-1.694
0.0
0.0
0.0
0.0
0.0
0.0
0.0
3.382
-1.688
0.0
0.0
0.0
0.0
0.0
0.0
0.0
0.0
0.0
0.0
0.0
-1.694
0.0
1.694
0.0
0.0
0.0
0.0
0.0
0.0
0.0
0.0
0.0
0.0
0.0
0.0
0.0
0.0
0.0
0.0
0.0
0.0
0.0
0.0
0.0
0.0
0.0
1.688
-1.688
0.0
0.0
0.0
0.0
1.688
-1.688
0.0
0.0
0.0
0.0
0.0
0.0
0.0
0.0
0.0
0.0
0.0
0.0
0.0
0.0
0.0
0.0
-1.694
0.0
0.0
0.0
0.0
0.0
0.0
0.0
0.0
1.694
1.688
-1.688
0.0
1.688
1.683
0.0
0.0
0.0
3.35
1.667
1.661
-6.678
1.678
0.0
0.0
1.672
0.0
-1.672
1.672
0.0
-1.672
1.672
-1.672
0.0
0.0
0.0
0.0
0.0
0.0
0.0
0.0
0.0
0.0
0.0
0.0
0.0
1.672
0.0
0.0
0.0
1.667
1.661
-1.661
1.661
0.0
1.656
-1.656
0.0
0.0
-1.661
0.0
0.0
0.0
0.0
0.0
1.661
-1.661
1.661
-1.661
0.0
0.0
0.0
0.0
0.0
1.661
-1.661
0.0
0.0
0.0
-1.667
0.0
0.0
0.0
0.0
0.0
0.0
0.0
0.0
0.0
1.667
-1.667
1.667
-1.667
0.0
0.0
0.0
0.0
0.0
0.0
0.0
0.0
0.0
0.0
0.0
0.0
0.0
-1.672
1.672
0.0
0.0
0.0
0.0
0.0
0.0
0.0
0.0
0.0
0.0
0.0
0.0
0.0
0.0
0.0
0.0
0.0
-1.672
0.0
0.0
0.0
0.0
0.0
0.0
0.0
0.0
0.0
0.0
0.0
-1.678
1.678
0.0
-1.678
1.678
0.0
0.0
0.0
0.0
0.0
0.0
0.0
0.0
0.0
0.0
-1.678
0.0
0.0
0.0
0.0
0.0
1.678
0.0
0.0
0.0
0.0
0.0
0.0
0.0
0.0
0.0
0.0
0.0
0.0
0.0
1.672
0.0
0.0
0.0
0.0
0.0
0.0
-1.672
1.672
0.0
0.0
-1.672
0.0
0.0
0.0
0.0
0.0
0.0
0.0
1.672
-1.672
0.0
0.0
0.0
0.0
0.0
0.0
0.0
0.0
0.0
0.0
0.0
0.0
1.672
0.0
0.0
-1.672
1.672
-1.672
1.672
-1.672
0.0
0.0
0.0
0.0
0.0
0.0
0.0
0.0
0.0
0.0
-29.285
-3.557
-1.788
0.0
0.0
0.0
3.569
0.0
-1.781
-1.788
1.788
-1.788
1.788
0.0
1.781
-3.569
1.788
-1.788
0.0
1.788
3.557
0.0
0.0
0.0
0.0
0.0
-1.775
1.775
-1.775
1.775
-1.775
0.0
0.0
0.0
0.0
0.0
0.0
0.0
0.0
-1.781
0.0
0.0
0.0
0.0
1.781
0.0
0.0
0.0
0.0
0.0
0.0
0.0
-1.781
0.0
0.0
0.0
1.781
-1.781
1.781
-1.781
0.0
1.781
-1.781
1.781
0.0
-1.781
1.781
0.0
0.0
0.0
0.0
0.0
0.0
0.0
0.0
0.0
0.0
0.0
0.0
1.775
0.0
-1.775
0.0
1.775
-1.775
0.0
1.775
-1.775
0.0
0.0
0.0
0.0
0.0
0.0
0.0
0.0
0.0
-1.781
0.0
1.781
-1.781
0.0
1.781
-1.781
0.0
0.0
0.0
0.0
0.0
0.0
0.0
0.0
0.0
1.781
-1.781
0.0
0.0
0.0
0.0
0.0
0.0
0.0
0.0
0.0
0.0
0.0
0.0
0.0
0.0
0.0
0.0
1.781
0.0
-1.781
0.0
0.0
0.0
0.0
0.0
0.0
0.0
0.0
0.0
0.0
0.0
0.0
1.781
-1.781
0.0
0.0
0.0
0.0
0.0
0.0
0.0
0.0
0.0
0.0
0.0
0.0
0.0
0.0
0.0
0.0
0.0
0.0
0.0
0.0
0.0
0.0
1.781
-1.781
0.0
0.0
0.0
0.0
0.0
0.0
0.0
0.0
0.0
0.0
0.0
0.0
1.781
-1.781
0.0
0.0
0.0
0.0
0.0
0.0
0.0
0.0
0.0
0.0
0.0
1.781
-1.781
0.0
0.0
0.0
1.781
-1.781
0.0
0.0
1.781
-1.781
1.781
0.0
-10.782
-1.819
-1.825
1.825
1.819
-1.819
1.819
1.813
-3.632
1.819
0.0
0.0
0.0
-1.819
1.819
-1.819
0.0
1.819
0.0
1.813
-1.813
0.0
0.0
1.813
0.0
-1.813
0.0
0.0
0.0
-1.819
1.819
0.0
0.0
0.0
0.0
1.813
-1.813
1.813
0.0
-1.813
0.0
1.813
-1.813
0.0
1.813
1.806
0.0
0.0
0.0
0.0
0.0
1.8
0.0
0.0
0.0
-1.8
0.0
0.0
-1.806
1.806
0.0
-1.806
0.0
0.0
1.806
-1.806
1.806
0.0
-1.806
1.806
0.0
0.0
0.0
0.0
1.8
-1.8
1.8
0.0
0.0
-1.8
1.8
-1.8
0.0
1.8
-1.8
-1.806
1.806
-1.806
0.0
0.0
1.806
-1.806
0.0
1.806
-1.806
0.0
0.0
0.0
0.0
1.806
-1.806
0.0
1.806
0.0
-1.806
1.806
-3.619
1.813
0.0
0.0
0.0
0.0
0.0
-1.813
1.813
0.0
0.0
0.0
0.0
-1.813
0.0
0.0
1.813
-1.813
-1.819
0.0
0.0
0.0
0.0
0.0
0.0
0.0
-1.825
1.825
-1.825
0.0
0.0
0.0
0.0
0.0
0.0
0.0
0.0
0.0
0.0
0.0
1.825
0.0
0.0
0.0
0.0
0.0
-1.825
0.0
1.825
0.0
0.0
0.0
1.819
0.0
-1.819
-1.825
0.0
0.0
0.0
0.0
1.825
-1.825
0.0
0.0
1.825
-1.825
1.825
-1.825
0.0
0.0
0.0
0.0
0.0
0.0
0.0
0.0
0.0
0.0
-1.832
0.0
0.0
0.0
0.0
0.0
0.0
0.0
0.0
0.0
0.0
0.0
1.832
-1.832
0.0
0.0
0.0
1.832
-1.832
0.0
1.832
-1.832
0.0
0.0
0.0
0.0
-13.008
-1.885
1.885
-1.885
0.0
-3.791
0.0
0.0
0.0
0.0
-1.906
1.906
-1.906
0.0
0.0
0.0
0.0
0.0
0.0
0.0
1.906
-1.906
1.906
-1.906
1.906
0.0
-1.906
0.0
1.906
0.0
-1.906
0.0
0.0
0.0
0.0
0.0
1.906
0.0
0.0
-1.906
0.0
1.906
0.0
-1.906
0.0
0.0
0.0
0.0
0.0
1.906
0.0
-1.906
0.0
0.0
0.0
0.0
0.0
0.0
0.0
0.0
-1.913
0.0
0.0
0.0
0.0
0.0
0.0
-1.92
1.92
0.0
0.0
0.0
0.0
0.0
0.0
0.0
0.0
0.0
0.0
0.0
0.0
0.0
0.0
-1.92
0.0
1.92
0.0
1.913
-1.913
-1.92
0.0
1.92
-1.92
1.92
1.913
0.0
0.0
1.906
0.0
-1.906
0.0
1.906
0.0
-1.906
0.0
-1.913
1.913
0.0
0.0
0.0
0.0
-1.913
0.0
0.0
1.913
-1.913
0.0
0.0
0.0
0.0
0.0
1.913
0.0
0.0
0.0
-1.913
0.0
0.0
0.0
0.0
1.913
0.0
0.0
-1.913
0.0
1.913
-1.913
0.0
0.0
0.0
0.0
0.0
0.0
0.0
0.0
0.0
0.0
1.913
0.0
1.906
-1.906
0.0
0.0
0.0
1.906
0.0
0.0
0.0
0.0
0.0
-1.906
0.0
0.0
0.0
0.0
1.906
0.0
0.0
0.0
0.0
0.0
1.899
0.0
0.0
0.0
0.0
0.0
0.0
1.892
0.0
1.885
0.0
1.878
0.0
0.0
0.0
0.0
1.872
0.0
3.723
-1.858
0.0
0.0
0.0
0.0
-1.865
0.0
-1.872
0.0
1.872
-1.872
0.0
1.872
1.865
0.0
-1.865
1.865
0.0
0.0
0.0
16.488
1.8
-5.419
-3.644
-1.832
1.832
0.0
0.0
1.825
0.0
0.0
0.0
0.0
0.0
1.819
1.813
0.0
0.0
0.0
-1.813
0.0
0.0
-1.819
-1.825
-1.832
-1.838
0.0
0.0
0.0
1.838
-1.838
0.0
-1.845
-1.852
1.852
0.0
1.845
-1.845
1.845
-1.845
0.0
1.845
0.0
-1.845
0.0
1.845
0.0
1.838
0.0
-1.838
1.838
1.832
0.0
-1.832
1.832
0.0
0.0
0.0
0.0
0.0
-1.832
0.0
1.832
-1.832
0.0
0.0
1.832
-1.832
0.0
1.832
-1.832
1.832
0.0
0.0
0.0
0.0
0.0
0.0
1.825
0.0
0.0
0.0
-1.825
0.0
0.0
0.0
0.0
0.0
0.0
0.0
0.0
1.825
0.0
-1.825
0.0
0.0
0.0
0.0
0.0
1.825
0.0
0.0
0.0
-1.825
0.0
0.0
1.825
0.0
0.0
0.0
0.0
0.0
0.0
1.819
0.0
0.0
0.0
0.0
1.813
0.0
0.0
-1.813
1.813
0.0
-1.813
1.813
0.0
-1.813
0.0
1.813
0.0
-1.813
0.0
0.0
0.0
-1.819
0.0
0.0
1.819
-1.819
1.819
-1.819
1.819
-1.819
0.0
0.0
0.0
1.819
-1.819
0.0
0.0
1.819
0.0
0.0
0.0
0.0
0.0
0.0
0.0
0.0
0.0
0.0
0.0
0.0
0.0
0.0
1.813
0.0
-1.813
0.0
0.0
0.0
0.0
0.0
-1.819
0.0
1.819
0.0
-1.819
0.0
0.0
0.0
0.0
0.0
0.0
0.0
-1.825
1.825
0.0
0.0
0.0
-1.825
0.0
0.0
0.0
0.0
0.0
0.0
0.0
-1.832
0.0
0.0
-1.838
0.0
1.838
-1.838
0.0
0.0
1.838
0.0
-5.535
1.852
0.0
0.0
1.845
-1.845
0.0
0.0
0.0
0.0
0.0
0.0
0.0
0.0
0.0
0.0
0.0
0.0
0.0
-1.852
1.852
-1.852
0.0
0.0
0.0
0.0
0.0
-1.858
0.0
0.0
0.0
0.0
0.0
0.0
1.858
-1.858
0.0
0.0
0.0
0.0
0.0
0.0
0.0
-1.865
0.0
3.723
1.852
1.845
0.0
0.0
-1.845
0.0
0.0
0.0
0.0
1.845
0.0
0.0
0.0
0.0
0.0
1.838
-1.838
3.67
-1.832
0.0
0.0
1.832
-1.832
0.0
0.0
-1.838
1.838
0.0
0.0
0.0
0.0
-1.838
0.0
0.0
1.838
0.0
0.0
0.0
0.0
-1.838
0.0
0.0
1.838
0.0
0.0
-1.838
1.838
0.0
-1.838
1.838
0.0
0.0
-1.838
0.0
0.0
0.0
0.0
1.838
0.0
0.0
-1.838
0.0
0.0
0.0
0.0
-3.697
1.852
-1.852
0.0
0.0
0.0
0.0
1.852
-1.852
1.852
-1.852
0.0
0.0
0.0
0.0
1.852
0.0
-1.852
0.0
0.0
1.852
0.0
0.0
1.845
0.0
0.0
-1.845
0.0
0.0
0.0
0.0
0.0
0.0
0.0
0.0
0.0
0.0
0.0
1.845
0.0
0.0
0.0
0.0
0.0
0.0
0.0
0.0
0.0
1.838
0.0
-1.838
0.0
-1.845
0.0
0.0
0.0
0.0
1.845
0.0
-1.845
0.0
0.0
0.0
0.0
0.0
1.845
-1.845
0.0
1.845
-1.845
0.0
0.0
0.0
0.0
0.0
0.0
1.845
0.0
-1.845
1.845
0.0
0.0
0.0
0.0
0.0
-1.845
0.0
0.0
0.0
0.0
1.845
0.0
-1.845
0.0
0.0
1.845
0.0
0.0
0.0
-1.845
-1.852
-1.858
1.858
0.0
-1.858
0.0
-1.865
3.723
0.0
1.852
0.0
1.845
0.0
0.0
0.0
0.0
0.0
0.0
0.0
0.0
0.0
0.0
0.0
0.0
0.0
-1.845
0.0
0.0
0.0
0.0
0.0
0.0
0.0
0.0
0.0
0.0
0.0
0.0
-1.852
1.852
0.0
0.0
-1.852
0.0
1.852
1.845
-1.845
0.0
0.0
0.0
0.0
-1.852
0.0
1.852
0.0
0.0
-1.852
1.852
-1.852
0.0
0.0
0.0
0.0
0.0
0.0
0.0
0.0
1.852
-1.852
1.852
0.0
0.0
-1.852
1.852
0.0
1.845
0.0
0.0
0.0
0.0
0.0
0.0
1.838
1.832
0.0
0.0
0.0
0.0
0.0
0.0
0.0
0.0
0.0
0.0
0.0
0.0
1.825
-1.825
1.825
-1.825
0.0
0.0
1.825
0.0
0.0
0.0
-1.825
0.0
3.644
0.0
0.0
0.0
3.619
0.0
0.0
-1.806
1.806
0.0
-1.806
1.806
0.0
-1.806
0.0
1.806
0.0
0.0
-1.806
0.0
0.0
0.0
1.806
0.0
-1.806
0.0
-1.813
1.813
0.0
0.0
0.0
0.0
0.0
-3.632
0.0
0.0
3.632
0.0
0.0
0.0
-3.632
0.0
0.0
-1.825
0.0
0.0
-1.832
1.832
-1.832
0.0
1.832
-1.832
0.0
0.0
0.0
0.0
0.0
1.832
0.0
0.0
0.0
0.0
0.0
1.825
0.0
0.0
0.0
0.0
-1.825
0.0
0.0
0.0
0.0
0.0
0.0
0.0
0.0
0.0
0.0
0.0
0.0
-1.832
0.0
0.0
0.0
0.0
0.0
0.0
0.0
1.832
0.0
0.0
0.0
0.0
0.0
0.0
0.0
0.0
0.0
0.0
0.0
5.457
0.0
0.0
0.0
-3.632
0.0
0.0
0.0
-3.657
0.0
7.289
0.0
0.0
-3.632
0.0
0.0
0.0
-1.825
0.0
0.0
0.0
-1.832
0.0
0.0
0.0
0.0
0.0
1.832
0.0
-1.832
-1.838
0.0
0.0
0.0
0.0
0.0
0.0
3.67
0.0
0.0
-1.832
0.0
0.0
0.0
0.0
0.0
0.0
0.0
0.0
0.0
0.0
0.0
1.832
0.0
-1.832
0.0
0.0
0.0
0.0
1.832
-1.832
0.0
0.0
0.0
0.0
0.0
0.0
0.0
1.832
0.0
0.0
0.0
-1.832
0.0
0.0
0.0
1.832
-1.832
0.0
0.0
0.0
0.0
0.0
0.0
1.832
-1.832
0.0
0.0
0.0
0.0
1.832
-1.832
0.0
0.0
1.832
-1.832
0.0
1.832
0.0
-1.832
0.0
0.0
1.832
-1.832
0.0
1.832
0.0
-1.832
0.0
0.0
0.0
0.0
0.0
0.0
1.832
0.0
0.0
0.0
0.0
0.0
-1.832
0.0
0.0
0.0
0.0
0.0
0.0
0.0
-1.838
0.0
0.0
1.838
-1.838
0.0
0.0
0.0
0.0
0.0
0.0
1.838
-1.838
0.0
-1.845
0.0
0.0
1.845
0.0
-1.845
0.0
1.845
-1.845
1.845
-1.845
1.845
-1.845
0.0
0.0
0.0
0.0
0.0
0.0
0.0
0.0
0.0
0.0
0.0
0.0
0.0
0.0
0.0
1.845
0.0
0.0
0.0
0.0
-1.845
0.0
0.0
0.0
0.0
0.0
1.845
-1.845
0.0
1.845
0.0
1.838
0.0
0.0
0.0
0.0
-1.838
0.0
0.0
0.0
0.0
0.0
0.0
0.0
-1.845
0.0
0.0
0.0
0.0
0.0
1.845
0.0
0.0
-1.845
0.0
-7.446
0.0
0.0
-1.878
0.0
0.0
0.0
0.0
1.878
-1.878
0.0
0.0
0.0
0.0
0.0
0.0
1.878
-1.878
0.0
0.0
1.878
-1.878
0.0
0.0
0.0
0.0
0.0
0.0
0.0
0.0
0.0
1.878
0.0
-1.878
1.878
-1.878
1.878
-1.878
1.878
0.0
0.0
-1.878
-1.885
0.0
0.0
1.885
0.0
-1.885
0.0
0.0
-1.892
1.892
0.0
0.0
0.0
0.0
1.885
0.0
0.0
0.0
0.0
-1.885
1.885
-1.885
0.0
0.0
1.885
-1.885
0.0
0.0
1.885
0.0
-1.885
0.0
0.0
0.0
0.0
-1.892
0.0
0.0
0.0
1.892
-1.892
0.0
-1.899
0.0
0.0
0.0
1.899
-1.899
1.899
-1.899
0.0
0.0
0.0
0.0
0.0
0.0
0.0
-1.906
0.0
0.0
0.0
0.0
0.0
0.0
1.906
0.0
0.0
1.899
-1.899
0.0
-1.906
0.0
1.906
-1.906
0.0
0.0
1.906
0.0
1.899
0.0
0.0
0.0
0.0
0.0
-1.899
3.791
0.0
0.0
0.0
0.0
-3.791
1.899
0.0
0.0
0.0
0.0
0.0
0.0
-1.899
0.0
1.899
0.0
0.0
0.0
1.892
-1.892
0.0
0.0
-1.899
0.0
0.0
0.0
1.899
0.0
0.0
0.0
-1.899
0.0
0.0
1.899
0.0
0.0
0.0
0.0
0.0
0.0
0.0
-1.899
1.899
0.0
-1.899
0.0
0.0
1.899
0.0
0.0
-1.899
0.0
0.0
0.0
1.899
0.0
-1.899
0.0
0.0
0.0
1.899
0.0
-1.899
1.899
0.0
0.0
0.0
0.0
-1.899
0.0
0.0
0.0
1.899
-1.899
0.0
0.0
0.0
0.0
1.899
0.0
-1.899
0.0
7.555
0.0
0.0
0.0
0.0
0.0
0.0
0.0
0.0
3.737
0.0
0.0
0.0
-1.865
0.0
0.0
1.865
-1.865
1.865
0.0
0.0
-1.865
0.0
0.0
0.0
0.0
0.0
0.0
0.0
0.0
0.0
0.0
0.0
0.0
0.0
0.0
0.0
0.0
0.0
-1.872
1.872
0.0
0.0
0.0
0.0
1.865
-1.865
0.0
0.0
-1.872
0.0
1.872
0.0
0.0
-1.872
1.872
0.0
0.0
0.0
0.0
0.0
0.0
0.0
0.0
-1.872
0.0
0.0
0.0
0.0
0.0
0.0
0.0
1.872
0.0
0.0
-1.872
0.0
0.0
1.872
0.0
0.0
0.0
0.0
0.0
0.0
0.0
0.0
0.0
0.0
0.0
0.0
1.865
0.0
-1.865
0.0
0.0
0.0
0.0
0.0
-1.872
0.0
0.0
1.872
0.0
-1.872
0.0
1.872
0.0
0.0
-1.872
1.872
0.0
0.0
0.0
0.0
0.0
0.0
0.0
0.0
0.0
0.0
0.0
0.0
0.0
0.0
-1.872
0.0
0.0
0.0
0.0
0.0
0.0
0.0
0.0
0.0
1.872
0.0
0.0
0.0
0.0
0.0
-1.872
1.872
0.0
0.0
0.0
-1.872
0.0
0.0
1.872
-1.872
0.0
1.872
0.0
0.0
-1.872
1.872
-1.872
0.0
0.0
0.0
0.0
0.0
0.0
0.0
0.0
0.0
0.0
0.0
0.0
0.0
0.0
0.0
0.0
0.0
0.0
0.0
0.0
0.0
1.872
0.0
-1.872
0.0
0.0
0.0
1.872
-1.872
0.0
0.0
1.872
0.0
0.0
-1.872
0.0
0.0
0.0
1.872
-1.872
0.0
0.0
0.0
0.0
0.0
0.0
1.872
-1.872
0.0
0.0
0.0
0.0
0.0
0.0
0.0
0.0
0.0
0.0
1.872
0.0
1.865
0.0
-1.865
0.0
1.865
0.0
0.0
0.0
0.0
0.0
0.0
0.0
0.0
-1.865
1.865
0.0
0.0
0.0
0.0
0.0
0.0
0.0
1.858
0.0
0.0
0.0
0.0
0.0
0.0
0.0
0.0
0.0
1.852
0.0
0.0
0.0
0.0
0.0
0.0
0.0
0.0
0.0
0.0
0.0
0.0
0.0
0.0
0.0
0.0
0.0
0.0
0.0
0.0
0.0
0.0
0.0
0.0
0.0
0.0
0.0
0.0
0.0
0.0
0.0
0.0
0.0
0.0
0.0
0.0
0.0
0.0
0.0
0.0
0.0
0.0
0.0
0.0
0.0
0.0
0.0
0.0
0.0
0.0
0.0
0.0
0.0
0.0
0.0
0.0
0.0
0.0
0.0
0.0
0.0
0.0
0.0
0.0
0.0
0.0
0.0
0.0
0.0
0.0
0.0
0.0
0.0
0.0
0.0
0.0
0.0
0.0
0.0
0.0
0.0
0.0
0.0
0.0
0.0
0.0
0.0
0.0
0.0
0.0
0.0
0.0
0.0
0.0
0.0
0.0
0.0
0.0
0.0
0.0
0.0
0.0
0.0
0.0
0.0
0.0
0.0
0.0
0.0
-7.446
0.0
3.737
-1.865
1.865
0.0
-1.865
0.0
0.0
0.0
0.0
0.0
-1.872
0.0
0.0
0.0
0.0
0.0
0.0
0.0
0.0
0.0
1.872
-1.872
0.0
0.0
0.0
0.0
0.0
0.0
0.0
1.872
-1.872
0.0
0.0
0.0
0.0
0.0
0.0
0.0
0.0
0.0
0.0
0.0
0.0
0.0
0.0
1.872
0.0
-1.872
0.0
0.0
0.0
0.0
1.872
0.0
-1.872
0.0
0.0
0.0
0.0
0.0
0.0
1.872
0.0
0.0
0.0
0.0
0.0
0.0
0.0
0.0
1.865
-1.865
0.0
0.0
0.0
0.0
0.0
0.0
0.0
0.0
0.0
0.0
0.0
1.865
0.0
-1.865
0.0
0.0
0.0
1.865
0.0
0.0
0.0
0.0
0.0
0.0
0.0
0.0
-1.865
0.0
0.0
0.0
0.0
0.0
0.0
0.0
1.865
0.0
0.0
0.0
0.0
0.0
0.0
0.0
0.0
0.0
0.0
0.0
0.0
0.0
0.0
0.0
0.0
-1.865
0.0
0.0
0.0
3.723
0.0
0.0
0.0
0.0
0.0
0.0
0.0
0.0
0.0
0.0
-3.723
0.0
0.0
0.0
0.0
0.0
0.0
0.0
0.0
0.0
0.0
0.0
0.0
0.0
1.865
0.0
0.0
-1.865
0.0
0.0
3.723
0.0
-1.858
0.0
1.858
0.0
0.0
0.0
0.0
0.0
0.0
0.0
0.0
-1.858
0.0
0.0
0.0
0.0
0.0
0.0
0.0
0.0
0.0
0.0
0.0
0.0
0.0
1.858
0.0
0.0
0.0
0.0
0.0
0.0
-1.858
0.0
0.0
0.0
0.0
0.0
0.0
0.0
0.0
0.0
0.0
0.0
0.0
0.0
0.0
0.0
7.393
1.832
-1.832
1.832
-1.832
0.0
3.657
0.0
1.819
-1.819
1.819
3.619
1.8
1.794
-1.794
0.0
0.0
0.0
0.0
0.0
0.0
-1.8
0.0
1.8
0.0
-1.8
1.8
0.0
-1.8
1.8
0.0
0.0
0.0
0.0
0.0
1.794
0.0
-1.794
0.0
0.0
0.0
1.794
-1.794
1.794
1.788
-1.788
3.569
3.545
-1.769
0.0
0.0
0.0
0.0
0.0
0.0
0.0
0.0
0.0
0.0
0.0
1.769
-1.769
3.533
1.757
0.0
0.0
-1.757
0.0
0.0
0.0
0.0
0.0
0.0
0.0
1.757
0.0
1.751
-1.751
1.751
0.0
0.0
0.0
1.745
-1.745
3.485
0.0
3.462
-1.728
0.0
1.728
0.0
0.0
-1.728
0.0
-1.734
0.0
1.734
-1.734
1.734
-1.734
1.734
-1.734
0.0
0.0
0.0
-1.74
-1.745
3.485
0.0
0.0
0.0
0.0
0.0
1.734
-1.734
0.0
0.0
0.0
0.0
0.0
0.0
0.0
0.0
0.0
0.0
0.0
0.0
0.0
0.0
0.0
0.0
0.0
0.0
0.0
0.0
0.0
1.734
0.0
0.0
-1.734
0.0
1.734
1.728
0.0
0.0
0.0
0.0
0.0
-1.728
0.0
0.0
0.0
1.728
1.722
-1.722
0.0
0.0
0.0
0.0
1.722
0.0
1.716
1.711
-1.711
0.0
0.0
-1.716
0.0
1.716
0.0
0.0
-1.716
0.0
0.0
1.716
0.0
-1.716
1.716
0.0
-1.716
1.716
-1.716
0.0
1.716
-1.716
0.0
1.716
-1.716
0.0
0.0
0.0
0.0
0.0
0.0
0.0
1.716
-1.716
0.0
1.716
0.0
-1.716
0.0
1.716
0.0
0.0
3.416
0.0
-3.416
1.711
1.705
26.545
6.429
-3.204
0.0
0.0
-3.224
3.224
-1.61
3.214
0.0
4.784
4.741
-1.575
0.0
3.146
-3.146
1.575
-4.741
1.585
-1.585
-3.185
0.0
-1.6
-1.605
0.0
1.605
1.6
-1.6
1.6
0.0
-1.6
1.6
-1.6
3.195
-1.595
-1.6
1.6
-1.6
0.0
0.0
0.0
0.0
0.0
0.0
-1.605
0.0
-1.61
0.0
-1.615
1.615
-1.615
1.615
0.0
1.61
0.0
1.605
-1.605
1.605
0.0
-1.605
0.0
0.0
0.0
0.0
1.605
0.0
-1.605
1.605
0.0
-1.605
0.0
0.0
0.0
0.0
0.0
0.0
0.0
0.0
1.605
-1.605
1.605
0.0
-1.605
3.204
1.595
0.0
1.59
1.585
1.58
-1.58
1.58
-1.58
0.0
0.0
0.0
0.0
1.58
0.0
0.0
0.0
0.0
1.575
-1.575
0.0
1.575
0.0
-1.575
0.0
0.0
0.0
0.0
0.0
0.0
0.0
0.0
0.0
1.575
0.0
-1.575
1.575
-1.575
0.0
0.0
0.0
0.0
-1.58
1.58
-1.58
1.58
0.0
0.0
-1.58
0.0
0.0
0.0
-1.585
-1.59
0.0
0.0
0.0
1.59
0.0
0.0
-1.59
1.59
-1.59
0.0
1.59
-1.59
0.0
3.175
-1.585
1.585
-1.585
0.0
0.0
0.0
1.585
0.0
-1.585
1.585
0.0
0.0
0.0
-1.585
1.585
-1.585
0.0
0.0
0.0
0.0
0.0
0.0
0.0
1.585
-1.585
0.0
0.0
0.0
0.0
0.0
1.585
-1.585
0.0
0.0
0.0
0.0
0.0
1.585
0.0
0.0
0.0
0.0
0.0
0.0
0.0
0.0
-1.585
1.585
-1.585
0.0
0.0
0.0
0.0
1.585
-1.585
1.585
-1.585
1.585
-1.585
4.741
0.0
1.571
0.0
0.0
-1.571
0.0
0.0
1.571
1.566
6.216
0.0
-1.547
1.547
0.0
1.543
0.0
1.538
-1.538
-3.09
0.0
1.547
-1.547
0.0
0.0
-3.108
0.0
0.0
1.556
1.552
-3.108
0.0
1.556
-1.556
0.0
-1.561
1.561
-1.561
1.561
-3.127
0.0
1.566
-1.566
0.0
-3.146
-1.58
-1.585
0.0
0.0
0.0
-3.185
0.0
0.0
0.0
0.0
0.0
-1.6
0.0
1.6
0.0
1.595
-1.595
3.185
0.0
1.585
0.0
-1.585
-1.59
-1.595
0.0
0.0
-1.6
1.6
-1.6
1.6
0.0
1.595
-1.595
0.0
-1.6
1.6
1.595
-1.595
0.0
0.0
0.0
0.0
0.0
1.595
0.0
0.0
0.0
1.59
-1.59
1.59
0.0
0.0
0.0
1.585
-1.585
0.0
0.0
0.0
0.0
-1.59
1.59
0.0
0.0
0.0
0.0
0.0
1.585
0.0
0.0
0.0
-1.585
1.585
0.0
0.0
0.0
0.0
-1.585
0.0
0.0
1.585
-1.585
0.0
1.585
0.0
-1.585
1.585
0.0
0.0
0.0
1.58
-1.58
0.0
1.58
1.575
1.571
0.0
0.0
1.566
0.0
0.0
1.561
0.0
0.0
-1.561
1.561
0.0
0.0
1.556
-1.556
0.0
0.0
0.0
-1.561
1.561
0.0
-1.561
1.561
0.0
0.0
-1.561
1.561
0.0
-1.561
0.0
0.0
1.561
1.556
1.552
1.547
0.0
1.543
0.0
1.538
0.0
6.106
-3.044
-1.529
0.0
1.529
1.524
-1.524
0.0
0.0
0.0
0.0
3.044
-1.52
-1.524
1.524
0.0
0.0
-1.524
1.524
0.0
-1.524
0.0
-1.529
0.0
1.529
0.0
-1.529
0.0
1.529
0.0
-1.529
-12.396
0.0
4.683
-4.683
0.0
0.0
-1.571
0.0
1.571
0.0
3.127
4.655
0.0
-1.547
1.547
0.0
1.543
-1.543
0.0
0.0
1.543
-1.543
1.543
1.538
-1.538
0.0
-3.09
0.0
-1.552
0.0
0.0
-1.556
0.0
0.0
0.0
0.0
1.556
1.552
-1.552
0.0
1.552
0.0
0.0
0.0
1.547
0.0
1.543
1.538
0.0
0.0
1.533
0.0
0.0
0.0
-1.533
0.0
0.0
0.0
1.533
-1.533
1.533
-1.533
1.533
0.0
0.0
0.0
1.529
-1.529
0.0
0.0
1.529
-1.529
0.0
0.0
0.0
1.529
-1.529
0.0
1.529
-1.529
0.0
0.0
0.0
0.0
1.529
0.0
0.0
-1.529
0.0
0.0
0.0
-1.533
0.0
0.0
-1.538
0.0
0.0
0.0
0.0
-1.543
0.0
0.0
0.0
-1.547
0.0
0.0
1.547
0.0
0.0
-1.547
0.0
0.0
0.0
1.547
-1.547
0.0
0.0
0.0
0.0
0.0
0.0
0.0
0.0
0.0
0.0
0.0
0.0
0.0
1.547
0.0
0.0
0.0
0.0
0.0
0.0
-1.547
0.0
0.0
0.0
0.0
0.0
0.0
0.0
0.0
0.0
1.547
0.0
0.0
-1.547
3.09
-3.09
0.0
0.0
1.547
0.0
0.0
-1.547
0.0
0.0
1.547
0.0
0.0
0.0
0.0
0.0
0.0
0.0
0.0
0.0
0.0
0.0
0.0
1.543
0.0
0.0
0.0
1.538
-1.538
0.0
0.0
0.0
0.0
0.0
0.0
0.0
0.0
0.0
0.0
0.0
0.0
1.538
0.0
-1.538
0.0
0.0
1.538
0.0
0.0
0.0
1.533
-1.533
0.0
0.0
1.533
-1.533
0.0
0.0
0.0
0.0
0.0
-4.628
0.0
1.547
0.0
0.0
0.0
1.543
-1.543
1.543
0.0
0.0
0.0
0.0
0.0
1.538
1.533
6.088
1.511
0.0
-1.511
0.0
-1.515
0.0
1.515
0.0
0.0
-1.515
-1.52
3.035
-1.515
0.0
0.0
0.0
0.0
0.0
4.533
-3.018
0.0
1.511
1.507
0.0
1.502
-1.502
0.0
0.0
-1.507
1.507
0.0
0.0
-1.507
-1.511
1.511
0.0
1.507
0.0
0.0
0.0
1.502
-1.502
1.502
-1.502
0.0
0.0
-1.507
1.507
0.0
1.502
-1.502
0.0
1.502
1.498
-1.498
1.498
0.0
2.983
-1.489
0.0
0.0
0.0
1.489
0.0
-1.489
0.0
1.489
-1.489
0.0
1.489
0.0
0.0
1.485
-1.485
0.0
1.485
-1.485
0.0
1.485
-1.485
0.0
0.0
0.0
0.0
-1.489
1.489
1.485
0.0
-1.485
0.0
0.0
0.0
0.0
0.0
0.0
1.485
2.957
-1.476
1.476
1.472
0.0
1.468
1.464
-1.464
1.464
0.0
0.0
0.0
0.0
0.0
0.0
1.46
0.0
0.0
0.0
0.0
0.0
-1.46
1.46
1.456
0.0
1.452
-1.452
0.0
1.452
-1.452
2.899
0.0
-1.448
0.0
0.0
1.448
1.444
4.307
-2.867
1.436
-1.436
2.867
-1.432
-1.436
0.0
0.0
-1.44
-1.444
0.0
-1.448
-1.452
0.0
-1.456
-1.46
1.46
0.0
-1.46
0.0
0.0
1.46
0.0
1.456
1.452
0.0
2.891
0.0
0.0
0.0
1.44
0.0
0.0
-1.44
0.0
0.0
0.0
0.0
1.44
-1.44
0.0
-1.444
0.0
-1.448
1.448
-1.448
0.0
0.0
0.0
0.0
0.0
0.0
0.0
0.0
0.0
0.0
0.0
0.0
0.0
-7.299
1.468
0.0
0.0
0.0
2.924
0.0
2.907
0.0
1.448
0.0
1.444
1.44
-1.44
0.0
0.0
0.0
0.0
1.44
0.0
0.0
0.0
0.0
1.436
0.0
1.432
0.0
2.851
2.836
4.225
0.0
-1.404
4.202
0.0
0.0
1.393
1.389
-2.782
-1.397
-1.401
0.0
-8.484
1.424
0.0
2.836
-2.836
1.42
0.0
-1.42
1.42
1.416
-1.416
0.0
0.0
1.416
0.0
0.0
0.0
0.0
0.0
0.0
1.412
-1.412
0.0
0.0
1.412
0.0
0.0
0.0
1.408
0.0
0.0
0.0
0.0
0.0
-1.408
2.813
-1.404
1.404
-1.404
0.0
0.0
0.0
0.0
0.0
0.0
0.0
0.0
-1.408
0.0
-1.412
0.0
-1.416
0.0
-1.42
-2.851
-2.867
-2.883
0.0
-1.448
0.0
2.891
-1.444
0.0
0.0
-1.448
0.0
0.0
0.0
0.0
0.0
1.448
-1.448
0.0
0.0
1.448
0.0
0.0
1.444
1.44
1.436
1.432
0.0
0.0
0.0
2.851
-2.851
0.0
1.428
0.0
-1.428
1.428
-1.428
-1.432
-1.436
0.0
-2.883
0.0
0.0
-1.448
1.448
0.0
0.0
0.0
1.444
0.0
1.44
-2.883
0.0
-1.448
0.0
-1.452
-2.916
0.0
0.0
0.0
-1.464
-1.468
1.468
-1.468
0.0
-1.472
0.0
0.0
0.0
0.0
0.0
0.0
2.94
-2.94
0.0
-1.476
1.476
0.0
0.0
-1.476
0.0
-2.966
-1.489
1.489
-1.489
-1.494
1.494
0.0
0.0
0.0
0.0
1.489
2.966
-1.481
4.43
1.468
0.0
1.464
1.46
0.0
1.456
0.0
0.0
0.0
0.0
0.0
-1.456
0.0
0.0
0.0
0.0
-1.46
0.0
0.0
-11.829
7.425
1.472
0.0
0.0
0.0
-1.472
-1.476
1.476
-1.476
1.476
0.0
0.0
-1.476
0.0
1.476
0.0
0.0
0.0
0.0
0.0
0.0
0.0
0.0
1.472
0.0
1.468
-1.468
1.468
-1.468
0.0
0.0
-1.472
0.0
0.0
0.0
0.0
0.0
1.472
-1.472
0.0
0.0
0.0
0.0
0.0
-1.476
0.0
0.0
0.0
0.0
1.476
-1.476
0.0
0.0
0.0
0.0
0.0
0.0
0.0
0.0
0.0
-1.481
1.481
0.0
0.0
0.0
0.0
0.0
-1.481
0.0
0.0
0.0
0.0
-1.485
0.0
0.0
0.0
0.0
0.0
-1.489
1.489
0.0
0.0
0.0
-1.489
0.0
0.0
-1.494
0.0
1.494
0.0
0.0
0.0
0.0
1.489
-1.489
2.974
0.0
-1.485
1.485
-1.485
0.0
0.0
0.0
0.0
-1.489
1.489
-1.489
0.0
0.0
0.0
0.0
0.0
0.0
0.0
0.0
0.0
0.0
0.0
0.0
0.0
0.0
0.0
-1.494
-1.498
0.0
0.0
0.0
-1.502
1.502
-1.502
1.502
1.498
0.0
1.494
0.0
-1.494
0.0
0.0
0.0
0.0
0.0
0.0
0.0
1.494
0.0
-1.494
1.494
0.0
1.489
-1.489
1.489
0.0
-1.489
0.0
1.489
-1.489
0.0
0.0
2.974
-1.485
1.485
0.0
0.0
0.0
1.481
0.0
0.0
0.0
0.0
0.0
-1.481
0.0
0.0
0.0
1.481
-1.481
0.0
0.0
1.481
0.0
-1.481
1.481
-1.481
1.481
0.0
-1.481
0.0
0.0
0.0
1.481
0.0
-1.481
0.0
0.0
0.0
0.0
1.481
-1.481
1.481
-1.481
0.0
0.0
0.0
0.0
0.0
0.0
0.0
0.0
0.0
-13.521
-3.053
0.0
1.529
-1.529
0.0
1.529
-1.529
3.053
1.52
0.0
-1.52
0.0
0.0
1.52
0.0
0.0
1.515
0.0
0.0
-3.035
0.0
-1.524
0.0
0.0
-1.529
0.0
0.0
0.0
0.0
0.0
0.0
0.0
1.529
0.0
0.0
0.0
1.524
1.52
0.0
0.0
0.0
0.0
-1.52
1.52
-1.52
1.52
-1.52
0.0
-1.524
-1.529
0.0
0.0
-1.533
0.0
1.533
0.0
-1.533
0.0
1.533
-1.533
-1.538
0.0
-1.543
-1.547
1.547
0.0
1.543
1.538
0.0
0.0
-1.538
1.538
0.0
1.533
0.0
-1.533
1.533
0.0
0.0
-1.533
0.0
0.0
0.0
0.0
1.533
-3.071
0.0
0.0
0.0
0.0
0.0
0.0
1.538
0.0
0.0
0.0
0.0
-1.538
0.0
0.0
0.0
-1.543
0.0
1.543
-1.543
0.0
1.543
0.0
-1.543
0.0
0.0
1.543
0.0
1.538
-1.538
1.538
0.0
0.0
-1.538
1.538
-1.538
0.0
0.0
0.0
1.538
-1.538
0.0
0.0
1.538
0.0
0.0
0.0
0.0
0.0
0.0
0.0
0.0
0.0
0.0
0.0
1.533
-1.533
0.0
0.0
0.0
-1.538
0.0
1.538
-1.538
0.0
1.538
-1.538
1.538
0.0
0.0
0.0
0.0
1.533
-3.071
0.0
1.538
0.0
0.0
0.0
0.0
0.0
0.0
0.0
0.0
0.0
0.0
1.533
0.0
0.0
-1.533
0.0
0.0
0.0
0.0
0.0
0.0
-1.538
1.538
0.0
-1.538
1.538
-1.538
0.0
0.0
0.0
0.0
0.0
1.538
-1.538
0.0
0.0
1.538
-1.538
0.0
1.538
0.0
-1.538
0.0
0.0
0.0
1.538
0.0
-1.538
0.0
-12.471
-1.58
0.0
0.0
0.0
-1.585
0.0
0.0
-1.59
1.59
-1.59
0.0
1.59
-1.59
-1.595
0.0
-1.6
0.0
0.0
0.0
1.6
0.0
0.0
1.595
1.59
0.0
1.585
0.0
1.58
-1.58
1.58
0.0
1.575
-1.575
-1.58
0.0
3.156
-1.575
1.575
0.0
0.0
1.571
3.127
-3.127
3.127
0.0
1.556
0.0
-1.556
1.556
0.0
1.552
1.547
0.0
0.0
0.0
-1.547
0.0
0.0
0.0
0.0
0.0
0.0
0.0
0.0
0.0
-1.552
0.0
0.0
0.0
-3.118
0.0
0.0
1.561
-1.561
0.0
0.0
-1.566
0.0
-1.571
0.0
1.571
0.0
0.0
0.0
0.0
-1.571
0.0
0.0
0.0
0.0
0.0
1.571
0.0
1.566
0.0
1.561
0.0
0.0
-1.561
1.561
0.0
0.0
0.0
0.0
0.0
-1.561
0.0
0.0
0.0
0.0
0.0
0.0
0.0
0.0
-1.566
0.0
0.0
1.566
0.0
0.0
0.0
0.0
0.0
-1.566
0.0
1.566
-1.566
0.0
0.0
0.0
0.0
0.0
0.0
1.566
-1.566
0.0
0.0
1.566
-1.566
0.0
1.566
-1.566
1.566
0.0
-1.566
0.0
1.566
0.0
0.0
0.0
0.0
-1.566
0.0
0.0
1.566
0.0
-1.566
0.0
1.566
-1.566
0.0
0.0
0.0
0.0
0.0
-1.571
1.571
0.0
0.0
-1.571
0.0
0.0
1.571
0.0
0.0
0.0
0.0
0.0
0.0
1.566
0.0
0.0
0.0
1.561
0.0
0.0
-1.561
0.0
0.0
0.0
0.0
0.0
0.0
0.0
0.0
1.561
-1.561
1.561
0.0
-1.561
1.561
0.0
0.0
0.0
0.0
0.0
0.0
0.0
-1.561
4.669
-1.552
1.552
-1.552
1.552
0.0
0.0
-1.552
1.552
0.0
3.09
0.0
4.6
-1.529
0.0
0.0
0.0
-1.533
0.0
1.533
0.0
1.529
0.0
-1.529
1.529
0.0
1.524
-1.524
1.524
1.52
3.026
-1.511
3.018
-3.018
0.0
-1.515
0.0
0.0
-1.52
0.0
0.0
1.52
-1.52
0.0
1.52
-1.52
1.52
-1.52
1.52
-1.52
0.0
0.0
0.0
0.0
0.0
1.52
0.0
0.0
1.515
0.0
1.511
0.0
0.0
0.0
1.507
0.0
0.0
0.0
-1.507
1.507
-1.507
1.507
0.0
0.0
0.0
0.0
0.0
-1.507
0.0
1.507
0.0
-3.018
0.0
0.0
0.0
1.511
-3.026
0.0
0.0
0.0
1.515
0.0
-1.515
1.515
-1.515
0.0
-1.52
1.52
-1.52
0.0
0.0
0.0
-3.053
0.0
3.053
1.52
-1.52
0.0
1.52
-1.52
0.0
0.0
0.0
0.0
-1.524
0.0
-1.529
1.529
0.0
0.0
-1.529
0.0
0.0
0.0
0.0
1.529
1.524
0.0
0.0
0.0
0.0
0.0
0.0
0.0
0.0
0.0
-1.524
1.524
0.0
0.0
-1.524
1.524
0.0
0.0
0.0
0.0
0.0
0.0
1.52
-1.52
0.0
0.0
0.0
0.0
0.0
0.0
0.0
0.0
0.0
0.0
1.52
0.0
0.0
0.0
0.0
0.0
0.0
0.0
1.515
0.0
-1.515
0.0
0.0
0.0
0.0
0.0
1.515
-1.515
1.515
0.0
-1.515
0.0
0.0
0.0
0.0
0.0
0.0
0.0
0.0
0.0
0.0
0.0
0.0
0.0
1.515
-1.515
0.0
0.0
1.515
-3.035
0.0
0.0
0.0
1.52
-1.52
0.0
0.0
0.0
0.0
0.0
16.478
1.472
1.468
2.924
-1.46
0.0
-2.932
-2.949
-2.966
-1.489
1.489
-1.489
7.404
0.0
0.0
0.0
-1.472
4.404
-1.464
0.0
1.464
0.0
0.0
0.0
0.0
-1.464
0.0
0.0
0.0
-1.468
0.0
1.468
0.0
-1.468
0.0
1.468
-1.468
0.0
0.0
0.0
0.0
0.0
0.0
0.0
0.0
0.0
0.0
0.0
-1.472
0.0
0.0
0.0
-1.476
1.476
-2.957
1.481
-2.966
1.485
-1.485
0.0
0.0
0.0
-1.489
1.489
0.0
2.966
0.0
0.0
0.0
0.0
0.0
1.476
-1.476
1.476
-1.476
0.0
1.476
0.0
0.0
0.0
0.0
0.0
0.0
1.472
-1.472
0.0
0.0
0.0
0.0
-1.476
0.0
0.0
0.0
0.0
0.0
0.0
0.0
0.0
0.0
0.0
0.0
0.0
0.0
2.949
-2.949
0.0
0.0
0.0
0.0
1.476
-1.476
0.0
0.0
0.0
0.0
0.0
1.476
-1.476
0.0
0.0
0.0
0.0
0.0
0.0
0.0
0.0
0.0
0.0
0.0
0.0
0.0
0.0
0.0
0.0
0.0
0.0
0.0
0.0
0.0
0.0
0.0
0.0
0.0
0.0
0.0
0.0
0.0
-1.481
0.0
0.0
1.481
-2.966
0.0
2.966
-4.455
0.0
0.0
1.489
0.0
2.966
-2.966
2.966
-2.966
1.485
-1.485
-1.489
0.0
0.0
1.489
-1.489
0.0
1.489
-1.489
2.974
0.0
-2.974
0.0
0.0
1.489
-1.489
0.0
1.489
0.0
-1.489
2.974
-2.974
1.489
0.0
0.0
0.0
0.0
0.0
0.0
0.0
0.0
0.0
0.0
1.485
0.0
-1.485
0.0
0.0
1.485
0.0
0.0
-1.485
0.0
0.0
0.0
0.0
2.966
0.0
2.949
-2.949
0.0
0.0
1.476
1.472
0.0
1.468
-2.94
1.472
-1.472
0.0
1.472
-1.472
0.0
0.0
0.0
0.0
-1.476
0.0
0.0
-1.481
0.0
0.0
1.481
-1.481
1.481
-1.481
1.481
-1.481
0.0
0.0
0.0
0.0
0.0
0.0
0.0
0.0
0.0
0.0
0.0
0.0
0.0
0.0
0.0
0.0
0.0
0.0
0.0
0.0
0.0
0.0
0.0
-2.974
0.0
0.0
0.0
0.0
0.0
-1.494
0.0
0.0
0.0
1.494
-1.494
0.0
0.0
0.0
0.0
0.0
0.0
0.0
0.0
0.0
0.0
-1.498
0.0
-1.502
0.0
0.0
0.0
0.0
1.502
1.498
-1.498
1.498
0.0
0.0
0.0
0.0
0.0
0.0
0.0
0.0
0.0
-1.498
0.0
0.0
0.0
0.0
0.0
0.0
0.0
0.0
0.0
0.0
0.0
0.0
0.0
-1.502
0.0
0.0
0.0
1.502
-1.502
0.0
1.502
0.0
0.0
0.0
0.0
0.0
0.0
0.0
0.0
0.0
0.0
0.0
0.0
0.0
0.0
0.0
0.0
0.0
0.0
0.0
-1.502
0.0
0.0
0.0
0.0
1.502
0.0
0.0
0.0
0.0
1.498
-1.498
0.0
0.0
0.0
-1.502
0.0
1.502
0.0
0.0
0.0
0.0
0.0
0.0
0.0
1.498
0.0
0.0
0.0
0.0
0.0
0.0
0.0
0.0
0.0
0.0
0.0
1.494
1.489
0.0
-1.489
0.0
0.0
0.0
0.0
0.0
1.489
0.0
0.0
0.0
-1.489
0.0
0.0
0.0
0.0
1.489
-1.489
0.0
-1.494
-1.498
2.991
-2.991
2.991
-2.991
0.0
0.0
0.0
0.0
0.0
0.0
0.0
0.0
-15.222
-1.547
0.0
3.09
0.0
4.6
3.044
0.0
-1.52
-3.053
0.0
-1.533
1.533
-1.533
0.0
-1.538
0.0
0.0
-1.543
-1.547
0.0
0.0
1.547
1.543
0.0
0.0
0.0
1.538
-1.538
0.0
0.0
0.0
0.0
1.538
-1.538
0.0
0.0
0.0
0.0
0.0
0.0
0.0
0.0
0.0
0.0
1.538
0.0
1.533
0.0
0.0
0.0
-1.533
1.533
0.0
0.0
0.0
0.0
0.0
0.0
-1.533
0.0
0.0
0.0
0.0
0.0
1.533
0.0
0.0
1.529
0.0
-1.529
-1.533
0.0
3.062
-3.062
1.533
0.0
-1.533
0.0
0.0
0.0
0.0
1.533
0.0
0.0
0.0
-1.533
0.0
0.0
0.0
0.0
0.0
0.0
0.0
-1.538
0.0
0.0
0.0
0.0
0.0
0.0
1.538
0.0
0.0
1.533
0.0
0.0
0.0
0.0
0.0
0.0
0.0
0.0
0.0
0.0
0.0
1.529
0.0
0.0
0.0
-1.529
1.529
-1.529
1.529
-1.529
0.0
0.0
0.0
0.0
0.0
0.0
0.0
1.529
0.0
-1.529
0.0
0.0
0.0
0.0
0.0
1.529
-1.529
0.0
0.0
0.0
0.0
0.0
0.0
0.0
0.0
0.0
0.0
0.0
0.0
0.0
0.0
0.0
0.0
0.0
-1.533
0.0
0.0
0.0
0.0
0.0
0.0
0.0
0.0
-1.538
0.0
0.0
0.0
0.0
0.0
0.0
0.0
0.0
0.0
0.0
0.0
0.0
0.0
0.0
0.0
0.0
0.0
1.538
0.0
-1.538
0.0
0.0
1.538
0.0
0.0
-1.538
0.0
0.0
0.0
0.0
0.0
0.0
0.0
0.0
1.538
0.0
0.0
0.0
0.0
-1.538
0.0
0.0
0.0
1.538
3.062
-3.062
0.0
1.533
0.0
0.0
0.0
0.0
0.0
-1.533
1.533
-1.533
1.533
0.0
-1.533
-1.538
0.0
0.0
0.0
1.538
0.0
-1.538
0.0
3.071
-1.533
0.0
1.533
0.0
0.0
-1.533
1.533
1.529
3.044
1.515
0.0
-1.515
-1.52
0.0
-1.524
0.0
0.0
3.044
0.0
1.515
3.018
-1.507
0.0
0.0
-3.026
0.0
3.026
-1.511
-1.515
0.0
1.515
0.0
-1.515
1.515
1.511
-1.511
0.0
0.0
0.0
0.0
1.511
0.0
-1.511
1.511
-1.511
1.511
-1.511
0.0
0.0
1.511
0.0
0.0
1.507
-1.507
0.0
1.507
0.0
-1.507
1.507
-1.507
0.0
1.507
-1.507
4.507
0.0
-3.0
1.502
0.0
1.498
0.0
0.0
1.494
0.0
1.489
-1.489
-1.494
1.494
1.489
-1.489
0.0
0.0
-1.494
1.494
0.0
1.489
-1.489
0.0
1.489
0.0
-1.489
1.489
-1.489
0.0
0.0
0.0
0.0
0.0
0.0
0.0
0.0
-1.494
0.0
0.0
0.0
-1.498
0.0
1.498
0.0
0.0
0.0
0.0
0.0
0.0
0.0
0.0
-1.498
1.498
0.0
0.0
0.0
0.0
0.0
0.0
0.0
0.0
-1.498
0.0
0.0
1.498
0.0
1.494
0.0
1.489
-1.489
0.0
0.0
0.0
0.0
-1.494
1.494
0.0
0.0
-1.494
0.0
0.0
0.0
0.0
0.0
0.0
0.0
0.0
0.0
0.0
0.0
0.0
0.0
0.0
0.0
0.0
0.0
-1.498
0.0
2.991
-1.494
0.0
0.0
0.0
0.0
0.0
0.0
1.494
0.0
0.0
0.0
0.0
0.0
1.489
0.0
0.0
0.0
-1.489
0.0
1.489
7.383
1.464
1.46
-1.46
1.46
0.0
-1.46
0.0
0.0
0.0
0.0
0.0
-1.464
0.0
0.0
1.464
1.46
0.0
0.0
-1.46
0.0
0.0
0.0
0.0
0.0
0.0
-1.464
0.0
-1.468
-1.472
0.0
0.0
0.0
-1.476
-1.481
1.481
-1.481
0.0
0.0
0.0
0.0
1.481
-1.481
-1.485
0.0
0.0
0.0
0.0
0.0
2.966
0.0
2.949
-1.472
0.0
-1.476
0.0
0.0
-1.481
0.0
1.481
-1.481
2.957
0.0
-1.476
0.0
0.0
0.0
0.0
0.0
0.0
0.0
1.476
0.0
0.0
0.0
0.0
0.0
0.0
-1.476
0.0
1.476
0.0
1.472
-2.949
0.0
-1.481
0.0
1.481
0.0
1.476
-1.476
1.476
-1.476
0.0
-1.481
0.0
-1.485
0.0
0.0
0.0
-1.489
1.489
1.485
-1.485
0.0
0.0
1.485
-1.485
1.485
1.481
-2.966
0.0
1.485
0.0
0.0
0.0
0.0
0.0
0.0
-1.485
0.0
0.0
0.0
0.0
0.0
0.0
0.0
1.485
-1.485
1.485
0.0
-1.485
0.0
0.0
0.0
0.0
1.485
0.0
0.0
0.0
0.0
0.0
0.0
0.0
0.0
-1.485
1.485
1.481
0.0
-1.481
0.0
0.0
0.0
2.957
0.0
0.0
-1.476
0.0
1.476
-1.476
1.476
-1.476
0.0
0.0
0.0
0.0
-1.481
1.481
-1.481
0.0
1.481
0.0
-1.481
1.481
-1.481
1.481
-1.481
0.0
0.0
-2.974
1.489
-2.983
0.0
1.494
-1.494
1.494
-1.494
1.494
0.0
-1.494
0.0
0.0
1.494
0.0
-1.494
0.0
-1.498
0.0
1.498
-1.498
0.0
0.0
2.991
0.0
-1.494
-1.498
1.498
0.0
0.0
0.0
0.0
-1.498
0.0
0.0
0.0
-1.502
1.502
0.0
0.0
0.0
1.498
2.983
-2.983
1.494
0.0
-1.494
0.0
0.0
0.0
1.494
0.0
0.0
0.0
-1.494
1.494
0.0
1.489
-1.489
0.0
-2.991
0.0
1.498
1.494
-1.494
-1.498
-1.502
1.502
0.0
-1.502
0.0
1.502
0.0
0.0
-1.502
1.502
0.0
-1.502
0.0
1.502
-1.502
0.0
-1.507
0.0
1.507
-1.507
1.507
0.0
0.0
0.0
-1.507
1.507
0.0
1.502
0.0
0.0
0.0
0.0
0.0
0.0
0.0
-1.502
0.0
3.0
0.0
0.0
-1.498
-1.502
1.502
-1.502
0.0
0.0
0.0
0.0
0.0
0.0
-1.507
0.0
0.0
0.0
0.0
1.507
-1.507
1.507
0.0
0.0
0.0
0.0
1.502
1.498
0.0
0.0
0.0
-1.498
0.0
0.0
0.0
0.0
0.0
0.0
0.0
0.0
0.0
0.0
0.0
0.0
-1.502
0.0
1.502
0.0
-1.502
0.0
1.502
0.0
-1.502
0.0
0.0
0.0
1.502
-1.502
1.502
-1.502
0.0
1.502
1.498
-1.498
0.0
0.0
1.498
0.0
1.494
0.0
1.489
-1.489
0.0
1.489
0.0
0.0
0.0
-1.489
1.489
-1.489
-1.494
0.0
1.494
-1.494
0.0
1.494
0.0
0.0
0.0
2.974
-1.485
1.485
0.0
-1.485
0.0
0.0
0.0
0.0
0.0
1.485
0.0
0.0
1.481
-1.481
0.0
0.0
0.0
0.0
1.481
0.0
0.0
0.0
0.0
0.0
0.0
0.0
-1.481
0.0
0.0
0.0
1.481
1.476
0.0
-1.476
1.476
0.0
0.0
0.0
1.472
0.0
0.0
0.0
1.468
0.0
1.464
0.0
-1.464
0.0
0.0
-5.898
-1.485
0.0
-1.489
0.0
0.0
-1.494
0.0
0.0
1.494
0.0
1.489
1.485
0.0
-2.974
1.489
1.485
0.0
0.0
-1.485
1.485
-1.485
1.485
2.957
2.94
0.0
0.0
0.0
1.464
-1.464
0.0
1.464
-1.464
-1.468
0.0
-1.472
0.0
0.0
0.0
0.0
0.0
-1.476
0.0
1.476
0.0
0.0
0.0
0.0
0.0
0.0
0.0
0.0
0.0
0.0
0.0
0.0
0.0
0.0
0.0
0.0
0.0
0.0
0.0
0.0
0.0
0.0
0.0
0.0
0.0
0.0
1.472
-1.472
1.472
0.0
0.0
-1.472
0.0
0.0
0.0
1.472
-1.472
1.472
-1.472
0.0
0.0
0.0
1.472
-1.472
0.0
0.0
0.0
0.0
0.0
0.0
1.472
-1.472
1.472
0.0
0.0
1.468
-1.468
1.468
0.0
-1.468
0.0
0.0
0.0
-1.472
0.0
0.0
1.472
-1.472
1.472
-1.472
-1.476
0.0
0.0
0.0
0.0
0.0
0.0
0.0
-1.481
1.481
-1.481
0.0
0.0
0.0
0.0
0.0
0.0
0.0
0.0
0.0
0.0
0.0
0.0
0.0
0.0
1.481
-1.481
0.0
0.0
0.0
0.0
0.0
-1.485
0.0
0.0
-1.489
0.0
0.0
0.0
1.489
0.0
0.0
0.0
0.0
0.0
0.0
-1.489
0.0
0.0
1.489
0.0
0.0
0.0
0.0
0.0
0.0
0.0
0.0
0.0
0.0
0.0
0.0
0.0
0.0
0.0
-1.489
1.489
0.0
0.0
0.0
0.0
0.0
1.485
-1.485
0.0
0.0
1.485
0.0
-1.485
1.485
0.0
-1.485
1.485
0.0
-1.485
0.0
0.0
0.0
0.0
0.0
0.0
0.0
0.0
0.0
0.0
0.0
-1.489
-1.494
1.494
0.0
0.0
0.0
0.0
-1.494
-3.0
0.0
0.0
-1.507
0.0
0.0
0.0
0.0
0.0
1.507
0.0
-1.507
0.0
0.0
0.0
0.0
0.0
0.0
-1.511
0.0
0.0
0.0
-1.515
1.515
-3.035
-3.053
-1.533
-1.538
1.538
-1.538
0.0
0.0
-1.543
-3.099
0.0
0.0
1.552
0.0
0.0
1.547
0.0
1.543
0.0
0.0
0.0
0.0
0.0
0.0
-1.543
0.0
0.0
0.0
0.0
1.543
0.0
0.0
1.538
0.0
0.0
0.0
0.0
1.533
-1.533
-1.538
0.0
0.0
-1.543
-1.547
0.0
3.09
-1.543
0.0
-1.547
1.547
0.0
0.0
0.0
-1.547
0.0
0.0
1.547
0.0
-1.547
0.0
0.0
0.0
0.0
0.0
0.0
0.0
0.0
0.0
0.0
0.0
-1.552
0.0
1.552
0.0
-1.552
0.0
0.0
0.0
1.552
-1.552
-1.556
1.556
0.0
0.0
0.0
0.0
-1.556
0.0
0.0
1.556
-1.556
1.556
0.0
-1.556
0.0
0.0
0.0
1.556
0.0
0.0
-1.556
0.0
0.0
-1.561
0.0
0.0
0.0
0.0
0.0
0.0
0.0
1.561
0.0
0.0
0.0
0.0
-1.561
0.0
-1.566
0.0
1.566
-1.566
1.566
1.561
3.108
0.0
0.0
1.547
0.0
-1.547
0.0
-1.552
1.552
-3.108
1.556
0.0
0.0
0.0
0.0
0.0
1.552
0.0
0.0
1.547
-3.099
3.099
0.0
-1.547
0.0
-1.552
0.0
1.552
0.0
0.0
0.0
0.0
1.547
-1.547
0.0
0.0
0.0
0.0
0.0
0.0
1.547
0.0
0.0
0.0
0.0
-1.547
0.0
0.0
0.0
0.0
0.0
1.547
0.0
0.0
-10.928
1.575
-1.575
-3.165
0.0
0.0
-1.59
-1.595
1.595
3.175
0.0
1.58
0.0
0.0
3.146
0.0
0.0
0.0
1.566
-1.566
1.566
1.561
0.0
1.556
-1.556
0.0
0.0
-1.561
1.561
0.0
-1.561
0.0
-3.136
-3.156
0.0
1.58
1.575
1.571
0.0
-1.571
-1.575
1.575
-1.575
-1.58
1.58
-1.58
1.58
0.0
-1.58
1.58
0.0
0.0
0.0
0.0
0.0
0.0
0.0
0.0
0.0
0.0
-1.58
0.0
0.0
-1.585
0.0
0.0
0.0
-1.59
0.0
-1.595
1.595
-1.595
0.0
0.0
1.595
0.0
-1.595
-1.6
1.6
1.595
0.0
-1.595
1.595
0.0
1.59
-1.59
-1.595
0.0
1.595
0.0
0.0
-1.595
0.0
0.0
1.595
0.0
0.0
0.0
0.0
-1.595
1.595
-1.595
0.0
1.595
0.0
0.0
1.59
-1.59
0.0
0.0
-1.595
1.595
0.0
0.0
1.59
0.0
0.0
0.0
-1.59
0.0
0.0
-1.595
1.595
-1.595
1.595
0.0
-1.595
0.0
0.0
0.0
0.0
1.595
-1.595
0.0
1.595
-1.595
1.595
-1.595
1.595
-1.595
0.0
0.0
1.595
-1.595
0.0
1.595
0.0
-1.595
1.595
0.0
0.0
0.0
0.0
0.0
0.0
0.0
0.0
0.0
1.59
0.0
-1.59
0.0
1.59
0.0
0.0
0.0
0.0
0.0
1.585
0.0
-1.585
0.0
1.585
0.0
0.0
0.0
0.0
0.0
1.58
-1.58
0.0
0.0
0.0
0.0
0.0
0.0
1.58
-1.58
0.0
0.0
0.0
0.0
0.0
0.0
0.0
0.0
1.58
0.0
0.0
-1.58
-1.585
0.0
0.0
0.0
0.0
0.0
0.0
0.0
0.0
0.0
-7.999
-1.615
-3.245
3.245
-3.245
-1.63
-1.635
-1.64
0.0
0.0
0.0
0.0
0.0
3.275
0.0
1.63
1.625
-1.625
-1.63
0.0
-1.635
1.635
0.0
-1.635
0.0
-1.64
1.64
-1.64
1.64
0.0
0.0
0.0
-1.64
0.0
1.64
-1.64
0.0
1.64
0.0
0.0
1.635
-1.635
1.635
0.0
0.0
-1.635
1.635
0.0
0.0
0.0
-1.635
0.0
1.635
-1.635
1.635
0.0
-1.635
1.635
0.0
0.0
0.0
0.0
0.0
-1.635
0.0
1.635
0.0
0.0
0.0
-1.635
1.635
0.0
0.0
-1.635
1.635
-1.635
0.0
1.635
-1.635
0.0
0.0
0.0
0.0
0.0
0.0
0.0
-1.64
1.64
0.0
0.0
0.0
1.635
-1.635
0.0
0.0
0.0
0.0
0.0
0.0
1.635
0.0
-1.635
0.0
0.0
1.635
-1.635
0.0
-1.64
0.0
0.0
-1.646
0.0
1.646
-1.646
0.0
1.646
-1.646
0.0
0.0
-1.651
0.0
1.651
0.0
0.0
0.0
-1.651
0.0
1.651
-1.651
0.0
0.0
-1.656
0.0
0.0
0.0
1.656
0.0
0.0
0.0
0.0
0.0
0.0
0.0
0.0
0.0
0.0
1.651
-1.651
0.0
1.651
0.0
0.0
0.0
0.0
0.0
0.0
1.646
0.0
0.0
0.0
0.0
0.0
0.0
0.0
1.64
0.0
0.0
-1.64
3.275
0.0
1.63
0.0
1.625
0.0
0.0
0.0
0.0
0.0
-1.625
1.625
0.0
-1.625
0.0
-1.63
-1.635
1.635
0.0
-1.635
1.635
0.0
0.0
-1.635
1.635
0.0
0.0
-1.635
0.0
0.0
-1.64
1.64
0.0
0.0
1.635
-1.635
0.0
0.0
0.0
0.0
-1.64
0.0
14.579
1.595
-1.595
0.0
0.0
-1.6
0.0
-1.605
0.0
0.0
1.605
1.6
-1.6
0.0
0.0
0.0
0.0
1.6
0.0
-1.6
0.0
1.6
-1.6
0.0
1.6
0.0
0.0
-1.6
0.0
0.0
0.0
-1.605
0.0
-1.61
1.61
0.0
0.0
1.605
0.0
0.0
-1.605
0.0
0.0
0.0
0.0
0.0
0.0
0.0
0.0
0.0
0.0
0.0
1.605
-1.605
1.605
-1.605
1.605
0.0
0.0
0.0
-1.605
1.605
-1.605
0.0
1.605
0.0
0.0
-1.605
0.0
0.0
0.0
0.0
0.0
1.605
0.0
0.0
0.0
0.0
0.0
0.0
0.0
0.0
-1.605
0.0
0.0
0.0
1.605
0.0
-1.605
0.0
0.0
0.0
0.0
0.0
1.605
-1.605
1.605
0.0
0.0
0.0
0.0
0.0
0.0
0.0
0.0
0.0
0.0
0.0
0.0
0.0
-1.605
0.0
0.0
0.0
0.0
0.0
0.0
0.0
0.0
0.0
0.0
0.0
0.0
0.0
0.0
0.0
0.0
0.0
-1.61
0.0
1.61
-1.61
0.0
-1.615
0.0
0.0
0.0
0.0
0.0
0.0
0.0
1.615
-1.615
0.0
0.0
1.615
-1.615
-1.62
0.0
0.0
0.0
0.0
0.0
0.0
0.0
0.0
0.0
0.0
0.0
1.62
-1.62
0.0
-1.625
0.0
0.0
1.625
0.0
1.62
1.615
-1.615
0.0
-1.62
1.62
0.0
0.0
-1.62
0.0
0.0
0.0
0.0
1.62
0.0
-1.62
1.62
0.0
-1.62
1.62
-1.62
1.62
0.0
-1.62
1.62
0.0
0.0
0.0
0.0
0.0
0.0
0.0
0.0
0.0
1.615
-1.615
0.0
0.0
0.0
1.615
0.0
-1.615
1.615
4.814
0.0
-1.6
1.6
1.595
1.59
0.0
-1.59
0.0
1.59
0.0
0.0
0.0
-1.59
0.0
-1.595
0.0
1.595
0.0
0.0
0.0
0.0
0.0
0.0
-1.595
1.595
0.0
-1.595
1.595
-1.595
0.0
1.595
0.0
-3.195
1.6
-1.6
1.6
0.0
-1.6
0.0
1.6
0.0
1.595
-1.595
1.595
-1.595
0.0
1.595
0.0
-1.595
0.0
0.0
0.0
0.0
0.0
0.0
0.0
0.0
0.0
0.0
0.0
0.0
0.0
1.595
-1.595
1.595
-1.595
1.595
0.0
0.0
-1.595
0.0
0.0
1.595
0.0
1.59
0.0
0.0
-1.59
-1.595
0.0
1.595
0.0
-1.595
0.0
0.0
0.0
0.0
-1.6
0.0
1.6
-1.6
0.0
0.0
0.0
0.0
0.0
0.0
0.0
0.0
0.0
0.0
0.0
0.0
-1.605
0.0
0.0
0.0
0.0
1.605
-1.605
1.605
-1.605
0.0
0.0
1.605
-1.605
0.0
0.0
0.0
0.0
0.0
0.0
0.0
0.0
-1.61
1.61
-1.61
0.0
0.0
0.0
0.0
-1.615
0.0
0.0
0.0
0.0
1.615
0.0
0.0
-1.615
0.0
0.0
0.0
0.0
-1.62
1.62
0.0
0.0
0.0
0.0
0.0
0.0
0.0
0.0
0.0
0.0
0.0
0.0
0.0
0.0
0.0
0.0
-1.62
1.62
0.0
0.0
0.0
0.0
0.0
0.0
0.0
0.0
0.0
0.0
0.0
0.0
0.0
0.0
0.0
0.0
1.615
-3.234
0.0
1.62
0.0
0.0
0.0
-1.62
0.0
0.0
-1.625
0.0
0.0
1.625
0.0
0.0
0.0
0.0
0.0
0.0
0.0
0.0
0.0
0.0
1.62
-1.62
0.0
0.0
0.0
-18.16
1.678
-1.678
1.678
0.0
0.0
0.0
0.0
0.0
1.672
-3.35
0.0
-1.683
-1.688
0.0
0.0
0.0
0.0
0.0
0.0
0.0
1.688
0.0
-1.688
1.688
0.0
0.0
0.0
0.0
-1.688
0.0
0.0
0.0
0.0
0.0
1.688
0.0
0.0
0.0
-1.688
0.0
0.0
1.688
0.0
0.0
1.683
0.0
1.678
1.672
-1.672
-1.678
3.35
1.667
0.0
3.317
1.651
-3.307
0.0
0.0
0.0
0.0
-1.661
-1.667
0.0
0.0
1.667
1.661
-1.661
0.0
-1.667
0.0
0.0
0.0
1.667
-1.667
0.0
0.0
0.0
0.0
0.0
0.0
0.0
1.667
0.0
0.0
0.0
0.0
1.661
-3.328
1.667
1.661
0.0
-1.661
-1.667
0.0
3.328
0.0
-1.661
0.0
-1.667
1.667
0.0
0.0
0.0
0.0
0.0
0.0
0.0
0.0
0.0
0.0
0.0
-1.667
1.667
-1.667
0.0
1.667
-1.667
0.0
0.0
0.0
0.0
1.667
0.0
-1.667
0.0
-1.672
1.672
0.0
-1.672
0.0
0.0
1.672
0.0
0.0
0.0
-1.672
1.672
0.0
-1.672
0.0
0.0
1.672
0.0
0.0
-1.672
0.0
0.0
0.0
1.672
0.0
-1.672
0.0
0.0
1.672
0.0
-1.672
0.0
0.0
0.0
-1.678
0.0
0.0
0.0
-1.683
0.0
1.683
0.0
-1.683
0.0
1.683
0.0
0.0
0.0
0.0
0.0
0.0
-1.683
0.0
0.0
0.0
0.0
0.0
0.0
0.0
0.0
0.0
0.0
0.0
0.0
0.0
0.0
0.0
0.0
1.683
0.0
-1.683
0.0
0.0
0.0
0.0
0.0
0.0
-1.688
1.688
0.0
1.683
0.0
0.0
0.0
-6.765
-3.416
0.0
1.711
0.0
0.0
0.0
0.0
-5.149
1.722
0.0
-1.722
0.0
0.0
0.0
0.0
0.0
0.0
0.0
0.0
1.722
0.0
0.0
0.0
1.716
-3.439
0.0
0.0
0.0
0.0
1.722
0.0
0.0
0.0
0.0
1.716
-1.716
0.0
1.716
1.711
0.0
1.705
0.0
-1.705
1.705
0.0
0.0
0.0
-1.705
0.0
1.705
0.0
0.0
0.0
0.0
0.0
0.0
-1.705
1.705
-1.705
0.0
0.0
0.0
0.0
0.0
0.0
0.0
0.0
0.0
0.0
0.0
1.705
0.0
-1.705
0.0
0.0
0.0
-1.711
0.0
0.0
0.0
0.0
-1.716
1.716
0.0
0.0
-1.716
0.0
1.716
-1.716
0.0
1.716
0.0
0.0
0.0
0.0
0.0
0.0
0.0
0.0
1.711
-1.711
0.0
0.0
0.0
0.0
0.0
0.0
-1.716
0.0
0.0
1.716
0.0
0.0
0.0
0.0
0.0
1.711
0.0
-1.711
0.0
0.0
0.0
1.711
0.0
0.0
0.0
0.0
0.0
-1.711
0.0
0.0
0.0
0.0
0.0
0.0
0.0
1.711
0.0
-1.711
0.0
0.0
0.0
0.0
0.0
0.0
0.0
1.711
0.0
0.0
0.0
0.0
-1.711
0.0
0.0
0.0
1.711
0.0
0.0
-1.711
1.711
0.0
0.0
0.0
0.0
0.0
0.0
0.0
0.0
0.0
0.0
-1.711
0.0
0.0
0.0
0.0
0.0
0.0
0.0
0.0
0.0
0.0
0.0
0.0
0.0
0.0
0.0
0.0
0.0
0.0
0.0
0.0
0.0
0.0
1.711
-1.711
0.0
0.0
0.0
0.0
0.0
0.0
0.0
-1.716
0.0
0.0
0.0
0.0
1.716
-1.716
3.427
0.0
-1.711
-3.439
1.722
1.716
0.0
0.0
-1.716
1.716
-1.716
1.716
0.0
-1.716
1.716
0.0
0.0
-1.716
1.716
-1.716
-1.722
1.722
0.0
-1.722
1.722
0.0
-1.722
1.722
0.0
0.0
0.0
-1.722
1.722
0.0
-1.722
1.722
0.0
-1.722
0.0
0.0
-1.728
0.0
0.0
0.0
0.0
-1.734
1.734
0.0
0.0
0.0
-1.734
0.0
0.0
0.0
-1.74
0.0
-1.745
-1.751
1.751
0.0
1.745
-1.745
0.0
0.0
1.745
0.0
0.0
0.0
0.0
0.0
0.0
1.74
-1.74
0.0
0.0
0.0
0.0
0.0
0.0
0.0
0.0
0.0
0.0
0.0
1.74
-1.74
1.74
1.734
-1.734
1.734
-1.734
0.0
0.0
0.0
0.0
0.0
-1.74
0.0
1.74
0.0
0.0
0.0
0.0
0.0
0.0
-1.74
0.0
0.0
0.0
0.0
0.0
1.74
0.0
0.0
-1.74
1.74
0.0
0.0
-1.74
0.0
1.74
0.0
0.0
0.0
-1.74
0.0
1.74
-1.74
0.0
-1.745
0.0
-1.751
-1.757
0.0
0.0
-1.763
1.763
0.0
0.0
0.0
3.509
-3.509
0.0
0.0
0.0
0.0
0.0
0.0
1.757
-1.757
1.757
0.0
0.0
-1.757
1.757
0.0
0.0
0.0
-1.757
0.0
0.0
1.757
0.0
0.0
0.0
0.0
-1.757
1.757
0.0
0.0
-1.757
1.757
0.0
-1.757
1.757
0.0
0.0
0.0
-1.757
1.757
0.0
0.0
0.0
0.0
-1.757
0.0
0.0
0.0
1.757
0.0
0.0
-1.757
0.0
0.0
0.0
1.757
-1.757
1.757
0.0
0.0
-1.757
0.0
1.757
0.0
0.0
-1.757
0.0
1.757
0.0
0.0
5.236
-1.74
-1.745
0.0
0.0
1.745
0.0
-5.254
1.757
0.0
0.0
-1.757
1.757
-1.757
1.757
0.0
1.751
0.0
1.745
0.0
0.0
0.0
-1.745
0.0
1.745
0.0
0.0
0.0
-1.745
1.745
0.0
0.0
0.0
-1.745
0.0
1.745
0.0
-1.745
0.0
0.0
1.745
0.0
0.0
0.0
1.74
0.0
0.0
0.0
0.0
0.0
0.0
0.0
0.0
3.462
-1.728
0.0
0.0
0.0
0.0
0.0
-1.734
0.0
1.734
0.0
0.0
0.0
0.0
-1.734
0.0
1.734
0.0
-1.734
0.0
1.734
0.0
0.0
-1.734
0.0
0.0
0.0
1.734
0.0
-1.734
0.0
1.734
0.0
0.0
1.728
1.722
0.0
-1.722
0.0
-1.728
0.0
1.728
0.0
0.0
-1.728
1.728
-1.728
1.728
-1.728
0.0
1.728
0.0
0.0
1.722
0.0
-3.45
0.0
1.728
-1.728
0.0
0.0
1.728
0.0
0.0
0.0
0.0
0.0
1.722
0.0
0.0
0.0
0.0
0.0
0.0
0.0
-1.722
0.0
0.0
0.0
0.0
0.0
1.722
-1.722
0.0
1.722
0.0
0.0
0.0
0.0
0.0
0.0
0.0
0.0
0.0
0.0
1.716
-1.716
0.0
0.0
0.0
0.0
0.0
0.0
0.0
0.0
1.716
0.0
1.711
0.0
0.0
1.705
0.0
0.0
0.0
0.0
-1.705
0.0
0.0
0.0
0.0
0.0
0.0
-1.711
1.711
0.0
0.0
0.0
0.0
0.0
-1.711
1.711
0.0
1.705
0.0
-1.705
0.0
0.0
0.0
0.0
0.0
-1.711
0.0
0.0
0.0
-1.716
-1.722
1.722
0.0
0.0
0.0
0.0
0.0
0.0
1.716
-1.716
0.0
0.0
6.832
3.382
0.0
0.0
0.0
0.0
-1.688
0.0
1.688
0.0
0.0
-1.688
0.0
1.688
-1.688
0.0
-1.694
1.694
0.0
1.688
1.683
0.0
0.0
0.0
1.678
-1.678
1.678
0.0
1.672
0.0
0.0
0.0
0.0
0.0
0.0
0.0
0.0
1.667
-1.667
1.667
-1.667
0.0
0.0
-1.672
0.0
1.672
-3.35
0.0
3.35
-1.672
0.0
0.0
0.0
-1.678
1.678
0.0
0.0
-1.678
0.0
1.678
-1.678
0.0
1.678
0.0
-1.678
0.0
0.0
1.678
-1.678
0.0
0.0
0.0
0.0
0.0
0.0
1.678
0.0
0.0
-1.678
0.0
1.678
0.0
0.0
0.0
0.0
0.0
0.0
0.0
-1.678
0.0
0.0
0.0
1.678
-1.678
1.678
0.0
-1.678
0.0
0.0
0.0
0.0
0.0
0.0
0.0
-1.683
1.683
0.0
0.0
0.0
0.0
0.0
0.0
0.0
0.0
-1.683
1.683
0.0
-1.683
1.683
0.0
-1.683
0.0
0.0
1.683
0.0
-1.683
0.0
0.0
0.0
0.0
0.0
0.0
0.0
0.0
0.0
0.0
0.0
0.0
0.0
0.0
0.0
0.0
0.0
0.0
0.0
0.0
0.0
0.0
0.0
0.0
0.0
0.0
0.0
0.0
0.0
0.0
0.0
0.0
0.0
0.0
0.0
0.0
0.0
0.0
0.0
0.0
0.0
1.683
0.0
0.0
-1.683
0.0
1.683
0.0
0.0
0.0
0.0
0.0
0.0
0.0
0.0
0.0
0.0
1.678
-1.678
0.0
0.0
0.0
0.0
0.0
0.0
0.0
0.0
0.0
0.0
1.678
0.0
-1.678
1.678
0.0
0.0
0.0
-1.678
1.678
0.0
-1.678
0.0
0.0
0.0
1.678
5.0
1.656
-1.656
-1.661
0.0
0.0
-1.667
0.0
1.667
0.0
0.0
0.0
0.0
-1.667
1.667
1.661
-1.661
0.0
0.0
0.0
0.0
0.0
-1.667
0.0
0.0
1.667
-1.667
0.0
0.0
0.0
0.0
-1.672
0.0
0.0
1.672
0.0
-1.672
1.672
-1.672
0.0
0.0
0.0
0.0
-1.678
0.0
0.0
-1.683
0.0
0.0
0.0
1.683
0.0
0.0
0.0
0.0
0.0
0.0
-1.683
1.683
0.0
0.0
0.0
-1.683
1.683
-1.683
0.0
0.0
1.683
0.0
0.0
0.0
-1.683
0.0
0.0
0.0
0.0
0.0
0.0
0.0
0.0
0.0
0.0
0.0
-1.688
1.688
-1.688
1.688
-1.688
0.0
0.0
0.0
0.0
1.688
0.0
0.0
0.0
0.0
0.0
0.0
1.683
0.0
0.0
0.0
0.0
0.0
0.0
-1.683
0.0
0.0
0.0
-1.688
1.688
-1.688
0.0
0.0
0.0
0.0
0.0
0.0
0.0
0.0
0.0
0.0
0.0
0.0
0.0
1.688
-1.688
0.0
1.688
-1.688
0.0
0.0
-1.694
1.694
0.0
0.0
-1.694
0.0
0.0
1.694
0.0
0.0
0.0
0.0
0.0
0.0
0.0
1.688
0.0
0.0
-1.688
1.688
0.0
0.0
0.0
1.683
-1.683
0.0
0.0
0.0
0.0
1.683
0.0
0.0
0.0
0.0
-1.683
0.0
0.0
-1.688
1.688
-1.688
0.0
0.0
-1.694
0.0
0.0
0.0
0.0
1.694
0.0
-1.694
1.694
0.0
0.0
0.0
0.0
-1.694
0.0
0.0
0.0
0.0
0.0
-1.7
1.7
0.0
0.0
0.0
0.0
0.0
0.0
0.0
1.694
0.0
0.0
0.0
-1.694
0.0
0.0
-3.405
1.705
1.7
-1.7
1.7
0.0
0.0
0.0
0.0
0.0
0.0
1.694
-1.694
3.382
0.0
0.0
0.0
0.0
0.0
0.0
1.683
0.0
0.0
0.0
0.0
0.0
0.0
-1.683
1.683
0.0
1.678
-1.678
-1.683
0.0
1.683
0.0
0.0
0.0
0.0
0.0
0.0
-1.683
0.0
-1.688
0.0
0.0
0.0
0.0
0.0
-1.694
0.0
0.0
0.0
-1.7
0.0
0.0
-1.705
0.0
0.0
1.705
-1.705
0.0
0.0
1.705
-1.705
0.0
0.0
1.705
0.0
-1.705
0.0
0.0
0.0
-1.711
1.711
0.0
-1.711
1.711
0.0
-1.711
0.0
1.711
0.0
0.0
1.705
0.0
-3.416
0.0
0.0
0.0
1.711
0.0
0.0
0.0
0.0
0.0
0.0
0.0
-1.711
1.711
0.0
0.0
0.0
0.0
0.0
-1.711
-1.716
1.716
0.0
-1.716
0.0
1.716
0.0
0.0
0.0
0.0
0.0
-1.716
1.716
-1.716
0.0
0.0
1.716
0.0
0.0
-1.716
1.716
1.711
0.0
0.0
0.0
-1.711
0.0
0.0
0.0
0.0
0.0
0.0
0.0
0.0
0.0
0.0
0.0
0.0
-1.716
1.716
0.0
0.0
-1.716
0.0
1.716
-1.716
1.716
0.0
0.0
0.0
0.0
0.0
-1.716
0.0
1.716
0.0
-1.716
0.0
0.0
0.0
0.0
0.0
0.0
0.0
0.0
0.0
0.0
0.0
1.716
-1.716
0.0
1.716
-1.716
0.0
0.0
0.0
0.0
0.0
0.0
1.716
-1.716
1.716
-1.716
0.0
1.716
-1.716
1.716
0.0
-1.716
0.0
1.716
0.0
0.0
0.0
-1.716
0.0
-1.722
1.722
-1.722
0.0
0.0
0.0
0.0
-1.728
1.728
0.0
3.439
-1.716
-1.722
0.0
0.0
-1.728
0.0
0.0
1.728
0.0
-1.728
-3.473
1.74
-1.74
0.0
0.0
0.0
0.0
0.0
0.0
1.74
0.0
-1.74
1.74
1.734
0.0
-1.734
0.0
0.0
-3.485
1.745
0.0
-3.497
1.751
1.745
-3.497
1.751
0.0
0.0
0.0
0.0
1.745
-1.745
0.0
1.745
0.0
0.0
0.0
1.74
0.0
0.0
0.0
0.0
1.734
-1.734
3.462
0.0
0.0
0.0
0.0
0.0
-1.728
0.0
0.0
0.0
0.0
0.0
-1.734
0.0
0.0
0.0
0.0
0.0
0.0
0.0
1.734
0.0
0.0
-1.734
1.734
0.0
0.0
0.0
0.0
1.728
-1.728
1.728
-3.462
0.0
1.734
-1.734
0.0
0.0
1.734
0.0
0.0
0.0
0.0
-1.734
1.734
0.0
0.0
0.0
0.0
0.0
0.0
0.0
0.0
0.0
0.0
0.0
0.0
0.0
-1.734
1.734
0.0
0.0
0.0
0.0
-1.734
0.0
0.0
1.734
0.0
-1.734
0.0
-1.74
0.0
0.0
1.74
0.0
0.0
0.0
0.0
0.0
0.0
0.0
0.0
0.0
0.0
0.0
0.0
0.0
0.0
0.0
1.734
0.0
0.0
0.0
0.0
0.0
-1.734
0.0
0.0
0.0
0.0
0.0
0.0
0.0
0.0
0.0
0.0
0.0
1.734
0.0
-1.734
1.734
0.0
-1.734
0.0
0.0
0.0
0.0
0.0
0.0
0.0
0.0
0.0
0.0
0.0
0.0
0.0
0.0
0.0
0.0
0.0
0.0
0.0
0.0
0.0
0.0
0.0
0.0
0.0
0.0
0.0
0.0
0.0
0.0
0.0
1.734
0.0
0.0
0.0
0.0
-1.734
1.734
0.0
10.282
1.694
-1.694
3.382
0.0
0.0
-1.688
0.0
0.0
-1.694
1.694
0.0
-1.694
0.0
1.694
0.0
0.0
-1.694
0.0
0.0
0.0
1.694
-1.694
0.0
-1.7
0.0
0.0
0.0
1.7
0.0
-1.7
0.0
0.0
0.0
0.0
-1.705
0.0
1.705
0.0
0.0
0.0
-1.705
3.405
-1.7
0.0
0.0
-1.705
1.705
0.0
0.0
1.7
0.0
-1.7
0.0
0.0
0.0
1.7
0.0
0.0
0.0
0.0
-1.7
1.7
0.0
1.694
-1.694
1.694
0.0
1.688
-1.688
1.688
0.0
0.0
0.0
0.0
0.0
0.0
0.0
0.0
-1.688
0.0
0.0
0.0
0.0
-1.694
0.0
0.0
0.0
0.0
0.0
0.0
0.0
0.0
0.0
0.0
0.0
0.0
0.0
1.694
0.0
-1.694
0.0
1.694
-1.694
0.0
0.0
0.0
0.0
1.694
-1.694
0.0
0.0
0.0
0.0
0.0
0.0
0.0
0.0
0.0
0.0
0.0
0.0
0.0
0.0
1.694
0.0
0.0
0.0
0.0
0.0
0.0
-1.694
0.0
1.694
0.0
1.688
0.0
0.0
0.0
1.683
-1.683
0.0
1.683
0.0
0.0
5.016
-1.667
-1.672
0.0
0.0
1.672
-1.672
0.0
0.0
0.0
0.0
0.0
0.0
0.0
0.0
0.0
0.0
1.672
-1.672
0.0
0.0
0.0
0.0
0.0
1.672
0.0
0.0
0.0
3.328
-1.661
1.661
0.0
-1.661
0.0
1.661
0.0
0.0
-1.661
1.661
0.0
-1.661
0.0
0.0
0.0
0.0
-1.667
0.0
0.0
0.0
0.0
0.0
0.0
0.0
0.0
0.0
-1.672
-1.678
1.678
-1.678
0.0
0.0
0.0
1.678
-1.678
0.0
-5.065
0.0
0.0
1.694
3.371
0.0
0.0
-1.683
0.0
1.683
0.0
0.0
1.678
-1.678
0.0
1.678
0.0
0.0
0.0
-1.678
0.0
0.0
0.0
0.0
0.0
1.678
0.0
0.0
0.0
0.0
0.0
0.0
0.0
0.0
0.0
0.0
0.0
1.672
-1.672
0.0
0.0
1.672
0.0
0.0
-1.672
1.672
-1.672
0.0
1.672
0.0
-1.672
0.0
0.0
0.0
0.0
0.0
0.0
1.672
0.0
0.0
0.0
0.0
-1.672
1.672
0.0
0.0
-1.672
0.0
1.672
0.0
0.0
0.0
0.0
0.0
0.0
1.667
0.0
-1.667
0.0
1.667
-1.667
-1.672
0.0
0.0
0.0
0.0
0.0
0.0
0.0
0.0
1.672
0.0
0.0
-1.672
21.327
-21.327
3.339
-1.667
1.667
0.0
0.0
0.0
0.0
0.0
-1.667
0.0
0.0
0.0
0.0
0.0
-1.672
0.0
0.0
1.672
-1.672
0.0
0.0
0.0
0.0
0.0
0.0
1.672
0.0
0.0
0.0
-1.672
1.672
1.667
1.661
0.0
0.0
0.0
0.0
0.0
0.0
0.0
0.0
0.0
0.0
0.0
0.0
0.0
0.0
0.0
-1.661
1.661
0.0
0.0
0.0
-1.661
0.0
0.0
0.0
0.0
0.0
0.0
0.0
0.0
0.0
0.0
0.0
0.0
0.0
0.0
0.0
0.0
-1.667
0.0
0.0
0.0
0.0
0.0
0.0
0.0
0.0
0.0
0.0
0.0
0.0
1.667
-1.667
0.0
1.667
-1.667
0.0
0.0
1.667
0.0
-1.667
0.0
0.0
0.0
0.0
-1.672
0.0
1.672
0.0
-1.672
0.0
0.0
0.0
0.0
0.0
1.672
0.0
-1.672
1.672
-1.672
0.0
0.0
-6.743
1.694
0.0
0.0
0.0
0.0
1.688
0.0
0.0
0.0
0.0
-1.688
0.0
0.0
1.688
-1.688
0.0
1.688
0.0
0.0
0.0
0.0
1.683
-1.683
0.0
1.683
-1.683
0.0
0.0
0.0
1.683
-1.683
0.0
1.683
-1.683
0.0
0.0
1.683
-1.683
0.0
0.0
0.0
0.0
0.0
-1.688
1.688
0.0
0.0
0.0
0.0
0.0
-1.688
0.0
0.0
0.0
0.0
0.0
0.0
0.0
0.0
0.0
-1.694
0.0
0.0
0.0
0.0
1.694
0.0
0.0
0.0
0.0
0.0
0.0
0.0
0.0
0.0
0.0
0.0
0.0
0.0
0.0
0.0
0.0
0.0
0.0
1.688
-1.688
0.0
0.0
0.0
0.0
0.0
0.0
1.688
0.0
-1.688
0.0
0.0
0.0
0.0
1.688
0.0
-1.688
0.0
0.0
0.0
0.0
1.688
0.0
-1.688
0.0
0.0
0.0
1.688
0.0
0.0
-1.688
0.0
0.0
3.371
0.0
-1.683
0.0
0.0
0.0
0.0
0.0
0.0
0.0
1.683
-1.683
0.0
0.0
0.0
0.0
0.0
0.0
0.0
0.0
0.0
0.0
0.0
0.0
0.0
0.0
0.0
0.0
0.0
0.0
0.0
-1.688
0.0
1.688
0.0
-1.688
0.0
0.0
0.0
0.0
0.0
0.0
0.0
0.0
0.0
1.688
-1.688
0.0
1.688
-1.688
0.0
1.688
0.0
0.0
0.0
0.0
0.0
0.0
0.0
0.0
0.0
0.0
0.0
0.0
0.0
0.0
0.0
0.0
0.0
0.0
0.0
0.0
0.0
0.0
0.0
0.0
0.0
0.0
0.0
0.0
0.0
0.0
0.0
0.0
0.0
0.0
0.0
0.0
0.0
0.0
0.0
-6.787
0.0
0.0
1.705
0.0
0.0
0.0
0.0
0.0
0.0
0.0
0.0
0.0
-1.705
0.0
0.0
0.0
-1.711
0.0
0.0
0.0
0.0
-1.716
0.0
0.0
0.0
-1.722
1.722
0.0
0.0
0.0
-1.722
0.0
0.0
0.0
0.0
-1.728
0.0
1.728
-1.728
0.0
0.0
0.0
0.0
0.0
0.0
1.728
-1.728
0.0
0.0
1.728
0.0
0.0
0.0
0.0
0.0
1.722
0.0
0.0
0.0
0.0
0.0
0.0
0.0
0.0
0.0
0.0
0.0
0.0
0.0
0.0
1.716
0.0
0.0
0.0
0.0
0.0
0.0
0.0
0.0
0.0
0.0
0.0
0.0
0.0
0.0
0.0
0.0
-1.716
0.0
1.716
0.0
-1.716
0.0
1.716
-1.716
0.0
1.716
-1.716
0.0
1.716
0.0
-1.716
0.0
1.716
-1.716
0.0
1.716
-1.716
0.0
0.0
1.716
-1.716
0.0
0.0
0.0
0.0
0.0
0.0
0.0
0.0
0.0
0.0
0.0
0.0
0.0
0.0
0.0
0.0
0.0
0.0
0.0
0.0
0.0
0.0
1.716
-1.716
0.0
0.0
0.0
1.716
0.0
-1.716
0.0
0.0
0.0
0.0
0.0
0.0
0.0
0.0
0.0
0.0
0.0
0.0
0.0
0.0
0.0
0.0
0.0
0.0
0.0
0.0
0.0
0.0
0.0
-1.722
0.0
0.0
0.0
-1.728
0.0
1.728
0.0
0.0
0.0
-1.728
0.0
1.728
0.0
0.0
-1.728
0.0
1.728
0.0
1.722
-1.722
0.0
0.0
0.0
0.0
0.0
-1.728
0.0
1.728
0.0
0.0
0.0
0.0
0.0
0.0
0.0
0.0
0.0
0.0
0.0
0.0
0.0
-1.728
1.728
-3.462
0.0
0.0
-1.74
-1.745
1.745
-1.745
0.0
-1.751
0.0
-1.757
1.757
0.0
0.0
-1.757
1.757
0.0
-1.757
1.757
0.0
1.751
0.0
0.0
0.0
-1.751
0.0
0.0
0.0
1.751
0.0
0.0
0.0
0.0
0.0
1.745
-1.745
1.745
0.0
1.74
0.0
-1.74
-1.745
0.0
0.0
-1.751
1.751
-1.751
0.0
1.751
-1.751
0.0
1.751
0.0
0.0
0.0
1.745
-1.745
0.0
0.0
0.0
1.745
0.0
-1.745
0.0
0.0
0.0
0.0
0.0
1.745
0.0
0.0
-1.745
-1.751
0.0
0.0
0.0
0.0
0.0
1.751
-1.751
0.0
1.751
0.0
0.0
0.0
-1.751
1.751
0.0
0.0
0.0
0.0
-1.751
0.0
0.0
0.0
0.0
-1.757
0.0
1.757
-1.757
0.0
0.0
1.757
0.0
0.0
-1.757
1.757
-1.757
1.757
-1.757
1.757
-1.757
0.0
0.0
-1.763
0.0
-3.545
3.545
-1.769
-1.775
0.0
0.0
0.0
0.0
1.775
0.0
1.769
-1.769
1.769
0.0
0.0
-1.769
0.0
1.769
-1.769
0.0
3.533
-1.763
0.0
0.0
0.0
0.0
0.0
1.763
0.0
-1.763
0.0
0.0
0.0
0.0
0.0
0.0
-1.769
0.0
1.769
-1.769
0.0
0.0
0.0
0.0
1.769
0.0
0.0
-1.769
1.769
-1.769
0.0
0.0
0.0
1.769
1.763
0.0
0.0
-1.763
0.0
-1.769
0.0
1.769
-1.769
1.769
0.0
0.0
0.0
1.763
-1.763
1.763
0.0
0.0
-1.763
0.0
0.0
0.0
1.763
0.0
0.0
0.0
-1.763
0.0
0.0
0.0
0.0
0.0
0.0
0.0
0.0
0.0
1.763
-1.763
0.0
0.0
15.657
3.416
-1.705
-1.711
-1.716
1.716
-1.716
-5.184
1.734
0.0
-1.734
0.0
1.734
-1.734
0.0
-1.74
1.74
0.0
1.734
0.0
-1.734
0.0
0.0
0.0
1.734
-1.734
-1.74
3.473
-1.734
0.0
0.0
0.0
1.734
-1.734
0.0
0.0
0.0
1.734
0.0
-3.473
1.74
0.0
-1.74
1.74
0.0
0.0
0.0
0.0
0.0
0.0
0.0
1.734
0.0
-1.734
0.0
0.0
-1.74
0.0
0.0
0.0
-1.745
0.0
0.0
0.0
0.0
0.0
-1.751
1.751
-1.751
1.751
0.0
-1.751
0.0
0.0
1.751
0.0
0.0
0.0
1.745
-1.745
1.745
-1.745
0.0
1.745
0.0
0.0
-1.745
-1.751
0.0
0.0
0.0
0.0
0.0
0.0
0.0
0.0
0.0
1.751
-1.751
0.0
0.0
1.751
0.0
0.0
1.745
0.0
0.0
0.0
-1.745
0.0
1.745
0.0
0.0
-1.745
0.0
0.0
0.0
0.0
-1.751
1.751
0.0
0.0
0.0
1.745
-1.745
0.0
0.0
0.0
0.0
0.0
0.0
0.0
0.0
0.0
0.0
-1.751
0.0
0.0
1.751
0.0
-1.751
0.0
1.751
0.0
0.0
-1.751
1.751
-1.751
1.751
0.0
0.0
0.0
-1.751
0.0
0.0
1.751
0.0
-1.751
0.0
0.0
1.751
0.0
0.0
0.0
-1.751
1.751
0.0
0.0
0.0
0.0
0.0
-1.751
0.0
1.751
0.0
0.0
0.0
0.0
-1.751
0.0
0.0
0.0
0.0
0.0
0.0
0.0
0.0
1.751
0.0
-1.751
1.751
-1.751
0.0
0.0
1.751
0.0
0.0
0.0
0.0
0.0
0.0
0.0
0.0
0.0
0.0
0.0
0.0
0.0
0.0
0.0
-17.786
1.806
0.0
0.0
3.594
0.0
-1.794
1.794
0.0
1.788
-1.788
1.788
1.781
-3.569
1.788
0.0
0.0
0.0
1.781
0.0
1.775
0.0
0.0
0.0
0.0
-1.775
0.0
0.0
-1.781
-1.788
0.0
0.0
0.0
-1.794
0.0
0.0
1.794
0.0
1.788
0.0
-1.788
0.0
0.0
0.0
0.0
1.788
0.0
1.781
-1.781
0.0
0.0
0.0
-1.788
0.0
1.788
0.0
0.0
1.781
0.0
0.0
0.0
-1.781
0.0
0.0
1.781
0.0
0.0
-1.781
0.0
0.0
0.0
0.0
0.0
0.0
0.0
0.0
0.0
0.0
0.0
1.781
-1.781
0.0
1.781
-1.781
1.781
-1.781
0.0
1.781
-1.781
0.0
0.0
0.0
0.0
0.0
0.0
-1.788
0.0
1.788
0.0
0.0
0.0
0.0
0.0
0.0
0.0
0.0
-1.788
1.788
0.0
0.0
0.0
0.0
0.0
-1.788
0.0
0.0
0.0
0.0
0.0
0.0
0.0
0.0
0.0
-1.794
0.0
0.0
0.0
0.0
0.0
0.0
0.0
0.0
0.0
0.0
0.0
0.0
0.0
0.0
0.0
0.0
0.0
-1.8
0.0
0.0
0.0
1.8
0.0
0.0
0.0
-1.8
0.0
1.8
-1.8
0.0
1.8
-1.8
0.0
1.8
0.0
-1.8
0.0
0.0
0.0
0.0
0.0
1.8
-1.8
0.0
1.8
-1.8
0.0
0.0
1.8
0.0
-1.8
0.0
0.0
0.0
0.0
-1.806
0.0
0.0
0.0
-1.813
0.0
1.813
-1.813
0.0
0.0
0.0
0.0
0.0
0.0
1.813
0.0
0.0
-1.813
1.813
0.0
0.0
0.0
0.0
-1.813
1.813
0.0
0.0
0.0
0.0
0.0
1.806
5.381
0.0
0.0
0.0
0.0
0.0
1.781
0.0
0.0
1.775
0.0
0.0
1.769
-1.769
0.0
-1.775
0.0
0.0
0.0
0.0
-1.781
0.0
0.0
0.0
1.781
0.0
0.0
-1.781
1.781
1.775
-1.775
0.0
0.0
1.775
0.0
0.0
-1.775
-1.781
0.0
0.0
0.0
-1.788
0.0
0.0
0.0
0.0
0.0
0.0
1.788
0.0
-1.788
-1.794
0.0
-1.8
1.8
0.0
0.0
0.0
1.794
0.0
0.0
-1.794
0.0
0.0
1.794
-1.794
0.0
1.794
-1.794
0.0
0.0
0.0
1.794
-1.794
0.0
0.0
0.0
0.0
0.0
0.0
0.0
0.0
0.0
0.0
0.0
0.0
0.0
0.0
1.794
-1.794
0.0
0.0
1.794
1.788
0.0
-1.788
0.0
0.0
1.788
-1.788
0.0
1.788
0.0
-1.788
0.0
0.0
0.0
0.0
0.0
0.0
0.0
0.0
1.788
0.0
-1.788
0.0
0.0
0.0
0.0
0.0
0.0
0.0
0.0
0.0
0.0
0.0
0.0
1.788
0.0
0.0
-1.788
0.0
0.0
0.0
-1.794
0.0
1.794
0.0
0.0
0.0
0.0
1.788
-1.788
1.788
0.0
0.0
-1.788
0.0
0.0
0.0
0.0
0.0
0.0
0.0
0.0
0.0
0.0
0.0
0.0
0.0
0.0
0.0
0.0
0.0
1.788
-1.788
0.0
0.0
0.0
0.0
1.788
0.0
0.0
0.0
0.0
0.0
-1.788
1.788
0.0
-1.788
0.0
0.0
0.0
0.0
0.0
3.569
0.0
0.0
-1.781
-1.788
0.0
0.0
1.788
0.0
0.0
0.0
0.0
0.0
-1.788
0.0
1.788
-1.788
0.0
1.788
0.0
0.0
-1.788
0.0
0.0
0.0
17.604
-1.734
0.0
0.0
0.0
-1.74
0.0
-1.745
1.745
1.74
-1.74
0.0
-1.745
-1.751
1.751
0.0
0.0
0.0
0.0
1.745
0.0
0.0
1.74
-1.74
0.0
1.74
0.0
-1.74
0.0
0.0
0.0
-1.745
-1.751
1.751
0.0
0.0
0.0
-1.751
1.751
0.0
0.0
0.0
0.0
0.0
0.0
0.0
-1.751
1.751
-1.751
1.751
-1.751
1.751
-1.751
0.0
0.0
0.0
0.0
0.0
1.751
1.745
-1.745
-1.751
1.751
1.745
0.0
0.0
0.0
0.0
0.0
0.0
1.74
0.0
-1.74
1.74
0.0
0.0
-1.74
0.0
0.0
0.0
1.74
-1.74
1.74
-1.74
1.74
-1.74
1.74
-1.74
1.74
-1.74
1.74
0.0
-1.74
0.0
1.74
-1.74
0.0
0.0
0.0
0.0
0.0
1.74
-1.74
0.0
0.0
0.0
0.0
1.74
0.0
0.0
0.0
-1.74
1.74
0.0
0.0
1.734
0.0
0.0
0.0
0.0
0.0
0.0
-1.734
-1.74
1.74
0.0
0.0
0.0
0.0
0.0
1.734
-1.734
0.0
0.0
-1.74
1.74
0.0
0.0
0.0
0.0
0.0
0.0
0.0
0.0
0.0
0.0
0.0
0.0
-1.74
0.0
0.0
1.74
0.0
0.0
-1.74
1.74
0.0
0.0
1.734
0.0
0.0
-1.734
0.0
-1.74
0.0
0.0
1.74
0.0
0.0
-1.74
0.0
0.0
0.0
0.0
0.0
1.74
0.0
0.0
-1.74
0.0
1.74
0.0
0.0
0.0
1.734
-1.734
0.0
0.0
1.734
0.0
0.0
0.0
0.0
0.0
0.0
0.0
-1.734
1.734
-1.734
0.0
0.0
0.0
1.734
0.0
-1.734
0.0
0.0
0.0
0.0
0.0
0.0
0.0
0.0
1.734
0.0
0.0
0.0
1.728
0.0
-1.728
1.728
1.722
1.716
0.0
0.0
1.711
0.0
0.0
-1.711
-1.716
-1.722
1.722
0.0
0.0
0.0
0.0
1.716
-1.716
0.0
1.716
-1.716
0.0
0.0
0.0
0.0
0.0
0.0
0.0
1.716
-1.716
0.0
1.716
0.0
-1.716
0.0
0.0
0.0
0.0
0.0
0.0
0.0
-1.722
1.722
0.0
0.0
0.0
0.0
1.716
-1.716
0.0
1.716
-1.716
0.0
0.0
0.0
0.0
0.0
0.0
0.0
0.0
0.0
0.0
0.0
-1.722
1.722
0.0
0.0
0.0
0.0
0.0
-1.722
0.0
1.722
1.716
-1.716
0.0
0.0
0.0
0.0
0.0
0.0
0.0
0.0
0.0
0.0
0.0
0.0
0.0
0.0
0.0
0.0
0.0
0.0
1.716
-1.716
0.0
0.0
0.0
0.0
0.0
0.0
0.0
0.0
0.0
0.0
1.716
-1.716
1.716
0.0
-1.716
0.0
0.0
0.0
0.0
0.0
0.0
0.0
0.0
0.0
0.0
1.716
0.0
0.0
0.0
0.0
0.0
0.0
0.0
-1.716
1.716
0.0
0.0
0.0
1.711
0.0
-1.711
0.0
0.0
0.0
0.0
0.0
1.711
-1.711
0.0
0.0
0.0
0.0
0.0
0.0
0.0
0.0
0.0
0.0
0.0
0.0
0.0
0.0
0.0
0.0
1.711
0.0
0.0
1.705
-1.705
1.705
-1.705
1.705
0.0
0.0
-1.705
0.0
1.705
0.0
-1.705
0.0
0.0
0.0
0.0
0.0
0.0
0.0
0.0
0.0
0.0
0.0
0.0
0.0
0.0
0.0
0.0
0.0
0.0
0.0
0.0
0.0
0.0
0.0
-1.711
0.0
0.0
-1.716
-1.722
0.0
-1.728
0.0
0.0
0.0
0.0
0.0
0.0
0.0
0.0
0.0
0.0
1.728
0.0
0.0
0.0
1.722
0.0
-1.722
0.0
1.722
-1.722
0.0
0.0
0.0
0.0
0.0
0.0
-1.728
1.728
0.0
0.0
0.0
0.0
0.0
-1.728
0.0
0.0
0.0
0.0
0.0
0.0
0.0
-1.734
0.0
0.0
0.0
1.734
0.0
0.0
-1.734
0.0
0.0
0.0
0.0
0.0
1.734
0.0
0.0
0.0
0.0
0.0
0.0
0.0
-1.734
1.734
0.0
0.0
0.0
0.0
0.0
0.0
0.0
0.0
0.0
0.0
-1.734
0.0
0.0
0.0
0.0
0.0
0.0
0.0
1.734
0.0
0.0
0.0
0.0
0.0
0.0
-1.734
0.0
0.0
0.0
0.0
0.0
0.0
0.0
0.0
0.0
-1.74
1.74
0.0
0.0
0.0
0.0
0.0
0.0
0.0
0.0
0.0
0.0
0.0
0.0
0.0
-1.74
0.0
0.0
0.0
0.0
-1.745
0.0
0.0
0.0
0.0
0.0
0.0
0.0
0.0
0.0
0.0
0.0
0.0
0.0
0.0
-1.751
0.0
0.0
0.0
-1.757
1.757
0.0
0.0
0.0
0.0
0.0
0.0
1.751
-1.751
0.0
0.0
0.0
0.0
1.751
0.0
0.0
0.0
0.0
0.0
0.0
0.0
0.0
0.0
0.0
-1.751
0.0
1.751
0.0
0.0
0.0
0.0
1.745
0.0
-1.745
0.0
0.0
0.0
0.0
0.0
1.745
0.0
0.0
0.0
0.0
0.0
-1.745
0.0
0.0
0.0
0.0
0.0
0.0
0.0
0.0
0.0
0.0
0.0
0.0
0.0
1.745
-1.745
0.0
0.0
1.745
-1.745
0.0
1.745
-3.497
-1.757
1.757
-1.757
0.0
-1.763
0.0
1.763
0.0
0.0
0.0
-1.763
-1.769
0.0
0.0
0.0
0.0
1.769
-1.769
0.0
0.0
1.769
0.0
1.763
0.0
0.0
1.757
0.0
-1.757
1.757
-1.757
0.0
0.0
0.0
0.0
1.757
0.0
-1.757
0.0
0.0
0.0
0.0
0.0
1.757
0.0
-1.757
0.0
0.0
0.0
0.0
1.757
0.0
1.751
3.485
-1.74
-3.497
0.0
0.0
1.751
0.0
0.0
0.0
0.0
0.0
0.0
-1.751
1.751
-1.751
0.0
-1.757
0.0
1.757
-1.757
0.0
0.0
0.0
1.757
0.0
0.0
-1.757
0.0
0.0
0.0
0.0
0.0
0.0
0.0
1.757
0.0
0.0
-1.757
0.0
0.0
0.0
0.0
0.0
0.0
0.0
0.0
0.0
0.0
0.0
0.0
1.757
0.0
0.0
0.0
0.0
0.0
0.0
0.0
0.0
0.0
0.0
0.0
0.0
0.0
0.0
0.0
0.0
0.0
0.0
0.0
0.0
0.0
0.0
0.0
0.0
0.0
0.0
0.0
0.0
0.0
-1.757
0.0
1.757
0.0
-1.757
1.757
0.0
0.0
-1.757
0.0
0.0
0.0
0.0
0.0
0.0
0.0
1.757
-1.757
0.0
0.0
0.0
0.0
0.0
0.0
0.0
0.0
0.0
0.0
0.0
0.0
0.0
0.0
0.0
0.0
0.0
0.0
1.757
0.0
0.0
0.0
0.0
0.0
0.0
0.0
0.0
0.0
0.0
0.0
0.0
0.0
1.751
0.0
0.0
0.0
0.0
0.0
0.0
0.0
-1.751
1.751
0.0
0.0
-1.751
0.0
1.751
-1.751
1.751
-1.751
1.751
-1.751
0.0
0.0
0.0
0.0
1.751
0.0
0.0
20.566
-1.683
1.683
-1.683
0.0
1.683
0.0
1.678
-1.678
-1.683
0.0
0.0
0.0
0.0
0.0
-1.688
-1.694
0.0
0.0
1.694
0.0
0.0
0.0
1.688
-1.688
0.0
0.0
0.0
-1.694
1.694
0.0
0.0
-1.694
0.0
0.0
0.0
0.0
0.0
0.0
0.0
1.694
-1.694
0.0
1.694
0.0
-1.694
0.0
1.694
0.0
-1.694
0.0
0.0
0.0
0.0
0.0
1.694
-1.694
1.694
0.0
-1.694
0.0
0.0
0.0
0.0
0.0
0.0
0.0
-1.7
0.0
-1.705
0.0
0.0
0.0
1.705
0.0
0.0
0.0
0.0
0.0
1.7
-1.7
0.0
0.0
-1.705
0.0
0.0
0.0
0.0
0.0
0.0
0.0
0.0
0.0
0.0
1.705
0.0
0.0
1.7
-1.7
1.7
0.0
-1.7
0.0
0.0
0.0
0.0
1.7
-1.7
0.0
0.0
0.0
0.0
1.7
-1.7
0.0
0.0
0.0
0.0
0.0
0.0
1.7
0.0
0.0
-1.7
1.7
0.0
0.0
0.0
0.0
0.0
1.694
-1.694
0.0
0.0
0.0
0.0
-1.7
0.0
0.0
1.7
0.0
-1.7
0.0
0.0
0.0
0.0
1.7
0.0
0.0
-1.7
0.0
1.7
-1.7
0.0
0.0
0.0
0.0
0.0
0.0
1.7
0.0
-1.7
0.0
0.0
0.0
0.0
0.0
0.0
1.7
0.0
0.0
0.0
0.0
0.0
0.0
0.0
0.0
0.0
0.0
0.0
0.0
0.0
0.0
0.0
0.0
0.0
1.694
-1.694
0.0
1.694
0.0
-1.694
1.694
0.0
0.0
0.0
1.688
-1.688
0.0
0.0
1.688
0.0
0.0
0.0
0.0
-1.688
0.0
1.688
-1.688
1.688
-5.082
-1.705
1.705
0.0
1.7
0.0
0.0
0.0
1.694
1.688
-3.382
1.694
-1.694
-1.7
0.0
0.0
0.0
0.0
0.0
1.7
0.0
0.0
-1.7
3.394
-1.694
1.694
0.0
0.0
-1.694
1.694
0.0
0.0
0.0
0.0
0.0
0.0
0.0
0.0
0.0
0.0
0.0
-1.694
0.0
1.694
-1.694
1.694
0.0
0.0
0.0
0.0
0.0
0.0
0.0
0.0
0.0
0.0
0.0
0.0
0.0
-1.694
0.0
0.0
0.0
0.0
0.0
0.0
0.0
0.0
0.0
0.0
0.0
-1.7
1.7
0.0
-1.7
0.0
0.0
0.0
0.0
0.0
0.0
0.0
-1.705
0.0
0.0
0.0
0.0
0.0
0.0
0.0
0.0
1.705
-1.705
0.0
0.0
0.0
0.0
0.0
0.0
0.0
0.0
-1.711
0.0
0.0
0.0
-1.716
-1.722
1.722
0.0
0.0
0.0
0.0
1.716
0.0
0.0
0.0
0.0
0.0
0.0
0.0
0.0
0.0
0.0
1.711
0.0
0.0
0.0
-1.711
0.0
0.0
0.0
0.0
0.0
0.0
-1.716
0.0
0.0
0.0
1.716
0.0
0.0
0.0
0.0
0.0
1.711
-1.711
0.0
0.0
0.0
0.0
0.0
1.711
-1.711
0.0
0.0
1.711
0.0
0.0
-1.711
0.0
0.0
0.0
0.0
0.0
0.0
0.0
0.0
0.0
1.711
-1.711
0.0
0.0
0.0
0.0
0.0
0.0
1.711
-1.711
0.0
0.0
0.0
0.0
0.0
0.0
0.0
0.0
0.0
0.0
0.0
0.0
0.0
0.0
0.0
0.0
0.0
0.0
0.0
0.0
1.711
-1.711
1.711
-1.711
0.0
0.0
0.0
0.0
0.0
0.0
0.0
0.0
-6.9
-1.74
0.0
0.0
0.0
0.0
0.0
1.74
0.0
0.0
-1.74
0.0
0.0
0.0
0.0
0.0
0.0
0.0
1.74
0.0
0.0
0.0
0.0
0.0
0.0
1.734
-1.734
0.0
0.0
0.0
0.0
1.734
-1.734
0.0
0.0
0.0
0.0
0.0
0.0
0.0
0.0
0.0
1.734
0.0
-1.734
0.0
-1.74
0.0
0.0
0.0
0.0
0.0
0.0
0.0
0.0
-1.745
0.0
0.0
-1.751
1.751
0.0
0.0
0.0
0.0
1.745
0.0
-1.745
1.745
0.0
0.0
0.0
0.0
0.0
0.0
0.0
0.0
0.0
0.0
0.0
0.0
0.0
0.0
0.0
0.0
0.0
0.0
-1.745
0.0
0.0
0.0
0.0
1.745
0.0
-1.745
0.0
1.745
0.0
0.0
0.0
0.0
0.0
0.0
0.0
0.0
0.0
0.0
0.0
0.0
0.0
0.0
0.0
0.0
0.0
0.0
0.0
1.74
0.0
-1.74
0.0
0.0
0.0
0.0
0.0
0.0
0.0
0.0
0.0
0.0
-1.745
1.745
0.0
0.0
0.0
-1.745
0.0
0.0
0.0
0.0
0.0
-1.751
1.751
0.0
0.0
0.0
0.0
0.0
0.0
-1.751
0.0
0.0
0.0
0.0
0.0
0.0
0.0
0.0
1.751
-1.751
1.751
0.0
0.0
0.0
1.745
0.0
-1.745
0.0
0.0
0.0
0.0
0.0
1.745
0.0
-1.745
0.0
0.0
0.0
0.0
0.0
1.745
0.0
-1.745
0.0
0.0
0.0
0.0
0.0
0.0
0.0
0.0
0.0
0.0
0.0
0.0
0.0
0.0
0.0
0.0
0.0
1.745
-1.745
0.0
0.0
0.0
0.0
0.0
1.745
-1.745
0.0
0.0
0.0
8.669
-1.722
0.0
0.0
1.722
-1.722
1.722
1.716
-1.716
1.716
0.0
-1.716
0.0
0.0
1.716
0.0
0.0
0.0
0.0
0.0
0.0
0.0
1.711
0.0
0.0
0.0
1.705
0.0
1.7
-1.7
0.0
-1.705
0.0
-1.711
0.0
0.0
0.0
1.711
-1.711
0.0
0.0
0.0
1.711
0.0
0.0
-1.711
0.0
0.0
0.0
0.0
0.0
0.0
0.0
0.0
0.0
0.0
0.0
0.0
-1.716
0.0
0.0
0.0
-1.722
0.0
1.722
0.0
0.0
0.0
0.0
0.0
0.0
1.716
0.0
-1.716
0.0
0.0
0.0
0.0
0.0
0.0
0.0
0.0
0.0
1.716
0.0
-1.716
0.0
1.716
0.0
-1.716
0.0
0.0
0.0
0.0
1.716
0.0
0.0
1.711
-1.711
0.0
0.0
0.0
0.0
0.0
0.0
0.0
0.0
0.0
1.711
-1.711
0.0
0.0
0.0
0.0
0.0
-1.716
0.0
0.0
0.0
0.0
0.0
0.0
0.0
0.0
0.0
0.0
0.0
0.0
0.0
0.0
0.0
0.0
0.0
0.0
0.0
0.0
0.0
0.0
0.0
0.0
0.0
0.0
0.0
0.0
1.716
-1.716
1.716
-1.716
0.0
1.716
0.0
0.0
0.0
1.711
-1.711
0.0
1.711
0.0
-1.711
0.0
0.0
1.711
-1.711
1.711
-1.711
1.711
0.0
0.0
0.0
0.0
0.0
-1.711
1.711
0.0
0.0
-1.711
1.711
0.0
-1.711
0.0
0.0
0.0
0.0
0.0
0.0
0.0
0.0
0.0
0.0
0.0
0.0
0.0
0.0
0.0
0.0
0.0
0.0
0.0
0.0
0.0
1.711
0.0
0.0
0.0
0.0
0.0
0.0
1.705
0.0
0.0
8.442
1.672
0.0
0.0
-3.35
0.0
-1.683
0.0
0.0
0.0
1.683
0.0
1.678
0.0
0.0
0.0
0.0
0.0
0.0
0.0
0.0
0.0
0.0
0.0
0.0
0.0
0.0
0.0
-1.678
0.0
0.0
-1.683
0.0
0.0
0.0
0.0
0.0
1.683
0.0
-1.683
0.0
0.0
0.0
0.0
0.0
0.0
-1.688
0.0
0.0
0.0
1.688
-1.688
1.688
0.0
0.0
0.0
-1.688
1.688
-1.688
0.0
0.0
0.0
-1.694
-1.7
1.7
0.0
1.694
-1.694
0.0
1.694
0.0
-1.694
0.0
0.0
0.0
1.694
-1.694
0.0
1.694
0.0
0.0
0.0
0.0
0.0
0.0
1.688
-1.688
0.0
0.0
0.0
0.0
0.0
0.0
0.0
0.0
0.0
0.0
0.0
0.0
0.0
0.0
0.0
0.0
0.0
0.0
0.0
1.688
0.0
0.0
-1.688
0.0
0.0
0.0
0.0
-1.694
0.0
0.0
0.0
1.694
1.688
0.0
-1.688
0.0
0.0
-1.694
0.0
0.0
0.0
0.0
0.0
0.0
0.0
1.694
0.0
0.0
0.0
-1.694
1.694
0.0
0.0
0.0
0.0
0.0
0.0
-1.694
0.0
0.0
0.0
0.0
0.0
1.694
0.0
0.0
0.0
0.0
-1.694
1.694
0.0
0.0
-1.694
0.0
0.0
1.694
-1.694
1.694
-1.694
0.0
1.694
0.0
-1.694
1.694
0.0
0.0
1.688
-1.688
0.0
0.0
0.0
0.0
0.0
0.0
0.0
0.0
0.0
0.0
0.0
0.0
1.688
-1.688
1.688
0.0
0.0
-1.688
0.0
1.688
1.683
-1.683
0.0
0.0
0.0
0.0
0.0
0.0
1.683
-1.683
0.0
0.0
0.0
0.0
0.0
-3.382
1.694
0.0
0.0
0.0
0.0
0.0
0.0
-1.694
0.0
0.0
0.0
0.0
1.694
-1.694
0.0
0.0
0.0
0.0
0.0
1.694
-1.694
0.0
1.694
-1.694
1.694
0.0
0.0
0.0
0.0
0.0
0.0
0.0
1.688
-1.688
1.688
-1.688
0.0
0.0
0.0
0.0
0.0
-1.694
0.0
0.0
0.0
0.0
1.694
-1.694
0.0
0.0
0.0
1.694
0.0
0.0
0.0
0.0
0.0
0.0
0.0
0.0
0.0
0.0
0.0
0.0
0.0
0.0
-1.694
1.694
-1.694
1.694
-1.694
1.694
-1.694
0.0
0.0
0.0
1.694
0.0
0.0
0.0
-1.694
0.0
0.0
0.0
0.0
0.0
0.0
0.0
0.0
1.694
-1.694
0.0
0.0
0.0
0.0
0.0
0.0
0.0
0.0
0.0
0.0
0.0
0.0
0.0
0.0
0.0
0.0
0.0
0.0
0.0
0.0
0.0
0.0
0.0
0.0
0.0
0.0
1.694
-1.694
0.0
0.0
0.0
0.0
0.0
0.0
0.0
0.0
0.0
0.0
0.0
0.0
0.0
0.0
1.694
0.0
0.0
0.0
0.0
0.0
0.0
0.0
0.0
0.0
0.0
0.0
1.688
0.0
0.0
0.0
-1.688
0.0
1.688
-1.688
0.0
0.0
0.0
0.0
0.0
0.0
-1.694
0.0
0.0
0.0
0.0
1.694
0.0
0.0
-1.694
1.694
-1.694
0.0
0.0
0.0
1.694
-1.694
0.0
0.0
0.0
0.0
0.0
0.0
0.0
0.0
0.0
0.0
0.0
1.694
-1.694
0.0
0.0
0.0
0.0
0.0
0.0
0.0
0.0
0.0
0.0
0.0
0.0
0.0
0.0
0.0
0.0
0.0
0.0
0.0
0.0
0.0
-6.832
0.0
1.716
-1.716
0.0
0.0
0.0
0.0
0.0
0.0
0.0
0.0
0.0
-1.722
0.0
1.722
-1.722
0.0
1.722
-1.722
0.0
0.0
0.0
0.0
0.0
0.0
1.722
0.0
-1.722
1.722
0.0
-1.722
1.722
0.0
-1.722
1.722
-1.722
0.0
0.0
1.722
0.0
-1.722
0.0
0.0
0.0
0.0
1.722
-1.722
0.0
0.0
0.0
0.0
0.0
0.0
0.0
0.0
1.722
0.0
0.0
0.0
0.0
0.0
0.0
0.0
0.0
0.0
0.0
1.716
0.0
1.711
-1.711
0.0
0.0
0.0
1.711
-1.711
0.0
1.711
-1.711
0.0
0.0
0.0
0.0
0.0
0.0
0.0
0.0
0.0
0.0
0.0
-1.716
0.0
0.0
0.0
1.716
-1.716
0.0
0.0
0.0
0.0
0.0
0.0
-1.722
0.0
0.0
1.722
0.0
0.0
0.0
-1.722
0.0
0.0
0.0
0.0
0.0
0.0
0.0
0.0
0.0
0.0
0.0
1.722
-1.722
0.0
0.0
0.0
0.0
0.0
0.0
0.0
0.0
0.0
0.0
0.0
0.0
0.0
0.0
0.0
0.0
0.0
0.0
1.722
-1.722
0.0
0.0
0.0
0.0
0.0
0.0
0.0
0.0
0.0
1.722
0.0
0.0
-1.722
0.0
0.0
1.722
0.0
0.0
0.0
0.0
0.0
0.0
0.0
0.0
-1.722
1.722
0.0
0.0
0.0
0.0
0.0
0.0
-1.722
0.0
0.0
0.0
0.0
0.0
0.0
0.0
0.0
0.0
0.0
0.0
0.0
0.0
0.0
0.0
0.0
0.0
0.0
0.0
0.0
0.0
0.0
0.0
0.0
0.0
0.0
0.0
0.0
0.0
0.0
0.0
0.0
0.0
0.0
-6.947
0.0
0.0
0.0
0.0
-1.751
0.0
1.751
1.745
0.0
0.0
0.0
1.74
0.0
0.0
1.734
-1.734
0.0
0.0
0.0
0.0
0.0
0.0
0.0
0.0
0.0
0.0
0.0
0.0
0.0
0.0
0.0
0.0
0.0
0.0
1.734
1.728
-1.728
1.728
0.0
0.0
0.0
0.0
0.0
0.0
0.0
0.0
-1.728
0.0
1.728
0.0
-1.728
0.0
0.0
0.0
0.0
1.728
-1.728
0.0
0.0
0.0
0.0
1.728
-1.728
1.728
0.0
0.0
0.0
-1.728
1.728
-1.728
0.0
0.0
1.728
0.0
0.0
0.0
0.0
-1.728
0.0
0.0
1.728
-1.728
0.0
0.0
0.0
0.0
0.0
1.728
-1.728
0.0
0.0
1.728
0.0
0.0
-1.728
0.0
0.0
0.0
0.0
0.0
0.0
0.0
0.0
0.0
0.0
0.0
0.0
0.0
0.0
0.0
1.728
-1.728
0.0
1.728
0.0
0.0
0.0
0.0
0.0
0.0
0.0
0.0
0.0
0.0
1.722
0.0
0.0
0.0
0.0
3.427
0.0
0.0
0.0
0.0
-1.711
0.0
0.0
1.711
-1.711
0.0
0.0
0.0
0.0
0.0
0.0
0.0
1.711
-1.711
0.0
0.0
0.0
0.0
0.0
1.711
0.0
0.0
0.0
1.705
0.0
-1.705
0.0
0.0
0.0
1.705
0.0
0.0
0.0
0.0
0.0
0.0
0.0
-1.705
1.705
-1.705
0.0
0.0
0.0
1.705
0.0
-1.705
0.0
0.0
0.0
0.0
0.0
1.705
0.0
-1.705
0.0
1.705
-1.705
1.705
-1.705
0.0
1.705
0.0
-1.705
1.705
0.0
-1.705
0.0
0.0
0.0
0.0
0.0
1.705
0.0
0.0
-1.705
-1.711
0.0
-1.716
1.716
-1.716
0.0
0.0
0.0
-1.722
1.722
-1.722
0.0
-1.728
0.0
1.728
0.0
0.0
0.0
0.0
0.0
0.0
0.0
1.722
1.716
0.0
1.711
-1.711
0.0
0.0
0.0
1.711
-1.711
-1.716
0.0
0.0
0.0
1.716
0.0
0.0
0.0
0.0
0.0
0.0
0.0
0.0
1.711
-1.711
1.711
-1.711
0.0
1.711
-1.711
1.711
-1.711
0.0
0.0
0.0
0.0
1.711
-1.711
0.0
0.0
0.0
0.0
0.0
1.711
0.0
0.0
0.0
-1.711
1.711
0.0
-1.711
0.0
0.0
0.0
0.0
0.0
0.0
0.0
0.0
0.0
0.0
0.0
0.0
0.0
0.0
0.0
0.0
0.0
0.0
0.0
0.0
0.0
0.0
0.0
0.0
0.0
0.0
0.0
1.711
0.0
0.0
-1.711
0.0
0.0
0.0
0.0
0.0
0.0
-1.716
1.716
0.0
0.0
0.0
-1.716
0.0
0.0
0.0
1.716
0.0
0.0
0.0
0.0
-1.716
1.716
-1.716
0.0
0.0
0.0
0.0
1.716
-1.716
0.0
0.0
0.0
0.0
0.0
0.0
1.716
-1.716
0.0
0.0
1.716
0.0
0.0
-1.716
1.716
0.0
0.0
0.0
0.0
0.0
0.0
0.0
0.0
0.0
0.0
0.0
-1.716
0.0
0.0
0.0
0.0
0.0
1.716
0.0
0.0
0.0
0.0
0.0
1.711
-1.711
0.0
0.0
0.0
1.711
-1.711
0.0
0.0
1.711
-1.711
1.711
-1.711
0.0
0.0
1.711
0.0
0.0
1.705
0.0
-1.705
0.0
0.0
1.705
-1.705
0.0
1.705
-1.705
0.0
0.0
0.0
0.0
0.0
0.0
1.705
-1.705
0.0
0.0
0.0
-5.149
0.0
1.722
-1.722
1.722
-1.722
1.722
0.0
1.716
-1.716
0.0
0.0
0.0
0.0
0.0
0.0
0.0
0.0
0.0
0.0
-1.722
0.0
0.0
1.722
0.0
0.0
0.0
-1.722
0.0
0.0
0.0
0.0
0.0
0.0
0.0
0.0
0.0
0.0
0.0
0.0
0.0
0.0
0.0
0.0
0.0
1.722
0.0
0.0
0.0
0.0
0.0
0.0
0.0
0.0
0.0
0.0
0.0
0.0
0.0
0.0
0.0
0.0
0.0
0.0
0.0
0.0
0.0
0.0
0.0
0.0
0.0
0.0
0.0
0.0
0.0
0.0
0.0
0.0
0.0
0.0
0.0
0.0
0.0
0.0
0.0
0.0
0.0
0.0
0.0
0.0
0.0
0.0
0.0
0.0
0.0
0.0
0.0
0.0
0.0
0.0
0.0
0.0
0.0
0.0
0.0
0.0
0.0
1.716
-1.716
0.0
0.0
0.0
0.0
0.0
0.0
0.0
0.0
0.0
0.0
0.0
0.0
0.0
0.0
0.0
0.0
0.0
0.0
0.0
0.0
0.0
0.0
0.0
0.0
0.0
0.0
0.0
0.0
0.0
0.0
0.0
0.0
0.0
0.0
0.0
0.0
0.0
0.0
-1.722
0.0
0.0
0.0
0.0
0.0
-1.728
1.728
-1.728
0.0
-1.734
0.0
0.0
0.0
1.734
-1.734
0.0
0.0
0.0
0.0
0.0
1.734
0.0
0.0
0.0
0.0
0.0
0.0
0.0
0.0
0.0
0.0
0.0
0.0
0.0
0.0
0.0
0.0
0.0
0.0
0.0
0.0
0.0
0.0
0.0
0.0
0.0
0.0
0.0
0.0
-1.734
0.0
0.0
0.0
0.0
0.0
1.734
0.0
0.0
-1.734
0.0
0.0
0.0
1.734
0.0
0.0
0.0
0.0
-1.734
1.734
0.0
-1.734
0.0
-1.74
0.0
0.0
-1.745
-1.751
-5.29
-3.557
1.781
0.0
5.308
-1.763
0.0
0.0
0.0
0.0
1.763
0.0
0.0
0.0
0.0
0.0
0.0
0.0
0.0
1.757
-1.757
0.0
-1.763
0.0
0.0
1.763
0.0
0.0
0.0
0.0
0.0
1.757
-1.757
1.757
0.0
0.0
0.0
0.0
0.0
-1.757
0.0
-1.763
1.763
0.0
0.0
0.0
0.0
0.0
0.0
0.0
0.0
0.0
0.0
0.0
0.0
0.0
0.0
1.757
-1.757
0.0
0.0
0.0
0.0
1.757
-1.757
0.0
0.0
1.757
0.0
0.0
1.751
0.0
-1.751
0.0
-1.757
0.0
1.757
0.0
1.751
0.0
0.0
0.0
-1.751
0.0
0.0
0.0
0.0
0.0
0.0
0.0
0.0
0.0
0.0
1.751
0.0
0.0
-1.751
0.0
0.0
0.0
0.0
1.751
-1.751
0.0
0.0
0.0
0.0
0.0
0.0
0.0
0.0
0.0
1.751
0.0
0.0
-1.751
0.0
0.0
0.0
0.0
1.751
-1.751
0.0
0.0
0.0
-1.757
1.757
0.0
0.0
0.0
0.0
0.0
0.0
1.751
0.0
0.0
0.0
0.0
0.0
-1.751
0.0
1.751
-1.751
0.0
0.0
0.0
0.0
0.0
0.0
0.0
0.0
0.0
0.0
0.0
0.0
0.0
0.0
0.0
0.0
0.0
0.0
0.0
0.0
0.0
0.0
0.0
0.0
0.0
0.0
0.0
0.0
0.0
0.0
0.0
0.0
0.0
1.751
-1.751
0.0
0.0
0.0
0.0
0.0
0.0
1.751
-1.751
0.0
0.0
0.0
0.0
1.751
-1.751
1.751
-1.751
0.0
-19.666
3.632
0.0
1.806
1.8
-1.8
-1.806
0.0
-1.813
-3.644
-5.515
0.0
0.0
0.0
-1.852
-3.723
3.723
-3.723
1.865
-1.865
0.0
0.0
-1.872
1.872
0.0
0.0
1.865
1.858
-3.723
1.865
0.0
0.0
0.0
1.858
0.0
-1.858
1.858
-1.858
0.0
0.0
0.0
0.0
1.858
-1.858
-1.865
-1.872
0.0
1.872
1.865
-3.737
1.872
0.0
1.865
0.0
-1.865
0.0
0.0
1.865
-1.865
0.0
1.865
0.0
0.0
0.0
0.0
0.0
0.0
0.0
1.858
0.0
-1.858
1.858
0.0
0.0
0.0
0.0
0.0
0.0
0.0
0.0
0.0
0.0
-1.858
1.858
0.0
0.0
0.0
0.0
1.852
0.0
1.845
0.0
-1.845
0.0
0.0
1.845
0.0
1.838
0.0
-1.838
1.838
-1.838
1.838
-1.838
0.0
0.0
0.0
0.0
0.0
0.0
0.0
0.0
0.0
0.0
1.838
0.0
-1.838
0.0
0.0
-1.845
0.0
0.0
0.0
0.0
0.0
0.0
0.0
0.0
0.0
0.0
0.0
0.0
0.0
0.0
0.0
0.0
0.0
0.0
0.0
0.0
0.0
0.0
0.0
0.0
0.0
-1.852
0.0
-1.858
1.858
-1.858
1.858
1.852
-1.852
0.0
0.0
0.0
0.0
0.0
1.852
0.0
-1.852
0.0
0.0
0.0
0.0
0.0
0.0
0.0
0.0
0.0
0.0
1.852
0.0
0.0
0.0
0.0
0.0
0.0
0.0
0.0
-1.852
0.0
0.0
1.852
-1.852
0.0
0.0
0.0
0.0
0.0
0.0
-1.858
0.0
0.0
0.0
0.0
0.0
0.0
0.0
0.0
0.0
0.0
0.0
0.0
1.858
-1.858
0.0
1.858
0.0
-1.858
-5.615
-1.885
-3.791
0.0
-1.906
-1.913
-1.92
1.92
1.913
1.906
0.0
0.0
0.0
0.0
1.899
0.0
0.0
1.892
0.0
0.0
0.0
-1.892
0.0
0.0
0.0
0.0
0.0
1.892
-1.892
1.892
0.0
-3.791
0.0
0.0
1.899
0.0
0.0
-1.899
0.0
0.0
0.0
0.0
0.0
1.899
-1.899
0.0
1.899
0.0
-1.899
0.0
0.0
1.899
-1.899
0.0
0.0
0.0
1.899
-1.899
0.0
0.0
0.0
0.0
1.899
0.0
0.0
-1.899
1.899
0.0
0.0
-1.899
0.0
0.0
1.899
-1.899
1.899
0.0
0.0
-1.899
0.0
0.0
1.899
-1.899
1.899
0.0
0.0
0.0
-1.899
1.899
-1.899
0.0
0.0
0.0
0.0
0.0
0.0
0.0
0.0
0.0
0.0
0.0
0.0
0.0
0.0
0.0
0.0
0.0
0.0
0.0
0.0
0.0
1.899
-1.899
0.0
0.0
-1.906
1.906
0.0
-1.906
1.906
-1.906
0.0
0.0
0.0
0.0
0.0
0.0
1.906
0.0
0.0
-1.906
1.906
-1.906
0.0
-1.913
1.913
0.0
-1.913
1.913
0.0
0.0
0.0
0.0
0.0
0.0
0.0
0.0
0.0
0.0
0.0
0.0
1.906
0.0
0.0
0.0
-1.906
0.0
0.0
0.0
0.0
0.0
0.0
-1.913
0.0
0.0
-1.92
0.0
1.92
0.0
1.913
-1.913
0.0
0.0
1.913
-1.913
1.913
0.0
-1.913
0.0
0.0
1.913
0.0
0.0
0.0
-1.913
1.913
1.906
0.0
0.0
0.0
0.0
-1.906
1.906
0.0
1.899
0.0
0.0
1.892
-1.892
0.0
0.0
0.0
0.0
0.0
0.0
0.0
0.0
-1.899
1.899
0.0
0.0
-1.899
0.0
0.0
0.0
0.0
0.0
0.0
1.899
-1.899
0.0
0.0
1.899
0.0
0.0
0.0
0.0
0.0
1.892
0.0
-1.892
1.892
0.0
-1.892
1.892
0.0
0.0
0.0
0.0
0.0
0.0
-1.892
1.892
0.0
0.0
0.0
0.0
1.885
0.0
1.878
1.872
0.0
0.0
0.0
0.0
-1.872
0.0
0.0
1.872
-1.872
0.0
0.0
1.872
0.0
0.0
0.0
1.865
-1.865
0.0
1.865
-1.865
1.865
-3.737
0.0
0.0
-1.878
0.0
0.0
1.878
0.0
0.0
0.0
0.0
-1.878
1.878
0.0
0.0
0.0
0.0
0.0
1.872
-1.872
1.872
1.865
0.0
-1.865
1.865
0.0
0.0
0.0
0.0
0.0
0.0
1.858
-3.723
0.0
0.0
1.865
0.0
0.0
-1.865
0.0
0.0
1.865
0.0
-1.865
0.0
0.0
1.865
-1.865
0.0
0.0
1.865
0.0
-1.865
1.865
0.0
0.0
0.0
0.0
0.0
0.0
0.0
0.0
-1.865
1.865
0.0
0.0
0.0
0.0
0.0
-1.865
0.0
0.0
0.0
0.0
0.0
0.0
0.0
0.0
0.0
0.0
0.0
0.0
0.0
0.0
0.0
-1.872
0.0
0.0
0.0
0.0
0.0
0.0
1.872
0.0
0.0
0.0
-1.872
0.0
0.0
0.0
0.0
0.0
1.872
0.0
0.0
0.0
0.0
0.0
0.0
-1.872
1.872
0.0
0.0
0.0
0.0
-1.872
1.872
0.0
0.0
0.0
0.0
-1.872
1.872
0.0
0.0
0.0
0.0
-1.872
0.0
1.872
-1.872
0.0
0.0
0.0
0.0
0.0
1.872
-1.872
0.0
0.0
0.0
0.0
0.0
1.872
0.0
-1.872
0.0
0.0
0.0
3.737
1.858
-3.723
3.723
-3.723
0.0
0.0
-1.872
0.0
0.0
0.0
0.0
0.0
0.0
0.0
0.0
1.872
0.0
0.0
-1.872
0.0
1.872
-1.872
1.872
0.0
0.0
0.0
0.0
-1.872
1.872
1.865
0.0
0.0
0.0
0.0
0.0
0.0
-1.865
0.0
0.0
0.0
1.865
0.0
0.0
0.0
0.0
0.0
0.0
0.0
0.0
0.0
0.0
0.0
0.0
0.0
-1.865
0.0
1.865
0.0
0.0
-1.865
0.0
0.0
0.0
0.0
0.0
1.865
0.0
0.0
0.0
0.0
1.858
-3.723
0.0
1.865
0.0
0.0
0.0
0.0
0.0
0.0
-1.865
0.0
0.0
0.0
1.865
-1.865
0.0
0.0
0.0
0.0
0.0
1.865
0.0
0.0
-1.865
0.0
0.0
0.0
0.0
0.0
0.0
0.0
0.0
0.0
0.0
0.0
0.0
1.865
-1.865
1.865
-1.865
1.865
0.0
-1.865
1.865
0.0
0.0
0.0
0.0
-1.865
1.865
0.0
0.0
0.0
0.0
0.0
1.858
1.852
-1.852
1.852
0.0
0.0
0.0
0.0
0.0
-1.852
0.0
1.852
0.0
-1.852
1.852
0.0
0.0
0.0
-1.852
1.852
0.0
0.0
0.0
0.0
0.0
1.845
0.0
-1.845
0.0
0.0
0.0
0.0
0.0
0.0
0.0
0.0
-1.852
0.0
0.0
0.0
0.0
0.0
0.0
0.0
0.0
0.0
0.0
1.852
0.0
0.0
0.0
-1.852
0.0
1.852
-1.852
0.0
1.852
0.0
0.0
-1.852
1.852
-1.852
1.852
0.0
0.0
0.0
0.0
-1.852
1.852
0.0
-1.852
0.0
0.0
0.0
0.0
0.0
0.0
0.0
0.0
0.0
0.0
0.0
0.0
1.852
1.845
1.838
0.0
0.0
-3.683
0.0
1.845
0.0
-1.845
1.845
-1.845
0.0
0.0
0.0
0.0
0.0
0.0
0.0
0.0
0.0
0.0
0.0
0.0
0.0
-1.852
0.0
0.0
0.0
1.852
-1.852
0.0
-1.858
1.858
-1.858
1.858
0.0
0.0
1.852
-1.852
0.0
-1.858
0.0
0.0
1.858
0.0
0.0
0.0
0.0
0.0
1.852
-1.852
0.0
0.0
0.0
0.0
0.0
1.852
0.0
-1.852
0.0
0.0
1.852
-1.852
0.0
0.0
0.0
0.0
0.0
0.0
0.0
0.0
0.0
0.0
0.0
0.0
0.0
0.0
0.0
0.0
0.0
0.0
0.0
0.0
0.0
0.0
-1.858
0.0
1.858
-1.858
0.0
0.0
0.0
0.0
0.0
0.0
0.0
1.858
0.0
0.0
-1.858
0.0
0.0
0.0
1.858
-1.858
0.0
0.0
0.0
0.0
0.0
0.0
0.0
0.0
0.0
0.0
0.0
0.0
0.0
0.0
0.0
0.0
0.0
0.0
0.0
1.858
0.0
0.0
-1.858
1.858
-1.858
0.0
0.0
0.0
0.0
0.0
0.0
0.0
0.0
0.0
0.0
0.0
0.0
0.0
-1.865
1.865
0.0
0.0
-1.865
0.0
0.0
0.0
0.0
0.0
0.0
0.0
1.865
0.0
0.0
-1.865
0.0
0.0
0.0
0.0
0.0
0.0
1.865
0.0
-1.865
0.0
-3.75
0.0
1.878
0.0
0.0
0.0
0.0
0.0
0.0
0.0
0.0
-1.878
3.75
-5.635
-1.892
0.0
0.0
1.892
-1.892
0.0
-1.899
0.0
0.0
0.0
1.899
-1.899
1.899
1.892
-1.892
0.0
0.0
0.0
0.0
0.0
1.892
-1.892
1.892
0.0
0.0
0.0
-27.142
1.987
0.0
-3.981
0.0
0.0
0.0
0.0
-2.002
0.0
-2.01
0.0
-2.018
-2.025
0.0
0.0
2.025
2.018
2.01
-2.01
2.01
-2.01
0.0
2.01
0.0
0.0
2.002
0.0
0.0
-2.002
2.002
0.0
1.994
1.987
1.979
-1.979
0.0
0.0
-1.987
0.0
0.0
0.0
1.987
-1.987
0.0
1.987
-1.987
0.0
0.0
-1.994
3.981
-1.987
0.0
0.0
0.0
0.0
0.0
0.0
0.0
-1.994
1.994
-1.994
1.994
-1.994
0.0
0.0
-2.002
2.002
-2.002
0.0
0.0
0.0
2.002
0.0
0.0
0.0
0.0
0.0
-2.002
0.0
2.002
0.0
0.0
0.0
0.0
0.0
0.0
-2.002
0.0
0.0
0.0
0.0
0.0
0.0
0.0
0.0
0.0
2.002
-2.002
0.0
0.0
2.002
0.0
0.0
-2.002
0.0
0.0
0.0
0.0
0.0
-2.01
0.0
0.0
2.01
0.0
0.0
0.0
0.0
0.0
0.0
0.0
0.0
0.0
0.0
2.002
0.0
-2.002
0.0
2.002
-2.002
0.0
0.0
2.002
-2.002
0.0
0.0
0.0
2.002
0.0
-2.002
2.002
-2.002
0.0
2.002
0.0
0.0
-2.002
0.0
0.0
2.002
0.0
-2.002
3.996
0.0
0.0
-1.994
0.0
0.0
0.0
0.0
0.0
0.0
1.994
0.0
0.0
0.0
0.0
0.0
0.0
0.0
0.0
0.0
0.0
0.0
0.0
0.0
0.0
1.987
-1.987
0.0
0.0
0.0
0.0
0.0
-1.994
0.0
0.0
0.0
0.0
1.994
-1.994
0.0
0.0
-2.002
0.0
2.002
-2.002
0.0
0.0
0.0
0.0
0.0
0.0
-2.01
2.01
2.002
0.0
0.0
-2.002
2.002
3.981
1.979
3.935
0.0
0.0
-1.964
0.0
0.0
1.964
0.0
0.0
-1.964
0.0
1.964
0.0
0.0
1.957
-1.957
1.957
-1.957
0.0
0.0
0.0
0.0
1.957
0.0
0.0
0.0
0.0
0.0
0.0
0.0
-1.957
3.906
0.0
0.0
0.0
0.0
0.0
1.942
0.0
0.0
1.935
-1.935
0.0
-1.942
0.0
0.0
0.0
1.942
0.0
0.0
0.0
0.0
0.0
0.0
0.0
0.0
0.0
-1.942
0.0
1.942
-1.942
0.0
1.942
0.0
0.0
0.0
-1.942
0.0
0.0
0.0
0.0
0.0
1.942
0.0
0.0
0.0
-1.942
0.0
1.942
-1.942
0.0
1.942
1.935
0.0
0.0
-1.935
0.0
0.0
0.0
0.0
0.0
1.935
0.0
0.0
-1.935
0.0
0.0
0.0
1.935
0.0
0.0
0.0
0.0
0.0
0.0
-1.935
0.0
0.0
0.0
-1.942
1.942
0.0
1.935
0.0
0.0
0.0
0.0
0.0
0.0
0.0
0.0
0.0
0.0
0.0
0.0
0.0
0.0
0.0
0.0
-1.935
0.0
0.0
0.0
-1.942
1.942
0.0
0.0
0.0
0.0
1.935
-1.935
0.0
-1.942
1.942
0.0
0.0
0.0
0.0
-1.942
0.0
0.0
1.942
-1.942
1.942
0.0
0.0
-1.942
0.0
0.0
0.0
0.0
0.0
0.0
0.0
0.0
1.942
0.0
0.0
-1.942
0.0
0.0
0.0
0.0
1.942
-1.942
0.0
0.0
0.0
0.0
1.942
0.0
0.0
-1.942
1.942
0.0
0.0
0.0
0.0
-1.942
1.942
0.0
0.0
0.0
-1.942
1.942
0.0
0.0
-1.942
0.0
1.942
0.0
-1.942
0.0
0.0
0.0
0.0
0.0
0.0
5.804
1.92
0.0
0.0
0.0
0.0
-3.848
1.927
0.0
0.0
0.0
0.0
0.0
0.0
0.0
0.0
1.92
-1.92
0.0
0.0
0.0
0.0
0.0
0.0
0.0
0.0
1.92
0.0
0.0
0.0
0.0
0.0
-1.92
1.92
0.0
0.0
0.0
0.0
-1.92
1.92
-1.92
0.0
0.0
0.0
0.0
0.0
1.92
-1.92
0.0
0.0
0.0
0.0
0.0
-1.927
0.0
3.848
-1.92
1.92
0.0
0.0
-1.92
0.0
0.0
0.0
0.0
0.0
0.0
0.0
0.0
0.0
1.92
0.0
0.0
-1.92
0.0
0.0
0.0
0.0
0.0
1.92
0.0
0.0
0.0
-1.92
0.0
0.0
0.0
1.92
0.0
0.0
0.0
-1.92
0.0
0.0
0.0
0.0
0.0
-1.927
1.927
0.0
0.0
0.0
0.0
-1.927
1.927
0.0
0.0
0.0
1.92
0.0
0.0
0.0
-1.92
0.0
0.0
0.0
0.0
0.0
0.0
0.0
0.0
0.0
0.0
0.0
0.0
0.0
0.0
0.0
0.0
0.0
0.0
0.0
0.0
0.0
0.0
-1.927
0.0
0.0
0.0
0.0
0.0
0.0
0.0
0.0
0.0
0.0
0.0
1.927
0.0
0.0
0.0
0.0
0.0
-1.927
0.0
0.0
0.0
1.927
0.0
0.0
-1.927
0.0
0.0
0.0
0.0
0.0
1.927
0.0
-1.927
0.0
1.927
-1.927
0.0
0.0
0.0
0.0
0.0
0.0
0.0
0.0
0.0
0.0
0.0
0.0
0.0
0.0
0.0
1.927
0.0
0.0
-1.927
1.927
0.0
0.0
0.0
0.0
0.0
0.0
-1.927
1.927
0.0
0.0
-1.927
0.0
0.0
0.0
0.0
0.0
0.0
1.927
-3.862
0.0
0.0
0.0
0.0
0.0
0.0
0.0
0.0
-1.942
0.0
0.0
0.0
0.0
0.0
0.0
0.0
0.0
0.0
0.0
0.0
0.0
0.0
0.0
1.942
0.0
0.0
-1.942
1.942
0.0
0.0
-1.942
1.942
0.0
-1.942
1.942
-1.942
1.942
0.0
0.0
-3.891
0.0
0.0
0.0
1.949
-1.949
0.0
0.0
0.0
1.949
0.0
1.942
-1.942
0.0
0.0
0.0
0.0
0.0
0.0
0.0
0.0
0.0
0.0
0.0
-5.87
1.964
0.0
0.0
0.0
1.957
0.0
0.0
0.0
0.0
0.0
0.0
0.0
0.0
0.0
-1.957
0.0
0.0
0.0
0.0
1.957
-1.957
0.0
0.0
0.0
0.0
-1.964
-1.971
0.0
0.0
0.0
0.0
0.0
1.971
0.0
-1.971
1.971
-1.971
0.0
1.971
0.0
-1.971
0.0
0.0
0.0
0.0
0.0
0.0
0.0
0.0
0.0
0.0
0.0
0.0
0.0
0.0
0.0
0.0
0.0
3.935
-1.964
0.0
-1.971
0.0
0.0
0.0
0.0
0.0
0.0
0.0
0.0
0.0
0.0
0.0
0.0
0.0
3.935
-1.964
0.0
0.0
0.0
1.964
0.0
0.0
0.0
0.0
0.0
-1.964
0.0
1.964
-1.964
0.0
0.0
0.0
1.964
-1.964
0.0
0.0
0.0
0.0
3.921
0.0
0.0
-1.957
-1.964
0.0
0.0
0.0
0.0
1.964
0.0
0.0
-1.964
0.0
0.0
0.0
0.0
0.0
0.0
0.0
0.0
0.0
0.0
0.0
0.0
1.964
0.0
0.0
0.0
0.0
-1.964
0.0
0.0
0.0
0.0
0.0
0.0
0.0
0.0
0.0
0.0
0.0
0.0
0.0
1.964
0.0
-13.907
2.01
0.0
0.0
2.002
0.0
-2.002
0.0
2.002
0.0
0.0
0.0
0.0
0.0
0.0
0.0
0.0
-2.002
0.0
0.0
0.0
0.0
0.0
-2.01
0.0
0.0
0.0
0.0
0.0
0.0
0.0
0.0
2.01
0.0
0.0
0.0
0.0
0.0
0.0
-2.01
0.0
0.0
0.0
0.0
0.0
0.0
0.0
0.0
-2.018
2.018
-2.018
0.0
2.018
-2.018
0.0
0.0
2.018
-2.018
0.0
0.0
0.0
0.0
0.0
0.0
0.0
0.0
0.0
0.0
0.0
0.0
0.0
0.0
0.0
0.0
0.0
0.0
0.0
-2.025
2.025
0.0
0.0
0.0
0.0
-2.025
0.0
0.0
2.025
0.0
0.0
0.0
0.0
2.018
0.0
0.0
0.0
4.012
0.0
-4.012
4.012
0.0
0.0
-2.002
3.996
0.0
0.0
0.0
0.0
0.0
0.0
0.0
0.0
0.0
0.0
0.0
0.0
0.0
0.0
-3.996
0.0
2.002
0.0
0.0
-4.012
0.0
0.0
0.0
0.0
0.0
0.0
0.0
0.0
0.0
2.01
-2.01
0.0
2.01
0.0
0.0
0.0
0.0
-2.01
0.0
0.0
0.0
0.0
0.0
2.01
0.0
0.0
0.0
0.0
0.0
-2.01
0.0
0.0
-2.018
0.0
0.0
0.0
2.018
0.0
0.0
0.0
0.0
0.0
0.0
0.0
0.0
0.0
0.0
0.0
0.0
0.0
0.0
-2.018
2.018
0.0
0.0
0.0
0.0
0.0
-2.018
2.018
0.0
0.0
0.0
0.0
0.0
-2.018
2.018
-2.018
0.0
0.0
0.0
0.0
0.0
0.0
0.0
0.0
0.0
0.0
0.0
0.0
2.018
0.0
0.0
-2.018
0.0
0.0
0.0
-4.059
0.0
-2.041
0.0
0.0
-2.05
0.0
0.0
2.05
0.0
-2.05
2.05
2.041
0.0
0.0
0.0
-2.041
0.0
0.0
2.041
0.0
0.0
0.0
0.0
0.0
0.0
-2.041
2.041
0.0
-2.041
2.041
0.0
0.0
0.0
0.0
0.0
0.0
0.0
2.033
-2.033
2.033
0.0
0.0
0.0
-2.033
0.0
0.0
0.0
-2.041
2.041
-2.041
2.041
0.0
-2.041
-2.05
0.0
0.0
0.0
2.05
0.0
0.0
0.0
0.0
-2.05
0.0
0.0
0.0
0.0
0.0
0.0
-2.058
0.0
0.0
0.0
2.058
-2.058
0.0
2.058
0.0
0.0
0.0
0.0
0.0
2.05
0.0
0.0
0.0
0.0
0.0
0.0
0.0
-2.05
0.0
0.0
0.0
2.05
0.0
0.0
0.0
0.0
-2.05
2.05
0.0
0.0
0.0
0.0
0.0
0.0
0.0
-2.05
0.0
0.0
0.0
0.0
0.0
0.0
0.0
0.0
0.0
0.0
0.0
0.0
0.0
0.0
0.0
0.0
0.0
0.0
0.0
0.0
2.05
0.0
-2.05
0.0
0.0
0.0
0.0
0.0
0.0
0.0
2.05
0.0
0.0
-2.05
2.05
-2.05
0.0
0.0
0.0
2.05
0.0
0.0
2.041
-2.041
0.0
0.0
0.0
0.0
0.0
0.0
2.041
-2.041
0.0
0.0
0.0
0.0
0.0
0.0
0.0
0.0
0.0
0.0
2.041
0.0
0.0
0.0
0.0
0.0
0.0
0.0
0.0
-2.041
0.0
0.0
0.0
0.0
0.0
0.0
0.0
0.0
0.0
0.0
2.041
-4.091
0.0
0.0
2.05
0.0
0.0
0.0
0.0
0.0
0.0
2.041
0.0
0.0
0.0
-2.041
0.0
-2.05
14.179
-2.002
2.002
0.0
0.0
-2.002
0.0
2.002
-2.002
0.0
0.0
2.002
-2.002
2.002
0.0
1.994
0.0
1.987
0.0
-1.987
0.0
0.0
1.987
0.0
0.0
0.0
1.979
0.0
-1.979
0.0
0.0
-1.987
1.987
-1.987
1.987
0.0
1.979
1.971
0.0
1.964
0.0
0.0
-1.964
1.964
0.0
0.0
-1.964
1.964
-1.964
0.0
1.964
-1.964
0.0
0.0
0.0
0.0
0.0
0.0
1.964
0.0
-1.964
0.0
0.0
0.0
0.0
0.0
0.0
1.964
0.0
-1.964
0.0
1.964
-1.964
0.0
1.964
0.0
0.0
-1.964
0.0
0.0
-1.971
0.0
1.971
-1.971
0.0
0.0
0.0
0.0
1.971
0.0
0.0
0.0
-1.971
0.0
-1.979
0.0
1.979
-1.979
0.0
1.979
0.0
0.0
0.0
0.0
0.0
0.0
0.0
0.0
0.0
0.0
0.0
0.0
0.0
0.0
0.0
0.0
0.0
0.0
0.0
0.0
0.0
0.0
0.0
-1.979
0.0
0.0
0.0
0.0
0.0
0.0
1.979
0.0
0.0
0.0
0.0
0.0
1.971
-1.971
0.0
1.971
0.0
0.0
-1.971
0.0
0.0
1.971
0.0
-1.971
0.0
0.0
1.971
0.0
0.0
0.0
0.0
0.0
-1.971
1.971
-1.971
1.971
-1.971
1.971
0.0
0.0
-1.971
0.0
0.0
0.0
0.0
1.971
-1.971
0.0
0.0
0.0
1.971
-1.971
0.0
0.0
0.0
1.971
0.0
0.0
-1.971
0.0
1.971
-1.971
0.0
0.0
0.0
0.0
0.0
0.0
0.0
0.0
0.0
0.0
-1.979
0.0
0.0
0.0
0.0
0.0
0.0
1.979
0.0
1.971
-1.971
0.0
0.0
0.0
3.935
0.0
-1.964
0.0
0.0
1.964
0.0
0.0
0.0
1.957
1.949
-1.949
0.0
0.0
1.949
0.0
1.942
-1.942
3.877
0.0
1.927
-1.927
0.0
-1.935
0.0
0.0
0.0
0.0
0.0
1.935
-1.935
0.0
0.0
0.0
0.0
0.0
0.0
0.0
-1.942
0.0
0.0
0.0
1.942
0.0
0.0
-1.942
0.0
0.0
0.0
0.0
1.942
0.0
-1.942
1.942
0.0
0.0
0.0
0.0
1.935
0.0
0.0
0.0
1.927
-1.927
0.0
1.927
0.0
0.0
0.0
0.0
-1.927
0.0
0.0
1.927
-1.927
0.0
0.0
0.0
0.0
0.0
0.0
0.0
0.0
0.0
0.0
0.0
0.0
0.0
0.0
1.927
-1.927
0.0
0.0
0.0
0.0
0.0
1.927
0.0
-1.927
0.0
0.0
0.0
0.0
0.0
0.0
0.0
0.0
0.0
0.0
0.0
0.0
0.0
0.0
0.0
1.927
0.0
0.0
0.0
0.0
0.0
0.0
0.0
0.0
0.0
0.0
1.92
0.0
0.0
0.0
-1.92
0.0
0.0
0.0
1.92
-1.92
1.92
0.0
0.0
-1.92
0.0
0.0
0.0
0.0
0.0
0.0
0.0
0.0
0.0
1.92
0.0
-1.92
0.0
0.0
0.0
1.92
0.0
-1.92
-1.927
0.0
-1.935
0.0
0.0
0.0
-1.942
-1.949
-5.892
3.935
1.957
0.0
1.949
0.0
0.0
0.0
0.0
0.0
0.0
-1.949
1.949
0.0
0.0
0.0
0.0
-1.949
0.0
0.0
0.0
0.0
0.0
0.0
0.0
0.0
0.0
-1.957
0.0
1.957
0.0
-1.957
0.0
0.0
0.0
0.0
1.957
0.0
-1.957
0.0
0.0
0.0
0.0
0.0
0.0
1.957
1.949
1.942
0.0
0.0
-1.942
0.0
0.0
0.0
0.0
0.0
0.0
0.0
0.0
0.0
0.0
1.942
0.0
0.0
0.0
0.0
0.0
-1.942
0.0
0.0
0.0
0.0
0.0
0.0
0.0
-1.949
0.0
0.0
0.0
0.0
0.0
0.0
0.0
-1.957
0.0
0.0
0.0
0.0
0.0
0.0
1.957
0.0
0.0
1.949
0.0
-1.949
0.0
0.0
1.949
-1.949
0.0
0.0
1.949
0.0
-1.949
0.0
0.0
1.949
-1.949
0.0
0.0
1.949
0.0
-1.949
1.949
0.0
-1.949
0.0
0.0
1.949
-1.949
0.0
1.949
-1.949
0.0
0.0
0.0
0.0
0.0
0.0
0.0
0.0
0.0
0.0
0.0
-1.957
0.0
0.0
1.957
0.0
-1.957
3.906
-3.906
3.906
0.0
-1.949
-1.957
0.0
0.0
0.0
0.0
0.0
0.0
0.0
0.0
0.0
0.0
0.0
1.957
0.0
-1.957
0.0
0.0
1.957
0.0
0.0
0.0
-1.957
0.0
0.0
0.0
1.957
0.0
0.0
1.949
0.0
0.0
0.0
0.0
-1.949
0.0
0.0
0.0
0.0
0.0
0.0
0.0
0.0
0.0
0.0
0.0
0.0
1.949
0.0
-1.949
0.0
1.949
0.0
0.0
0.0
-1.949
0.0
0.0
0.0
1.949
0.0
0.0
0.0
1.942
-1.942
0.0
0.0
0.0
1.942
0.0
0.0
1.935
0.0
0.0
0.0
0.0
0.0
0.0
-1.935
0.0
1.935
-1.935
0.0
0.0
0.0
0.0
0.0
0.0
0.0
0.0
0.0
0.0
0.0
0.0
0.0
-1.942
1.942
-1.942
0.0
0.0
0.0
0.0
0.0
0.0
0.0
0.0
0.0
0.0
0.0
0.0
5.804
0.0
0.0
0.0
-1.927
0.0
0.0
1.927
3.833
0.0
1.906
0.0
0.0
-1.906
1.906
0.0
0.0
0.0
0.0
1.899
1.892
0.0
0.0
1.885
0.0
0.0
-1.885
0.0
0.0
0.0
-1.892
1.892
0.0
0.0
-1.892
-1.899
1.899
0.0
0.0
0.0
1.892
-1.892
1.892
-1.892
0.0
1.892
0.0
-1.892
0.0
0.0
0.0
1.892
0.0
0.0
0.0
-1.892
0.0
0.0
0.0
1.892
0.0
-1.892
1.892
0.0
-1.892
0.0
0.0
0.0
-1.899
0.0
0.0
0.0
0.0
0.0
0.0
0.0
0.0
0.0
0.0
0.0
0.0
0.0
0.0
-1.906
1.906
0.0
0.0
0.0
0.0
-1.906
0.0
0.0
0.0
0.0
0.0
0.0
0.0
1.906
-1.906
1.906
0.0
1.899
-1.899
0.0
0.0
0.0
0.0
0.0
0.0
0.0
0.0
-1.906
0.0
1.906
-1.906
0.0
1.906
-1.906
0.0
0.0
-1.913
0.0
-1.92
0.0
1.92
0.0
-1.92
1.92
0.0
0.0
-1.92
0.0
0.0
1.92
-1.92
1.92
0.0
0.0
0.0
0.0
0.0
0.0
0.0
0.0
1.913
0.0
-1.913
0.0
0.0
0.0
0.0
0.0
1.913
-1.913
0.0
0.0
1.913
-1.913
0.0
0.0
0.0
0.0
0.0
1.913
0.0
0.0
-1.913
0.0
0.0
0.0
3.819
0.0
0.0
0.0
1.899
0.0
0.0
0.0
0.0
-1.899
0.0
0.0
0.0
0.0
0.0
0.0
0.0
0.0
1.899
0.0
0.0
0.0
0.0
-1.899
0.0
0.0
0.0
0.0
0.0
-1.906
0.0
0.0
0.0
0.0
0.0
0.0
0.0
0.0
0.0
0.0
5.697
-3.791
-1.906
0.0
0.0
0.0
1.906
0.0
0.0
0.0
0.0
1.899
0.0
0.0
-1.899
0.0
0.0
1.899
-1.899
0.0
0.0
-1.906
0.0
0.0
0.0
0.0
1.906
-1.906
0.0
0.0
0.0
0.0
0.0
1.906
0.0
-1.906
0.0
1.906
0.0
0.0
0.0
0.0
0.0
0.0
0.0
-1.906
1.906
-1.906
1.906
0.0
-1.906
0.0
0.0
0.0
-1.913
0.0
0.0
0.0
0.0
0.0
0.0
0.0
0.0
0.0
1.913
0.0
0.0
0.0
-1.913
0.0
0.0
0.0
0.0
0.0
-1.92
0.0
1.92
-1.92
0.0
1.92
-1.92
1.92
0.0
0.0
0.0
0.0
0.0
-1.92
0.0
0.0
1.92
0.0
-1.92
1.92
-1.92
0.0
0.0
0.0
-1.927
1.927
1.92
-1.92
0.0
-1.927
0.0
0.0
0.0
0.0
1.927
-1.927
1.927
-1.927
1.927
0.0
-1.927
0.0
1.927
0.0
0.0
-1.927
0.0
0.0
0.0
0.0
1.927
-1.927
0.0
0.0
1.927
0.0
0.0
0.0
-1.927
1.927
0.0
0.0
-1.927
0.0
0.0
-1.935
0.0
0.0
0.0
1.935
0.0
-1.935
1.935
-1.935
0.0
0.0
0.0
0.0
-1.942
0.0
1.942
-1.942
0.0
0.0
0.0
0.0
0.0
0.0
0.0
0.0
0.0
0.0
0.0
-1.949
-1.957
0.0
-1.964
0.0
0.0
1.964
-1.964
0.0
1.964
-3.935
1.971
0.0
0.0
0.0
0.0
0.0
-1.971
1.971
0.0
-3.95
0.0
0.0
0.0
0.0
0.0
0.0
0.0
-1.987
-1.994
0.0
1.994
0.0
0.0
0.0
1.987
-1.987
0.0
0.0
0.0
0.0
-1.994
-2.002
0.0
0.0
0.0
2.002
0.0
-2.002
2.002
-2.002
2.002
0.0
1.994
0.0
0.0
0.0
0.0
0.0
0.0
0.0
-1.994
0.0
-4.012
0.0
0.0
-2.018
-2.025
0.0
0.0
0.0
-2.033
-2.041
-4.107
0.0
0.0
2.058
2.05
0.0
0.0
0.0
0.0
0.0
-2.05
-2.058
0.0
2.058
0.0
2.05
-2.05
2.05
-2.05
2.05
0.0
0.0
0.0
0.0
-2.05
0.0
2.05
0.0
-2.05
0.0
0.0
0.0
2.05
0.0
0.0
0.0
0.0
0.0
-2.05
2.05
0.0
0.0
0.0
-2.05
0.0
0.0
2.05
0.0
0.0
-2.05
0.0
2.05
0.0
-2.05
0.0
0.0
2.05
0.0
-2.05
2.05
0.0
0.0
0.0
-2.05
2.05
-2.05
2.05
-2.05
0.0
2.05
0.0
0.0
0.0
0.0
-2.05
2.05
-2.05
0.0
2.05
0.0
0.0
0.0
0.0
0.0
0.0
2.041
-2.041
0.0
0.0
0.0
2.041
-2.041
0.0
0.0
0.0
0.0
2.041
-2.041
0.0
0.0
0.0
0.0
2.041
0.0
0.0
0.0
0.0
-2.041
0.0
2.041
0.0
0.0
-2.041
0.0
0.0
2.041
-2.041
2.041
0.0
-2.041
0.0
2.041
0.0
-2.041
0.0
0.0
0.0
0.0
-2.05
0.0
2.05
0.0
-2.05
2.05
2.041
-2.041
0.0
0.0
0.0
0.0
0.0
0.0
0.0
0.0
0.0
0.0
0.0
2.041
-2.041
0.0
0.0
2.041
0.0
0.0
0.0
0.0
0.0
0.0
0.0
0.0
0.0
-2.041
0.0
2.041
0.0
-2.041
2.041
-2.041
0.0
0.0
0.0
2.041
0.0
2.033
0.0
-2.033
2.033
0.0
-2.033
0.0
-6.149
2.058
4.091
0.0
0.0
0.0
0.0
-2.041
2.041
-2.041
-2.05
0.0
0.0
0.0
0.0
0.0
0.0
0.0
-2.058
0.0
0.0
-2.066
0.0
-2.074
0.0
0.0
2.074
2.066
0.0
2.058
0.0
0.0
-2.058
2.058
0.0
0.0
0.0
0.0
0.0
0.0
-2.058
0.0
0.0
0.0
0.0
2.058
0.0
0.0
0.0
2.05
-2.05
0.0
0.0
0.0
2.05
0.0
0.0
0.0
0.0
-2.05
0.0
2.05
-2.05
0.0
2.05
-2.05
2.05
0.0
-2.05
2.05
0.0
0.0
2.041
-2.041
0.0
2.041
-2.041
0.0
0.0
0.0
0.0
2.041
0.0
0.0
-2.041
2.041
0.0
0.0
0.0
0.0
0.0
0.0
0.0
2.033
0.0
2.025
0.0
0.0
-2.025
0.0
0.0
0.0
-2.033
0.0
2.033
0.0
0.0
0.0
-2.033
0.0
0.0
0.0
4.059
-4.059
0.0
0.0
4.059
0.0
-2.025
2.025
-2.025
0.0
0.0
0.0
0.0
0.0
-2.033
0.0
4.059
0.0
0.0
0.0
2.018
0.0
-2.018
0.0
-2.025
2.025
0.0
0.0
0.0
-2.025
0.0
0.0
0.0
-2.033
2.033
0.0
0.0
-2.033
2.033
0.0
0.0
0.0
0.0
0.0
0.0
2.025
0.0
0.0
-2.025
0.0
0.0
0.0
0.0
0.0
0.0
2.025
-2.025
0.0
0.0
2.025
-2.025
2.025
0.0
0.0
-2.025
0.0
0.0
0.0
2.025
0.0
0.0
0.0
0.0
0.0
0.0
0.0
0.0
0.0
0.0
0.0
2.018
-2.018
0.0
0.0
2.018
-2.018
0.0
0.0
0.0
0.0
0.0
0.0
0.0
0.0
2.018
0.0
-2.018
0.0
11.989
0.0
3.935
3.906
-1.949
0.0
-1.957
1.957
0.0
0.0
-1.957
-1.964
0.0
0.0
0.0
0.0
0.0
0.0
1.964
0.0
-1.964
0.0
0.0
1.964
0.0
-1.964
0.0
0.0
1.964
0.0
-1.964
0.0
0.0
1.964
0.0
0.0
0.0
1.957
-1.957
0.0
0.0
0.0
0.0
0.0
0.0
0.0
0.0
0.0
0.0
0.0
-1.964
0.0
0.0
0.0
0.0
0.0
0.0
0.0
0.0
1.964
0.0
0.0
0.0
1.957
0.0
0.0
0.0
0.0
-1.957
0.0
1.957
0.0
0.0
1.949
-1.949
0.0
0.0
0.0
0.0
0.0
0.0
0.0
0.0
0.0
-1.957
0.0
1.957
0.0
0.0
0.0
0.0
-1.957
1.957
1.949
-1.949
0.0
0.0
0.0
0.0
0.0
0.0
0.0
0.0
0.0
0.0
0.0
0.0
0.0
0.0
0.0
0.0
0.0
0.0
0.0
0.0
0.0
0.0
0.0
0.0
0.0
0.0
0.0
0.0
0.0
0.0
0.0
0.0
0.0
0.0
-1.957
0.0
0.0
0.0
0.0
1.957
0.0
0.0
0.0
0.0
0.0
0.0
0.0
1.949
-1.949
0.0
0.0
0.0
0.0
0.0
-1.957
0.0
1.957
-1.957
0.0
0.0
0.0
0.0
0.0
0.0
0.0
0.0
0.0
0.0
0.0
0.0
0.0
0.0
0.0
0.0
0.0
0.0
0.0
0.0
0.0
0.0
0.0
0.0
1.957
-1.957
0.0
0.0
0.0
0.0
0.0
0.0
1.957
-1.957
0.0
0.0
0.0
0.0
0.0
0.0
0.0
0.0
0.0
0.0
0.0
0.0
0.0
0.0
1.957
-1.957
0.0
0.0
0.0
0.0
0.0
0.0
0.0
1.957
1.949
0.0
-1.949
-1.957
1.957
-1.957
0.0
-1.964
-1.971
-3.966
0.0
1.987
1.979
1.971
-1.971
0.0
0.0
0.0
-1.979
0.0
-1.987
1.987
0.0
0.0
-1.987
0.0
0.0
0.0
0.0
1.987
-1.987
1.987
-1.987
1.987
0.0
-1.987
0.0
0.0
0.0
-1.994
-2.002
0.0
-2.01
0.0
2.01
0.0
-2.01
0.0
0.0
-2.018
0.0
2.018
0.0
-2.018
2.018
0.0
-2.018
2.018
0.0
-2.018
0.0
0.0
0.0
2.018
0.0
0.0
0.0
2.01
-2.01
0.0
0.0
-2.018
0.0
-2.025
0.0
-2.033
0.0
-4.091
0.0
0.0
4.091
0.0
0.0
0.0
0.0
-2.041
4.075
2.025
0.0
0.0
-2.025
2.025
0.0
0.0
0.0
0.0
-2.025
0.0
2.025
-2.025
0.0
0.0
0.0
0.0
0.0
2.025
0.0
-2.025
0.0
2.025
0.0
2.018
-2.018
0.0
2.018
0.0
0.0
0.0
0.0
-2.018
0.0
0.0
0.0
0.0
0.0
0.0
0.0
0.0
0.0
0.0
0.0
0.0
0.0
2.018
-2.018
0.0
0.0
2.018
-2.018
0.0
0.0
0.0
0.0
0.0
0.0
0.0
2.018
-2.018
0.0
0.0
0.0
0.0
0.0
0.0
0.0
0.0
0.0
0.0
0.0
0.0
0.0
0.0
0.0
0.0
-2.025
0.0
0.0
0.0
2.025
0.0
0.0
0.0
0.0
-2.025
0.0
0.0
0.0
0.0
0.0
0.0
2.025
-2.025
0.0
0.0
0.0
2.025
0.0
-2.025
0.0
0.0
0.0
0.0
0.0
0.0
0.0
0.0
0.0
0.0
2.025
0.0
0.0
0.0
0.0
0.0
0.0
0.0
0.0
-2.025
0.0
-4.075
0.0
4.075
-2.033
2.033
0.0
-2.033
0.0
0.0
0.0
-2.041
0.0
2.041
0.0
-2.041
0.0
0.0
2.041
-4.091
4.091
0.0
0.0
0.0
0.0
0.0
0.0
2.033
-2.033
2.033
0.0
2.025
0.0
-2.025
0.0
2.025
0.0
-2.025
2.025
-2.025
0.0
0.0
0.0
-2.033
2.033
-2.033
0.0
0.0
0.0
-2.041
0.0
0.0
2.041
0.0
0.0
0.0
0.0
0.0
0.0
0.0
0.0
0.0
0.0
0.0
0.0
0.0
0.0
0.0
0.0
0.0
0.0
0.0
0.0
0.0
0.0
0.0
0.0
2.033
0.0
0.0
-2.033
0.0
0.0
2.033
-2.033
2.033
-2.033
2.033
0.0
0.0
0.0
0.0
0.0
-2.033
0.0
0.0
0.0
0.0
0.0
0.0
0.0
0.0
0.0
0.0
0.0
0.0
0.0
0.0
-2.041
2.041
-2.041
0.0
0.0
0.0
0.0
0.0
2.041
0.0
0.0
0.0
0.0
-2.041
0.0
0.0
0.0
2.041
0.0
0.0
0.0
0.0
-2.041
0.0
0.0
0.0
0.0
2.041
0.0
0.0
0.0
0.0
0.0
-2.041
0.0
2.041
-2.041
2.041
0.0
0.0
0.0
-2.041
2.041
0.0
0.0
-2.041
0.0
0.0
0.0
2.041
0.0
0.0
0.0
0.0
0.0
0.0
0.0
0.0
0.0
0.0
0.0
-2.041
2.041
0.0
0.0
0.0
-2.041
0.0
0.0
0.0
0.0
0.0
0.0
2.041
0.0
0.0
-2.041
0.0
0.0
0.0
0.0
0.0
0.0
0.0
0.0
2.041
0.0
0.0
0.0
0.0
0.0
-2.041
0.0
2.041
0.0
0.0
0.0
0.0
0.0
-2.041
0.0
0.0
0.0
-2.05
2.05
-2.05
-2.058
0.0
0.0
0.0
0.0
2.058
0.0
0.0
0.0
-2.058
4.107
0.0
0.0
0.0
-2.05
0.0
0.0
-2.058
0.0
0.0
2.058
0.0
0.0
0.0
0.0
2.05
0.0
-2.05
0.0
0.0
0.0
0.0
2.05
0.0
0.0
-2.05
0.0
0.0
-2.058
2.058
-2.058
2.058
-2.058
2.058
-2.058
0.0
-2.066
0.0
-2.074
-2.083
-2.091
2.091
0.0
0.0
2.083
0.0
0.0
0.0
0.0
0.0
0.0
0.0
0.0
0.0
0.0
0.0
0.0
2.074
-2.074
2.074
-2.074
2.074
-2.074
2.074
0.0
0.0
2.066
0.0
-2.066
0.0
0.0
2.066
0.0
-2.066
0.0
0.0
2.066
-2.066
0.0
0.0
0.0
0.0
2.066
0.0
-2.066
0.0
0.0
0.0
2.066
-2.066
0.0
0.0
2.066
0.0
0.0
0.0
0.0
0.0
0.0
0.0
0.0
-2.066
0.0
2.066
0.0
0.0
-2.066
0.0
0.0
2.066
-2.066
0.0
2.066
-2.066
0.0
0.0
2.066
0.0
0.0
-2.066
0.0
0.0
0.0
2.066
0.0
-2.066
0.0
0.0
2.066
-2.066
0.0
-2.074
0.0
0.0
0.0
0.0
0.0
0.0
2.074
0.0
0.0
-2.074
0.0
2.074
-2.074
0.0
2.074
-2.074
0.0
0.0
2.074
-2.074
2.074
0.0
0.0
0.0
0.0
0.0
0.0
-2.074
0.0
0.0
0.0
0.0
0.0
2.074
0.0
0.0
0.0
0.0
0.0
0.0
0.0
0.0
2.066
-2.066
2.066
0.0
-2.066
0.0
2.066
0.0
-2.066
0.0
0.0
0.0
0.0
0.0
0.0
0.0
0.0
0.0
0.0
0.0
0.0
-2.074
0.0
-6.273
0.0
0.0
0.0
0.0
0.0
0.0
0.0
0.0
-2.108
2.108
0.0
-2.108
0.0
2.108
0.0
0.0
0.0
0.0
0.0
0.0
0.0
0.0
0.0
0.0
0.0
0.0
-2.108
2.108
0.0
-2.108
0.0
0.0
0.0
0.0
0.0
0.0
0.0
0.0
0.0
0.0
0.0
0.0
0.0
0.0
0.0
2.108
-2.108
0.0
0.0
0.0
0.0
2.108
-2.108
0.0
2.108
0.0
0.0
0.0
0.0
0.0
2.099
0.0
2.091
0.0
-2.091
0.0
0.0
0.0
0.0
0.0
2.091
0.0
0.0
0.0
2.083
0.0
-2.083
2.083
0.0
2.074
-2.074
0.0
0.0
0.0
0.0
0.0
0.0
0.0
0.0
-2.083
2.083
0.0
-2.083
0.0
0.0
2.083
0.0
0.0
0.0
0.0
0.0
0.0
0.0
0.0
2.074
-2.074
0.0
0.0
2.074
0.0
0.0
0.0
-2.074
0.0
0.0
2.074
-2.074
0.0
0.0
0.0
0.0
2.074
-2.074
0.0
0.0
-2.083
0.0
0.0
0.0
0.0
0.0
0.0
0.0
0.0
0.0
0.0
0.0
2.083
-2.083
0.0
0.0
0.0
2.083
0.0
0.0
0.0
0.0
0.0
0.0
0.0
0.0
2.074
-2.074
0.0
0.0
0.0
0.0
2.074
-2.074
0.0
0.0
2.074
0.0
-2.074
0.0
2.074
-2.074
0.0
2.074
-2.074
0.0
0.0
0.0
0.0
0.0
0.0
0.0
0.0
0.0
0.0
0.0
0.0
0.0
0.0
0.0
0.0
0.0
0.0
0.0
0.0
0.0
0.0
0.0
0.0
-2.083
0.0
0.0
2.083
0.0
0.0
0.0
2.074
0.0
-2.074
0.0
0.0
0.0
0.0
0.0
4.14
2.058
0.0
2.05
2.041
0.0
-2.041
0.0
0.0
0.0
2.041
0.0
0.0
0.0
0.0
0.0
0.0
0.0
2.033
0.0
2.025
2.018
0.0
0.0
0.0
0.0
0.0
2.01
-2.01
0.0
2.01
0.0
2.002
-2.002
0.0
0.0
0.0
-2.01
0.0
0.0
0.0
0.0
0.0
0.0
2.01
-2.01
0.0
0.0
0.0
0.0
2.01
0.0
0.0
0.0
0.0
0.0
0.0
0.0
0.0
0.0
0.0
0.0
0.0
0.0
0.0
0.0
0.0
0.0
2.002
-2.002
0.0
0.0
0.0
0.0
0.0
0.0
-2.01
0.0
0.0
2.01
-2.01
0.0
0.0
0.0
0.0
0.0
0.0
0.0
0.0
0.0
0.0
0.0
0.0
0.0
0.0
0.0
0.0
0.0
0.0
0.0
0.0
0.0
0.0
0.0
0.0
0.0
0.0
0.0
0.0
0.0
0.0
0.0
0.0
0.0
0.0
0.0
0.0
0.0
0.0
0.0
0.0
-2.018
0.0
0.0
0.0
0.0
0.0
0.0
0.0
0.0
0.0
0.0
0.0
0.0
0.0
0.0
0.0
0.0
0.0
0.0
0.0
0.0
0.0
0.0
0.0
0.0
0.0
0.0
0.0
0.0
0.0
0.0
0.0
0.0
2.018
-2.018
0.0
0.0
0.0
0.0
0.0
0.0
0.0
0.0
0.0
0.0
0.0
0.0
0.0
0.0
0.0
0.0
0.0
0.0
0.0
0.0
0.0
0.0
0.0
0.0
0.0
0.0
0.0
0.0
2.018
0.0
-2.018
0.0
0.0
0.0
0.0
0.0
0.0
0.0
0.0
0.0
0.0
0.0
0.0
0.0
0.0
0.0
0.0
0.0
0.0
0.0
0.0
0.0
0.0
2.018
-2.018
0.0
0.0
-2.025
0.0
0.0
0.0
-2.033
0.0
-2.041
0.0
0.0
0.0
2.041
0.0
2.033
-4.075
2.041
0.0
0.0
-2.041
0.0
0.0
2.041
0.0
-2.041
0.0
0.0
0.0
2.041
0.0
0.0
0.0
0.0
2.033
0.0
0.0
0.0
0.0
0.0
0.0
0.0
0.0
0.0
0.0
0.0
0.0
0.0
0.0
0.0
0.0
0.0
0.0
0.0
0.0
0.0
-2.033
0.0
0.0
0.0
0.0
0.0
2.033
0.0
2.025
0.0
0.0
0.0
0.0
0.0
0.0
-2.025
0.0
0.0
0.0
2.025
0.0
-2.025
0.0
0.0
2.025
0.0
0.0
-2.025
0.0
0.0
0.0
0.0
0.0
0.0
0.0
0.0
0.0
0.0
0.0
2.025
0.0
0.0
0.0
2.018
-2.018
0.0
0.0
0.0
0.0
2.018
-2.018
0.0
0.0
0.0
0.0
0.0
0.0
0.0
2.018
0.0
0.0
0.0
0.0
0.0
0.0
0.0
0.0
0.0
0.0
0.0
0.0
0.0
0.0
0.0
0.0
0.0
0.0
0.0
0.0
2.01
0.0
-2.01
0.0
0.0
0.0
0.0
0.0
0.0
0.0
0.0
0.0
2.01
0.0
-2.01
0.0
0.0
0.0
0.0
0.0
0.0
0.0
0.0
0.0
0.0
0.0
0.0
0.0
0.0
0.0
0.0
-2.018
2.018
-2.018
2.018
0.0
-2.018
2.018
-2.018
0.0
0.0
0.0
0.0
0.0
0.0
0.0
0.0
0.0
0.0
0.0
0.0
0.0
0.0
0.0
0.0
0.0
0.0
0.0
0.0
0.0
0.0
-2.025
0.0
2.025
0.0
0.0
0.0
0.0
0.0
0.0
0.0
0.0
0.0
0.0
0.0
-4.059
2.033
-2.033
0.0
0.0
0.0
0.0
0.0
-4.091
0.0
0.0
0.0
2.05
0.0
-2.05
0.0
0.0
0.0
0.0
0.0
0.0
0.0
0.0
0.0
0.0
0.0
0.0
2.05
0.0
0.0
0.0
2.041
-2.041
0.0
0.0
0.0
0.0
0.0
0.0
0.0
0.0
2.041
0.0
0.0
2.033
-2.033
0.0
0.0
0.0
0.0
0.0
-2.041
0.0
4.075
0.0
-4.075
0.0
0.0
0.0
0.0
0.0
0.0
0.0
0.0
0.0
0.0
0.0
0.0
0.0
0.0
0.0
0.0
2.041
-2.041
0.0
0.0
2.041
0.0
0.0
-2.041
2.041
-2.041
2.041
0.0
-2.041
0.0
0.0
0.0
0.0
2.041
0.0
-2.041
0.0
0.0
0.0
0.0
0.0
2.041
0.0
0.0
-2.041
0.0
0.0
0.0
0.0
0.0
0.0
0.0
0.0
0.0
2.041
0.0
-2.041
0.0
0.0
2.041
0.0
0.0
0.0
0.0
0.0
-2.041
0.0
0.0
0.0
0.0
0.0
0.0
0.0
0.0
2.041
-2.041
0.0
0.0
0.0
0.0
2.041
0.0
0.0
2.033
2.025
0.0
-2.025
0.0
-2.033
4.059
0.0
-2.025
0.0
0.0
0.0
0.0
2.025
2.018
-2.018
0.0
0.0
2.018
-2.018
0.0
-2.025
0.0
0.0
0.0
0.0
0.0
0.0
0.0
0.0
0.0
2.025
-2.025
0.0
-2.033
2.033
0.0
0.0
0.0
0.0
0.0
0.0
0.0
0.0
0.0
0.0
0.0
0.0
0.0
2.025
-2.025
2.025
-2.025
0.0
0.0
0.0
0.0
0.0
0.0
4.043
-2.018
2.018
0.0
0.0
0.0
0.0
0.0
0.0
0.0
0.0
2.01
13.854
3.891
-1.942
3.877
0.0
0.0
1.927
0.0
0.0
1.92
0.0
0.0
0.0
0.0
0.0
1.913
0.0
0.0
0.0
-1.913
-1.92
0.0
0.0
-1.927
0.0
1.927
-1.927
1.927
0.0
0.0
0.0
0.0
1.92
-1.92
0.0
0.0
0.0
0.0
0.0
0.0
0.0
0.0
0.0
1.92
-1.92
-1.927
0.0
1.927
0.0
-1.927
0.0
0.0
0.0
0.0
0.0
0.0
0.0
0.0
0.0
0.0
0.0
0.0
0.0
0.0
1.927
-1.927
0.0
0.0
0.0
0.0
0.0
0.0
1.927
-1.927
0.0
0.0
1.927
-1.927
0.0
1.927
0.0
0.0
0.0
0.0
-1.927
0.0
0.0
1.927
-1.927
0.0
0.0
0.0
0.0
0.0
0.0
0.0
1.927
-1.927
0.0
0.0
0.0
0.0
0.0
0.0
0.0
0.0
0.0
0.0
0.0
0.0
0.0
0.0
0.0
0.0
0.0
0.0
0.0
-1.935
0.0
0.0
0.0
0.0
0.0
0.0
0.0
1.935
-1.935
0.0
0.0
0.0
0.0
0.0
0.0
1.935
0.0
0.0
0.0
0.0
0.0
0.0
0.0
-1.935
0.0
0.0
0.0
0.0
0.0
0.0
0.0
0.0
0.0
0.0
0.0
1.935
-1.935
0.0
0.0
1.935
-1.935
0.0
0.0
0.0
0.0
1.935
0.0
0.0
0.0
0.0
0.0
0.0
0.0
0.0
0.0
0.0
0.0
0.0
0.0
0.0
0.0
0.0
0.0
0.0
0.0
0.0
0.0
0.0
0.0
0.0
0.0
0.0
0.0
0.0
0.0
1.927
0.0
0.0
-1.927
0.0
0.0
0.0
0.0
0.0
0.0
0.0
0.0
1.927
-1.927
1.927
-1.927
1.927
3.833
0.0
0.0
3.805
0.0
-1.899
0.0
1.899
-1.899
0.0
1.899
0.0
-1.899
0.0
0.0
0.0
0.0
0.0
0.0
0.0
0.0
1.899
-1.899
0.0
0.0
1.899
0.0
0.0
-1.899
0.0
0.0
0.0
0.0
0.0
0.0
0.0
0.0
0.0
0.0
0.0
0.0
0.0
0.0
0.0
1.899
-1.899
1.899
0.0
-1.899
0.0
0.0
0.0
0.0
0.0
1.899
-1.899
0.0
0.0
0.0
0.0
0.0
0.0
0.0
0.0
0.0
1.899
0.0
0.0
1.892
-1.892
0.0
0.0
0.0
0.0
0.0
0.0
0.0
0.0
0.0
1.892
0.0
-1.892
0.0
0.0
0.0
1.892
0.0
0.0
1.885
0.0
0.0
0.0
0.0
0.0
0.0
0.0
0.0
0.0
1.878
-1.878
0.0
0.0
0.0
0.0
0.0
0.0
0.0
0.0
0.0
0.0
0.0
0.0
0.0
0.0
0.0
0.0
1.878
0.0
-1.878
0.0
0.0
0.0
0.0
0.0
1.878
-1.878
0.0
0.0
0.0
0.0
0.0
0.0
1.878
-1.878
0.0
1.878
-1.878
0.0
0.0
0.0
0.0
0.0
0.0
0.0
0.0
0.0
1.878
-1.878
-1.885
0.0
1.885
0.0
-1.885
0.0
0.0
0.0
0.0
0.0
0.0
0.0
0.0
0.0
0.0
0.0
0.0
0.0
0.0
0.0
0.0
0.0
0.0
0.0
0.0
0.0
0.0
1.885
0.0
-1.885
0.0
0.0
0.0
0.0
1.885
0.0
0.0
0.0
0.0
0.0
0.0
-1.885
0.0
0.0
0.0
1.885
0.0
0.0
0.0
0.0
0.0
0.0
0.0
1.878
0.0
-1.878
0.0
0.0
0.0
0.0
0.0
0.0
0.0
0.0
0.0
0.0
0.0
0.0
0.0
0.0
0.0
0.0
0.0
0.0
0.0
0.0
0.0
0.0
0.0
0.0
1.878
0.0
1.872
0.0
0.0
-1.872
0.0
1.872
0.0
0.0
-1.872
0.0
0.0
1.872
0.0
0.0
0.0
-1.872
0.0
0.0
1.872
0.0
0.0
-1.872
0.0
0.0
0.0
0.0
-1.878
0.0
0.0
1.878
-1.878
1.878
-1.878
0.0
0.0
0.0
0.0
0.0
0.0
0.0
0.0
0.0
0.0
0.0
0.0
0.0
0.0
0.0
0.0
0.0
0.0
-1.885
1.885
-1.885
-1.892
0.0
0.0
0.0
0.0
0.0
0.0
0.0
0.0
0.0
0.0
0.0
0.0
0.0
0.0
0.0
0.0
0.0
0.0
0.0
0.0
0.0
0.0
0.0
0.0
0.0
0.0
0.0
1.892
0.0
-1.892
0.0
0.0
0.0
0.0
0.0
0.0
0.0
-1.899
0.0
0.0
0.0
0.0
0.0
0.0
0.0
1.899
0.0
0.0
0.0
0.0
0.0
0.0
0.0
0.0
0.0
0.0
1.892
-1.892
0.0
1.892
0.0
0.0
-1.892
0.0
0.0
0.0
0.0
0.0
0.0
0.0
0.0
0.0
1.892
0.0
-1.892
0.0
0.0
0.0
0.0
0.0
0.0
0.0
0.0
0.0
0.0
0.0
1.892
0.0
0.0
0.0
0.0
0.0
-1.892
0.0
0.0
0.0
0.0
-1.899
1.899
0.0
0.0
0.0
0.0
0.0
-1.899
0.0
0.0
0.0
0.0
-1.906
1.906
-1.906
0.0
1.906
0.0
-1.906
0.0
0.0
0.0
0.0
0.0
0.0
1.906
-1.906
0.0
0.0
0.0
0.0
0.0
-1.913
0.0
0.0
0.0
1.913
1.906
-23.35
0.0
-1.994
0.0
-2.002
0.0
2.002
0.0
0.0
0.0
0.0
0.0
0.0
-2.002
2.002
0.0
-2.002
0.0
0.0
0.0
-2.01
0.0
0.0
-2.018
-4.059
0.0
2.033
0.0
0.0
-2.033
2.033
-2.033
0.0
0.0
0.0
2.033
0.0
2.025
0.0
-2.025
2.025
2.018
0.0
0.0
0.0
0.0
2.01
0.0
0.0
0.0
-2.01
0.0
0.0
0.0
0.0
-2.018
2.018
0.0
0.0
0.0
2.01
0.0
0.0
0.0
2.002
-2.002
0.0
2.002
0.0
0.0
0.0
1.994
0.0
0.0
1.987
-1.987
0.0
0.0
0.0
1.987
-1.987
1.987
-1.987
0.0
1.987
0.0
0.0
0.0
0.0
0.0
0.0
0.0
0.0
0.0
0.0
0.0
0.0
-1.987
0.0
0.0
0.0
0.0
0.0
0.0
1.987
-1.987
1.987
-3.981
0.0
0.0
0.0
0.0
0.0
0.0
0.0
1.994
0.0
-1.994
0.0
0.0
0.0
0.0
0.0
0.0
0.0
0.0
0.0
-2.002
2.002
0.0
0.0
0.0
0.0
0.0
0.0
0.0
0.0
0.0
0.0
0.0
0.0
0.0
1.994
-1.994
0.0
0.0
0.0
0.0
0.0
0.0
0.0
0.0
0.0
0.0
0.0
0.0
0.0
0.0
0.0
0.0
0.0
0.0
1.994
-1.994
0.0
0.0
0.0
0.0
0.0
1.994
-1.994
0.0
0.0
0.0
0.0
0.0
0.0
0.0
0.0
0.0
0.0
0.0
1.994
0.0
0.0
0.0
0.0
-1.994
0.0
0.0
-2.002
2.002
0.0
0.0
0.0
0.0
-2.002
0.0
2.002
0.0
0.0
0.0
0.0
0.0
-2.002
0.0
0.0
0.0
0.0
0.0
-6.053
0.0
0.0
0.0
0.0
-2.033
0.0
-2.041
2.041
0.0
0.0
2.033
0.0
0.0
0.0
0.0
-2.033
0.0
0.0
0.0
-2.041
0.0
0.0
0.0
0.0
0.0
0.0
0.0
0.0
0.0
0.0
2.041
0.0
0.0
2.033
-2.033
0.0
2.033
0.0
0.0
0.0
0.0
0.0
2.025
-2.025
0.0
0.0
2.025
0.0
0.0
-2.025
0.0
-2.033
0.0
2.033
-2.033
-2.041
2.041
0.0
0.0
0.0
2.033
0.0
-2.033
2.033
0.0
-2.033
0.0
0.0
0.0
2.033
0.0
-2.033
0.0
0.0
0.0
0.0
0.0
-2.041
2.041
-2.041
0.0
0.0
0.0
0.0
0.0
2.041
0.0
0.0
0.0
2.033
-2.033
2.033
0.0
0.0
0.0
0.0
0.0
-2.033
0.0
0.0
2.033
0.0
-2.033
0.0
2.033
0.0
0.0
0.0
-2.033
0.0
2.033
-2.033
2.033
-2.033
2.033
-2.033
2.033
0.0
0.0
0.0
0.0
0.0
0.0
0.0
0.0
0.0
0.0
0.0
0.0
0.0
0.0
0.0
0.0
0.0
0.0
0.0
0.0
0.0
0.0
0.0
0.0
0.0
0.0
0.0
0.0
0.0
0.0
0.0
0.0
0.0
0.0
0.0
0.0
2.025
0.0
-2.025
0.0
0.0
0.0
0.0
0.0
0.0
0.0
0.0
0.0
2.025
0.0
0.0
0.0
0.0
0.0
-2.025
2.025
-2.025
0.0
0.0
0.0
0.0
0.0
0.0
0.0
0.0
0.0
2.025
-2.025
0.0
0.0
0.0
0.0
0.0
0.0
0.0
0.0
0.0
0.0
0.0
0.0
0.0
0.0
0.0
0.0
0.0
0.0
0.0
0.0
0.0
0.0
0.0
0.0
2.025
0.0
0.0
0.0
0.0
-2.025
0.0
-2.033
0.0
0.0
0.0
0.0
0.0
0.0
0.0
0.0
0.0
-2.041
0.0
0.0
2.041
0.0
-2.041
0.0
0.0
0.0
0.0
0.0
0.0
2.041
0.0
-2.041
-2.05
0.0
0.0
0.0
0.0
0.0
0.0
-2.058
0.0
0.0
2.058
0.0
0.0
0.0
0.0
0.0
0.0
0.0
0.0
2.05
0.0
0.0
0.0
0.0
0.0
0.0
0.0
0.0
-2.05
0.0
0.0
0.0
0.0
0.0
0.0
2.05
-2.05
0.0
2.05
-2.05
2.05
-2.05
0.0
2.05
0.0
0.0
0.0
-2.05
0.0
0.0
0.0
0.0
0.0
2.05
-2.05
0.0
2.05
-2.05
0.0
0.0
0.0
2.05
-2.05
0.0
2.05
0.0
0.0
-2.05
0.0
2.05
-2.05
0.0
0.0
0.0
0.0
0.0
0.0
0.0
2.05
-2.05
0.0
0.0
0.0
0.0
0.0
0.0
0.0
0.0
0.0
0.0
0.0
0.0
0.0
0.0
0.0
0.0
0.0
0.0
2.05
-2.05
0.0
0.0
0.0
0.0
0.0
-2.058
0.0
0.0
0.0
0.0
-2.066
2.066
0.0
0.0
0.0
-2.066
0.0
0.0
0.0
0.0
0.0
0.0
0.0
0.0
2.066
0.0
-2.066
2.066
0.0
0.0
0.0
0.0
0.0
0.0
-2.066
2.066
2.058
-2.058
0.0
0.0
0.0
2.058
0.0
-2.058
2.058
0.0
-2.058
0.0
0.0
2.058
0.0
0.0
0.0
0.0
-2.058
0.0
0.0
2.058
0.0
0.0
0.0
0.0
0.0
-2.058
0.0
0.0
0.0
0.0
2.058
0.0
0.0
0.0
-2.058
0.0
0.0
0.0
0.0
2.058
10.168
0.0
2.01
0.0
0.0
0.0
0.0
3.996
0.0
-1.994
1.994
-1.994
0.0
-2.002
2.002
0.0
0.0
-2.002
0.0
0.0
0.0
0.0
0.0
0.0
-2.01
0.0
0.0
0.0
0.0
0.0
0.0
0.0
0.0
0.0
-2.018
0.0
0.0
2.018
0.0
0.0
2.01
-2.01
0.0
0.0
2.01
-2.01
0.0
0.0
0.0
-2.018
0.0
0.0
0.0
0.0
0.0
0.0
0.0
0.0
0.0
2.018
0.0
0.0
-2.018
0.0
0.0
0.0
0.0
0.0
0.0
2.018
-2.018
2.018
-2.018
0.0
0.0
0.0
2.018
0.0
-2.018
0.0
0.0
0.0
2.018
0.0
-2.018
0.0
0.0
0.0
2.018
-2.018
0.0
0.0
0.0
0.0
0.0
0.0
0.0
0.0
0.0
0.0
0.0
0.0
0.0
2.018
0.0
-2.018
0.0
0.0
0.0
-2.025
0.0
0.0
2.025
-2.025
0.0
0.0
0.0
0.0
0.0
2.025
0.0
-2.025
0.0
0.0
0.0
0.0
4.043
0.0
0.0
2.01
0.0
2.002
0.0
0.0
-2.002
0.0
0.0
2.002
0.0
0.0
-2.002
0.0
0.0
0.0
0.0
0.0
0.0
0.0
0.0
0.0
0.0
0.0
0.0
0.0
0.0
0.0
0.0
0.0
0.0
2.002
0.0
-2.002
0.0
2.002
0.0
1.994
0.0
-1.994
0.0
1.994
-1.994
0.0
0.0
0.0
0.0
0.0
0.0
0.0
1.994
0.0
-1.994
0.0
0.0
1.994
0.0
0.0
-1.994
0.0
1.994
0.0
0.0
-1.994
0.0
1.994
-1.994
0.0
1.994
-1.994
1.994
0.0
0.0
0.0
-1.994
0.0
0.0
0.0
0.0
0.0
0.0
0.0
11.852
-1.957
0.0
0.0
0.0
0.0
0.0
0.0
0.0
0.0
-1.964
0.0
-1.971
0.0
0.0
1.971
-1.971
1.971
-1.971
1.971
0.0
0.0
-1.971
0.0
0.0
0.0
-1.979
0.0
0.0
0.0
1.979
0.0
0.0
0.0
0.0
0.0
0.0
-1.979
0.0
1.979
0.0
-1.979
0.0
-1.987
0.0
-1.994
0.0
0.0
0.0
0.0
1.994
0.0
-1.994
1.994
0.0
0.0
0.0
1.987
0.0
-1.987
1.987
-1.987
0.0
0.0
0.0
0.0
0.0
1.987
0.0
1.979
-1.979
0.0
0.0
0.0
0.0
0.0
0.0
0.0
0.0
0.0
1.979
-1.979
0.0
0.0
0.0
0.0
0.0
1.979
-1.979
0.0
0.0
0.0
0.0
0.0
0.0
0.0
0.0
0.0
0.0
0.0
0.0
0.0
0.0
0.0
0.0
0.0
0.0
0.0
0.0
0.0
0.0
-1.987
0.0
0.0
0.0
0.0
-1.994
0.0
0.0
0.0
0.0
0.0
0.0
1.994
0.0
0.0
0.0
0.0
0.0
0.0
0.0
0.0
0.0
0.0
0.0
0.0
0.0
0.0
0.0
1.987
0.0
0.0
-1.987
0.0
0.0
0.0
0.0
1.987
-1.987
0.0
0.0
0.0
0.0
0.0
0.0
1.987
0.0
-1.987
0.0
0.0
0.0
1.987
0.0
-1.987
0.0
1.987
-1.987
0.0
0.0
1.987
-1.987
0.0
0.0
1.987
0.0
0.0
1.979
0.0
-1.979
0.0
0.0
0.0
-1.987
0.0
0.0
0.0
0.0
1.987
0.0
-1.987
0.0
0.0
0.0
1.987
-1.987
0.0
0.0
1.987
0.0
0.0
0.0
0.0
0.0
0.0
0.0
0.0
0.0
0.0
0.0
0.0
-7.993
0.0
-2.018
0.0
0.0
-2.025
0.0
0.0
2.025
-2.025
0.0
0.0
0.0
2.025
0.0
2.018
0.0
2.01
-2.01
0.0
2.01
-2.01
0.0
0.0
-2.018
0.0
0.0
0.0
2.018
0.0
0.0
0.0
0.0
0.0
0.0
2.01
-2.01
2.01
0.0
2.002
-2.002
0.0
0.0
0.0
0.0
3.996
0.0
-1.994
0.0
0.0
0.0
0.0
0.0
0.0
0.0
0.0
-2.002
0.0
0.0
0.0
0.0
0.0
0.0
-2.01
0.0
0.0
0.0
0.0
0.0
0.0
0.0
0.0
0.0
0.0
0.0
0.0
0.0
0.0
0.0
0.0
0.0
0.0
0.0
0.0
0.0
0.0
0.0
0.0
0.0
0.0
0.0
0.0
2.01
-2.01
2.01
0.0
0.0
-2.01
0.0
0.0
0.0
0.0
0.0
0.0
0.0
0.0
0.0
0.0
0.0
0.0
0.0
0.0
0.0
0.0
0.0
0.0
0.0
0.0
0.0
0.0
0.0
0.0
0.0
0.0
0.0
0.0
0.0
2.01
-2.01
0.0
0.0
0.0
0.0
0.0
0.0
2.01
0.0
0.0
0.0
0.0
0.0
0.0
0.0
0.0
0.0
-2.01
0.0
0.0
0.0
0.0
0.0
0.0
0.0
0.0
0.0
0.0
0.0
0.0
0.0
0.0
-2.018
0.0
0.0
0.0
0.0
0.0
0.0
0.0
0.0
0.0
0.0
0.0
0.0
2.018
0.0
0.0
0.0
0.0
0.0
0.0
0.0
0.0
0.0
0.0
0.0
0.0
0.0
0.0
0.0
0.0
0.0
0.0
0.0
0.0
0.0
0.0
0.0
2.01
0.0
-2.01
0.0
0.0
0.0
0.0
0.0
0.0
0.0
0.0
0.0
0.0
-2.018
0.0
0.0
0.0
0.0
0.0
0.0
0.0
0.0
-2.025
0.0
2.025
0.0
0.0
0.0
0.0
0.0
0.0
-2.025
0.0
2.025
-2.025
2.025
0.0
0.0
0.0
0.0
0.0
2.018
0.0
0.0
0.0
-2.018
0.0
0.0
-2.025
2.025
0.0
0.0
-2.025
0.0
0.0
0.0
0.0
0.0
0.0
0.0
2.025
-2.025
0.0
0.0
2.025
-2.025
0.0
0.0
0.0
0.0
0.0
0.0
0.0
0.0
0.0
0.0
0.0
0.0
2.025
0.0
0.0
0.0
0.0
2.018
-2.018
0.0
2.018
0.0
-2.018
0.0
2.018
2.01
0.0
0.0
2.002
0.0
-2.002
0.0
0.0
0.0
0.0
-2.01
0.0
0.0
0.0
2.01
0.0
0.0
-2.01
0.0
0.0
0.0
0.0
0.0
0.0
0.0
0.0
0.0
0.0
0.0
0.0
0.0
0.0
2.01
0.0
-2.01
0.0
0.0
0.0
2.01
-2.01
0.0
0.0
0.0
0.0
2.01
0.0
-2.01
0.0
0.0
0.0
0.0
2.01
0.0
0.0
0.0
-2.01
0.0
0.0
0.0
0.0
0.0
0.0
0.0
0.0
0.0
0.0
0.0
0.0
0.0
0.0
0.0
2.01
0.0
0.0
0.0
0.0
2.002
-2.002
0.0
0.0
2.002
-2.002
0.0
0.0
0.0
0.0
0.0
-2.01
0.0
0.0
0.0
0.0
0.0
0.0
0.0
0.0
0.0
0.0
2.01
0.0
0.0
-2.01
2.01
-2.01
0.0
2.01
0.0
-2.01
2.01
-2.01
0.0
0.0
2.01
0.0
-2.01
0.0
0.0
0.0
0.0
0.0
0.0
0.0
0.0
0.0
0.0
0.0
0.0
0.0
2.01
0.0
0.0
-2.01
2.01
0.0
2.002
-2.002
0.0
0.0
0.0
2.002
1.994
-1.994
0.0
0.0
0.0
1.994
0.0
-1.994
1.994
0.0
0.0
1.987
-1.987
0.0
-1.994
1.994
-1.994
0.0
0.0
1.994
0.0
0.0
0.0
0.0
1.987
0.0
0.0
0.0
0.0
0.0
0.0
-1.987
0.0
0.0
0.0
0.0
0.0
0.0
0.0
0.0
0.0
0.0
0.0
0.0
0.0
0.0
-1.994
0.0
0.0
1.994
0.0
-1.994
0.0
0.0
0.0
1.994
0.0
-1.994
0.0
0.0
0.0
0.0
1.994
0.0
0.0
0.0
1.987
-1.987
0.0
0.0
1.987
-1.987
1.987
-1.987
0.0
0.0
0.0
0.0
1.987
0.0
-1.987
0.0
0.0
0.0
0.0
0.0
0.0
0.0
0.0
0.0
0.0
0.0
0.0
0.0
0.0
0.0
0.0
0.0
0.0
0.0
0.0
1.987
0.0
-1.987
0.0
0.0
0.0
0.0
0.0
0.0
0.0
0.0
0.0
0.0
0.0
1.987
-1.987
0.0
0.0
0.0
0.0
0.0
0.0
0.0
1.987
-1.987
0.0
0.0
0.0
1.987
-1.987
0.0
0.0
0.0
0.0
0.0
0.0
0.0
0.0
0.0
0.0
0.0
0.0
0.0
0.0
0.0
0.0
0.0
0.0
1.987
-1.987
0.0
0.0
0.0
0.0
0.0
0.0
0.0
0.0
0.0
0.0
0.0
0.0
0.0
0.0
0.0
0.0
0.0
0.0
0.0
0.0
0.0
1.987
-1.987
1.987
-1.987
1.987
-1.987
0.0
1.987
-1.987
0.0
0.0
0.0
0.0
0.0
0.0
0.0
0.0
0.0
0.0
0.0
0.0
1.987
-1.987
0.0
0.0
1.987
-1.987
0.0
1.987
-1.987
0.0
-1.994
1.994
1.987
-1.987
0.0
0.0
-1.994
0.0
1.994
0.0
-1.994
1.994
0.0
0.0
0.0
0.0
0.0
0.0
0.0
0.0
0.0
0.0
0.0
-1.994
0.0
0.0
1.994
0.0
0.0
0.0
0.0
0.0
-1.994
0.0
0.0
0.0
0.0
0.0
0.0
0.0
0.0
0.0
0.0
0.0
0.0
0.0
0.0
0.0
0.0
0.0
0.0
1.994
-1.994
0.0
0.0
0.0
0.0
0.0
-2.002
2.002
-2.002
2.002
-2.002
0.0
0.0
0.0
0.0
0.0
0.0
0.0
2.002
-2.002
2.002
-2.002
2.002
0.0
0.0
0.0
0.0
0.0
0.0
0.0
0.0
0.0
0.0
1.994
0.0
-1.994
1.994
-1.994
0.0
0.0
0.0
0.0
1.994
-1.994
0.0
1.994
0.0
0.0
-1.994
0.0
0.0
0.0
0.0
1.994
0.0
0.0
0.0
-1.994
0.0
0.0
0.0
0.0
0.0
0.0
0.0
0.0
0.0
1.994
-1.994
1.994
0.0
0.0
0.0
-1.994
0.0
1.994
0.0
0.0
0.0
0.0
0.0
0.0
0.0
0.0
0.0
0.0
0.0
-1.994
0.0
0.0
0.0
0.0
0.0
0.0
0.0
0.0
0.0
0.0
0.0
0.0
0.0
1.994
0.0
0.0
0.0
0.0
0.0
1.987
0.0
0.0
0.0
0.0
1.979
0.0
-1.979
0.0
1.979
0.0
0.0
0.0
0.0
0.0
0.0
0.0
0.0
0.0
1.971
-1.971
1.971
0.0
0.0
0.0
0.0
0.0
-1.971
0.0
0.0
0.0
0.0
0.0
0.0
0.0
0.0
0.0
0.0
0.0
0.0
0.0
0.0
0.0
1.971
-1.971
0.0
0.0
0.0
0.0
0.0
3.935
9.71
1.92
0.0
0.0
0.0
5.718
-1.899
0.0
0.0
-1.906
0.0
1.906
-1.906
0.0
0.0
1.906
-1.906
1.906
0.0
0.0
0.0
0.0
0.0
0.0
1.899
-1.899
1.899
-1.899
0.0
1.899
0.0
0.0
0.0
0.0
0.0
-1.899
1.899
0.0
0.0
0.0
0.0
0.0
0.0
0.0
1.892
-1.892
1.892
0.0
0.0
0.0
0.0
-1.892
1.892
-1.892
1.892
0.0
0.0
-1.892
1.892
0.0
0.0
0.0
1.885
-1.885
1.885
0.0
0.0
-1.885
0.0
0.0
0.0
0.0
0.0
1.885
-1.885
0.0
0.0
0.0
0.0
0.0
0.0
0.0
0.0
0.0
0.0
0.0
0.0
1.885
-1.885
0.0
0.0
0.0
0.0
0.0
0.0
0.0
0.0
0.0
0.0
0.0
0.0
0.0
0.0
0.0
0.0
0.0
1.885
0.0
-1.885
0.0
0.0
0.0
0.0
0.0
0.0
0.0
0.0
0.0
1.885
-1.885
0.0
1.885
-1.885
1.885
0.0
-1.885
0.0
0.0
0.0
0.0
0.0
0.0
0.0
0.0
0.0
1.885
5.615
0.0
-1.865
5.575
-3.71
0.0
1.858
0.0
0.0
-1.858
1.858
0.0
-1.858
0.0
0.0
0.0
0.0
0.0
0.0
0.0
1.858
-1.858
1.858
0.0
0.0
0.0
-1.858
3.71
0.0
0.0
0.0
0.0
0.0
0.0
-1.852
0.0
0.0
1.852
-1.852
0.0
0.0
0.0
0.0
0.0
1.852
-1.852
1.852
0.0
0.0
0.0
1.845
-1.845
0.0
1.845
0.0
-1.845
1.845
-1.845
1.845
-1.845
0.0
0.0
0.0
0.0
0.0
-1.852
1.852
0.0
-1.852
1.852
0.0
0.0
0.0
35.705
1.722
-1.722
0.0
1.722
-1.722
-1.728
0.0
0.0
0.0
0.0
-1.734
0.0
0.0
1.734
-1.734
0.0
-1.74
0.0
0.0
1.74
0.0
0.0
0.0
0.0
0.0
-1.74
0.0
0.0
0.0
0.0
0.0
0.0
1.74
-1.74
0.0
0.0
1.74
0.0
1.734
1.728
1.722
0.0
1.716
1.711
3.405
3.382
0.0
0.0
0.0
-1.688
-3.394
0.0
0.0
0.0
0.0
0.0
1.7
0.0
0.0
0.0
-1.7
0.0
0.0
0.0
0.0
0.0
0.0
1.7
0.0
0.0
0.0
0.0
0.0
0.0
0.0
0.0
0.0
0.0
0.0
0.0
-1.7
0.0
-1.705
0.0
0.0
-1.711
1.711
-1.711
1.711
1.705
0.0
1.7
-1.7
0.0
0.0
0.0
0.0
-1.705
1.705
0.0
-1.705
0.0
1.705
0.0
0.0
0.0
0.0
0.0
0.0
0.0
0.0
0.0
0.0
-1.705
0.0
1.705
0.0
0.0
0.0
0.0
0.0
-1.705
0.0
1.705
0.0
0.0
0.0
0.0
0.0
0.0
0.0
0.0
0.0
0.0
0.0
0.0
0.0
0.0
0.0
0.0
0.0
0.0
0.0
0.0
1.7
0.0
0.0
1.694
0.0
0.0
0.0
0.0
0.0
0.0
0.0
0.0
0.0
1.688
-1.688
0.0
1.688
0.0
0.0
0.0
0.0
-1.688
1.688
0.0
0.0
1.683
-1.683
1.683
-1.683
1.683
0.0
0.0
0.0
0.0
-1.683
0.0
0.0
0.0
0.0
0.0
1.683
-1.683
0.0
0.0
0.0
0.0
0.0
0.0
0.0
0.0
0.0
1.683
-1.683
0.0
0.0
0.0
1.683
0.0
-1.683
0.0
0.0
1.683
-1.683
0.0
-3.382
-22.542
7.041
-1.751
-1.757
0.0
0.0
-1.763
1.763
1.757
-3.521
3.521
1.751
3.485
1.734
1.728
0.0
-3.462
0.0
0.0
0.0
0.0
0.0
-1.74
-1.745
0.0
0.0
0.0
0.0
1.745
0.0
0.0
0.0
1.74
0.0
1.734
0.0
-1.734
-1.74
-1.745
1.745
-1.745
0.0
1.745
0.0
-1.745
0.0
-1.751
0.0
-1.757
3.509
-1.751
-1.757
3.509
-1.751
0.0
0.0
0.0
0.0
1.751
0.0
0.0
0.0
0.0
-1.751
1.751
-1.751
1.751
-1.751
0.0
0.0
1.751
-1.751
0.0
0.0
1.751
-1.751
-1.757
0.0
0.0
0.0
0.0
0.0
0.0
0.0
0.0
0.0
1.757
0.0
0.0
-1.757
0.0
0.0
0.0
1.757
-1.757
0.0
0.0
0.0
-1.763
0.0
0.0
0.0
-1.769
1.769
0.0
0.0
0.0
0.0
0.0
0.0
0.0
0.0
0.0
0.0
1.763
0.0
0.0
0.0
1.757
-1.757
-1.763
0.0
0.0
0.0
1.763
0.0
-1.763
0.0
0.0
0.0
0.0
0.0
0.0
0.0
1.763
-1.763
0.0
0.0
0.0
-1.769
0.0
0.0
0.0
0.0
0.0
0.0
0.0
0.0
1.769
-1.769
0.0
0.0
1.769
-1.769
1.769
0.0
0.0
0.0
-1.769
0.0
3.533
-1.763
0.0
-1.769
1.769
0.0
0.0
-1.769
0.0
0.0
0.0
0.0
0.0
1.769
0.0
1.763
-1.763
0.0
0.0
0.0
1.763
-1.763
0.0
0.0
0.0
0.0
0.0
0.0
0.0
0.0
1.763
0.0
0.0
0.0
-1.763
0.0
0.0
0.0
0.0
0.0
0.0
0.0
0.0
-1.769
0.0
0.0
0.0
-1.775
1.775
-1.775
-5.363
0.0
0.0
0.0
0.0
0.0
0.0
0.0
0.0
-3.606
0.0
-1.813
0.0
1.813
0.0
0.0
0.0
-1.813
0.0
1.813
0.0
-1.813
1.813
-1.813
1.813
1.806
-1.806
0.0
0.0
0.0
0.0
-1.813
0.0
-1.819
1.819
-1.819
1.819
-1.819
1.819
0.0
1.813
0.0
0.0
0.0
-1.813
1.813
-1.813
0.0
0.0
0.0
1.813
0.0
0.0
0.0
0.0
-1.813
0.0
0.0
0.0
0.0
0.0
0.0
0.0
0.0
0.0
0.0
0.0
0.0
0.0
0.0
0.0
0.0
0.0
0.0
1.813
-1.813
1.813
0.0
0.0
0.0
1.806
-1.806
0.0
0.0
0.0
1.806
-1.806
0.0
0.0
1.806
-1.806
0.0
0.0
0.0
0.0
0.0
1.806
0.0
3.594
1.788
0.0
-1.788
1.788
0.0
0.0
0.0
0.0
-1.788
0.0
0.0
0.0
0.0
0.0
1.788
0.0
0.0
0.0
0.0
0.0
1.781
0.0
-1.781
0.0
0.0
1.781
0.0
1.775
0.0
1.769
-1.769
0.0
0.0
1.769
0.0
0.0
1.763
0.0
0.0
0.0
1.757
3.497
1.74
-1.74
1.74
0.0
0.0
-1.74
0.0
1.74
0.0
0.0
0.0
0.0
1.734
-1.734
0.0
0.0
1.734
0.0
0.0
0.0
-1.734
0.0
0.0
0.0
-1.74
0.0
0.0
0.0
0.0
0.0
0.0
0.0
0.0
1.74
0.0
1.734
-1.734
0.0
1.734
0.0
0.0
0.0
0.0
0.0
0.0
0.0
0.0
0.0
0.0
0.0
0.0
0.0
0.0
0.0
0.0
0.0
0.0
0.0
0.0
0.0
0.0
-1.734
0.0
1.734
-1.734
0.0
0.0
0.0
0.0
-6.994
0.0
-1.763
0.0
1.763
0.0
0.0
-1.763
0.0
-1.769
1.769
0.0
-1.769
1.769
0.0
0.0
1.763
1.757
-1.757
0.0
0.0
0.0
1.757
-1.757
0.0
0.0
0.0
0.0
-1.763
1.763
-1.763
0.0
0.0
0.0
0.0
0.0
0.0
1.763
-1.763
0.0
0.0
0.0
0.0
0.0
0.0
0.0
0.0
0.0
0.0
0.0
0.0
0.0
0.0
0.0
0.0
1.763
-1.763
1.763
-1.763
0.0
0.0
0.0
0.0
1.763
0.0
0.0
0.0
-1.763
0.0
0.0
0.0
0.0
1.763
1.757
0.0
0.0
0.0
0.0
0.0
0.0
0.0
0.0
0.0
0.0
0.0
0.0
-1.757
1.757
0.0
-1.757
0.0
0.0
0.0
0.0
0.0
0.0
0.0
0.0
0.0
0.0
0.0
0.0
0.0
0.0
1.757
0.0
-1.757
0.0
-1.763
1.763
-1.763
0.0
0.0
0.0
0.0
0.0
0.0
0.0
1.763
0.0
0.0
0.0
0.0
0.0
0.0
1.757
0.0
0.0
0.0
0.0
0.0
0.0
0.0
0.0
0.0
0.0
0.0
0.0
0.0
0.0
0.0
0.0
1.751
0.0
0.0
-1.751
0.0
0.0
0.0
0.0
0.0
0.0
0.0
0.0
1.751
-1.751
0.0
0.0
0.0
0.0
0.0
0.0
0.0
0.0
0.0
0.0
0.0
1.751
0.0
0.0
0.0
0.0
0.0
0.0
0.0
1.745
0.0
-1.745
1.745
0.0
0.0
-1.745
0.0
0.0
0.0
-1.751
0.0
0.0
0.0
0.0
0.0
0.0
0.0
0.0
0.0
0.0
-1.757
0.0
0.0
0.0
1.757
0.0
0.0
-1.757
0.0
0.0
0.0
0.0
0.0
0.0
-7.089
0.0
1.781
-1.781
0.0
1.781
-1.781
0.0
3.557
-3.557
0.0
5.326
-1.769
0.0
1.769
0.0
0.0
0.0
0.0
1.763
0.0
0.0
0.0
0.0
-1.763
0.0
0.0
1.763
0.0
-1.763
0.0
0.0
0.0
0.0
0.0
0.0
0.0
0.0
0.0
0.0
0.0
-1.769
-1.775
0.0
0.0
-1.781
0.0
1.781
-1.781
0.0
1.781
-1.781
1.781
-1.781
1.781
0.0
-1.781
0.0
0.0
1.781
-1.781
0.0
0.0
0.0
0.0
0.0
0.0
0.0
0.0
0.0
1.781
-1.781
0.0
0.0
0.0
0.0
0.0
0.0
0.0
0.0
0.0
1.781
-1.781
0.0
0.0
0.0
0.0
0.0
0.0
1.781
0.0
-1.781
0.0
0.0
1.781
0.0
0.0
-1.781
0.0
0.0
1.781
0.0
-1.781
1.781
0.0
0.0
0.0
0.0
0.0
0.0
0.0
0.0
0.0
0.0
0.0
0.0
-1.781
0.0
0.0
0.0
0.0
0.0
0.0
0.0
0.0
0.0
1.781
0.0
-1.781
0.0
0.0
0.0
1.781
0.0
0.0
0.0
-1.781
0.0
1.781
1.775
0.0
0.0
-1.775
0.0
0.0
1.775
-1.775
0.0
0.0
0.0
0.0
0.0
0.0
0.0
0.0
1.775
0.0
-1.775
0.0
0.0
0.0
0.0
0.0
0.0
0.0
0.0
0.0
0.0
0.0
0.0
0.0
0.0
0.0
0.0
0.0
0.0
0.0
0.0
0.0
0.0
0.0
-1.781
0.0
0.0
0.0
1.781
0.0
0.0
-1.781
0.0
0.0
0.0
1.781
-1.781
0.0
0.0
0.0
0.0
0.0
0.0
0.0
0.0
0.0
0.0
0.0
0.0
0.0
0.0
1.781
0.0
7.065
0.0
3.497
-1.745
-1.751
1.751
-1.751
1.751
-1.751
0.0
0.0
0.0
0.0
-1.757
-1.763
1.763
0.0
0.0
0.0
-1.763
-1.769
-1.775
0.0
0.0
0.0
1.775
-1.775
0.0
-1.781
1.781
0.0
0.0
0.0
-3.569
1.788
-3.581
0.0
-1.8
0.0
0.0
-1.806
0.0
0.0
0.0
1.806
0.0
0.0
-1.806
1.806
0.0
-1.806
-1.813
0.0
0.0
0.0
0.0
0.0
-1.819
0.0
1.819
0.0
0.0
0.0
0.0
0.0
0.0
0.0
0.0
0.0
0.0
0.0
0.0
0.0
0.0
0.0
-1.819
0.0
0.0
0.0
0.0
0.0
0.0
0.0
1.819
0.0
0.0
0.0
1.813
0.0
0.0
1.806
0.0
0.0
0.0
0.0
-1.806
3.606
0.0
-1.8
0.0
0.0
0.0
0.0
0.0
0.0
1.8
-1.8
0.0
0.0
0.0
0.0
1.8
-1.8
-1.806
0.0
0.0
-1.813
1.813
-1.813
1.813
0.0
0.0
0.0
-1.813
1.813
0.0
0.0
0.0
0.0
0.0
0.0
-3.632
0.0
0.0
0.0
0.0
0.0
0.0
-1.825
1.825
-11.05
7.393
0.0
0.0
0.0
0.0
0.0
0.0
0.0
0.0
0.0
-1.838
-1.845
-1.852
0.0
1.852
-1.852
0.0
1.852
1.845
0.0
0.0
1.838
0.0
0.0
0.0
0.0
1.832
0.0
-1.832
1.832
0.0
-1.832
0.0
0.0
1.832
0.0
0.0
0.0
-1.832
0.0
0.0
0.0
0.0
0.0
0.0
0.0
-1.838
0.0
0.0
0.0
1.838
0.0
0.0
0.0
0.0
-1.838
1.838
0.0
0.0
-1.838
0.0
1.838
0.0
0.0
0.0
0.0
-1.838
1.838
0.0
-9.258
0.0
3.723
0.0
1.852
0.0
1.845
0.0
-1.845
1.845
0.0
-1.845
1.845
-1.845
-1.852
0.0
0.0
0.0
0.0
0.0
0.0
0.0
0.0
0.0
-1.858
0.0
0.0
0.0
1.858
0.0
0.0
0.0
0.0
0.0
0.0
1.852
0.0
0.0
0.0
0.0
1.845
-1.845
0.0
0.0
0.0
1.845
-1.845
1.845
3.67
5.457
0.0
-1.813
-1.819
0.0
0.0
0.0
0.0
0.0
0.0
-1.825
0.0
0.0
0.0
0.0
-1.832
0.0
1.832
1.825
-1.825
0.0
-1.832
0.0
0.0
1.832
0.0
0.0
-1.832
0.0
0.0
0.0
0.0
0.0
-1.838
0.0
0.0
0.0
1.838
0.0
0.0
0.0
0.0
0.0
0.0
0.0
0.0
0.0
-1.838
1.838
0.0
0.0
-1.838
0.0
0.0
0.0
1.838
-1.838
0.0
0.0
0.0
0.0
0.0
0.0
0.0
1.838
-1.838
0.0
0.0
1.838
-1.838
1.838
-1.838
0.0
0.0
0.0
0.0
0.0
0.0
0.0
0.0
0.0
0.0
0.0
0.0
0.0
0.0
0.0
0.0
0.0
0.0
-1.845
0.0
0.0
1.845
0.0
0.0
0.0
0.0
0.0
0.0
0.0
1.838
0.0
0.0
-1.838
0.0
0.0
0.0
0.0
0.0
-1.845
1.845
0.0
0.0
0.0
0.0
0.0
1.838
-1.838
0.0
0.0
0.0
0.0
0.0
1.838
0.0
0.0
0.0
0.0
0.0
0.0
-1.838
0.0
1.838
-1.838
1.838
-1.838
0.0
0.0
0.0
1.838
0.0
-1.838
0.0
1.838
0.0
0.0
0.0
1.832
-1.832
0.0
0.0
1.832
0.0
0.0
0.0
-1.832
0.0
1.832
0.0
-1.832
1.832
0.0
1.825
0.0
0.0
-3.657
0.0
0.0
1.832
0.0
0.0
0.0
1.825
-1.825
0.0
0.0
-1.832
0.0
0.0
0.0
0.0
0.0
0.0
0.0
0.0
0.0
-1.838
0.0
1.838
0.0
0.0
-1.838
0.0
0.0
1.838
-1.838
0.0
0.0
0.0
0.0
0.0
0.0
0.0
0.0
1.838
-1.838
0.0
0.0
0.0
0.0
-1.845
1.845
-1.845
0.0
0.0
0.0
0.0
0.0
0.0
0.0
-1.852
0.0
0.0
0.0
0.0
1.852
-1.852
0.0
0.0
0.0
0.0
0.0
0.0
0.0
0.0
0.0
-1.858
1.858
0.0
0.0
0.0
1.852
-1.852
1.852
-1.852
1.852
0.0
0.0
-1.852
0.0
1.852
0.0
-1.852
1.852
0.0
-1.852
1.852
1.845
0.0
0.0
0.0
0.0
-1.845
0.0
0.0
0.0
0.0
0.0
0.0
0.0
0.0
0.0
0.0
0.0
0.0
0.0
0.0
0.0
0.0
0.0
0.0
-1.852
0.0
0.0
0.0
0.0
0.0
1.852
0.0
0.0
0.0
0.0
0.0
-1.852
1.852
0.0
0.0
0.0
0.0
-1.852
1.852
1.845
-1.845
0.0
0.0
0.0
0.0
0.0
0.0
-1.852
0.0
0.0
1.852
0.0
0.0
-1.852
0.0
0.0
0.0
0.0
0.0
0.0
0.0
1.852
0.0
0.0
-1.852
0.0
0.0
0.0
0.0
0.0
0.0
0.0
0.0
0.0
0.0
0.0
0.0
0.0
0.0
0.0
0.0
0.0
0.0
0.0
0.0
0.0
0.0
0.0
1.852
0.0
0.0
0.0
0.0
0.0
0.0
0.0
-1.852
0.0
0.0
0.0
0.0
0.0
1.852
0.0
0.0
0.0
0.0
0.0
-5.575
0.0
0.0
0.0
0.0
0.0
3.723
1.852
0.0
-1.852
0.0
0.0
0.0
0.0
-1.858
1.858
0.0
0.0
-1.858
3.71
0.0
-1.852
0.0
1.852
1.845
-1.845
0.0
0.0
-1.852
0.0
0.0
0.0
1.852
0.0
0.0
0.0
0.0
-1.852
0.0
-1.858
0.0
1.858
0.0
0.0
0.0
0.0
0.0
0.0
-1.858
0.0
0.0
0.0
0.0
1.858
0.0
-1.858
0.0
0.0
0.0
1.858
-1.858
1.858
-1.858
0.0
1.858
0.0
-1.858
0.0
0.0
0.0
0.0
0.0
0.0
0.0
0.0
0.0
0.0
0.0
1.858
0.0
0.0
-1.858
0.0
0.0
0.0
1.858
-1.858
0.0
0.0
0.0
0.0
0.0
0.0
0.0
0.0
0.0
0.0
0.0
0.0
0.0
0.0
0.0
0.0
1.858
-1.858
1.858
0.0
0.0
0.0
0.0
-1.858
0.0
0.0
0.0
0.0
0.0
0.0
0.0
0.0
1.858
0.0
0.0
0.0
0.0
0.0
0.0
-1.858
0.0
0.0
0.0
0.0
0.0
0.0
0.0
0.0
0.0
0.0
0.0
0.0
0.0
0.0
0.0
1.858
0.0
0.0
0.0
0.0
0.0
0.0
0.0
0.0
0.0
0.0
0.0
0.0
0.0
0.0
-1.858
1.858
0.0
0.0
0.0
-1.858
0.0
1.858
-1.858
0.0
0.0
0.0
0.0
0.0
0.0
0.0
0.0
1.858
0.0
-1.858
0.0
0.0
0.0
0.0
0.0
0.0
0.0
0.0
0.0
0.0
0.0
0.0
0.0
0.0
0.0
1.858
0.0
0.0
-1.858
0.0
0.0
0.0
1.858
-1.858
0.0
0.0
0.0
0.0
0.0
0.0
0.0
0.0
0.0
3.71
0.0
1.845
-1.845
1.845
0.0
0.0
-1.845
0.0
0.0
0.0
1.845
0.0
0.0
0.0
-1.845
0.0
0.0
0.0
0.0
0.0
1.845
0.0
0.0
0.0
0.0
0.0
0.0
-1.845
0.0
0.0
0.0
0.0
-3.71
0.0
0.0
0.0
0.0
0.0
0.0
1.858
-1.858
0.0
0.0
3.71
0.0
0.0
0.0
0.0
-1.852
1.852
-1.852
0.0
0.0
1.852
0.0
0.0
0.0
0.0
0.0
0.0
0.0
0.0
0.0
0.0
0.0
0.0
0.0
0.0
0.0
0.0
0.0
0.0
0.0
0.0
0.0
0.0
0.0
0.0
0.0
0.0
0.0
0.0
0.0
0.0
0.0
0.0
0.0
0.0
0.0
0.0
0.0
0.0
0.0
0.0
0.0
0.0
0.0
0.0
0.0
0.0
0.0
1.845
-1.845
0.0
1.845
0.0
-1.845
0.0
0.0
0.0
0.0
0.0
0.0
0.0
0.0
0.0
0.0
0.0
0.0
0.0
0.0
0.0
0.0
1.845
-1.845
0.0
0.0
0.0
0.0
0.0
0.0
0.0
0.0
0.0
0.0
0.0
0.0
0.0
0.0
0.0
0.0
0.0
0.0
0.0
0.0
0.0
0.0
0.0
0.0
0.0
0.0
0.0
-1.852
1.852
0.0
0.0
0.0
0.0
0.0
0.0
0.0
0.0
0.0
0.0
0.0
0.0
0.0
0.0
0.0
0.0
0.0
0.0
0.0
0.0
0.0
0.0
0.0
0.0
0.0
0.0
0.0
0.0
0.0
0.0
0.0
0.0
0.0
0.0
0.0
0.0
0.0
0.0
0.0
0.0
0.0
0.0
0.0
0.0
0.0
0.0
0.0
0.0
0.0
0.0
0.0
0.0
0.0
0.0
0.0
-3.71
-1.865
0.0
0.0
0.0
1.865
0.0
-1.865
0.0
0.0
3.723
-3.723
0.0
0.0
0.0
0.0
0.0
0.0
0.0
0.0
1.865
0.0
0.0
1.858
-1.858
1.858
3.697
0.0
0.0
0.0
0.0
-1.845
0.0
0.0
0.0
0.0
0.0
0.0
0.0
0.0
0.0
0.0
1.845
0.0
0.0
0.0
-1.845
1.845
0.0
0.0
0.0
0.0
1.838
0.0
0.0
-1.838
0.0
0.0
0.0
0.0
1.838
0.0
0.0
-1.838
0.0
0.0
0.0
0.0
0.0
0.0
0.0
0.0
0.0
1.838
-1.838
0.0
0.0
1.838
0.0
0.0
0.0
0.0
0.0
0.0
0.0
0.0
0.0
0.0
0.0
0.0
0.0
0.0
0.0
0.0
0.0
0.0
0.0
0.0
0.0
0.0
-1.838
0.0
1.838
-1.838
0.0
0.0
0.0
0.0
0.0
0.0
0.0
0.0
0.0
0.0
0.0
0.0
-1.845
0.0
0.0
0.0
0.0
0.0
0.0
0.0
0.0
0.0
0.0
0.0
0.0
0.0
0.0
0.0
0.0
0.0
0.0
0.0
0.0
0.0
0.0
0.0
0.0
0.0
0.0
0.0
0.0
0.0
0.0
0.0
0.0
0.0
1.845
-1.845
0.0
0.0
1.845
0.0
0.0
0.0
0.0
0.0
0.0
0.0
0.0
0.0
0.0
0.0
0.0
1.838
0.0
0.0
0.0
0.0
0.0
0.0
0.0
0.0
0.0
0.0
0.0
0.0
0.0
0.0
0.0
0.0
0.0
0.0
0.0
0.0
0.0
0.0
0.0
0.0
0.0
1.832
0.0
1.825
-1.825
0.0
0.0
0.0
0.0
0.0
0.0
-1.832
0.0
0.0
0.0
1.832
0.0
0.0
-1.832
0.0
-1.838
0.0
1.838
0.0
-1.838
1.838
1.832
-1.832
0.0
0.0
0.0
1.832
-1.832
3.657
1.819
-1.819
1.819
0.0
1.813
-1.813
0.0
1.813
-1.813
0.0
-1.819
-1.825
0.0
1.825
-1.825
0.0
0.0
0.0
0.0
0.0
0.0
0.0
0.0
-1.832
0.0
0.0
0.0
0.0
0.0
1.832
-1.832
0.0
0.0
0.0
0.0
0.0
0.0
0.0
0.0
0.0
0.0
0.0
0.0
0.0
0.0
0.0
0.0
0.0
0.0
0.0
0.0
0.0
-1.838
0.0
0.0
0.0
0.0
0.0
0.0
0.0
0.0
0.0
0.0
0.0
-1.845
3.683
-1.838
-1.845
0.0
0.0
3.683
-1.838
0.0
1.838
0.0
-1.838
0.0
0.0
0.0
1.838
0.0
0.0
0.0
0.0
0.0
0.0
-1.838
0.0
0.0
0.0
0.0
0.0
0.0
0.0
0.0
0.0
0.0
0.0
0.0
0.0
0.0
0.0
1.838
-1.838
0.0
0.0
0.0
0.0
0.0
0.0
0.0
0.0
0.0
0.0
0.0
0.0
0.0
0.0
0.0
0.0
0.0
0.0
0.0
0.0
0.0
0.0
1.838
0.0
-1.838
0.0
0.0
0.0
0.0
0.0
0.0
0.0
0.0
0.0
0.0
0.0
1.838
0.0
0.0
0.0
-1.838
1.838
0.0
0.0
-1.838
1.838
-1.838
0.0
0.0
0.0
0.0
0.0
0.0
0.0
0.0
0.0
0.0
0.0
0.0
0.0
1.838
0.0
0.0
0.0
-1.838
0.0
0.0
0.0
0.0
0.0
0.0
0.0
0.0
0.0
0.0
0.0
0.0
0.0
0.0
0.0
0.0
0.0
0.0
0.0
0.0
0.0
1.838
0.0
0.0
0.0
0.0
1.832
0.0
1.825
1.819
1.813
-1.813
0.0
0.0
0.0
-1.819
0.0
-1.825
0.0
0.0
0.0
0.0
0.0
0.0
0.0
-1.832
0.0
0.0
1.832
0.0
0.0
0.0
0.0
0.0
1.825
0.0
-1.825
1.825
0.0
0.0
-1.825
1.825
0.0
-1.825
0.0
0.0
0.0
0.0
0.0
0.0
0.0
-1.832
0.0
0.0
0.0
0.0
0.0
0.0
0.0
1.832
0.0
0.0
0.0
-1.832
0.0
1.832
0.0
0.0
0.0
0.0
0.0
0.0
0.0
-1.832
0.0
0.0
0.0
0.0
0.0
1.832
-1.832
1.832
0.0
0.0
0.0
0.0
0.0
0.0
0.0
0.0
0.0
0.0
0.0
0.0
0.0
-1.832
1.832
0.0
-1.832
1.832
0.0
0.0
0.0
0.0
0.0
0.0
0.0
0.0
0.0
0.0
0.0
0.0
0.0
0.0
0.0
0.0
0.0
0.0
0.0
0.0
0.0
0.0
0.0
0.0
0.0
0.0
0.0
0.0
0.0
0.0
0.0
0.0
0.0
0.0
0.0
0.0
0.0
0.0
0.0
0.0
0.0
0.0
0.0
0.0
0.0
0.0
0.0
0.0
0.0
0.0
0.0
0.0
0.0
0.0
0.0
0.0
0.0
0.0
0.0
0.0
0.0
0.0
0.0
0.0
0.0
0.0
0.0
0.0
0.0
0.0
0.0
0.0
0.0
0.0
0.0
0.0
0.0
0.0
1.825
0.0
-1.825
0.0
0.0
0.0
0.0
0.0
0.0
0.0
0.0
0.0
0.0
0.0
0.0
0.0
1.825
0.0
0.0
0.0
0.0
-1.825
1.825
0.0
0.0
0.0
-1.825
1.825
-1.825
0.0
0.0
0.0
0.0
0.0
0.0
0.0
1.825
-1.825
1.825
1.819
-1.819
0.0
0.0
0.0
0.0
0.0
0.0
0.0
-1.825
1.825
-1.825
-1.832
0.0
0.0
0.0
0.0
1.832
0.0
-1.832
0.0
0.0
0.0
1.832
-1.832
0.0
0.0
0.0
0.0
0.0
0.0
0.0
0.0
0.0
0.0
0.0
0.0
-1.838
0.0
0.0
0.0
0.0
0.0
0.0
0.0
0.0
-1.845
0.0
1.845
-3.697
0.0
-1.858
0.0
0.0
1.858
0.0
1.852
1.845
0.0
0.0
0.0
0.0
0.0
0.0
0.0
0.0
0.0
-1.845
0.0
0.0
0.0
0.0
0.0
0.0
0.0
0.0
1.845
0.0
0.0
1.838
-1.838
0.0
-1.845
1.845
0.0
0.0
-1.845
1.845
0.0
0.0
0.0
-1.845
0.0
1.845
-1.845
0.0
0.0
0.0
0.0
0.0
0.0
0.0
1.845
0.0
0.0
-1.845
0.0
1.845
0.0
0.0
0.0
-1.845
0.0
0.0
0.0
1.845
0.0
0.0
0.0
-1.845
1.845
0.0
-1.845
1.845
0.0
-1.845
0.0
1.845
-1.845
0.0
0.0
0.0
0.0
0.0
0.0
0.0
0.0
0.0
1.845
-1.845
0.0
0.0
0.0
1.845
-1.845
0.0
0.0
1.845
-1.845
0.0
0.0
0.0
0.0
0.0
0.0
1.845
-1.845
0.0
0.0
1.845
0.0
0.0
0.0
1.838
-1.838
0.0
0.0
0.0
0.0
0.0
0.0
0.0
0.0
0.0
0.0
1.838
-1.838
0.0
0.0
1.838
-1.838
1.838
0.0
-1.838
0.0
0.0
0.0
0.0
0.0
0.0
0.0
0.0
0.0
0.0
0.0
0.0
0.0
1.838
0.0
0.0
-1.838
1.838
0.0
0.0
0.0
0.0
0.0
0.0
-14.893
1.885
0.0
1.878
0.0
0.0
0.0
0.0
0.0
0.0
0.0
0.0
-1.878
0.0
1.878
0.0
0.0
0.0
1.872
-1.872
0.0
0.0
0.0
0.0
0.0
0.0
0.0
0.0
0.0
0.0
0.0
0.0
0.0
0.0
0.0
0.0
0.0
0.0
1.872
0.0
-1.872
0.0
0.0
0.0
0.0
0.0
0.0
0.0
1.872
-1.872
0.0
0.0
0.0
0.0
0.0
0.0
0.0
1.872
0.0
-1.872
0.0
0.0
-1.878
-1.885
0.0
1.885
0.0
0.0
0.0
0.0
0.0
0.0
0.0
0.0
0.0
-1.885
0.0
0.0
1.885
0.0
0.0
-1.885
0.0
0.0
0.0
1.885
-1.885
0.0
0.0
0.0
0.0
0.0
-1.892
-1.899
0.0
-1.906
0.0
0.0
0.0
0.0
1.906
0.0
0.0
1.899
0.0
-1.899
1.899
-1.899
0.0
0.0
0.0
0.0
0.0
0.0
1.899
0.0
0.0
0.0
0.0
0.0
0.0
0.0
0.0
1.892
-1.892
0.0
1.892
1.885
0.0
0.0
0.0
-1.885
0.0
0.0
0.0
0.0
0.0
0.0
0.0
0.0
0.0
0.0
-1.892
0.0
0.0
1.892
0.0
0.0
-1.892
3.777
0.0
0.0
0.0
-1.885
0.0
0.0
0.0
0.0
0.0
1.885
0.0
0.0
0.0
-1.885
0.0
0.0
0.0
0.0
1.885
1.878
0.0
0.0
0.0
0.0
0.0
-1.878
1.878
0.0
0.0
0.0
1.872
-1.872
0.0
0.0
0.0
-1.878
1.878
0.0
-1.878
1.878
-1.878
1.878
0.0
0.0
0.0
0.0
0.0
-1.878
1.878
0.0
0.0
0.0
0.0
0.0
-1.878
0.0
0.0
0.0
0.0
0.0
0.0
0.0
0.0
1.878
0.0
-1.878
0.0
0.0
0.0
0.0
0.0
0.0
0.0
1.878
-1.878
0.0
0.0
0.0
0.0
1.878
-1.878
0.0
0.0
0.0
0.0
0.0
0.0
0.0
0.0
-1.885
1.885
1.878
0.0
-1.878
1.878
-1.878
1.878
-1.878
1.878
-1.878
0.0
0.0
0.0
0.0
1.878
-1.878
0.0
0.0
0.0
0.0
0.0
0.0
0.0
0.0
0.0
0.0
0.0
0.0
0.0
0.0
0.0
0.0
0.0
0.0
0.0
0.0
0.0
0.0
0.0
0.0
0.0
0.0
0.0
0.0
0.0
0.0
0.0
0.0
0.0
0.0
0.0
0.0
0.0
0.0
0.0
0.0
0.0
0.0
0.0
0.0
0.0
0.0
0.0
0.0
0.0
0.0
0.0
0.0
0.0
0.0
0.0
0.0
0.0
0.0
0.0
0.0
0.0
0.0
0.0
1.878
0.0
0.0
1.872
-1.872
0.0
0.0
0.0
0.0
0.0
0.0
0.0
1.872
-1.872
0.0
0.0
0.0
0.0
0.0
0.0
0.0
0.0
0.0
0.0
0.0
0.0
0.0
0.0
0.0
0.0
0.0
0.0
0.0
0.0
0.0
0.0
0.0
0.0
0.0
0.0
0.0
0.0
0.0
0.0
0.0
0.0
0.0
0.0
0.0
0.0
0.0
0.0
0.0
0.0
0.0
0.0
0.0
0.0
0.0
0.0
0.0
0.0
0.0
0.0
0.0
0.0
0.0
0.0
0.0
0.0
0.0
0.0
0.0
0.0
0.0
0.0
0.0
0.0
0.0
0.0
0.0
0.0
0.0
0.0
0.0
0.0
0.0
-1.878
1.878
0.0
0.0
0.0
0.0
0.0
0.0
0.0
0.0
0.0
0.0
0.0
0.0
-1.878
0.0
0.0
0.0
0.0
0.0
0.0
0.0
0.0
1.878
0.0
0.0
0.0
0.0
0.0
0.0
0.0
0.0
0.0
0.0
0.0
0.0
0.0
0.0
1.872
0.0
0.0
0.0
0.0
-1.872
0.0
1.872
-1.872
0.0
0.0
0.0
0.0
0.0
0.0
0.0
0.0
0.0
0.0
0.0
0.0
0.0
0.0
0.0
0.0
0.0
0.0
0.0
0.0
0.0
0.0
0.0
0.0
0.0
0.0
0.0
0.0
0.0
0.0
0.0
0.0
0.0
0.0
0.0
-1.878
0.0
0.0
0.0
0.0
0.0
1.878
0.0
0.0
1.872
-1.872
0.0
0.0
0.0
0.0
0.0
0.0
0.0
0.0
0.0
0.0
0.0
0.0
0.0
0.0
0.0
0.0
0.0
0.0
0.0
1.872
0.0
0.0
-1.872
0.0
0.0
0.0
0.0
0.0
0.0
0.0
0.0
0.0
1.872
0.0
0.0
0.0
1.865
0.0
0.0
0.0
1.858
0.0
0.0
-1.858
0.0
0.0
0.0
0.0
0.0
0.0
0.0
0.0
0.0
0.0
0.0
0.0
0.0
0.0
0.0
0.0
0.0
1.858
-1.858
0.0
0.0
0.0
0.0
0.0
0.0
0.0
0.0
0.0
0.0
0.0
0.0
-1.865
0.0
0.0
0.0
0.0
0.0
0.0
0.0
0.0
0.0
0.0
0.0
0.0
0.0
0.0
0.0
0.0
0.0
0.0
0.0
0.0
0.0
0.0
0.0
0.0
0.0
0.0
0.0
0.0
0.0
0.0
0.0
1.865
-1.865
0.0
0.0
0.0
0.0
1.865
-1.865
0.0
0.0
0.0
0.0
0.0
0.0
1.865
-1.865
0.0
1.865
0.0
0.0
0.0
0.0
0.0
0.0
-1.865
0.0
0.0
1.865
-1.865
0.0
-1.872
0.0
0.0
0.0
0.0
0.0
0.0
0.0
0.0
0.0
0.0
1.872
0.0
0.0
0.0
0.0
0.0
0.0
0.0
0.0
0.0
0.0
0.0
0.0
0.0
-1.872
1.872
-1.872
0.0
0.0
1.872
0.0
0.0
0.0
0.0
0.0
-1.872
0.0
0.0
1.872
-1.872
0.0
1.872
-1.872
1.872
0.0
0.0
0.0
0.0
1.865
1.858
0.0
0.0
0.0
-1.858
1.858
0.0
0.0
0.0
0.0
0.0
0.0
0.0
0.0
0.0
0.0
0.0
1.852
0.0
0.0
0.0
0.0
0.0
0.0
0.0
0.0
0.0
-1.852
1.852
-1.852
1.852
0.0
0.0
0.0
-1.852
0.0
0.0
0.0
0.0
0.0
0.0
0.0
-1.858
1.858
0.0
0.0
0.0
0.0
-1.858
0.0
0.0
0.0
0.0
0.0
0.0
0.0
0.0
0.0
0.0
0.0
0.0
0.0
0.0
0.0
0.0
0.0
0.0
0.0
0.0
0.0
0.0
0.0
0.0
0.0
0.0
0.0
-1.865
0.0
0.0
1.865
0.0
0.0
0.0
0.0
-1.865
0.0
0.0
0.0
1.865
-1.865
1.865
0.0
0.0
0.0
0.0
0.0
0.0
0.0
0.0
0.0
0.0
0.0
0.0
0.0
0.0
0.0
0.0
0.0
0.0
0.0
0.0
0.0
0.0
0.0
0.0
0.0
0.0
0.0
0.0
0.0
0.0
0.0
0.0
0.0
0.0
1.858
-1.858
0.0
0.0
0.0
0.0
0.0
0.0
0.0
0.0
0.0
0.0
0.0
1.858
0.0
-1.858
0.0
0.0
0.0
0.0
0.0
0.0
1.858
0.0
0.0
0.0
0.0
0.0
0.0
1.852
0.0
0.0
0.0
0.0
0.0
0.0
0.0
0.0
0.0
1.845
0.0
1.838
0.0
0.0
0.0
0.0
-1.838
0.0
0.0
0.0
-1.845
0.0
0.0
0.0
0.0
0.0
0.0
0.0
0.0
0.0
0.0
0.0
0.0
0.0
0.0
1.845
-1.845
0.0
1.845
0.0
-1.845
0.0
0.0
0.0
3.683
-1.838
0.0
0.0
0.0
0.0
0.0
-1.845
1.845
0.0
-1.845
0.0
0.0
1.845
0.0
0.0
0.0
0.0
0.0
0.0
0.0
0.0
0.0
0.0
-1.845
0.0
0.0
0.0
0.0
0.0
0.0
0.0
0.0
0.0
0.0
0.0
0.0
0.0
0.0
0.0
0.0
0.0
1.845
0.0
-1.845
0.0
0.0
1.845
0.0
-1.845
0.0
0.0
0.0
0.0
0.0
0.0
0.0
0.0
0.0
0.0
0.0
0.0
0.0
0.0
0.0
0.0
0.0
0.0
0.0
0.0
0.0
0.0
0.0
0.0
0.0
0.0
0.0
0.0
0.0
0.0
0.0
0.0
0.0
0.0
0.0
0.0
0.0
0.0
0.0
0.0
0.0
1.845
0.0
-1.845
0.0
0.0
0.0
0.0
0.0
0.0
0.0
0.0
1.845
0.0
-1.845
0.0
1.845
-1.845
0.0
0.0
0.0
0.0
1.845
-1.845
0.0
0.0
0.0
0.0
0.0
0.0
0.0
0.0
0.0
0.0
0.0
0.0
0.0
0.0
0.0
0.0
0.0
0.0
0.0
0.0
0.0
0.0
0.0
0.0
0.0
0.0
0.0
0.0
0.0
0.0
0.0
0.0
0.0
0.0
0.0
0.0
1.845
0.0
0.0
-1.845
0.0
0.0
0.0
0.0
0.0
0.0
0.0
1.845
-1.845
1.845
0.0
-9.291
0.0
0.0
0.0
0.0
0.0
0.0
0.0
0.0
0.0
0.0
0.0
0.0
0.0
0.0
0.0
0.0
0.0
0.0
0.0
0.0
0.0
0.0
-1.878
1.878
0.0
-1.878
1.878
0.0
0.0
0.0
0.0
0.0
0.0
0.0
0.0
0.0
0.0
1.872
0.0
0.0
0.0
0.0
0.0
1.865
-1.865
0.0
0.0
0.0
0.0
0.0
0.0
0.0
0.0
0.0
0.0
0.0
0.0
0.0
0.0
0.0
0.0
0.0
-1.872
0.0
0.0
0.0
0.0
0.0
0.0
-1.878
1.878
-1.878
0.0
-1.885
1.885
-1.885
-1.892
0.0
-1.899
0.0
1.899
0.0
0.0
1.892
0.0
0.0
0.0
0.0
0.0
0.0
0.0
0.0
0.0
-1.892
1.892
0.0
0.0
-1.892
0.0
0.0
0.0
0.0
0.0
1.892
0.0
0.0
0.0
0.0
0.0
0.0
0.0
0.0
1.885
-1.885
0.0
0.0
0.0
0.0
0.0
0.0
0.0
0.0
1.885
-1.885
0.0
0.0
1.885
0.0
0.0
0.0
0.0
-1.885
0.0
0.0
1.885
-1.885
0.0
0.0
1.885
-1.885
-1.892
0.0
0.0
-1.899
0.0
0.0
1.899
0.0
0.0
0.0
0.0
0.0
-1.899
0.0
0.0
1.899
0.0
0.0
0.0
0.0
0.0
-1.899
0.0
0.0
1.899
0.0
0.0
0.0
-1.899
0.0
0.0
1.899
0.0
0.0
0.0
0.0
0.0
0.0
0.0
0.0
0.0
0.0
0.0
0.0
0.0
0.0
0.0
0.0
0.0
0.0
1.892
0.0
0.0
0.0
0.0
0.0
-1.892
0.0
0.0
0.0
0.0
1.892
0.0
-1.892
0.0
0.0
0.0
0.0
0.0
7.528
-1.872
0.0
0.0
0.0
1.872
-1.872
0.0
0.0
0.0
0.0
1.872
-1.872
1.872
0.0
0.0
0.0
0.0
0.0
0.0
0.0
0.0
0.0
-1.872
0.0
0.0
0.0
0.0
1.872
0.0
0.0
0.0
1.865
-1.865
1.865
0.0
-1.865
0.0
1.865
-1.865
1.865
-1.865
-1.872
0.0
0.0
0.0
0.0
0.0
0.0
0.0
0.0
0.0
0.0
0.0
1.872
0.0
0.0
-1.872
0.0
0.0
-1.878
1.878
0.0
0.0
-1.878
0.0
0.0
1.878
0.0
-1.878
0.0
0.0
0.0
0.0
0.0
1.878
0.0
0.0
0.0
0.0
0.0
-1.878
1.878
-1.878
0.0
1.878
-1.878
0.0
0.0
0.0
0.0
0.0
0.0
0.0
0.0
0.0
1.878
-1.878
0.0
0.0
0.0
0.0
0.0
0.0
0.0
0.0
0.0
0.0
1.878
-1.878
0.0
1.878
0.0
0.0
-1.878
0.0
0.0
0.0
0.0
0.0
0.0
0.0
0.0
0.0
0.0
0.0
0.0
0.0
0.0
0.0
0.0
0.0
0.0
0.0
1.878
0.0
0.0
0.0
-1.878
0.0
1.878
-1.878
0.0
0.0
0.0
1.878
-1.878
0.0
0.0
0.0
0.0
0.0
0.0
0.0
0.0
0.0
0.0
1.878
0.0
-1.878
0.0
0.0
1.878
-1.878
1.878
0.0
0.0
0.0
-1.878
0.0
0.0
0.0
0.0
0.0
0.0
0.0
0.0
0.0
0.0
0.0
0.0
1.878
0.0
-1.878
1.878
0.0
-1.878
0.0
0.0
0.0
0.0
0.0
-1.885
1.885
0.0
-1.885
0.0
0.0
0.0
0.0
0.0
0.0
0.0
0.0
0.0
0.0
0.0
0.0
0.0
0.0
-3.791
1.899
-3.805
0.0
1.906
0.0
0.0
0.0
0.0
0.0
0.0
0.0
1.899
-1.899
1.899
0.0
0.0
-1.899
1.899
0.0
0.0
0.0
1.892
0.0
3.764
-3.764
0.0
0.0
1.885
-1.885
0.0
0.0
0.0
1.885
0.0
0.0
0.0
-1.885
0.0
0.0
0.0
0.0
-1.892
0.0
0.0
0.0
0.0
0.0
0.0
-1.899
0.0
0.0
0.0
0.0
1.899
0.0
0.0
0.0
1.892
0.0
-1.892
0.0
0.0
0.0
0.0
0.0
0.0
0.0
0.0
0.0
0.0
-1.899
0.0
0.0
0.0
0.0
1.899
-1.899
0.0
0.0
0.0
1.899
-1.899
0.0
0.0
0.0
0.0
0.0
0.0
0.0
0.0
1.899
-1.899
0.0
0.0
0.0
0.0
0.0
0.0
0.0
0.0
0.0
0.0
0.0
0.0
0.0
0.0
0.0
0.0
0.0
0.0
0.0
0.0
0.0
0.0
0.0
0.0
0.0
0.0
0.0
0.0
0.0
0.0
0.0
0.0
0.0
0.0
0.0
0.0
0.0
0.0
1.899
-1.899
0.0
0.0
0.0
0.0
3.791
-1.892
0.0
0.0
0.0
-1.899
0.0
0.0
0.0
0.0
0.0
0.0
0.0
0.0
1.899
0.0
-1.899
0.0
0.0
0.0
1.899
0.0
0.0
-1.899
0.0
0.0
0.0
0.0
0.0
0.0
0.0
0.0
0.0
0.0
0.0
0.0
0.0
0.0
0.0
0.0
0.0
0.0
0.0
-1.906
0.0
0.0
0.0
0.0
0.0
0.0
0.0
0.0
0.0
0.0
1.906
-1.906
0.0
0.0
0.0
0.0
0.0
0.0
0.0
0.0
0.0
0.0
0.0
0.0
0.0
0.0
0.0
0.0
0.0
-13.543
0.0
0.0
0.0
0.0
0.0
0.0
0.0
-1.964
0.0
-1.971
1.971
1.964
0.0
0.0
0.0
0.0
1.957
0.0
1.949
-3.906
0.0
0.0
0.0
1.957
0.0
0.0
0.0
0.0
0.0
-1.957
0.0
1.957
0.0
0.0
0.0
-1.957
0.0
0.0
0.0
0.0
0.0
0.0
0.0
0.0
1.957
0.0
-1.957
0.0
0.0
1.957
0.0
0.0
1.949
-1.949
0.0
0.0
0.0
0.0
0.0
0.0
0.0
0.0
0.0
0.0
0.0
0.0
0.0
0.0
0.0
0.0
0.0
0.0
0.0
0.0
0.0
0.0
0.0
0.0
0.0
0.0
0.0
0.0
0.0
0.0
0.0
0.0
0.0
0.0
0.0
1.949
0.0
-1.949
0.0
0.0
0.0
0.0
0.0
0.0
0.0
1.949
0.0
0.0
-1.949
0.0
0.0
0.0
1.949
0.0
-1.949
1.949
0.0
0.0
0.0
0.0
-1.949
0.0
0.0
0.0
0.0
0.0
0.0
0.0
1.949
0.0
-1.949
0.0
0.0
0.0
0.0
0.0
-1.957
0.0
1.957
-1.957
-1.964
1.964
0.0
0.0
0.0
-1.964
0.0
0.0
0.0
0.0
0.0
0.0
1.964
-1.964
-1.971
1.971
0.0
0.0
0.0
-1.971
0.0
0.0
0.0
0.0
0.0
0.0
0.0
0.0
0.0
0.0
0.0
0.0
1.971
-1.971
0.0
0.0
-3.966
0.0
1.987
0.0
0.0
0.0
0.0
0.0
-1.987
1.987
0.0
0.0
0.0
0.0
0.0
0.0
0.0
0.0
0.0
0.0
0.0
0.0
0.0
0.0
-1.987
1.987
1.979
0.0
0.0
-1.979
0.0
1.979
0.0
0.0
0.0
0.0
0.0
1.971
0.0
-1.971
0.0
0.0
1.971
-1.971
1.971
0.0
1.964
-1.964
0.0
0.0
0.0
0.0
1.964
0.0
-1.964
1.964
0.0
0.0
-1.964
1.964
-1.964
0.0
0.0
0.0
0.0
-1.971
1.971
-1.971
0.0
0.0
0.0
0.0
0.0
0.0
0.0
0.0
0.0
0.0
1.971
-1.971
1.971
-1.971
0.0
0.0
1.971
0.0
0.0
0.0
0.0
0.0
0.0
0.0
0.0
-1.971
1.971
1.964
-1.964
0.0
0.0
0.0
-1.971
0.0
0.0
0.0
0.0
0.0
0.0
0.0
0.0
0.0
0.0
0.0
0.0
0.0
0.0
0.0
0.0
0.0
0.0
0.0
0.0
0.0
0.0
1.971
0.0
0.0
-1.971
0.0
1.971
-1.971
0.0
0.0
0.0
0.0
0.0
0.0
0.0
0.0
0.0
0.0
0.0
0.0
0.0
0.0
0.0
0.0
0.0
0.0
0.0
0.0
0.0
0.0
0.0
0.0
0.0
0.0
0.0
-1.979
0.0
0.0
0.0
0.0
0.0
0.0
1.979
0.0
0.0
0.0
-1.979
0.0
0.0
1.979
0.0
0.0
0.0
0.0
-1.979
0.0
0.0
0.0
0.0
0.0
0.0
0.0
0.0
1.979
0.0
0.0
0.0
-1.979
0.0
1.979
0.0
-1.979
0.0
0.0
0.0
0.0
0.0
0.0
0.0
0.0
0.0
0.0
0.0
1.979
0.0
0.0
-1.979
0.0
0.0
0.0
0.0
0.0
0.0
0.0
0.0
0.0
0.0
0.0
1.979
0.0
0.0
-1.979
0.0
0.0
0.0
0.0
0.0
0.0
0.0
0.0
0.0
0.0
0.0
0.0
0.0
-1.987
1.987
0.0
-1.987
0.0
0.0
0.0
1.987
-1.987
0.0
0.0
-1.994
0.0
-2.002
0.0
0.0
0.0
0.0
0.0
0.0
0.0
0.0
0.0
0.0
0.0
2.002
0.0
0.0
0.0
0.0
0.0
0.0
1.994
0.0
-1.994
0.0
1.994
0.0
-1.994
0.0
0.0
0.0
0.0
0.0
0.0
0.0
0.0
-2.002
0.0
0.0
0.0
0.0
2.002
0.0
1.994
-1.994
1.994
0.0
0.0
1.987
-1.987
0.0
0.0
0.0
0.0
0.0
0.0
3.966
0.0
-1.979
0.0
0.0
0.0
0.0
0.0
0.0
0.0
1.979
-1.979
0.0
0.0
0.0
1.979
0.0
-1.979
0.0
0.0
1.979
1.971
0.0
-1.971
1.971
-1.971
0.0
1.971
1.964
0.0
0.0
0.0
0.0
0.0
0.0
0.0
0.0
0.0
1.957
0.0
-1.957
0.0
0.0
0.0
1.957
0.0
-1.957
0.0
0.0
0.0
0.0
0.0
0.0
0.0
1.957
-1.957
0.0
1.957
0.0
0.0
-1.957
-1.964
0.0
0.0
0.0
0.0
0.0
0.0
0.0
0.0
0.0
0.0
0.0
0.0
0.0
0.0
0.0
1.964
0.0
0.0
0.0
0.0
0.0
-1.964
1.964
0.0
0.0
-1.964
1.964
0.0
0.0
0.0
0.0
0.0
0.0
0.0
0.0
0.0
1.957
0.0
0.0
0.0
0.0
0.0
0.0
1.949
-1.949
0.0
1.949
1.942
-1.942
0.0
0.0
0.0
-1.949
0.0
0.0
0.0
-1.957
3.906
-3.906
0.0
0.0
0.0
1.957
0.0
0.0
0.0
-1.957
0.0
0.0
-1.964
0.0
0.0
1.964
0.0
1.957
0.0
-1.957
0.0
1.957
0.0
-1.957
1.957
0.0
0.0
1.949
0.0
0.0
0.0
0.0
0.0
0.0
0.0
0.0
-5.87
0.0
1.964
0.0
0.0
0.0
0.0
1.957
0.0
-1.957
1.957
0.0
0.0
0.0
0.0
-1.957
0.0
0.0
0.0
0.0
0.0
-1.964
0.0
1.964
0.0
1.957
0.0
0.0
-1.957
0.0
0.0
0.0
0.0
0.0
0.0
0.0
0.0
0.0
0.0
0.0
0.0
0.0
0.0
0.0
0.0
1.957
-1.957
0.0
0.0
0.0
0.0
0.0
0.0
0.0
0.0
-1.964
0.0
0.0
0.0
1.964
-1.964
1.964
0.0
-1.964
0.0
0.0
0.0
0.0
0.0
0.0
0.0
0.0
0.0
0.0
0.0
0.0
0.0
0.0
0.0
0.0
0.0
0.0
-1.971
0.0
1.971
-1.971
0.0
0.0
1.971
0.0
0.0
0.0
0.0
0.0
0.0
0.0
-1.971
0.0
0.0
0.0
0.0
-1.979
0.0
-1.987
1.987
0.0
0.0
0.0
0.0
1.979
0.0
0.0
-1.979
0.0
0.0
0.0
0.0
0.0
0.0
0.0
0.0
1.979
0.0
0.0
0.0
0.0
0.0
0.0
0.0
0.0
0.0
0.0
0.0
0.0
0.0
0.0
0.0
0.0
0.0
-1.979
0.0
0.0
0.0
0.0
0.0
-1.987
0.0
0.0
0.0
-1.994
0.0
0.0
0.0
0.0
-2.002
0.0
2.002
0.0
0.0
0.0
0.0
0.0
-2.002
2.002
0.0
0.0
1.994
-1.994
0.0
0.0
-2.002
0.0
2.002
-2.002
0.0
0.0
2.002
-2.002
2.002
-2.002
0.0
0.0
0.0
0.0
0.0
0.0
2.002
0.0
0.0
0.0
1.994
0.0
-1.994
0.0
0.0
-2.002
0.0
2.002
0.0
-2.002
0.0
-2.01
2.01
0.0
-2.01
2.01
0.0
0.0
-2.01
2.01
-4.027
0.0
0.0
2.018
0.0
0.0
0.0
0.0
0.0
0.0
-2.018
0.0
-2.025
0.0
0.0
-2.033
2.033
0.0
0.0
0.0
-2.033
0.0
2.033
0.0
0.0
2.025
-2.025
0.0
-2.033
0.0
-2.041
0.0
0.0
2.041
-4.091
2.05
-2.05
0.0
-2.058
0.0
-2.066
0.0
0.0
0.0
2.066
0.0
-2.066
0.0
0.0
0.0
0.0
0.0
0.0
4.124
0.0
-2.058
0.0
0.0
0.0
-4.14
2.074
-2.074
-2.083
0.0
0.0
0.0
-2.091
0.0
0.0
0.0
2.091
0.0
0.0
0.0
0.0
0.0
-2.091
-2.099
0.0
-2.108
0.0
-2.117
0.0
-2.125
0.0
0.0
2.125
0.0
0.0
0.0
2.117
0.0
0.0
2.108
0.0
-2.108
2.108
0.0
0.0
0.0
0.0
0.0
0.0
0.0
2.099
-2.099
2.099
2.091
0.0
2.083
0.0
0.0
0.0
0.0
0.0
0.0
0.0
0.0
-2.083
0.0
2.083
0.0
-4.174
2.091
0.0
0.0
0.0
-2.091
2.091
0.0
0.0
0.0
-2.091
2.091
0.0
0.0
0.0
-2.091
0.0
0.0
2.091
0.0
0.0
-2.091
0.0
2.091
0.0
-2.091
2.091
0.0
0.0
0.0
-2.091
0.0
0.0
0.0
0.0
0.0
0.0
0.0
0.0
0.0
2.091
0.0
-2.091
0.0
0.0
-2.099
0.0
0.0
0.0
0.0
2.099
0.0
0.0
0.0
0.0
0.0
2.091
-2.091
0.0
0.0
2.091
-2.091
0.0
2.091
0.0
-2.091
0.0
0.0
0.0
0.0
2.091
0.0
0.0
0.0
2.083
-2.083
0.0
0.0
0.0
0.0
0.0
0.0
2.083
0.0
0.0
0.0
-2.083
2.083
-64.081
13.925
4.56
2.265
2.255
6.707
-2.226
-4.481
2.245
2.235
2.226
-2.226
0.0
0.0
4.442
0.0
2.207
2.198
2.188
0.0
0.0
-2.188
0.0
2.188
0.0
-2.188
2.188
-2.188
-2.198
-2.207
0.0
2.207
-2.207
2.207
0.0
0.0
0.0
0.0
-2.207
2.207
2.198
0.0
0.0
-2.198
0.0
-2.207
2.207
0.0
0.0
-2.207
2.207
-2.207
0.0
0.0
2.207
0.0
0.0
0.0
0.0
0.0
0.0
0.0
-2.207
2.207
0.0
-2.207
2.207
-2.207
2.207
0.0
0.0
0.0
0.0
-2.207
2.207
0.0
0.0
0.0
0.0
0.0
0.0
0.0
0.0
0.0
0.0
-2.207
2.207
-2.207
0.0
2.207
0.0
0.0
0.0
0.0
0.0
-2.207
0.0
2.207
0.0
-2.207
2.207
0.0
0.0
0.0
0.0
0.0
-2.207
0.0
0.0
0.0
2.207
0.0
0.0
0.0
0.0
0.0
-2.207
2.207
0.0
-2.207
2.207
0.0
-2.207
2.207
-2.207
0.0
2.207
-2.207
2.207
-2.207
0.0
0.0
0.0
2.207
0.0
0.0
0.0
0.0
0.0
0.0
-2.207
0.0
0.0
0.0
0.0
0.0
0.0
0.0
0.0
0.0
0.0
-2.216
0.0
0.0
0.0
0.0
0.0
0.0
0.0
2.216
0.0
0.0
0.0
-2.216
2.216
-2.216
0.0
0.0
0.0
0.0
0.0
2.216
-4.442
0.0
2.226
-2.226
2.226
-2.226
2.226
-2.226
0.0
0.0
0.0
2.226
0.0
0.0
2.216
-2.216
0.0
0.0
0.0
0.0
0.0
0.0
0.0
0.0
-2.226
2.226
0.0
0.0
0.0
2.216
0.0
-2.216
2.216
-2.216
0.0
0.0
0.0
-2.226
13.214
0.0
0.0
-2.179
0.0
-2.188
2.188
0.0
0.0
0.0
-2.188
0.0
0.0
0.0
0.0
0.0
0.0
-2.198
0.0
0.0
0.0
0.0
2.198
0.0
0.0
0.0
0.0
-4.404
0.0
-2.216
0.0
2.216
-2.216
2.216
-2.216
0.0
-2.226
0.0
0.0
-2.235
2.235
0.0
0.0
0.0
0.0
2.226
0.0
0.0
-2.226
0.0
0.0
0.0
-4.481
0.0
-2.255
0.0
0.0
2.255
-4.52
-2.275
0.0
0.0
4.54
0.0
-2.265
2.265
-2.265
0.0
0.0
0.0
2.265
0.0
0.0
0.0
0.0
0.0
-2.265
2.265
0.0
0.0
-2.265
0.0
0.0
0.0
0.0
-2.275
2.275
0.0
0.0
0.0
-2.275
-6.885
6.885
-4.58
2.295
0.0
0.0
2.285
-2.285
2.285
0.0
0.0
0.0
0.0
0.0
0.0
0.0
-2.285
2.285
-2.285
2.285
-2.285
0.0
2.285
0.0
0.0
-2.285
0.0
2.285
0.0
0.0
0.0
2.275
0.0
0.0
0.0
0.0
2.265
2.255
-2.255
0.0
0.0
0.0
0.0
2.255
-2.255
2.255
0.0
0.0
0.0
0.0
0.0
0.0
2.245
0.0
0.0
-2.245
0.0
0.0
2.245
0.0
0.0
0.0
0.0
0.0
0.0
0.0
0.0
0.0
-2.245
0.0
0.0
-2.255
2.255
-2.255
2.255
0.0
0.0
0.0
0.0
0.0
0.0
0.0
0.0
0.0
-2.255
0.0
0.0
2.255
0.0
0.0
0.0
0.0
0.0
0.0
-2.255
0.0
2.255
0.0
0.0
0.0
0.0
0.0
0.0
0.0
0.0
0.0
-2.255
0.0
0.0
0.0
2.255
0.0
-2.255
0.0
0.0
0.0
2.255
0.0
0.0
8.923
0.0
0.0
0.0
2.207
-2.207
0.0
-2.216
0.0
0.0
2.216
-2.216
2.216
-2.216
0.0
2.216
0.0
0.0
-2.216
0.0
-2.226
-2.235
0.0
0.0
-2.245
-2.255
0.0
2.255
-2.255
2.255
0.0
-2.255
0.0
0.0
0.0
0.0
0.0
-2.265
-2.275
0.0
0.0
0.0
0.0
0.0
0.0
0.0
2.275
0.0
2.265
-2.265
0.0
-2.275
0.0
0.0
0.0
2.275
0.0
0.0
0.0
-2.275
-2.285
0.0
0.0
0.0
-2.295
0.0
0.0
0.0
0.0
0.0
0.0
0.0
0.0
0.0
0.0
2.295
0.0
-2.295
2.295
0.0
-2.295
2.295
0.0
-2.295
2.295
0.0
0.0
0.0
0.0
-2.295
0.0
0.0
2.295
0.0
0.0
0.0
0.0
0.0
0.0
0.0
0.0
0.0
0.0
0.0
-2.295
-2.305
-2.315
-2.326
0.0
-2.336
4.662
-2.326
0.0
2.326
0.0
0.0
2.315
-2.315
0.0
2.315
-2.315
2.315
-2.315
0.0
-2.326
4.641
-2.315
0.0
0.0
0.0
0.0
0.0
0.0
0.0
0.0
0.0
2.315
0.0
0.0
0.0
0.0
0.0
0.0
2.305
-2.305
0.0
0.0
0.0
0.0
0.0
-2.315
0.0
0.0
0.0
0.0
2.315
-2.315
0.0
0.0
-2.326
0.0
2.326
0.0
0.0
0.0
-2.326
4.641
0.0
0.0
0.0
0.0
0.0
0.0
0.0
-2.315
0.0
0.0
0.0
0.0
0.0
0.0
0.0
0.0
0.0
0.0
0.0
0.0
0.0
0.0
0.0
-2.326
0.0
0.0
0.0
0.0
0.0
-2.336
0.0
2.336
0.0
0.0
0.0
0.0
-2.336
0.0
0.0
0.0
0.0
0.0
0.0
-7.073
-2.379
0.0
0.0
-2.39
7.138
2.358
-2.358
0.0
2.358
-2.358
0.0
0.0
0.0
0.0
0.0
0.0
0.0
2.358
0.0
0.0
2.347
-2.347
2.347
0.0
0.0
-2.347
0.0
0.0
0.0
0.0
2.347
0.0
0.0
2.336
-2.336
0.0
2.336
0.0
-2.336
0.0
0.0
0.0
0.0
2.336
0.0
0.0
2.326
0.0
0.0
0.0
0.0
2.315
-2.315
2.315
0.0
0.0
0.0
0.0
0.0
0.0
0.0
-2.315
2.315
-2.315
0.0
2.315
-2.315
0.0
0.0
0.0
0.0
0.0
-2.326
0.0
0.0
2.326
0.0
0.0
0.0
0.0
0.0
0.0
0.0
0.0
0.0
2.315
2.305
-2.305
0.0
0.0
0.0
2.305
0.0
0.0
-2.305
2.305
2.295
0.0
2.285
-2.285
0.0
0.0
0.0
0.0
0.0
0.0
0.0
2.285
-2.285
0.0
0.0
0.0
0.0
0.0
-2.295
0.0
0.0
2.295
-2.295
0.0
0.0
0.0
-2.305
0.0
2.305
-2.305
2.305
0.0
0.0
-2.305
0.0
0.0
0.0
0.0
0.0
-2.315
2.315
0.0
-2.315
2.315
0.0
0.0
-2.315
-2.326
0.0
0.0
0.0
2.326
0.0
0.0
2.315
0.0
0.0
0.0
0.0
0.0
0.0
0.0
-2.315
2.315
-2.315
0.0
2.315
0.0
-2.315
0.0
0.0
0.0
0.0
0.0
0.0
0.0
0.0
2.315
0.0
-2.315
0.0
2.315
0.0
-2.315
0.0
2.315
0.0
0.0
0.0
0.0
0.0
0.0
0.0
0.0
2.305
0.0
-2.305
0.0
0.0
0.0
0.0
0.0
0.0
2.305
0.0
0.0
0.0
0.0
0.0
-2.305
2.305
0.0
0.0
-9.283
0.0
0.0
-2.347
0.0
0.0
-2.358
2.358
0.0
0.0
2.347
0.0
0.0
0.0
0.0
0.0
2.336
0.0
2.326
4.621
0.0
0.0
-2.305
0.0
0.0
0.0
0.0
0.0
0.0
-2.315
2.315
-2.315
0.0
0.0
2.315
0.0
0.0
2.305
0.0
-2.305
0.0
0.0
0.0
0.0
0.0
0.0
0.0
-2.315
0.0
0.0
-2.326
0.0
0.0
0.0
2.326
-2.326
0.0
0.0
0.0
0.0
-2.336
2.336
2.326
-4.662
4.662
0.0
0.0
0.0
0.0
0.0
0.0
0.0
0.0
0.0
-2.326
0.0
2.326
0.0
0.0
0.0
0.0
-2.326
0.0
0.0
0.0
0.0
0.0
0.0
0.0
2.326
-2.326
2.326
0.0
-2.326
0.0
0.0
0.0
0.0
0.0
0.0
0.0
0.0
-2.336
0.0
0.0
0.0
0.0
0.0
0.0
0.0
0.0
0.0
0.0
0.0
0.0
-2.347
0.0
2.347
0.0
0.0
0.0
-2.347
0.0
0.0
0.0
-2.358
0.0
-2.368
4.726
-2.358
0.0
0.0
0.0
0.0
-2.368
0.0
0.0
0.0
0.0
0.0
0.0
0.0
0.0
-2.379
2.379
0.0
0.0
-2.379
2.379
-2.379
2.379
0.0
0.0
-2.379
0.0
0.0
-2.39
2.39
0.0
2.379
-2.379
0.0
0.0
0.0
0.0
0.0
0.0
-2.39
0.0
2.39
0.0
0.0
0.0
0.0
-2.39
0.0
0.0
-2.401
0.0
0.0
0.0
2.401
-2.401
0.0
-2.413
0.0
0.0
-2.424
0.0
0.0
0.0
2.424
0.0
2.413
-2.413
0.0
0.0
2.413
-2.413
0.0
0.0
0.0
0.0
2.413
2.401
0.0
-4.814
0.0
0.0
0.0
-24.766
0.0
2.531
5.024
0.0
-2.506
2.506
0.0
2.494
-2.494
0.0
-2.506
-5.049
-2.543
0.0
0.0
0.0
2.543
-2.543
2.543
-2.543
0.0
-2.556
-5.149
-2.594
2.594
2.581
2.568
0.0
0.0
0.0
5.099
-2.543
5.074
-2.531
2.531
0.0
0.0
-2.531
0.0
0.0
0.0
0.0
-2.543
0.0
2.543
-2.543
0.0
0.0
0.0
0.0
2.543
0.0
0.0
2.531
0.0
0.0
2.518
2.506
2.494
-2.494
0.0
0.0
0.0
0.0
0.0
0.0
0.0
4.976
0.0
-4.976
0.0
-2.506
2.506
0.0
0.0
0.0
2.494
0.0
0.0
-2.494
0.0
-2.506
-2.518
2.518
0.0
2.506
0.0
0.0
0.0
-2.506
2.506
-2.506
2.506
0.0
-2.506
0.0
0.0
0.0
0.0
0.0
-2.518
0.0
2.518
-2.518
2.518
0.0
-2.518
2.518
0.0
0.0
0.0
0.0
-2.518
-2.531
0.0
0.0
0.0
0.0
0.0
0.0
0.0
2.531
0.0
0.0
-2.531
0.0
0.0
0.0
2.531
-2.531
2.531
-2.531
0.0
0.0
-2.543
0.0
0.0
-2.556
0.0
0.0
0.0
0.0
2.556
0.0
0.0
0.0
0.0
0.0
-2.556
0.0
2.556
0.0
0.0
0.0
0.0
0.0
0.0
0.0
0.0
-2.556
2.556
0.0
-2.556
0.0
2.556
-2.556
0.0
2.556
0.0
-2.556
0.0
2.556
-2.556
2.556
0.0
0.0
-2.556
2.556
-2.556
0.0
0.0
0.0
-2.568
0.0
2.568
-2.568
-2.581
0.0
0.0
2.581
-2.581
2.581
0.0
0.0
0.0
0.0
0.0
0.0
0.0
0.0
0.0
-2.581
2.581
0.0
0.0
-2.581
0.0
0.0
2.581
32.433
2.413
0.0
-2.413
0.0
0.0
0.0
2.413
0.0
0.0
0.0
0.0
0.0
0.0
0.0
0.0
0.0
0.0
0.0
0.0
0.0
0.0
0.0
0.0
0.0
0.0
0.0
0.0
0.0
0.0
0.0
0.0
0.0
0.0
0.0
0.0
0.0
0.0
0.0
0.0
0.0
0.0
0.0
0.0
0.0
0.0
0.0
0.0
0.0
0.0
0.0
0.0
0.0
0.0
0.0
0.0
0.0
0.0
0.0
0.0
0.0
2.401
0.0
2.39
0.0
-2.39
2.39
0.0
2.379
0.0
0.0
-2.379
0.0
0.0
0.0
0.0
2.379
-2.379
0.0
-2.39
2.39
-4.792
-2.413
2.413
-2.413
0.0
0.0
0.0
2.413
0.0
0.0
0.0
0.0
-2.413
0.0
0.0
0.0
2.413
0.0
0.0
2.401
0.0
0.0
0.0
0.0
0.0
0.0
0.0
-2.401
0.0
0.0
0.0
0.0
2.401
0.0
0.0
0.0
0.0
-2.401
2.401
-2.401
2.401
0.0
-2.401
2.401
0.0
0.0
0.0
0.0
0.0
0.0
-2.401
0.0
2.401
2.39
-2.39
2.39
0.0
0.0
0.0
0.0
0.0
0.0
0.0
0.0
-2.39
0.0
0.0
-2.401
2.401
0.0
0.0
0.0
0.0
2.39
0.0
-2.39
2.39
0.0
0.0
0.0
0.0
-2.39
0.0
-2.401
2.401
-2.401
0.0
0.0
-2.413
0.0
0.0
2.413
0.0
-2.413
[truncated: 3,384,976 more chars]
